# Supplementary material for: A semi-automated genome annotation comparison and integration scheme
Source: BMC Bioinformatics. 2013 Jun 1;14:172. doi: 10.1186/1471-2105-14-172 (PMC3680241; doi:10.1186/1471-2105-14-172)
Supplement: Additional file 1 — The code and datasets: file contains the python code and related datasets used in our research. We used two datasets in our research. (1). ‘pfam_mapped_dic.csv’ file contains the Pfam IDs obtained from Pfam database; (2) ‘gene_info_dic.csv’ file contains the gene symbol data obtained from Entrez gene database; (3) ‘database data’ folder contains the automated annotation results and the OMA data to run the program. [file 1471-2105-14-172-S1.zip]

Archive with 80 entries (74 files):
- Additional file 1 code and datasets/
- Additional file 1 code and datasets/code/
- Additional file 1 code and datasets/code/annoComp.py
- Additional file 1 code and datasets/code/annoDeter.py
- Additional file 1 code and datasets/code/m.py
- Additional file 1 code and datasets/code/pre-treat.py
- Additional file 1 code and datasets/code/pre.py
- Additional file 1 code and datasets/database data/
- Additional file 1 code and datasets/database data/CHLTR to CHLTR cluster annotation.txt
- Additional file 1 code and datasets/database data/ctra_igs.txt
- Additional file 1 code and datasets/database data/ctra_img.txt
- Additional file 1 code and datasets/database data/ctra_output.txt
- Additional file 1 code and datasets/database data/ctra_rast.txt
- Additional file 1 code and datasets/database data/ECOLI to ECOLI cluster annotation.txt
- Additional file 1 code and datasets/database data/ecol_igs.txt
- Additional file 1 code and datasets/database data/ecol_img.txt
- Additional file 1 code and datasets/database data/ecol_output.txt
- Additional file 1 code and datasets/database data/ecol_rast.txt
- Additional file 1 code and datasets/database data/HELPY to HELPY cluster annotation.txt
- Additional file 1 code and datasets/database data/hpyl_igs.txt
- Additional file 1 code and datasets/database data/hpyl_img.txt
- Additional file 1 code and datasets/database data/hpyl_output.txt
- Additional file 1 code and datasets/database data/hpyl_rast.txt
- Additional file 1 code and datasets/database data/mgen_igs.txt
- Additional file 1 code and datasets/database data/mgen_img.txt
- Additional file 1 code and datasets/database data/mgen_output.txt
- Additional file 1 code and datasets/database data/mgen_rast.txt
- Additional file 1 code and datasets/database data/MYCGE to MYCGE cluster annotation.txt
- Additional file 1 code and datasets/database data/MYCTU to MYCTU cluster annotation.txt
- Additional file 1 code and datasets/database data/mytu_igs.txt
- Additional file 1 code and datasets/database data/mytu_img.txt
- Additional file 1 code and datasets/database data/mytu_output.txt
- Additional file 1 code and datasets/database data/mytu_rast.txt
- Additional file 1 code and datasets/database data/RICPR to RICPR cluster annotation.txt
- Additional file 1 code and datasets/database data/rpro_igs.txt
- Additional file 1 code and datasets/database data/rpro_img.txt
- Additional file 1 code and datasets/database data/rpro_output.txt
- Additional file 1 code and datasets/database data/rpro_rast.txt
- Additional file 1 code and datasets/datasets/
- Additional file 1 code and datasets/datasets/gene_info_dic.csv
- Additional file 1 code and datasets/datasets/pfam_mapped_dic.csv
- Additional file 1 code and datasets/readme.doc
- Additional file 1 code and datasets/results/
- Additional file 1 code and datasets/results/ctra pairwise comp.txt
- Additional file 1 code and datasets/results/ctra tfidf res.txt
- Additional file 1 code and datasets/results/ctra_anno_deter.txt
- Additional file 1 code and datasets/results/ctra_plot_res.txt
- Additional file 1 code and datasets/results/ctra_sta_anno_deter.txt
- Additional file 1 code and datasets/results/ctra_sta_res.txt
- Additional file 1 code and datasets/results/ecol pairwise comp.txt
- Additional file 1 code and datasets/results/ecol tfidf res.txt
- Additional file 1 code and datasets/results/ecol_anno_deter.txt
- Additional file 1 code and datasets/results/ecol_plot_res.txt
- Additional file 1 code and datasets/results/ecol_sta_anno_deter.txt
- Additional file 1 code and datasets/results/ecol_sta_res.txt
- Additional file 1 code and datasets/results/hpyl pairwise comp.txt
- Additional file 1 code and datasets/results/hpyl tfidf res.txt
- Additional file 1 code and datasets/results/hpyl_anno_deter.txt
- Additional file 1 code and datasets/results/hpyl_plot_res.txt
- Additional file 1 code and datasets/results/hpyl_sta_anno_deter.txt
- Additional file 1 code and datasets/results/hpyl_sta_res.txt
- Additional file 1 code and datasets/results/mgen pairwise comp.txt
- Additional file 1 code and datasets/results/mgen tfidf res.txt
- Additional file 1 code and datasets/results/mgen_anno_deter.txt
- Additional file 1 code and datasets/results/mgen_plot_res.txt
- Additional file 1 code and datasets/results/mgen_sta_anno_deter.txt
- Additional file 1 code and datasets/results/mgen_sta_res.txt
- Additional file 1 code and datasets/results/mytu pairwise comp.txt
- Additional file 1 code and datasets/results/mytu tfidf res.txt
- Additional file 1 code and datasets/results/mytu_anno_deter.txt
- Additional file 1 code and datasets/results/mytu_plot_res.txt
- Additional file 1 code and datasets/results/mytu_sta_anno_deter.txt
- Additional file 1 code and datasets/results/mytu_sta_res.txt
- Additional file 1 code and datasets/results/rpro pairwise comp.txt
- Additional file 1 code and datasets/results/rpro tfidf res.txt
- Additional file 1 code and datasets/results/rpro_anno_deter.txt
- Additional file 1 code and datasets/results/rpro_plot_res.txt
- Additional file 1 code and datasets/results/rpro_sta_anno_deter.txt
- Additional file 1 code and datasets/results/rpro_sta_res.txt
- Additional file 1 code and datasets/tmp/
