# Supplementary material for: A semi-automated genome annotation comparison and integration scheme
Source: BMC Bioinformatics. 2013 Jun 1;14:172. doi: 10.1186/1471-2105-14-172 (PMC3680241; doi:10.1186/1471-2105-14-172)
Supplement: Additional file 1 — The code and datasets: file contains the python code and related datasets used in our research. We used two datasets in our research. (1). ‘pfam_mapped_dic.csv’ file contains the Pfam IDs obtained from Pfam database; (2) ‘gene_info_dic.csv’ file contains the gene symbol data obtained from Entrez gene database; (3) ‘database data’ folder contains the automated annotation results and the OMA data to run the program. [file 1471-2105-14-172-S1.zip › Additional file 1 code and datasets/database data/CHLTR to CHLTR cluster annotation.txt]

CHLTR00002	Putative uncharacterized protein	conserved hypothetical protein	hypothetical membrane associated protein	Putative membrane protein	Putative membrane protein	Putative membrane protein	
CHLTR00003	Glutamyl-tRNA(Gln) amidotransferase subunit C	aspartyl/glutamyl-tRNA amidotransferase subunit C EC 6.3.5.-	Asp-tRNA-Asn/Glu-tRNA-Gln amidotransferase C subunit	glutamyl-tRNA(Gln) amidotransferase subunit C	Glutamyl-tRNA(Gln) amidotransferase subunit C	Glutamyl-tRNA(Gln) amidotransferase subunit C	Glutamyl-tRNA(Gln) amidotransferase subunit C	
CHLTR00004	Glutamyl-tRNA(Gln) amidotransferase subunit A	Glutamyl-tRNA(Gln) amidotransferase subunit A	GatA	glutamyl-tRNA amidotransferase subunit A	Glutamyl-tRNA(Gln) amidotransferase subunit A	Glutamyl-tRNA(Gln) amidotransferase (subunit A)	conserved gene glutamyl/tRNA (Gln) amidotransferase, A subunit	Glutamyl-tRNA(Gln) amidotransferase (subunit A)	Glutamyl-tRNA(Gln) amidotransferase subunit A	identified by match to protein family HMM PF01425; match to protein family HMM TIGR00132 glutamyl-tRNA(Gln) amidotransferase, A subunit	Glutamyl-tRNA amidotransferase subunit A	Aspartyl/glutamyl-tRNA(Asn/Gln) amidotransferase subunit A	glutamyl-tRNA(Gln) amidotransferase subunit A	identified by similarity to SP:O06491; match to protein family HMM PF01425; match to protein family HMM TIGR00132 glutamyl-tRNA(Gln) amidotransferase, A subunit	Glutamyl-tRNA(Gln) amidotransferase subunit A	glutamyl-tRNA Gln amidotransferase subunit A	Glutamyl-tRNA(Gln) amidotransferase subunit A	Glutamyl-tRNA (Gln) amidotransferase subunit A	Glutamyl-tRNA(Gln) amidotransferase subunit A	identified by similarity to SP:O06491; match to protein family HMM PF01425; match to protein family HMM TIGR00132 aspartyl/glutamyl-tRNA(Asn/Gln) amidotransferase, A subunit	Glutamyl-tRNA(Gln) amidotransferase subunit A	Glutamyl-tRNA amidotransferase subunit A protein	Glutamyl-tRNA(Gln) amidotransferase subunit A	Mb3036c, gatA, len: 494 aa. Equivalent to Rv3011c, len: 494 aa, from Mycobacterium tuberculosis strain H37Rv, (99.4% identity in 494 aa overlap). Probable gatA, Glu-tRNA-Gln amidotransferase, subunit A (EC 6.3.5.-), equivalent to O33105|GATA|ML1702|MLCB637.13 GLUTAMYL-TRNA(GLN) AMIDOTRANSFERASE from Mycobacterium leprae (497 aa), FASTA scores: opt: 2839, E(): 3.5e-161, (88.8% identity in 492 aa overlap). Also highly similar to other Glu-tRNA-Gln amidotransferases e.g.  Q9Z580|GATA_STRCO from Streptomyces coelicolor (497 aa), FASTA scores: opt: 2231, E(): 4.5e-125, (70.3% identity in 486 aa overlap); P73558|GATA_SYNY3|SLR0877 from Synechocystis sp. strain PCC 6803 (483 aa), FASTA scores: opt: 1593, E(): 3.3e-87, (55.85% identity in 487 aa overlap); O06491|GATA_BACSU GLUTAMYL-TRNA(GLN) AMIDOTRANSFERASE from Bacillus subtilis (485 aa), FASTA scores: opt: 1389, E(): 4.3e-75, (51.7% identity in 468 aa overlap); etc. For more information about function, see citation below. Contains PS00017 ATP/GTP-binding site motif A (P-loop). BELONGS TO THE AMIDASE FAMILY. PROBABLE GLUTAMYL-TRNA(GLN) AMIDOTRANSFERASE (SUBUNIT A) GATA (Glu-ADT SUBUNIT A)	InterProMatches:IPR004412; formation of correctly charged Gln-tRNA(Gln) through transamidation of misacylated Glu-tRNA(Gln), Biological Process: protein biosynthesis (GO:0006412), Molecular Function: glutamyl-tRNA(Gln) amidotransferase activity (GO:0017068) glutamyl-tRNA(Gln) amidotransferase (subunit A)	glutamyl-tRNA(Gln) amidotransferase subunit A	Glu-tRNAGln amidotransferase subunit A	Glutamyl-tRNA(Gln) amidotransferase subunit A	Glutamyl-tRNA(Gln) amidotransferase subunit A	
CHLTR00005	Aspartyl/glutamyl-tRNA(Asn/Gln) amidotransferase subunit B	Aspartyl/glutamyl-tRNA(Asn/Gln) amidotransferase subunit B	Aspartyl/glutamyl-tRNA(Asn/Gln) amidotransferase subunit B	glutamyl-tRNA amidotransferase, subunit B	Aspartyl/glutamyl-tRNA(Asn/Gln) amidotransferase subunit B	Glutamyl-tRNA(Gln) amidotransferase (subunit B)	conserved gene glutamyl/tRNA (Gln) amidotransferase, B subunit	Glutamyl-tRNA(Gln) amidotransferase (subunit B)	Aspartyl/glutamyl-tRNA(Asn/Gln) amidotransferase subunit B	identified by match to protein family HMM PF01162; match to protein family HMM PF02637; match to protein family HMM PF02934; match to protein family HMM TIGR00133 glutamyl-tRNA(Gln) amidotransferase, B subunit	Aspartyl/glutamyl-tRNA(Asn/Gln) amidotransferase subunit B	Aspartyl/glutamyl-tRNA(Asn/Gln) amidotransferase subunit B	pet112 glutamyl-tRNA(Gln) amidotransferase subunit B	identified by match to protein family HMM PF01162; match to protein family HMM PF02637; match to protein family HMM PF02934; match to protein family HMM TIGR00133 glutamyl-tRNA(Gln) amidotransferase, B subunit	Aspartyl/glutamyl-tRNA(Asn/Gln) amidotransferase subunit B	glutamyl-tRNA Gln amidotransferase subunit B	Aspartyl/glutamyl-tRNA(Asn/Gln) amidotransferase subunit B	Aspartyl/glutamyl-tRNA(Asn/Gln) amidotransferase subunit B	Aspartyl/glutamyl-tRNA(Asn/Gln) amidotransferase subunit B	identified by match to protein family HMM PF01162; match to protein family HMM PF02637; match to protein family HMM PF02934; match to protein family HMM TIGR00133 aspartyl/glutamyl-tRNA(Asn/Gln) amidotransferase, B subunit	Aspartyl/glutamyl-tRNA(Asn/Gln) amidotransferase subunit B	Glutamyl-tRNA amidotransferase subunit B protein	Aspartyl/glutamyl-tRNA(Asn/Gln) amidotransferase subunit B	Mb3034c, gatB, len: 509 aa. Equivalent to Rv3009c, len: 509 aa, from Mycobacterium tuberculosis strain H37Rv, (100.0% identity in 509 aa overlap). Probable gatB, Glu- tRNA-Gln amidotransferase, subunit B (EC 6.3.5.-), equivalent to O33107|GATB_MYCLE|MLCB637_15 GLUTAMYL-TRNA(GLN) AMIDOTRANSFERASE from Mycobacterium leprae (509 aa), FASTA scores: opt: 2973, E(): 2.9e-173, (88.4% identity in 509 aa overlap). Also highly similar to other Glu- tRNA-Gln amidotransferases e.g.  Q9Z578|GATB|SC8D9.13 from Streptomyces coelicolor (504 aa), FASTA scores: opt: 2264, E(): 3.6e-130, (66.0% identity in 495 aa overlap); P74215|GATB_SYNY3|SLL1435 from Synechocystis sp. strain PCC 6803 (519 aa), FASTA scores: opt: 1289, E(): 6.7e-71, (42.0% identity in 485 aa overlap); Q9X100|GATB_THEMA|TM1273 GLUTAMYL-TRNA(GLN) AMIDOTRANSFERASE from Thermotoga maritima (482 aa), FASTA scores: opt: 1165, E(): 2.2e-63, (40.05% identity in 487 aa overlap); etc. For more information about function, see citation below. Similar to many members of the pet112 family. BELONGS TO THE GATB FAMILY. PROBABLE GLUTAMYL-TRNA(GLN) AMIDOTRANSFERASE (SUBUNIT B) GATB (Glu-ADT SUBUNIT B)	InterProMatches:IPR004413; formation of correctly charged Gln-tRNA(Gln) through transamidation of misacylated Glu-tRNA(Gln), Biological Process: protein biosynthesis (GO:0006412), Molecular Function: glutamyl-tRNA(Gln) amidotransferase activity (GO:0017068) glutamyl-tRNA(Gln) amidotransferase (subunit B)	glutamyl-tRNA(Gln) amidotransferase subunit B	glutamyl-tRNAGln amidotransferase subunit B	Aspartyl/glutamyl-tRNA(Asn/Gln) amidotransferase subunit B	Aspartyl/glutamyl-tRNA(Asn/Gln) amidotransferase subunit B	
CHLTR00006	Uncharacterized protein CT_005	Putative membrane protein	Putative membrane protein	
CHLTR00007	Uncharacterized protein CT_006	conserved hypothetical protein	hypothetical protein	Putative membrane protein	Putative membrane protein	Putative membrane protein	
CHLTR00008	Uncharacterized protein CT_007	conserved hypothetical protein	hypothetical protein	Putative uncharacterized protein	Putative uncharacterized protein	Putative uncharacterized protein	
CHLTR00009	Ribonuclease HIII	Ribonuclease	identified by similarity to EGAD:107727; match to protein family HMM PF01351; match to protein family HMM TIGR00716 ribonuclease HIII	Ribonuclease HIII	Ribonuclease HIII	ribonuclease HIII	Ribonuclease HIII	InterProMatches:IPR004641; Molecular Function: ribonuclease H activity (GO:0004523), Cellular Component: cytoplasm (GO:0005737), Biological Process: RNA metabolism (GO:0016070) ribonuclease HIII	Ribonuclease HIII	Similar to Chlamydia pneumoniae ribonuclease hIII RnhC or cpn1068 or cp0782 SWALL:RNH3_CHLPN (SWALL:Q9Z6J1) (298 aa) fasta scores: E(): 1e-78, 67.79% id in 295 aa and to Chlamydia muridarum ribonuclease hIII RnhC or tc0276 SWALL:RNH3_CHLMU (SWALL:Q9PL32) (301 aa) fasta scores: E(): 1.2e-72, 62.08% id in 298 aa ribonuclease hIII	Ribonuclease HIII	hypothetical protein, similar to ribonuclease HIII	identified by match to PFAM protein family HMM PF01351 ribonuclease HIII	Ortholog of S. aureus MRSA252 (BX571856) SAR1113 putative ribonuclease	hypothetical protein, similar to ribonuclease HIII	Ribonuclease HIII	best blastp match gb|AAK34562.1| (AE006610) putative ribonuclease HIII [Streptococcus pyogenes M1 GAS] putative ribonuclease HIII	identified by similarity to OMNI:NTL01BS02856; match to protein family HMM PF01351; match to protein family HMM TIGR00716 ribonuclease HIII, putative	Ribonuclease HII	ribonuclease HIII	Ribonuclease HIII	ribonuclease HII	hypothetical protein, similar to ribonuclease HIII	Similar to Bacillus subtilis ribonuclease HIII RnhC SW:RNH3_BACSU (P94541) (313 aa) fasta scores: E(): 8.7e-42, 45.484% id in 310 aa, and to Lactococcus lactis ribonuclease HII RnhA TR:Q9CDG3 (EMBL:AE006455) (292 aa) fasta scores: E(): 7.6e-28, 39.286% id in 308 aa putative ribonuclease	identified by similarity to SP:O07874; match to protein family HMM PF01351; match to protein family HMM TIGR00716 ribonuclease HIII	ribonuclease HIII	identified by similarity to EGAD:107727; match to protein family HMM PF01351; match to protein family HMM TIGR00716 ribonuclease HIII	similar to gi|27467751|ref|NP_764388.1| [Staphylococcus epidermidis ATCC 12228], percent identity 67 in 309 aa, BLASTP E(): e-115 putative ribonuclease HIII	Ribonuclease HIII (RNase HIII)	
CHLTR00011	Acyltransferase	Lipid A biosynthesis lauroyl acyltransferase	Similar to Leptospira interrogans lipid A biosynthesis lauroyl acyltransferase HtrB or LA4039 SWALL:Q8EZ22 (EMBL:AE011559) (323 aa) fasta scores: E(): 2.2e-09, 25.33% id in 296 aa, and to Chlorobium tepidum acyltransferase, HtrB/MsbB family CT0211 SWALL:Q8KFV9 (EMBL:AE012801) (310 aa) fasta scores: E(): 3.3e-09, 26.11% id in 314 aa putative lipid A biosynthesis-related protein	lipid A biosynthesis acyltransferase	Code: M; COG: COG1560 heat shock protein	Code: M; COG: COG1560 heat shock protein	lipid A biosynthesis acyltransferase	lipid A biosynthesis lauroyl acyltransferase	lipid A biosynthesis acyltransferase	Lipid A biosynthesis acyltransferase	acyltransferase, HtrB/MsbB family	putative lipid A acyltransferase similarity:fasta; with=UniProt:Q8KST6_RHILV (EMBL:AF510733); Rhizobium leguminosarum (biovar viciae).; lpxXL; Lipid A acyltransferase.; length=311; id 99.678; 311 aa overlap; query 1-311; subject 1-311	acyltransferase	Lipid A biosynthesis acyltransferase	lipid A biosynthesis acyltransferase	acyltransferase, HtrB/MsbB family	Lipid A biosynthesis lauroyl acyltransferase	lipid A biosynthesis acyltransferase	Lauroyl acyltransferase	lipid A biosynthesis lauroyl acyltransferase	lipid A biosynthesis lauroyl acyltransferase	lipid A biosynthesis acyltransferase PFAM: lipid A biosynthesis acyltransferase KEGG: cch:Cag_1483 acyltransferase, HtrB/MsbB family	lipid A biosynthesis lauroyl acyltransferase (heat shock protein)	lipid A biosynthesis acyltransferase PFAM: lipid A biosynthesis acyltransferase KEGG: aba:Acid345_2346 lipid A biosynthesis acyltransferase	lipid A biosynthesis acyltransferase PFAM: lipid A biosynthesis acyltransferase KEGG: hch:HCH_00023 lauroyl/myristoyl acyltransferase	lipid A biosynthesis acyltransferase PFAM: lipid A biosynthesis acyltransferase KEGG: bcn:Bcen_2468 lipid A biosynthesis acyltransferase	bacterial lipid A biosynthesis acyltransferase identified by match to protein family HMM PF03279	lipid A biosynthesis lauroyl acyltransferase	Bacterial lipid A biosynthesis acyltransferase	
CHLTR00010	HTH Transcriptional Regulator	transcription regulator containing HTH/2Fe-2S Ferredoxin domains	sigma-54 interaction/ATP-binding protein	Putative uncharacterized protein	Putative uncharacterized protein	Putative uncharacterized protein	
CHLTR00012	Putative uncharacterized protein	conserved hypothetical protein	hypothetical protein	Putative exported protein precursor	Putative exported protein precursor	Putative exported protein	
CHLTR00013	Putative uncharacterized protein ybbP	conserved hypothetical protein	Putative uncharacterized protein lp_0818	identified by match to protein family HMM PF02457; match to protein family HMM TIGR00159 conserved hypothetical protein TIGR00159	Hypothetical membrane spanning protein	conserved hypothetical protein	Hypothetical protein SE1754	Uncharacterized conserved membrane protein	conserved hypothetical containing domain DUF147 YbbP	conserved hypothetical protein	COG1624 Uncharacterized conserved protein hypothetical protein	Putative uncharacterized protein TTHA0323	Putative uncharacterized protein yedA	Similar to Streptococcus pneumoniae conserved hypothetical protein SPR1419 SWALL:Q8DP14 (EMBL:AE008512) (292 aa) fasta scores: E(): 3.3e-26, 35.65% id in 258 aa, and to Lactococcus lactis hypothetical protein YedA or LL0423 SWALL:Q9CIE0 (EMBL:AE006279) (292 aa) fasta scores: E(): 7e-26, 36.03% id in 247 aa conserved membrane protein	Putative uncharacterized protein gbs0902	conserved hypothetoical protein	identified by Glimmer2; putative conserved hypothetical protein TIGR00159	Ortholog of S. aureus MRSA252 (BX571856) SAR2254 putative membrane protein	Hypothetical protein	conserved hypothetoical protein	Hypothetical membrane spanning protein	best blastp match gb|AAK33928.1| (AE006548) conserved hypothetical protein [Streptococcus pyogenes M1 GAS] conserved hypothetical protein	identified by similarity to OMNI:NTL01LI2211; match to protein family HMM PF02457; match to protein family HMM TIGR00159 conserved hypothetical protein TIGR00159	Conserved hypothetical protein	Similar to Bacteroides thetaiotaomicron conserved hypothetical protein BT3647 SWALL:Q8A1L4 (EMBL:AE016941) (228 aa) fasta scores: E(): 3.4e-70, 84.64% id in 228 aa, and to Clostridium perfringens hypothetical protein CPE2351 CPE2351 SWALL:Q8XHX5 (EMBL:AP003194) (285 aa) fasta scores: E(): 7e-33, 43.19% id in 257 aa, and to Staphylococcus aureus conserved hypothetoical protein sav2163 or sa1967 or mw2090 SWALL:Q9RL70 (EMBL:Y09927) (269 aa) fasta scores: E(): 5.5e-30, 43.9% id in 246 aa. Possible alternative start site at codon 27 putative transmembrane protein	conserved hypothetical protein	Putative uncharacterized protein	conserved hypothetical protein	similar to unknown protein	
CHLTR00014	Cytochrome Oxidase Subunit I	Evidence 2a : Function of homologous gene experimentally demonstrated in an other organism; Product type e : enzyme ubiquinol oxidase subunit I, cyanide insensitive	Cyanide insensitive terminal oxidase	quinol oxidase, subunit I	Cytochrome d ubiquinol oxidase subunit I	identified by similarity to GB:CAA71555.1; match to protein family HMM PF01654 cytochrome d ubiquinol oxidase, subunit I	Cytochrome bd ubiquinol oxidase, subunit I	cytochrome bd ubiquinol oxidase, subunit I	Cytochrome bd ubiquinol oxidase, subunit I	Cytochrome bd-type quinol oxidase, subunit 1 COG1271	cytochrome D ubiquinol oxidase subunit I EC 1.10.3.-	cytochrome bd ubiquinol oxidase, subunit I	Cytochrome bd ubiquinol oxidase, subunit I	Cytochrome bd-1 oxidase, subunit I	cyanide insensitive terminal oxidase identified by sequence similarity; putative; ORF located using Blastx/Glimmer/GeneHacker	cytochrome d ubiquinol oxidase subunit I	cytochrome bd ubiquinol oxidase, subunit I	cytochrome bd ubiquinol oxidase, subunit I	cytochrome bd ubiquinol oxidase, subunit I PFAM: cytochrome bd ubiquinol oxidase, subunit I KEGG: aba:Acid345_3252 cytochrome bd ubiquinol oxidase, subunit I	cytochrome bd ubiquinol oxidase, subunit I PFAM: cytochrome bd ubiquinol oxidase, subunit I KEGG: csa:Csal_2001 cytochrome bd ubiquinol oxidase, subunit I	Cytochrome bd ubiquinol oxidase, subunit I	probable cyanide insensitive terminal oxidase,subunit I Probable cyanide insensitive terminal oxidase,subunit I Homology to cioA of P. aeruginose of 44% (TREMBL:O07440) InterPro: Cytochrome bd ubiquinol oxidase subunit I (IPR002585) Pfam: Bacterial cytochrome ubiquinol oxidase no signal peptide no TMHs High confidence in function and specificity	Cytochrome bd ubiquinol oxidase, subunit I	cytochrome d ubiquinol oxidase subunit I	Putative cytochrome oxidase subunit	Cytochrome D ubiquinol oxidase subunit	cytochrome bd ubiquinol oxidase, subunit I PFAM: cytochrome bd ubiquinol oxidase, subunit I KEGG: ppu:PP4651 ubiquinol oxidase subunit I, cyanide insensitive	ubiquinol oxidase subunit I, cyanide insensitive Evidence 2a : Function of homologous gene experimentally demonstrated in an other organism; PubMedId : 9179851; Product type e : enzyme	Cytochrome bd ubiquinol oxidase, subunit I	
CHLTR00015	Cytochrome Oxidase Subunit II	Putative transmembrane cytochrome bd-II oxidase (Subunit II) oxidoreductase protein	Similar to quinol oxidase subunit II	identified by similarity to GP:4514629 cytochrome d ubiquinol oxidase, subunit II	Cytochrome d ubiquinol oxidase subunit II-like protein	cytochrome d ubiquinol oxidase subunit II CydB	cytochrome BD2 subunit II	similar to Salmonella typhi CT18 probable terminal oxidase subunit II probable terminal oxidase subunit II	Similar to Chlorobium tepidum cytochrome D ubiquinol oxidase, subunit II CydB or CT1819 SWALL:Q8KBG8 (EMBL:AE012934) (340 aa) fasta scores: E(): 5.3e-27, 31.08% id in 341 aa, and to Xanthomonas axonopodis cyanide insensitive terminal oxidase CioB or XAC3736 SWALL:Q8PG81 (EMBL:AE012023) (340 aa) fasta scores: E(): 4.8e-26, 32.75% id in 345 aa putative cytochrome D ubiquinol oxidase, subunit II	cytochrome D ubiquinol oxidase subunit II homolog	Ortholog of S. aureus MRSA252 (BX571856) SAR1060 putative membrane protein	cytochrome D ubiquinol oxidase subunit II homolog	Evidence 2a : Function of homologous gene experimentally demonstrated in an other organism; Product type e : enzyme ubiquinol oxidase subunit II, cyanide insensitive	Similar to Escherichia coli, Escherichia coli O6, and Escherichia coli O157:H7 cytochrome d ubiquinol oxidase subunit II CydB or Cyd-2 or B0734 or C0812 or z0901 or ECS0769 SWALL:CYDB_ECOLI (SWALL:P11027) (379 aa) fasta scores: E(): 8.1e-22, 26.41% id in 390 aa, and to Bacteroides thetaiotaomicron cytochrome d ubiquinol oxidase subunit II BT1209 SWALL:AAO76316 (EMBL:AE016930) (380 aa) fasta scores: E(): 4e-138, 90.23% id in 379 aa, and to Campylobacter jejuni cytochrome bd oxidase subunit II CydB or CJ0082 SWALL:Q9PJ42 (EMBL:AL139074) (374 aa) fasta scores: E(): 4.6e-50, 50.79% id in 376 aa putative cytochrome d ubiquinol oxidase subunit II	Ubiquinol oxidase subunit II, cyanide insensitive	Cytochrome bd-type quinol oxidase, subunit 2	Cytochrome BD2 subunit II	Cyanide insensitive terminal oxidase	cytochrome D ubiquinol oxidase subunit II	identified by match to protein family HMM PF02322; match to protein family HMM TIGR00203 cytochrome d ubiquinol oxidase, subunit II	identified by similarity to GB:CAA71556.1; match to protein family HMM PF02322; match to protein family HMM TIGR00203 cytochrome d ubiquinol oxidase, subunit II	Cytochrome bd ubiquinol oxidase, subunit II	Similar to Pseudomonas aeruginosa cyanide insensitive terminal oxidase CioB TR:O07441 (EMBL:Y10528) (335 aa) fasta scores: E(): 2.4e-06, 21.951% id in 328 aa, and to Bacillus halodurans cytochrome D ubiquinol oxidase subunit II BH3974 TR:Q9K5W3 (EMBL:AP001520) (338 aa) fasta scores: E(): 4.3e-66, 53.550% id in 338 aa putative membrane protein	identified by similarity to GP:4514629 cytochrome d ubiquinol oxidase, subunit II	similar to gi|27467703|ref|NP_764340.1| [Staphylococcus epidermidis ATCC 12228], percent identity 73 in 338 aa, BLASTP E(): e-146 cytochrome bd-type quinol oxidase subunit 2	Cytochrome d ubiquinol oxidase, subunit II	cytochrome D ubiquinol oxidase, subunit II	cytochrome d ubiquinol oxidase subunit II	cytochrome d ubiquinol oxidase, subunit II	
CHLTR00016	ATPase	similar to PhoH protein hypothetical protein	conserved gene PhoH protein (phosphate starvation inducible protein)	similar to PhoH protein hypothetical protein	Probable PhoH-related protein	PhoH2	PROBABLE PHOH-LIKE PROTEIN PHOH2	Mb1125, phoH2, len: 433 aa. Equivalent to Rv1095, len: 433 aa, from Mycobacterium tuberculosis strain H37Rv, (100% identity in 433 aa overlap). Probable phoH2, phoH-like protein (phosphate starvation-induced protein), probably ATP-binding protein. Equivalent to AL049491 MLCB1222_14 Mycobacterium leprae (433 aa) (92.8% identity in 432 aa overlap). Similar to many proteins described as PhoH-like e.g. Z97025|BSZ97025_12 Bacillus subtilis (442 aa), FASTA scores: opt: 605, E(): 0, (40.1% identity in 444 aa overlap); or Mycobacterium tuberculosis Rv2368c|O05830|PHOL_MYCTU Mycobacterium tuberculosis (352 aa), FASTA scores: opt: 390, E(): 4e-19, (31.5% identity in 241 aa overlap). Contains PS00017 ATP/GTP-binding site motif A (P-loop). BELONGS TO THE PHOH FAMILY. PROBABLE PHOH-LIKE PROTEIN PHOH2 (PHOSPHATE STARVATION-INDUCIBLE PROTEIN PSIH)	Nucleotide binding protein	phosphate starvation-induced protein	identified by sequence similarity; putative; ORF located using Blastx/Glimmer/Genemark conserved hypothetical protein	Similar to Synechococcus sp. PhoH SEA0005 SWALL:Q935Z1 (EMBL:U30252) (442 aa) fasta scores: E(): 7.5e-52, 45.67% id in 451 aa, and to Bacillus cereus phosphate starvation-inducible protein PhoH protein BC3951 SWALL:Q819M5 (EMBL:AE017011) (442 aa) fasta scores: E(): 1.4e-49, 43.55% id in 450 aa putative phosphate starvation-inducible protein	Putative uncharacterized protein	PhoH family protein	Similar to Synechococcus sp. PhoH SEA0005 SWALL:Q935Z1 (EMBL:U30252) (442 aa) fasta scores: E(): 4.3e-53, 42.82% id in 453 aa, and to Bacillus halodurans hypothetical protein BH2629 SWALL:Q9K9L6 (EMBL:AP001516) (442 aa) fasta scores: E(): 2.1e-51, 40.74% id in 454 aa conserved hypothetical PhoH-like protein	PhoH family protein	Predicted PhoH-related ATPase	putative PhoH-related protein	conserved hypothetical protein	identified by match to protein family HMM PF02562 PhoH family protein	PhoH family protein	putative phosphate starvation-inducible protein PhoH	identified by match to protein family HMM PF02562 PhoH-like protein	identified by match to protein family HMM PF02562 PhoH-like protein	PhoH-like protein	PhoH-like protein	PhoH-like protein	Nucleotide binding protein, PINc	PhoH-like protein	
CHLTR00017	Putative uncharacterized protein	conserved hypothetical protein	hypothetical protein	Putative uncharacterized protein	Putative uncharacterized protein	Putative uncharacterized protein	
CHLTR00018	Putative uncharacterized protein	cell wall-associated hydrolases	hypothetical protein	Putative uncharacterized protein	Putative uncharacterized protein	Putative uncharacterized protein	
CHLTR00019	Putative uncharacterized protein	Putative membrane protein	Putative membrane protein	


CHLTR00020	Isoleucyl-tRNA synthetase	Isoleucyl-tRNA synthetase	Isoleucyl-tRNA synthetase	Mb1563, ileS, len: 1041 aa. Equivalent to Rv1536, len: 1041 aa, from Mycobacterium tuberculosis strain H37Rv, (99.9% identity in 1041 aa overlap). ileS, Isoleucyl-tRNA synthetase (EC 6.1.1.5) , similar to several e.g. SYIC_YEAST P09436 isoleucyl-tRNA synthetase (1072 aa), FASTA scores: opt: 1447, E(): 0, (37.8% identity in 1072 aa overlap); contains PS00178 Aminoacyl-transfer RNA synthetases class-I signature.  BELONGS TO CLASS-I AMINOACYL-TRNA SYNTHETASE FAMILY. isoleucyl-tRNA synthetase ileS	Isoleucyl-tRNA synthetase	Isoleucyl-tRNA synthetase	Similar to Borrelia burgdorferi isoleucyl-tRNA synthetase IleS or BB0833 SWALL:SYI_BORBU (SWALL:O51773) (1042 aa) fasta scores: E(): 2.1e-194, 45.33% id in 1008 aa, and to Staphylococcus aureus isoleucyl-tRNA synthetase, mupirocin resistant MupR SWALL:SYIP_STAAU (SWALL:P41368) (1024 aa) fasta scores: E(): 1.5e-138, 37.83% id in 999 aa isoleucyl-tRNA synthetase	Isoleucyl-tRNA synthetase	Similar to sp|Q9ZCU4|SYI_RICPR sp|Q10765|SYI_MYCTU sp|Q9X7E5|SYI_MYCLE sp|O51773|SYI_BORBU; Ortholog to ERGA_CDS_05000 Isoleucyl-tRNA synthetase	isoleucine-tRNA synthetase	COG0060 IleS isoleucyl-tRNA synthetase; go_process: 0006418 isoleucine-tRNA ligase	, predicted protein, len = 1099 aa, isoleucine tRNA synthetase; predicted pI = 7.0894; high similarity to Q9BMG3, isoleucine tRNA synthetase (EC 6.1.1.5) (1087 aa, Leishmania donovani, EMBL: AF326935, AAG49529); Fasta scores: E():0 isoleucyl-tRNA synthetase, putative	Similar to Methanobacterium thermoautotrophicum isoleucyl-tRNA synthetase IleS SWALL:SYI_METTM (SWALL:P26499) (1044 aa) fasta scores: E(): 1.8e-56, 32.12% id in 1133 aa, and to Bacteroides thetaiotaomicron isoleucyl-tRNA synthetase BT0806 SWALL:AAO75913 (EMBL:AE016929) (1162 aa) fasta scores: E(): 0, 88.47% id in 1163 aa isoleucyl-tRNA synthetase	Similar to Mycobacterium tuberculosis isoleucyl-tRNA synthetase IleS or Rv1536 or mt1587 or mtcy48.29C SWALL:SYI_MYCTU (SWALL:Q10765) (1041 aa) fasta scores: E(): 0, 52.58% id in 1046 aa, and to Methanosarcina barkeri isoleucyl-tRNA synthetase IleS SWALL:Q9P9L9 (EMBL:AF208389) (1058 aa) fasta scores: E(): 3.3e-65, 30.23% id in 1065 aa class I tRNA synthetase (I, L, M and V)	go_component: cytosol [goid 0005829]; go_function: isoleucine-tRNA ligase activity [goid 0004822]; go_process: protein biosynthesis [goid 0006412] isoleucyl-tRNA synthetase ,cytoplasmic	isoleucine--tRNA ligase (isoleucyl-tRNA synthetase)	Isoleucyl-tRNA synthetase	similar to Isoleucyl-tRNA synthetase, cytoplasmic (EC 6.1.1.5) (Isoleucine--tRNAligase) (IleRS) (IRS).  (Swiss-Prot:P41252) (Homo sapiens;); go_function: isoleucine-tRNA ligase activity [goid 0004822]; go_function: ATP binding [goid 0005524]; go_process: isoleucyl-tRNA aminoacylation [goid 0006428] isoleucyl-tRNA synthetase, putative	Isoleucyl-tRNA synthetase (EC 6.1.1.5) (Isoleucine-- tRNA ligase) (IleRS).	Similar to sp|Q9ZCU4|SYI_RICPR sp|Q10765|SYI_MYCTU sp|Q9X7E5|SYI_MYCLE sp|O51773|SYI_BORBU; Ortholog to ERWE_CDS_05090 Isoleucyl-tRNA synthetase	identified by similarity to SP:P56690; match to protein family HMM TIGR00392 isoleucyl-tRNA synthetase	isoleucyl-tRNA synthetase, class Ia	Isoleucyl-tRNA synthetase	isoleucine--tRNA ligase (EC 6.1.1.5)	isoleucyl-tRNA synthetase	Isoleucyl-tRNA synthetase, class Ia	isoleucyl-tRNA synthetase	
CHLTR00021	Signal Peptidase I	signal peptidase I	signal peptidase I	Signal peptidase I	Signal peptidase I	Signal peptidase I	
CHLTR00022	Putative uncharacterized protein	conserved hypothetical protein	hypothetical protein	Putative exported protein precursor	Putative exported protein precursor	Putative exported protein	
CHLTR00023	50S ribosomal protein L31 type B	50S ribosomal protein L31 type B	50S ribosomal protein L31 type B	50S ribosomal protein L31 type B	50S ribosomal protein L31 type B	identified by match to protein family HMM PF01197; match to protein family HMM TIGR00105 ribosomal protein L31	LSU ribosomal protein L31P	50S ribosomal protein L31	50S ribosomal protein L31 type B	50S ribosomal protein L31 type B	50S ribosomal protein L31 type B	similar to ribosomal protein L31; Molecular Function: structural constituent of ribosome (GO:0003735), Cellular Component: intracellular (GO:0005622), Cellular Component: ribosome (GO:0005840), Biological Process: protein biosynthesis (GO:0006412) Ribosomal protein L31	50S ribosomal protein L31	identified by sequence similarity; putative; ORF located using Blastx/Glimmer/Genemark 50S ribosomal protein L31	COG0254 Ribosomal protein L31 ribosomal protein	50S ribosomal protein L31 type B	IPR002150: Ribosomal protein L31 putative 50S ribosomal protein L31 (second copy)	putative 50S ribosomal protein L31	Similar to Bacillus subtilis 50S ribosomal protein L31 type B RpmE2 or BSU30700 SWALL:R31B_BACSU (SWALL:O34967) (82 aa) fasta scores: E(): 3.1e-08, 44.3% id in 79 aa, and to Streptococcus agalactiae 50S ribosomal protein L31 type B RpmE2 or GBS0581 or SAG0536 SWALL:R31B_STRA3 (SWALL:Q8E6I2) (86 aa) fasta scores: E(): 4.3e-13, 50.57% id in 87 aa 50S ribosomal protein L31 type B	50S ribosomal protein L31 type B	50S ribosomal protein L31 type B	ribosomal protein L31	identified by match to PFAM protein family HMM PF01197 ribosomal protein L31	50S ribosomal protein L31 type B	Putative additional 50S ribosomal protein L31	Ortholog of S. aureus MRSA252 (BX571856) SAR2208 putative 50S ribosomal protein L31	50S ribosomal protein L31 type B	ribosomal protein L31	50S ribosomal protein L31 type B	
CHLTR00024	Peptide chain release factor 1	Peptide chain release factor 1	Peptide chain release factor 1	Peptide chain release factor 1	Peptide chain release factor 1	peptide chain release factor 1 (RF-1), peptide termination factor	Peptide chain release factor 1	Peptide chain release factor 1	peptide chain release factor 1	conserved gene peptide chain release factor 1 (RF-1)	peptide chain release factor 1	Peptide chain release factor 1	identified by match to protein family HMM PF00472; match to protein family HMM PF03462; match to protein family HMM TIGR00019 peptide chain release factor 1	Peptide chain release factor 1	RF-1 Bacterial Peptide Chain Release Factor 1	peptide chain release factor RF-1	identified by similarity to SP:P07011; match to protein family HMM PF00472; match to protein family HMM PF03462; match to protein family HMM TIGR00019 peptide chain release factor 1	Peptide chain release factor 1	peptide chain release factor 1	Peptide chain release factor 1	Peptide chain release factor 1	Peptide chain release factor 1	Peptide chain release factor 1	identified by similarity to SP:P07011; match to protein family HMM PF00472; match to protein family HMM PF03462; match to protein family HMM TIGR00019 peptide chain release factor 1	Peptide chain release factor 1	Peptide chain release factor 1	Peptide chain release factor 1	Mb1331, prfA, len: 357 aa. Equivalent to Rv1299, len: 357 aa, from Mycobacterium tuberculosis strain H37Rv, (100% identity in 357 aa overlap). Probable prfA, peptide chain release factor 1 (rf-1), highly similar to many e.g.  RF1_MYCLE|P45833 peptide chain release factor 1 (rf-1) from Mycobacterium leprae (357 aa), FASTA scores: opt: 2047, E(): 0, (89.3% identity in 356 aa overlap); also similar to Mycobacterium tuberculosis Rv3105c, prfB peptide chain release factor 2. Contains PS00745 Prokaryotic-type class I peptide chain release factors signature. BELONGS TO THE PROKARYOTIC AND MITOCHONDRIAL RELEASE FACTORS FAMILY. PROBABLE PEPTIDE CHAIN RELEASE FACTOR 1 PRFA (RF-1)	InterProMatches:IPR004373; Cellular Component: cytoplasm (GO:0005737), Biological Process: translational termination (GO:0006415), Molecular Function: translation release factor activity, codon specific (GO:0016149) peptide chain release factor 1	
CHLTR00025	N6-adenine-specific DNA methylase	Similar to protoporphyrinogen oxidase	Probable methylase of polypeptide chain release factors protein	Similar to hypothetical adenine-specific methylase YfcB of Escherichia coli	Protoporphyrinogen oxidase	identified by match to protein family HMM TIGR00536 modification methylase, HemK family	Peptide release factor-glutamine N5-methyltransferase	identified by match to protein family HMM TIGR00536 modification methylase, HemK family	protoporphyrinogen oxidase	Protein hemK homolog	Protoporphyrinogen oxidase	Protoporphyrinogen oxidase	Methylase of polypeptide chain release factor	Protoporphyrinogen oxidase (Methyltransferase) protein	Protein hemK homolog	Mb1332, hemK, len: 325 aa. Equivalent to Rv1300, len: 325 aa, from Mycobacterium tuberculosis strain H37Rv, (99.7% identity in 325 aa overlap). Probable hemK protein homolog (EC 2.1.1.-), homology suggests translation may start at aa 22, highly similar to many e.g.  HEMK_MYCLE|P45832 Mycobacterium leprae (288 aa), FASTA scores: opt: 936, E(): 0, (76.7% identity in 189 aa overlap). BELONGS TO THE HEMK FAMILY OF MODIFICATION METHYLASES. PROBABLE HEMK PROTEIN HOMOLOG HEMK	hemK protein homolog; probable protoporphyrinogen oxidase; Biological Process: protein amino acid methylation (GO:0006479), Molecular Function: protein methyltransferase activity (GO:0008276) YwkE	methylase, polypeptide chain release factor	identified by sequence similarity; putative; ORF located using Blastx/Glimmer/Genemark protoporphyrinogen oxidase	HemK protoporphyrinogen oxidase	Protoporphyrinogen oxidase	Methylase of polypeptide chain release factor	Similar to Listeria innocua hypothetical protein LIN2686 SWALL:Q927V1 (EMBL:AL596173) (283 aa) fasta scores: E(): 3e-21, 34.89% id in 278 aa, and to Streptococcus agalactiae hypothetical protein GBS1108 SWALL:Q8E5C4 (EMBL:AL766848) (276 aa) fasta scores: E(): 4e-17, 31.56% id in 282 aa conserved hypothetical protein	similar to BR1868, hemK protein HemK	Putative uncharacterized protein gbs1108	Protoporphyrinogen oxidase	Protoporphyrinogen oxidase protein	hypothetical protein, similar to protoporphyrinogen oxidase	PROTOPORPHYRINOGEN OXIDASE	
CHLTR00026	Signal Recognition Particle GTPase	Signal recognition particle GTPase ffh protein	Signal recognition particle homolog	Ffh protein	Ffh	signal recognition particle protein	Probable gtp-binding signal recognition particle srp54, g-domain protein	Signal recognition particle protein	similar to signal recognition particle protein Ffh hypothetical protein	conserved gene signal recognition particle protein Ffh	similar to signal recognition particle protein Ffh hypothetical protein	Signal recognition particle protein Ffh	identified by similarity to EGAD:5600; match to protein family HMM PF00448; match to protein family HMM PF02881; match to protein family HMM PF02978; match to protein family HMM TIGR00959 signal recognition particle protein	Signal recognition particle	SRP54 signal recognition particle subunit FFH	signal recognition particle receptor	identified by match to protein family HMM PF00448; match to protein family HMM PF02881; match to protein family HMM PF02978; match to protein family HMM TIGR00959 signal recognition particle protein	Signal recognition particle protein	signal recognition particle	Signal recognition particle protein	Ffh protein	Signal recognition particle M54 protein	Signal recognition particle GTPase	identified by similarity to SP:P37105; match to protein family HMM PF00448; match to protein family HMM PF02881; match to protein family HMM PF02978; match to protein family HMM TIGR00959 signal recognition particle protein	Ffh	Signal recognition particle GTP-binding protein	Signal recognition particle protein	Mb2940c, ffh, len: 525 aa. Equivalent to Rv2916c, len: 525 aa, from Mycobacterium tuberculosis strain H37Rv, (100.0% identity in 525 aa overlap). Probable ffh, signal recognition particle protein (ala-, gly-, leu-rich protein), equivalent to O33013|SR54_MYCLE SIGNAL RECOGNITION PARTICLE from Mycobacterium leprae (521 aa), FASTA scores: opt: 2968, E(): 1.6e-145, (87.85% identity in 526 aa overlap). Also highly similar to others e.g.  O69874|FFH from Streptomyces coelicolor (550 aa), FASTA scores: opt: 2025, E(): 6e-97, (63.8% identity in 519 aa overlap) (N-terminus longer 34 aa); P37105|SR54_BACSU from Bacillus subtilis (446 aa), FASTA scores: opt: 1451, E(): 1.9e-67, (51.5% identity in 435 aa overlap); BAB57399|FFH from Staphylococcus aureus subsp. aureus Mu50 (455 aa), FASTA scores: opt: 1418, E(): 9.4e-66, (48.65% identity in 448 aa overlap); etc. Contains PS00017 ATP/GTP-binding site motif A (P-loop). BELONGS TO THE SRP FAMILY OF GTP-BINDING PROTEINS. NOTE THAT SIGNAL RECOGNITION PARTICLE CONSISTS OF A SMALL CYTOPLASMIC RNA (SC-RNA) MOLECULE AND PROTEIN FFH. THE PROTEIN HAS A TWO DOMAIN STRUCTURE: THE G-DOMAIN BINDS GTP; THE M-DOMAIN BINDS THE RNA AND ALSO BINDS THE SIGNAL SEQUENCE. PROBABLE SIGNAL RECOGNITION PARTICLE PROTEIN FFH (FIFTY-FOUR HOMOLOG)	InterProMatches:IPR004780; presecretory protein translocation,Molecular Function: RNA binding (GO:0003723), Cellular Component: signal recognition particle (GO:0005786), Biological Process: SRP-dependent cotranslational membrane targeting (GO:0006614), Molecular Function: signal-recognition-particle GTPase activity signal recognition particle-like (SRP) component	
CHLTR00027	30S ribosomal protein S16	30S ribosomal protein S16	30s ribosomal protein S16	30S ribosomal protein S16	30S ribosomal protein S16	Highly similar to 30S ribosomal protein S16 hypothetical protein	conserved gene 30S ribosomal protein S16	Highly similar to 30S ribosomal protein S16 hypothetical protein	SSU ribosomal protein S16P	30S ribosomal protein S16	30S ribosomal protein S16	30S ribosomal protein S16	identified by similarity to SP:P02372; match to protein family HMM PF00886; match to protein family HMM TIGR00002 ribosomal protein S16	30S ribosomal protein S16	30S ribosomal protein S16	30S ribosomal protein S16	30S ribosomal protein S16	IPR000307: Ribosomal protein S16 30S ribosomal subunit protein S16	Ribosomal protein S16	similar to Salmonella typhi CT18 30S ribosomal subunit protein S16 30S ribosomal subunit protein S16	Similar to Chlamydophila caviae 30s ribosomal protein s16 rpsp or cca00657 SWALL:RS16_CHLCV (SWALL:Q822M5) (119 aa) fasta scores: E(): 1.7e-40, 91.37% id in 116 aa 30s ribosomal protein s16	30S ribosomal protein S16	30S ribosomal protein S16	30S ribosomal protein S16	30S ribosomal protein S16	identified by match to PFAM protein family HMM PF00886 ribosomal protein S16	Putative 30S ribosomal protein S16	30S ribosomal protein S16	30S ribosomal protein S16	
CHLTR00028	tRNA (guanine-N(1)-)-methyltransferase	tRNA (guanine-N(1)-)-methyltransferase	tRNA (guanine-N(1)-)-methyltransferase	tRNA (guanine-N(1)-)-methyltransferase	tRNA (guanine-n1)-methyltransferase	tRNA (guanine-N(1)-)-methyltransferase	tRNA (guanine-N(1)-)-methyltransferase	Highly similar to tRNA (guanine-N1)-methyltransferase hypothetical protein	tRNA (guanine-N(1)-)-methyltransferase	identified by match to protein family HMM PF01746; match to protein family HMM TIGR00088 tRNA (guanine-N1)-methyltransferase	tRNA (guanine-N(1)-)-methyltransferase	tRNA (Guanine-N(1)-)-methyltransferase	tRNA (guanine-N1)-methyltransferase	identified by match to protein family HMM PF01746; match to protein family HMM TIGR00088 tRNA (guanine-N1)-methyltransferase	tRNA (guanine-N(1)-)-methyltransferase	tRNA (guanine-N1)-methyltransferase	tRNA (guanine-N(1)-)-methyltransferase	tRNA (Guanine-N(1)-)-methyltransferase	tRNA (guanine-N(1)-)-methyltransferase	identified by match to protein family HMM PF01746; match to protein family HMM TIGR00088 tRNA (guanine-N1)-methyltransferase	tRNA (guanine-N(1)-)-methyltransferase	tRNA (guanine-N(1)-)-methyltransferase	tRNA (guanine-N(1)-)-methyltransferase	Mb2930c, trmD, len: 230 aa. Equivalent to Rv2906c, len: 230 aa, from Mycobacterium tuberculosis strain H37Rv, (100.0% identity in 230 aa overlap). Probable trmD, tRNA m1G methyltransferase (EC 2.1.1.31), equivalent to O33017|TRMD_MYCLE from Mycobacterium leprae (238 aa), FASTA scores: opt: 1363, E(): 8.1e-86, (87.2% identity in 227 aa overlap). Also highly similar to others e.g.  O69882|TRMD_STRCO from Streptomyces coelicolor and S.  lividans (277 aa), FASTA scores: opt: 841, E(): 4.5e-50, (55.55% identity in 234 aa overlap); Q9A0B6 from Streptococcus pyogenes (243 aa), FASTA scores: opt: 698, E(): 2.5e-40, (47.6% identity in 227 aa overlap); P07020|TRMD_ECOLI|TRMD|B2607|Z3901|ECS3470 from Escherichia coli strain O157:H7 (255 aa), FASTA scores: opt: 573, E(): 3.8e-33, (42.1% identity in 228 aa overlap); etc. BELONGS TO THE RNA METHYLTRANSFERASE TRMD FAMILY. PROBABLE TRNA (GUANINE-N1)-METHYLTRANSFERASE TRMD (M1G-METHYLTRANSFERASE) (TRNA [GM37] METHYLTRANSFERASE)	tRNA (guanine-N(1)-)-methyltransferase	tRNA (guanine-N(1)-)-methyltransferase	identified by sequence similarity; putative; ORF located using Blastx/Glimmer/Genemark tRNA (guanine-N1-)-methyltransferase	tRNA (guanine-N(1)-)-methyltransferase	tRNA (guanine-N(1)-)-methyltransferase	
CHLTR00029	50S ribosomal protein L19	50S ribosomal protein L19	50S ribosomal protein L19	50S ribosomal protein L19	50S ribosomal protein L19	50s ribosomal protein L19	50S ribosomal protein L19	50S ribosomal protein L19	50S ribosomal protein L19	conserved gene 50S ribosomal protein L19	50S ribosomal protein L19	50S ribosomal protein L19	identified by match to protein family HMM PF01245; match to protein family HMM TIGR01024 ribosomal protein L19	50S ribosomal protein L19	LSU ribosomal protein L19P	50S ribosomal protein L19	identified by similarity to SP:P30529; match to protein family HMM PF01245; match to protein family HMM TIGR01024 ribosomal protein L19	50S ribosomal protein L19	50S ribosomal protein L19	50S ribosomal protein L19	50S ribosomal protein L19	50S ribosomal protein L19	50S ribosomal protein L19	identified by similarity to SP:P30529; match to protein family HMM PF01245; match to protein family HMM TIGR01024 ribosomal protein L19	50S ribosomal protein L19	50S ribosomal protein L19	50S ribosomal protein L19	Mb2928c, rplS, len: 113 aa. Equivalent to Rv2904c, len: 113 aa, from Mycobacterium tuberculosis strain H37Rv, (100.0% identity in 113 aa overlap). Probable rplS, 50S ribosomal protein L19, equivalent to O33020|RL19_MYCLE 50S RIBOSOMAL PROTEIN L19 from Mycobacterium leprae (113 aa), FASTA scores: opt: 702, E(): 1.4e-45, (93.8% identity in 113 aa overlap). Also highly similar to others e.g.  O69883|RL19_STRCO from Streptomyces coelicolor (116 aa), FASTA scores: opt: 571, E(): 9.5e-36, (77.25% identity in 110 aa overlap); O31742|RL19_BACSU from Bacillus subtilis (115 aa), FASTA scores: opt: 523, E(): 3.8e-32, (72.9% identity in 107 aa overlap); RL19_BACST|P30529 from Bacillus stearothermophilus (116 aa), FASTA scores: opt: 518, E(): 9.1e-32, (71.7% identity in 106 aa overlap); etc. BELONGS TO THE L19P FAMILY OF RIBOSOMAL PROTEINS. PROBABLE 50S RIBOSOMAL PROTEIN L19 RPLS	InterProMatches:IPR001857; Molecular Function: structural constituent of ribosome (GO:0003735), Cellular Component: intracellular (GO:0005622), Cellular Component: ribosome (GO:0005840), Biological Process: protein biosynthesis (GO:0006412) ribosomal protein L19	
CHLTR00030	Ribonuclease HII	Ribonuclease HII	ribonuclease HII	Ribonuclease HII	Ribonuclease HII	Ribonuclease HII	Similar to ribonuclease HII hypothetical protein	conserved gene ribonuclease HII	Similar to ribonuclease HII hypothetical protein	Ribonuclease HII	identified by similarity to EGAD:108435; match to protein family HMM PF01351 ribonuclease HII	Ribonuclease HII	ribonuclease HII	identified by similarity to SP:P10442; match to protein family HMM PF01351 ribonuclease HII	Ribonuclease HII	ribonuclease HII	Ribonuclease HII	Ribonuclease HII	Ribonuclease HII	Ribonuclease HII	identified by match to protein family HMM PF01351 ribonuclease HII	Ribonuclease HII	Ribonuclease	Ribonuclease HII	Mb2926c, rnhB, len: 264 aa. Equivalent to Rv2902c, len: 264 aa, from Mycobacterium tuberculosis strain H37Rv, (99.6% identity in 264 aa overlap). Probable rnhB, ribonuclease HII (EC 3.1.26.4), equivalent to O33022|RNH2_MYCLE|RNHB|ML1611|MLCB250.40 RIBONUCLEASE HII from Mycobacterium leprae (240 aa), FASTA scores: opt: 1242, E(): 6.9e-72, (76.75% identity in 245 aa overlap).  Also similar (but longer ~20 aa) to others e.g.  Q9HXY9|RNHB|PA3642 RIBONUCLEASE HII from Pseudomonas aeruginosa (201 aa), FASTA scores: opt: 572, E(): 3.1e-29, (52.7% identity in 184 aa overlap); Q9PEI7|RNH2_XYLFA|RNHB|XF1041 RIBONUCLEASE HII from Xylella fastidiosa (234 aa), FASTA scores: opt: 556, E(): 3.6e-28, (50.25% identity in 185 aa overlap); P10442|RNH2_ECOLI|RNHB|B0183 RIBONUCLEASE HII from Escherichia coli strain K-12 (213 aa), FASTA scores: opt: 519, E(): 7.4e-26, (48.65% identity in 183 aa overlap); etc. BELONGS TO THE RNASE HII FAMILY. COFACTOR: MANGANESE (BY SIMILARITY). PROBABLE RIBONUCLEASE HII PROTEIN RNHB (RNASE HII)	InterProMatches:IPR001352; Molecular Function: RNA binding (GO:0003723), Molecular Function: ribonuclease H activity (GO:0004523) ribonuclease HII	ribonuclease HII	Ribonuclease HII	identified by sequence similarity; putative; ORF located using Blastx/Glimmer/Genemark ribonuclease HII	
CHLTR00031	Guanylate kinase	Guanylate kinase	Guanylate kinase	Guanylate kinase	Guanylate kinase	guanylate kinase	Guanylate kinase	Guanylate kinase	guanylate kinase	conserved gene guanylate kinase	guanylate kinase	identified by match to protein family HMM PF00625 guanylate kinase	Guanylate kinase	Guanylate kinase	guanylate kinase	identified by similarity to SP:P24234; match to protein family HMM PF00625 guanylate kinase	Guanylate kinase	guanylate kinase	Guanylate kinase	Guanylate kinase	Guanylate kinase	identified by match to protein family HMM PF00625 guanylate kinase, putative	Guanylate kinase	Guanylate kinase (GMP kinase) protein	Guanylate kinase	Mb1424, gmk, len: 208 aa. Equivalent to Rv1389, len: 208 aa, from Mycobacterium tuberculosis strain H37Rv, (100% identity in 208 aa overlap). Probable gmk, guanylate kinase (EC 2.7.4.8), similar to e.g. KGUA_ECOLI|P24234 guanylate kinase from Escherichia coli (207 aa), FASTA scores: opt: 424, E(): 6.6e-20, (35.9% identity in 184 aa overlap). Contains PS00017 ATP/GTP-binding site motif A (P-loop), PS00856 Guanylate kinase signature. BELONGS TO THE GUANYLATE KINASE FAMILY. PROBABLE GUANYLATE KINASE GMK	InterProMatches:IPR008144 guanylate kinase	guanylate kinase	Guanylate kinase	
CHLTR00032	Uncharacterized protein CT_031	hypothetical protein	hypothetical protein	Putative uncharacterized protein	Putative uncharacterized protein	Putative uncharacterized protein	
CHLTR00033	Methionyl-tRNA synthetase	Methionyl-tRNA synthetase	methionyl-tRNA synthetase	Methionyl-tRNA synthetase	Methionyl-tRNA synthetase	Methionyl-tRNA synthetase	methionyl-tRNA synthetase	conserved gene methionyl tRNA synthetase	methionyl-tRNA synthetase	identified by match to protein family HMM PF00133; match to protein family HMM TIGR00398 methionyl-tRNA synthetase	Methionyl-tRNA synthetase	identified by sequence similarity; putative; ORF located using Blastx/Glimmer/Genemark methionyl-tRNA synthetase	IPR001412: Aminoacyl-tRNA synthetase, class I; IPR002304: Methionyl-tRNA synthetase, class Ia; IPR002547: t-RNA-binding region methionine tRNA synthetase	Similar to Escherichia coli methionyl-tRNA synthetase MetG or B2114 SWALL:SYM_ECOLI (SWALL:P00959) (676 aa) fasta scores: E(): 2e-52, 33.66% id in 502 aa, and to Thermoplasma volcanium methionyl-tRNA synthetase MetG or TV1244 or TVG1284612 SWALL:SYM_THEVO (SWALL:Q979B7) (543 aa) fasta scores: E(): 3.3e-74, 39.8% id in 520 aa methionyl-tRNA synthetase	Methionyl-tRNA synthetase	Methionyl-tRNA synthetase	Methionyl-tRNA synthetase	Methionyl-tRNA synthetase	methionyl-tRNA synthetase	Evidence 2a : Function of homologous gene experimentally demonstrated in an other organism; Product type e : enzyme methionyl-tRNA synthetase	Methionyl-tRNA synthetase	methionine--tRNA ligase; MetRS; Similar to: HI1276, SYM_HAEIN methionyl-tRNA synthetase	Similar to Escherichia coli methionyl-tRNA synthetase MetG or B2114 SWALL:SYM_ECOLI (SWALL:P00959) (676 aa) fasta scores: E(): 2.1e-74, 35.12% id in 689 aa, and to Bacteroides thetaiotaomicron methionyl-tRNA synthetase BT2933 SWALL:AAO78039 (EMBL:AE016938) (679 aa) fasta scores: E(): 0, 94.55% id in 679 aa, and to Methanopyrus kandleri methionyl-tRNA synthetase MetG or mk0850 SWALL:SYM_METKA (SWALL:Q8TX28) (668 aa) fasta scores: E(): 1.6e-100, 39.97% id in 683 aa putative methionyl-tRNA synthetase	Methionyl-tRNA synthetase	Similar to Q8EDX2 Methionyl-tRNA synthetase from Shewanella oneidensis (676 aa). FASTA: opt: 2781 Z-score: 3210.7 E(): 6e-171 Smith-Waterman score: 2781; 58.136 identity in 676 aa overlap. Methionyl-tRNA synthetase	Methionyl-tRNA synthetase	Methionyl-tRNA synthetase	go_component: cytoplasm [goid 0005737]; go_function: methionine-tRNA ligase activity [goid 0004825]; go_process: tRNA aminoacylation for protein translation [goid 0006418] methionyl-tRNA synthetase	
CHLTR00034	Exodeoxyribonuclease V, Alpha	Exodeoxyribonuclease V, alpha chain	identified by match to protein family HMM TIGR01448 helicase, putative, RecD/TraA family	Exodeoxyribonuclease V alpha chain	exodeoxyribonuclease V	Deoxyribonuclease	Helicase RecD/TraA putative exodeoxyribonuclease V alpha subunit YrrC	exonuclease V alpha subunit ATP-dependent exoDNAse alpha subunit	exodeoxyribonuclease V alpha chain	Exodeoxyribonuclease V alpha chain	Similar to Chlorobium tepidum exodeoxyribonuclease V, alpha subunit, putative CT1402 SWALL:Q8KCL3 (EMBL:AE012898) (734 aa) fasta scores: E(): 1.4e-94, 38.62% id in 725 aa, and to Clostridium tetani exodeoxyribonuclease V alpha chain CTC00322 SWALL:Q898W6 (EMBL:AE015937) (743 aa) fasta scores: E(): 1.7e-76, 38.15% id in 747 aa putative exodeoxyribonuclease	Putative uncharacterized protein gbs1769	hypothetical protein, similar to deoxyribonuclease	identified by match to TIGR protein family HMM TIGR01448 helicase, putative	Ortholog of S. aureus MRSA252 (BX571856) SAR1698 conserved hypothetical protein	hypothetical protein, similar to deoxyribonuclease	Exodeoxyribonuclease V alpha chain	best blastp match gb|AAK34564.1| (AE006610) putative exodeoxyribonuclease V (alpha subunit) [Streptococcus pyogenes M1 GAS] putative exodeoxyribonuclease V (alpha subunit)	identified by match to protein family HMM TIGR01448 helicase, putative, RecD/TraA family	Exonuclease V	exodeoxyribonuclease V	identified by similarity to GP:28809634 putative helicase	hypothetical protein, similar to exodeoxyribonuclease V	Similar to Bacillus subtilis hypothetical protein YrrC TR:O34481 (EMBL:Z99117) (798 aa) fasta scores: E(): 1.9e-137, 52.646% id in 756 aa, and to Streptococcus pyogenes putative exodeoxyribonuclease V SPY1844 TR:Q99Y68 (EMBL:AE006610) (817 aa) fasta scores: E(): 2.2e-105, 39.753% id in 810 aa conserved hypothetical protein	helicase RecD/TraA	identified by match to protein family HMM TIGR01448 helicase, RecD/TraA family	exodeoxyribonuclease V alpha chain	identified by match to protein family HMM TIGR01448 helicase, putative, RecD/TraA family	similar to gi|57284687|gb|AAW36781.1| [Staphylococcus aureus subsp. aureus COL], percent identity 77 in 824 aa, BLASTP E(): 0.0 ATP-dependent exonuclease V alpha subunit	
CHLTR00035	Cationic Amino Acid Transporter	Permease of the drug/metabolite transporter (DMT) superfamily	putative cationic amino acid transporter	similar to Salmonella typhi CT18 putative membrane protein putative membrane protein	Similar to Shigella flexneri putative transmembrane subunit YtfF or SF4276 SWALL:Q83IK9 (EMBL:AE015435) (324 aa) fasta scores: E(): 1.3e-21, 27.45% id in 306 aa, and to Escherichia coli hypothetical protein YtfF or B4210 SWALL:YTFF_ECOLI (SWALL:P39314) (324 aa) fasta scores: E(): 5.4e-21, 27.12% id in 306 aa putative inner membrane protein	Integral membrane protein	COG0697 conserved hypothetical protein	Putative cationic amino acid transporter	integral membrane protein	ortholog to Escherichia coli bnum: b4210; MultiFun: Transport 4, 4.S.12 putative cationic amino acid transport protein	identified by match to protein family HMM PF00892 membrane protein, putative	identified by match to protein family HMM PF00892 membrane protein, putative	probable transmembrane protein	Protein of unknown function DUF6	Code: GER; COG: COG0697 putative transmembrane subunit	Code: GER; COG: COG0697 putative transmembrane subunit	conserved hypothetical protein	hypothetical protein	Code: GER; COG: COG0697 putative transmembrane subunit	putative transmembrane protein similarity:fasta; SWALL:Q8XZG7 (EMBL:AL646064); Ralstonia solanacearum; probable transmembrane protein; rs05264; length 313 aa; 320 aa overlap; query 7-309 aa; subject 3-309 aa	transporter	Putative uncharacterized protein	putative membrane protein	integral membrane protein	pseudo similar to CC0848 [Caulobacter crescentus CB15] Similar to swissprot:Q9A9W3 Putative location:bacterial inner membrane Psort-Score: 0.5140; go_component: membrane [goid 0016020]	Putative membrane protein YtfF	putative transmembrane protein	Putative uncharacterized protein ytfF	protein of unknown function DUF6, transmembrane	
CHLTR00037	Uncharacterized protein CT_036	Putative exported protein precursor	Putative exported protein precursor	
CHLTR00036	Uncharacterized protein CT_035	Biotin-protein ligase	biotin apo-protein ligase-related protein	biotin--protein ligase	Hypothetical protein	Putative uncharacterized protein	Biotin-protein ligase	Biotin-protein ligase	Putative uncharacterized protein	biotin apo-protein ligase-related protein	Putative uncharacterized protein	Putative Class I glutamine amidotransferase	Putative uncharacterized protein	Biotin apo-protein ligase	Putative N-terminal of biotin-protein ligase	jgi|Capca1|224678|estExt_fgenesh1_pg.C_4500023	Biotin-protein ligase	Putative uncharacterized protein	
CHLTR00039	Putative uncharacterized protein	conserved hypothetical protein	hypothetical membrane associated protein	Putative membrane protein	Putative membrane protein	Putative membrane protein	
CHLTR00040	Deoxycytidine triphosphate deaminase	Deoxycytidine triphosphate deaminase	Deoxycytidine triphosphate deaminase	deoxycytidine triphosphate deaminase	conserved gene deoxycytidine triphosphate deaminase	deoxycytidine triphosphate deaminase	dCTP deaminase	Deoxycytidine triphosphate deaminase	Deoxycytidine triphosphate deaminase	Deoxycytidine deaminase	identified by match to protein family HMM PF00692 deoxycytidine triphosphate deaminase, putative	Deoxycytidine triphosphate deaminase	Deoxycytidine triphosphate deaminase	Mb0329, dcd, len: 190 aa. Equivalent to Rv0321, len: 190 aa, from Mycobacterium tuberculosis strain H37Rv, (99.5% identity in 190 aa overlap). Probable dcd (alterrnate gene names: dus or paxA), deoxycytidine triphosphate deaminase (EC 3.5.4.13), equivalent to CAC32024.1|AL583925 probable deoxycytidine triphosphate deaminase from Mycobacterium leprae (190 aa). Also highly similar to others e.g.  Q9X8W0|DCD_STRCO|7480599|T36613|SCH35.46 DEOXYCYTIDINE TRIPHOSPHATE DEAMINASE from Streptomyces coelicolor (191 aa); DCD_ECOLI|P28248|DUS|PAXA|B2065 DEOXYCYTIDINE TRIPHOSPHATE DEAMINASE from Escherichia coli strain K12 (193 aa), FASTA scores: opt: 408, E(): 2.7e-21, (43.1% identity in 188 aa overlap); etc. Contains PS00017 ATP/GTP-binding site motif A (P-loop). BELONGS TO THE DCTP DEAMINASE FAMILY. PROBABLE DEOXYCYTIDINE TRIPHOSPHATE DEAMINASE DCD (DCTP DEAMINASE)	identified by sequence similarity; putative; ORF located using Blastx/Glimmer/Genemark deoxycytidine triphosphate deaminase	Deoxycytidine triphosphate deaminase	Deoxycytidine deaminase	Similar to Neisseria meningitidis deoxycytidine triphosphate deaminase Dcd or Nma1060 or nmb0849 SWALL:DCD_NEIMA (SWALL:Q9JRE8) (188 aa) fasta scores: E(): 5.1e-54, 68.08% id in 188 aa, and to Pseudomonas aeruginosa deoxycytidine triphosphate deaminase Dcd or Pa3480 SWALL:DCD_PSEAE (SWALL:Q9HYC9) (188 aa) fasta scores: E(): 3.2e-53, 68.08% id in 188 aa deoxycytidine triphosphate deaminase	Deoxycytidine triphosphate deaminase	Deoxycytidine triphosphate deaminase	Deoxycytidine triphosphate deaminase	Hypothetical protein	dCTP Deaminase	Similar to sp|Q92JG8|DCD_RICCN sp|Q9ZE77|DCD_RICPR; Ortholog to ERGA_CDS_07260 Deoxycytidine triphosphate deaminase	deoxycytidine triphosphate deaminase	Evidence 2a : Function of homologous gene experimentally demonstrated in an other organism; Product type e : enzyme deoxycytidine triphosphate deaminase	COG0717 Dcd deoxycytidine deaminase similar to EAA25831.1 deoxycytidine triphosphate deaminase	Deoxycytidine triphosphate deaminase	COG0717 deoxycytidine deaminase	
CHLTR00042	Holliday junction ATP-dependent DNA helicase ruvB	Holliday junction ATP-dependent DNA helicase ruvB	Holliday junction ATP-dependent DNA helicase ruvB	RuvB	holliday junction DNA helicase	Holliday junction ATP-dependent DNA helicase ruvB	Holliday junction ATP-dependent DNA helicase ruvB	Highly similar to Holliday junction DNA helicase RuvB hypothetical protein	conserved gene Holliday junction DNA helicase RuvB	Highly similar to Holliday junction DNA helicase RuvB hypothetical protein	Holliday junction ATP-dependent DNA helicase ruvB	identified by similarity to SP:O32055; match to protein family HMM PF00004; match to protein family HMM PF05491; match to protein family HMM PF05496; match to protein family HMM TIGR00635 Holliday junction DNA helicase RuvB	Holliday junction ATP-dependent DNA helicase ruvB	RuvB Holliday junction DNA helicase	holliday junction DNA helicase RuvB	identified by match to protein family HMM PF00004; match to protein family HMM PF05491; match to protein family HMM PF05496; match to protein family HMM TIGR00635 Holliday junction DNA helicase RuvB	Holliday junction ATP-dependent DNA helicase ruvB	Holliday junction DNA helicase, subunit B	Holliday junction ATP-dependent DNA helicase ruvB	Holliday junction DNA helicase ruvB	Holliday junction DNA helicase RuvB	Holliday junction ATP-dependent DNA helicase ruvB	identified by similarity to SP:Q51426; match to protein family HMM PF00004; match to protein family HMM PF05491; match to protein family HMM PF05496; match to protein family HMM TIGR00635 Holliday junction DNA helicase RuvB	Holliday junction ATP-dependent DNA helicase ruvB	Holliday junction DNA helicase RuvB	Holliday junction ATP-dependent DNA helicase ruvB	Mb2623c, ruvB, len: 344 aa. Equivalent to Rv2592c, len: 344 aa, from Mycobacterium tuberculosis strain H37Rv, (100.0% identity in 344 aa overlap). Probable ruvB, Holliday junction binding protein (EC 3.6.1.-) (see first citation below), equivalent to P40833|RUVB_MYCLE|ML0483|B1177_C3_227 HOLLIDAY JUNCTION DNA HELICASE from Mycobacterium leprae (349 aa), FASTA scores: opt: 2059, E(): 2.1e-106, (94.45% identity in 342 aa overlap). Also highly similar to others e.g.  Q9AE09|RUVB from Corynebacterium glutamicum (Brevibacterium flavum) (363 aa), FASTA scores: opt: 1651, E(): 6.5e-84, (75.6% identity in 332 aa overlap); Q9L291|RUVB from Streptomyces coelicolor (357 aa), FASTA scores: opt: 1530, E(): 3e-77, (68.2% identity in 343 aa overlap); P08577|RUVB_ECOLI|B1860|Z2912|ECS2570 from Escherichia coli strains K12 and O157:H7 (336 aa), FASTA scores: opt: 1284, E(): 1e-63, (55.45% identity in 330 aa overlap); etc. Contains PS00017 ATP/GTP-binding site motif A (P-loop). BELONGS TO THE RUVB FAMILY. PROBABLE HOLLIDAY JUNCTION DNA HELICASE RUVB	InterProMatches:IPR004605; Biological Process: DNA repair (GO:0006281), Biological Process: DNA recombination (GO:0006310), Molecular Function: Holliday junction helicase activity (GO:0009378) Holliday junction DNA helicase	holliday junction DNA helicase RuvB	
CHLTR00043	Uncharacterized protein CT_041	conserved hypothetical protein	hypothetical protein	Putative exported protein precursor	Putative exported protein precursor	Putative exported protein	
CHLTR00044	Glycogen Hydrolase	Similar to Prokaryotic and Eukaryotic proteins including: Mycobacterium tuberculosis glycogen operon protein GlgX homolog or rv1564c or mt1615 or mtcy48.01 SWALL:GLGX_MYCTU (SWALL:Q10767) (721 aa) fasta scores: E(): 8.4e-72, 40.06% id in 649 aa, Pirellula sp glycogen operon protein Glgx-2 or rb9292 SWALL:CAD76180 (EMBL:BX294149) (733 aa) fasta scores: E(): 8.7e-95, 44.75% id in 601 aa and Arabidopsis thaliana putative isoamylase at4g09020 SWALL:Q8RWW6 (EMBL:AY091058) (764 aa) fasta scores: E(): 1.4e-89, 45.66% id in 635 aa putative glycosyl hydrolase	Glycogen debranching enzyme GlgX	Pullulanase and related glycosidases GlgX protein	alpha-amylase	Glycogen debranching enzyme GlgX	glycogen hydrolase EC 3.2.1.-	Glycogen debranching enzyme GlgX	Glycogen debranching enzyme	Glycogen debranching enzyme GlgX	probable glycogen operon protein GlgX COG family: pullulanase and related glycosidases Orthologue of BL1573 PFAM_ID: alpha-amylase PFAM_ID: isoamylase_N	glycogen debranching enzyme GlgX identified by match to protein family HMM PF00128; match to protein family HMM PF02922; match to protein family HMM TIGR02100	glycogen debranching enzyme GlgX KEGG: aba:Acid345_3295 glycogen debranching enzyme GlgX TIGRFAM: glycogen debranching enzyme GlgX PFAM: glycoside hydrolase, family 13 domain protein; alpha amylase, catalytic region SMART: alpha amylase, catalytic sub domain	isoamylase	predicted protein go_function: alpha-amylase activity; hydrolase activity, hydrolyzing O-glycosyl compounds; go_process: carbohydrate metabolism	Alpha amylase, catalytic region	glycogen debranching enzyme GlgX KEGG: mac:MA2000 glycogen debranching enzyme TIGRFAM: glycogen debranching enzyme GlgX PFAM: glycoside hydrolase, family 13 domain protein; alpha amylase, catalytic region SMART: alpha amylase, catalytic sub domain	Glycogen debranching enzyme GlgX	Putative glycogen debranching enzyme	Glycogen debranching enzyme GlgX	Glycogen debranching enzyme GlgX	Isoamylase	Glycogen debranching enzyme GlgX	Glycogen debranching enzyme GlgX	Glycogen debranching enzyme GlgX	Glycogen debranching enzyme GlgX	glycogen debranching enzyme GlgX KEGG: mmc:Mmcs_3080 glycogen debranching enzyme GlgX TIGRFAM: glycogen debranching enzyme GlgX PFAM: glycoside hydrolase, family 13 domain protein; alpha amylase, catalytic region SMART: alpha amylase, catalytic sub domain	Pullulanase, type I	Putative glycosyl hydrolase	
CHLTR00045	Putative uncharacterized protein	conserved hypothetical protein	hypothetical protein	hypothetical protein	Putative type III secretion system chaperone	Putative type III secretion system chaperone	Putative type III secretion system chaperone	
CHLTR00046	Single-stranded DNA-binding protein	Similar to many proposed single-strand DNA binding proteins including: Buchnera aphidicola single-strand binding protein Ssb or bbp488 SWALL:SSB_BUCBP (SWALL:Q89A53) (166 aa) fasta scores: E(): 0.022, 26.5% id in 166 aa. Also similar to many others including: Listeria innocua hypothetical protein Lin0097 lin0097 SWALL:Q92FK7 (EMBL:AL596163) (159 aa) fasta scores: E(): 0.00031, 24.05% id in 158 aa putative single-strand DNA binding	single-strand binding protein	single-strand binding protein TIGRFAM: single-strand binding protein PFAM: single-strand binding protein/Primosomal replication protein n KEGG: tde:TDE1677 single-strand binding protein	Single-strand binding protein	single-strand DNA binding protein	single-strand binding protein Ssb cytoplasmic protein this protein is essential for replication of the chromosome. it is also involved in DNA recombination and repair.	single-strand binding protein TIGRFAM: single-strand binding protein PFAM: single-strand binding protein/Primosomal replication protein n; nucleic acid binding, OB-fold, tRNA/helicase-type KEGG: mmc:Mmcs_5369 single-strand binding protein	single-strand binding protein	Hypothetical protein	Single-stranded DNA-binding protein	single-strand binding protein TIGRFAM: single-strand binding protein PFAM: single-strand binding protein/Primosomal replication protein n; nucleic acid binding, OB-fold, tRNA/helicase-type KEGG: mmc:Mmcs_5369 single-strand binding protein	Single-stranded DNA-binding protein	Single-strand DNA binding protein	Single-strand DNA binding protein	Single-strand binding protein Ssb	Single-strand binding protein	Single-strand binding protein	Single-stranded DNA-binding protein	Single-stranded DNA-binding protein	Single-stranded DNA-binding protein	Single-stranded DNA-binding protein	Single-strand binding protein	Single-stranded DNA-binding protein	Single-stranded DNA-binding protein	Single-strand binding protein	Single-stranded DNA-binding protein	Single-stranded DNA-binding protein	
CHLTR00047	Probable cytosol aminopeptidase	Probable cytosol aminopeptidase	Similar to leucine aminopeptidase hypothetical protein	conserved gene aminopeptidase A/I	identified by match to protein family HMM PF00883 cytosol aminopeptidase	leucine aminopeptidase	identified by similarity to SP:P27888; match to protein family HMM PF00883; match to protein family HMM PF02789 cytosol aminopeptidase	Leucyl aminopeptidase	Probable cytosol aminopeptidase	identified by match to protein family HMM PF00883 cytosol aminopeptidase family protein	Leucine aminopeptidase protein	probable leucyl aminopeptidase; Molecular Function: aminopeptidase activity (GO:0004177), Cellular Component: intracellular (GO:0005622), Biological Process: proteolysis and peptidolysis (GO:0006508) Peptidase M17, cytosol aminopeptidase, C-terminal	cytosol aminopeptidase	Leucine aminopeptidase	IPR000819: Peptidase M17, cytosol aminopeptidase, C-terminal putative aminopeptidase	Leucyl aminopeptidase	Similar to Rhizobium meliloti probable cytosol aminopeptidase PepA or r01155 or smc00585 SWALL:AMPA_RHIME (SWALL:Q92QY7) (497 aa) fasta scores: E(): 1.5e-50, 36.6% id in 489 aa and to Rickettsia conorii probable cytosol aminopeptidase PepA or rc0184 SWALL:AMPA_RICCN (SWALL:Q92J85) (500 aa) fasta scores: E(): 6.8e-50, 37.52% id in 453 aa probable aminopeptidase	Probable cytosol aminopeptidase	similar to BR0689, cytosol aminopeptidase family protein cytosol aminopeptidase family protein	probable cytosol aminopeptidase	Cytosol aminopeptidase	Aminopeptidase A	Ortholog of S. aureus MRSA252 (BX571856) SAR0904 cytosol aminopeptidase family protein	probable cytosol aminopeptidase	Cytosol aminopeptidase	Similar to sp|P27888|AMPA_RICPR sp|Q984S1|AMPA_RHILO sp|Q9A7M9|AMPA_CAUCR sp|Q8UGC8|AMPA_AGRT5; Ortholog to ERGA_CDS_06600 Probable cytosol aminopeptidase (Aminopeptidase A)	Probable cytosol aminopeptidase	COG0260 leucyl aminopeptidase	
CHLTR00048	Histone-like protein HC2	Probable alginate regulatory protein	Similar to Bordetella pertussis histone H1 SWALL:Q45370 (EMBL:L37438) (182 aa) fasta scores: E(): 7e-09, 41.13% id in 141 aa and to Xanthomonas axonopodis histone h1 xac3058 SWALL:Q8PI40 (EMBL:AE011948) (155 aa) fasta scores: E(): 2e-08, 52.72% id in 110 aa histone-like protein	Histone H1	histone H1	probable histone H1 protein	hypothetical protein	eggshell protein p48	Putative uncharacterized protein	hypothetical protein	hypothetical protein identified by Glimmer2; putative	histone H1 identified by sequence similarity; putative; ORF located using Blastx/Glimmer/GeneHacker	putative histone H1 protein	conserved hypothetical protein KEGG: bur:Bcep18194_A3681 hypothetical protein	membrane spanning protein, required for outer membrane integrity	histone protein	histone protein KEGG: rfr:Rfer_3349 histone protein	Histone protein	conserved hypothetical protein KEGG: bcn:Bcen_0115 hypothetical protein	Putative histone H1-like protein	hypothetical protein identified by Glimmer2; putative	histone H1-like protein HC2	Hypothetical protein	probable histone H1-like protein (alanine/lysin-rich protein)	Hypothetical protein	histone protein KEGG: rfr:Rfer_3349 histone protein	Histone H1 protein	Putative uncharacterized protein	Putative uncharacterized protein	
CHLTR00048	Histone-like protein HC2	Probable alginate regulatory protein	Similar to Bordetella pertussis histone H1 SWALL:Q45370 (EMBL:L37438) (182 aa) fasta scores: E(): 7e-09, 41.13% id in 141 aa and to Xanthomonas axonopodis histone h1 xac3058 SWALL:Q8PI40 (EMBL:AE011948) (155 aa) fasta scores: E(): 2e-08, 52.72% id in 110 aa histone-like protein	Histone H1	histone H1	probable histone H1 protein	hypothetical protein	eggshell protein p48	Putative uncharacterized protein	hypothetical protein	hypothetical protein identified by Glimmer2; putative	histone H1 identified by sequence similarity; putative; ORF located using Blastx/Glimmer/GeneHacker	putative histone H1 protein	conserved hypothetical protein KEGG: bur:Bcep18194_A3681 hypothetical protein	membrane spanning protein, required for outer membrane integrity	histone protein	histone protein KEGG: rfr:Rfer_3349 histone protein	Histone protein	conserved hypothetical protein KEGG: bcn:Bcen_0115 hypothetical protein	Putative histone H1-like protein	hypothetical protein identified by Glimmer2; putative	histone H1-like protein HC2	Hypothetical protein	probable histone H1-like protein (alanine/lysin-rich protein)	Hypothetical protein	histone protein KEGG: rfr:Rfer_3349 histone protein	Histone H1 protein	Putative uncharacterized protein	Putative uncharacterized protein	
CHLTR00049	Putative uncharacterized protein	conserved hypothetical protein	hypothetical protein	Putative uncharacterized protein	Putative uncharacterized protein	Putative uncharacterized protein	
CHLTR00050	SAM-dependent methyltransferase	Putative uncharacterized protein	Probable transmembrane protein	putative methyltransferase putative methyltransferase YabC containing domain UPF0011	Similar to many proteins of undefined function including: Ralstonia solanacearum probable transmembrane protein Rsc1045 or Rs04205 SWALL:Q8Y0J8 (EMBL:AL646062) (243 aa) fasta scores: E(): 1.4e-20, 37.7% id in 244 aa and to Neisseria meningitidis hypothetical protein Nmb1908 SWALL:Q9JXS3 (EMBL:AE002540) (241 aa) fasta scores: E(): 1.3e-16, 30.93% id in 236 aa conserved hypothetical protein	Hypothetical protein	Similar to Bacteroides thetaiotaomicron putative S-adenosylmethionine-dependent methytransferase BT4190 SWALL:AAO79295 (EMBL:AE016944) (234 aa) fasta scores: E(): 3.8e-80, 87.6% id in 234 aa, and to Neisseria meningitidis hypothetical protein NMA0547 SWALL:Q9JW49 (EMBL:AL162753) (241 aa) fasta scores: E(): 1.4e-36, 46.38% id in 235 aa, and to Neisseria meningitidis hypothetical protein NMB1908 SWALL:Q9JXS3 (EMBL:AE002540) (241 aa) fasta scores: E(): 2.5e-36, 46.38% id in 235 aa. CDS overlaps 29 nt with adjacent CDS conserved hypothetical protein	Uroporphyrin-III C/tetrapyrrole (Corrin/porphyrin) methyltransferase	Uroporphyrin-III C/tetrapyrrole (Corrin/Porphyrin) methyltransferase	Uroporphyrin-III C/tetrapyrrole (Corrin/Porphyrin) methyltransferase	similar to gi|49482716|ref|YP_039940.1| [Staphylococcus aureus subsp. aureus MRSA252], percent identity 71 in 279 aa, BLASTP E(): e-113 tetrapyrrole methylase family protein	conserved hypothetical protein	probable transmembrane protein	Uroporphyrin-III C/tetrapyrrole (Corrin/Porphyrin) methyltransferase	Uroporphyrin-III C/tetrapyrrole (Corrin/Porphyrin) methyltransferase	tRNA/rRNA methyltransferase EC 2.1.1.-	Uroporphyrin-III C/tetrapyrrole (Corrin/Porphyrin) methyltransferase	tetrapyrrole methylase family protein identified by match to protein family HMM PF00590	Uroporphyrin-III C/tetrapyrrole (Corrin/Porphyrin) methyltransferase	Uroporphyrin-III C/tetrapyrrole (Corrin/Porphyrin) methyltransferase	uroporphyrin-III C/tetrapyrrole (Corrin/Porphyri n) methyltransferase	Methyltransferase cytoplasmic protein	Uroporphyrin-III C/tetrapyrrole (Corrin/Porphyrin) methyltransferase PFAM: Uroporphyrin-III C/tetrapyrrole (Corrin/Porphyrin) methyltransferase KEGG: bur:Bcep18194_A4228 uroporphyrin-III C/tetrapyrrole (corrin/porphyrin) methyltransferase	Tetrapyrrole-related methytransferase	Methyltransferase cytoplasmic protein	Uroporphyrin-III C/tetrapyrrole (Corrin/Porphyrin) methyltransferase PFAM: Uroporphyrin-III C/tetrapyrrole (Corrin/Porphyrin) methyltransferase KEGG: bcn:Bcen_0636 uroporphyrin-III C/tetrapyrrole (corrin/porphyrin) methyltransferase	conserved hypothetical protein Conserved hypothetical protein. Homology to bpp3312 of B. parapertussis (trembl|Q7WD15). TIGR00096: conserved hypothetical protein Pfam: Tetrapyrrole (Corrin/Porphyrin) Methyltransferase no signal peptide no TMHs	Putative uncharacterized protein	tetrapyrrole methylase family protein identified by match to protein family HMM PF00590	
CHLTR00051	Putative uncharacterized protein	cell wall associated hydrolases	hypothetical protein	Putative uncharacterized protein	Putative uncharacterized protein	
CHLTR00052	Putative uncharacterized protein	similar to antigenic cell wall protein MP2 (GI:38492189) (Aspergillus fumigatus) PMID: 15131215 antigenic cell wall galactomannoprotein, putative	hypothetical protein	jgi|Lotgi1|171085|fgenesh2_pg.C_sca_109000025	Putative uncharacterized protein	Putative uncharacterized protein	Zinc metalloprotease	Putative uncharacterized protein	
CHLTR00053	Putative uncharacterized protein	hypothetical protein	Putative uncharacterized protein precursor	Putative uncharacterized protein precursor	
CHLTR00054	Coproporphyrinogen III Oxidase	Coproporphyrinogen III oxidase and related FeS oxidoreductases	Oxygen-independent coproporphyrinogen oxidase III	HemN	Putative cog0635, coproporphyrinogen III oxidase and related fe-s oxidoreductases oxidoreductase protein	Similar to oxygen-independent coproporphyrinogen III oxidase	Similar to oxygen-independent coproporphyrinogen III oxidase hypothetical protein	conserved gene (oxygen-independent) coproporphyrinogen III oxidase	Similar to oxygen-independent coproporphyrinogen III oxidase hypothetical protein	identified by similarity to SP:P54304; match to protein family HMM PF02473; match to protein family HMM PF04055; match to protein family HMM TIGR00539 oxygen-independent coproporphyrinogen III oxidase, putative	Oxygen-independent coproporphyrinogen III oxidase	Coproporphyrinogen oxidase, anaerobic	oxygen independent coprophorphyrinogen III oxidase	identified by match to protein family HMM PF04055; match to protein family HMM PF06969; match to protein family HMM TIGR00539 oxygen-independent coproporphyrinogen III oxidase, putative	Probable porphyrin oxidoreductase	coproporphyrinogen III oxidase	Putative uncharacterized protein	Oxygen-independent coproporphyrinogen oxidase III	Oxygen independent coproporphyrinogen III oxidase	identified by match to protein family HMM PF04055; match to protein family HMM TIGR00539 oxygen-independent coproporphyrinogen III oxidase, putative	HemN	Coproporphyrinogen III oxidase protein	Probable oxygen-independent coproporphyrinogen- III oxidase	Mb2409c, hemN, len: 375 aa. Equivalent to Rv2388c, len: 375 aa, from Mycobacterium tuberculosis strain H37Rv, (99.7% identity in 375 aa overlap). Probable hemN, oxygen-independent coproporphyrinogen III oxidases (EC 1.3.3.-), highly similar to many PUTATIVE OXYGEN-INDEPENDENT COPROPORPHYRINOGEN III OXIDASES e.g.  Q9RDD2|SCC77.26 from Streptomyces coelicolor (435 aa), FASTA scores: opt: 1358, E(): 1.5e-76, (56.55% identity in 382 aa overlap); BAB51237|MLR4627 from Rhizobium loti (Mesorhizobium loti) (392 aa), FASTA scores: opt: 696, E(): 1.1e-35, (36.8% identity in 383 aa overlap); Q9KUR0|VC0455 from Vibrio cholerae (391 aa), FASTA scores: opt: 691, 2.2e-35, (32.65% identity in 386 aa overlap); P54304|HEMN_BACSU from Bacillus subtilis (366 aa), FASTA scores: opt: 668 , E(): 5.6e-34; (34.9% identity in 327 aa overlap); etc. Equivalent to AAK46752 from Mycobacterium tuberculosis strain CDC1551 (390 aa) but shorter 375 aa.  BELONGS TO THE ANAEROBIC COPROPORPHYRINOGEN III OXIDASE FAMILY. PROBABLE OXYGEN-INDEPENDENT COPROPORPHYRINOGEN III OXIDASE HEMN (COPROPORPHYRINOGENASE) (COPROGEN OXIDASE)	InterProMatches:IPR004559; Molecular Function: coproporphyrinogen oxidase activity (GO:0004109), Cellular Component: cytoplasm (GO:0005737), Biological Process: porphyrin biosynthesis (GO:0006779) coproporphyrinogen III oxidase	oxygen-independent coproporphyrinogen oxidase III	identified by sequence similarity; putative; ORF located using Blastx/Glimmer/Genemark oxidoreductase	Oxygen-independent coproporphyrinogen III oxidase	Oxygen-independent coproporphyrogen III oxidase	
CHLTR00055	Putative uncharacterized protein	conserved hypothetical protein	hypothetical protein	Putative uncharacterized protein	Putative uncharacterized protein	Putative uncharacterized protein	
CHLTR00056	Oxoglutarate Dehydrogenase	Transketolase:Dehydrogenase, E1 component	2-oxoglutarate dehydrogenase E1 component	SucA protein	Probable oxoglutarate dehydrogenase oxidoreductase protein	2-oxoglutarate dehydrogenase E1 component	2-oxoglutarate dehydrogenase, E1 subunit	conserved gene 2-oxoglutarate dehydrogenase E1 component)	2-oxoglutarate dehydrogenase, E1 subunit	identified by similarity to EGAD:6612; match to protein family HMM PF00676; match to protein family HMM PF02779; match to protein family HMM TIGR00239 2-oxoglutarate dehydrogenase, E1 component	2-oxoglutarate dehydrogenase E1 component	Oxoglutarate dehydrogenase	2-oxoglutarate dehydrogenase E1	2-oxoglutarate dehydrogenase, E1 component	alpha-ketoglutarate dehydrogenase 2-oxoglutarate dehydrogenase E1 component	2-oxoglutarate dehydrogenase E1 component	identified by sequence similarity; putative; ORF located using Blastx/Glimmer/Genemark oxoglutarate dehydrogenase	2-oxoglutarate dehydrogenase E1 component	2-oxoglutarate dehydrogenase (decarboxylase component)	2-oxoglutarate dehydrogenase complex, E1 component	similar to Salmonella typhi CT18 2-oxoglutarate dehydrogenase E1 component 2-oxoglutarate dehydrogenase E1 component	Highly similar to Escherichia coli, Escherichia coli O6, and Escherichia coli O157:H7 2-oxoglutarate dehydrogenase e1 component suca or b0726 or c0803 or z0880 or ecs0751 SWALL:ODO1_ECOLI (SWALL:P07015) (933 aa) fasta scores: E(): 4.7e-115, 39.07% id in 934 aa, and to Mycobacterium bovis probable 2-oxoglutarate dehydrogenase suca suca or mb1280C SWALL:CAD94141 (EMBL:BX248338) (1214 aa) fasta scores: E(): 5e-120, 39.95% id in 911 aa 2-oxoglutarate dehydrogenase E1 component	similar to BR1923, 2-oxoglutarate dehydrogenase, E1 component SucA, 2-oxoglutarate dehydrogenase, E1 component	Oxoglutarate dehydrogenase	Alpha-ketoglutarate dehydrogenase	oxoglutarate dehydrogenase	2-oxoglutarate dehydrogenase E1 component	Putative 2-oxoglutarate dehydrogenase E1 component	Ortholog of S. aureus MRSA252 (BX571856) SAR1425 2-oxoglutarate dehydrogenase E1 component	
CHLTR00057	Dihydrolipoamide Succinyltransferase	identified by similarity to EGAD:12827; match to protein family HMM PF00198; match to protein family HMM PF00364; match to protein family HMM PF02817; match to protein family HMM TIGR01347 2-oxoglutarate dehydrogenase, E2 component, dihydroipoamide succinyltransferase	Dihydrolipoamide succinyltransferase E2 component	Dihydrolipoamide S-succinyltransferase	Dihydrolipoamide succinyltransferase	2-oxoglutarate dehydrogenase, E2 component, dihydrolipoamide succinyltransferase	InterProMatches:IPR006255; Molecular Function: dihydrolipoyllysine-residue succinyltransferase activity (GO:0004149), Biological Process: tricarboxylic acid cycle (GO:0006099), Cellular Component: oxoglutarate dehydrogenase complex (GO:0045252) 2-oxoglutarate dehydrogenase complex (dihydrolipoamide transsuccinylase, E2 subunit)	dihydrolipoamide S-succinyltransferase 2-oxoglutarate dehydrogenase E2 component	Similar to Escherichia coli, and Escherichia coli O157:H7 dihydrolipoamide succinyltransferase component of 2-oxoglutarate dehydrogenase complex SucB or b0727 or z0881 or ecs0752 SWALL:ODO2_ECOLI (SWALL:P07016) (404 aa) fasta scores: E(): 1.3e-49, 42.85% id in 364 aa, and to Arabidopsis thaliana 2-oxoglutarate dehydrogenase E2 subunit SWALL:Q9ZRQ1 (EMBL:AJ223803) (462 aa) fasta scores: E(): 4e-54, 46.27% id in 376 aa dihydrolipoamide succinyltransferase component of 2-oxoglutarate dehydrogenase complex	similar to BR1922, 2-oxoglutarate dehydrogenase, E2 dihydrolipoamide succinyltransferase SucB, 2-oxoglutarate dehydrogenase, E2 dihydrolipoamide succinyltransferase	Dihydrolipoamide S-succinyltransferase	Dihydrolipoyllysine-residue succinyltransferase component of 2-oxoglutarate dehydrogenase complex	dihydrolipoamide succinyltransferase	Ortholog of S. aureus MRSA252 (BX571856) SAR1424 dihydrolipoamide succinyltransferase E2 component of 2-oxoglutarate dehydrogenase complex	dihydrolipoamide succinyltransferase	2-oxoglutarate dehydrogenase, E2 component, dihydrolipoamide succinyltransferase	dihydrolipoamide succinyltransferase component (E2) of 2-oxoglutarate dehydrogenase complex	dihydrolipoyltranssuccinase E2 component 2-oxoglutarate dehydrogenase	go_component: mitochondrial matrix [goid 0005759]; go_process: tricarboxylic acid cycle [goid 0006099]; go_process: 2-oxoglutarate metabolism [goid 0006103] 2-oxoglutarate dehydrogenase, E2 component, dihydrolipoamide succinyltransferase	dihydrolipoamide S-succinyltransferase	Dihydrolipoamide succinyl transferase (E2) of 2-oxoglutarate dehydrogenase	2-oxoglutarate dehydrogenase complex, E2 component (dihydrolipoamide succinyltransferase)	dihydrolipoamide succinyltransferase	ortholog to Escherichia coli bnum: b0727; MultiFun: Metabolism 1.3.4 dihydrolipoamide succinyltransferase E2 component	Dihydrolipoamide succinyltransferase	Similar to Bacillus subtilis dihydrolipoamide succinyltransferase E2 component of 2-oxoglutarate dehydrogenase complex OdhB SW:ODO2_BACSU (P16263) (417 aa) fasta scores: E(): 1.4e-72, 56.840% id in 424 aa, and to Deinococcus radiodurans 2-oxoglutarate dehydrogenase, dihydrolipoamide succinyltransferase E2 component DR0083 TR:Q9RY67 (EMBL:AE001871) (417 aa) fasta scores: E(): 1.7e-53, 44.000% id in 425 aa dihydrolipoamide succinyltransferase E2 component of 2-oxoglutarate dehydrogenase complex	dihydrolipoamide S-succinyltransferase	Dihydrolipoamide acetyltransferase component	
CHLTR00058	Putative uncharacterized protein	Similar to unknown protein YfiH of Escherichia coli	hypothetical protein	Putative uncharacterized protein	UPF0124 protein XF_0940	Uncharacterized YfiH family conserved protein	Putative uncharacterized protein TTHA0362	putative inner membrane protein	similar to Salmonella typhi CT18 conserved hypothetical protein conserved hypothetical protein	Similar to several proteins of undefined function including: Chlamydia trachomatis hypothetical protein Ct056 SWALL:O84059 (EMBL:AE001280) (243 aa) fasta scores: E(): 3.2e-56, 60.97% id in 246 aa, and to Brucella melitensis hypothetical cytosolic protein Bmei0486 bmei0486 SWALL:Q8YIF8 (EMBL:AE009491) (265 aa) fasta scores: E(): 1.9e-12, 28.06% id in 196 aa conserved hypothetical protein	similar to BMEI0486, identified by sequence similarity to BR1530, conserved hypothetical protein TIGR00726 conserved hypothetical protein TIGR00726	Putative uncharacterized protein yfiH	COG1496 conserved hypothetical protein	Putative inner membrane protein	Putative uncharacterized protein	Protein of unknown function DUF152	Code: S; COG: COG1496 conserved hypothetical protein	Protein of unknown function DUF152	Putative uncharacterized protein	COG1496, Uncharacterized conserved protein.  pfam02578, DUF152, Uncharacterized ACR, YfiH family COG1496 conserved hypothetical protein TIGR00726	Code: S; COG: COG1496 conserved hypothetical protein	Putative uncharacterized protein	Putative uncharacterized protein	Protein of unknown function DUF152	uncharacterized conserved protein COG1496	Code: S; COG: COG1496; orf conserved hypothetical protein	conserved hypothetical protein similarity:fasta; with=UniProt:Q92N75_RHIME (EMBL:SME591790); Rhizobium meliloti (Sinorhizobium meliloti).; Hypothetical protein SMc02683. Hypothetical protein SMc02683.; length=264; id 71.863; 263 aa overlap; query 1-263; subject 1-263	protein of unknown function DUF152 PFAM: protein of unknown function DUF152: (2e-40) KEGG: dra:DR1966 conserved hypothetical protein, ev=6e-88, 69% identity	conserved hypothetical protein	
CHLTR00059	4-hydroxy-3-methylbut-2-en-1-yl diphosphate synthase	4-hydroxy-3-methylbut-2-en-1-yl diphosphate synthase	Similar to several proteins involved in terpenoid biosynthesis including: Synechococcus elongatus 1-hydroxy-2-methyl-2-(e)-butenyl 4-diphosphate synthase ispg or tlr0996 SWALL:ISPG_SYNEL (SWALL:Q8DK70) (402 aa) fasta scores: E(): 1.1e-43, 47.55% id in 286 aa, and to Catharanthus roseus gcpe protein SWALL:Q84XR5 (EMBL:AY184810) (740 aa) fasta scores: E(): 6.2e-58, 41.1% id in 669 aa 1-hydroxy-2-methyl-2-(e)-butenyl 4-diphosphate synthase	GcpE protein	Similar to Arabidopsis thaliana GcpE protein SWALL:Q9FF59 (EMBL:AB005246) (716 aa) fasta scores: E(): 4.8e-51, 41.96% id in 653 aa, and to Bacteroides thetaiotaomicron GcpE, 1-hydroxy-2-methyl-2-(E)-butenyl 4-diphosphate synthase BT2517 SWALL:Q8A4T0 (EMBL:AE016936) (613 aa) fasta scores: E(): 4.4e-208, 86.98% id in 607 aa putative GcpE terpenoid biosynthesis protein	1-hydroxy-2-methyl-2-(E)-butenyl 4-diphosphate synthase	IspG protein	1-hydroxy-2-methyl-2-(E)-butenyl 4-diphosphate synthase	4-hydroxy-3-methylbut-2-en-1-yl diphosphate synthase identified by match to protein family HMM PF04551; match to protein family HMM TIGR00612	IspG protein	4-hydroxy-3-methylbut-2-en-1-yl diphosphate synthase identified by match to protein family HMM PF04551; match to protein family HMM TIGR00612	1-hydroxy-2-methyl-2-(E)-butenyl 4-diphosphate synthase	IspG protein	1-hydroxy-2-methyl-2-butenyl 4-diphosphate synthase	IspG protein	IspG protein	4-hydroxy-3-methylbut-2-en-1-yl diphosphate synthase	Deoxyxylulose biosynthesis protein cytoplasmic protein	1-hydroxy-2-methyl-2-(E)-butenyl 4-diphosphate synthase KEGG: cch:Cag_0349 IspG protein TIGRFAM: 1-hydroxy-2-methyl-2-(E)-butenyl 4-diphosphate synthase PFAM: IspG family protein	1-hydroxy-2-methyl-2-(E)-butenyl 4-diphosphate synthase	Deoxyxylulose biosynthesis protein cytoplasmic protein	GcpE protein COG821 Enzyme involved in the deoxyxylulose pathway of isoprenoid biosynthesis [Lipid metabolism]	GcpE protein	1-hydroxy-2-methyl-2-(E)-butenyl 4-diphosphate synthase	GcpE protein COG821 Enzyme involved in the deoxyxylulose pathway of isoprenoid biosynthesis [Lipid metabolism]	GcpE	4-hydroxy-3-methylbut-2-en-1-yl diphosphate synthase, putative chloroplast precursor (1-hydroxy-2-methyl-2-(E)-butenyl 4-diphosphate synthase) (ISPG) go_function: oxidoreductase activity; go_process: terpenoid biosynthesis; isoprenoid biosynthesis	4-hydroxy-3-methylbut-2-en-1-yl diphosphate synthase	1-hydroxy-2-methyl-2-(E)-butenyl 4-diphosphate synthase	
CHLTR00060	Putative uncharacterized protein	ATPase associated with chromosome architecture	hypothetical membrane spanning protein	Putative membrane protein	Putative membrane protein	
CHLTR00060	Putative uncharacterized protein	ATPase associated with chromosome architecture	hypothetical membrane spanning protein	Putative membrane protein	Putative membrane protein	
CHLTR00061	Ferredoxin	similar to fer2, 2Fe-2S iron-sulfur cluster binding domain. 2Fe-2S ferredoxin	ferredoxin [2Fe-2S] IV	ferredoxin	ferredoxin PFAM: ferredoxin KEGG: rsp:RSP_3190 2Fe-2S ferredoxin	Ferredoxin	Uncharacterized flavoprotein-like protein	Ferredoxin	Ferredoxin	Ferredoxin	Ferredoxin	Ferredoxin	
CHLTR00062	Flagellar Secretion Protein	Pfam: FHIPEP family (Flagellar/Hr/Invasion proteins export pore) Citation: Type III secretion machines: bacterial devices for protein delivery into host cells.  Science. 1999 May 21;284(5418):1322-8. Rev Flagellar biosynthesis pathway, component FlhA	type III secretory flagellar biosynthesis	FlhA flagellar biosynthesis protein	flagellar biosynthesis protein FlhA TIGRFAM: flagellar biosynthesis protein FlhA PFAM: type III secretion FHIPEP protein KEGG: rsp:RSP_1320 flagellar biosynthesis pathway, component FlhA	Flagellar biosynthesis protein	Flagellar biosynthesis protein	Flagellar biosynthesis protein FlhA	Flagellar biosynthesis protein	
CHLTR00062	Flagellar Secretion Protein	Pfam: FHIPEP family (Flagellar/Hr/Invasion proteins export pore) Citation: Type III secretion machines: bacterial devices for protein delivery into host cells.  Science. 1999 May 21;284(5418):1322-8. Rev Flagellar biosynthesis pathway, component FlhA	type III secretory flagellar biosynthesis	FlhA flagellar biosynthesis protein	flagellar biosynthesis protein FlhA TIGRFAM: flagellar biosynthesis protein FlhA PFAM: type III secretion FHIPEP protein KEGG: rsp:RSP_1320 flagellar biosynthesis pathway, component FlhA	Flagellar biosynthesis protein	Flagellar biosynthesis protein	Flagellar biosynthesis protein FlhA	Flagellar biosynthesis protein	
CHLTR00063	Sigma-28/WhiG Family	RNA polymerase sigma factor	RNA polymerase sigma factor	RNA polymerase sigma factor	identified by similarity to SP:P31804; match to protein family HMM PF04542; match to protein family HMM PF04545 RNA polymerase sigma factor, sigma-F	InterProMatches:IPR000943; regulon includes genes involved in flagellar synthesis, motility, chemotaxis, autolysis,Molecular Function: DNA binding (GO:0003677), Molecular Function: transcription factor activity (GO:0003700), Biological Process: transcription initiation (GO:0006352) RNA polymerase sigma-28 factor (sigma-D)	DNA-directed RNA polymerase sigma-28 factor sigma-D	identified by sequence similarity; putative; ORF located using Blastx/Glimmer/Genemark RNA polymerase sigma factor FliA	IPR000943: Sigma-70 factor family sigma F (sigma 28) factor of RNA polymerase, transcription of late flagellar genes (class 3a and 3b operons)	similar to Salmonella typhi CT18 RNA polymerase sigma transcription factor for flagellar operon RNA polymerase sigma transcription factor for flagellar operon	Similar to many including: Streptomyces coelicolor RNA polymerase sigma factor WhiG or sco5621 or sc2e1.38 SWALL:RPSW_STRCO (SWALL:P17211) (280 aa) fasta scores: E(): 5.2e-30, 38.71% id in 248 aa and Streptomyces coelicolor RNA polymerase sigma factor SWALL:Q59836 (EMBL:J03169) (258 aa) fasta scores: E(): 2e-30, 37.89% id in 256 aa putative RNA polymerase sigma factor	RNA polymerase sigma factor	RNA polymerase sigma factor	RNA polymerase sigma factor flagellar operon FliA	Flagellar biosynthesis sigma factor FliA	DNA-directed RNA polymerase specialized sigma 28 subunit	RNA polymerase sigma factor for flagellar operon	RNA polymerase sigma factor	identified by similarity to SP:P29248; match to protein family HMM PF04539; match to protein family HMM PF04542; match to protein family HMM PF04545; match to protein family HMM TIGR02479 motility sigma factor FliA	identified by similarity to SP:P29248; match to protein family HMM PF04539; match to protein family HMM PF04542; match to protein family HMM PF04545; match to protein family HMM TIGR02479 RNA polymerase sigma factor for flagellar operon	identified by match to protein family HMM PF04539; match to protein family HMM PF04542; match to protein family HMM PF04545; match to protein family HMM TIGR02479 motility sigma factor FliA	Sigma-70 region 4	Sigma-70 region 4	Sigma-70 region 3:Sigma-70 region 2:Sigma-70 region 4	flagellar biosynthesis; regulation of flagellar operons; Code: K; COG: COG1191 alternative sigma factor 28	identified by similarity to SP:P10726; similarity to SP:P31804; match to protein family HMM PF04539; match to protein family HMM PF04542; match to protein family HMM PF04545; match to protein family HMM TIGR02479 RNA polymerase sigma factor for flagellar operon	RNA polymerase sigma factor	Evidence 2a : Function of homologous gene experimentally demonstrated in an other organism; PubMedId : 7590326, 8550423; Product type f : factor Polar Flagellar-specific RNA polymerase sigma factor FliA (sigma F)	Gene neighborhood linkage with flagellar biosynthesis proteins sigma factor FliA (Sigma-28 group, flagellar)	
CHLTR00064	Tyrosyl-tRNA synthetase	Tyrosyl-tRNA synthetase	Tyrosyl-tRNA synthetase	Tyrosyl-tRNA synthetase	tyrosyl tRNA synthetase	Tyrosyl-tRNA synthetase 1	Tyrosyl-tRNA synthetase	identified by match to protein family HMM PF00579; match to protein family HMM PF01479; match to protein family HMM TIGR00234 tyrosyl-tRNA synthetase	Tyrosyl-tRNA synthetase	Tyrosyl-tRNA synthetase	identified by similarity to SP:P00951; match to protein family HMM PF00579; match to protein family HMM TIGR00234 tyrosyl-tRNA synthetase	Tyrosyl-tRNA synthetase	Tyrosyl-tRNA synthetase	Tyrosyl-tRNA synthetase	Tyrosyl-tRNA synthetase	Tyrosyl-tRNA synthetase	Tyrosyl-tRNA synthetase	Mb1715, tyrS, len: 424 aa. Equivalent to Rv1689, len: 424 aa, from Mycobacterium tuberculosis strain H37Rv, (100% identity in 424 aa overlap). Probable tyrS, Tyrosyl-tRNA synthase (EC 6.1.1.1), highly similar to many e.g. SYY_ECOLI|P00951 Escherichia coli (EC 6.1.1.1) (423 aa), FASTA scores: opt: 1271, E(): 0, (47.3% identity in 419 aa overlap). Contains PS00178 Aminoacyl-transfer RNA synthetases class-I signature. BELONGS TO CLASS-I AMINOACYL-TRNA SYNTHETASE FAMILY. Probable Tyrosyl-tRNA synthase tyrS (TYRRS)	InterProMatches:IPR002307; Molecular Function: tyrosine-tRNA ligase activity (GO:0004831), Molecular Function: ATP binding (GO:0005524), Biological Process: tyrosyl-tRNA aminoacylation (GO:0006437) tyrosyl-tRNA synthetase	Tyrosyl-tRNA synthetase	COG0162 Tyrosyl-tRNA synthetase tyr-tRNA synthetase	Tyrosyl-tRNA synthetase	IPR001412: Aminoacyl-tRNA synthetase, class I; IPR002307: Tyrosyl-tRNA synthetase, class Ib; IPR002942: RNA-binding S4 tyrosine tRNA synthetase	Tyrosyl-tRNA synthetase	similar to Salmonella typhi CT18 tyrosyl-tRNA synthetase tyrosyl-tRNA synthetase	Similar to Escherichia coli, and Escherichia coli O157:H7 tyrosyl-tRNA synthetase TyrS or b1637 or z2650 or ecs2346 SWALL:SYY_ECOLI (SWALL:P00951) (423 aa) fasta scores: E(): 1.6e-54, 41.72% id in 417 aa and Bacillus stearothermophilus tyrosyl-tRNA synthetase TyrS SWALL:SYY_BACST (SWALL:P00952) (419 aa) fasta scores: E(): 1.6e-55, 41.41% id in 425 aa tyrosyl-tRNA synthetase	similar to BR0926, tyrosyl-tRNA synthetase TyrS, tyrosyl-tRNA synthetase	Tyrosyl-tRNA synthetase	Tyrosyl-tRNA synthetase	
CHLTR00065	6-phosphogluconate dehydrogenase, decarboxylating	6-phosphogluconate dehydrogenase, decarboxylating	6-phosphogluconate dehydrogenase, decarboxylating	6-phosphogluconate dehydrogenase, decarboxylating	identified by match to protein family HMM PF00393; match to protein family HMM PF03446; match to protein family HMM TIGR00873 6-phosphogluconate dehydrogenase, decarboxylating	6-phosphogluconate dehydrogenase	6-phosphogluconate dehydrogenase, decarboxylating	6-phosphogluconate dehydrogenase, decarboxylating	6-phosphogluconate dehydrogenase, decarboxylating	6-phosphogluconate dehydrogenase, decarboxylating	6-phosphogluconate dehydrogenase, decarboxylating	Molecular Function: phosphogluconate dehydrogenase (decarboxylating) activity (GO:0004616), Biological Process: pentose-phosphate shunt (GO:0006098) 6-phosphogluconate dehydrogenase, decarboxylating YqjI	6-phosphogluconate dehydrogenase, decarboxylating	6-phosphogluconate dehydrogenase, decarboxylating	COG0362 6-phosphogluconate dehydrogenase 6-phosphogluconate dehydrogenase	6-phosphogluconate dehydrogenase, decarboxylating	IPR006183: 6-phosphogluconate dehydrogenase; IPR006184: 6-phosphogluconate-binding site gluconate-6-phosphate dehydrogenase, decarboxylating	similar to Salmonella typhi CT18 6-phosphogluconate dehydrogenase, decarboxylating 6-phosphogluconate dehydrogenase, decarboxylating	Similar to Haemophilus influenzae 6-phosphogluconate dehydrogenase, decarboxylating Gnd or Hi0553 SWALL:6PGD_HAEIN (SWALL:P43774) (484 aa) fasta scores: E(): 4.5e-105, 57.56% id in 469 aa, and to Actinobacillus actinomycetemcomitans 6-phosphogluconate dehydrogenase, decarboxylating gnD SWALL:6PGD_ACTAC (SWALL:P70718) (484 aa) fasta scores: E(): 3.7e-103, 55.43% id in 469 aa 6-phosphogluconate dehydrogenase, decarboxylating	similar to BRA0111, 6-phosphogluconate dehydrogenase, decarboxylating Gnd, 6-phosphogluconate dehydrogenase, decarboxylating	phosphogluconate dehydrogenase (decarboxylating)	6-phosphogluconate dehydrogenase, decarboxylating	6-phosphogluconate dehydrogenase,decarboxylating	Ortholog of S. aureus MRSA252 (BX571856) SAR1589 6-phosphogluconate dehydrogenase, decarboxylating	Phosphogluconate dehydrogenase, decarboxylating	phosphogluconate dehydrogenase (decarboxylating)	6-phosphogluconate dehydrogenase	identified by match to protein family HMM PF00393; match to protein family HMM PF03446; match to protein family HMM TIGR00873 6-phosphogluconate dehydrogenase, decarboxylating	
CHLTR00066	GTP-binding protein lepA	GTP-binding protein lepA	GTP-binding protein lepA	GTP-binding protein lepA	GTP-binding protein lepA	GTP-binding membrane protein	GTP-binding protein lepA	GTP-binding protein lepA	Similar to GTP-binding elongation factor hypothetical protein	conserved gene GTP binding elongation factor LepA	Similar to GTP-binding elongation factor hypothetical protein	GTP-binding protein lepA 1	identified by match to protein family HMM PF00009; match to protein family HMM PF00679; match to protein family HMM PF03144; match to protein family HMM TIGR00231; match to protein family HMM TIGR01393 GTP-binding protein LepA	GTP-binding protein lepA	GTP-binding protein lepA	GTP-binding protein	identified by similarity to SP:P37949; match to protein family HMM PF00009; match to protein family HMM PF00679; match to protein family HMM PF03144; match to protein family HMM PF06421; match to protein family HMM TIGR00231; match to protein family HMM TIGR01393 GTP-binding protein LepA	GTP-binding protein lepA	GTP-binding protein	GTP-binding protein lepA	GTP-binding protein lepA	GTP-binding protein lepA	GTP-binding protein lepA	identified by match to protein family HMM PF00009; match to protein family HMM PF00679; match to protein family HMM PF03144; match to protein family HMM PF06421; match to protein family HMM TIGR00231; match to protein family HMM TIGR01393 GTP-binding protein LepA	GTP-binding protein lepA	GTP-binding protein LepA	GTP-binding protein lepA	Mb2427c, lepA, len: 653 aa. Equivalent to Rv2404c, len: 653 aa, from Mycobacterium tuberculosis strain H37Rv, (100.0% identity in 653 aa overlap). Probable lepA, GTP-binding protein (a protein of unknown function, but apparently with membrane-related functions and very similar to protein synthesis elongation factors; see citations below). Equivalent to P53530|LEPA_MYCLE|ML0611|B1937_F3_81 GTP-BINDING PROTEIN from Mycobacterium leprae (646 aa), FASTA scores: opt: 3610, E(): 1.2e-205, (88.0% identity in 649 aa overlap).  Also highly similar to many GTP-BINDING PROTEINS LEPA e.g.  Q9RDC9|LEPA_STRCO|SCC77.29c from Streptomyces coelicolor (622 aa), FASTA scores: opt: 3046, E(): 2.3e-172, (74.3% identity in 626 aa overlap); P37949|LEPA_BACSU from B.  subtilis (612 aa), FASTA scores: opt: 2430, E(): 5.3e-136, (58.7% identity in 610 aa overlap); etc. Contains PS00017 ATP/GTP-binding site motif A (P-loop), and PS00301 GTP-binding elongation factors signature. BELONGS TO THE GTP-BINDING ELONGATION FACTOR FAMILY, LEPA SUBFAMILY. PROBABLE GTP-BINDING PROTEIN LEPA (GTP-BINDING ELONGATION FACTOR)	InterProMatches:IPR006297; Molecular Function: GTP binding (GO:0005525) GTP-binding protein	
CHLTR00067	ADP,ATP carrier protein 1	Putative uncharacterized protein	Putative uncharacterized protein	conserved hypothetical protein	ADP,ATP carrier protein	ATP/ADP translocase	ADP/ATP translocase	putative membrane protein	nucleotide transport protein	conserved hypothetical protein KEGG: xfa:XF1738 hypothetical protein	putative transporter identified by similarity to SP:O84068	ADP,ATP carrier protein	AAA family transporter: ADP/ATP (chloroplast) go_component: integral to membrane; go_function: ATP:ADP antiporter activity; ATP binding; go_process: transport	ATP/ADP translocase	ADP,ATP carrier protein	ATP/ADP translocase	ATP/ADP translocase	ADP,ATP carrier protein	ADP,ATP carrier protein	major facilitator superfamily MFS_1 PFAM: major facilitator superfamily MFS_1 KEGG: mfa:Mfla_1799 major facilitator superfamily MFS_1	ADP,ATP carrier protein	Putative membrane protein	Putative transmembrane protein	Major facilitator superfamily MFS_1	ADP,ATP carrier protein	ADP,ATP carrier protein	Putative uncharacterized protein	Putative uncharacterized protein	ADP/ATP carrier protein	
CHLTR00068	Putative uncharacterized protein	conserved hypothetical protein	hypothetical protein	Putative uncharacterized protein	Putative uncharacterized protein	Putative uncharacterized protein	
CHLTR00069	Uncharacterized metal-binding lipoprotein CT_067	High-affinity zinc transport system substrate- binding protein	Molecular Function: binding (GO:0005488), Cellular Component: periplasmic space (sensu Gram-negative Bacteria) (GO:0030288) manganese transport system substrate-binding protein	Mn2+/Zn2+ ABC transporter substrate-binding protein	Metal ABC transporter substrate-binding lipoprotein precursor	Similar to Bacillus subtilis manganese-binding lipoprotein MntA precursor SWALL:MNTA_BACSU (SWALL:O34385) (306 aa) fasta scores: E(): 1.3e-15, 25.56% id in 309 aa and Pirellula sp manganese ABC transporter substrate binding protein mtsa or rb12440 SWALL:CAD77589 (EMBL:BX294155) (366 aa) fasta scores: E(): 1.5e-16, 29.37% id in 320 aa ABC transporter, substrate binding lipoprotein	Putative uncharacterized protein gbs1589	ABC transporter, periplasmic binding protein	identified by match to PFAM protein family HMM PF01297 manganese ABC transporter, manganese-binding adhesion liprotein	Putative periplasmic binding protein	ABC transporter substrate-binding protein - manganese transport.	Periplasmic solute binding protein	Best Blastp Hit: gb|AAG30300.1| (AY010757) periplasmic binding protein MntC [Neisseria gonorrhoeae] COG0803 Zn-binding (lipo) protein of the ABC-type Zn putative ABC transporter, periplasmic binding protein	identified by similarity to GB:AAD56936.1; match to protein family HMM PF01297 metal ABC transporter, metal-binding lipoprotein	Periplasmic solute binding protein	periplasmic solute binding protein	Periplasmic solute binding protein	putative cation ABC transporter,substrate-binding protein start codon not provided	Periplasmic solute binding protein	periplasmic solute binding protein PFAM: periplasmic solute binding protein: (1.9e-77) KEGG: dra:DR2523 adhesin B, ev=3e-98, 68% identity	conserved hypothetical protein	Periplasmic solute binding protein	Twin-arginine translocation pathway signal TIGRFAM: Twin-arginine translocation pathway signal: (0.078) PFAM: periplasmic solute binding protein: (9e-94) KEGG: sil:SPO3366 zinc/manganese/iron ABC transporter, periplasmic zinc/manganese/iron-binding protein, ev=1e-124, 73% identity	periplasmic solute binding protein	Periplasmic solute binding protein	ABC transporter, substrate binding protein, possibly Mn	ABC transporter, substrate binding protein, possibly Mn	Periplasmic solute binding protein	hypothetical protein similarity to COG0803 ABC-type Mn/Zn transport system, periplasmic Mn/Zn-binding (lipo)protein (surface adhesin A)(Evalue: 2E-73)	
CHLTR00070	Probable metal transport system ATP-binding protein CT_068	MntA manganese transport system ATP-binding protein	ABC transport protein, ATP-binding component	ABC transport protein, ATP-binding component	Zinc transport system ATP-binding protein TroB	ABC transporter related	ABC transport protein, ATP-binding component	
CHLTR00071	Probable metal transport system membrane protein CT_069	High-affinity zinc transport system permease protein	Similar to Bacillus subtilis manganese transport system membrane protein MntC SWALL:MNTC_BACSU (SWALL:O35024) (435 aa) fasta scores: E(): 2.7e-16, 23.52% id in 391 aa and Pirellula sp manganese ABC transporter permease protein Rb12437 SWALL:CAD77586 (EMBL:BX294155) (444 aa) fasta scores: E(): 2.6e-13, 23.51% id in 421 aa ABC transporter, membrane permease	ABC-3	ABC-3	ABC transporter of metals	ABC-3 PFAM: ABC-3: (2.2e-59) KEGG: sil:SPO3364 zinc/manganese/iron ABC transporter, permease protein, ev=1e-178, 81% identity	ABC-type Mn2+/Zn2+ transport systems permease components	hypothetical protein similarity to COG1108 ABC-type Mn2+/Zn2+ transport systems, permease components(Evalue: 2E-84)	Mn2+/Zn2+ ABC transporter, permease	ABC-3	putative zinc/manganese/iron ABC transporter, permease protein	ABC-type Mn/Zn transport system, membrane protein	ABC-3 protein PFAM: transport system permease protein; ABC-3 protein KEGG: jan:Jann_2082 ABC-3	MntB manganese transport system membrane protein	ABC-3 PFAM: ABC-3 KEGG: jan:Jann_2082 ABC-3	ABC-3 protein	ABC-3 protein precursor	ABC-3 protein PFAM: ABC-3 protein KEGG: rrs:RoseRS_3068 ABC-3 protein	Metal cation ABC superfamily ATP binding cassette transporter, membrane protein	ABC-3 protein	ABC transport protein, membrane permease precursor	ABC transport protein, membrane permease precursor	Putative uncharacterized protein	ABC-3 protein	ABC transporter, permease protein	ABC-3 protein	ABC-type Mn/Zn transport system, permease component,	ABC-3 protein	
CHLTR00072	Probable metal transport system membrane protein CT_070	MntB Manganese transport system membrane protein	identified by similarity to GB:AAK33470.1; match to protein family HMM PF00950 zinc/manganese/iron ABC transporter, permease protein	Mn2+/Zn2+ ABC transporter permease	IPR001626: ABC transporter, family 3 iron transporter: fur regulated	similar to Salmonella typhi CT18 Iron transport protein, inner membrane component Iron transport protein, inner membrane component	Similar to Bacillus subtilis manganese transport system membrane protein MntC SWALL:MNTC_BACSU (SWALL:O35024) (435 aa) fasta scores: E(): 4.1e-14, 25% id in 268 aa and Fusobacterium nucleatum high-affinity zinc uptake system membrane protein ZnuB fn0670 SWALL:Q8RFM2 (EMBL:AE010578) (305 aa) fasta scores: E(): 5.4e-11, 25.17% id in 290 aa ABC transporter, membrane permease	Putative uncharacterized protein gbs1587	identified by match to PFAM protein family HMM PF00950 manganese ABC transporter, permease protein	ABC transporter component, possibly Mn transport	Fur regulated Salmonella iron transporter	identified by similarity to GB:AAD56938.1; match to protein family HMM PF00950 metal ABC transporter, permease protein	ABC-type Mn2+/Zn2+ transport system permease components	Code: P; COG: COG1108 Iron transport protein inner membrane component	Code: P; COG: COG1108 Iron transport protein, inner membrane component	ABC transporter component, possibly Mn transport	ABC-3	manganese/zinc/iron chelate ABC transporter (MZT) family, permease protein identified by similarity to GB:AAD56938.1; match to protein family HMM PF00950	ABC transporter component, possibly Mn transport	Code: P; COG: COG1108 Iron transport protein, inner membrane component	ABC transporter of metals	ABC-3 PFAM: ABC-3: (5.6e-26) KEGG: sil:SPO3363 zinc/manganese/iron ABC transporter, permease protein, ev=1e-143, 84% identity	Iron transport protein, inner membrane component	ABC transporter component, possibly Mn transport	ABC-3	hypothetical protein similarity to COG1108 ABC-type Mn2+/Zn2+ transport systems, permease components(Evalue: 3E-76)	Mn2+/Zn2+ ABC transporter, permease	ABC transporter component, possibly Mn transport COG1108 ABC-type Mn2+/Zn2+ transport systems, permease components [Inorganic ion transport and metabolism]	ABC transporter component, possibly Mn transport	
CHLTR00073	1-deoxy-D-xylulose 5-phosphate reductoisomerase	1-deoxy-D-xylulose 5-phosphate reductoisomerase	1-deoxy-D-xylulose 5-phosphate reductoisomerase	1-deoxy-D-xylulose 5-phosphate reductoisomerase	1-deoxy-D-xylulose 5-phosphate reductoisomerase	1-deoxy-D-xylulose 5-phosphate reductoisomerase	1-deoxy-d-xylulose 5-phosphate reductoisomerase	identified by match to protein family HMM PF02670; match to protein family HMM TIGR00243 1-deoxy-D-xylulose 5-phosphate reductoisomerase	1-deoxy-D-xylulose 5-phosphate reductoisomerase	1-deoxy-D-xylulose 5-phosphate reductoisomerase	1-deoxy-D-xylulose 5-phosphate reductoisomerase	identified by match to protein family HMM PF02670; match to protein family HMM TIGR00243 1-deoxy-D-xylulose 5-phosphate reductoisomerase	1-deoxy-D-xylulose 5-phosphate reductoisomerase	1-deoxy-D-xylulose 5-phosphate reductoisomerase	1-deoxy-D-xylulose 5-phosphate reductoisomerase	Mb2895c, dxr, len: 413 aa. Equivalent to Rv2870c, len: 413 aa, from Mycobacterium tuberculosis strain H37Rv, (100.0% identity in 413 aa overlap). Probable dxr, 1-deoxy-D-xylulose 5-phosphate reductoisomerase (EC 1.1.1.-), equivalent to Q9CBU3|DXR|ML1583 1-DEOXY-D-XYLULOSE 5-PHOSPHATE REDUCTOISOMERASE from Mycobacterium leprae (406 aa), FASTA scores: opt: 2145, E(): 1e-124, (84.05% identity in 395 aa overlap). Also highly similar to others e.g. Q9AJD7|DXR from Kitasatospora griseola (Streptomyces griseolosporeus) (386 aa), FASTA scores: opt: 1176, E(): 5.2e-65, (56.45% identity in 388 aa overlap); Q9KYS1|DXR_STRCO|SC5H4.18 from Streptomyces coelicolor (401 aa), FASTA scores: opt: 1079, E(): 5.1e-59, (52.25% identity in 396 aa overlap); P45568|DXR|B0173 from Escherichia coli strain K12 (398 aa), FASTA scores: opt: 120, E(): 0.032, (52.9% identity in 34 aa overlap); etc. Contains PS00133 Zinc carboxypeptidases, zinc-binding region 2 signature.  BELONGS TO THE DXR FAMILY. N-terminus shortened since first submission. PROBABLE 1-DEOXY-D-XYLULOSE 5-PHOSPHATE REDUCTOISOMERASE DXR (DXP REDUCTOISOMERASE) (1-DEOXYXYLULOSE-5-PHOSPHATE REDUCTOISOMERASE)	InterProMatches:IPR003821; Molecular Function: catalytic activity (GO:0003824), Biological Process: isoprenoid biosynthesis (GO:0008299) 1-deoxy-D-xylulose-5-phosphate reductoisomerase	1-deoxy-D-xylulose 5-phosphate reductoisomerase	identified by sequence similarity; putative; ORF located using Blastx/Glimmer/Genemark 1-deoxy-D-xylulose 5-phosphate reductoisomerase	1-deoxy-D-xylulose 5-phosphate reductoisomerase	1-deoxy-D-xylulose 5-phosphate reductoisomerase	1-deoxy-D-xylulose 5-phosphate reductoisomerase	similar to Salmonella typhi CT18 1-deoxy-D-xylulose 5-phosphate reductoisomerase 1-deoxy-D-xylulose 5-phosphate reductoisomerase	Similar to Bacillus halodurans 1-deoxy-D-xylulose 5-phosphate reductoisomerase Dxr or bh2421 SWALL:DXR_BACHD (SWALL:Q9KA69) (382 aa) fasta scores: E(): 4.7e-53, 40.05% id in 382 aa and Listeria monocytogenes 1-deoxy-D-xylulose 5-phosphate reductoisomerase dxr or lmo1317 SWALL:DXR_LISMO (SWALL:Q8Y7G4) (380 aa) fasta scores: E(): 2.2e-53, 41.2% id in 381 aa 1-deoxy-D-xylulose 5-phosphate reductoisomerase	1-deoxy-D-xylulose 5-phosphate reductoisomerase	1-deoxy-D-xylulose 5-phosphate reductoisomerase	1-deoxy-D-xylulose 5-phosphate reductoisomerase	1-deoxy-D-xylulose 5-phosphate reductoisomerase	1-deoxy-D-xylulose 5-phosphate reductoisomerase	
CHLTR00075	Predicted OMP l	conserved hypothetical protein	predicted acetyltransferase and Hydrolase with the alpha/beta hydrolase fold COG1075	putative lipase Similar to codons 45 to 245 of Burkholderia glumae (Pseudomonas glumae) LipA lipase precursor (ec 3.1.1.3) (triacylglycerol lipase). UniProt:LIP_BURGL (EMBL:A16323) (358 aa),and to Bradyrhizobium japonicum bll2323 protein.  UniProt:Q89SS7 (EMBL:BA000040) (224 aa) similarity:fasta; with=UniProt:LIP_BURGL (EMBL:A16323); Burkholderia glumae (Pseudomonas glumae).; lipA; Lipase precursor (EC 3.1.1.3) (Triacylglycerol lipase).; length=358; id 26.214; 206 aa overlap; query 5-195; subject 50-243 similarity:fasta; with=UniProt:Q89SS7 (EMBL:BA000040); Bradyrhizobium japonicum.; Bll2323 protein.; length=224; id 47.664; 214 aa overlap; query 5-217; subject 15-221	outer membrane protein	lipase, putative KEGG: sil:SPO0890 lipase, putative, ev=4e-78, 63% identity	Hypothetical protein	conserved hypothetical protein	Lipase, putative	Acetyltransferase or hydrolase non-cytoplasmic protein	Acetyltransferase or hydrolase non-cytoplasmic protein	conserved hypothetical protein KEGG: abo:ABO_1607 hypothetical protein	esterase lipase	Hypothetical protein	Hypothetical protein	Putative uncharacterized protein	Putative uncharacterized protein	Putative uncharacterized protein precursor	Putative uncharacterized protein	Exported protein precursor	Exported protein precursor	PGAP1 family protein	Putative uncharacterized protein	conserved hypothetical protein KEGG: mex:Mext_1008 hypothetical protein	Lipase, putative	Putative uncharacterized protein	Putative uncharacterized protein	Exported protein	Conserved domain protein	
CHLTR00074	Putative zinc metalloprotease CT_072	Putative uncharacterized protein	Zinc metallopeptidase protein	Similar to many predicted metalloproteases including: Borrelia burgdorferi hypothetical zinc metalloprotease Bb0118 SWALL:Y118_BORBU (SWALL:O51145) (437 aa) fasta scores: E(): 1e-13, 27.95% id in 322 aa and Chlamydia trachomatis hypothetical zinc metalloprotease Ct072 SWALL:Y072_CHLTR (SWALL:O84075) (619 aa) fasta scores: E(): 4.2e-150, 59.51% id in 620 aa putative metalloprotease	Peptidase M50, putative membrane-associated zinc metallopeptidase	Putative membrane-associated Zn-dependent protease	membrane-associated Zn-dependent proteases EC 3.4.24.-	Zinc metalloprotease inner membrane protein	Zinc metalloprotease inner membrane protein	peptidase, M50A (S2P protease) subfamily identified by match to protein family HMM PF00595; match to protein family HMM PF02163; match to protein family HMM TIGR00054	membrane endopeptidase, M50 family	peptidase M50, putative membrane-associated zinc metallopeptidase	Putative membrane-associated zinc metalloprotease	Putative membrane-associated zinc metalloprotease	Peptidase M50	Putative membrane-associated zinc metalloprotease precursor	Membrane-associated protease	Putative membrane-associated zinc metalloprotease	integral membrane protein Code: M; COG: COG0750	Membrane-associated metallopeptidase, M50 family	Membrane-associated zinc metalloprotease	Peptidase M50 precursor	Membrane-associated zinc metalloprotease	Putative protease precursor	Putative protease precursor	Zinc metalloprotease	Putative membrane-associated Zn-dependent metalloprotease, M50B family ; putative membrane protein	Peptidase M50 precursor	Peptidase M50	
CHLTR00076	DNA replication and repair protein recF	DNA replication and repair protein recF	DNA replication and repair protein recF	RecF recombinational DNA repair ATPase	conserved gene DNA recombination and repair protein ATPase RecF	RecF recombinational DNA repair ATPase	DNA replication and repair protein recF	identified by similarity to EGAD:33333; match to protein family HMM PF00470; match to protein family HMM PF02463; match to protein family HMM TIGR00611 DNA replication and repair protein RecF	DNA replication and repair protein RecF	DNA replication and repair protein RecF	identified by similarity to SP:P13456; match to protein family HMM TIGR00611 DNA replication and repair protein RecF	DNA repair and genetic recombination protein	DNA replication and repair protein recF	DNA replication and repair protein recF	DNA replication and repair protein recF	DNA replication and repair protein recF	DNA replication and repair protein recF	DNA replication and repair protein recF	Mb0003, recF, len: 385 aa. Equivalent to Rv0003, len: 385 aa, from Mycobacterium tuberculosis strain H37Rv, (99.5% identity in 385 aa overlap). recF, DNA replication and repair protein (see citations below), equivalent to others Mycobacterial DNA replication and repair proteins e.g. NP_301131.1|NC_002677 from Mycobacterium leprae (385 aa); Q9L7L5|RECF_MYCPA from Mycobacterium avium subsp.  paratuberculosis (385 aa); P50916|RECF_MYCSM from Mycobacterium smegmatis (384 aa); etc. Also highly similar to others e.g. P36176|RECF_STRCO DNA REPLICATION AND REPAIR PROTEIN from Streptomyces coelicolor (373 aa); NP_440892.1|NC_000911 from Synechocystis sp. strain PCC 6803 (384 aa); NP_469352.1|NC_003212 from Listeria innocua (370 aa); etc. Contains PS00017 ATP/GTP-binding site motif A (P-loop), PS00617 RecF protein signature 1, and PS00618 RecF protein signature 2. BELONGS TO THE RECF FAMILY. DNA REPLICATION AND REPAIR PROTEIN RECF (SINGLE-STRAND DNA BINDING PROTEIN)	InterProMatches:IPR001238; DNA repair and genetic recombination,Molecular Function: single-stranded DNA binding (GO:0003697), Molecular Function: ATP binding (GO:0005524), Biological Process: DNA repair (GO:0006281) DNA repair RecF	DNA replication and repair protein RecF	identified by sequence similarity; putative; ORF located using Blastx/Glimmer/Genemark DNA replication and repair RecF protein	RecF DNA repair and genetic recombination protein	RecF protein	DNA replication and repair protein recF	IPR001238: RecF protein; IPR002017: Spectrin repeat gap repair protein	Recombinational DNA repair ATPase, RecF	similar to Salmonella typhi CT18 recF protein recF protein	Similar to Bacillus halodurans DNA replication and repair protein RecF or bh0004 SWALL:RECF_BACHD (SWALL:Q9RC99) (371 aa) fasta scores: E(): 4.8e-34, 35.12% id in 373 aa and Clostridium acetobutylicum DNA replication and repair protein RecF or cac0004 SWALL:RECF_CLOAB (SWALL:Q97N32) (363 aa) fasta scores: E(): 1.1e-33, 32.32% id in 365 aa DNA replication and repair protein	
CHLTR00077	DNA polymerase III subunit beta	DNA polymerase III, beta chain	DNA polymerase III subunit beta	DnaN protein	DNA polymerase III, beta chain	Probable dna polymerase III (Beta chain) protein	DNA polymerase III, beta chain	DNA polymerase III, beta chain	conserved gene DNA polymerase III beta chain	DNA polymerase III, beta chain	DNA-directed DNA polymerase III, beta chain	identified by similarity to EGAD:16050; match to protein family HMM PF00712; match to protein family HMM PF02767; match to protein family HMM PF02768; match to protein family HMM TIGR00663 DNA polymerase III, beta subunit	DNA polymerase III beta subunit	identified by match to protein family HMM PF00712; match to protein family HMM PF02767; match to protein family HMM PF02768; match to protein family HMM TIGR00663 DNA polymerase III, beta subunit	DNA-directed DNA polymerase, beta subunit	DNA polymerase III, beta chain	DNA polymerase III, beta chain	DNA POLYMERASE III, BETA CHAIN	DNA polymerase III beta subunit	identified by similarity to OMNI:NTL01CJ00004; match to protein family HMM PF00712; match to protein family HMM PF02767; match to protein family HMM PF02768; match to protein family HMM TIGR00663 DNA polymerase III, beta subunit	DNA polymerase III subunit beta	DNA polymerase III, beta subunit	DNA polymerase III subunit beta	Mb0002, dnaN, len: 402 aa. Equivalent to Rv0002, len: 402 aa, from Mycobacterium tuberculosis strain H37Rv, (99.8% identity in 402 aa overlap). dnaN, DNA polymerase III (beta chain) (EC 2.7.7.7) (see citations below), equivalent to other Mycobacterial DNA POLYMERASES III BETA CHAIN e.g. NP_301130.1|NC_002677 from Mycobacterium leprae (399 aa); Q9L7L6|DP3B_MYCPA from Mycobacterium avium subsp. paratuberculosis (399 aa); P52851|DP3B_MYCSM from Mycobacterium smegmatis (397 aa); etc. Also highly similar to others e.g. P27903|DP3B_STRCO DNA POLYMERASE III BETA CHAIN from Streptomyces coelicolor (376 aa), FASTA scores: opt: 1189, E(): 0, (52.8% identity in 337 aa overlap); P21174|DP3B_MICLU from Micrococcus luteus (310 aa); P52023|DP3B_SYNP7 from Synechococcus sp. strain PCC 7942 (375 aa); etc. Overlaps and extends CDS in neighbouring cosmid MTCY10H4.01. DNA POLYMERASE III (BETA CHAIN) DNAN (DNA NUCLEOTIDYLTRANSFERASE)	InterProMatches:IPR001001; Molecular Function: DNA binding (GO:0003677), Molecular Function: DNA-directed DNA polymerase activity (GO:0003887), Biological Process: DNA replication (GO:0006260), Molecular Function: 3'-5'-exonuclease activity (GO:0008408) DNA polymerase III (beta subunit)	DNA-directed DNA polymerase III beta subunit DnaN	DNA polymerase III beta-subunit	identified by sequence similarity; putative; ORF located using Blastx/Glimmer/Genemark DNA polymerase III beta chain	DNA polymerase III, beta chain	
CHLTR00079	Thiamine biosynthesis lipoprotein apbE	ApbE family	Thiamine biosynthesis lipoprotein ApbE	identified by similarity to SP:P41780; match to protein family HMM PF02424 thiamin biosynthesis lipoprotein ApbE	putative thiamine biosynthesis lipoprotein	similar to Salmonella typhi Ty2 thiamine biosynthesis protein thiamine biosynthesis protein	Similar to Haemophilus influenzae thiamine biosynthesis lipoprotein ApbE precursor hi0172 SWALL:APBE_HAEIN (SWALL:P44550) (346 aa) fasta scores: E(): 3.4e-23, 29.44% id in 326 aa, and to Vibrio cholerae thiamin biosynthesis lipoprotein ApbE vc2289 SWALL:Q9KPS3 (EMBL:AE004300) (367 aa) fasta scores: E(): 1.1e-22, 29.29% id in 314 aa thiamine biosynthesis lipoprotein	Thiamine biosynthesis lipoprotein ApbE	Thiamine biosynthesis lipoprotein	Putative thiamine biosynthesis protein	Thiamin biosynthesis lipoprotein ApbE	COG1477 maturation factor of nitrous oxide reductase	iron-sulfur cluster assembly/repair protein ApbE	Similar to: HI0172, APBE_HAEIN thiamine biosynthesis lipoprotein ApbE	Similar to Salmonella typhimurium thiamine biosynthesis lipoprotein ApbE precursor or STM2266 SWALL:APBE_SALTY (SWALL:P41780) (350 aa) fasta scores: E(): 1.1e-26, 31.57% id in 304 aa, and to Bacteroides thetaiotaomicron thiamine biosynthesis lipoprotein ApbE precursor BT4560 SWALL:AAO79665 (EMBL:AE016945) (338 aa) fasta scores: E(): 3.7e-98, 76.27% id in 333 aa, and to Vibrio cholerae thiamin biosynthesis lipoprotein ApbE vc2289 SWALL:Q9KPS3 (EMBL:AE004300) (367 aa) fasta scores: E(): 2.8e-31, 36.67% id in 349 aa. Putative alternative start site at codon 9 putative thiamine biosynthesis lipoprotein	Membrane-associated lipoprotein involved in thiamine biosynthesis ApbE protein	Thiamine biosynthesis lipoprotein, putative	Thiamine biosynthesis lipoprotein ApbE	Probable thiamine biosynthesis protein apbE	Thiamine biosynthesis lipoprotein apbE	Thiamine biosynthesis lipoprotein APBE precursor	thiamine biosynthesis lipoprotein ApbE precursor	identified by similarity to SP:P41780; match to protein family HMM PF02424 thiamin biosynthesis lipoprotein ApbE	thiamine biosynthesis lipoprotein	identified by match to protein family HMM PF02424 thiamine biosynthesis lipoprotein, putative	identified by match to protein family HMM PF02424 ApbE family superfamily	ApbE-like lipoprotein	Best Blastp Hit: pir||F81184 thiamin biosynthesis lipoprotein ApbE NMB0563 [imported] - Neisseria meningitidis (group B strain MD58) >gi|7225790|gb|AAF40991.1| (AE002412) thiamine biosynthesis lipoprotein ApbE [Neisseria meningitidis MC58] COG1477 Membrane-associated lipoprotein ApbE putative thiamine biosynthesis protein	ApbE-like lipoprotein	
CHLTR00078	SsrA-binding protein	SsrA-binding protein	SsrA-binding protein	SmpB protein	SsrA-binding protein	SsrA-binding protein	SsrA-binding protein	SsrA-binding protein	similar to SsrA-binding protein hypothetical protein	conserved gene SsrA (tmRNA) binding protein	similar to SsrA-binding protein hypothetical protein	SsrA-binding protein	identified by match to protein family HMM PF01668; match to protein family HMM TIGR00086 SsrA-binding protein	SsrA-binding protein	SsrA-binding protein	SsrA-binding protein tmRNA binding protein SmpB	identified by match to protein family HMM PF01668; match to protein family HMM TIGR00086 SsrA-binding protein	SsrA-binding protein	tmRNA-binding protein SsrA	SsrA-binding protein	SsrA-binding protein	SsrA-binding protein	SsrA-binding protein	identified by match to protein family HMM PF01668; match to protein family HMM TIGR00086 SsrA-binding protein	SsrA-binding protein	SsrA-binding (TmRNA-binding) protein	SsrA-binding protein	Mb3127c, smpB, len: 160 aa. Equivalent to Rv3100c, len: 160 aa, from Mycobacterium tuberculosis strain H37Rv, (100.0% identity in 160 aa overlap). Probable smpB, small protein b related to several bacterial small protein b homologs e.g. O32881|SSRP_MYCLE|ML0671|MLCB1779.19c from Mycobacterium leprae (160 aa), FASTA scores: opt: 914, E(): 1.1e-52, (84.9% identity in 159 aa overlap); Q9L1S9|SMPB from Streptomyces coelicolor (159 aa), FASTA scores: opt: 568, E(): 3.3e-30, (55.15% identity in 145 aa overlap); O32230|SSRP_BACSU from Bacillus subtilis (156 aa), FASTA scores: opt: 511, E(): 1.7e-26, (47.05% identity in 153 aa overlap); etc. BELONGS TO THE SSRP FAMILY. PROBABLE SSRA-BINDING PROTEIN SMPB	InterProMatches:IPR000037; Molecular Function: RNA binding (GO:0003723), Biological Process: protein biosynthesis (GO:0006412) tmRNA-binding protein	
CHLTR00080	Bifunctional protein folD	Bifunctional protein folD	Bifunctional protein folD	Bifunctional protein folD	identified by similarity to EGAD:45761; match to protein family HMM PF00763; match to protein family HMM PF02882 methylenetetrahydrofolate dehydrogenase/methenyltetrahydrofolate cyclohydrolase	Methylenetetrahydrofolate dehydrogenase	FolD bifunctional protein	identified by similarity to SP:P54382; match to protein family HMM PF00763; match to protein family HMM PF02882 folD bifunctional protein	Methylenetetrahydrofolate dehydrogenase	Bifunctional protein folD	Bifunctional protein folD	identified by match to protein family HMM PF00763; match to protein family HMM PF02882 folD bifunctional protein	Bifunctional protein folD	Mb3391c, folD, len: 281 aa. Equivalent to Rv3356c, len: 281 aa, from Mycobacterium tuberculosis strain H37Rv, (99.6% identity in 281 aa overlap). Probable folD, bifunctional enzyme include methylenetetrahydrofolate dehydrogenase (EC 1.5.1.5) and methenyltetrahydrofolate cyclohydrolase (EC 3.5.4.9), equivalent to O32879|FOLD|ML0674 METHYLENETETRAHYDROFOLATE DEHYDROGENASE (PUTATIVE METHYLENETETRAHYDROFOLATE DEHYDROGENASE/METHENYLTETRAHYDROFOLATE CYCLOHYDROLASE) from Mycobacterium leprae (282 aa), FASTA scores: opt: 1624, E(): 1.2e-93, (86.45% identity in 281 aa overlap).  Also similar to many others e.g. Q9K3J6|FOLD from Streptomyces coelicolor (284 aa), FASTA scores: opt: 1223, E(): 9.5e-69, (66.65% identity in 279 aa overlap); Q9K966|FOLD from Bacillus halodurans (279 aa), FASTA scores: opt: 886, E(): 7.7e-48, (47.15% identity in 280 aa overlap); P54382|FOLD_BACSU from Bacillus subtilis (283 aa), FASTA scores: opt: 820, E(): 9.7e-44, (45.7% identity in 280 aa overlap); P51696|FOLD_PHOPO from Photobacterium phosphoreum (285 aa), FASTA scores: opt: 778, E(): 4e-41, (44.9% identity in 283 aa overlap); P24186|FOLD_ECOLI|ADS|B0529 from Escherichia coli (287 aa), FASTA scores: opt: 741, E(): 0,44.4, (44.4% identity in 277 aa overlap); etc. Also highly similar to MLCB1779_9 from Mycobacterium leprae cosmid B1779 (282 aa) (86.5% identity in 281 aa overlap). SIMILAR TO OTHER DEHYDROGENASE/CYCLOHYDROLASE ENZYMES OR DOMAINS. PROBABLE BIFUNCTIONAL PROTEIN FOLD: METHYLENETETRAHYDROFOLATE DEHYDROGENASE + METHENYLTETRAHYDROFOLATE CYCLOHYDROLASE	InterProMatches:IPR000672, IPR000672; Molecular Function: catalytic activity (GO:0003824), Biological Process: folic acid and derivative biosynthesis (GO:0009396), Molecular Function: catalytic activity (GO:0003824), Biological Process: folic acid and derivative biosynthesis (GO:0009396) methylenetetrahydrofolate dehydrogenase and methenyltetrahydrofolate cyclohydrolase	Bifunctional protein folD	Bifunctional protein folD	Similar to Methylobacterium sp. bifunctional protein [includes: methylenetetrahydrofolate dehydrogenase (EC 1.5.1.5); methenyltetrahydrofolate cyclohydrolase (EC 3.5.4.9)], FolD SWALL:Q9X7F6 (EMBL:AJ011316) (306 aa) fasta scores: E(): 5.1e-43, 46.8% id in 282 aa, and to Chlamydia muridarum fold bifunctional protein [includes: methylenetetrahydrofolate dehydrogenase FolD or tc0350 SWALL:FOLD_CHLMU (SWALL:Q9PKW1) (287 aa) fasta scores: E(): 4.7e-77, 67.83% id in 286 aa putative hydrolase	Bifunctional protein folD	similar to BRA0781, FolD bifunctional protein FolD bifunctional protein	Bifunctional protein folD	Bifunctional protein folD	FolD bifunctional protein	FolD bifunctional protein	identified by match to PFAM protein family HMM PF00763 methylenetetrahydrofolate dehydrogenase/methenyltetrahydrofolate cyclohydrolase	Ortholog of S. aureus MRSA252 (BX571856) SAR1037 FolD bifunctional protein [includes: methylenetetrahydrofolate dehydrogenase/methenyltetrahydrofolate cyclohydrolase]	FolD bifunctional protein	NECESSARY FOR THE BIOSYNTHESIS OF PURINES, THYMYDYLATE, METHIONINE, HISTIDINE, PANTOTHENATE, AND FORMYL TRNA-MET.  Citation: Mortl et al. (1991) J. Biol. Chem.  266:23953-23958 putuative bifunctional Methylenetetrahydrofolate dehydrogenase Methenyltetrahydrofolate/cyclohydrolase	identified by match to protein family HMM PF00763; match to protein family HMM PF02882 methylenetetrahydrofolate dehydrogenase/methenyltetrahydrofolate cyclohydrolase	
CHLTR00081	Putative uncharacterized protein	cell division related rod shape-determining membrane protein	hypothetical membrane associated protein	Putative integral membrane protein	Putative integral membrane protein	Putative integral membrane protein	
CHLTR00082	Late transcription unit B protein	late transcription unit B protein	late transcription unit B protein	Late transcription unit B protein	Late transcription unit B protein	Late transcription unit B protein	
CHLTR00084	Putative uncharacterized protein	conserved hypothetical protein	hypothetical protein	Putative uncharacterized protein	Putative uncharacterized protein	Putative uncharacterized protein	
CHLTR00085	Putative uncharacterized protein	conserved hypothetical protein	hypothetical protein	Putative uncharacterized protein	Putative uncharacterized protein	Putative uncharacterized protein	
CHLTR00086	Phopholipase D Superfamily	phospholipase D	phosphatidylcholine-hydrolyzing phospholipase D (PLD) family	Phospholipase D/Transphosphatidylase	phospholipase D/Transphosphatidylase PFAM: phospholipase D/Transphosphatidylase KEGG: rrs:RoseRS_3593 phospholipase D/transphosphatidylase	Phosphatidylcholine-hydrolyzing phospholipase D (PLD) protein precursor	Phosphatidylcholine-hydrolyzing phospholipase D (PLD) protein precursor	Phospholipase D/Transphosphatidylase precursor	Phosphatidylcholine-hydrolyzing phospholipase D (PLD) protein	Phopholipase domain protein	
CHLTR00087	Uncharacterized protein CT_085	3-octaprenyl-4-hydroxybenzoate carboxy-lyase	conserved gene oxidoreductase, 3-octaprenyl-4-hydroxybenzoate carboxy-lyase	Highly similar to 3-polyprenyl-4-hydroxybenzoate decarboxylase and related decarboxylases hypothetical protein	identified by similarity to SP:P26615; match to protein family HMM PF01977; match to protein family HMM TIGR00148 3-octaprenyl-4-hydroxybenzoate carboxy-lyase, putative	3-polyprenyl-4-hydroxybenzoate decarboxylase	3-octaprenyl-4-hydroxybenzoate carboxy-lyase	Similar to Thermoplasma volcanium hypothetical protein tv0410 or tvg0397730 SWALL:Q97BP5 (EMBL:AP000992) (481 aa) fasta scores: E(): 2.5e-58, 36.12% id in 454 aa, and to Bacillus halodurans hypothetical protein Bh3930 bh3930 SWALL:Q9K605 (EMBL:AP001520) (610 aa) fasta scores: E(): 5.2e-52, 36.85% id in 559 aa conserved hypothetical protein	Putative uncharacterized protein yigC	Hypothetical protein JHP0985	3-polyprenyl-4-hydroxybenzoate decarboxylase	3-octaprenyl-4-hydroxybenzoate carboxy-lyase	3-polyprenyl-4-hydroxybenzoate decarboxylase	polyprenyl P-hydroxybenzoate decarboxylase 3-octaprenyl-4-hydroxybenzoate carboxy-lyase	ortholog to Escherichia coli bnum: b3843; MultiFun: Metabolism 1.3.6, 1.5.3.11 3-octaprenyl-4-hydroxybenzoate decarboxylase	identified by match to protein family HMM PF01977; match to protein family HMM TIGR00148 3-octaprenyl-4-hydroxybenzoate carboxy-lyase	identified by match to protein family HMM PF01977; match to protein family HMM TIGR00148 3-octaprenyl-4-hydroxybenzoate carboxy-lyase	Carboxylyase-related protein	UbiD family decarboxylases	Carboxylyase-related protein	3-octaprenyl-4-hydroxybenzoate carboxy-lyase	Evidence 2a : Function of homologous gene experimentally demonstrated in an other organism; PubMedId : 9658014, 11029449; Product type e : enzyme 3-octaprenyl-4-hydroxybenzoate carboxylyase; ubiquinone biosynthesis, third step	Carboxylyase-related protein	conserved hypothetical protein	3-octaprenyl-4hydroxybenzoate decarboxylase	Carboxylyase-like protein	oxidoreductase	Carboxylyase-related protein	UbiD family decarboxylases	
CHLTR00088	50S ribosomal protein L28	50S ribosomal protein L28	50S ribosomal protein L28	50S ribosomal protein L28	50S ribosomal protein L28	50S ribosomal protein L28	conserved gene 50S ribosomal protein L28	50S ribosomal protein L28	50S ribosomal protein L28	50S ribosomal protein L28	50S ribosomal protein L28	50S ribosomal subunit protein L28	similar to Salmonella typhi CT18 50S ribosomal subunit protein L28 50S ribosomal subunit protein L28	Similar to Borrelia burgdorferi 50s ribosomal protein l28 RpmB or bb0350 SWALL:RL28_BORBU (SWALL:O51325) (92 aa) fasta scores: E(): 6.3e-09, 37.93% id in 87 aa and Neisseria meningitidis 50s ribosomal protein l28 RpmB or Nmb0321 SWALL:RL28_NEIMA (SWALL:Q9JQQ3) (77 aa) fasta scores: E(): 8.5e-05, 35.55% id in 90 aa 50s ribosomal protein l28	50S ribosomal protein L28	50S ribosomal protein L28	50S ribosomal protein L28	50S ribosomal protein L28	Evidence 2a : Function of homologous gene experimentally demonstrated in an other organism; Product type s : structure 50S ribosomal protein L28	50S ribosomal protein L28	LSU ribosomal protein L28P	Similar to: HI0951, RL28_HAEIN 50S ribosomal protein L28	Ribosomal protein L28 RpmB protein	50S ribosomal protein L28	Similar to AAP19069 (RL28_ECOLI) 50S ribosomal subunit protein L28 from E. coli (78 aa). FASTA: opt: 417 Z-score: 594.8 E(): 2.8e-25 Smith-Waterman score: 417; 77.922 identity in 77 aa overlap 50S ribosomal protein L28	Ribosomal protein L28	50S ribosomal protein L28	50S ribosomal protein L28	50S ribosomal protein L28	
CHLTR00089	4-alpha-glucanotransferase	4-alpha-glucanotransferase	4-alpha-glucanotransferase	Similar to Clostridium butyricum 4-alpha-glucanotransferase MalQ SWALL:MALQ_CLOBU (SWALL:Q59266) (487 aa) fasta scores: E(): 2.2e-19, 25.62% id in 484 aa and to Streptococcus pneumoniae, and Streptococcus pneumoniae 4-alpha-glucanotransferase MalQ or malm or sp2107 or spr1917 SWALL:MALQ_STRPN (SWALL:P29851) (505 aa) fasta scores: E(): 5e-23, 26.58% id in 504 aa 4-alpha-glucanotransferase	4-alpha-glucanotransferase	4-alpha-glucanotransferase	4-alpha-glucanotransferase MalQ protein	4-alpha-glucanotransferase	glycoside hydrolase, family 77	amylomaltase; Code: G; COG: COG1640 4-alpha-glucanotransferase	4-alpha-glucanotransferase	4-alpha-glucanotransferase	Citation: Takaha,T., Yanase,M., Okada,S., Smith,S.M., (1993) J. Biol. Chem. 268:1391-1396 putative 4-alpha-glucanotransferase	amylomaltase; Code: G; COG: COG1640 4-alpha-glucanotransferase	4-alpha-glucanotransferase identified by match to protein family HMM PF02446; match to protein family HMM TIGR00217	Glycoside hydrolase, family 77	4-alpha-glucanotransferase identified by match to protein family HMM PF02446; match to protein family HMM TIGR00217	4-alpha-glucanotransferase identified by match to protein family HMM PF02446; match to protein family HMM TIGR00217	amylomaltase; Code: G; COG: COG1640 4-alpha-glucanotransferase	putative 4-alpha-glucanotransferase Codons 75 to the C-terminus are similar to codons 135 to the C-terminus of Escherichia coli 4-alpha-glucanotransferase malQ SWALL:MALQ_ECOLI (SWALL:P15977) (694 aa), and codons 70 to the C-terminus to Erwinia carotovora 4-alpha-glucanotransferase malQ SWALL:Q6CZL6 (EMBL:BX950851) (691 aa) similarity:fasta; SWALL:MALQ_ECOLI (SWALL:P15977); Escherichia coli; 4-alpha-glucanotransferase; malQ; length 694 aa; id=39.06; ungapped id=40.59; E()=1.7e-70; 558 aa overlap; query 75-618 aa; subject 137-687 aa similarity:fasta; SWALL:Q6CZL6 (EMBL:BX950851); Erwinia carotovora; 4-alpha-glucanotransferase; malQ; length 691 aa; id=39.2; ungapped id=40.37; E()=2.6e-73; 551 aa overlap; query 71-608 aa; subject 125-672 aa	4-alpha-glucanotransferase KEGG: ttj:TTHA1261 4-alpha-glucanotransferase (amylomaltase) (disproportionating enzyme) (D-enzyme), ev=1e-159, 55% identity TIGRFAM: 4-alpha-glucanotransferase: (4.9e-109) PFAM: glycoside hydrolase, family 77: (7.7e-217)	4-alpha-glucanotransferase EC 2.4.1.25	4-alpha-glucanotransferase	4-alpha-glucanotransferase	4-alpha-glucanotransferase	4-alpha-glucanotransferase	4-alpha-glucanotransferase (amylomaltase) protein Similar to malQ (YPO0126) [Yersinia pestis] and 4-alpha-glucanotransferase [Escherichia coli CFT073] Similar to swissprot:Q8ZJI1 Putative location:bacterial cytoplasm Psort-Score: 0.5188; go_function: transferase activity, transferring glycosyl groups [goid 0016757]; go_function: 4-alpha-glucanotransferase activity [goid 0004134]; go_function: transferase activity [goid 0016740]; go_process: carbohydrate metabolism [goid 0005975]	4-alpha-glucanotransferase KEGG: syf:Synpcc7942_1019 4-alpha-glucanotransferase TIGRFAM: 4-alpha-glucanotransferase PFAM: glycoside hydrolase, family 77	4-alpha-glucanotransferase precursor	
CHLTR00090	Secretion Chaperone	chaperone for secretion	secretion chaperone	Type III secretion chaperone	Type III secretion chaperone	Type III secretion chaperone	
CHLTR00091	Low Calcium Response E	low calcium response protein E	putative outer protein N	low calcium response protein E type III secreted protein SCTW	Low calcium response protein E	Low calcium response protein E	Low calcium response protein E	Type III secretion regulator YopN/LcrE/InvE/MxiC	
CHLTR00092	Low Calcium Response D	Hypersensitivity response secretion protein hrcV	Type III secretion protein SctV	Type III secretion system EscV protein	identified by sequence similarity; putative; ORF located using Blastx/Glimmer/Genemark HrcV	Similar to Yersinia enterocolitica low calcium response locus protein D LcrD SWALL:LCRD_YEREN (SWALL:P21210) (704 aa) fasta scores: E(): 7.2e-118, 46.23% id in 703 aa and to Yersinia pestis, and Yersinia pseudotuberculosis low calcium response locus protein D LcrD or ypcd1.34c or y5044 or y0047 SWALL:LCRD_YERPE (SWALL:P31487) (704 aa) fasta scores: E(): 2.8e-117, 46.23% id in 703 aa putative membrane transport protein	Low calcium response locus protein D	HrcV protein	Type III secretion protein HrcV	type III secretory flagellar biosynthesis	Type III secretion FHIPEP precursor	HrcV protein	SctV identified by match to protein family HMM PF00771; match to protein family HMM TIGR01399	membrane-bound Yop protein	putative type III secretion pore protein	HrcV protein HrcV protein (HrpC2 protein) identified by sequence similarity; putative; ORF located using Blastx/Glimmer/GeneHacker	type III secretion protein, HrcV family TIGRFAM: type III secretion protein, HrcV family PFAM: type III secretion FHIPEP protein KEGG: bma:BMAA1630 type III secretion inner membrane protein SctV	type III secretion FHIPEP protein PFAM: type III secretion FHIPEP protein KEGG: bcn:Bcen_3510 type III secretion FHIPEP	Putative membrane low calcium response protein, LcrD, Type III secretion	type III secretion inner membrane protein SctV identified by match to protein family HMM PF00771; match to protein family HMM TIGR01399	type III secretion protein LcrD/AscV identified by similarity to GB:AAA27643.1; similarity to GB:CAD30218.1; match to protein family HMM PF00771; match to protein family HMM TIGR01399	low calcium response protein D type III secretion inner membrane protein SCTV	Low calcium response locus membrane protein d	AscV protein	type III secretory apparatus protein PcrD	Type III secretion protein, HrcV family	Membrane-bound Yop protein	type III secretion FHIPEP PFAM: type III secretion FHIPEP KEGG: yps:pYV0060 putative membrane-bound Yop protein	Type III secretion protein, HrcV family	
CHLTR00093	Yop proteins translocation protein U	Type III secretion component protein SctU	Type III secretion system EscU protein	similar to YscU of the secretion system of Yersini; IPR006135: Type III secretion exporter Secretion system apparatus SsaU	similar to Salmonella typhi CT18 putative type III secretion protein putative type III secretion protein	Similar to Bacillus subtilis flagellar biosynthetic protein FlhB SWALL:FLHB_BACSU (SWALL:P35538) (360 aa) fasta scores: E(): 1.1e-30, 32.85% id in 350 aa, Chlamydophila caviae hypothetical protein SWALL:O34018 (EMBL:U88070) (360 aa) fasta scores: E(): 5.5e-126, 96.11% id in 360 aa and Yersinia pestis, and Yersinia pseudotuberculosis yop proteins translocation protein U YscU or ypcd1.47 or y5031 or y0034 SWALL:YSCU_YERPE (SWALL:P40300) (354 aa) fasta scores: E(): 3e-32, 32.76% id in 354 aa putative membrane transport protein	HrcU protein	Yop proteins translocation protein U	Secretion system apparatus protein ssaU	HrcU protein	identified by match to protein family HMM PF01312 type III secretion component, putative	type III secretion apparatus SpaS	type III secretory flagellar biosynthesis Yop translocation protein U	Type III secretion exporter	HrcU protein	Type III secretion exporter	type III secretion protein	HrcU protein HrcU protein (HrpC1 protein) identified by sequence similarity; putative; ORF located using Blastx/Glimmer/GeneHacker	type III secretion exporter PFAM: type III secretion exporter KEGG: bbr:BB1635 putative type III secretion protein	Type III secretion apparatus protein	type III secretion exporter PFAM: type III secretion exporter KEGG: bcn:Bcen_3522 type III secretion exporter	type III secretion inner membrane protein identified by match to protein family HMM PF01312; match to protein family HMM TIGR01404	SctU type III secretion inner membrane protein	Putative type III secretion protein	AscU protein	Type III secretion protein, YscU/HrpY family	Type III secretion exporter	Type III secretion inner membrane protein	Putative uncharacterized protein	

CHLTR00094	GTP Binding Protein	Putative uncharacterized protein	Putative GTP-binding protein	YchF protein	GTP-binding protein	GTP-binding protein	Putative gtp-binding protein	Similar to probable GTP-binding protein YchF of Escherichia coli	Similar to GTP-binding protein hypothetical protein	conserved gene GTP binding protein	Similar to GTP-binding protein hypothetical protein	GTP-binding protein	identified by match to protein family HMM TIGR00092 conserved hypothetical protein TIGR00092	GTP-binding protein	probable translation factor GTP-binding protein	probable GTP binding protein	identified by match to protein family HMM PF06071; match to protein family HMM TIGR00092 GTP-binding protein YchF	Putative uncharacterized protein	GTP-binding protein	GTP-binding protein	GTP-binding protein	GTP-BINDING PROTEIN	Predicted GTPase, probable translation factor	identified by match to protein family HMM TIGR00092 GTP-binding protein YchF	Putative uncharacterized protein	GTP-binding protein	GTP-binding protein	Mb1142, -, len: 357 aa. Equivalent to Rv1112, len: 357 aa, from Mycobacterium tuberculosis strain H37Rv, (99.7% identity in 357 aa overlap). Probable GTP binding protein, similar to YCHF_HAEIN|P44681 probable gtp-binding protein (362 aa), FASTA scores: opt: 1189, E(): 0, (52.7% identity in 357 aa overlap). Equivalent to AL049491|MLCB1222_1 hypothetical protein from Mycobacterium leprae (356 aa) (85.9% identity in 354 aa overlap). Contains PS00017 ATP/GTP-binding site motif A (P-loop). Probable GTP binding protein	GTP-binding protein; Molecular Function: GTP binding (GO:0005525) GTP-dependent nucleic acid-binding protein EngD	
CHLTR00095	Riboflavin kinase/FAD Synthase	Cytidylyltransferase:Riboflavin kinase , FAD synthetase	Riboflavin kinase , FAD synthase	RibF protein	Probable riboflavin biosynthesis protein	Riboflavin kinase/FMN adenylyltransferase	Riboflavin biosynthesis protein RibF (Riboflavin kinase/FMN adenylyltransferase)	conserved gene riboflavin biosynthesis RibF	Riboflavin biosynthesis protein RibF (Riboflavin kinase/FMN adenylyltransferase)	Bifunctional protein: riboflavin kinase; FMN adenylyltransferase	identified by similarity to SP:P54575; match to protein family HMM PF01687; match to protein family HMM TIGR00083 riboflavin biosynthesis protein RibF	Riboflavin kinase/FAD synthetase	FMN adenylyltransferase Riboflavin kinase	hypothetical protein	identified by similarity to SP:P73651; match to protein family HMM PF01687; match to protein family HMM PF06574; match to protein family HMM TIGR00083 riboflavin biosynthesis protein RibF	Riboflavin kinase	riboflavin kinase / FMN adenylyltransferase	Riboflavin biosynthesis protein	Riboflavin kinase	FAD synthase	identified by match to protein family HMM PF01687 riboflavin biosynthesis protein RibF, putative	RibF	Riboflavin biosynthesis protein RibF	Putative uncharacterized protein	Mb2809c, ribF, len: 331 aa. Equivalent to Rv2786c, len: 331 aa, from Mycobacterium tuberculosis strain H37Rv, (100.0% identity in 331 aa overlap). Probable ribF, FAD synthetase/riboflavin biosynthesis protein, bifunctional enzyme (EC 2.7.1.26; 2.7.7.2), equivalent to O32968|RIBF|ML0852 RIBOFLAVIN KINASE from Mycobacterium leprae (331 aa), FASTA scores: opt: 1923, E(): 2.3e-115, (87.45% identity in 327 aa overlap). Also highly similar to many e.g. Q59263|RIBF_CORAM from Corynebacterium ammoniagenes (Brevibacterium ammoniagenes) (338 aa), FASTA scores: opt: 899, E(): 5.7e-50, (45.8% identity in 321 aa overlap); Q9Z530|SC9F2.05c from Streptomyces coelicolor (318 aa), FASTA scores: opt: 862, E(): 1.3e-47, (52.45% identity in 324 aa overlap); P08391|RIBF_ECOLI|B0025|Z0029ECS0028 from Escherichia coli strains K12 and O157:H7 (313 aa), FASTA scores: opt: 517, E(): 1.3e-25, (36.05% identity in 305 aa overlap); etc. PROBABLE BIFUNCTIONAL FAD SYNTHETASE/RIBOFLAVIN BIOSYNTHESIS PROTEIN RIBF: RIBOFLAVIN KINASE (FLAVOKINASE) + FMN ADENYLYLTRANSFERASE (FAD PYROPHOSPHORYLASE) (FAD SYNTHETASE)(FAD DIPHOSPHORYLASE) (FLAVIN ADENINE DINUCLEOTUDE SYNTHETASE)	InterProMatches:IPR002606; Molecular Function: riboflavin kinase activity (GO:0008531), Biological Process: vitamin B2 biosynthesis (GO:0009231) riboflavin kinase and FAD synthase	Includes: riboflavin kinase; FMN adenylyltransferase riboflavin biosynthesis protein RibC	Riboflavin biosynthesis protein RibF	identified by sequence similarity; putative; ORF located using Blastx/Glimmer/Genemark riboflavin biosynthesis protein	
CHLTR00096	tRNA pseudouridine synthase B	tRNA pseudouridine synthase B	tRNA pseudouridine synthase B	tRNA pseudouridine synthase B	tRNA pseudouridine synthase B	tRNA pseudouridine synthase B	tRNA pseudouridine synthase B	tRNA pseudouridine synthase B	conserved gene tRNA pseudouridine synthase B	tRNA pseudouridine synthase B	tRNA pseudouridine synthase B	identified by match to protein family HMM PF01509; match to protein family HMM TIGR00431 tRNA pseudouridine synthase B	tRNA pseudouridine synthase B	tRNA pseudouridine synthase B	tRNA pseudouridine synthase B	identified by match to protein family HMM PF01509; match to protein family HMM TIGR00431 tRNA pseudouridine synthase B	tRNA pseudouridine synthase B	tRNA pseudouridine synthase B	tRNA pseudouridine synthase B	tRNA pseudouridine synthase B	tRNA pseudouridine synthase B	tRNA pseudouridine synthase B	identified by similarity to SP:Q9WZW0; match to protein family HMM PF01509; match to protein family HMM TIGR00431 tRNA pseudouridine synthase B	tRNA pseudouridine synthase B	tRNA pseudouridine synthase B	tRNA pseudouridine synthase B	Mb2816c, truB, len: 298 aa. Equivalent to Rv2793c, len: 298 aa, from Mycobacterium tuberculosis strain H37Rv, (100.0% identity in 298 aa overlap). Probable truB, tRNA pseudouridine synthase (EC 4.2.1.70), equivalent to Q9Z5I4|TRUB_MYCLE|ML1546 OR MLCB596.24 TRNA PSEUDOURIDINE SYNTHASE B from Mycobacterium leprae (320 aa), FASTA scores: opt: 1403, E(): 2.9e-83, (74.05% identity in 293 aa overlap). Also highly similar to many e.g.  Q9Z528|TRUB_STRCO|SC9F2.07c from Streptomyces coelicolor (301 aa), FASTA scores: opt: 870, E(): 7.6e-49, (50.7% identity in 296 aa overlap); P09171|TRUB_ECOLI|P35|B3166|Z4527|ECS4047 from Escherichia coli strains K12 and O157:H7 (314 aa), FASTA scores: opt: 574, E(): 1e-29, (42.5% identity in 214 aa overlap); Q9PGR1|TRUB_XYLFA|XF0237 from Xylella fastidiosa (302 aa), FASTA scores: opt: 569, E(): 2.1e-29, (41.05% identity in 285 aa overlap); etc. BELONGS TO THE TRUB FAMILY OF PSEUDOURIDINE SYNTHASES. PROBABLE TRNA PSEUDOURIDINE SYNTHASE B TRUB (TRNA PSEUDOURIDINE 55 SYNTHASE) (PSI55 SYNTHASE) (PSEUDOURIDYLATE SYNTHASE) (URACIL HYDROLYASE)	InterProMatches:IPR004510; Molecular Function: pseudouridylate synthase activity (GO:0004730), Biological Process: tRNA processing (GO:0008033) tRNA pseudouridine 55 synthase	tRNA pseudouridine synthase B	
CHLTR00097	Ribosome-binding factor A	identified by similarity to EGAD:9902; match to protein family HMM PF02033; match to protein family HMM TIGR00082 ribosome-binding factor A	ribosome binding factor A	Ribosome-binding factor A	Ribosome-binding factor A	InterProMatches:IPR000238; Biological Process: rRNA processing (GO:0006364) ribosome-binding factor A	ribosome-binding factor A	Similar to Clostridium tetani ribosome-binding factor a RbfA or ctc01276 SWALL:RBFA_CLOTE (SWALL:Q895J7) (121 aa) fasta scores: E(): 2.1e-09, 37.16% id in 113 aa and to Clostridium perfringens ribosome-binding factor a RbfA or cpe1685 SWALL:RBFA_CLOPE (SWALL:Q8XJR9) (116 aa) fasta scores: E(): 7.2e-08, 33.91% id in 115 aa ribosome-binding factor A	ribosome-binding factor A (P15B PROTEIN)	Ortholog of S. aureus MRSA252 (BX571856) SAR1246 putative ribosome-binding factor A	ribosome-binding factor A (P15B PROTEIN)	Ribosome-binding factor A	identified by similarity to SP:P32731; match to protein family HMM PF02033; match to protein family HMM TIGR00082 ribosome-binding factor A	Ribosome-binding factor A	ribosome-binding factor A	ribosome-binding factor A	identified by match to protein family HMM PF02033; match to protein family HMM TIGR00082 ribosome-binding factor A	identified by similarity to SP:P09170; match to protein family HMM PF02033; match to protein family HMM TIGR00082 ribosome-binding factor A	identified by match to protein family HMM PF02033; match to protein family HMM TIGR00082 ribosome-binding factor A	Ribosome-binding factor A	Similar to Escherichia coli ribosome-binding factor A RbfA SW:RBFA_ECOLI (P09170) (132 aa) fasta scores: E(): 1.8e-12, 42.609% id in 115 aa, and to Bacillus subtilis ribosome-binding factor A RbfA SW:RBFA_BACSU (P32731) (117 aa) fasta scores: E(): 1.1e-23, 60.714% id in 112 aa putative ribosome-binding factor A	ribosome-binding factor A	Ribosome-binding factor A	ribosome-binding factor A	identified by similarity to EGAD:9902; match to protein family HMM PF02033; match to protein family HMM TIGR00082 ribosome-binding factor A	similar to gi|27467865|ref|NP_764502.1| [Staphylococcus epidermidis ATCC 12228], percent identity 84 in 113 aa, BLASTP E(): 5e-48 ribosome-binding factor A	identified by similarity to SP:P32731; match to protein family HMM PF02033; match to protein family HMM TIGR00082 ribosome-binding factor A	Ribosome-binding factor A	Ribosome-binding factor A	
CHLTR00098	Translation initiation factor IF-2	Translation initiation factor IF-2	Translation initiation factor IF-2	Translation initiation factor IF-2	protein synthesis initiation factor 2	Translation initiation factor IF-2	Translation initiation factor IF-2	conserved gene initiation factor IF2-beta (IF-2 gamma, IF-2 alpha)	Translation initiation factor IF-2	Translation initiation factor IF-2	identified by similarity to SP:P17889; match to protein family HMM PF00009; match to protein family HMM PF02131; match to protein family HMM PF03144; match to protein family HMM PF04760; match to protein family HMM TIGR00231; match to protein family HMM TIGR00487 translation initiation factor IF-2	Translation initiation factor IF-2	identified by similarity to SP:P02995; match to protein family HMM PF00009; match to protein family HMM PF03144; match to protein family HMM PF04760; match to protein family HMM TIGR00231; match to protein family HMM TIGR00487 translation initiation factor IF-2	Translation initiation factor IF-2	Translation initiation factor IF-2	Translation initiation factor IF-2	Translation initiation factor IF-2	identified by similarity to SP:P17889; match to protein family HMM PF00009; match to protein family HMM PF03144; match to protein family HMM PF04760; match to protein family HMM TIGR00231; match to protein family HMM TIGR00487 translation initiation factor IF-2	Translation initiation factor IF-2	Translation initiation factor IF-2	Translation initiation factor IF-2	Mb2864c, infB, len: 900 aa. Equivalent to Rv2839c, len: 900 aa, from Mycobacterium tuberculosis strain H37Rv, (100.0% identity in 900 aa overlap). Probable infB, translation initiation factor IF-2, highly similar, but in part, to Q9Z5I9|IF2_MYCLE|ML1556|MLCB596.14 TRANSLATION INITIATION FACTOR IF-2 from Mycobacterium leprae (924 aa), FASTA scores: opt: 4548, E(): 2.4e-132, (83.6% identity in 933 aa overlap). Also similar in part to others e.g.  Q9K3E2|SC5H4.30 from Streptomyces coelicolor (835 aa), FASTA scores: opt: 2559, E(): 1.3e-71, (59.9% identity in 833 aa overlap); P17889|IF2_BACSU|INFB from Bacillus subtilis (716 aa), FASTA scores: opt: 1782, E(): 6.6e-48, (46.65% identity in 686 aa overlap); P02995|IF2_ECOLI|INFB|SSYG|B3168|Z4529|ECS4049 from Escherichia coli strains O157:H7 and K12 (890 aa), FASTA scores: opt: 1708, E(): 1.3e-45, (46.2% identity in 662 aa overlap); etc. Contains PS00017 ATP/GTP-binding site motif A (P-loop). BELONGS TO THE IF-2 FAMILY. PROBABLE TRANSLATION INITIATION FACTOR IF-2 INFB	InterProMatches:IPR005225, IPR000178; Molecular Function: GTP binding (GO:0005525), Molecular Function: translation initiation factor activity (GO:0003743), Molecular Function: GTP binding (GO:0005525), Biological Process: translational initiation (GO:0006413) initiation factor IF-2	translation initiation factor IF-2	Translation initiation factor IF-2	identified by sequence similarity; putative; ORF located using Blastx/Glimmer/Genemark protein chain initiation factor IF-2	translation initiation factor IF-2	Translation initiation factor IF-2	IPR000178: Initiation factor 2; IPR000795: Elongation factor, GTP-binding; IPR004161: Elongation factor Tu, domain 2;IPR005225: Small GTP-binding protein domain;IPR006847: Translation initiation factor IF-2, N-terminal protein chain initiation factor IF-2	
CHLTR00099	Transcription antitermination factor	S1 RNA binding domain:KH domain:Type 1 KH domain	Transcription termination-antitermination factor	NusA protein	NusA-homolog	Probable n utilization substance transcription regulator protein	N utilization substance protein A	Transcription elongation protein nusA	conserved gene N utilization substance protein A	Transcription elongation protein nusA	Transcription termination-antitermination factor NusA	identified by similarity to EGAD:10045; match to protein family HMM PF00013; match to protein family HMM PF00575; match to protein family HMM TIGR01953 N utilization substance protein A, putative	N-utilization substance protein a	N utilization substance protein A	transcription termination-antitermination factor N utilization substance protein A	identified by match to protein family HMM PF00013; match to protein family HMM TIGR01953; match to protein family HMM TIGR01954 transcription termination factor NusA	N utilization substance transcription regulator protein	transcription termination-antitermination factor	N utilization substance protein A	Transcription termination-antitermination factor	Transcription elongation factor NusA	identified by match to protein family HMM PF00013; match to protein family HMM TIGR01953 transcription termination factor NusA	NusA	N-utilization substance protein A	Transcription elongation protein nusA	Mb2866c, nusA, len: 347 aa. Equivalent to Rv2841c, len: 347 aa, from Mycobacterium tuberculosis strain H37Rv, (100.0% identity in 347 aa overlap). Probable nusA, N-utilization substance protein A, equivalent to Q9Z5J1|NUSA|ML1558 PROBABLE TRANSCRIPTION TERMINATION/ANTITERMINATION FACTOR from Mycobacterium leprae (347 aa), FASTA scores: opt: 2054, E(): 5.4e-120, (91.95% identity in 347 aa overlap). Also highly similar to others e.g. Q9KYR1|SC5H4.28 PUTATIVE TRANSCRIPTIONAL TERMINATION/ANTITERMINATION FACTOR from Streptomyces coelicolor (340 aa), FASTA scores: opt: 1346, E(): 4.3e-76, (63.35% identity in 341 aa overlap); P32727|NUSA_BACSU N UTILIZATION SUBSTANCE PROTEIN A (371 aa), FASTA scores: opt: 847, E(): 4.1e-45, (43.95% identity in 346 aa overlap); Q9KA74|NUSA|BH2416 TRANSCRIPTIONAL TERMINATOR from Bacillus halodurans (382 aa), FASTA scores: opt: 846, E(): 4.8e-45, (43.15% identity in 373 aa overlap); etc. BELONGS TO THE NUSA FAMILY. PROBABLE N UTILIZATION SUBSTANCE PROTEIN A NUSA	InterProMatches:IPR010213; transcription termination NusA	transcriptional elongation protein	Transcription pausing; L factor	
CHLTR00100	30S ribosomal protein S1	Ribosomal protein S1:S1 RNA binding domain	RpsA protein	Probable 30s ribosomal subunit protein s1	30S ribosomal protein S1	30S ribosomal protein S1	conserved gene 30S ribosomal protein S1	30S ribosomal protein S1	SSU ribosomal protein S1P	identified by similarity to SP:P02349; match to protein family HMM PF00575; match to protein family HMM TIGR00717 ribosomal protein S1	30S ribosomal protein S1	30S ribosomal protein S1	identified by similarity to SP:P02349; match to protein family HMM PF00575 ribosomal protein S1	Ribosomal protein S1	30S ribosomal protein S1	identified by sequence similarity; putative; ORF located using Blastx/Glimmer/Genemark 30S ribosomal protein S1	30S ribosomal protein S1	IPR000110: Ribosomal protein S1; IPR003029: RNA binding S1 30S ribosomal subunit protein S1	Ribosomal protein S1	similar to Salmonella typhi CT18 30S ribosomal protein S1 30S ribosomal protein S1	Similar to Escherichia coli, Escherichia coli O6, Escherichia coli O157:H7, and Shigella flexneri 30s ribosomal protein S1 RpsA SWALL:RS1_ECOLI (SWALL:P02349) (557 aa) fasta scores: E(): 1.7e-83, 45.16% id in 527 aa and to Chlorobium tepidum ribosomal protein S1 RpsA SWALL:AAM71534 (EMBL:AE012807) (550 aa) fasta scores: E(): 9.4e-89, 45.64% id in 517 aa 30s ribosomal protein S1	Ribosomal protein S1	similar to BR0027, ribosomal protein S1 RpsA, ribosomal protein S1	Putative uncharacterized protein gbs1225	30S ribosomal protein S1	30s ribosomal protein s1	30S ribosomal protein S1	identified by match to PFAM protein family HMM PF00575 ribosomal protein S1	30S ribosomal protein S1	
CHLTR00101	Thioredoxin reductase	Thioredoxin reductase	thioredoxin reductase	Thioredoxin reductase	Thioredoxin reductase	thioredoxin reductase	Thioredoxin reductase	Thioredoxin reductase	Thioredoxin reductase	conserved gene thioredoxin reductase	Thioredoxin reductase	thioredoxin reductase	identified by match to protein family HMM PF00070; match to protein family HMM TIGR01292 thioredoxin-disulfide reductase	Thioredoxin reductase	Thioredoxin reductase	Thioredoxin reductase	Thioredoxin reductase	Thioredoxin reductase	Thioredoxin reductase	Mb3944, trxB2, len: 335 aa. Equivalent to Rv3913, len: 335 aa, from Mycobacterium tuberculosis strain H37Rv, (99.7% identity in 335 aa overlap). Probable trxB2, thioredoxin reductase (EC 1.6.4.5) (see citation below), equivalent to O30973|TRXB_MYCSM THIOREDOXIN REDUCTASE from Mycobacterium smegmatis (311 aa), FASTA scores: opt: 1575, E(): 1.8e-87, (78.35% identity in 305 aa overlap); and highly similar, but shorter at C-terminus, to P46843|TRXB_MYCLE|TRXB/A|TRX|ML2703 BIFUNCTIONAL THIOREDOXIN REDUCTASE/THIOREDOXIN from Mycobacterium leprae (458 aa), FASTA scores: opt: 1766, E(): 8.7e-99, (83.25% identity in 328 aa overlap). Also highly similar to many e.g. P52215|TRXB_STRCO|SCH24.12 from Streptomyces coelicolor (321 aa), FASTA scores: opt: 1249, E(): 7.2e-68, (60.4% identity in 313 aa overlap); Q9Z8M4|TRXB_CHLPN from Chlamydia pneumoniae (Chlamydophila pneumoniae) (311 aa), FASTA scores: opt: 978, E(): 1.3e-51, (49.85% identity in 307 aa overlap); P09625|TRXB_ECOLI|B0888 from Escherichia coli strain K12 (320 aa), FASTA scores: opt: 948, E(): 8.6e-50, (49.2% identity in 309 aa overlap); etc. Contains PS00573 Pyridine nucleotide-disulphide oxidoreductases class-II active site. BELONGS TO THE PYRIDINE NUCLEOTIDE-DISULFIDE OXIDOREDUCTASES CLASS-II. COFACTOR: FAD (BY SIMILARITY). PROBABLE THIOREDOXIN REDUCTASE TRXB2 (TRXR) (TR)	Thioredoxin reductase	identified by sequence similarity; putative; ORF located using Blastx/Glimmer/Genemark thioredoxin reductase	Thioredoxin reductase	IPR000103: Pyridine nucleotide-disulphide oxidoreductase, class-II; IPR000759: Adrenodoxin reductase; IPR001100: Pyridine nucleotide-disulphide oxidoreductase, class I;IPR001327: FAD-dependent pyridine nucleotide-disulphide oxidoreductase;IPR008255: Pyridine nucleotide-disulphide oxidoreductase, class-II, active site thioredoxin reductase	Thioredoxin reductase	similar to Salmonella typhi CT18 thioredoxin reductase thioredoxin reductase	Similar to Prokaryotic and Eukaryotic thioredoxins including: Mycobacterium smegmatis thioredoxin reductase TrxB SWALL:TRXB_MYCSM (SWALL:O30973) (311 aa) fasta scores: E(): 2.4e-54, 50.64% id in 310 aa, and to Arabidopsis thaliana thioredoxin reductase 2 Ntr2 or at2g17420 or f5j6.18 SWALL:TRB2_ARATH (SWALL:Q39242) (383 aa) fasta scores: E(): 4.5e-69, 57.82% id in 313 aa thioredoxin reductase	Thioredoxin reductase	similar to BR1499, thioredoxin reductase TrxB, thioredoxin reductase	
CHLTR00102	Holo-[acyl-carrier-protein] synthase	Holo-[acyl-carrier-protein] synthase	Holo-[acyl-carrier-protein] synthase	Holo-[acyl-carrier-protein] synthase	Holo-[acyl-carrier-protein] synthase	Holo-[acyl-carrier-protein] synthase	identified by match to protein family HMM PF01648; match to protein family HMM TIGR00516; match to protein family HMM TIGR00556 holo-(acyl-carrier-protein) synthase	Holo-[acyl-carrier protein] synthase	Holo-[acyl-carrier-protein] synthase	holo-(acyl carrier protein) synthase	Holo-[acyl-carrier-protein] synthase	identified by similarity to SP:P24224; match to protein family HMM PF01648; match to protein family HMM TIGR00516; match to protein family HMM TIGR00556 holo-(acyl-carrier-protein) synthase	holo-[acyl-carrier protein] synthase	Holo-[acyl-carrier-protein] synthase	Holo-[acyl-carrier-protein] synthase	Holo-[acyl-carrier-protein] synthase	IPR002582: Holo-acyl carrier protein synthase holo-[acyl-carrier-protein] synthase, subunit (CoA:apo-[acyl-carrier-protein] pantetheinephosphotransferase, phosphopanthetheinyltransferase)	Phosphopantetheinyl transferase (holo-ACP synthase)	similar to Salmonella typhi CT18 holo-[acyl-carrier protein] synthase holo-[acyl-carrier protein] synthase	Similar to many including: Escherichia coli holo-[acyl-carrier protein] synthase AcpS or SWALL:ACPS_ECOLI (SWALL:P24224) (125 aa) fasta scores: E(): 6e-06, 32.23% id in 121 aa and Clostridium perfringens holo-[acyl-carrier protein] synthase AcpS or cpe0291 SWALL:ACPS_CLOPE (SWALL:Q8XNP1) (133 aa) fasta scores: E(): 1.6e-08, 43.2% id in 125 aa holo-[acyl-carrier protein] synthase	Putative holo-[acyl-carrier protein] synthase	Holo-[acyl-carrier-protein] synthase	holo-ACP synthase	Holo-[acyl-carrier-protein] synthase	identified by match to PFAM protein family HMM PF01648 holo-(acyl-carrier-protein) synthase	Holo-[acyl-carrier-protein] synthase	Holo-(Acyl-carrier protein) synthase	Ortholog of S. aureus MRSA252 (BX571856) SAR2159 holo-[acyl-carrier protein] synthase	holo-ACP synthase	
CHLTR00103	Putative uncharacterized protein	hypothetical protein	hypothetical membrane associated protein	Putative membrane protein precursor	Putative membrane protein precursor	Putative membrane protein	
CHLTR00104	Putative uncharacterized protein	conserved hypothetical protein	hypothetical protein	Putative membrane protein	Putative membrane protein	Putative membrane protein	
CHLTR00106	Enoyl-Acyl-Carrier Protein Reductase	FabI protein	Probable enoyl-[acyl-carrier-protein] reductase [nadh] oxidoreductase	similar to Enoyl-[acyl-carrier-protein] reductase hypothetical protein	conserved gene enoyl reductase	similar to Enoyl-[acyl-carrier-protein] reductase hypothetical protein	Enoyl-[acyl-carrier protein] reductase	enoyl-[acyl-carrier protein] reductase (NADH)	Enoyl-[acyl-carrier-protein] reductase	Enoyl-[acyl-carrier-protein] reductase	identified by similarity to SP:Q9ZFE4; match to protein family HMM PF00106 enoyl-(acyl-carrier-protein) reductase	InterProMatches:IPR002198, IPR002347; Biological Process: metabolism (GO:0008152), Molecular Function: oxidoreductase activity (GO:0016491) enoyl-acyl carrier protein reductase	enoyl-[acyl-carrier-protein] reductase [NADH]	Enoyl-[acyl carrier protein] reductase	NADH-dependent enoyl-ACP reductase	Enoyl-[acyl-carrier-protein] reductase (NADH)	Similar to several Prokaryotic and Eukaryotic reductases including: Chlamydia muridarum enoyl- tc0380 SWALL:Q9PKT2 (EMBL:AE002305) (298 aa) fasta scores: E(): 6.2e-96, 85.18% id in 297 aa and to Brassica napus enoyl-[acyl-carrier protein] reductase [NADH], chloroplast precursor SWALL:FABI_BRANA (SWALL:P80030) (385 aa) fasta scores: E(): 3.9e-71, 68.51% id in 289 aa. Note the N-terminal extension of the Eukaryotic orthologues putative short chain dehydrogenase	Enoyl-[acyl-carrier-protein] reductase	Enoyl-[acyl-carrier-protein] reductase	Enoyl-ACP reductase	enoyl-[acyl-carrier-protein] reductase	Similar to sp|Q9ZDG4|FABI_RICPR sp|P58380|FAI1_RHIME rc||fabI sp|P58381|FAI2_RHIME; Ortholog to ERGA_CDS_02870 Putative Enoyl-[acyl-carrier-protein] reductase [NADH]	identified by similarity to SP:P54616; match to protein family HMM PF00106 enoyl-(acyl-carrier-protein) reductase	Evidence 2a : Function of homologous gene experimentally demonstrated in an other organism; Product type e : enzyme NADH-dependent enoyl-ACP reductase	COG0623 FabI enoyl-[acyl-carrier-protein] reductase (NADH) similar to NP_385004.1 enoyl-[acyl-carrier-protein] reductase	Enoyl-(Acyl-carrier-protein) reductase	NADH dependent; COG0623 enoyl-[acyl-carrier-protein] reductase	NADH-dependent enoyl-ACP reductase; Similar to: HI1734, FABI_HAEIN enoyl-[acyl-carrier-protein] reductase [NADH]	Similar to Q87YS1 Enoyl-(acyl-carrier-protein) reductase from Pseudomonas syringae (pv. tomato) (264 aa).  FASTA: opt: 1071 Z-score: 1313.1 E(): 3e-65 Smith-Waterman score: 1071; 62.595 identity in 262 aa overlap. Enoyl-[acyl-carrier-protein] reductase (NADH)	
CHLTR00105	HAD superfamily hydrolase/phosphatase	Similar to many proteins of undefined function including: Chlamydia pneumoniae HAD-superfamily hydrolase/phosphatase cpn0407 or cpj0407 or cp0348 SWALL:Q9Z8D6 (EMBL:AE001624) (295 aa) fasta scores: E(): 3.5e-69, 60.55% id in 289 aa and to Staphylococcus epidermidis conserved hypothetical protein se0329 SWALL:Q8CTS0 (EMBL:AE016745) (292 aa) fasta scores: E(): 0.0001, 21.35% id in 295 aa conserved hypothetical protein	identified by sequence similarity; putative; ORF located using Blastx; COG0561 conserved hypothetical protein	identified by sequence similarity; putative; ORF located using Blastx; COG0561 conserved hypothetical protein	hydrolase HAD superfamily	HAD superfamily hydrolase/phosphatase	Putative uncharacterized protein	Putative uncharacterized protein	Cof-like hydrolase	Putative uncharacterized protein	HAD hydrolase, IIB family	
CHLTR00107	Putative uncharacterized protein	hypothetical protein	Putative uncharacterized protein	Putative uncharacterized protein	
CHLTR00108	Pseudouridine synthase	Pseudouridine synthase	Pseudouridine synthase	Pseudouridine synthase	Pseudouridine synthase	Ribosomal large subunit pseudouridine synthase	conserved gene ribosomal large subunit (23S rRNA) pseudouridine synthase C	Ribosomal large subunit pseudouridine synthase	Pseudouridylate synthase	Pseudouridine synthase	Pseudouridine synthase	identified by match to protein family HMM PF00849; match to protein family HMM PF01479; match to protein family HMM TIGR00005 ribosomal large subunit pseudouridine synthases, RluD subfamily	Pseudouridine synthase	RluD ribosomal large subunit pseudouridine synthase	IPR002942: RNA-binding S4; IPR006224: Pseudouridine synthase, Rlu 23S rRNA pseudouridylate synthase	similar to Salmonella typhi CT18 ribosomal large subunit pseudouridine synthase C ribosomal large subunit pseudouridine synthase C	Similar to Rickettsia prowazekii ribosomal large subunit pseudouridine synthase C RluC or rp258 SWALL:RLUC_RICPR (SWALL:Q9ZDR7) (303 aa) fasta scores: E(): 1.2e-15, 29.82% id in 285 aa and to Chlamydia trachomatis predicted pseudouridine synthetase family YceC or ct106 SWALL:O84108 (EMBL:AE001284) (303 aa) fasta scores: E(): 8.4e-71, 61.13% id in 265 aa ribosomal large subunit pseudouridine synthase C	Ribosomal pseudouridine synthase	conserved hypothetical protein	Hypothetical RNA pseudouridine synthase JHP0890	Ortholog of S. aureus MRSA252 (BX571856) SAR0975 putative RNA pseudouridylate synthase	conserved hypothetical protein	Evidence 2a : Function of homologous gene experimentally demonstrated in an other organism; Product type e : enzyme 23S rRNA pseudouridylate synthase	COG0564 RluA pseudouridylate synthases, 23S RNA-specific ribosomal large subunit pseudouridine synthase	Pseudouridine synthase	Putative Ribosomal large subunit pseudouridine synthase D	ribosomal large subunit pseudouridine synthase C	Ribosomal large subunit pseudouridine synthase C	Ribosomal large subunit pseudouridine synthase C	
CHLTR00109	A/G-specific Adenine Glycosylase	HhH-GPD	Similar to A/G-specific adenine glycosylase	Probable a/g-specific adenine glycosylase protein	A/G-specific adenine glycosylase	Similar to A/G-specific adenine glycosylase hypothetical protein	conserved gene A/G specific adenine glycosylase	Similar to A/G-specific adenine glycosylase hypothetical protein	A/G-specific adenine glycosylase	identified by match to protein family HMM PF00633; match to protein family HMM PF00730; match to protein family HMM TIGR01084 A/G-specific adenine glycosylase	A/G-specific adenine DNA glycosylase	mutator MutT protein	identified by match to protein family HMM PF00633; match to protein family HMM PF00730; match to protein family HMM TIGR01084 A/G-specific adenine glycosylase	A/G-specific DNA glycosylase	A/G-specific adenine glycosylase	A/G-specific adenine glycosylase	A/G-specific adenine glycosylase	A/G-specific DNA glycosylase	A/G-specific adenine glycosylase	Cellular Component: intracellular (GO:0005622), Biological Process: base-excision repair (GO:0006284), Molecular Function: DNA N-glycosylase activity (GO:0019104) putative A/G-specific adenine glycosylase YfhQ	A/G-specific adenine DNA glycosylase	A/G-specific adenine glycosylase	identified by sequence similarity; putative; ORF located using Blastx/Glimmer/Genemark A/G-specific adenine glycosylase	A/G-specific adenine glycosylase	IPR000445: Helix-hairpin-helix motif; IPR003265: HhH-GPD; IPR003651: Iron-sulfur cluster loop;IPR004035: Endonuclease III, FCL;IPR004036: Endonuclease III, HhH;IPR005760: A/G-specific adenine glycosylase MutY adenine DNA glycosylase	similar to Salmonella typhi CT18 A/G-specific adenine glycosylase A/G-specific adenine glycosylase	Weakly similar to Escherichia coli A/G-specific adenine glycosylase MutY or MicA or b2961 SWALL:MUTY_ECOLI (SWALL:P17802) (350 aa) fasta scores: E(): 1.5e-31, 31.09% id in 312 aa. Note all 4 iron-sulfur (4fe-4s) binding sites are conserved between these two orthologues. Also similar to Bacillus halodurans adenine glycosylase bh0931 SWALL:Q9KEC2 (EMBL:AP001510) (372 aa) fasta scores: E(): 2.4e-44, 36.74% id in 362 aa putative A/G-specific adenine glycosylase	similar to BR0493, A/G-specific adenine glycosylase MutY, A/G-specific adenine glycosylase	Putative uncharacterized protein gbs1760	
CHLTR00110	UPF0135 protein CT_108	Putative uncharacterized protein	NGG1p interacting factor 3 homolog	YbgI protein	UPF0135 protein RSc2931	Similar to unknown protein YbgI of Escherichia coli	Similar to conserved hypothetical protein hypothetical protein	conserved gene hypothetical TIGR00486	Similar to conserved hypothetical protein hypothetical protein	Putative uncharacterized protein	Putative uncharacterized protein TTHA1606	putative cytoplasmic protein	similar to Salmonella typhi CT18 conserved hypothetical protein conserved hypothetical protein	Similar to Chlamydophila caviae hypothetical protein cca00640 SWALL:Q822N9 (EMBL:AE016996) (251 aa) fasta scores: E(): 3.3e-83, 79.28% id in 251 aa, and to Chlamydophila pneumoniae TW-183 YbgI or cpb0138 SWALL:AAP98071 (EMBL:AE017157) (251 aa) fasta scores: E(): 9.1e-70, 68.12% id in 251 aa, and to Chlamydia pneumoniae hypothetical protein cpn0137/cp0635/cpj0137 SWALL:Y137_CHLPN (SWALL:Q9Z946) (251 aa) fasta scores: E(): 9.1e-70, 68.12% id in 251 aa. Only significant full-length database matches are to Chlamydiaceae proteins. conserved hypothetical protein	Putative uncharacterized protein	Hypothetical protein	Hypothetical protein	Evidence 4 : Homolgs of previously reported genes of unknown function conserved hypothetical protein	Putative uncharacterized protein	NIF3-related protein	Similar to: HI0105, YBGI_HAEIN conserved hypothetical NIF3-like protein	Uncharacterized ACR Hypothetical protein	Putative uncharacterized protein	Similar to Q8KTX3 Putative YbgI protein from Vibrio fischeri (251 aa). FASTA: opt: 818 Z-score: 1022.1 E(): 4.9e-49 Smith-Waterman score: 818; 53.112 identity in 241 aa overlap. Contains a frameshift after aa 140 ORF ftt0606c pseudo conserved hypothetical protein, pseudogene	NGG1p interacting factor 3-like protein; contains 3 distinct domains NIF3	UPF0135 protein bbp_279	UPF0135 protein ybgI	conserved hypothetical protein	identified by match to protein family HMM PF01784; match to protein family HMM TIGR00486 conserved hypothetical protein TIGR00486	
CHLTR00111	Putative uncharacterized protein	conserved hypothetical protein	hypothetical protein	Putative uncharacterized protein	Putative uncharacterized protein	Putative uncharacterized protein	
CHLTR00112	60 kDa chaperonin	60 kDa chaperonin	60kD chaperonin 1 of Synechococcus PCC7942 GroEL protein	identified by similarity to SP:P20110; match to protein family HMM PF00118 chaperonin, 60 kDa	heat shock protein, chaperonin, 60 kDa	identified by match to protein family HMM PF00118 co-chaperonin GroEL	60 kDa chaperonin	60 kDa chaperonin 2	Mb0448, groEL2, len: 540 aa. Equivalent to Rv0440, len: 540 aa, from Mycobacterium tuberculosis strain H37Rv, (100.0% identity in 540 aa overlap). groEL2 (alternate gene names: groL2, groEL-2, hsp65, hsp60), 60 kDa chaperonin 2 (see first citation below). PURIFIED 65 kDa ANTIGEN CAN ELICIT A STRONG DELAYED-TYPE HYPERSENSITIVITY REACTION IN EXPERIMENTAL ANIMALS INFECTED WITH M.  TUBERCULOSIS. THIS PROTEIN IS ONE OF THE MAJOR IMMUNOREACTIVE PROTEINS OF THE MYCOBACTERIA. THIS ANTIGEN CONTAINS EPITOPES THAT ARE COMMON TO VARIOUS SPECIES OF MYCOBACTERIA. Contains PS00296 Chaperonins cpn60 signature. BELONGS TO THE CHAPERONIN (HSP60) FAMILY. 60 KDA CHAPERONIN 2 GROEL2 (PROTEIN CPN60-2) (GROEL PROTEIN 2) (65 KDA ANTIGEN) (HEAT SHOCK PROTEIN 65) (CELL WALL PROTEIN A) (ANTIGEN A)	chaperonin GroEL	GroEL 60 kDa chaperonin protein Cpn60 (GroEL protein) chaperonin	60 kDa chaperonin	Chaperonin GroEL (HSP60 family)	Similar to Rhodothermus marinus 60 kDa chaperonin GroL or GroEL SWALL:CH60_RHOMR (SWALL:Q9XCA9) (540 aa) fasta scores: E(): 8.3e-122, 65.99% id in 544 aa, and to Bradyrhizobium japonicum 60 kDa chaperonin GroEL or BLR7533 SWALL:Q89DA6 (EMBL:AP005962) (543 aa) fasta scores: E(): 2.1e-119, 65.07% id in 544 aa. Note the paralogue of this CDS CAB949 60 kDa chaperonin	60 kDa chaperonin	60 kDa chaperonin	GroEL protein (Chaperonin cpn60)	Similar to sp|P48213|CH60_COWRU sp|P42382|CH60_EHRCH sp|O34191|CH60_ANAPH sp|O34194|CH60_EHRCA; Ortholog to ERGA_CDS_06640 60 kDa chaperonin (Protein Cpn60) (groEL protein)	identified by similarity to SP:P28598; match to protein family HMM PF00118 chaperone protein GroEL	COG0459 GroL chaperonin GroEL (HSP60 family ) 60 kD chaperonin	60 kDa chaperonin 1	Chaperonin GroEL	HSP60; COG0459 60 kDa chaperonin, GroEL	, predicted protein, len = 595 aa, chaperonin hsp60, mitochondrial precursor; predicted pI = 6.3744; very similarity to CH60_LEIMA, chaperonin hsp60, mitochondrial precursor in Leishmania major and O97130, chaperonin hsp60 in Leishmania donovani chaperonin Hsp60, mitochondrial precursor, putative	Similar to Bacteroides forsythus 60 kDa chaperonin GroL or GroEL or MopA SWALL:CH60_BACFO (SWALL:P81284) (543 aa) fasta scores: E(): 2.6e-141, 79.22% id in 544 aa, and to Porphyromonas gingivalis 60 kDa chaperonin GroL or GroEL or MopA or PG0520 SWALL:CH60_PORGI (SWALL:P42375) (545 aa) fasta scores: E(): 2.7e-142, 79.08% id in 545 aa 60 kDa chaperonin	Chaperonin GroEL (HSP60 family) GroL protein	Similar to CH60_FRATU (P94798) 60 kDa chaperonin (protein Cpn60) from Francisella tularensis ssp. holarctica strain LVS (544 aa). FASTA: opt: 3359 Z-score: 3417.9 E(): 1.6e-182 99.265 identity in 544 aa overlap Chaperone protein, groEL	Chaperonin GroEL (HSP60 family)	
CHLTR00113	10 kDa chaperonin	10 kDa chaperonin	10 kDa chaperonin	10 kDa chaperonin	10 kDa chaperonin	10 kDa chaperonin	10 kDa chaperonin (Protein Cpn10) (groES protein) (Heat shock protein A)	conserved gene Hsp10, 10 kDa chaperonin GroES	10 kDa chaperonin (Protein Cpn10) (groES protein) (Heat shock protein A)	10 kDa chaperonin	10 kDa chaperonin GROES	10 kD chaperonin of Synechococcus PCC7942 GroES protein	identified by similarity to SP:P25969; match to protein family HMM PF00166 chaperonin, 10 kDa	10 kDa chaperonin	chaperonin, 10 kDa	10 kDa chaperonin	10 kDa chaperonin	identified by similarity to SP:P48225; match to protein family HMM PF00166 chaperonin GroES	10 kDa chaperonin	10 kDa chaperonin	Mb3452c, groES, len: 100 aa. Equivalent to Rv3418c, len: 100 aa, from Mycobacterium tuberculosis strain H37Rv, (100.0% identity in 100 aa overlap). groES (alternate gene names: cpn10, mpt57), 10 kDa chaperonin (protein cpn10) (see citations below), equivalent to P24301|CH10_MYCLE|MOPB|GROES|CHPA|ML0380|B1620_C3_227|B229 _ C3_247 from Mycobacterium leprae (99 aa), FASTA scores: opt: 568, E(): 2.1e-31, (89.9% identity in 99 aa overlap).  And also strongly identical to others e.g.  O86017|CH10_MYCAV|MOPB|GROES from Mycobacterium avium and Mycobacterium paratuberculosis (99 aa), FASTA scores: opt: 611, E(): 2.9e-34, (96.95% identity in 99 aa overlap); P15020|CH10_MYCBO|MOPB|GROES from Mycobacterium bovis (99 aa), FASTA scores: opt: 596, E(): 2.9e-33, (98.95% identity in 94 aa overlap); P40172|CH10_STRCO|GROES|SC6G4.39 from Streptomyces coelicolor and Streptomyces lividans (102 aa), FASTA scores: opt: 480, E(): 1.6e-25, (76.75% identity in 99 aa overlap); etc. Also identical to MSG10KAG_1, MT10KAG_1, MTBCGA_1. Contains PS00681 Chaperonins cpn10 signature.  BELONGS TO THE GROES CHAPERONIN FAMILY. 10 KDA CHAPERONIN GROES (PROTEIN CPN10) (PROTEIN GROES) (BCG-A HEAT SHOCK PROTEIN) (10 KDA ANTIGEN)	chaperonin GroES	10 kDa chaperonin	identified by sequence similarity; putative; ORF located using Blastx/Glimmer/Genemark 10kDa chaperonin	GroES 10 kDa chaperonin protein Cpn10 GroES protein cochaperonin	10 kDa chaperonin	10 kDa chaperonin	IPR001476: Chaperonin Cpn10 chaperone Hsp10, affects cell division	Co-chaperonin GroES (HSP10)	
CHLTR00114	Oligoendopeptidase	oligoendopeptidase F	Oligoendopeptidase F	identified by similarity to EGAD:13184; match to protein family HMM PF01432; match to protein family HMM TIGR00181 oligoendopeptidase F	Oligoendopeptidase F-zinc metalloprotease	Oligoendopeptidase F	oligopeptidase	Thimet oligopeptidase-like protein	Oligoendopeptidase F	Molecular Function: metalloendopeptidase activity (GO:0004222), Biological Process: proteolysis and peptidolysis (GO:0006508) oligoendopeptidase F,Pz peptidase	oligoendopeptidase F	endopeptidase F oligopeptidase	Oligoendopeptidase F homolog	Similar to Bacillus licheniformis Pz-peptidase SWALL:P70922 (EMBL:D88209) (628 aa) fasta scores: E(): 1.5e-82, 36.92% id in 612 aa, and to Chlamydophila caviae oligoendopeptidase F PepF or cca00641 SWALL:Q822N8 (EMBL:AE016996) (609 aa) fasta scores: E(): 0, 86.7% id in 609 aa putative peptidase	Group B oligopeptidase pepB	thimet oligopeptidase homologue	identified by match to PFAM protein family HMM PF01432 oligoendopeptidase B	Ortholog of S. aureus MRSA252 (BX571856) SAR0968 putative oligopeptidase	Oligoendopeptidase F	thimet oligopeptidase homologue	Oligoendopeptidase F	best blastp match gb|AAK34212.1| (AE006576) putative oligopeptidase [Streptococcus pyogenes M1 GAS] putative oligopeptidase	identified by similarity to SP:P54124; match to protein family HMM PF01432; match to protein family HMM TIGR00181 oligoendopeptidase F	Group B oligopeptidase	oligopeptidase	oligoendopeptidase F	ThiMet oligopeptidase	identified by sequence similarity; putative; ORF located using Blastx; COG1164 oligoendopeptidase F	identified by sequence similarity; putative; ORF located using Blastx; COG1164 oligoendopeptidase F	
CHLTR00115	Chaperone protein clpB	endopeptidase Clp ATP-binding chain B (ClpB)	conserved gene ClpB protein	endopeptidase Clp ATP-binding chain B (ClpB)	Chaperone protein clpB	ATP-dependent Clp protease, ATP-binding subunit	Chaperone protein clpB	identified by similarity to SP:Q9RA63; match to protein family HMM PF00004; match to protein family HMM PF02861 ATP-dependent chaperone protein ClpB	Chaperone protein clpB	Chaperone protein clpB	Mb0391c, clpB, len: 848 aa. Equivalent to Rv0384c, len: 848 aa, from Mycobacterium tuberculosis strain H37Rv, (100.0% identity in 848 aa overlap). Probable clpB (alternate gene name: htpM), endopeptidase ATP-binding protein, chain B (EC 3.-.-.-), equivalent to AC32007.1|AL583925 heat shock protein from Mycobacterium leprae (848 aa). Also highly similar to others e.g.  P53532|CLPB_CORGL|1163118|AAB49540.1|U43536|CGU43536_1 CLPB PROTEIN (heat-inducible expression) from Corynebacterium glutamicum (852 aa), FASTA scores: opt: 4113, E(): 0, (74.5% identity in 846 aa overlap); T36551|4753885|CAB42048.1|AL049754|clpB|SCOEDB|SCH10.39c probable ATP-dependent proteinase ATP-binding chain from Streptomyces coelicolor (853 aa); P03815|CLPB_ECOLI|1788943|AAC75641.1|AE000345 CLPB PROTEIN (HEAT SHOCK PROTEIN F84.1) from Escherichia coli strains K12 and O157:H7 (857 aa); etc. Also similar to Rv3596c|ClpC from Mycobacterium tuberculosis. Contains PS00870 and PS00871 Chaperonins clpA/B signatures and two PS000017 ATP/GTP-binding site motives A (P-loop). BELONGS TO THE CLPA/CLPB FAMILY. Contains probable coiled-coil domain from aa 411-503. PROBABLE ENDOPEPTIDASE ATP BINDING PROTEIN (CHAIN B) CLPB (CLPB PROTEIN) (HEAT SHOCK PROTEIN F84.1)	identified by sequence similarity; putative; ORF located using Blastx/Glimmer/Genemark ATP-dependent Clp protease subunit	Chaperone protein clpB	ATP-dependent protease ATP-binding subunit	ATP-binding subunit of Clp protease and DnaK/DnaJ chaperones	Similar to Brucella suis protein ClpB ATPase stress-respsonse protein or br1864 SWALL:Q9AEM5 (EMBL:AJ251205) (874 aa) fasta scores: E(): 3.3e-133, 50% id in 864 aa, and to Chlamydophila caviae ATP-dependent Clp protease, subunit B ClpB or cca00625 SWALL:Q822Q4 (EMBL:AE016996) (864 aa) fasta scores: E(): 0, 95.83% id in 864 aa, and to Caulobacter crescentus ATP-dependent Clp protease, ATP-binding subunit ClpB cc0878 SWALL:Q9A9T4 (EMBL:AE005764) (859 aa) fasta scores: E(): 5.5e-135, 51.1% id in 863 aa putative ClpB ATPase stress response protein	similar to BR1864, ATP-dependent Clp protease, ATP-binding subunit ClpB ClpB, ATP-dependent Clp protease, ATP-binding subunit ClpB	Chaperone protein clpB	Chaperone clpB	ATP-dependent protease, Hsp 100, part of novel multi-chaperone system with DnaK, DnaJ, and GrpE	ClpB protein	Similar to sp|P44403|CLPB_HAEIN sp|P03815|CLPB_ECOLI sp|O53719|CLPB_MYCTU sp|O83110|CLPB_TREPA sp|Q9RA63|CLPB_THETH sp|P03815|CLPB_ECOLI sp|P53533|CLPB_SYNP7 sp|O53719|CLPB_MYCTU sp|P44403|CLPB_HAEIN rc||clpB; Ortholog to ERGA_CDS_06620 ClpB protein	COG0542 ATPases with chaperone activity ATP-binding subunit ATP-dependent clp protease ATP-binding subunit	Class III stress response-related ATPase, truncation	COG0542 ATP-dependent Clp protease	ClpB protein	ATPases with chaperone activity, ATP-binding subunit ClpA protein	Chaperone protein clpB	ATP-dependent Clp protease, ATP-binding subunit	
CHLTR00116	Putative uncharacterized protein	conserved hypothetical protein	hypothetical protein	Putative uncharacterized protein	Putative uncharacterized protein	Putative uncharacterized protein	
CHLTR00117	Inclusion membrane protein D	Inclusion membrane protein D	Inclusion membrane protein D	
CHLTR00118	Inclusion membrane protein E	Inclusion membrane protein E	Inclusion membrane protein E	
CHLTR00119	Inclusion membrane protein F	Inclusion membrane protein F	Inclusion membrane protein F	
CHLTR00120	Inclusion membrane protein G	Inclusion membrane protein G	Inclusion membrane protein G	
CHLTR00121	Inclusion membrane protein A	inclusion membrane protein	inclusion membrane protein A	Inclusion membrane protein A precursor	Inclusion membrane protein A precursor	
CHLTR00122	Putative uncharacterized protein	Putative uncharacterized protein	Putative uncharacterized protein	
CHLTR00123	Ribulose-phosphate 3-epimerase	Ribulose-phosphate 3-epimerase	Ribulose-5-phosphate 3-epimerase homolog	Rpe	Probable ribulose-phosphate 3-epimerase protein	Ribulose-phosphate 3-epimerase	ribulose-phosphate 3-epimerase	conserved gene D-ribulose-5-phosphate-3-epimerase	ribulose-phosphate 3-epimerase	Ribulose-phosphate 3-epimerase	identified by similarity to EGAD:101737; match to protein family HMM PF00834; match to protein family HMM TIGR01163 ribulose-phosphate 3-epimerase	D-ribulose-5-phosphate 3 epimerase	Ribulose-phosphate 3-epimerase	ribulose-phosphate 3-epimerase	identified by match to protein family HMM PF00834; match to protein family HMM TIGR01163 ribulose-phosphate 3-epimerase	Ribulose-phosphate 3-epimerase	ribulose-phosphate 3-epimerase	D-ribulose-5-phosphate 3-epimerase	Ribulose-phosphate 3-epimerase	Ribulose-phosphate 3-epimerase	Ribulose-phosphate 3-epimerase	Mb1443, rpe, len: 232 aa. Equivalent to Rv1408, len: 232 aa, from Mycobacterium tuberculosis strain H37Rv, (100% identity in 232 aa overlap). Probable rpe, ribulose-phosphate 3-epimerase (EC 5.1.3.1), similar to many e.g. CXEC_ALCEU|P40117 (241 aa), FASTA scores: opt: 638, E(): 1.5e-34, (48.3% identity in 234 aa overlap); and RPE_ECOLI|P32661 ribulose-phosphate 3-epimerase (225 aa), FASTA scores: E(): 0, (46.2% identity in 221 aa overlap).  Contains PS01085 Ribulose-phosphate 3-epimerase family signature 1. BELONGS TO THE RIBULOSE-PHOSPHATE 3-EPIMERASE FAMILY. PROBABLE RIBULOSE-PHOSPHATE 3-EPIMERASE RPE (PPE) (R5P3E) (Pentose-5-phosphate 3-epimerase)	InterProMatches:IPR000056; Molecular Function: ribulose-phosphate 3-epimerase activity (GO:0004750), Biological Process: carbohydrate metabolism (GO:0005975) ribulose-5-phosphate 3-epimerase Rpe	ribulose-phosphate 3-epimerase	Ribulose-phosphate 3-epimerase	ribulose-5-phosphate 3-epimerase ribulose-phosphate 3-epimerase	Ribulose-phosphate 3-epimerase	Ribulose-phosphate 3-epimerase	IPR000056: Ribulose-phosphate 3-epimerase D-ribulose-5-phosphate 3-epimerase	
CHLTR00124	Elongation factor P 1	Elongation factor P-like protein	Elongation factor P-like protein	elongation factor	IPR001059: Elongation factor P (EF-P) putative elongation factor	similar to Salmonella typhimurium putative elongation factor putative elongation factor	Similar to many proposed elongation factors including: Staphylococcus epidermidis elongation factor P EfP or Se1213 SWALL:EFP_STAEP (SWALL:Q8CP34) (185 aa) fasta scores: E(): 2.6e-18, 32.79% id in 186 aa and to Thermotoga maritima elongation factor P EfP or tm1763 SWALL:EFP_THEMA (SWALL:Q9X284) (185 aa) fasta scores: E(): 1.2e-19, 38.17% id in 186 aa putative elongation factor	Elongation factor P-like protein	protein translation elongation factor P (EF-P)	Elongation factor P-like protein	elongation factor P	identified by match to protein family HMM PF01132; match to protein family HMM TIGR02178 elongation factor P-like protein YeiP	Translation elongation factor P	Evidence 3 : Function proposed based on presence of conserved amino acid motif, structural feature or limited homolgy; Product type f : factor putative elongation factor P-like protein	translation elongation factor P identified by match to protein family HMM PF01132	translation elongation factor P (EF-P) translation initiation factor 5A (eIF-5A); COG0231	Protein Translation Elongation Factor P COG0231 [J] Translation elongation factor P (EF-P); translation initiation factor 5A (eIF-5A)	translation elongation factor P1	Elongation factor P-like protein	Translation elongation factor P	Putative elongation factor P	Elongation factor P (EF-P)	putative elongation factor P family protein	Elongation factor P/YeiP	Elongation factor P-like protein YeiP	Elongation factor P-like protein	Translation elongation factor P	Elongation factor P	translation elongation factor P EF-P	
CHLTR00125	Biotin carboxyl carrier protein of acetyl-CoA carboxylase	Putative biotin carboxyl carrier protein of acetyl-coa carboxylase	identified by match to protein family HMM PF00364 acetyl-CoA carboxylase, biotin carboxyl carrier protein, putative	Acetyl-CoA carboxylase	identified by match to protein family HMM PF00364; match to protein family HMM TIGR00531 acetyl-CoA carboxylase, biotin carboxyl carrier protein	Acetyl-CoA carboxylase, biotin carboxyl carrier protein	identified by sequence similarity; putative; ORF located using Blastx/Glimmer/Genemark biotin carboxyl carrier protein of acetyl-CoA carboxilase	Similar to many biotin-binding proteins including: Bacillus halodurans acetyl-CoA carboxylase biotin carboxyl carrier subunit AccB or bh2788 SWALL:Q9K962 (EMBL:AP001516) (169 aa) fasta scores: E(): 6.9e-15, 40.74% id in 162 aa and Synechococcus elongatus biotin carboxyl carrier protein of acetyl-CoA carboxylase AccB or tlr1295 SWALL:Q8DJD2 (EMBL:AP005373) (161 aa) fasta scores: E(): 4.6e-12, 36.24% id in 149 aa putative biotin-binding protein	Biotin carboxyl carrier protein	hypothetical protein, similar to acetyl-CoA carboxylase (biotin carboxyl carrier subunit), accB homolog	BIOTIN CARBOXYL CARRIER PROTEIN	Ortholog of S. aureus MRSA252 (BX571856) SAR1686 putative biotin carboxyl carrier protein of acetyl-CoA carboxylase	hypothetical protein, similar to acetyl-CoA carboxylase (biotin carboxyl carrier subunit), accB homolog	Biotin / Lipoyl attachment:Acetyl-CoA biotin carboxyl carrier...	Biotin carboxyl carrier protein of acetyl-CoA carboxylase	biotin carboxyl carrier protein of acetyl-CoA	AccB acetyl-CoA carboxylase biotin carboxyl carrier protein	Biotin carboxyl carrier protein	hypothetical protein, similar to acetyl-CoA carboxylase (biotin carboxyl carrier subunit), accB homolog	Similar to Bacillus subtilis biotin carboxyl carrier protein of acetyl-CoA carboxylase AccB SW:BCCP_BACSU (P49786) (159 aa) fasta scores: E(): 7.2e-08, 30.573% id in 157 aa, and to Aquifex aeolicus biotin carboxyl carrier protein AQ_1363 TR:O67375 (EMBL:AE000736) (154 aa) fasta scores: E(): 1e-07, 31.333% id in 150 aa putative biotin carboxyl carrier protein of acetyl-CoA carboxylase	acetyl-CoA biotin carboxyl carrier	similar to gi|27468126|ref|NP_764763.1| [Staphylococcus epidermidis ATCC 12228], percent identity 74 in 160 aa, BLASTP E(): 6e-58 biotin carboxyl carrier protein of acetyl-CoA carboxylase	Acetyl-CoA biotin carboxyl carrier	acetyl-CoA carboxylase, biotin carboxyl carrier protein identified by match to protein family HMM PF00364	acetyl-CoA carboxylase, biotin carboxyl carrier protein	Acetyl-CoA carboxylase, biotin carboxyl carrier protein	Biotin carboxyl carrier protein of acetyl-CoA carboxylase COG0511 [I] Biotin carboxyl carrier protein	acetyl-coenzyme A carboxylase carboxyl carrier protein	acetyl-CoA carboxylase, biotin carboxyl carrier protein	
CHLTR00126	Biotin Carboxylase	AccC protein	Probable biotin carboxylase protein	Acetyl-CoA carboxylase, biotin carboxylase subunit	identified by similarity to SP:P49787; match to protein family HMM PF00289; match to protein family HMM PF02785; match to protein family HMM PF02786; match to protein family HMM TIGR00514 acetyl-CoA carboxylase, biotin carboxylase	biotin carboxylase	identified by similarity to SP:P24182; match to protein family HMM PF00289; match to protein family HMM PF02785; match to protein family HMM PF02786; match to protein family HMM TIGR00514 acetyl-CoA carboxylase, biotin carboxylase	Acetyl-CoA carboxylase (Biotin carboxylase subunit) accC	Biotin carboxylase	identified by similarity to SP:P24182; match to protein family HMM PF00289; match to protein family HMM PF02785; match to protein family HMM PF02786; match to protein family HMM TIGR00514 acetyl-CoA carboxylase, biotin carboxylase	Acetyl-CoA carboxylase, biotin carboxylase	InterProMatches:IPR004549; Molecular Function: ligase activity (GO:0016874) acetyl-CoA carboxylase subunit (biotin carboxylase subunit)	biotin carboxylase subunit acetyl-CoA carboxylase	Similar to Bacillus subtilis biotin carboxylase AccC or BSU24340 SWALL:ACCC_BACSU (SWALL:P49787) (448 aa) fasta scores: E(): 1.4e-92, 53.6% id in 444 aa, and to Anabaena sp. biotin carboxylase AccC or ALR0939 SWALL:ACCC_ANASP (SWALL:Q06862) (447 aa) fasta scores: E(): 7.4e-101, 57.59% id in 441 aa biotin carboxylase	Biotin carboxylase	similar to BR0906, acetyl-CoA carboxylase, biotin carboxylase AccC, acetyl-CoA carboxylase, biotin carboxylase	Biotin carboxylase	acetyl-CoA carboxylase accC (biotin carboxylase subunit)	BIOTIN CARBOXYLASE	Ortholog of S. aureus MRSA252 (BX571856) SAR1604 biotin carboxylase subunit of acetyl-CoA carboxylase	acetyl-CoA carboxylase accC, biotin carboxylase subunit	acetyl-CoA carboxylase, biotin carboxylase subunit	pyruvate carboxylase subunit A	identified by similarity to SP:P49787; match to protein family HMM PF00289; match to protein family HMM PF02785; match to protein family HMM PF02786; match to protein family HMM TIGR00514 acetyl-CoA carboxylase, biotin carboxylase	Evidence 2a : Function of homologous gene experimentally demonstrated in an other organism; Product type e : enzyme biotin carboxylase (A subunit of acetyl-CoA carboxylase)	biotin carboxylase; COG0439 acetyl-CoA carboxylase	Similar to Q9KV62 Acetyl-CoA carboxylase, biotin carboxylase subunit from Vibrio cholerae (447 aa). FASTA: opt: 2119 Z-score: 2505.5 E(): 1.2e-131 Smith-Waterman score: 2119; 70.270 identity in 444 aa overlap Acetyl-CoA carboxylase, biotin carboxylase subunit	Acetyl-CoA carboxylase, biotin carboxylase	biotin carboxylase	
CHLTR00127	50S ribosomal protein L13	50S ribosomal protein L13	50S ribosomal protein L13	50S ribosomal protein L13	50S ribosomal protein L13	50s ribosomal protein L13	50S ribosomal protein L13	50S ribosomal protein L13	50S ribosomal subunit protein L13	conserved gene 50S ribosomal protein L13	50S ribosomal subunit protein L13	50S ribosomal protein L13	identified by similarity to EGAD:9427; match to protein family HMM PF00572; match to protein family HMM TIGR01066 ribosomal protein L13	50S ribosomal protein L13	LSU ribosomal protein L13P	50S ribosomal protein L13	identified by similarity to SP:P02410; match to protein family HMM PF00572; match to protein family HMM TIGR01066 ribosomal protein L13	50S ribosomal protein L13	50S ribosomal protein L13	50S ribosomal protein L13	50S ribosomal protein L13	50S RIBOSOMAL PROTEIN L13	50S ribosomal protein L13	identified by similarity to SP:P02410; match to protein family HMM PF00572; match to protein family HMM TIGR01066 ribosomal protein L13	50S ribosomal protein L13	Ribosomal protein L13	50S ribosomal protein L13	Mb3473c, rplM, len: 147 aa. Equivalent to Rv3443c, len: 147 aa, from Mycobacterium tuberculosis strain H37Rv, (100.0% identity in 147 aa overlap). Probable rplM, 50S ribosomal protein L13, equivalent to P38014|RL13_MYCLE|RPLM|ML0364|B229_C3_232 from Mycobacterium leprae (147 aa), FASTA scores: opt: 917, E(): 7.5e-53, (91.15% identity in 147 aa overlap). Also highly similar to others e.g.  Q53874|RL13_STRCO|RPLM|SC6G4.12 from Streptomyces coelicolor (147 aa), FASTA scores: opt: 668, E(): 1.1e-36, (65.5% identity in 145 aa overlap); Q9X1G5|RL13_THEMA|RPLM|TM1454 from Thermotoga maritima (149 aa), FASTA scores: opt: 536, E(): 4.4e-28, (53.65% identity in 136 aa overlap); O67722|RL13_AQUAE|RPLM|AQ_1877 from Aquifex aeolicus (144 aa), FASTA scores: opt: 529, E(): 1.2e-27, (53.2% identity in 141 aa overlap); etc. BELONGS TO THE L13P FAMILY OF RIBOSOMAL PROTEINS. PROBABLE 50S RIBOSOMAL PROTEIN L13 RPLM	InterProMatches:IPR005823; Molecular Function: structural constituent of ribosome (GO:0003735), Cellular Component: intracellular (GO:0005622), Cellular Component: ribosome (GO:0005840), Biological Process: protein biosynthesis (GO:0006412) ribosomal protein L13	
CHLTR00128	30S ribosomal protein S9	30S ribosomal protein S9	SSU ribosomal protein S9P	30S ribosomal protein S9	30S ribosomal protein S9	30S ribosomal protein S9	30s ribosomal protein S9	30S ribosomal protein S9	30S ribosomal protein S9	30S ribosomal subunit protein S9	conserved gene 30S ribosomal protein S9	30S ribosomal subunit protein S9	30S ribosomal protein S9	identified by match to protein family HMM PF00380 ribosomal protein S9	30S ribosomal protein S9	SSU ribosomal protein S9P	30S ribosomal protein S9	identified by similarity to SP:P02363; match to protein family HMM PF00380 ribosomal protein S9	30S ribosomal protein S9	30S ribosomal protein S9	30S ribosomal protein S9	30S ribosomal protein S9	30S RIBOSOMAL PROTEIN S9	30S ribosomal protein S9	identified by similarity to SP:P02363; match to protein family HMM PF00380 ribosomal protein S9	30S ribosomal protein S9	30S ribosomal protein S9	30S ribosomal protein S9	Mb3472c, rpsI, len: 151 aa. Equivalent to Rv3442c, len: 151 aa, from Mycobacterium tuberculosis strain H37Rv, (100.0% identity in 151 aa overlap). Probable rpsI, ribosomal protein S9, equivalent to P40828|RS9_MYCLE|ML0365|B229_C2_191 30S RIBOSOMAL PROTEIN S9 (153 aa), FASTA scores: opt: 800, E(): 2.1e-42, (83.85% identity in 155 aa overlap). Also highly similar to others e.g. Q53875|RS9_STRCO|SC6G4.13 from Streptomyces coelicolor (170 aa), FASTA scores: opt: 533, E(): 5.7e-26, (60.75% identity in 135 aa overlap); Q9KGD4|RPSI|BH0169 (BS10) from Bacillus halodurans (130 aa), FASTA scores: opt: 469, E(): 3.8e-22, (58.65% identity in 121 aa overlap); Q9CDG7|RPSI from Lactococcus lactis (subsp.  lactis) (Streptococcus lactis) (130 aa), FASTA scores: opt: 451, E(): 4.9e-21, (58.65% identity in 121 aa overlap); P07842|RS9_BACST|RPSI from Bacillus stearothermophilus (129 aa), FASTA scores: opt: 448, E(): 7.4e-21, (54.55% identity in 121 aa overlap); etc.  Contains PS00360 Ribosomal protein S9 signature. BELONGS TO THE S9P FAMILY OF RIBOSOMAL PROTEINS. PROBABLE 30S RIBOSOMAL PROTEIN S9 RPSI	
CHLTR00129	Predicted polysaccharide hydrolase-invasin repeat family	polysaccharide hydrolase-invasin repeat family	chitinase	Chitinase	Chitinase	Putative endopeptidase-related protein	Chitinase	
CHLTR00130	Adenylate kinase	Adenylate kinase	adenylate kinase	Adenylate kinase	Adenylate kinase	adenylate kinase	Adenylate kinase	Adenylate kinase	adenylate kinase	conserved gene adenylate kinase	adenylate kinase	Adenylate kinase	identified by similarity to EGAD:18647; match to protein family HMM PF00406; match to protein family HMM PF05191; match to protein family HMM TIGR01351 adenylate kinase	Adenylate kinase	Adenylate kinase	adenylate kinase	Adenylate kinase	adenylate kinase	Adenylate kinase	Adenylate kinase	Adenylate kinase	Adenylate kinase	Adenylate kinase	Adenylate kinase	Adenylate kinase	Mb0754, adk, len: 181 aa. Equivalent to Rv0733, len: 181 aa, from Mycobacterium tuberculosis strain H37Rv, (100.0% identity in 181 aa overlap). Probable adk, adenylate kinase (ATP-AMP transphosphorylase) (EC 2.7.4.3), equivalent to Z98756|MLCB24 92_28 probable adenylate kinase from Mycobacterium leprae (181 aa), FASTA scores: opt: 978, E(): 0, (83.6% identity in 177 aa overlap); and AAF86323.1|AF271342 putative adenylate kinase from Mycobacterium marinum (124 aa) (N-terminus shorter). Also highly similar to others e.g.  P43414|KAD_STRCO ADENYLATE KINASE from Streptomyces coelicolor (217 aa), FASTA score: (43.0% identity in 186 aa overlap); etc. Contains PS00113 Adenylate kinase signature. BELONGS TO THE ADENYLATE KINASE FAMILY. PROBABLE ADENYLATE KINASE ADK (ATP-AMP TRANSPHOSPHORYLASE)	InterProMatches:IPR006259; Molecular Function: phosphotransferase activity, phosphate group as acceptor (GO:0016776) adenylate kinase	ATP-AMP transphosphorylase adenylate kinase	Adenylate kinase	
CHLTR00131	ABC Amino Acid Transporter Permease	ABC amino acid transporter, inner membrane subunit	ABC transporter of amino acids	Amino acid ABC transporter, permease protein, 3- TM region, His/Glu/Gln/Arg/opine	Amino acid ABC transporter, permease protein, 3-TM region, His/Glu/Gln/Arg/opine	GlnP glutamine transport system permease protein	ABC-type amino acid transport system, permease component	Putative ABC-membrane transport protein, inner membrane component	Putative ABC-membrane transport protein, inner membrane component	Polar amino acid ABC transporter, inner membrane subunit	Putative ABC-membrane transport protein, inner membrane component	Amino acid ABC transporter, permease protein	
CHLTR00132	ABC Amino Acid Transporter ATPase	Arginine/histidine ABC transporter, ATPase component, putative	ABC-type polar amino acid transport system, ATPase component	ABC-type polar amino acid transport system, ATPase component	Amino acid ABC transporter, ATP-binding protein SP1242	ABC transporter, ATP-binding component	ABC transporter, ATP-binding component	Putative glutamine ABC transporter, ATP-binding protein 1	Putative glutamine ABC transporter, ATP-binding protein 1	ABC transporter, ATP-binding component	
CHLTR00133	Possible Transmembrane Protein	conserved hypothetical protein	hypothetical membrane spanning protein	Putative exported protein precursor	Putative exported protein precursor	Putative exported protein	
CHLTR00134	Putative uncharacterized protein	identified by match to protein family HMM PF03631; match to protein family HMM TIGR00765 ribonuclease BN, putative	Evidence 3 : Function proposed based on presence of conserved amino acid motif, structural feature or limited homolgy; Product type pe : putative enzyme putative ribonuclease (Rbn)	Similar to Porphyromonas gingivalis W83 ribonuclease BN, putative PG0958 SWALL:AAQ66088 (EMBL:AE017175) (411 aa) fasta scores: E(): 4.1e-72, 44.79% id in 413 aa, and to (although longer in its C-terminal region) Escherichia coli, Escherichia coli O6, and Escherichia coli O157:H7 tRNA processing ribonuclease BN Rbn or B3886 or C4833 or Z5425 or ECS4809 SWALL:RBN_ECOLI (SWALL:P32146) (290 aa) fasta scores: E(): 6.1e-16, 28.45% id in 253 aa putative tRNA processing ribonuclease	conserved hypothetical protein	probable ribonuclease BN	Ribonuclease BN	Ribonuclease BN	ribonuclease BN, putative	Ribonuclease BN	ribonuclease BN-like family protein Predicted membrane protein; COG1295	tRNA-processing ribonuclease BN	Ribonuclease BN	membrane spanning protein ribonuclease BN-like family	putative ribonuclease BN TIGRFAM: putative ribonuclease BN PFAM: ribonuclease BN KEGG: hch:HCH_01524 ribonuclease BN-like family protein	ribonuclease BN, putative	Putative ribonuclease BN	putative ribonuclease BN TIGRFAM: putative ribonuclease BN PFAM: ribonuclease BN KEGG: gsu:GSU2460 ribonuclease BN, putative	YihY family protein identified by similarity to SP:P32146; match to protein family HMM PF03631; match to protein family HMM TIGR00765	ribonuclease BN	Complete genome	ribonuclease BN, putative	tRNA processing ribonuclease BN	putative ribonuclease BN TIGRFAM: putative ribonuclease BN PFAM: ribonuclease BN KEGG: sat:SYN_02541 membrane spanning protein ribonuclease BN-like family	Ribonuclease BN	Ribonuclease BN	ribonuclease BN	Ribonuclease BN	Putative ribonuclease BN	
CHLTR00135	Predicted rRNA methylase	methylase	conserved hypothetical protein	metallothionein family protein	Putative uncharacterized protein	Putative methyltransferase	Putative methyltransferase	Putative uncharacterized protein	SAM-dependent methyltransferase	Putative methyltransferase	Putative uncharacterized protein	
CHLTR00136	Putative uncharacterized protein	Putative uncharacterized protein	
CHLTR00137	Putative uncharacterized protein	hypothetical protein	Putative exported protein precursor	Putative exported protein precursor	
CHLTR00138	Predicted Lysophospholipase esterase	serine esterase esterase	Esterase cytoplasmic protein	Esterase cytoplasmic protein	phospholipase/carboxylesterase family protein identified by match to protein family HMM PF02230	carboxylesterase	Lodderomyces elongisporus (LELG_04020.1) conserved hypothetical protein (translation)	Putative phospholipase-carboxylesterase family protein	Putative phospholipase-carboxylesterase family protein	Esterase	Putative uncharacterized protein	Putative phospholipase-carboxylesterase family protein	Phospholipase/carboxylesterase family protein	
CHLTR00139	SuA5 Superfamily-related Protein	Similar to putative translation initiation protein hypothetical protein	Sua5	Putative ribosome maturation factor rimN	Putative uncharacterized protein	Uncharacterized protein Rv1301/MT1340	Mb1333, -, len: 217 aa. Equivalent to Rv1301, len: 217 aa, from Mycobacterium tuberculosis strain H37Rv, (99.5% identity in 217 aa overlap). Conserved hypothetical protein, highly similar to YRFE_MYCLE|P45831 hypothetical 22.7 kd protein in rfe-hemk intergenic region, (220 aa), FASTA scores: opt: 1168, E(): 0, (82.8% identity in 215 aa overlap). Contains PS01147 Hypothetical SUA5/yciO/yrdC family signature. BELONGS TO THE SUA5/YRDC/YCIO/YWLC FAMILY. CONSERVED HYPOTHETICAL PROTEIN	Putative uncharacterized protein yfjA	Putative translation factor, SUA5	Weakly similar to many e.g. Clostridium perfringens hypothetical protein Cpe2200 SWALL:Q8XIC1 (EMBL:AP003193) (350 aa) fasta scores: E(): 1.6e-13, 32.35% id in 204 aa hypothetical protein	Putative uncharacterized protein	best blastp match gb|AAK34015.1| (AE006556) hypothetical protein [Streptococcus pyogenes M1 GAS] hypothetical protein	Similar to rp||RP848 rc||RC1315 sp|P39153|YWLC_BACSU sp|Q60369|Y062_METJA sp|P32579|SUA5_YEAST sp|P45748|YRDC_ECOLI sp|Q10618|YD01_MYCTU; Ortholog to ERGA_CDS_02950 Conserved hypothetical protein (putative translation factor SUA5 family)	conserved hypothetical protein	Similar to rp||RP848 rc||RC1315 sp|P39153|YWLC_BACSU sp|Q60369|Y062_METJA sp|P32579|SUA5_YEAST sp|P45748|YRDC_ECOLI sp|Q10618|YD01_MYCTU; Ortholog to ERWE_CDS_03010 Conserved hypothetical protein (putative translation factor SUA5 family)	identified by match to protein family HMM PF01300; match to protein family HMM TIGR00057 Sua5/YciO/YrdC/YwlC family protein	Sua5/YciO/YrdC/YwlC	SUA5 protein	putative translation factor Sua5	Sua5/YciO/YrdC/YwlC-like protein	Sua5/YciO/YrdC/YwlC	Sua5/YciO/YrdC/YwlC family protein	Putative translation factor protein Sua5/YciO/YrdC/YwlC family	translation factor SUA5 family protein	sua5/YciO/YrdC/YwlC family protein	Sua5/YciO/YrdC/YwlC family protein identified by match to protein family HMM PF01300; match to protein family HMM TIGR00057	SUA5/yciO/yrdC-like protein	Sua5/YciO/YrdC/YwlC family protein identified by match to protein family HMM PF01300; match to protein family HMM TIGR00057	Sua5/YciO/YrdC/YwlC	
CHLTR00141	Oligopeptide Binding Protein	Periplasmic murein peptide-binding protein	Dipeptide ABC transporter	Similar to Bacillus subtilis oligopeptide-binding protein precursor OppA or spo0ka or bsu11430 SWALL:OPPA_BACSU (SWALL:P24141) (545 aa) fasta scores: E(): 1.3e-07, 26.23% id in 446 aa, and to Chlamydophila caviae peptide ABC transporter, periplasmic binding protein cca00599 SWALL:Q822T0 (EMBL:AE016996) (445 aa) fasta scores: E(): 9.6e-152, 81.16% id in 446 aa, and to Fusobacterium nucleatum subsp. vincentii ATCC 49256 dipeptide-binding protein fnv1219 SWALL:EAA24064 (EMBL:AABF01000057) (474 aa) fasta scores: E(): 2e-12, 26.73% id in 389 aa putative ABC transporter peptide periplasmic binding lipoprotein	similar to BRA0786, peptide ABC transporter, periplasmic peptide-binding protein, hypothetical peptide peptide ABC transporter, periplasmic peptide-binding protein	Oligopeptide ABC transporter, periplasmic oligopeptide-binding protein	Similar to: HI0213, Y213_HAEIN putative ABC-type oligopeptide transport system, periplasmic component	ABC-type dipeptide/oligopeptide/nickel transport systems, periplasmic components OppA protein	oligopeptide ABC transporter, oligopeptide-binding protein	extracellular solute-binding protein, family 5	Code: E; COG: COG0747 putative hemin-binding lipoprotein	Bacterial extracellular solute-binding protein, family 5	identified by similarity to SP:P23847; match to protein family HMM PF00496 oligopeptide/dipeptide ABC transporter, peptide-binding protein	Code: E; COG: COG0747 putative hemin-binding lipoprotein	extracellular solute-binding protein, family 5	ABC dipeptide/oligopeptide/nickel family transporter, periplasmic ligand binding protein	Code: E; COG: COG4166 putative transport periplasmic protein	puative substrate-binding ABC transporter protein similarity:fasta; SWALL:Q92P42 (EMBL:AL591789); Rhizobium meliloti; putative peptide-binding periplasmic ABC transporter protein; length 538 aa; 511 aa overlap; query 29-538 aa; subject 25-535 aa	Extracellular solute-binding protein, family 5 precursor	Extracellular solute-binding protein, family 5	extracellular solute-binding protein, family 5	extracellular solute-binding protein, family 5 PFAM: extracellular solute-binding protein, family 5 KEGG: bur:Bcep18194_B1867 ABC dipeptide/oligopeptide/nickel family transporter, periplasmic ligand binding protein	extracellular solute-binding protein, family 5	extracellular solute-binding protein, family 5 PFAM: extracellular solute-binding protein, family 5 KEGG: pol:Bpro_0139 extracellular solute-binding protein, family 5	putative oligopeptide ABC transporter binding protein initiation of sporulation, competence development	extracellular solute-binding protein, family 5 PFAM: extracellular solute-binding protein, family 5 KEGG: bcn:Bcen_4203 extracellular solute-binding protein, family 5	ABC peptide transporter, periplasmic ligand binding protein	periplasmic murein peptide-binding protein identified by match to protein family HMM PF00496	OppA oligopeptide-binding protein	
CHLTR00140	Dipeptidase	Putative peptidase	Similar to Brevibacillus borstelensis thermostable dipeptidase Bdp SWALL:Q9KH70 (EMBL:AF268476) (307 aa) fasta scores: E(): 6.3e-11, 26.8% id in 332 aa conserved hypothetical protein	zinc-dependent dipeptidase	Zn-dependent dipeptidase, microsomal dipeptidase- like protein	dipeptidase family protein identified by match to protein family HMM PF01244	microsomal dipeptidase	probable dipeptidase	Renal dipeptidase family protein	Membrane dipeptidase	Dipeptidase 1	Zn-dependent dipeptidase, microsomal dipeptidase homolog	Membrane dipeptidase	Microsomal dipeptidase	Microsomal dipeptidase	Membrane dipeptidase	Membrane dipeptidase	Membrane dipeptidase	Membrane dipeptidase	Probable dipeptidase Bdp	Membrane dipeptidase	Microsomal dipeptidase like protein	Membrane dipeptidase	Membrane dipeptidase	Microsomal dipeptidase	Renal dipeptidase family protein	Membrane dipeptidase	Dipeptidase family protein	peptidase M19 renal dipeptidase PFAM: peptidase M19 renal dipeptidase; KEGG: sil:SPO1542 renal dipeptidase family protein	
CHLTR00142	Putative uncharacterized protein ypdP	identified by match to protein family HMM PF02592; match to protein family HMM TIGR00697 membrane protein, putative	Hypothetical protein SE1126	conserved protein YpdP	transporter	Putative uncharacterized protein TTHA0221	Similar to Staphylococcus aureus hypothetical protein SAV1432 or SA1265 or MW1321 SWALL:Q99U56 (EMBL:AP003362) (234 aa) fasta scores: E(): 9e-13, 28.38% id in 229 aa, and to Bacillus subtilis hypothetical protein YpdP or BSU21980 SWALL:YPDP_BACSU (SWALL:P54163) (229 aa) fasta scores: E(): 6.2e-10, 27.52% id in 218 aa conserved hypothetical membrane protein	conserved hypothetical protein	Ortholog of S. aureus MRSA252 (BX571856) SAR1445 putative membrane protein	Conserved hypothetical integral membrane protein	conserved hypothetical protein	Similar to Bacteroides thetaiotaomicron conserved hypothetical protein BT1567 SWALL:AAO76674 (EMBL:AE016932) (226 aa) fasta scores: E(): 5.4e-80, 90.26% id in 226 aa, and to Corynebacterium glutamicum uncharacterized Acr CGL0233 SWALL:Q8NTR9 (EMBL:AP005274) (246 aa) fasta scores: E(): 3.6e-24, 37.37% id in 206 aa, and to Corynebacterium efficiens conserved hypothetical protein ce0202 SWALL:Q8FU19 (EMBL:AP005214) (275 aa) fasta scores: E(): 9.8e-22, 36.27% id in 204 aa putative transmembrane protein	hypothetical protein, similar to membrane transporter protein	identified by match to protein family HMM TIGR00697 membrane protein, putative	Similar to Bacillus subtilis hypothetical protein YpdP SW:YPDP_BACSU (P54163) (229 aa) fasta scores: E(): 3.3e-37, 46.575% id in 219 aa, and to Archaeoglobus fulgidus conserved hypothetical protein AF2110 TR:O28170 (EMBL:AE000958) (241 aa) fasta scores: E(): 3.4e-29, 38.559% id in 236 aa putative membrane protein	conserved hypothetical membrane protein	identified by match to protein family HMM PF02592; match to protein family HMM TIGR00697 membrane protein, putative	similar to gi|27468044|ref|NP_764681.1| [Staphylococcus epidermidis ATCC 12228], percent identity 76 in 234 aa, BLASTP E(): e-103 conserved hypothetical protein	putative membrane protein identified by match to protein family HMM PF02592; match to protein family HMM TIGR00697	probable membrane protein	Putative integral membrane protein	conserved hypothetical protein	Conserved hypothetical integral membrane protein	conserved hypothetical protein	Conserved hypothetical protein inner membrane protein	Conserved hypothetical protein inner membrane protein	Protein of unknown function DUF165	conserved hypothetical membrane protein conserved hypothetical membrane proteins, 42% identity (59% similarity) to TrEMBL;Q73PF0 Has PF02592;Uncharacterized ACR, YhhQ family COG1738;IPR003744:This is a family of uncharacterized proteins. Conserved regions of hydrophobicity suggest that all members of the family may be integral membrane proteins. no signal peptide. 4 TMH. Conserved hypothetical protein	hypothetical membrane spanning protein	
CHLTR00143	Protein Translocase	preprotein translocase secA subunit	preprotein translocase subunit-like protein	Protein translocase	Protein translocase	Protein translocase	
CHLTR00144	Putative uncharacterized protein	conserved hypothetical protein	hypothetical protein	Putative uncharacterized protein	Putative uncharacterized protein	
CHLTR00145	Putative uncharacterized protein	conserved hypothetical protein	hypothetical protein	Putative uncharacterized protein	Putative uncharacterized protein	
CHLTR00146	Putative uncharacterized protein	conserved hypothetical protein	hypothetical protein	Putative membrane protein	Putative membrane protein	
CHLTR00147	Serine/threonine-protein kinase pkn1	serine/threonine protein kinase EC 2.7.1.-	serine/threonine protein kinase PFAM: protein kinase; protein of unknown function DUF323 SMART: tyrosine protein kinase; serine/threonine protein kinase KEGG: aba:Acid345_2578 serine/threonine protein kinase	serine/threonine-protein kinase PKN1 hypothetical protein	Protein kinase	Serine/threonine protein kinase, putative	jgi|Helro1|82669	Serine-threonine-protein kinase	Serine-threonine-protein kinase	Serine/threonine protein kinase	Putative serine/threonine protein kinase	Serine/threonine protein kinase	Serine-threonine-protein kinase	
CHLTR00148	DNA ligase	DNA ligase	DNA ligase	DNA ligase	Lig	DNA ligase	DNA ligase	DNA ligase	DNA ligase	conserved gene DNA ligase	DNA ligase	DNA ligase	identified by similarity to SP:O87703; match to protein family HMM PF00533; match to protein family HMM PF01653; match to protein family HMM PF03119; match to protein family HMM PF03120; match to protein family HMM TIGR00575 DNA ligase, NAD-dependent	DNA ligase	NAD-dependent DNA ligase	DNA ligase	identified by match to protein family HMM PF00533; match to protein family HMM PF01653; match to protein family HMM PF03119; match to protein family HMM PF03120; match to protein family HMM TIGR00575 DNA ligase, NAD-dependent	DNA ligase	DNA ligase	DNA ligase	DNA ligase	DNA ligase	DNA ligase	identified by similarity to SP:O87703; match to protein family HMM PF00533; match to protein family HMM PF01653; match to protein family HMM PF03120; match to protein family HMM TIGR00575 DNA ligase, NAD-dependent	DNA ligase, NAD-dependent	DNA ligase	Mb3039c, ligA, len: 691 aa. Equivalent to Rv3014c, len: 691 aa, from Mycobacterium tuberculosis strain H37Rv, (100.0% identity in 691 aa overlap). Probable ligA (alternate gene name: lig), DNA ligase NAD-dependent (EC 6.5.1.2), equivalent to O33102|DNLJ_MYCLE|LIGA|LIG|ML1705|MLCB637.10 DNA LIGASE from Mycobacterium leprae (694 aa), FASTA scores: opt: 3844, E(): 0, (84.7% identity in 687 aa overlap). Also highly similar to many prokaryotic and eukaryotic ligases e.g. Q9Z585|LIGA|SC8D9.06 from Streptomyces coelicolor (735 aa), FASTA scores: opt: 2002, E(): 4e-113, (59.4% identity in 714 aa overlap); P49421|DNLJ_RHOMR|LIGA|LIG from Rhodothermus marinus (712 aa), FASTA scores: opt: 1835, E(): 4.6e-103, (45.55% identity in 685 aa overlap); P15042|DNLJ_ECOLI|LIGA|LIG|DNAL|PDEC|LOP|B2411 from Escherichia coli strain K12 (671 aa), FASTA scores: opt: 1696, E(): 1.1e-94, (43.8% identity in 680 aa overlap); etc. BELONGS TO THE NAD-DEPENDENT DNA LIGASE FAMILY. PROBABLE DNA LIGASE [NAD DEPENDENT] LIGA (POLYDEOXYRIBONUCLEOTIDE SYNTHASE [NAD+])	InterProMatches:IPR001679; Molecular Function: DNA ligase (NAD+) activity (GO:0003911), Biological Process: DNA replication (GO:0006260), Biological Process: DNA repair (GO:0006281) DNA ligase	NAD-dependent polydeoxyribonucleotide synthase DNA ligase	
CHLTR00149	Putative uncharacterized protein	Similar to Chlamydophila caviae hypothetical protein cca00616 SWALL:Q822R3 (EMBL:AE016996) (1458 aa) fasta scores: E(): 0, 60.35% id in 1468 aa, and to Chlamydia trachomatis hypothetical protein Ct147 SWALL:O84149 (EMBL:AE001288) (1449 aa) fasta scores: E(): 5.3e-40, 24.63% id in 1498 aa, and to Chlamydia pneumoniae ct147 hypothetical protein cpj0150 SWALL:Q9JSI7 (EMBL:AP002545) (1537 aa) fasta scores: E(): 1.8e-37, 27.09% id in 1480 aa putative transmembrane protein	GRIP and coiled-coil domain containing 2 [Source:HGNC Symbol;Acc:23218]	myosin heavy chain major plasmodial	hypothetical membrane spanning protein	Putative integral membrane protein	Putative integral membrane protein	Putative uncharacterized protein	Putative integral membrane protein	
CHLTR00150	Monooxygenase	identified by match to protein family HMM PF01360; match to protein family HMM PF01494; match to protein family HMM PF07992 FAD-binding monooxygenase, PheA/TfdB family	Monooxygenase, FAD-binding:FAD dependent oxidoreductase	pentachlorophenol 4-monooxygenase EC 1.14.13.50	monooxygenase, FAD-binding	3-(3-hydroxy-phenyl)propionate hydroxylase	monooxygenase, FAD-binding	monooxygenase, FAD-binding	FAD-dependent monooxygenase	3-(3-hydroxy-phenyl) propionate hydroxylase	Pentachlorophenol monooxygenase	Monooxygenase, FAD-binding	Monooxygenase FAD-binding precursor	FAD-dependent monooxygenase	FAD-dependent monooxygenase	Monooxygenase FAD-binding	FAD dependent oxidoreductase	Monooxygenase FAD-binding	FAD-dependent monooxygenase	FAD binding protein	monooxygenase FAD-binding protein PFAM: monooxygenase FAD-binding; KEGG: psb:Psyr_2377 hypothetical protein	
CHLTR00151	Possible hydrolase	conserved hypothetical protein	alpha/beta hydrolase family protein	Putative exported protein precursor	Putative exported protein precursor	Putative exported protein	
CHLTR00152	50S ribosomal protein L33	50S ribosomal protein L33	IPR001705: Ribosomal protein L33 50S ribosomal subunit protein L33	similar to Salmonella typhi CT18 50S ribosomal subunit protein L33 50S ribosomal subunit protein L33	Similar to Escherichia coli, Escherichia coli O6, Escherichia coli O157:H7, Salmonella typhimurium, Salmonella typhi, and Shigella flexneri 50s ribosomal protein L33 SWALL:RL33_ECOLI (SWALL:P02436) (54 aa) fasta scores: E(): 1.7e-05, 54.16% id in 48 aa, and to Buchnera aphidicola 50s ribosomal protein l33 RpmG or busg078 SWALL:AAM67648 (EMBL:AE014083) (55 aa) fasta scores: E(): 2.3e-07, 50.94% id in 53 aa 50s ribosomal protein l33	50S ribosomal protein L33	50S ribosomal protein L33	Evidence 2a : Function of homologous gene experimentally demonstrated in an other organism; Product type s : structure 50S ribosomal protein L33	LSU ribosomal protein L33P	Similar to: HI0950, RL33_HAEIN 50S ribosomal protein L33	Ribosomal protein L33 RpmG protein	50S ribosomal protein L33	50S ribosomal protein L33	50S ribosomal protein L33	50S ribosomal protein L33	50S ribosomal protein L33	identified by match to protein family HMM PF00471; match to protein family HMM TIGR01023 ribosomal protein L33	identified by match to protein family HMM PF00471; match to protein family HMM TIGR01023 ribosomal protein L33	Ribosomal protein L33	Ribosomal protein L33	Code: J; COG: COG0267 50S ribosomal subunit protein L33	Ribosomal protein L33	Evidence 2a : Function of homologous gene experimentally demonstrated in an other organism; PubMedId : 9098043, 9044258; Product type s : structural protein 50S ribosomal subunit protein L33	Code: J; COG: COG0267 50S ribosomal subunit protein L33	ribosomal protein L33	50S ribosomal protein L33	Ribosomal protein L33	Code: J; COG: COG0267 50S ribosomal subunit protein L33	ribosomal protein L33 PFAM: ribosomal protein L33: (2.5e-18) KEGG: dra:DR2049 50S ribosomal protein L33, ev=3e-23, 92% identity	
CHLTR00153	Putative uncharacterized protein	ABC transporter	lipoprotein releasing system transmembrane protein LolE	lipoprotein release inner membrane protein	Lipoprotein releasing system transmembrane protein	Lipoprotein releasing system, transmembrane protein, LolC/E family	Lipoprotein releasing systen, inner membrane component precursor	Lipoprotein releasing systen, inner membrane component precursor	Lipoprotein releasing system, transmembrane protein, LolC/E family	Lipoprotein releasing system, transmembrane protein, LolC/E family	Lipoprotein-releasing system, transmembrane protein, LolE	Lipoprotein releasing systen, inner membrane component	
CHLTR00154	ABC Transporter ATPase	Lipoprotein release ATP-binding component	Lipoprotein release ATP-binding component	
CHLTR00155	Putative uncharacterized protein	MAC/perforin family protein	MAC/perforin family protein	MAC/perforin family protein	MAC/perforin family protein	
CHLTR00156	Phospholipase D Endonuclease Superfamily	pseudo	pseudo	
CHLTR00157	Phospholipase D Endonuclease Superfamily	Phosphatidylcholine-hydrolyzing phospholipase D (PLD) protein	Phosphatidylcholine-hydrolyzing phospholipase D (PLD) protein	
CHLTR00159	Phospholipase D Endonuclease Superfamily	Phosphatidylcholine-hydrolyzing phospholipase D (PLD) protein	Phosphatidylcholine-hydrolyzing phospholipase D (PLD) protein	
CHLTR00160	Phospholipase D endonuclease superfamily	pseudo	pseudo	

CHLTR00162	Putative uncharacterized protein	pseudo	pseudo	
CHLTR00163	Putative uncharacterized protein	Putative uncharacterized protein	Putative uncharacterized protein	
CHLTR00164	Putative uncharacterized protein	pseudo	pseudo	
CHLTR00165	Putative uncharacterized protein	Putative membrane protein	Putative membrane protein	
CHLTR00166	Putative uncharacterized protein	Putative membrane protein	Putative membrane protein	
CHLTR00167	Putative uncharacterized protein	


CHLTR00170	Putative uncharacterized protein	pseudo	pseudo	
CHLTR00171	Trp operon repressor homolog	Trp operon repressor	IPR000831: Trp repressor transcriptional repressor for trp operon and aroH (TrpR family)	similar to Salmonella typhi CT18 probable trp operon repressor probable trp operon repressor	Trp operon repressor	Trp operon repressor	Similar to: HI0830, TRPR_HAEIN Trp operon repressor	Trp operon repressor TrpR protein	Trp operon repressor	Code: K; COG: COG2973 regulator for trp operon and aroH; trp aporepressor	trp aporepressor; Code: K; COG: COG2973 regulator for trp operon and aroH	tryptophan operon repressor	trp aporepressor; Code: K; COG: COG2973 regulator for trp operon and aroH	transcription factor/trp operon repressor	Trp operon repressor	Trp operon repressor	Putative Trp operon repressor	Trp operon repressor	Trp operon repressor	Trp repressor	Trp operon repressor	trp operon repressor	Putative trp operon repressor	Trp operon repressor TIGRFAM: trp operon repressor PFAM: Trp repressor KEGG: son:SO3419 trp operon repressor	Trp operon repressor Code: K; COG: COG2973	Trp operon repressor TIGRFAM: trp operon repressor PFAM: Trp repressor KEGG: son:SO3419 trp operon repressor	Trp operon repressor	Trp operon repressor	trp operon repressor	
CHLTR00172	Tryptophan synthase beta chain	Tryptophan synthase beta chain	tryptophan synthase, beta subunit	Tryptophan synthase beta chain	Tryptophan synthase beta chain	Tryptophan synthase beta chain	tryptophan synthase beta subunit	conserved gene tryptophan synthetase, beta subunit	tryptophan synthase beta subunit	Tryptophan synthase beta chain	identified by match to protein family HMM PF00291; match to protein family HMM TIGR00263 tryptophan synthase, beta subunit	tryptophan synthase beta subunit	identified by match to protein family HMM PF00291; match to protein family HMM TIGR00263 tryptophan synthase, beta subunit	Tryptophan synthase beta chain	tryptophan synthase, beta subunit	Tryptophan synthase beta chain	Tryptophan synthase beta chain	identified by match to protein family HMM PF00291; match to protein family HMM TIGR00263 tryptophan synthase, beta subunit	TrpB	Tryptophan synthase, beta subunit	Tryptophan synthase beta chain	Mb1638, trpB, len: 410 aa. Equivalent to Rv1612, len: 410 aa, from Mycobacterium tuberculosis strain H37Rv, (100% identity in 410 aa overlap). Probable trpB, tryptophan synthase beta chain (EC 4.2.1.20). Equivalent to AL049913|MLCB1610_25 from Mycobacterium leprae (340 aa) (88.5% identity in 331 aa overlap). Similar to others e.g.  TRPB_CAUCR|P12290 tryptophan synthase beta chain from Caulobacter crescentus (406 aa), FASTA scores: opt: 1662, E(): 0, (60.6% identity in 404 aa overlap). BELONGS TO THE TRPB FAMILY. TETRAMER OF TWO ALPHA AND TWO BETA CHAINS. Probable tryptophan synthase, beta subunit trpB	InterProMatches:IPR006654; Molecular Function: tryptophan synthase activity (GO:0004834), Biological Process: tryptophan metabolism (GO:0006568) tryptophan synthase (beta subunit)	tryptophan synthase beta chain	Tryptophan synthase beta chain	Tryptophan synthase beta chain	Tryptophan synthase beta chain	IPR001926: Pyridoxal-5'-phosphate-dependent enzyme, beta family; IPR006653: Tryptophan synthase, beta chain and related tryptophan synthase, beta protein	similar to Salmonella typhi CT18 tryptophan synthase beta chain tryptophan synthase beta chain	
CHLTR00173	Tryptophan synthase alpha chain	Tryptophan synthase alpha chain	tryptophan synthase, alpha subunit	Tryptophan synthase alpha chain	Tryptophan synthase alpha chain	Tryptophan synthase alpha chain	tryptophan synthase, alpha subunit	conserved gene tryptophan synthetase, alpha chain TrpA	tryptophan synthase, alpha subunit	Tryptophan synthase alpha chain	identified by similarity to EGAD:17750; match to protein family HMM PF00290; match to protein family HMM TIGR00262 tryptophan synthase, alpha subunit	tryptophan synthase alpha chain	identified by match to protein family HMM PF00290; match to protein family HMM TIGR00262 tryptophan synthase, alpha subunit	Tryptophan synthase alpha chain	tryptophan synthase, alpha subunit	Tryptophan synthase alpha chain	Tryptophan synthase alpha chain	Tryptophan synthase alpha chain	identified by match to protein family HMM PF00290; match to protein family HMM TIGR00262 tryptophan synthase, alpha subunit	Tryptophan synthase alpha chain	Tryptophan synthase alpha chain	Tryptophan synthase alpha chain	Mb1639, trpA, len: 270 aa. Equivalent to Rv1613, len: 270 aa, from Mycobacterium tuberculosis strain H37Rv, (100% identity in 270 aa overlap). Probable trpA, tryptophan synthase alpha chain (EC 4.2.1.20). FASTA best: O68906|TRPA_MYCIT TRYPTOPHAN SYNTHASE ALPHA CHAIN from Mycobacterium intracellulare (271 aa), opt: 1442, E(): 0, (85.3% identity in 265 aa overlap). Probable tryptophan synthase, alpha subunit trpA	InterProMatches:IPR002028; Molecular Function: tryptophan synthase activity (GO:0004834), Biological Process: tryptophan metabolism (GO:0006568) tryptophan synthase (alpha subunit)	tryptophan synthase alpha chain	Tryptophan synthase alpha chain	identified by sequence similarity; putative; ORF located using Blastx/Glimmer/Genemark tryptophan synthase alpha chain	Tryptophan synthase alpha chain	Tryptophan synthase alpha chain	
CHLTR00174	Putative uncharacterized protein	Putative uncharacterized protein	Putative uncharacterized protein	
CHLTR00175	Putative uncharacterized protein	Putative uncharacterized protein	Putative uncharacterized protein	
CHLTR00176	Putative uncharacterized protein	
CHLTR00177	Putative uncharacterized protein	
CHLTR00178	Oligopeptide binding protein permease	OppA oligopeptide-binding protein	ABC-type oligopeptide transport system, periplasmic component	oligopeptide transporter, periplasmic-binding protein	Extracellular solute-binding protein family 5	Extracellular solute-binding protein family 5 precursor	Oligopeptide transport system binding protein precursor	Oligopeptide transport system binding protein precursor	ABC transporter, oligopeptide-binding protein	Oligopeptide ABC transporter, oligopeptide- binding protein	Putative oligopeptide ABC transporter, oligopeptide-binding protein	jgi|Capca1|129349|e_gw1.26375.2.1	Oligopeptide transport system binding protein	Extracellular solute-binding protein family 5	Extracellular solute-binding protein family 5	
CHLTR00179	Probable disulfide formation protein	disulfide oxidoreductase disulfide formation protein	Similar to Bacillus subtilis disulfide bond formation protein C BdbC or Bsu33470 SWALL:BDBC_BACSU (SWALL:O32217) (138 aa) fasta scores: E(): 3.1e-14, 40.79% id in 125 aa and to Coxiella burnetii probable disulfide formation protein Cbu0888 SWALL:BDBC_COXBU (SWALL:Q83D55) (147 aa) fasta scores: E(): 1.3e-20, 48.12% id in 133 aa putative disulfide bond formation lipoprotein	identified by match to protein family HMM PF02600 disulfide bond formation protein, DsbB family	disulfide bond formation protein (disulfide bond oxidoreductase)	disulfide bond formation protein	protein-disulfide oxidoreductase EC 1.8.4.-	Disulphide bond formation protein DsbB	Disulphide bond formation protein DsbB PFAM: Disulphide bond formation protein DsbB KEGG: rfr:Rfer_0415 disulphide bond formation protein DsbB	disulfide bond formation protein B	Disulfide oxidoreductase	Disulfide bond formation protein	Disulphide bond formation protein DsbB PFAM: Disulphide bond formation protein DsbB KEGG: cps:CPS_2701 disulfide bond formation protein, DsbB family	Thiol-disulfide oxdoreductase BdbC	Disulphide bond formation protein DsbB	Disulfide bond formation protein, DsbB family	BdbC	Disulphide bond formation protein DsbB	Disulphide bond formation protein DsbB	Disulphide bond formation protein DsbB	Disulphide bond formation protein DsbB PFAM: Disulphide bond formation protein DsbB KEGG: rrs:RoseRS_1773 disulphide bond formation protein DsbB	Disulfide dehydrogenase C	Probable disulfide formation protein	Disulfide bond formation protein B	Disulfide bond formation protein C	Disulfide bond formation protein C	Disulfide bond formation protein B	Disulphide bond formation protein DsbB precursor	Disulphide bond formation protein DsbB precursor	
CHLTR00180	Possible Disulfide Bond Chaperone	Similar to Coxiella burnetii hypothetical protein Cbu0889 SWALL:Q83D54 (EMBL:AE016962) (218 aa) fasta scores: E(): 1.2e-10, 33.18% id in 220 aa and to Vibrio parahaemolyticus putative membrane protein Vpa0994 SWALL:Q87HH1 (EMBL:AP005087) (262 aa) fasta scores: E(): 8.1e-05, 25.98% id in 204 aa putative exported protein	disulfide bond chaperone	possible disulfide bond chaperone	BdbD	Disulfide dehydrogenase D	DSBA oxidoreductase	Disulfide bond chaperone	Putative disulfide bond formation protein D	Putative disulfide bond formation protein D	Disulfide bond chaperone	Thiol:disulfide interchange protein	Disulfide bond chaperone	
CHLTR00181	Putative uncharacterized protein	hypothetical protein	Permease of the major facilitator superfamily COG0477	conserved hypothetical protein	hypothetical membrane spanning protein	Putative integral membrane protein	Putative integral membrane protein	Vitamin K epoxide reductase	Putative integral membrane protein	
CHLTR00182	Putative uncharacterized protein	Putative membrane protein	Putative membrane protein	Putative membrane protein	
CHLTR00183	ABC Transport ATPase	ABC transporter ATP-binding protein	ABC transporter, ATP-binding protein	ABC transporter, ATP-binding protein	
CHLTR00184	Putative uncharacterized protein	conserved hypothetical protein	hypothetical protein	Putative exported protein precursor	Putative exported protein precursor	Putative exported protein	
CHLTR00185	3-deoxy-manno-octulosonate cytidylyltransferase	3-deoxy-manno-octulosonate cytidylyltransferase	3-deoxy-manno-octulosonate cytidylyltransferase	3-deoxy-manno-octulosonate cytidylyltransferase	3-deoxy-manno-octulosonate cytidylyltransferase	conserved gene 3-deoxy-manno-octulosonate cytidylyltransferase	3-deoxy-manno-octulosonate cytidylyltransferase	hypothetical protein	identified by match to protein family HMM PF02348 3-deoxy-D-manno-octulosonate cytidylyltransferase	3-deoxy-manno-octulosonate cytidylyltransferase	3-deoxy-manno-octulosonate cytidylyltransferase	identified by similarity to SP:P04951; match to protein family HMM PF02348; match to protein family HMM TIGR00466 3-deoxy-D-manno-octulosonate cytidylyltransferase	3-deoxy-manno-octulosonate cytidylyltransferase protein	3-deoxy-manno-octulosonate cytidylyltransferase	identified by sequence similarity; putative; ORF located using Blastx/Glimmer/Genemark 3-deoxy-manno-octulosonate cytidylyltransferase	CTP:CMP-3-deoxy-D-manno-octulosonate transferase	similar to Salmonella typhi CT18 3-deoxy-manno-octulosonate cytidylyltransferase 3-deoxy-manno-octulosonate cytidylyltransferase	Similar to Escherichia coli 3-deoxy-manno-octulosonate cytidylyltransferase KpsU SWALL:KSU5_ECOLI (SWALL:P42216) (245 aa) fasta scores: E(): 5.4e-28, 40.83% id in 240 aa, and to Chlamydia muridarum 3-deoxy-manno-octulosonate cytidylyltransferase KdsB or tc0454 SWALL:KDSB_CHLMU (SWALL:Q9PKL1) (254 aa) fasta scores: E(): 8.9e-64, 68.14% id in 248 aa 3-deoxy-manno-octulosonate cytidylyltransferase	3-deoxy-manno-octulosonate cytidylyltransferase	similar to BR0038, 3-deoxy-manno-octulosonate cytidylyltransferase KdsB, 3-deoxy-manno-octulosonate cytidylyltransferase	3-deoxy-manno-octulosonate cytidylyltransferase	3-deoxy-manno-octulosonate cytidylyltransferase	3-deoxy-manno-octulosonate cytidylyltransferase	3-deoxy-manno-octulosonate cytidylyltransferase	Putative 3-deoxy-manno-octulosonate cytidylyltransferase	putative 3-deoxy-manno-octulosonate cytidylyltransferase	Evidence 2a : Function of homologous gene experimentally demonstrated in an other organism; Product type e : enzyme 3-deoxy-manno-octulosonate cytidylyltransferase	3-deoxy-manno-octulosonate cytidylyltransferase	COG1212 CMP-2-keto-3-deoxyoctulosonic acid synthetase	
CHLTR00186	CTP synthase	CTP synthase	CTP synthase	CTP synthase	PyrG	CTP synthetase	CTP synthase	CTP synthase	CTP synthase	conserved gene CTP synthase PyrG	CTP synthase	CTP synthase	identified by match to protein family HMM PF00117; match to protein family HMM TIGR00337 CTP synthase	CTP synthase	CTP synthase	CTP synthetase	identified by match to protein family HMM PF00117; match to protein family HMM PF06418; match to protein family HMM TIGR00337 CTP synthase	CTP synthase	CTP synthetase	CTP synthase	CTP synthase	CTP synthase	CTP synthase	identified by match to protein family HMM PF00117; match to protein family HMM TIGR00337 CTP synthase	CTP synthase	CTP synthase	CTP synthase	Mb1725, pyrG, len: 586 aa. Equivalent to Rv1699, len: 586 aa, from Mycobacterium tuberculosis strain H37Rv, (100% identity in 586 aa overlap). pyrG, CTP synthase (EC 6.3.4.2) highly similar to many e.g. PYRG_ECOLI|P08398 ctp synthase from Escherichia coli (544 aa), FASTA scores: opt: 1786, E():0, (51.8% identity in 548 aa overlap).  Contains PS00442 Glutamine amidotransferases class-I active site. CTP synthase pyrG	InterProMatches:IPR004468; Molecular Function: CTP synthase activity (GO:0003883), Biological Process: pyrimidine nucleotide biosynthesis (GO:0006221) CTP synthetase	
CHLTR00187	Putative Holliday junction resolvase	identified by match to protein family HMM PF03652; match to protein family HMM TIGR00250 conserved hypothetical protein TIGR00250	identified by match to protein family HMM PF03652; match to protein family HMM TIGR00250 conserved hypothetical protein TIGR00250	Putative Holliday junction resolvase	Putative Holliday junction resolvase	Holliday junction resolvase protein	Putative Holliday junction resolvase	Mb2584c, -, len: 170 aa. Equivalent to Rv2554c, len: 170 aa, from Mycobacterium tuberculosis strain H37Rv, (100.0% identity in 170 aa overlap). Conserved hypothetical protein, equivalent to Q9CCS9|ML0513 HYPOTHETICAL PROTEIN from Mycobacterium leprae (184 aa), FASTA scores: opt: 701, E(): 2e-34, (72.05% identity in 161 aa overlap). Also highly similar to Q9KXQ0|SC9C5.24c HYPOTHETICAL 17.7 KDA PROTEIN from Streptomyces coelicolor (167 aa), FASTA scores: opt: 461, E(): 2.3e-20, (54.65% identity in 150 aa overlap); and similar to other hypothetical proteins e.g. Q9KDE4 from Bacillus halodurans (140 aa), FASTA scores: opt: 291, E(): 1.9e-10, (38.7% identity in 137 aa overlap); P74662|SLL1547 from Synechocystis sp. strain PCC 6803 (152 aa), FASTA scores: opt: 290, (36.55% identity in 145 aa overlap); Q52673|YQGF_RHOCA from Rhodobacter capsulatus (Rhodopseudomonas capsulata) (159 aa), FASTA scores: opt: 246, E(): 8.4e-08, (34.8% identity in 135 aa overlap); etc. CONSERVED HYPOTHETICAL PROTEIN	holliday junction resolvase	Putative Holliday junction resolvase	Similar to Chlamydophila caviae putative holliday junction resolvase cca00598 SWALL:RUVX_CHLCV (SWALL:Q822T1) (163 aa) fasta scores: E(): 1.7e-43, 81.75% id in 148 aa, and to Aquifex aeolicus putative holliday junction resolvase aq_1498 SWALL:RUVX_AQUAE (SWALL:O67469) (131 aa) fasta scores: E(): 2.8e-09, 40% id in 135 aa, and to Thermoanaerobacter tengcongensis putative holliday junction resolvase tte1250 SWALL:RUVX_THETN (SWALL:Q8R5S9) (139 aa) fasta scores: E(): 3.5e-09, 36.09% id in 133 aa putative Holliday junction resolvase	similar to BRA0597, conserved hypothetical protein TIGR00250 conserved hypothetical protein TIGR00250	Putative Holliday junction resolvase	Putative Holliday junction resolvase	conserved hypothetical protein	identified by Glimmer2; putative conserved hypothetical protein TIGR00250	Ortholog of S. aureus MRSA252 (BX571856) SAR1695 conserved hypothetical protein	conserved hypothetical protein	conserved hypothetical protein similar to NP_965963.1 hypothetical protein	Similar to Bacteroides thetaiotaomicron putative holliday junction resolvase BT0419 SWALL:RUVX_BACTN (SWALL:Q8AAP5) (138 aa) fasta scores: E(): 6e-41, 89.13% id in 138 aa, and to Porphyromonas gingivalis W83 hypothetical protein PG2202 SWALL:AAQ67144 (EMBL:AE017179) (138 aa) fasta scores: E(): 7.3e-27, 61.94% id in 134 aa, and to Streptococcus mutans putative holliday junction resolvase SMU.2078C SWALL:RUVX_STRMU (SWALL:Q8DRX8) (139 aa) fasta scores: E(): 6.4e-12, 36.49% id in 137 aa putative Holliday junction resolvase	DNA integration/recombination/invertion protein	Putative Holliday junction resolvase	RNase H-like ribonuclease	putative Hollyday junction resolvase	similar to unknown protein	Similar to Bacillus subtilis hypothetical protein YrrK SW:YRRK_BACSU (O34634) (138 aa) fasta scores: E(): 2.5e-29, 58.696% id in 138 aa, and to Bacillus halodurans hypothetical protein BH1269 TR:Q9KDE4 (EMBL:AP001511) (140 aa) fasta scores: E(): 3.8e-27, 60.000% id in 135 aa conserved hypothetical protein	Similar to predicted endonuclease involved in recombination Conserved hypothetical protein	identified by similarity to GB:AAM80404.1; match to protein family HMM PF03652; match to protein family HMM TIGR00250 conserved hypothetical protein TIGR00250	Conserved hypothetical protein 250	
CHLTR00188	Glucose-6-phosphate 1-dehydrogenase	Glucose-6-phosphate 1-dehydrogenase	Glucose-6-phosphate 1-dehydrogenase	glucose-6-phosphate 1-dehydrogenase	Glucose-6-phosphate 1-dehydrogenase	Glucose-6-phosphate 1-dehydrogenase	Glucose-6-phosphate 1-dehydrogenase	Glucose-6-phosphate 1-dehydrogenase	Mb1482c, zwf2, len: 514 aa. Equivalent to Rv1447c, len: 514 aa, from Mycobacterium tuberculosis strain H37Rv, (100% identity in 514 aa overlap). Probable zwf2 (ZWF), Glucose-6-phosphate 1-dehydrogenase (EC 1.1.1.49), highly similar to many e.g. G6PD_SYNY3|P73411 Synechocystis sp.  (509 aa), FASTA scores: opt: 1578, E(): 0, (46.8% identity in 509 aa overlap). Also similar to Mycobacterium tuberculosis Rv1121, zwf glucose-6-phosphate 1-dehydrogenase. Contains PS00069 Glucose-6-phosphate dehydrogenase active site. M. tuberculosis has two genes for ZWF. This one looks like a classical ZWF. BELONGS TO THE GLUCOSE-6-PHOSPHATE DEHYDROGENASE FAMILY. PROBABLE GLUCOSE-6-PHOSPHATE 1-DEHYDROGENASE ZWF2 (G6PD)	InterProMatches:IPR001282; Molecular Function: glucose-6-phosphate 1-dehydrogenase activity (GO:0004345), Biological Process: glucose metabolism (GO:0006006) glucose-6-phosphate 1-dehydrogenase	glucose-6-phosphate 1-dehydrogenase	identified by sequence similarity; putative; ORF located using Blastx/Glimmer/Genemark glucose-6-phosphate 1-dehydrogenase	COG0364 Glucose-6-phosphate 1-dehydrogenase glucose-6-p 1-dehydrogenase	Glucose-6-phosphate 1-dehydrogenase	Similar to many including: Anabaena sp.  glucose-6-phosphate 1-dehydrogenase Zwf or all4019 SWALL:G6PD_ANASP (SWALL:P48992) (509 aa) fasta scores: E(): 4e-87, 44.48% id in 499 aa and Synechocystis sp.  glucose-6-phosphate 1-dehydrogenase zwf or slr1843 SWALL:G6PD_SYNY3 (SWALL:P73411) (509 aa) fasta scores: E(): 3.2e-89, 44.98% id in 498 aa glucose-6-phosphate 1-dehydrogenase	Glucose-6-phosphate 1-dehydrogenase	glucose-6-phosphate 1-dehydrogenase	Ortholog of S. aureus MRSA252 (BX571856) SAR1582 putative glucose-6-phosphate 1-dehydrogenase	Glucose-6-phosphate 1-dehydrogenase	glucose-6-phosphate 1-dehydrogenase	Glucose-6-phosphate dehydrogenase	identified by match to protein family HMM PF00479; match to protein family HMM PF02781; match to protein family HMM TIGR00871 glucose-6-phosphate 1-dehydrogenase	Glucose-6-phosphate 1-dehydrogenase	glucose-6-phosphate 1-dehydrogenase	G6PD; Similar to: HI0558, G6PD_HAEIN glucose-6-phosphate 1-dehydrogenase	CHR34_tmp.0080, predicted protein, len = 563 aa, probably glucose-6-phosphate dehydrogenase; predicted pI = 5.7141; good similarity to Q8I911, glucose-6-phosphate dehydrogenase (EC 1.1.1.49) (562 aa, Leishmania amazonensis, EMBL: AY099298, AAM64228); Fasta scores: E():0, 92.171% identity (92.171% ungapped) in 562 aa overlap, (aa 1-562 of CHR34_tmp.0080, aa 1-562 of Q8I911) glucose-6-phosphate dehydrogenase	Similar to Rhizobium meliloti glucose-6-phosphate 1-dehydrogenase Zwf or r00704 or SMC03070 SWALL:G6PD_RHIME (SWALL:Q9Z3S2) (491 aa) fasta scores: E(): 1.2e-82, 43.41% id in 486 aa, and to Bacteroides thetaiotaomicron glucose-6-phosphate 1-dehydrogenase BT1221 SWALL:AAO76328 (EMBL:AE016931) (498 aa) fasta scores: E(): 2.3e-181, 84.13% id in 498 aa, and to Vibrio cholerae glucose-6-phosphate 1-dehydrogenase vca0896 SWALL:Q9KL52 (EMBL:AE004417) (501 aa) fasta scores: E(): 2.6e-111, 54.67% id in 503 aa putative glucose-6-phosphate 1-dehydrogenase	Glucose-6-phosphate 1-dehydrogenase Zwf protein	
CHLTR00190	DNA Pol III Gamma and Tau	Weakly similar to many including: Escherichia coli DNA polymerase III subunit Tau DnaX or DnaZ SWALL:DP3X_ECOLI (SWALL:P06710) (643 aa) fasta scores: E(): 5e-05, 27.14% id in 210 aa and Wigglesworthia glossinidia brevipalpis DNA polymerase III subunit Tau wigbr5250 SWALL:Q8D230 (EMBL:AB063522) (365 aa) fasta scores: E(): 1.7e-06, 34.28% id in 140 aa. Note also similar to CAB327 28.151% id in 238 aa overlap which is thought to encode DNA polymerase III subunit Tau and gamma putative DNA polymerase III subunit	probable DNA polymerase III delta prime subunit	Ortholog of S. aureus MRSA252 (BX571856) SAR0485 putative DNA polymerase III, delta' subunit	probable DNA polymerase III, delta prime subunit	Similar to Bacillus subtilis DNA polymerase III, delta' subunit protein HolB SW:HOLB_BACSU (P37540) (329 aa) fasta scores: E(): 3.3e-25, 31.699% id in 306 aa, and to Bacillus halodurans DNA polymerase III delta' subunit HolB TR:Q9KGL7 (EMBL:AP001507) (328 aa) fasta scores: E(): 9.1e-23, 30.421% id in 309 aa putative DNA polymerase III, delta' subunit	identified by similarity to EGAD:13071 DNA polymerase III, delta prime subunit, putative	DNA polymerase III delta subunit	probable DNA polymerase III delta prime subunit	DNA polymerase III gamma/tau EC 2.7.7.7	DNA polymerase III subunit gamma/tau	Probable DNA polymerase III delta prime subunit	DNA-directed DNA polymerase KEGG: sav:SAV0484 probable DNA polymerase III delta prime subunit	DNA-directed DNA polymerase	DNA polymerase III delta subunit	DNA-directed DNA polymerase III delta' subunit	DNA polymerase III subunit gamma/tau	DNA polymerase III subunit gamma/tau	DNA polymerase III, delta prime subunit KEGG: cth:Cthe_2105 DNA polymerase III, delta prime subunit	DNA polymerase III subunit gamma/tau	DNA polymerase III, delta prime subunit, putative	Putative uncharacterized protein	
CHLTR00189	6-phosphogluconolactonase	conserved gene 6-phosphogluconolactonase	similar to 6-phosphogluconolactonase hypothetical protein	6-phosphogluconolactonase	DevB	6-phosphogluconolactonase protein	6-phosphogluconolactonase	Mb1480c, devB, len: 247 aa. Equivalent to Rv1445c, len: 247 aa, from Mycobacterium tuberculosis strain H37Rv, (100% identity in 247 aa overlap). Possible devB (PGL), 6-phosphogluconolactonase (EC 3.1.1.31), belongs to a different family to the upstream gene zwf2. Similar to e.g. DEVB_ANASP|P46016 putative glucose-6-phosphate 1-dehydrogenase (239 aa), FASTA scores: opt: 439, E(): 2.6e-20, (34.0% identity in 247 aa overlap). BELONGS TO THE GLUCOSAMINE/GALACTOSAMINE-6-PHOSPHATE ISOMERASE FAMILY. 6-PHOSPHOGLUCONOLACTONASE SUBFAMILY. PROBABLE 6-PHOSPHOGLUCONOLACTONASE DEVB (6PGL)	Similar in the C-terminal regiopns to sveral including: Actinobacillus actinomycetemcomitans 6-phosphogluconolactonase Pgl or DevB SWALL:6PGL_ACTAC (SWALL:P70715) (232 aa) fasta scores: E(): 9.7e-15, 33.33% id in 201 aa and Haemophilus influenzae 6-phosphogluconolactonase Pgl or DevB SWALL:6PGL_HAEIN (SWALL:Q57039) (232 aa) fasta scores: E(): 3.2e-16, 34.34% id in 198 aa probable 6-phosphogluconolactonase	similar to BRA0779, 6-phosphogluconolactonase Pgl, 6-phosphogluconolactonase	6-phosphogluconolactonase	Putative 6-phosphogluconolactonase (DevB, Pgl)	6-phosphogluconolactonase	6-phosphogluconolactonase	6PGL; Similar to: HI0556, 6PGL_HAEIN 6-phosphogluconolactonase	LmjF26.2700, predicted protein, len = 268 aa, probably 6-phosphogluconolactonase; predicted pI = 5.5723; very good similarity to Q869B6, 6-phosphogluconolactonase in Leishmania mexicana; contains a possible glucosamine-6-phosphate isomerases/6-phosphogluconolactonase domain 6-phosphogluconolactonase	Similar to Treponema pallidum 6-phosphogluconolactonase Pgl or DevB or tp0477 SWALL:6PGL_TREPA (SWALL:O83490) (241 aa) fasta scores: E(): 7.1e-28, 40.8% id in 223 aa, and to Bacteroides thetaiotaomicron 6-phosphogluconolactonase BT1220 SWALL:AAO76327 (EMBL:AE016931) (229 aa) fasta scores: E(): 2.7e-69, 73.89% id in 226 aa, and to Vibrio parahaemolyticus DevB protein vp1709 SWALL:BAC59972 (EMBL:AP005079) (238 aa) fasta scores: E(): 8.1e-29, 40.69% id in 231 aa putative 6-phosphogluconolactonase	6-phosphogluconolactonase/Glucosamine-6-phosphate isomerase/deaminase NagB protein	6-Phosphogluconolactonase	6-phosphogluconolactonase	6-phosphogluconolactonase/Glucosamine-6-phosphate isomerase/deaminase	GDH/6PGL endoplasmic bifunctional protein precursor [Includes: Glucose 1-dehydrogenase (EC 1.1.1.47) (Hexose-6- phosphate dehydrogenase); 6- phosphogluconolactonase (EC 3.1.1.31) (6PGL)].,Oxidizes glucose-6-phosphate and glucose as well as other hexose-6-phosphates. 6-phosphogluconolactonase	identified by similarity to GB:AAD22666.1; match to protein family HMM TIGR01198 6-phosphogluconolactonase	6-phosphogluconolactonase	6-phosphogluconolactonase	6-phosphogluconolactonase	6-phosphogluconolactonase	6-phosphogluconolactonase	6-phosphogluconolactonase:Glucosamine/galactosami ne-6-phosphate isomerase	
CHLTR00191	Thymidylate kinase	Thymidylate kinase	thymidylate kinase	Thymidylate kinase	Thymidylate kinase	thymidylate kinase	Thymidylate kinase	Thymidylate kinase	Similar to thymidylate kinase hypothetical protein	conserved gene thymidylate kinase	Similar to thymidylate kinase hypothetical protein	Thymidylate kinase	identified by similarity to EGAD:20762; match to protein family HMM PF02223; match to protein family HMM TIGR00041 thymidylate kinase	Thymidylate kinase	Thymidylate kinase	thymidylate kinase	identified by match to protein family HMM PF02223; match to protein family HMM TIGR00041 thymidylate kinase	Thymidylate kinase	thymidylate kinase	Thymidylate kinase	Thymidylate kinase	Thymidylate kinase	Thymidylate kinase	Thymidylate kinase	InterProMatches:IPR000062; Molecular Function: thymidylate kinase activity (GO:0004798), Molecular Function: ATP binding (GO:0005524), Biological Process: dTDP biosynthesis (GO:0006233), Biological Process: dTTP biosynthesis (GO:0006235) thymidylate kinase	thymidylate kinase	Thymidylate kinase	identified by sequence similarity; putative; ORF located using Blastx/Glimmer/Genemark thymidylate kinase	COG0125 Thymidylate kinase thymidylate (dTMP) kinase	
CHLTR00192	DNA gyrase subunit A	DNA gyrase/topoisomerase IV, subunit A	DNA gyrase subunit A	GyrA protein	DNA gyrase subunit A	DNA gyrase subunit A	Probable dna gyrase (Subunit a)(Type II topoisomerase) protein	DNA gyrase subunit A	DNA gyrase, subunit A, type II topoisomerase	conserved gene DNA gyrase, A subunit	DNA gyrase, subunit A, type II topoisomerase	DNA gyrase, A subunit	identified by similarity to SP:P20831; match to protein family HMM PF00521; match to protein family HMM PF03989; match to protein family HMM TIGR01063 DNA gyrase, A subunit	DNA gyrase subunit A	DNA gyrase subunit A	DNA gyrase A subunit	identified by match to protein family HMM PF00521; match to protein family HMM PF03989; match to protein family HMM TIGR01063 DNA gyrase, A subunit	DNA gyrase, subunit A	DNA gyrase A subunit	DNA gyrase subunit A	DNA gyrase subunit A	DNA Gyrase Subunit A	DNA gyrase A subunit	identified by similarity to SP:Q03470; match to protein family HMM PF00521; match to protein family HMM PF03989; match to protein family HMM TIGR01063 DNA gyrase, A subunit	GyrA	DNA gyrase, A subunit	DNA gyrase subunit A	Mb0006, gyrA, len: 838 aa. Equivalent to Rv0006, len: 838 aa, from Mycobacterium tuberculosis strain H37Rv, (99.5% identity in 838 aa overlap). gyrA, DNA gyrase subunit A (EC 5.99.1.3) (see citations below), equivalent, except in N-terminus, to other Mycobacterial DNA GYRASES SUBUNIT A e.g. Q57532|GYRA_MYCLE|T10006 from Mycobacterium leprae (1273 aa); P48354|GYRA_MYCSM from Mycobacterium smegmatis (842 aa); etc. Also highly similar to others e.g. P35885|GYRA_STRCO DNA GYRASE SUBUNIT A from Streptomyces coelicolor (864 aa); NP_346654.1|NC_003030 from Clostridium acetobutylicum (830 aa); NP_387888.1|NC_000964 from Bacillus subtilis (821 aa); etc. Contains PS00018 EF-hand calcium-binding domain. DNA GYRASE (SUBUNIT A) GYRA (DNA TOPOISOMERASE (ATP-HYDROLYSING)) (DNA TOPOISOMERASE II) (TYPE II DNA TOPOISOMERASE)	InterProMatches:IPR005743; initation of replication cycle and DNA elongation, Molecular Function: DNA binding (GO:0003677), Molecular Function: DNA topoisomerase (ATP-hydrolyzing) activity (GO:0003918), Cellular Component: chromosome (GO:0005694), Biological Process: DNA topological change (GO:0006265), Biological Process: DNA unwinding DNA gyrase (subunit A)	
CHLTR00193	DNA gyrase subunit B	DNA gyrase subunit B	DNA gyrase subunit B	DNA gyrase subunit B	DNA gyrase subunit B	DNA gyrase subunit B	DNA gyrase subunit B	DNA gyrase subunit B	DNA gyrase, subunit B (type II topoisomerase)	conserved gene DNA gyrase subunit B	DNA gyrase, subunit B (type II topoisomerase)	DNA gyrase subunit B	identified by similarity to SP:P20832; match to protein family HMM PF00204; match to protein family HMM PF00986; match to protein family HMM PF01751; match to protein family HMM PF02518; match to protein family HMM TIGR01059 DNA gyrase, B subunit	DNA gyrase subunit B	DNA gyrase subunit B	DNA gyrase B subunit	identified by match to protein family HMM PF00204; match to protein family HMM PF00986; match to protein family HMM PF01751; match to protein family HMM PF02518; match to protein family HMM TIGR01059 DNA gyrase, B subunit	DNA gyrase subunit B	DNA gyrase B subunit	DNA gyrase subunit B	DNA gyrase subunit B	DNA Gyrase Subunit B	DNA gyrase subunit B	identified by similarity to SP:P55992; match to protein family HMM PF00204; match to protein family HMM PF00986; match to protein family HMM PF01751; match to protein family HMM PF02518; match to protein family HMM TIGR01059 DNA gyrase, B subunit	DNA gyrase subunit B	DNA gyrase subunit B	DNA gyrase subunit B	Mb0005, gyrB, len: 714 aa. Equivalent to Rv0005, len: 714 aa, from Mycobacterium tuberculosis strain H37Rv, (99.9% identity in 714 aa overlap). gyrB, DNA gyrase subunit B (EC 5.99.1.3) (see citations below), equivalent, except in N-terminus, to other Mycobacterial DNA GYRASES SUBUNIT B e.g. T10005 from Mycobacterium leprae (697 aa); Q9L7L3|GYRB_MYCPA from Mycobacterium avium subsp.  paratuberculosis (677 aa) (has its N-terminus shorter); P48355|GYRB_MYCSM from Mycobacterium smegmatis (675 aa); etc. Also highly similar to others e.g. T10969 from Streptomyces coelicolor (686 aa); P50075|GYBS_STRSH from Streptomyces spheroides (684 aa); etc. Contains PS00177 DNA topoisomerase II signature. BELONGS TO THE TYPE II TOPOISOMERASE FAMILY. DNA GYRASE (SUBUNIT B) GYRB (DNA TOPOISOMERASE (ATP-HYDROLYSING)) (DNA TOPOISOMERASE II) (TYPE II DNA TOPOISOMERASE)	InterProMatches:IPR000565; initation of replication cycle and DNA elongation,Molecular Function: DNA binding (GO:0003677), Molecular Function: DNA topoisomerase (ATP-hydrolyzing) activity (GO:0003918), Molecular Function: ATP binding (GO:0005524), Biological Process: DNA metabolism (GO:0006259), Biological Process: DNA topological DNA gyrase (subunit B)	
CHLTR00194	Putative uncharacterized protein	conserved hypothetical protein	hypothetical cytosolic protein	Putative uncharacterized protein	Putative uncharacterized protein	Putative uncharacterized protein	
CHLTR00195	Putative uncharacterized protein	Candidate inclusion membrane protein	Candidate inclusion membrane protein	
CHLTR00196	Queuine tRNA-ribosyltransferase	Queuine tRNA-ribosyltransferase	Queuine tRNA-ribosyltransferase	Queuine tRNA-ribosyltransferase	Queuine tRNA-ribosyltransferase	Similar to queuine tRNA-ribosyltransferase hypothetical protein	conserved gene queuine/archaeosine tRNA-ribosyltransferase	Similar to queuine tRNA-ribosyltransferase hypothetical protein	Queuine tRNA-ribosyltransferase	identified by match to protein family HMM PF01702; match to protein family HMM TIGR00430; match to protein family HMM TIGR00449 queuine tRNA-ribosyltransferase	Queuine tRNA-ribosyltransferase	tRNA-guanine transglycosylase	Queuine tRNA-ribosyltransferase	queuine tRNA-ribosyltransferase (tRNA-guanine transglycosylase)	Queuine tRNA-ribosyltransferase	Queuine tRNA-ribosyltransferase	Queuine tRNA-ribosyltransferase	Queuine tRNA-ribosyltransferase	InterProMatches:IPR004803, IPR002616; Molecular Function: queuine tRNA-ribosyltransferase activity (GO:0008479), Biological Process: queuosine biosynthesis (GO:0008616), Biological Process: tRNA modification (GO:0006400), Molecular Function: queuine tRNA-ribosyltransferase activity (GO:0008479 tRNA-guanine transglycosylase	queuine tRNA-ribosyltransferase	Queuine tRNA-ribosyltransferase	identified by sequence similarity; putative; ORF located using Blastx/Glimmer/Genemark queuine tRNA-ribosyltransferase	Queuine tRNA-ribosyltransferase	tRNA-guanine transglycosylase	Queuine/archaeosine tRNA-ribosyltransferase	similar to Salmonella typhi CT18 queuine tRNA-ribosyltransferase; tRNA-guanine transglycosylase queuine tRNA-ribosyltransferase; tRNA-guanine transglycosylase	Similar to Thermoanaerobacter tengcongensis queuine tRNA-ribosyltransferase Tgt or TTE1183 SWALL:TGT_THETN (SWALL:Q8RAM9) (375 aa) fasta scores: E(): 2.3e-36, 38.83% id in 376 aa, and to Bacillus subtilis queuine tRNA-ribosyltransferase Tgt or BSU27710 SWALL:TGT_BACSU (SWALL:O32053) (381 aa) fasta scores: E(): 1.6e-30, 33.6% id in 375 aa putative queuine tRNA-ribosyltransferase	Queuine tRNA-ribosyltransferase	Queuine tRNA-ribosyltransferase	
CHLTR00197	Mg++ Transporter	CBS domain:Divalent cation transporter	Mg2 transporter	identified by match to protein family HMM PF00571; match to protein family HMM PF01769; match to protein family HMM PF03448; match to protein family HMM TIGR00400 magnesium transporter	Probable magnesium transporter	Mg2+ transporter	MG2+ TRANSPORT PROTEIN	Mg/Co/Ni transporter MgtE	Magnesium transporter	similar to Mg2+ transporter; Biological Process: cation transport (GO:0006812), Molecular Function: cation transporter activity (GO:0008324) Divalent cation transporter	identified by sequence similarity; putative; ORF located using Blastx/Glimmer/Genemark Mg++ transporter	Mg/Co/Ni transporter MgtE	Similar to many putative membrane transport proteins including: Bacillus halodurans magnesium transporter bh3224 SWALL:Q9K7Y3 (EMBL:AP001518) (454 aa) fasta scores: E(): 3e-33, 28.47% id in 460 aa, and to Chlamydophila caviae magnesium transporter MgtE or cca00496 SWALL:Q823C9 (EMBL:AE016995) (470 aa) fasta scores: E(): 8e-171, 98.5% id in 469 aa putative magnesium transporter	Mg++ transporter	hypothetical protein, similar to Mg2+ transporter	Putative divalent cation (Mg++/Co++/Ni++) transport protein	Hypothetical inner membrane protein	Ortholog of S. aureus MRSA252 (BX571856) SAR0976 putative divalent cation transport protein	hypothetical protein, similar to Mg2+ transporter	MgtE family, putative magnesium transport protein	Similar to rp||mgtE rc||mgtE; Ortholog to ERGA_CDS_04720 Magnesium transporter	COG2239 Mg/Co/Ni transporter	Mg(2+) transporter MgtE	Magnesium transporter	Mg/Co/Ni transporter MgtE (contains CBS domain)	Mg++ transporter	identified by match to protein family HMM PF00571; match to protein family HMM PF01769; match to protein family HMM PF03448; match to protein family HMM TIGR00400 magnesium transporter	hypothetical protein, similar to Mg2+ transporter	Similar to rp||mgtE rc||mgtE; Ortholog to ERWE_CDS_04820 Magnesium transporter	
CHLTR00198	Putative uncharacterized protein	conserved hypothetical protein	hypothetical membrane spanning protein	Putative integral membrane protein	Putative integral membrane protein	Putative integral membrane protein	
CHLTR00199	Putative uncharacterized protein	Candidate inclusion membrane protein	Candidate inclusion membrane protein	
CHLTR00200	Probable O-sialoglycoprotein endopeptidase	Probable O-sialoglycoprotein endopeptidase	Probable O-sialoglycoprotein endopeptidase	Probable O-sialoglycoprotein endopeptidase	Probable O-sialoglycoprotein endopeptidase	O-sialoglycoprotein endopeptidase	Probable O-sialoglycoprotein endopeptidase	Probable O-sialoglycoprotein endopeptidase	Similar to O-sialoglycoprotein endopeptidase hypothetical protein	conserved gene O-sialoglycoprotein endopeptidase	Similar to O-sialoglycoprotein endopeptidase hypothetical protein	Probable O-sialoglycoprotein endopeptidase	identified by match to protein family HMM PF00814; match to protein family HMM TIGR00329 metalloendopeptidase, putative, glycoprotease family	Probable O-sialoglycoprotein endopeptidase	O-sialoglycoprotein endopeptidase	probable o-sialoglycoprotein endopeptidase	identified by similarity to SP:P05852; match to protein family HMM PF00814; match to protein family HMM TIGR00329 O-sialoglycoprotein endopeptidase, putative	Probable O-sialoglycoprotein endopeptidase	glycoprotein endopeptidase	Probable O-sialoglycoprotein endopeptidase	O-sialoglycoprotein endopeptidase	O-SIALOGLYCOPROTEIN ENDOPEPTIDASE	Probable O-sialoglycoprotein endopeptidase	identified by similarity to SP:P40731; match to protein family HMM PF00814; match to protein family HMM TIGR00329 O-sialoglycoprotein endopeptidase	Probable O-sialoglycoprotein endopeptidase	O-sialoglycoprotein endopeptidase protein	Probable O-sialoglycoprotein endopeptidase	Mb3453c, -, len: 344 aa. Equivalent to Rv3419c, len: 344 aa, from Mycobacterium tuberculosis strain H37Rv, (100.0% identity in 344 aa overlap). Probable gcp, glycoprotease (EC 3.4.24.57), equivalent to P37969|GCP_MYCLE|GCP|ML0379|U229E|U1620c|B229_C3_246|B1620 _ C3_226 PROBABLE GLYCOPROTEASE from Mycobacterium leprae (351 aa), FASTA scores: opt: 1898, E(): 2.4e-101, (86.1% identity in 345 aa overlap). Highly similar to others e.g.  O86793|GCP_STRCO|GCP|SC6G4.30 from Streptomyces coelicolor (374 aa), FASTA scores: opt: 1282, E(): 4.1e-66, (60.45% identity in 344 aa overlap); Q9WXZ2|TM0145 from Thermotoga maritima (327 aa), FASTA scores: opt: 867, E(): 1.9e-42, (45.4% identity in 337 aa overlap); P05852|GCP_ECOLI|B3064 from Escherichia coli strain K12 (337 aa), FASTA scores: opt: 838, E(): 9e-41, (46.55% identity in 346 aa overlap); etc. Shows some similarity to Q50707|YY21_MYCTU|Rv3421c|MTCY78.08 (33.9% identity in 127 aa overlap). Contains PS01016 Glycoprotease family signature. BELONGS TO PEPTIDASE FAMILY M22; ALSO KNOWN AS THE GLYCOPROTEASE FAMILY. PROBABLE O-SIALOGLYCOPROTEIN ENDOPEPTIDASE GCP (GLYCOPROTEASE)	InterProMatches:IPR000905; Biological Process: proteolysis and peptidolysis (GO:0006508), Molecular Function: O-sialoglycoprotein endopeptidase activity (GO:0008450) O-sialoglycoprotein endopeptidase	
CHLTR00201	Oligopeptide Binding Protein	Oligopeptide-binding protein OppA	Dipeptide-binding protein dppE	Oligopeptide transport system binding protein precursor	Oligopeptide transport system binding protein precursor	
CHLTR00202	Oligopeptide Permease	ABC transporter of peptides	OppB oligopeptide transport system permease protein	Oligopeptide transport system membrane permease	Oligopeptide transport system membrane permease	Oligopeptide transport system membrane permease	
CHLTR00203	Oligopeptide Permease	Oligopeptide ABC trasporter permease protein	IPR000515: Binding-protein-dependent transport systems inner membrane component ABC superfamily (membrane), oligopeptide transport protein	similar to Salmonella typhimurium ABC superfamily (membrane), oligopeptide transport protein ABC superfamily (membrane), oligopeptide transport protein	Similar to Bacillus subtilis oligopeptide transport system permease protein OppC or spo0kc or bsu11450 SWALL:OPPC_BACSU (SWALL:P24139) (305 aa) fasta scores: E(): 2.8e-39, 39.03% id in 269 aa, and to Chlamydophila caviae peptide ABC transporter, permease protein OppC_1 or cca00603 SWALL:Q822S6 (EMBL:AE016996) (302 aa) fasta scores: E(): 1.1e-103, 93.7% id in 286 aa, and to Thermoanaerobacter tengcongensis ABC-type dipeptide/oligopeptide/nickel transport systems, permease components DppC4 or tte0613 SWALL:Q8RC35 (EMBL:AE013030) (305 aa) fasta scores: E(): 1.3e-40, 41.44% id in 263 aa putative peptide ABC transport system permease protein	Oligopeptide ABC transporter, permease protein	Oligopeptide transport system permease protein oppC	oligopeptide ABC transporter, permease	similar to Salmonella oligopeptide transport permease protein; Code: EP; COG: COG1173 oligopeptide transport permease protein-like protein	similar to Salmonella oligopeptide transport permease protein; Code: EP; COG: COG1173 OppC	oligopeptide transport system permease protein	putative transmembrane component of ABC transporter protein similarity:fasta; with=UniProt:OPPC_ECOLI (EMBL:ECD763); Escherichia coli O157:H7.; oppC; Oligopeptide transport system permease protein oppC.; length=302; id 52.443; 307 aa overlap; query 1-305; subject 1-302	ABC transporter of peptides	Binding-protein-dependent transport systems inner membrane component	Oligopeptide transport system permease protein OppC	binding-protein-dependent transport systems inner membrane component PFAM: binding-protein-dependent transport systems inner membrane component KEGG: gka:GK0813 oligopeptide ABC transporter (permease)	Binding-protein-dependent transport systems inner membrane component	Oligopeptide ABC transporter, permease protein	hypothetical protein similarity to COG1173 ABC-type dipeptide/oligopeptide/nickel transport systems, permease components(Evalue: 5E-66)	Oligopeptide ABC transporter, permease protein	ABC-type dipeptide/oligopeptide/nickel transport systems, permease component	binding-protein-dependent transport systems inner membrane component PFAM: binding-protein-dependent transport systems inner membrane component KEGG: jan:Jann_3052 binding-protein-dependent transport systems inner membrane component	ABC-type dipeptide/oligopeptide/nickel transport system, permease component	Dipeptide transport system permease protein dppC	putative oligopeptide ABC transporter, permease protein identified by similarity to SP:P24139; match to protein family HMM PF00528	OppC oligopeptide transport system permease protein	Oligopeptide transport system permease protein OppC	Binding-protein-dependent transport systems inner membrane component	Oligopeptide transport permease protein	
CHLTR00204	Oligopeptide Transport ATPase	transcript_id=ENSTBET00000009631	Oligopeptide/dipeptide ABC transporter, ATPase subunit	OppD oligopeptide transport ATP-binding protein	Oligopeptide transport ATP-binding protein	Oligopeptide transport system ATP-binding protein	Oligopeptide transport system ATP-binding protein	Oligopeptide/dipeptide ABC transporter, ATPase subunit	Oligopeptide transport system ATP-binding protein	
CHLTR00205	Oligopeptide Transport ATPase	putative transporter component similarity:fasta; SWALL:AAQ87143 (EMBL:AY316746); Rhizobium sp.; transporter; orfnames=rngr00118;; length 328 aa; 326 aa overlap; query 1-326 aa; subject 1-326 aa	OppF oligopeptide transport ATP-binding protein	Putative ABC transporter ATP-binding	Oligopeptide transport system ATP-binding protein	Oligopeptide transport system ATP-binding protein	Oligopeptide ABC transporter ATP binding protein	
CHLTR00206	Uncharacterized protein CT_203	conserved hypothetical protein	protein of unknown function DUF1186 PFAM: SEC-C motif domain protein; protein of unknown function DUF1186 KEGG: ana:alr7019 hypothetical protein	hypothetical membrane associated protein	Putative uncharacterized protein	Putative uncharacterized protein	Putative uncharacterized protein	Putative uncharacterized protein	
CHLTR00207	Dicarboxylate Translocator	identified by match to protein family HMM PF00939; match to protein family HMM TIGR00785 anion transporter family protein	2-oxoglutarate/malate translocator-like protein	Molecular Function: transporter activity (GO:0005215), Biological Process: sodium ion transport (GO:0006814), Cellular Component: membrane (GO:0016020) Sodium/sulphate symporter	cation transport protein 2-oxoglutarate-malate translocator	Similar to Bacillus subtilis YflS protein SWALL:O34726 (EMBL:Z99108) (478 aa) fasta scores: E(): 1e-99, 52.25% id in 465 aa, and to Chlamydophila caviae sodium:sulfate symporter family protein cca00607 SWALL:Q822S2 (EMBL:AE016996) (470 aa) fasta scores: E(): 1.2e-175, 94.24% id in 469 aa putative sodium:sulfate symporter	2-oxoglutarate/malate translocator homolog	Putative integral membrane transport protein	Ortholog of S. aureus MRSA252 (BX571856) SAR2775 sodium:sulfate symporter family protein	2-oxoglutarate/malate translocator homolog	Di- and tricarboxylate transporters CitT protein	2-oxoglutarate/malate translocator homologue	Sodium/sulphate symporter	Similar to the C-terminal region of Spinacia oleracea 2-oxoglutarate/malate translocator, chloroplast precursor SODiT1 SW:SOT1_SPIOL (Q41364) (569 aa) fasta scores: E(): 4.1e-81, 46.03% id in 467 aa, and to the full length Bacillus subtilis hypothetical protein YflS TR:O34726 (EMBL:Z99108) (478 aa) fasta scores: E(): 3.4e-100, 54.77% id in 471 aa sodium:sulfate symporter family protein	Best Blastp Hit: pir||A81194 C4-dicarboxylate transporter NMB0470 [imported] - Neisseria meningitidis (group B strain MD58) >gi|7225698|gb|AAF40907.1| (AE002404) C4-dicarboxylate transporter [Neisseria meningitidis MC58] COG0471 Cation transporters conserved hypothetical protein	identified by match to protein family HMM PF00939; match to protein family HMM TIGR00785 anion transporter family protein	similar to gi|49487472|ref|YP_044693.1| [Staphylococcus aureus subsp. aureus MSSA476], percent identity 76 in 471 aa, BLASTP E(): 0.0 putative di-and tricarboxylate transporter	identified by match to protein family HMM PF00939; match to protein family HMM TIGR00785 anion transporter family protein	2-oxoglutarate/malate translocator identified by match to protein family HMM PF00939; match to protein family HMM PF06808; match to protein family HMM TIGR00785	2-oxoglutarate-malate translocator	anion transporter	2-oxoglutarate/malate translocator COG0471 [P] Di- and tricarboxylate transporters	dicarboxylase translocator sodium:sulfate symporter family protein	2-oxoglutarate/malate translocator	Arsenic transporter family protein	sodium, sulfate symporter, putative	anion transporter	Di-and tricarboxylate transporter	anion transporter TIGRFAM: anion transporter PFAM: sodium/sulphate symporter KEGG: bsu:BG12951 similar to 2-oxoglutarate/malate translocator	
CHLTR00208	Fructose-6-P Phosphotransferase	pyrophosphate--fructose 6-phosphate 1-phosphotransferase beta chain	pyrophosphate--fructose 6-phosphate 1-phosphotransferase	phosphofructokinase PFAM: phosphofructokinase KEGG: tde:TDE1550 phosphofructokinase, pyrophosphate-dependent	6-phosphofructokinase PFAM: phosphofructokinase KEGG: sru:SRU_2111 phosphofructokinase subfamily	Diphosphate--fructose-6-phosphate 1- phosphotransferase	6-phosphofructokinase	Pyrophosphate--fructose 6-phosphate 1- phosphotransferase	Pyrophosphate--fructose 6-phosphate 1- phosphotransferase	6-phosphofructokinase	Phosphofructokinase	Pyrophosphate--fructose 6-phosphate 1- phosphotransferase, beta subunit	6-phosphofructokinase	Diphosphate/fructose-6-phosphate 1- phosphotransferase	Pyrophosphate--fructose 6-phosphate 1- phosphotransferase	6-phosphofructokinase, pyrophosphate-dependent	Putative diphosphate--fructose-6-phosphate 1- phosphotransferase	
CHLTR00209	Predicted acyltransferase family protein	acyltransferase	alpha/beta hydrolase	Hydrolase of the alpha/beta superfamily-like protein	Putative uncharacterized protein	Putative uncharacterized protein	Alpha/beta superfamily hydrolase	Dipeptidyl aminopeptidase/acylaminoacyl-peptidase -like protein	Hydrolases of the alpha/beta superfamily	Dienelactone hydrolase	Putative hydrolase	Putative uncharacterized protein	PGAP1 family protein	Putative uncharacterized protein	Putative uncharacterized protein	Dienelactone hydrolase family protein	PGAP1 family protein KEGG: pjd:Pjdr2_0873 PGAP1 family protein	Putative hydrolase	
CHLTR00210	Fructose-6-P Phosphotransferase	pyrophosphate--fructose 6-phosphate 1-phosphotransferase beta chain	pyrophosphate--fructose 6-phosphate 1-phosphotransferase	Pyrophosphate--fructose 6-phosphate 1- phosphotransferase	Pyrophosphate--fructose 6-phosphate 1- phosphotransferase	Pyrophosphate--fructose 6-phosphate 1- phosphotransferase	
CHLTR00211	KdtA protein	Probable 3-deoxy-d-manno-octulosonic-acid transferase transmembrane protein	3-deoxy-D-manno-octulosonic-acid transferase	3-Deoxy-D-manno-oct-2-ulosonic acid transferase	conserved gene 3-deoxy-D-manno-oct-2-ulosonic acid transferase	3-Deoxy-D-manno-oct-2-ulosonic acid transferase	identified by similarity to SP:P23282; match to protein family HMM PF04413 3-deoxy-D-manno-octulosonic acid transferase	Probable 3-deoxy-D-manno-octulosonic-acid transferase	3-deoxy-D-manno-octulosonic acid transferase	identified by similarity to SP:P23282; match to protein family HMM PF04413 3-deoxy-D-manno-octulosonic-acid transferase	3-deoxy-D-manno-octulosonic acid transferase protein	3-deoxy-D-manno-octulosonic-acid transferase	identified by sequence similarity; putative; ORF located using Blastx/Glimmer/Genemark 3-deoxy-D-manno-octulosonic acid transferase	3-deoxy-D-manno-octulosonic-acid transferase (KDO transferase)	similar to Salmonella typhi CT18 3-deoxy-D-manno-octulosonic-acid transferase 3-deoxy-D-manno-octulosonic-acid transferase	Identical to previously sequenced Chlamydophila abortus 3-deoxy-D-manno-2-octulosonic acid transferase GseA SWALL:P71136 (EMBL:U72500) (411 aa) fasta scores: E(): 1.6e-169, 100% id in 411 aa, and to Chlamydia psittaci 3-deoxy-D-manno-2-octulosonic acid GseA SWALL:Q06380 (EMBL:X69476) (411 aa) fasta scores: E(): 1.2e-163, 95.37% id in 411 aa, and to Chlamydophila caviae 3-deoxy-D-manno-2-octulosonic acid transferase KdtA or cca00611 SWALL:Q822R8 (EMBL:AE016996) (434 aa) fasta scores: E(): 9.1e-149, 80.18% id in 434 aa. Possible alternative start site at codon 23. 3-deoxy-D-manno-2-octulosonic acid transferase	3-Deoxy-D-manno-octulosonic-acid transferase	similar to BRA0215, 3-deoxy-D-manno-octulosonic-acid transferase KdtA, 3-deoxy-D-manno-octulosonic-acid transferase	3-deoxy-D-manno-octulosonic acid transferase	3-deoxy-d-manno-octulosonic-acid transferase	3-DEOXY-D-MANNO-OCTULOSONIC-ACID TRANSFERASE	3-deoxy-D-manno-octulosonic-acid transferase	3-deoxy-D-manno-octulosonic-acid transferase	Evidence 2a : Function of homologous gene experimentally demonstrated in an other organism; Product type e : enzyme 3-deoxy-D-manno-2-octulosonate transferase	3-deoxy-D-manno-octulosonic-acid transferase	3-deoxy-D-manno-octulosonic-acid transferase	KDO transferase; Similar to: HI0652, KDTA_HAEIN 3-deoxy-D-manno-octulosonic acid transferase	Similar to Escherichia coli, Escherichia coli O6, and Escherichia coli O157:H7 3-deoxy-D-manno-octulosonic-acid transferase KdtA or WaaA or B3633 or C4457 or Z5057 or ECS4508 SWALL:KDTA_ECOLI (SWALL:P23282) (425 aa) fasta scores: E(): 6.1e-20, 28.72% id in 369 aa, and to Bacteroides thetaiotaomicron 3-deoxy-D-manno-octulosonic-acid transferase BT2747 SWALL:Q8A456 (EMBL:AE016937) (407 aa) fasta scores: E(): 2.1e-147, 87.46% id in 407 aa 3-deoxy-D-manno-octulosonic-acid transferase	
CHLTR00212	Leucyl-tRNA synthetase	Leucyl-tRNA synthetase	Leucyl-tRNA synthetase	leucyl-tRNA synthetase	Leucyl-tRNA synthetase	identified by match to protein family HMM PF00133; match to protein family HMM TIGR00396 leucyl-tRNA synthetase	Leucyl-tRNA synthetase	Leucyl-tRNA synthetase	leucyl-tRNA synthetase	Leucyl-tRNA synthetase	Leucyl-tRNA synthetase	Leucyl-tRNA synthetase	Leucyl-tRNA synthetase	Leucyl-tRNA synthetase	Mb0042, leuS, len: 969 aa. Equivalent to Rv0041, len: 969 aa, from Mycobacterium tuberculosis strain H37Rv, (100.0% identity in 969 aa overlap). Probable leucyl-tRNA synthetase (EC 6.1.1.4), equivalent to NP_301156.1|NC_002677|MLCB628_3 leucyl-tRNA synthase from Mycobacterium leprae (972 aa), FASTA score: (83.6% identity in 972 aa overlap); and highly similar to MLCB1770_20 from Mycobacterium leprae (824 aa), FASTA score: (82.8% identity in 824 aa overlap). Also highly similar to others e.g. CAB66249.1|AL136518 leucyl-tRNA synthetase from Streptomyces coelicolor (966 aa); NP_244147.1|NC_002570 leucyl-tRNA synthetase from Bacillus halodurans (806 aa); SYL_BACSU|P36430 leucyl-tRNA synthetase from Bacillus subtilis (804 aa), FASTA scores: opt: 714, E(): 3.1e-38, (43.7% identity in 938 aa overlap); etc. Contains PS00178 Aminoacyl-transfer RNA synthetases class-I signature. BELONGS TO CLASS-I AMINOACYL-TRNA SYNTHETASE FAMILY. PROBABLE LEUCYL-tRNA SYNTHETASE LEUS (LEUCINE--tRNA LIGASE) (LEURS)	InterProMatches:IPR002302; Molecular Function: leucine-tRNA ligase activity (GO:0004823), Molecular Function: ATP binding (GO:0005524), Biological Process: leucyl-tRNA aminoacylation (GO:0006429) leucyl-tRNA synthetase	leucyl-tRNA synthetase	Leucyl-tRNA synthetase	LeuS COG0495 Leucyl-tRNA synthetase leucyl-tRNA synthetase	Leucyl-tRNA synthetase	Similar to Bacillus subtilis leucyl-tRNA synthetase LeuS or bsu30320 SWALL:SYL_BACSU (SWALL:P36430) (804 aa) fasta scores: E(): 1.4e-140, 50.89% id in 835 aa, and to Chlamydophila caviae leucyl-trna synthetase LeuS or cca00612 SWALL:SYL_CHLCV (SWALL:Q822R7) (820 aa) fasta scores: E(): 0, 89.51% id in 820 aa, and to Lactococcus lactis leucyl-tRNA synthetase LeuS or ll0816 SWALL:SYL_LACLA (SWALL:Q9CHB6) (829 aa) fasta scores: E(): 2.3e-168, 50.24% id in 830 aa putative leucyl-tRNA synthetase	Leucyl-tRNA synthetase	leucyl-tRNA synthetase	identified by match to PFAM protein family HMM PF00133 leucyl-tRNA synthetase	Ortholog of S. aureus MRSA252 (BX571856) SAR1843 leucyl-tRNA synthetase	Leucyl-tRNA synthetase	leucyl-tRNA synthetase	Leucyl-tRNA synthetase	best blastp match gb|AAK33273.1| (AE006486) putative leucyl-tRNA synthetase [Streptococcus pyogenes M1 GAS] putative leucyl-tRNA synthetase	
CHLTR00214	UPF0301 protein CT_211	UPF0301 protein NE1668	UPF0301 protein WIGBR1650	UPF0301 protein RSc0675	UPF0301 protein plu1183	Similar to conserved hypothetical protein hypothetical protein	conserved gene transcriptional regulator	Similar to conserved hypothetical protein hypothetical protein	identified by similarity to GB:BAC46757.1; match to protein family HMM PF02622 conserved hypothetical protein	UPF0301 protein CV_3909	UPF0301 protein XF_2228	Transcriptional regulator protein	UPF0301 protein Bfl251	identified by sequence similarity; putative; ORF located using Blastx/Glimmer/Genemark transcriptional regulator	IPR003774: Protein of unknown function DUF179 Protein yqgE	similar to Salmonella typhi CT18 conserved hypothetical protein conserved hypothetical protein	Similar to Pseudomonas aeruginosa transcriptional regulator AlgH or pa0405 SWALL:Q9RQ16 (EMBL:AF137022) (189 aa) fasta scores: E(): 1.4e-10, 31.57% id in 171 aa, and to Chlamydophila caviae transcriptional regulator, putative cca00630 SWALL:Q822P9 (EMBL:AE016996) (189 aa) fasta scores: E(): 2.3e-74, 93.65% id in 189 aa, and to Chlorobium tepidum hypothetical protein Ct0663 SWALL:Q8KEM4 (EMBL:AE012839) (187 aa) fasta scores: E(): 6.9e-23, 37.91% id in 182 aa conserved hypothetical protein	similar to BR0480, conserved hypothetical protein conserved hypothetical protein	UPF0301 protein XAC2918	UPF0301 protein BQ03640	UPF0301 protein YPTB3208	Hypothetical protein	Evidence 4 : Homolgs of previously reported genes of unknown function conserved hypothetical protein	COG1678 putative transcriptional regulator	transcriptional regulator, AlgH	Similar to: HI0304, YQGE_HAEIN conserved hypothetical protein	Similar to Pseudomonas aeruginosa AlgH or pa0405 SWALL:Q9RQ16 (EMBL:AF137022) (189 aa) fasta scores: E(): 8.2e-10, 30% id in 170 aa, and to Bacteroides thetaiotaomicron putative transcriptional regulator BT1078 SWALL:AAO76185 (EMBL:AE016930) (196 aa) fasta scores: E(): 1.8e-63, 80.1% id in 196 aa, and to Chlorobium tepidum hypothetical protein CT0663 SWALL:Q8KEM4 (EMBL:AE012839) (187 aa) fasta scores: E(): 5.6e-19, 34.27% id in 178 aa putative transcriptional regulator	Putative transcriptional regulator Hypothetical protein	UPF0301 protein PP_4995	
CHLTR00213	Glutamate-1-semialdehyde 2,1-aminomutase	Glutamate-1-semialdehyde 2,1-aminomutase	Glutamate-1-semialdehyde 2,1-aminomutase	Glutamate-1-semialdehyde 2,1-aminomutase	Similar to glutamate-1-semialdehyde-2,1-aminomutase hypothetical protein	conserved gene glutamate-1-semialdehyde-2,1-aminomutase	Similar to glutamate-1-semialdehyde-2,1-aminomutase hypothetical protein	glutamate-1-semialdehyde aminomutase	identified by similarity to SP:P48247; match to protein family HMM PF00202 glutamate-1-semialdehyde 2,1-aminomutase	Glutamate-1-semialdehyde 2,1-aminomutase	Glutamate-1-semialdehyde 2,1-aminomutase	Glutamate-1-semialdehyde 2,1-aminomutase	identified by similarity to SP:P30949; match to protein family HMM PF00202; match to protein family HMM TIGR00713 glutamate-1-semialdehyde-2,1-aminomutase	Glutamate-1-semialdehyde 2,1-aminomutase	Beta-alanine-pyruvate aminotransferase protein	Glutamate-1-semialdehyde 2,1-aminomutase	Mb0537, hemL, len: 462 aa. Equivalent to Rv0524, len: 462 aa, from Mycobacterium tuberculosis strain H37Rv, (100.0% identity in 462 aa overlap). Probable hemL, glutamate-1-semialdehyde 2,1-aminomutase (EC 5.4.3.8), equivalent to P46716|GSA_MYCLE GLUTAMATE-1-SEMIALDEHYDE 2,1-AMINOMUTASE from Mycobacterium leprae (446 aa), FASTA scores: opt: 1532, E(): 0, (82.6% identity in 460 aa overlap). Also highly similar to others e.g.  Q9F2S0|GSA_STRCO from Streptomyces coelicolor (438 aa); Q06774|GSA_PROFR from Propionibacterium freudenreichii (441 aa); etc. Contains PS00600 Aminotransferases class-III pyridoxal-phosphate attachment site. BELONGS TO CLASS-III OF PYRIDOXAL-PHOSPHATE-DEPENDENT AMINOTRANSFERASES. COFACTOR: PYRIDOXAL PHOSPHATE. PROBABLE GLUTAMATE-1-SEMIALDEHYDE 2,1-AMINOMUTASE HEML (GSA) (GLUTAMATE-1-SEMIALDEHYDE AMINOTRANSFERASE) (GSA-AT)	glutamate-1-semialdehyde 2,1-aminomutase	identified by sequence similarity; putative; ORF located using Blastx/Glimmer/Genemark glutamate-1-semialdehyde 2,1-aminomutase	Glutamate-1-semialdehyde 2,1-aminomutase	IPR005814: Aminotransferase class-III glutamate-1-semialdehyde aminotransferase (aminomutase)	similar to Salmonella typhi CT18 glutamate-1-semialdehyde 2,1-aminomutase glutamate-1-semialdehyde 2,1-aminomutase	Similar to Escherichia coli glutamate-1-semialdehyde 2,1-aminomutase HemL or Gsa or PopC or b0154 SWALL:GSA_ECOLI (SWALL:P23893) (426 aa) fasta scores: E(): 2.7e-56, 39.09% id in 440 aa, and to Chlamydophila caviae glutamate-1-semialdehyde-2,1-aminomutase HemL or cca00629 SWALL:Q822Q0 (EMBL:AE016996) (437 aa) fasta scores: E(): 6.1e-143, 77.88% id in 434 aa, and to Yersinia pestis glutamate-1-semialdehyde 2,1-aminomutase HemL or ypo3389 or y0799 SWALL:GSA_YERPE (SWALL:Q8ZBL9) (426 aa) fasta scores: E(): 5.4e-57, 40.04% id in 427 aa putative glutamate-1-semialdehyde 2,1-aminomutase	Glutamate-1-semialdehyde 2,1-aminomutase	Glutamate-1-semialdehyde 2,1-aminomutase	Glutamate-1-semialdehyde 2,1-aminomutase	Putative glutamate-1-semialdehyde 2,1-aminomutase	glutamate-1-semialdehyde 2,1-aminomutase	glutamate-1-semialdehyde aminotransferase	
CHLTR00215	Putative uncharacterized protein	Uncharacterized conserved protein	conserved hypothetical protein	hypothetical cytosolic protein	Putative uncharacterized protein	Putative uncharacterized protein	Putative uncharacterized protein	Putative uncharacterized protein	
CHLTR00216	Ribose-5-phosphate isomerase A	Ribose-5-phosphate isomerase A	ribose 5-phosphate isomerase	Ribose-5-phosphate isomerase A	Ribose-5-phosphate isomerase A	Ribose-5-phosphate isomerase A	Ribose-5-phosphate isomerase A	Highly similar to ribose 5-phosphate isomerase RpiA hypothetical protein	conserved gene ribose-5-phosphate isomerase A	Highly similar to ribose 5-phosphate isomerase RpiA hypothetical protein	Ribose-5-phosphate isomerase A	identified by similarity to SP:Q9ZU38; match to protein family HMM TIGR00021 ribose 5-phosphate isomerase	Ribose 5-phosphate isomerase	ribose 5-phosphate isomerase	identified by match to protein family HMM PF06026; match to protein family HMM TIGR00021 ribose 5-phosphate isomerase	Ribose-5-phosphate isomerase A	ribose 5-phosphate isomerase	Ribose-5-phosphate isomerase A	Ribose-5-phosphate isomerase A	Ribose-5-phosphate isomerase A	Ribose 5-phosphate isomerase A	ribose 5-phosphate isomerase A	Ribose-5-phosphate isomerase A	identified by sequence similarity; putative; ORF located using Blastx/Glimmer/Genemark ribose-5-phosphate isomerase A	RpiA COG0120 Ribose 5-phosphate isomerase ribose-5-phosphate isomerase	Ribose-5-phosphate isomerase A	Ribose-5-phosphate isomerase A	IPR004788: Ribose 5-phosphate isomerase ribosephosphate isomerase, constitutive	similar to Salmonella typhi CT18 ribose 5-phosphate isomerase ribose 5-phosphate isomerase	
CHLTR00217	Putative uncharacterized protein	Candidate inclusion membrane protein	Candidate inclusion membrane protein	
CHLTR00218	Probable fructose-bisphosphate aldolase class 1	3-oxoacyl-[acyl-carrier-protein] synthase I	DhnA-type fructose-1,6-bisphosphate aldolase	similar to Salmonella typhi CT18 fructose-bisphosphate aldolase class I fructose-bisphosphate aldolase class I	Similar to Escherichia coli, and Escherichia coli O6 fructose-bisphosphate aldolase class I FbaB or DhnA SWALL:ALF1_ECOLI (SWALL:P71295) (349 aa) fasta scores: E(): 1.3e-88, 61.6% id in 349 aa, and to Salmonella typhi, and Salmonella typhimurium fructose-bisphosphate aldolase class I FbaB or t0715 or stm2141 or sty2370 SWALL:Q8XFP7 (EMBL:AE016836) (350 aa) fasta scores: E(): 2.1e-89, 62% id in 350 aa fructose-bisphosphate aldolase class I	Similar to sp|Q9PKH8|ALF1_CHLMU sp|O84217|ALF1_CHLTR sp|P71295|ALF1_ECOLI sp|Q9Z8Q7|ALF1_CHLPN; Ortholog to ERGA_CDS_00560 Probable fructose-bisphosphate aldolase class I	COG1830 FbaB DhnA-type fructose-1,6-bisphosphate aldolase similar to NP_288599.1 fructose-bisphosphate aldolase	COG1830 fructose-bisphosphate aldolase	Similar to Escherichia coli, and Escherichia coli O6 fructose-bisphosphate aldolase class I FbaB or DhnA or B2097 or C2623 SWALL:ALF1_ECOLI (SWALL:P71295) (349 aa) fasta scores: E(): 1.7e-91, 65.41% id in 347 aa, and to Chlamydophila caviae fructose-bisphosphate aldolase class I FbaB or CCA00499 SWALL:Q823C6 (EMBL:AE016995) (349 aa) fasta scores: E(): 1.1e-94, 66.85% id in 350 aa putative fructose-bisphosphate aldolase class I	3-oxoacyl-[acyl-carrier-protein] synthase I	DhnA-type fructose-1,6-bisphosphate aldolase or related enzyme	Similar to sp|Q9PKH8|ALF1_CHLMU sp|O84217|ALF1_CHLTR sp|P71295|ALF1_ECOLI sp|Q9Z8Q7|ALF1_CHLPN; Ortholog to ERWE_CDS_00590 Probable fructose-bisphosphate aldolase class I	fructose-bisphosphate aldolase (EC 4.1.2.13) 1	Code: G; COG: COG1830 conserved hypothetical protein	Fructose-bisphosphate aldolase	Fructose-1,6-bisphosphate aldolase	RSP_3270 is a homologous protein, FbaA. D-FRUCTOSE 1,6-BISPHOSPHATE = GLYCERONE PHOSPHATE + D-GLYCERALDEHYDE 3-PHOSPHATE. ACTIVATED BY CITRATE. (BY SIMILARITY) Citation: Thomson,G.J., Howlett,G.J., Ashcroft,A.E., Berry,A. (1998) Biochem. J. 331:437-445 Fructose-bisphosphate aldolase class I	Code: G; COG: COG1830 conserved hypothetical protein	putative fructose-bisphosphate aldolase, class I identified by similarity to SP:P71295; match to protein family HMM PF01791	Deoxyribose-phosphate aldolase/phospho-2-dehydro-3-deoxyheptonate aldolase	Deoxyribose-phosphate aldolase family identified by match to protein family HMM PF01791	Fructose-bisphosphate aldolase	Code: G; COG: COG1830; orf conserved hypothetical protein	1,6-fructose-bisphosphate aldolase class I EC 4.1.2.13	Fructose-bisphosphate aldolase	fructose-bisphosphate aldolase, class I identified by similarity to SP:P71295; match to protein family HMM PF01791	Fructose-bisphosphate aldolase class I	Fructose-bisphosphate aldolase	fructose-biphosphate aldolase, class I identified by similarity to SP:P71295; match to protein family HMM PF01791	
CHLTR00219	Amino Acid Transporter	Similar to many amino acid transport proteins including: Lactococcus lactis glutamate/gamma-aminobutyrate antiporter GadC SWALL:GADC_LACLC (SWALL:O30417) (503 aa) fasta scores: E(): 5.5e-46, 30.67% id in 463 aa and Brucella melitensis glutamate/gamma-aminobutyrate antiporter bmeii0909 SWALL:Q8YBJ1 (EMBL:AE009724) (510 aa) fasta scores: E(): 1.2e-54, 34.34% id in 460 aa putative amino acid permease	similar to BRA0339, identified by sequence similarity to GB:AAL54151.1; glutamate/gamma-aminobutyrate antiporter glutamate/gamma-aminobutyrate antiporter	Similar to Q8YBJ1 Glutamate:gamma-aminobutyrate antiporter from Brucella melitensis (510 aa). FASTA: opt: 983 Z-score: 1079.5 E(): 3.1e-52 Smith-Waterman score: 983; 34.698 identity in 464 aa overlap Glutamate:gamma-aminobutyric acid antiporter family protein (APC family protein)	Putative amino acid transporter	Aromatic amino acid permease:Amino acid/polyamine transporter, family I:Domain found in permeases	amino acid antiporter	amino acid transporter	Amino acid transporters	Glutamate:gamma-aminobutyric acid antiporter family protein (APC family protein) Similar to Q8YBJ1 Glutamate:gamma-aminobutyrate antiporter from Brucella melitensis (510 aa). FASTA: opt: 983 Z-score: 1079.5 E(): 3.1e-52 Smith-Waterman score: 983; 34.698 identity in 464 aa overlap	probable amino acid transporter STY2589 identified by match to protein family HMM PF00324	Amino acid transporter	Glutamate/gamma-aminobutyrate anti-porter	glutamate/gamma-aminobutyrate antiporter	Putative amino acid permease	Probable glutamate:gamma-aminobutyric acid APC family amino acid-polyamine-organocation transporter	Glutamate:gamma-aminobutyric acid antiporter family protein	putative amino acid antiporter Code: E; COG: COG0531	dicarboxylic amino acid permease go_component: signal recognition particle (sensu Eukaryota)	amino acid-polyamine-organocation (APC) superfamily protein	Conserved hypothetical membrane protein	Magnaporthe grisea hypothetical protein	Glutamate/gamma-aminobutyrate anti-porter	Botrytis cinerea hypothetical protein	Amino acid permease	Putative uncharacterized protein	Amino acid permease-associated region	Amino acid permease-associated region	Amino acid permease-associated region	
CHLTR00220	PP-Loop Superfamily ATPase	similar to conserved hypothetical protein hypothetical protein	conserved gene hypothetical protein	similar to conserved hypothetical protein hypothetical protein	identified by match to protein family HMM PF01171 PP-loop family protein	Putative uncharacterized protein	Similar to Rhizobium loti hypothetical protein Mlr0047 SWALL:Q98NP4 (EMBL:AP002994) (271 aa) fasta scores: E(): 4.8e-17, 35.15% id in 219 aa and to Xylella fastidiosa hypothetical protein Xf0569 xf0569 SWALL:Q9PFT8 (EMBL:AE003903) (312 aa) fasta scores: E(): 8.4e-17, 34.34% id in 230 aa conserved hypothetical protein	Putative uncharacterized protein	similar to BR0831, conserved hypothetical protein conserved hypothetical protein	Putative	Evidence 4 : Homolgs of previously reported genes of unknown function conserved hypothetical protein	tRNA 2-thiocytidine biosynthesis protein ttcA	Similar to Bacteroides thetaiotaomicron conserved hypothetical protein BT4558 SWALL:AAO79663 (EMBL:AE016945) (248 aa) fasta scores: E(): 9.1e-87, 85.88% id in 248 aa, and to Clostridium perfringens hypothetical protein CPE0990 SWALL:Q8XLQ1 (EMBL:AP003188) (244 aa) fasta scores: E(): 1e-25, 36.43% id in 247 aa, and to Clostridium tetani ATPase of the PP-loop superfamily CTC00320 SWALL:AAO34961 (EMBL:AE015937) (236 aa) fasta scores: E(): 1.7e-24, 34.18% id in 234 aa conserved hypothetical protein	tRNA 2-thiocytidine biosynthesis protein ttcA	identified by similarity to GB:AAN67262.1 conserved hypothetical protein	conserved hypothetical protein	PP-loop	conserved hypothetical protein	conserved hypothetical protein	ATPase, PP-loop superfamily	Citation: (2002) Proc. Natl. Acad. Sci. U.S.A.  99:443-448 ATPases of the PP superfamily	PP-loop protein	putative cell cycle control ATPase	PP-loop	Putative uncharacterized protein	conserved hypothetical protein	predicted ATPase of the PP-loop superfamily implicated in cell cycle control COG0037	conserved hypothetical protein similarity:fasta; with=UniProt:Q8UEA2_AGRT5 (EMBL:AE009140); Agrobacterium tumefaciens (strain C58/ATCC 33970).; Hypothetical protein Atu1858.; length=311; id 86.014; 286 aa overlap; query 4-289; subject 16-301	PP-loop domain protein PFAM: PP-loop: (2.1e-08) KEGG: dra:DR0480 hypothetical protein, ev=1e-139, 84% identity	
CHLTR00221	5'-nucleotidase surE	5'-nucleotidase surE	Similar to Escherichia coli, Escherichia coli O6, and Escherichia coli O157:H7 acid phosphatase sure sure or b2744 or c3311 or z4052 or ecs3598 SWALL:SURE_ECOLI (SWALL:P36664) (253 aa) fasta scores: E(): 4.8e-13, 31.27% id in 243 aa, and to Vibrio cholerae acid phosphatase sure sure or vc0531 SWALL:SURE_VIBCH (SWALL:Q9KUI9) (250 aa) fasta scores: E(): 1.3e-20, 35.53% id in 242 aa putative hydrolase	5'-nucleotidase surE	Similar to sp|Q9A6T5|SURE_CAUCR sp|Q8UEQ3|SURE_AGRT5 sp|O08248|SURE_RHIME sp|Q8YGS7|SURE_BRUME; Ortholog to ERGA_CDS_03050 Acid phosphatase surE	COG0496 stationary-phase survival protein	Similar to Thermoanaerobacter tengcongensis acid phosphatase SurE or TTE1338 SWALL:SURE_THETN (SWALL:Q8RA90) (255 aa) fasta scores: E(): 4.7e-28, 34.52% id in 252 aa, and to Bacteroides thetaiotaomicron stationary-phase survival protein SurE BT4003 SWALL:Q8A0L8 (EMBL:AE016943) (259 aa) fasta scores: E(): 4.2e-85, 78.26% id in 253 aa, and to Porphyromonas gingivalis W83 stationary-phase survival protein SurE or PG2163 SWALL:AAQ67113 (EMBL:AE017179) (256 aa) fasta scores: E(): 1.8e-34, 40% id in 245 aa putative stationary-phase survival acid phosphatase	Similar to sp|Q9A6T5|SURE_CAUCR sp|Q8UEQ3|SURE_AGRT5 sp|O08248|SURE_RHIME sp|Q8YGS7|SURE_BRUME; Ortholog to ERWE_CDS_03100 Acid phosphatase surE	Code: R; COG: COG0496 survival protein	Survival protein SurE	Code: R; COG: COG0496 survival protein	SurE acid phosphatase	stationary-phase survival protein SurE	acid phosphatase SurE TIGRFAMsMatches:TIGR00087	Code: R; COG: COG0496 survival protein	stationary-phase survival acid phosphatase EC 3.1.3.2	5'-nucleotidase , exopolyphosphatase , 3'- nucleotidase	stationary-phase survival protein SurE KEGG: sil:SPO2688 acid phosphatase SurE, ev=1e-107, 72% identity TIGRFAM: stationary-phase survival protein SurE: (9.6e-57) PFAM: Survival protein SurE: (1.3e-63)	Multifunctional protein surE	stationary-phase survival protein SurE	stationary-phase survival protein SurE KEGG: gsu:GSU1523 stationary-phase survival protein SurE TIGRFAM: stationary-phase survival protein SurE PFAM: Survival protein SurE	stationary-phase survival protein SurE	stationary-phase survival protein SurE	Multifunctional protein surE	stationary-phase survival protein SurE KEGG: bur:Bcep18194_B2902 acid phosphatase TIGRFAM: stationary-phase survival protein SurE PFAM: Survival protein SurE	acid phosphatase, survival protein	stationary-phase survival protein SurE KEGG: bcn:Bcen_4813 stationary-phase survival protein SurE TIGRFAM: stationary-phase survival protein SurE PFAM: Survival protein SurE	SurE acid phosphatase	stationary-phase survival protein SurE	
CHLTR00222	4-hydroxybenzoate octaphenyltransferase	4-hydroxybenzoate octaprenyltransferase	UbiA protein	4-hydroxybenzoate octaprenyltransferase	4-hydroxybenzoate octaprenyltransferase	identified by match to protein family HMM PF01040; match to protein family HMM TIGR01475 4-hydroxybenzoate octaprenyltransferase, putative	4-hydroxybenzoate octaprenyltransferase	4-hydroxybenzoate octaprenyltransferase	4-hydroxybenzoate octaprenyltransferase	4-hydroxybenzoate polyprenyltransferase	Similar to many including: Escherichia coli, Escherichia coli O6, and Escherichia coli O157:H7 4-hydroxybenzoate octaprenyltransferase UbiA or Cyr SWALL:UBIA_ECOLI (SWALL:P26601) (290 aa) fasta scores: E(): 6.2e-05, 27.89% id in 294 aa, and to Campylobacter jejuni putative 4-hydroxybenzoate octaprenyltransferase UbiA or cj0164C SWALL:Q9PIW3 (EMBL:AL139074) (294 aa) fasta scores: E(): 5.5e-17, 28.52% id in 298 aa putative exported transferase	4-HYDROXYBENZOATE OCTAPRENYLTRANSFERASE	4-hydroxybenzoate octaprenyltransferase	Putative 4-hydroxybenzoate octaprenyltransferase	Similar to sp|O52366|UBIA_PROST sp|P57970|UBIA_PASMU sp|P26601|UBIA_ECOLI rp||ubiA rc||ubiA sp|Q10252|COQ2_SCHPO; Ortholog to ERGA_CDS_05990 4-hydroxybenzoate octaprenyltransferase	4-hydroxybenzoate octaprenyltransferase	COG0382 UbiA 4-hydroxybenzoate polyprenyltransferase and related prenyltransferases similar to NP_697445.1 4-hydroxybenzoate octaprenyltransferase	4-hydroxybenzoate octaprenyltransferase	4-hydroxybenzoate polyprenyltransferase	4-HB polyprenyltransferase 4-hydroxybenzoate octaprenyltransferase	4-hydroxybenzoate octaprenyltransferase	4-hydroxybenzoate polyprenyltransferase	Similar to sp|O52366|UBIA_PROST sp|P57970|UBIA_PASMU sp|P26601|UBIA_ECOLI rp||ubiA rc||ubiA sp|Q10252|COQ2_SCHPO; Ortholog to ERWE_CDS_06080 4-hydroxybenzoate octaprenyltransferase	ortholog to Escherichia coli bnum: b4040; MultiFun: Cell structure 6.1; Metabolism 1.3.6, 1.5.3.11 4-hydroxybenzoate octaprenyl transferase	Best Blastp Hit: gb|AAF41148.1| (AE002428) 4-hydroxybenzoate octaprenyltransferase [Neisseria meningitidis MC58] COG0382 4-hydroxybenzoate octaprenyltranferase putative 4-hydroxybenzoate octaprenyltransferase	4-hydroxybenzoate polyprenyltransferase, putative	4-hydroxybenzoate polyprenyl transferase identified by match to protein family HMM PF01040; match to protein family HMM TIGR01474	4-hydroxybenzoate polyprenyl transferase	putative 4-hydroxybenzoate--polyprenyl transferase	
CHLTR00224	Putative uncharacterized protein yqfU	conserved hypothetical protein	Similar to many proteins of undefined function including: Bacillus cereus hypothetical membrane spanning protein Bc4280 SWALL:Q812T4 (EMBL:AE017011) (292 aa) fasta scores: E(): 7.2e-35, 39.56% id in 278 aa and Listeria monocytogenes, Listeria innocua hypothetical protein Lmo1385 or lin1422 SWALL:Q92BX0 (EMBL:AL591978) (308 aa) fasta scores: E(): 5.7e-28, 37.24% id in 290 aa putative lipoprotein	identified by match to protein family HMM PF02588 membrane protein, putative	probable membrane protein	conserved hypothetical protein	hypothetical protein similarity to COG1284 Uncharacterized BCR(Evalue: 8E-76)	conserved hypothetical protein; possible permease	hypothetical membrane spanning protein	Complete genome	Hypothetical protein	conserved hypothetical protein	Putative uncharacterized protein	Putative uncharacterized protein precursor	Putative uncharacterized protein	Putative uncharacterized protein	YqfU	Putative uncharacterized protein	Putative uncharacterized protein	Putative uncharacterized protein precursor	Hypothetical membrane protein	Hypothetical yqfU protein	Putative exported protein precursor	Putative exported protein precursor	Membrane protein	Membrane protein	Putative membrane protein	Membrane protein	Putative membrane protein	
CHLTR00223	Probable aromatic acid decarboxylase	3-octaprenyl-4-hydroxybenzoate decarboxylase UbiX	Probable 3-octaprenyl-4-hydroxybenzoate carboxy- lyase protein	3-octaprenyl-4-hydroxybenzoate carboxy-lyase	3-octaprenyl-4-hydroxybenzoate carboxy-lyase	3-polyprenyl-4-hydroxybenzoate decarboxylase	Molecular Function: carboxy-lyase activity (GO:0016831) 3-octaprenyl-4-hydroxybenzoate carboxy-lyase	3-polyprenyl-4-hydroxybenzoate decarboxylase	3-octaprenyl-4-hydroxybenzoate carboxy-lyase	3-octaprenyl-4-hydroxybenzoate carboxy-lyase	3-polyprenyl-4-hydroxybenzoate decarboxylase	similar to Salmonella typhi CT18 putative decarboxylase putative decarboxylase	Weakly similar to the C-terminus of Saccharomyces cerevisiae phenylacrylic acid decarboxylase pad1 or pof1 or ydr538W SWALL:PAD1_YEAST (SWALL:P33751) (242 aa) fasta scores: E(): 5.8e-24, 38.09% id in 189 aa. Also similar to several others for which function has to be fully defined e.g. Bacillus firmus probable aromatic acid decarboxylase SWALL:PAAD_BACFI (SWALL:P94300) (200 aa) fasta scores: E(): 2.3e-27, 44.89% id in 196 aa putative flavoprotein	Phenylacrylic acid decarboxylase	similar to BRA0293, 3-octaprenyl-4-hydroxybenzoate carboxy-lyase, hypothetical hypothetical 3-octaprenyl-4-hydroxybenzoate carboxy-lyase	Probable aromatic acid decarboxylase	Putative decarboxylase	putative 3-octaprenyl-4-hydroxybenzoate carboxy-lyase	COG0163 UbiX 3-polyprenyl-4-hydroxybenzoate decarboxylase similar to NP_360438.1 3-octaprenyl-4-hydroxybenzoate carboxyl-lyase	3-octaprenyl-4-hydroxybenzoate carboxy-lyase	3-octaprenyl-4-hydroxybenzoate carboxy-lyase	identified by match to protein family HMM PF02441; match to protein family HMM TIGR00421 3-octaprenyl-4-hydroxybenzoate carboxy-lyase	3-polyprenyl-4-hydroxybenzoate decarboxylase	3-octaprenyl-4-hydroxybenzoate decarboxylase UbiX	identified by match to protein family HMM PF02441; match to protein family HMM TIGR00421 3-octaprenyl-4-hydroxybenzoate carboxy-lyase, putative	identified by match to protein family HMM PF02441; match to protein family HMM TIGR00421 3-octaprenyl-4-hydroxybenzoate carboxy-lyase	Flavoprotein	Best Blastp Hit: pir||B81023 3-octaprenyl-4-hydroxybenzoate carboxy-lyase NMB1945 [imported] - Neisseria meningitidis (group B strain MD58) >gi|7227204|gb|AAF42274.1| (AE002543) 3-octaprenyl-4-hydroxybenzoate carboxy-lyase [Neisseria meningitidis MC58] COG0163 3-octaprenyl-4-hydroxybenzoate; UbiX putative 3-octaprenyl-4-hydroxybenzoate carboxy-lyase	Code: H; COG: COG0163 3-octaprenyl-4-hydroxybenzoate carboxy-lyase	
CHLTR00226	Putative uncharacterized protein	Candidate inclusion membrane protein	Candidate inclusion membrane protein	
CHLTR00227	Putative uncharacterized protein	Candidate inclusion membrane protein	Candidate inclusion membrane protein	
CHLTR00228	Putative uncharacterized protein	Candidate inclusion membrane protein	Candidate inclusion membrane protein	
CHLTR00229	Putative uncharacterized protein	Candidate inclusion membrane protein precursor	Candidate inclusion membrane protein precursor	
CHLTR00230	Putative uncharacterized protein	Candidate inclusion membrane protein	Candidate inclusion membrane protein	
CHLTR00231	Putative uncharacterized protein	Candidate inclusion membrane protein	
CHLTR00232	Putative uncharacterized protein	Candidate inclusion membrane protein	Candidate inclusion membrane protein	
CHLTR00233	Putative uncharacterized protein	Candidate inclusion membrane protein	Candidate inclusion membrane protein	
CHLTR00234	Neutral Amino Acid (Glutamate) Transporter	Similar to amino acid transporter hypothetical protein	conserved gene sodium:dicarboxylate symporter	Similar to amino acid transporter hypothetical protein	Proton/glutamate symporter	Biological Process: dicarboxylic acid transport (GO:0006835), Cellular Component: membrane (GO:0016020), Molecular Function: sodium:dicarboxylate symporter activity (GO:0017153) Sodium:dicarboxylate symporter	sodium:dicarboxylate symporter	Na+/H+-dicarboxylate symporter	Similar to Streptomyces coelicolor putative proton transport protein Sco4498 or scd35.05 SWALL:Q9L0U6 (EMBL:AL939120) (440 aa) fasta scores: E(): 1.6e-23, 29.47% id in 380 aa and to Vibrio vulnificus Na+/H+-dicarboxylate symporter vv21383 SWALL:Q8D4C3 (EMBL:AE016813) (434 aa) fasta scores: E(): 4.4e-23, 27.58% id in 406 aa putative sodium symporter-family membrane transport protein	hypothetical protein, similar to proton/sodium-glutamate symport protein	Ortholog of S. aureus MRSA252 (BX571856) SAR0401 putative sodium:dicarboxylate symporter protein	Glutamate transporter	hypothetical protein, similar to proton/sodium-glutamate symport protein	sodium:dicarboxylate symporter family protein YdjN	sodium:dicarboxylate symporter family protein	identified by match to protein family HMM PF00375 sodium:dicarboxylate symporter family protein	Sodium:dicarboxylate symporter	Similar to Escherichia coli proton glutamate symport protein GltP SW:GLTP_ECOLI (P21345) (437 aa) fasta scores: E(): 2.4e-22, 25.459% id in 436 aa, and to Bacillus subtilis hypothetical symporter YhcL SW:YHCL_BACSU (P54596) (463 aa) fasta scores: E(): 1.8e-102, 61.283% id in 452 aa putative sodium:dicarboxylate symporter protein	Code: R; COG: COG1823 kinase fragment	Sodium:dicarboxylate symporter	identified by match to protein family HMM PF00375 sodium:dicarboxylate symporter family protein	similar to gi|27469272|ref|NP_765909.1| [Staphylococcus epidermidis ATCC 12228], percent identity 78 in 458 aa, BLASTP E(): 0.0 putative sodium:dicarboxylate symporter protein	Putative glutamate/aspartate:cation symporter	Code: R; COG: COG1823 kinase fragment	Sodium:dicarboxylate symporter	sodium:dicarboxylate symporter family protein identified by match to protein family HMM PF00375	proton/sodium-glutamate symport protein	Sodium:dicarboxylate symporter	proton:sodium-glutamate symport protein	
CHLTR00235	Transporter	putative sodium dependent transporter	Similar to Chlamydophila caviae sodium-dependent transporter NadT SWALL:O30781 (EMBL:AF017105) (386 aa) fasta scores: E(): 2.7e-125, 88.58% id in 368 aa and to Bacillus cereus sodium-dependent leucine transporter bc2170 SWALL:Q81E25 (EMBL:AE017005) (446 aa) fasta scores: E(): 1.8e-32, 30.68% id in 453 aa, and to Bacillus anthracis sodium-dependent transporter, putative ba2216 SWALL:Q81R42 (EMBL:AE017031) (446 aa) fasta scores: E(): 3.2e-32, 30.46% id in 453 aa putative sodium symporter-family membrane transport protein	Putative sodium-dependent inner membrane transport protein	Similar to: HI0736, Y736_HAEIN conserved hypothetical sodium-dependent transporter	sodium-dependent symporter	putative sodium-dependent transport system	Best Blastp Hit: pir||E81964 probable sodium-dependent inner membrane transport protein NMA0470 [imported] - Neisseria meningitidis (group A strain Z2491) >gi|7379216|emb|CAB83765.1| (AL162753) putative sodium-dependent inner membrane transport protein [Neisseria meningitidis] COG0733 Sodium-dependent transporters (SNF family) putative sodium-dependent transporter	solute carrier family 6 (neutral amino acid transporter), member 15 [Source:HGNC Symbol;Acc:13621]	sodium-dependent transporter	transcript_id=ENSSTOT00000004456	sodium/proline symporter	sodium-dependent amino acid transporter	Putative sodium-dependent inner membrane transport protein	Conserved hypothetical sodium-dependent transporter	Sodium:neurotransmitter symporter	Dihydroxy-acid dehydratase	Hypothetical sodium-dependent transporter	Transporter	Putative sodium-dependent transporter precursor	Transporter	jgi|Helro1|189063	Transporter	sodium-dependent inner membrane transport protein	jgi|Lotgi1|235832|estExt_fgenesh2_pg.C_sca_700085	Transporter	Transporter	
CHLTR00236	Inclusion Membrane Protein B	Inclusion membrane protein B	Inclusion membrane protein B	
CHLTR00237	Inclusion Membrane Protein C	Inclusion membrane protein C	Inclusion membrane protein C	
CHLTR00238	Putative uncharacterized protein	conserved hypothetical protein	conserved hypothetical protein	CAMP-binding protein	conserved hypothetical protein	ATP/ADP translocase-like protein KEGG: msu:MS0135 hypothetical protein	PBS lyase HEAT-like repeat/cyclic nucleotide-binding domain protein identified by match to protein family HMM PF00027; match to protein family HMM PF03130	ADP,ATP carrier protein	PBS lyase HEAT-like repeat	Transcriptional regulator, putative	Putative membrane transport protein	Putative membrane transport protein	Putative uncharacterized protein	Putative membrane transport protein	
CHLTR00239	CAMP-Dependent Protein Kinase Regulatory Subunit	cAMP-dependent protein kinase regulatory chain	transcription regulator, crp family	Cyclic nucleotide-binding protein	Transcription regulator, crp family	Transcription regulator, crp family	Transcription regulator, crp family	
CHLTR00240	Acyl carrier protein	Acyl carrier protein (ACP):Phosphopantetheine attachment site	Acyl carrier protein	Acyl carrier protein	Acyl carrier protein (ACP)	conserved gene acyl carrier protein	Acyl carrier protein (ACP)	identified by similarity to EGAD:37837; match to protein family HMM PF00550; match to protein family HMM TIGR00517 acyl carrier protein	Acyl carrier protein	hypothetical protein	identified by match to protein family HMM PF00550; match to protein family HMM TIGR00517 acyl carrier protein	Acyl carrier protein	acyl carrier protein	Acyl carrier protein	Acyl carrier protein	Acyl carrier protein	identified by match to protein family HMM PF00550; match to protein family HMM TIGR00517 acyl carrier protein	InterProMatches:IPR003231; Molecular Function: acyl carrier activity (GO:0000036), Biological Process: fatty acid biosynthesis (GO:0006633) acyl carrier protein	acyl carrier protein ACP	Acyl carrier protein	Acyl COG0236 Acyl carrier protein carrier protein ACP	Acyl carrier protein	Acyl carrier protein	IPR001092: Basic helix-loop-helix dimerization domain bHLH; IPR003231: Acyl carrier protein (ACP); IPR006162: Phosphopantetheine attachment site;IPR006163: Phosphopantetheine-binding domain Acyl carrier protein (ACP)	Acyl carrier protein	similar to Salmonella typhi CT18 acyl carrier protein acyl carrier protein	Similar to Escherichia coli, Escherichia coli O6, Escherichia coli O157:H7, Salmonella typhimurium, Salmonella typhi, and Shigella flexneri acyl carrier protein SWALL:ACP_ECOLI (SWALL:P02901) (77 aa) fasta scores: E(): 1.9e-10, 54.66% id in 75 aa, and to Helicobacter pylori J99 acyl carrier protein AcpP or jhp0506 SWALL:ACP_HELPJ (SWALL:Q9ZLS1) (78 aa) fasta scores: E(): 1.6e-11, 54.79% id in 73 aa acyl carrier protein	Acyl carrier protein	similar to BR0459 AcpP, acyl carrier protein	
CHLTR00241	3-oxoacyl-[acyl-carrier-protein] reductase	3-oxoacyl-(Acyl-carrier-protein) reductase	3-oxoacyl-[ACP] reductase	InterProMatches:IPR002198; Biological Process: metabolism (GO:0008152), Molecular Function: oxidoreductase activity (GO:0016491) beta-ketoacyl-acyl carrier protein reductase	3-oxoacyl-acyl carrier protein reductase	similar to Salmonella typhi CT18 3-oxoacyl-[acyl-carrier protein] reductase 3-oxoacyl-[acyl-carrier protein] reductase	Similar to Escherichia coli, and Shigella flexneri 3-oxoacyl-[acyl-carrier protein] reductase FabG or b1093 or sf1097 or s1177 SWALL:FABG_ECOLI (SWALL:P25716) (244 aa) fasta scores: E(): 5.3e-39, 51.25% id in 240 aa, and to Vibrio harveyi 3-oxoacyl-[acyl-carrier protein] reductase fabG SWALL:FABG_VIBHA (SWALL:P55336) (244 aa) fasta scores: E(): 5.3e-43, 53.9% id in 243 aa 3-oxoacyl-[acyl-carrier protein] reductase	Putative uncharacterized protein gbs0335	identified by match to PFAM protein family HMM PF00106 3-oxoacyl-[acyl-carrier protein] reductase	Putative 3-oxoacyl-[acyl-carrier protein] reductase	Putative beta-ketoacyl-ACP reductase	3-oxoacyl-[acyl-carrier protein] reductase	3-ketoacyl-acyl carrier protein reductase; Similar to: HI0155, FABG_HAEIN 3-oxoacyl-[acyl-carrier protein] reductase	3-oxoacyl-[acyl-carrier-protein] reductase	3-oxoacyl-(acyl-carrier-protein) reductase, truncated	3-oxoacyl reductase	identified by match to protein family HMM PF00106; match to protein family HMM PF07993; match to protein family HMM TIGR01830 3-oxoacyl-(acyl-carrier-protein) reductase	3-oxoacyl-[acyl-carrier-protein] reductase	3-oxoacyl-(acyl-carrier-protein) reductase	3-oxoacyl-(acyl-carrier-protein) reductase	3-oxoacyl-(acyl-carrier-protein) reductase identified by match to protein family HMM PF00106; match to protein family HMM TIGR01830	3-oxoacyl-(Acyl-carrier-protein) reductase	3-oxoacyl-[acyl-carrier protein] reductase EC 1.1.1.100	3-oxoacyl-(acyl-carrier-protein) reductase	3-oxoacyl-(acyl-carrier-protein) reductase TIGRFAM: 3-oxoacyl-(acyl-carrier-protein) reductase: (1.1e-146) PFAM: NAD-dependent epimerase/dehydratase: (0.0009) short-chain dehydrogenase/reductase SDR: (6.3e-46) Male sterility-like: (0.0027) KEGG: sil:SPO2275 3-oxoacyl-(acyl-carrier-protein) reductase, ev=1e-115, 84% identity	3-oxoacyl-(acyl-carrier-protein) reductase	3-oxoacyl-(Acyl-carrier-protein) reductase	3-oxoacyl-(acyl-carrier-protein) reductase identified by similarity to SP:P25716; match to protein family HMM PF00106; match to protein family HMM PF01370	hypothetical protein similarity to COG1028 Dehydrogenases with different specificities (related to short-chain alcohol dehydrogenases)(Evalue: 9E-88)	
CHLTR00242	Malonyl CoA-Acyl Carrier Transacylase	Malonyl CoA-acyl carrier protein transacylase	FabD protein	[acyl-carrier protein] S-malonyltransferase	identified by match to protein family HMM PF00698; match to protein family HMM TIGR00128 malonyl CoA-acyl carrier protein transacylase	malonyl coenzyme A-acyl carrier	Malonyl CoA-acyl carrier protein transacylase	(Acyl-carrier-protein) S-malonyltransferase	identified by match to protein family HMM PF00698; match to protein family HMM TIGR00128 malonyl CoA-acyl carrier protein transacylase	Malonyl CoA-acyl carrier protein transacylase	InterProMatches:IPR004410; Molecular Function: [acyl-carrier protein] S-malonyltransferase activity (GO:0004314), Biological Process: fatty acid biosynthesis (GO:0006633) malonyl CoA-acyl carrier protein transacylase	malonyl CoA-acyl carrier protein transacylase	Malonyl CoA-[acyl carrier protein] transacylase	Malonyl CoA-acyl carrier protein transacylase	(acyl-carrier-protein) S-malonyltransferase, FabD	Similar to Escherichia coli, and Escherichia coli O6 malonyl CoA-acyl carrier protein transacylase FabD or TfpA or b1092 or c1361 SWALL:FABD_ECOLI (SWALL:P25715) (308 aa) fasta scores: E(): 2.3e-32, 39.16% id in 286 aa, and to Bacillus subtilis malonyl CoA-acyl carrier protein transacylase fabD SWALL:FABD_BACSU (SWALL:P71019) (317 aa) fasta scores: E(): 2.8e-38, 42.23% id in 296 aa malonyl CoA-acyl carrier protein transacylase	Malonyl CoA-acyl carrier protein transacylase	similar to BR0457, malonyl CoA-acyl carrier protein transacylase FabD, malonyl CoA-acyl carrier protein transacylase	Putative uncharacterized protein gbs0334	Malonyl CoA-acyl carrier protein transacylase	malonyl CoA-acyl carrier protein transacylase	MALONYL COA-ACYL CARRIER PROTEIN TRANSACYLASE	identified by match to PFAM protein family HMM PF00698 malonyl CoA-acyl carrier protein transacylase	Ortholog of S. aureus MRSA252 (BX571856) SAR1206 putative malonyl CoA-acyl carrier protein transacylase	malonyl CoA-acyl carrier protein transacylase	Malonyl coenzyme A-acyl carrier protein transacylase	Similar to sp|P71019|FABD_BACSU sp|P43712|FABD_HAEIN sp|O85140|FABD_SALTY sp|P25715|FABD_ECOLI; Ortholog to ERGA_CDS_07780 Malonyl CoA-acyl carrier protein transacylase	identified by match to protein family HMM PF00698; match to protein family HMM TIGR00128 malonyl CoA-acyl carrier protein transacylase	
CHLTR00243	3-oxoacyl-[acyl-carrier-protein] synthase 3	3-oxoacyl-[acyl-carrier-protein] synthase 3	3-oxoacyl-[acyl-carrier-protein] synthase 3	3-oxoacyl-[acyl-carrier-protein] synthase 3	3-oxoacyl-[acyl-carrier-protein] synthase III	conserved gene 3-oxoacyl-(acyl carrier protein) synthase II FabH	3-oxoacyl-[acyl-carrier-protein] synthase III	3-oxoacyl-[acyl-carrier-protein] synthase 3 protein 2	identified by match to protein family HMM TIGR00747 3-oxoacyl-(acyl-carrier-protein) synthase III	3-oxoacyl-[acyl-carrier-protein] synthase III	3-oxoacyl-[acyl-carrier-protein] synthase III	identified by similarity to SP:P24249; match to protein family HMM TIGR00747 3-oxoacyl-(acyl-carrier-protein) synthase III	3-oxoacyl-[acyl-carrier-protein] synthase 3	3-oxoacyl-[acyl-carrier-protein] synthase 3	3-oxoacyl-[acyl-carrier-protein] synthase III protein 1	3-oxoacyl-[acyl-carrier-protein] synthase 3	identified by similarity to SP:P24249; match to protein family HMM TIGR00747 3-oxoacyl-(acyl-carrier-protein) synthase III	3-oxoacyl-(Acyl-carrier-protein) synthase III protein	InterProMatches:IPR004655; Molecular Function: 3-oxoacyl-[acyl-carrier protein] synthase activity (GO:0004315), Biological Process: fatty acid biosynthesis (GO:0006633) beta-ketoacyl-acyl carrier protein synthase III	3-oxoacyl-[acyl-carrier-protein] synthase	identified by sequence similarity; putative; ORF located using Blastx/Glimmer/Genemark beta-ketoacyl-synthase III	3-oxoacyl-[acyl-carrier-protein] synthase III	Similar to Helicobacter pylori 3-oxoacyl-[acyl-carrier-protein] synthase III FabH or hp0202 SWALL:FABH_HELPY (SWALL:O24994) (331 aa) fasta scores: E(): 3.3e-48, 41.79% id in 323 aa and to Xanthomonas axonopodis beta-ketoacyl-[acp] synthase III FabH or xac1123 SWALL:AAM35996 (EMBL:AE011741) (325 aa) fasta scores: E(): 2e-50, 45.65% id in 322 aa 3-oxoacyl-[acyl-carrier-protein] synthase III	3-oxoacyl-[acyl-carrier-protein] synthase 3	similar to BR0777, 3-oxoacyl-(acyl-carrier-protein) synthase III FabH, 3-oxoacyl-(acyl-carrier-protein) synthase III	3-oxoacyl-[acyl-carrier-protein] synthase 3	3-oxoacyl-[acyl-carrier-protein] synthase 3	3-oxoacyl-(acyl-carrier protein) synthase homologue	3-oxoacyl-[acyl-carrier-protein] synthase III	
CHLTR00244	Recombination protein recR	Recombination protein recR	RecR	recombination protein recR	Recombination protein recR	Recombination protein recR	Recombination and repair protein recR	conserved gene recombinational DNA repair protein RecR	Recombination and repair protein recR	Recombination protein recR	identified by similarity to EGAD:19739; match to protein family HMM PF01751; match to protein family HMM PF02132; match to protein family HMM TIGR00615 recombination protein RecR	Recombination protein recR	Recombination protein RecR	recombination protein RecR	identified by match to protein family HMM PF01751; match to protein family HMM TIGR00615 recombination protein RecR	Recombination protein recR	recombination protein	Recombination protein recR	Recombination protein recR	Recombinational DNA repair protein	identified by similarity to SP:P24277; match to protein family HMM PF02132; match to protein family HMM TIGR00615 recombination protein RecR	Recombination protein recR	DNA recombination protein	Recombination protein recR	Mb3742c, recR, len: 203 aa. Equivalent to Rv3715c, len: 203 aa, from Mycobacterium tuberculosis strain H37Rv, (100.0% identity in 203 aa overlap). Probable recR, recombination protein, equivalent to O69520|RECR_MYCLE|ML2329|MLCB2407.21 RECOMBINATION PROTEIN from Mycobacterium leprae (203 aa), FASTA scores: opt: 1246, E(): 9.2e-71, (91.6% identity in 202 aa overlap).  Also highly similar to many e.g.  Q9XAI4|RECR_STRCO|SC66T3.29c from Streptomyces coelicolor (199 aa), FASTA scores: opt: 952, E(): 1.9e-52, (68.3% identity in 202 aa overlap); P24277|RECR_BACSU|RECM|RECD from Bacillus subtilis (198 aa), FASTA scores: opt: 696, E(): 1.8e-36, (50.5% identity in 198 aa overlap); Q9ZNA2|RECR_DEIRA|DR0198 from Deinococcus radiodurans (220 aa), FASTA scores: opt: 673, E(): 5.2e-35, (49.75% identity in 195 aa overlap); etc. BELONGS TO THE RECR FAMILY. RECOMBINATION PROTEIN RECR	InterProMatches:IPR000093; DNA repair and genetic recombination, Biological Process: DNA repair (GO:0006281), Biological Process: DNA recombination (GO:0006310) DNA repair protein RecR	RecF pathway recombinational DNA repair protein RecR	identified by sequence similarity; putative; ORF located using Blastx/Glimmer/Genemark recombination protein RecR	RecM recombinational DNA repair protein	
CHLTR00245	Omp85 Analog	Bacterial surface antigen	YaeT protein	Putative outer membrane signal peptide protein	Outer membrane protein assembly factor yaeT	similar to protective surface antigen hypothetical protein	conserved gene outer membrane protein	similar to protective surface antigen hypothetical protein	identified by match to protein family HMM PF01103; match to protein family HMM PF07244 outer membrane protein, OMP85 family	Probable outer membrane protein	Outer membrane antigen	identified by similarity to OMNI:NTL01HP00596; match to protein family HMM PF01103 outer membrane protein, OMP85 family	Outer membrane lipoprotein	Outer membrane protein	identified by sequence similarity; putative; ORF located using Blastx/Glimmer/Genemark outer membrane antigen	putative outer membrane antigen	Outer membrane protein/protective antigen OMA87	similar to Salmonella typhi CT18 outer membrane protein precursor outer membrane protein precursor	Similar to Haemophilus influenzae protective surface antigen d15 precursor SWALL:D153_HAEIN (SWALL:O32629) (793 aa) fasta scores: E(): 5.6e-13, 23.23% id in 835 aa and to Xylella fastidiosa outer membrane antigen xf1046 SWALL:Q9PEI2 (EMBL:AE003941) (784 aa) fasta scores: E(): 5.8e-26, 23.37% id in 830 aa putative exported protein	Conserved hypothetical outer membrane protein	similar to BR1154, bacterial surface antigen bacterial surface antigen	Outer membrane antigen	Outer membrane protein	Putative Outer membrane protein	Outer membrane protein assembly factor yaeT	Outer membrane protein OMP85	Outer membrane protein	Similar to rp||omp1; Ortholog to ERGA_CDS_08660 Outer membrane protein omp1	Evidence 3 : Function proposed based on presence of conserved amino acid motif, structural feature or limited homolgy; Product type pm : putative membrane component putative outer membrane protein	
CHLTR00246	Skp-like protein	Outer membrane protein	outer membrane protein/ompH	OmpH outer membrane protein	Outer membrane protein precursor	Outer membrane protein precursor	Outer membrane chaperone Skp	Outer membrane protein	
CHLTR00248	Putative uncharacterized protein	conserved hypothetical protein	hypothetical protein	Putative uncharacterized protein	Putative uncharacterized protein	Putative uncharacterized protein	
CHLTR00247	UDP-3-O-[3-hydroxymyristoyl] glucosamine N- acyltransferase	UDP-3-O-[3-hydroxymyristoyl] glucosamine N- acyltransferase	UDP-3-o-[3-hydroxymyristoyl] glucosamine n-acyltransferase	identified by match to protein family HMM PF00132; match to protein family HMM PF04613; match to protein family HMM TIGR01853 UDP-3-O-3-hydroxymyristoyl glucosamine N-acyltransferase	UDP-3-O-[3-hydroxymyristoyl] glucosamine N- acyltransferase	UDP-3-O-[3-hydroxymyristoyl] glucosamine N- acyltransferase	identified by similarity to SP:P21645; match to protein family HMM PF00132; match to protein family HMM PF04613; match to protein family HMM TIGR01853 UDP-3-O-(R-3-hydroxymyristoyl)-glucosamine N-acyltransferase	UDP-3-O-(3-hydroxymyristoyl) glucosamine N- acyltransferase	identified by sequence similarity; putative; ORF located using Blastx/Glimmer/Genemark UDP-3-O-(R-3-hydroxymyristoyl)-glucosamine N-acyltransferase	Similar to Escherichia coli UDP-3-o-[3-hydroxymyristoyl] glucosamine N-acyltransferase LpxD SWALL:LPXD_ECOLI (SWALL:P21645) (340 aa) fasta scores: E(): 1.1e-32, 33.92% id in 339 aa, and to Pseudomonas aeruginosa UDP-3-o-[3-hydroxymyristoyl] glucosamine N-acyltransferase LpxD or pa3646 SWALL:LPXD_PSEAE (SWALL:Q9HXY6) (353 aa) fasta scores: E(): 4.3e-41, 39.31% id in 351 aa UDP-3-o-[3-hydroxymyristoyl] glucosamine N-acyltransferase	UDP-3-O-[3-hydroxymyristoyl] glucosamine N- acyltransferase	similar to BR1153, UDP-3-O-(3-hydroxymyristoyl) glucosamine N-acyltransferase LpxD, UDP-3-O-(3-hydroxymyristoyl) glucosamine N-acyltransferase	UDP-3-O-[3-hydroxymyristoyl] glucosamine N- acyltransferase	UDP-3-O-[3-hydroxymyristoyl] glucosamine N- acyltransferase	UDP-3-O-[3-hydroxymyristoyl] glucosamine N-acyltransferase	UDP-3-O-[3-hydroxymyristoyl] glucosamine N- acyltransferase	putative assignment UDP-3-O-[3-hydroxymyristoyl] glucosamine N-acyltransferase	Evidence 2a : Function of homologous gene experimentally demonstrated in an other organism; Product type e : enzyme UDP-3-O-[3-hydroxylauroyl] glucosamine N-acyltransferase	UDP-3-O-[3-hydroxymyristoyl] glucosamine N- acyltransferase	UDP-3-O-[3-hydroxymyristoyl] glucosamine N-acyltransferase	Similar to: HI0915, LPXD_HAEIN UDP-3-O-[3-hydroxymyristoyl] glucosamine N-acyltransferase	Similar to Rickettsia rickettsii UDP-3-O-[3-hydroxymyristoyl] glucosamine N-acyltransferase LpxD or FirA SWALL:LPXD_RICRI (SWALL:P32202) (345 aa) fasta scores: E(): 1.3e-37, 39.67% id in 305 aa, and to Bacteroides thetaiotaomicron UDP-3-O-[3-hydroxymyristoyl] glucosamine N-acyltransferase BT4207 SWALL:AAO79312 (EMBL:AE016944) (346 aa) fasta scores: E(): 2.1e-104, 79.19% id in 346 aa, and to Chlorobium tepidum UDP-3-O-[3-hydroxymyristoyl] glucosamine N-acyltransferase LpxD or CT1360 SWALL:LPXD_CHLTE (SWALL:Q8KCQ3) (353 aa) fasta scores: E(): 2.4e-41, 39.52% id in 339 aa putative UDP-3-O-[3-hydroxymyristoyl] glucosamine N-acyltransferase	UDP-3-O-3-hydroxymyristoyl glucosamine N-acyltransferase LpxD protein	UDP-3-O-[3-hydroxymyristoyl] glucosamine N- acyltransferase	Similar to Q83DT0 UDP-3-O-[3-hydroxymyristoyl] glucosamine N-acyltransferase from Coxiella burnetii (342 aa). FASTA: opt: 1026 Z-score: 1121.9 E(): 1.2e-54 Smith-Waterman score: 1024; 47.041 identity in 338 aa overlap paralog of FTT0286 UDP-3-O-[3-hydroxymyristoyl] glucosamine N-acyltransferase	UDP-3-O-[3-hydroxymyristoyl] glucosamine N-acyltransferase (FirA protein) (EC 2.3.1.-)	UDP-3-O-(R-3-hydroxymyristoyl)-glucosamine N-acyltransferase	UDP-3-O-[3-hydroxymyristoyl] glucosamine N-acyltransferase	identified by similarity to SP:P21645; match to protein family HMM PF00132; match to protein family HMM PF04613; match to protein family HMM TIGR01853 UDP-3-O-[3-hydroxymyristoyl] glucosamine N-acyltransferase	
CHLTR00249	Pyruvate Dehydrogenase Alpha	pyruvate dehydrogenase E1 component alpha subunit	identified by similarity to SP:Q9R9N5; match to protein family HMM PF00676 pyruvate dehydrogenase complex, E1 component, alpha subunit	Pyruvate dehydrogenase E1 component alpha subunit	Pyruvate dehydrogenase alpha subunit protein	InterProMatches:IPR001017; Biological Process: metabolism (GO:0008152), Molecular Function: oxidoreductase activity, acting on the aldehyde or oxo group of donors, disulfide as acceptor (GO:0016624) acetoin dehydrogenase E1 component (TPP-dependent alpha subunit)	Pyruvate/2-oxoglutarate dehydrogenase complex, dehydrogenase E1 component, eukaryotic type, alpha subunit	Similar to the N-terminal alpha subunits of: Rhizobium meliloti pyruvate dehydrogenase E1 component, alpha subunit PdhA SWALL:ODPA_RHIME (SWALL:Q9R9N5) (348 aa) fasta scores: E(): 9e-38, 40.13% id in 304 aa and Rickettsia sibirica pyruvate dehydrogenase E1 component alpha subunit SWALL:EAA25604 (EMBL:AABW01000001) (326 aa) fasta scores: E(): 1.3e-39, 39.81% id in 319 aa pyruvate dehydrogenase e1 component, alpha subunit	similar to BR1129, pyruvate dehydrogenase complex, E1 component, alpha subunit PdhA, pyruvate dehydrogenase complex, E1 component, alpha subunit	Pyruvate dehydrogenase E1 component, alpha subunit	Pyruvate dehydrogenase E1 alpha subunit	TPP-dependent acetoin dehydrogenase alpha chain	COG1071 pyruvate dehydrogenase E1 component alpha subunit	Pyruvate dehydrogenase E1 component alpha subunit	Pyruvate/2-oxoglutarate dehydrogenase complex, dehydrogenase (E1) component, alpha subunit	acetoin dehydrogenase (TPP-dependent) E1 component alpha subunit	go_component: mitochondrion [goid 0005739]; go_function: oxidoreductase activity, acting on the aldehyde or oxo group of donors, disulfide as acceptor [goid 0016624]; go_process: metabolism [goid 0008152] pyruvate dehydrogenase E1 component alpha subunit, putative	Similar to sp|Q9ZDR4|ODPA_RICPR sp|Q9R9N5|ODPA_RHIME sp|O66112|ODPA_ZYMMO sp|P52900|ODPA_SMIMA; Ortholog to ERWE_CDS_07920 Pyruvate dehydrogenase E1 component, alpha subunit	pyruvate dehydrogenase (lipoamide)	dehydrogenase, E1 component	Pyruvate dehydrogenase	Pyruvate dehydrogenase (lipoamide)	Dehydrogenase, E1 component:Mitochondrial substrate carrier	Dehydrogenase, E1 component	PYRUVATE + LIPOAMIDE = S- ACETYLDIHYDROLIPOAMIDE + CO(2). Cofactor: THIAMINE PYROPHOSPHATE (BY SIMILARITY).  Citation: Cabanes,D., Boistard,P., Batut,J., (2000) Mol.  Plant Microbe Interact. 13:483-493 Pyruvate dehydrogenase E1 component, alpha subunit	Pyruvate dehydrogenase	Pyruvate dehydrogenase (lipoamide)	dehydrogenase E1 component, alpha subunit identified by match to protein family HMM PF00676	
CHLTR00250	Pyruvate Dehydrogenase Beta	pyruvate dehydrogenase E1 component beta subunit	identified by similarity to SP:Q9R9N4; match to protein family HMM PF00364; match to protein family HMM PF02779; match to protein family HMM PF02780 pyruvate dehydrogenase complex, E1 component, beta subunit	Pyruvate dehydrogenase E1 component beta subunit	Pyruvate dehydrogenase beta subunit protein	Pyruvate/2-oxoglutarate dehydrogenase complex, dehydrogenase E1 component, eukaryotic type, beta subunit	Similar to the C-terminal beta domains of: Rhizobium meliloti pyruvate dehydrogenase E1 component, beta subunit PdhB SWALL:ODPB_RHIME (SWALL:Q9R9N4) (460 aa) fasta scores: E(): 2.1e-63, 50% id in 326 aa and to Brucella melitensis pyruvate dehydrogenase E1 component, beta subunit bmei0855 SWALL:Q8YHE6 (EMBL:AE009526) (461 aa) fasta scores: E(): 3.8e-64, 50.3% id in 326 aa pyruvate dehydrogenase E1 component, beta subunit	similar to BR1128, pyruvate dehydrogenase complex, E1 component, beta subunit PdhB, pyruvate dehydrogenase complex, E1 component, beta subunit	Pyruvate dehydrogenase E1 component beta subunit	pyruvate dehydrogenase E1 beta subunit	Similar to sp|Q9R9N4|ODPB_RHIME sp|Q9ZDR3|ODPB_RICPR; Ortholog to ERGA_CDS_00910 Pyruvate dehydrogenase E1 component, beta subunit precursor	COG0021 TktA transketolase similar to NP_771422.1 pyruvate dehydrogenase E1 beta subunit precursor	TPP-dependent acetoin dehydrogenase beta chain	COG0022 pyruvate dehydrogenase E1 component beta subunit	LmjF25.1710, predicted protein, len = 351 aa, probably pyruvate dehydrogenase e1 component beta subunit, mitochondrial precursor; predicted pI = 5.7160; good similarity to many pyruvate dehydrogenase e1 component beta subunit, mitochondrial precursor proteins in diverse organisms; contains both a transketolase, pyridine binding domain and a transketolase, C-terminal domain pyruvate dehydrogenase E1 beta subunit, putative	similar to pyruvate dehydrogenase E1 B-subunit; pdbA (GI:45771900) (Aspergillus niger); go_component: mitochondrion [goid 0005739]; go_component: pyruvate dehydrogenase complex [goid 0045254]; go_function: pyruvate dehydrogenase (acetyl-transferring) activity [goid 0004739]; go_process: pyruvate metabolism [goid 0006090] pyruvate dehydrogenase E1 beta subunit, putative	Pyruvate dehydrogenase E1 component beta subunit	Pyruvate/2-oxoglutarate dehydrogenase complex, beta subunit	go_component: mitochondrion [goid 0005739]; go_function: pyruvate dehydrogenase (acetyl-transferring) activity [goid 0004739]; go_process: metabolism [goid 0008152] pyruvate dehydrogenase E1 beta subunit, putative	Similar to sp|Q9R9N4|ODPB_RHIME sp|Q9ZDR3|ODPB_RICPR; Ortholog to ERWE_CDS_00950 Pyruvate dehydrogenase E1 component, beta subunit precursor	dehydrogenase complex, E1 component, beta subunit	Pyruvate dehydrogenase E1 component, beta subunit precursor	Transketolase	Pyruvate dehydrogenase E1 beta subunit	Transketolase, central region:Transketolase, Cterminal	Biotin/lipoyl attachment:2-oxo acid dehydrogenase, acyltransferase component, lipoyl-binding:Transketolase, central region:Tr...	Pyruvate/2-oxoglutarate dehydrogenase complex dehydrogenase (E1) component	PYRUVATE + LIPOAMIDE = S- ACETYLDIHYDROLIPOAMIDE + CO(2). THIAMINE PYROPHOSPHATE AND CONTAINS ONE COVALENTLY-BOUND LIPOYL COFACTOR (BY SIMILARITY). Citation: Cabanes,D., Boistard,P., Batut,J.,(2000) Mol. Plant Microbe Interact. 13:483-493 Pyruvate dehydrogenase E1 component, beta subunit	
CHLTR00251	Dihydrolipoamide Acetyltransferase	InterProMatches:IPR011053 acetoin dehydrogenase E2 component (dihydrolipoamide acetyltransferase)	Similar to Prokaryotic and, in parts to, Eukaryotic components of the pyruvate dehydrogenase complex: Bacillus stearothermophilus dihydrolipoamide acetyltransferase PdhC SWALL:ODP2_BACST (SWALL:P11961) (427 aa) fasta scores: E(): 3.1e-29, 30.29% id in 439 aa and Rattus norvegicus dihydrolipoamide acetyltransferase DlaT SWALL:ODP2_RAT (SWALL:P08461) (555 aa) fasta scores: E(): 3.3e-47, 38.85% id in 435 aa dihydrolipoamide acetyltransferase	Dihydrolipoamide acetyltransferase	Similar to rc||pdhC sp|Q9ZD20|ODP2_RICPR; Ortholog to ERGA_CDS_00580 Dihydrolipoamide acetyltransferase component of pyruvate dehydrogenase complex	dihydrolipoamide S-acetyltransferase	hypothetical protein, similar to dihydrolipoamide acetyltransferase, E2 component	Similar to rc||pdhC sp|Q9ZD20|ODP2_RICPR; Ortholog to ERWE_CDS_00610 Dihydrolipoamide acetyltransferase component of pyruvate dehydrogenase complex	Dihydrolipoamide acetyltransferase, long form	ACETYL-COA + DIHYDROLIPOAMIDE = COA + S- ACETYLDIHYDROLIPOAMIDE. THE E2 COMPONENT CONTAINS ONE COVALENTLY-BOUND LIPOYL COFACTOR (BY SIMILARITY). Citation: Cabanes,D., Boistard,P., Batut,J., (2000) Mol. Plant Microbe Interact. 13:483-493 Dihydrolipoamide acetyltransferase component (E2) of pyruvate dehydrogenase complex	Dihydrolipoamide acetyltransferase, long form	dihydrolipoamide S-acetyltransferase [Source:HGNC Symbol;Acc:2896]	transcript_id=ENSOCUT00000008005	Dihydrolipoamide acetyltransferase, long form	Pyruvate dehydrogenase complex dihydrolipoamide acetyltransferase	pyruvate dehydrogenase E2 dihydrolipoamide S-acetyltransferase component EC 2.3.1.12	Dihydrolipoamide acetyltransferase, long form	Dihydrolipoamide acetyltransferase, long form	putative pyruvate dehydrogenase complex, E2 component, dihydrolipoamide acetyltransferase identified by match to protein family HMM PF00198; match to protein family HMM PF00364; match to protein family HMM PF02817	dihydrolipoamide acetyltransferase protein similar to pdhB (SMc01032) [Sinorhizobium meliloti] Similar to entrez-protein:Q9R9N3 Putative location:bacterial cytoplasm Psort-Score: 0.0906; go_component: pyruvate dehydrogenase complex [goid 0045254]; go_function: transferase activity [goid 0016740]; go_function: acyltransferase activity [goid 0008415]; go_function: protein binding [goid 0005515]; go_function: dihydrolipoyllysine-residue acetyltransferase activity [goid 0004742]; go_process: metabolism [goid 0008152]; go_process: glycolysis [goid 0006096]	transcript_id=ENSGACT00000027361	Pyruvate dehydrogenase complex dihydrolipoamide acetyltransferase	Dihydrolipoamide acetyltransferase component of pyruvate dehydrogenase complex	dihydrolipoyllysine-residue acetyltransferase co mponent of pyruvate dehydrogenase complex	pyruvate dehydrogenase E2 component COG0508 Pyruvate/2-oxoglutarate dehydrogenase complex, dihydrolipoamide acyltransferase (E2) component, and related enzymes	dihydrolipoyllysine-residue acetyltransferase (dihydrolipoamide S-acetyltransferase)	transcript_id=ENSOGAT00000008564	
CHLTR00252	Glycogen phosphorylase	Glycogen phosphorylase	Phosphorylase	InterProMatches:IPR000811; degrades starch and glycogen by phosphorylation,Molecular Function: phosphorylase activity (GO:0004645), Biological Process: carbohydrate metabolism (GO:0005975) glycogen phosphorylase/glycosyl transferase family 35	glycogen phosphorylase	Glycogen phosphorylase	IPR000811: Glycosyl transferase, family 35 glycogen phosphorylase	similar to Salmonella typhi CT18 glycogen phosphorylase glycogen phosphorylase	Similar to Prokaryotic and Eukaryotic glycogen phosphorylase including: Escherichia coli, and Shigella flexneri glycogen phosphorylase GlgP or GlgY SWALL:PHSG_ECOLI (SWALL:P13031) (815 aa) fasta scores: E(): 1e-155, 47.46% id in 809 aa and Homo sapiens glycogen phosphorylase, brain form PygB SWALL:PHS3_HUMAN (SWALL:P11216) (843 aa) fasta scores: E(): 3.2e-175, 53.62% id in 813 aa glycogen phosphorylase	Phosphorylase	Similar to: HI1361, PHSG_HAEIN glycogen phosphorylase	Glucan phosphorylase GlgP protein	Phosphorylase	Phosphorylase	go_component: cytoplasm [goid 0005737]; go_function: glycogen phosphorylase activity [goid 0008184]; go_process: glycogen catabolism [goid 0005980] glycogen phosphorylase 1; possible glycogen phosphorylase	Glucan phosphorylase	glycogen phosphorylase	identified by similarity to SP:P13031; match to protein family HMM PF00343; match to protein family HMM TIGR02093 glycogen phosphorylase	identified by similarity to SP:P13031; match to protein family HMM PF00343; match to protein family HMM TIGR02093 glycogen phosphorylase	Phosphorylase	glycogen/starch/alpha-glucan phosphorylase	Code: G; COG: COG0058 glycogen phosphorylase	COG0058, GlgP, Glucan phosphorylase; pfam00343, phosphorylase, Carbohydrate phosphorylase. The members of this family catalyse the formation of glucose 1-phosphate from one of the following polyglucoses; glycogen, etc Citation: PMID: 10729189 (from R. sphaeroides 2.4.1).  MEDLINE 88330897 (ortholog from E. coli) glycogen phosphorylase	Code: G; COG: COG0058 glycogen phosphorylase	Phosphorylase	Glycogen/starch/alpha-glucan phosphorylase	Glycogen/starch/alpha-glucan phosphorylase	phosphorylase, glycogen, muscle [Source:HGNC Symbol;Acc:9726]	
CHLTR00253	Putative uncharacterized protein	Putative uncharacterized protein	
CHLTR00254	Chromosomal replication initiator protein dnaA 1	Similar to Escherichia coli chromosomal replication initiator protein DnaA or b3702 SWALL:DNAA_ECOLI (SWALL:P03004) (467 aa) fasta scores: E(): 2.1e-31, 30.5% id in 472 aa, and to Bacillus halodurans chromosomal replication initiator protein DnaA or bh0001 SWALL:DNAA_BACHD (SWALL:Q9RCA2) (449 aa) fasta scores: E(): 5e-35, 30.68% id in 453 aa. Note also similar to CAB358 25.917% id in 436 aa overlap chromosomal replication initiator protein	chromosomal replication initiator protein	hypothetical protein similarity to COG0593 ATPase involved in DNA replication initiation(Evalue: 1E-29)	DnaA chromosomal replication initiator protein	Chromosomal replication initiator protein dnaA	Chromosomal replication initiator protein dnaA	Chromosomal replication initiator protein dnaA	Chromosomal replication initiator protein DnaA	Chromosomal replication initiator protein dnaA	Chromosomal replication initiator DnaA domain protein	Chromosomal replication initiator protein dnaA	Chromosomal replication initiator protein dnaA	
CHLTR00255	Inner membrane protein oxaA	inner membrane protein	60 kDa inner membrane protein	Inner membrane protein precursor	Inner membrane protein precursor	Inner membrane protein	
CHLTR00256	Prolipoprotein diacylglyceryl transferase	prolipoprotein diacylglycerol transferase	Prolipoprotein diacylglyceryl transferase	identified by similarity to SP:P37149; match to protein family HMM PF01790; match to protein family HMM TIGR00544 prolipoprotein diacylglyceryl transferase	COG0682 protein diacylglyceryltransferase prolipoprotein diacylglyceryl transferase lgt	Prolipoprotein diacylglyceryl transferase	Similar to Salmonella typhimurium, and Salmonella typhi prolipoprotein diacylglyceryl transferase Lgt SWALL:LGT_SALTY (SWALL:Q07293) (291 aa) fasta scores: E(): 4.4e-10, 29.86% id in 298 aa and Staphylococcus aureus prolipoprotein diacylglyceryl transferase Lgt SWALL:LGT_STAAM (SWALL:P52282) (279 aa) fasta scores: E(): 3.7e-10, 29.05% id in 265 aa prolipoprotein diacylglyceryl transferase	Prolipoprotein diacylglyceryl transferase	putative prolipoprotein diacylglyceryl transferase	identified by similarity to SP:O34752; match to protein family HMM PF01790; match to protein family HMM TIGR00544 prolipoprotein diacylglyceryl transferase	Similar to Rickettsia prowazekii prolipoprotein diacylglyceryl transferase Lgt or rp046 SWALL:LGT_RICPR (SWALL:Q9ZE99) (268 aa) fasta scores: E(): 6.9e-19, 31.38% id in 274 aa, and to Bacteroides thetaiotaomicron prolipoprotein diacylglyceryl transferase BT3118 SWALL:Q8A337 (EMBL:AE016939) (281 aa) fasta scores: E(): 2.1e-104, 82.85% id in 280 aa, and to Chlorobium tepidum prolipoprotein diacylglyceryl transferase Lgt or CT1090 SWALL:Q8KDG0 (EMBL:AE012872) (289 aa) fasta scores: E(): 1.3e-25, 32.21% id in 267 aa putative prolipoprotein diacylglyceryl transferase	prolipoprotein diacylglyceryl transferase	prolipoprotein diacylglyceryl transferase identified by similarity to SP:P37149; match to protein family HMM PF01790; match to protein family HMM TIGR00544	Prolipoprotein diacylglyceryl transferase	prolipoprotein diacylglyceryl transferase identified by match to protein family HMM PF01790; match to protein family HMM TIGR00544	Prolipoprotein diacylglyceryl transferase	Prolipoprotein diacylglyceryl transferase	prolipoprotein diacylglyceryl transferase EC 2.4.99.-	prolipoprotein diacylglyceryl transferase identified by match to protein family HMM PF01790; match to protein family HMM TIGR00544	Prolipoprotein diacylglyceryl transferase	Prolipoprotein diacylglyceryl transferase	prolipoprotein diacylglyceryl transferase	Prolipoprotein diacylglyceryl transferase	hypothetical protein similarity to COG0682 Prolipoprotein diacylglyceryltransferase(Evalue: 9E-38)	Prolipoprotein diacylglyceryl transferase	prolipoprotein diacylglyceryl transferase	prolipoprotein diacylglyceryl transferase identified by match to protein family HMM PF01790; match to protein family HMM TIGR00544	prolipoprotein diacylglyceryl transferase PFAM: prolipoprotein diacylglyceryl transferase KEGG: aba:Acid345_2869 prolipoprotein diacylglyceryl transferase	prolipoprotein diacylglyceryl transferase identified by match to protein family HMM PF01790; match to protein family HMM TIGR00544	
CHLTR00257	Putative uncharacterized protein	conserved hypothetical protein	hypothetical secreted protein	Putative lipoprotein precursor	Putative lipoprotein precursor	Putative lipoprotein	
CHLTR00258	Putative uncharacterized protein	CAAX amino terminal protease family protein identified by match to protein family HMM PF02517	conserved hypothetical protein	CaaX amino terminal protease family	Inner membrane protein	Inner membrane protein	CAAX amino terminal protease family protein	CAAX amino terminal protease family protein	Inner membrane protein	Caax amino terminal protease family protein	CAAX amino terminal protease family protein	
CHLTR00259	Putative uncharacterized protein	conserved hypothetical protein	MazG-related protein	MazG nucleotide pyrophosphohydrolase	Putative uncharacterized protein	Putative uncharacterized protein	MazG nucleotide pyrophosphohydrolase	MazG nucleotide pyrophosphohydrolase	Putative uncharacterized protein	MazG family protein	Protein with tetrapyrrole methyltransferase and pyrophosphatase domains	
CHLTR00260	Putative uncharacterized protein	Putative mg2+ or co2+ transporter protein	CorC Magnesium and cobalt efflux protein	hypothetical protein	identified by match to protein family HMM PF00571; match to protein family HMM PF01595; match to protein family HMM PF03471 CBS domain protein	hemolysin, putative	Polar amino acid transporter	Hemolysin protein	similar to hemolysin YugS	Transport protein	IPR000644: CBS domain putative membrane protein	similar to Salmonella typhi Ty2 putative membrane protein putative membrane protein	Similar to many including: Yersinia pestis putative membrane protein Ypo3298 or Y0890 SWALL:Q8ZBU4 (EMBL:AJ414156) (427 aa) fasta scores: E(): 1.9e-21, 24.1% id in 419 aa and Escherichia coli hypothetical protein YfjD or b2612/b2613 SWALL:YFJD_ECOLI (SWALL:P37908) (428 aa) fasta scores: E(): 2.9e-21, 23.98% id in 417 aa putative membrane transport protein	Putative uncharacterized protein gbs1469	identified by match to PFAM protein family HMM PF00571 CBS domain protein	Putative hemolysin	best blastp match gb|AAK33420.1| (AE006501) putative hemolysin [Streptococcus pyogenes M1 GAS] putative hemolysin	Putative Hemolysin	magnesium and cobalt efflux protein CorB	predicted membrane protein of the hemolysin C (HlyC) family	UPF0053 protein bbp_300	Putative membrane protein	CBS domain protein	hemolysin	Hemolysin-related protein	identified by match to protein family HMM PF03471 conserved hypothetical protein	CBS:Protein of unknown function DUF21:Transporter-associated region	Hemolysin C	identified by match to protein family HMM PF00571; match to protein family HMM PF01595; match to protein family HMM PF03471 CBS domain protein	
CHLTR00261	Putative uncharacterized protein	Similar to putative transport protein YtfL of Escherichia coli	similar to unknown protein hypothetical protein	conserved gene metal ion transporter	similar to unknown protein hypothetical protein	identified by match to protein family HMM PF00571; match to protein family HMM PF01595 CBS domain protein	Hemolysin	Similar to many proteins of undefined function inluding: Coxiella burnetii hypothetical protein Cbu0452 SWALL:Q83E77 (EMBL:AE016961) (417 aa) fasta scores: E(): 2.2e-12, 21.79% id in 413 aa and to Escherichia coli hypothetical protein YfjD or b2612/b2613 SWALL:YFJD_ECOLI (SWALL:P37908) (428 aa) fasta scores: E(): 3.4e-09, 21.22% id in 410 aa putative membrane transport protein	Putative uncharacterized protein	similar to BR2027, CBS domain protein CBS domain protein	Putative	Hemolysin, putative	Similar to rc||RC1079 rp||RP702 sp|Q57017|YFJD_HAEIN sp|P37908|YFJD_ECOLI sp|P74409|Y260_SYNY3 sp|P54505|YQHB_BACSU sp|O05241|YUGS_BACSU; Ortholog to ERGA_CDS_02040 Conserved hypothetical protein	Similar to: HI0452, YTFL_HAEIN conserved hypothetical protein	Metal ion transporter, putative	Similar to Q88C61 putative metal ion transporter from Pseudomonas putida (446 aa). FASTA: opt: 1033 Z-score: 1180.6 E(): 6.5e-58 Smith-Waterman score: 1035; 40.455 identity in 440 aa overlap ORF ftt1628c metal ion transporter	conserved hypothetical protein	Similar to rc||RC1079 rp||RP702 sp|Q57017|YFJD_HAEIN sp|P37908|YFJD_ECOLI sp|P74409|Y260_SYNY3 sp|P54505|YQHB_BACSU sp|O05241|YUGS_BACSU; Ortholog to ERWE_CDS_02090 Conserved hypothetical protein	identified by match to protein family HMM PF00571; match to protein family HMM PF01595; match to protein family HMM PF03471 hemolysin	CBS domain: protein of unknown function DUF21:Transporter associated domain	CBS domain:CBS:Transporter associated domain	probable hemolysin	putative transporter, HlyC/CorC (HCC) family identified by match to protein family HMM PF00571; match to protein family HMM PF01595; match to protein family HMM PF03471	conserved hypothetical protein	putative transporter, HlyC/CorC (HCC) family identified by match to protein family HMM PF00571; match to protein family HMM PF01595; match to protein family HMM PF03471	protein of unknown function DUF21	protein of unknown function DUF21	putative transmembrane CBS domain family protein similarity:fasta; with=UniProt:Q92ME8_RHIME (EMBL:SME591791); Rhizobium meliloti (Sinorhizobium meliloti).; HYPOTHETICAL TRANSMEMBRANE PROTEIN.; length=434; id 79.343; 426 aa overlap; query 7-432; subject 6-431	hemolysin	
CHLTR00262	NifS family of pyridoxal phosphate-dependent enzymes	Iron-sulfur cofactor synthesis protein homolog	YfhO protein	Cysteine desulfurase	Cysteine desulfurase	Selenocysteine lyase Cysteine desulfhydrase	aminotransferase (class V), putative	iron-sulfur cofactor synthesis protein homolog; Biological Process: metabolism (GO:0008152), Molecular Function: transaminase activity (GO:0008483) Aminotransferase, class V	YrvO cysteine desulfurase iron-sulfur cofactor synthesis protein	Pyridoxal-phosphate dependent aminotransferase NifS	IPR000192: Aminotransferase, class V putative aminotransferase class-V	Cysteine sulfinate desulfinase/cysteine desulfurase	similar to Salmonella typhi CT18 putative L-cysteine desulfurase putative L-cysteine desulfurase	Similar to many aminotransferases including: Escherichia coli, Escherichia coli O6, Escherichia coli O157:H7, and Shigella flexneri cysteine desulfurase IscS or b2530 or c3056 or z3797 or ecs3396 or sf2577 or s2749 SWALL:ISCS_ECOLI (SWALL:P39171) (404 aa) fasta scores: E(): 9.4e-25, 30.1% id in 382 aa and to Neisseria meningitidis cysteine desulfurase IscS or nmb1379 SWALL:ISCS_NEIMB (SWALL:Q9JYY0) (404 aa) fasta scores: E(): 8.1e-25, 30.72% id in 384 aa putative cysteine desulfurase	Cysteine desulfurase	Putative uncharacterized protein gbs1165	iron-sulfur cofactor synthesis protein homolog	identified by match to PFAM protein family HMM PF00266 cysteine desulphurase	Ortholog of S. aureus MRSA252 (BX571856) SAR1702 putative cysteine desulfurase	iron-sulfur cofactor synthesis protein homolog	Cysteine desulfhydrase	best blastp match gb|AAK33997.1| (AE006555) putative iron-sulfur cofactor synthesis protein [Streptococcus pyogenes M1 GAS] putative iron-sulfur cofactor synthesis protein	Similar to rp||spl1 rc||spl1 sp|O54055|ISCS_RUMFL sp|P12623|NIFS_ANASP; Ortholog to ERGA_CDS_04240 Cysteine desulfurase (NifS protein homolog) duplication	COG1104 cysteine sulfinate desulfinase/cysteine desulfurase and related enzymes cysteine desulfurase	Putative Pyridoxal-phosphate dependent aminotransferase	selenocysteine lyase cysteine desulfhydrase	Similar to: HI0378, ISCS_HAEIN cysteine desulfurase	Cysteine sulfinate desulfinase/cysteine desulfurase and related enzymes NifS protein	aminotransferase (class V), putative	
CHLTR00263	PP2C phosphatase family	identified by match to protein family HMM PF00481 protein phosphatase 2C domain protein	Protein phosphatase	probable protein phosphatase	Putative PP2C protein phosphatase	serine/threonine protein phosphatase	COG0631 Serine-threonine protein phosphatase protein serine-threonine phosphatase	Putative uncharacterized protein TTHA0187	Protein serine/threonine phosphatase	Similar to many proteins including: Myxococcus xanthus protein phosphatase 1 Pph1 SWALL:Q9KIU5 (EMBL:AF223364) (254 aa) fasta scores: E(): 2.7e-26, 36.88% id in 244 aa and to Bacillus anthracis protein phosphatase 2c-family protein ba4001 SWALL:Q81WH5 (EMBL:AE017036) (250 aa) fasta scores: E(): 1.4e-23, 39.07% id in 238 aa putative phosphatase	Putative uncharacterized protein gbs0306	identified by match to PFAM protein family HMM PF00481 serine/threonine phosphatase, putative	serine/threonine protein phosphatase family protein	Similar to Streptomyces coelicolor hypothetical protein SCO3845 or SCH69.15 SWALL:Q9XA19 (EMBL:AL079308) (515 aa) fasta scores: E(): 5.4e-22, 35.98% id in 239 aa, and to Rhizobium loti probable phosphoprotein phosphatase mlr2361 SWALL:Q98IK3 (EMBL:AP002999) (280 aa) fasta scores: E(): 1.4e-20, 36.08% id in 230 aa conserved hypothetical protein	protein phosphatase 2C	hypothetical protein, similar to PP2C protein phosphatase	Protein phosphatase 2C-like	Protein phosphatase 2C-like	identified by similarity to GB:AAL58473.1; match to protein family HMM PF00481 serine/threonine protein phosphatase Stp1	identified by match to protein family HMM PF00481 putative serine/threonine protein phosphatase	Putative serine/threonine protein phosphatase	Protein phosphatase 2C-like	protein serine/threonine phosphatases	protein serine/threonine phosphatases	Serine/threonine protein phosphatase COG0631	Protein phosphatase 2C COG0631 [T] Serine/threonine protein phosphatase	PP2C-like serine/threonine phosphatase EC 3.1.3.16	protein serine/threonine phosphatases	Serine/threonine protein phosphatase	
CHLTR00264	Putative uncharacterized protein	conserved hypothetical protein	hypothetical protein	Putative uncharacterized protein	Putative uncharacterized protein	Putative uncharacterized protein	
CHLTR00265	DNA Pol III Epsilon Chain	Similar to Treponema pallidum DNA polymerase III, epsilon chain DnaQ or tp0643 SWALL:DP3E_TREPA (SWALL:O83649) (215 aa) fasta scores: E(): 1.1e-12, 34.59% id in 185 aa, and to Chlamydia muridarum DNA polymerase III, epsilon subunit, putative tc0532 SWALL:Q9PKD3 (EMBL:AE002322) (232 aa) fasta scores: E(): 1.7e-63, 69.69% id in 231 aa DNA polymerase III, epsilon chain	hypothetical protein	Exonuclease	DNA polymerase III, epsilon subunit KEGG: dra:DR0856 DNA polymerase III, epsilon subunit, putative, ev=4e-63, 68% identity TIGRFAM: DNA polymerase III, epsilon subunit: (5e-07) PFAM: Exonuclease, RNase T and DNA polymerase III: (1.8e-39) SMART: Exonuclease: (7.9e-47)	DNA polymerase III epsilon chain EC 2.7.7.7	DNA polymerase III, epsilon subunit	DNA polymerase III epsilon subunit	DNA polymerase III, epsilon subunit or related 3'-5' exonuclease	DNA-directed DNA polymerase	DNA polymerase III, epsilon chain	Putative DNA polymerase/helicase	DNA Pol III epsilon chain	DNA polymerase III epsilon chain	DNA polymerase III epsilon subunit	DNA polymerase III, epsilon subunit	Putative DNA polymerase III epsilon subunit	DNA polymerase III, epsilon subunit	DNA polymerase III, epsilon chain	DNA polymerase III, epsilon chain	DNA polymerase III, epsilon subunit	DNA-directed DNA polymerase	DNA polymerase III, epsilon subunit	Exonuclease, RNase T and DNA polymerase III	DNA polymerase III, epsilon subunit	Putative DNA polymerase III, epsilon chain	Exonuclease	DNA polymerase III epsilon subunit	DNA polymerase III, epsilon subunit	
CHLTR00266	Putative uncharacterized protein	conserved hypothetical protein	Putative uncharacterized protein TTHA1568	Similar to Chlamydia trachomatis hypothetical protein Ct262 SWALL:O84264 (EMBL:AE001299) (256 aa) fasta scores: E(): 8.2e-55, 54.72% id in 254 aa, and to Deinococcus radiodurans hypothetical protein Dr1011 SWALL:Q9RVL6 (EMBL:AE001953) (301 aa) fasta scores: E(): 6.5e-26, 35.15% id in 256 aa conserved hypothetical protein	Putative uncharacterized protein	Putative	Predicted periplasmic solute-binding protein	Putative uncharacterized protein	protein of unknown function DUF191	protein of unknown function DUF191	Putative uncharacterized protein	protein of unknown function DUF191 PFAM: protein of unknown function DUF191: (6e-72) KEGG: dra:DR1011 hypothetical protein, ev=1e-113, 76% identity	conserved hypothetical protein	protein of unknown function DUF191	hypothetical protein	Conserved hypothetical protein outer membrane protein	protein of unknown function DUF191 PFAM: protein of unknown function DUF191 KEGG: aba:Acid345_3445 protein of unknown function DUF191	Conserved hypothetical protein outer membrane protein	conserved hypothetical protein identified by match to protein family HMM PF02642	conserved hypothetical protein	conserved hypothetical protein Function unclear	protein of unknown function DUF191 PFAM: protein of unknown function DUF191 KEGG: fra:Francci3_4422 protein of unknown function DUF191	protein of unknown function DUF191 PFAM: protein of unknown function DUF191 KEGG: gme:Gmet_3380 protein of unknown function DUF191	hypothetical cytosolic protein	Hypothetical protein	conserved hypothetical protein identified by match to protein family HMM PF02642	Hypothetical protein	protein of unknown function DUF191	Hypothetical protein	
CHLTR00267	Putative uncharacterized protein	conserved hypothetical protein	hypothetical protein	Putative uncharacterized protein	Putative uncharacterized protein	Putative uncharacterized protein	
CHLTR00268	Transport ATP Binding Protein	ABC transporter, ATP-binding protein	ABC transporter related	ABC transporter, ATP-binding and membrane components precursor	ABC transporter, ATP-binding and membrane components precursor	ABC-type multidrug transport system ATPase and permease component	ABC transporter related	ABC transporter ATP-binding/permease protein	ABC transporter, ATP-binding and membrane components	
CHLTR00269	Acetyl-coenzyme A carboxylase carboxyl transferase subunit alpha	Acetyl-coenzyme A carboxylase carboxyl transferase subunit alpha	Acetyl-coenzyme A carboxylase carboxyl transferase subunit alpha	Acetyl-coenzyme A carboxylase carboxyl transferase subunit alpha	Acetyl-coenzyme A carboxylase carboxyl transferase subunit alpha	Acetyl-coenzyme A carboxylase carboxyl transferase subunit alpha	acetyl-CoA carboxylase carboxyl transferase subunit alpha	conserved gene acetyl CoA carboxylase, carboxyltransferase, alpha subunit	acetyl-CoA carboxylase carboxyl transferase subunit alpha	Acetyl-CoA carboxylase, carboxyl transferase subunit alpha	identified by match to protein family HMM PF03255; match to protein family HMM TIGR00513 acetyl-CoA carboxylase, carboxyl transferase, alpha subunit	Acetyl-coenzyme A carboxylase carboxyl transferase subunit alpha	acetyl-CoA carboxylase alpha subunit	identified by similarity to SP:P30867; match to protein family HMM PF03255; match to protein family HMM TIGR00513 acetyl-CoA carboxylase, carboxyl transferase, alpha subunit	Acetyl-coenzyme A carboxylase carboxyl transferase subunit alpha	acetyl-CoA carboxylase carboxyl transferase subunit alpha	Acetyl-coenzyme A carboxylase carboxyl transferase subunit alpha	Acetyl-CoA carboxylase carboxyl transferase subunit alpha	Acetyl-coenzyme A carboxylase carboxyl transferase subunit alpha	identified by match to protein family HMM PF03255; match to protein family HMM TIGR00513 acetyl-CoA carboxylase, carboxyl transferase, alpha subunit	Acetyl-CoA carboxylase, carboxyl transferase, alpha subunit	InterProMatches:IPR001095; Molecular Function: acetyl-CoA carboxylase activity (GO:0003989), Biological Process: fatty acid biosynthesis (GO:0006633), Cellular Component: acetyl-CoA carboxylase complex (GO:0009317) acetyl CoA carboxylase (alpha subunit)	acetyl-coenzyme A carboxylase carboxyl transferase subunit alpha	Acetyl-coenzyme A carboxylase carboxyl transferase subunit alpha	identified by sequence similarity; putative; ORF located using Blastx/Glimmer/Genemark acetyl-coenzyme A carboxylase carboxyl transferase	Acetyl-coenzyme A carboxylase carboxyl transferase subunit alpha	IPR001095: Acetyl-CoA carboxylase, alpha subunit acetylCoA carboxylase, carboxytransferase component, alpha subunit	similar to Salmonella typhi CT18 acetyl-coenzyme A carboxylase carboxyl transferase subunit alpha acetyl-coenzyme A carboxylase carboxyl transferase subunit alpha	Similar to Escherichia coli, Escherichia coli O157:H7, and Shigella flexneri acetyl-coenzyme A carboxylase carboxyl transferase subunit alpha AccA or b0185 SWALL:ACCA_ECOLI (SWALL:P30867) (318 aa) fasta scores: E(): 2.8e-52, 44.44% id in 315 aa, Chlamydia trachomatis accoa carboxylase/transferase alpha AccA or ct265 SWALL:O84267 (EMBL:AE001299) (324 aa) fasta scores: E(): 1e-118, 89.81% id in 324 aa and Synechococcus sp.  acetyl-coenzyme A carboxylase carboxyl transferase subunit alpha AccA SWALL:ACCA_SYNP7 (SWALL:Q54766) (327 aa) fasta scores: E(): 3.1e-56, 47.31% id in 317 aa acetyl-coenzyme A carboxylase carboxyl transferase subunit alpha	
CHLTR00270	Putative uncharacterized protein	conserved hypothetical protein	hypothetical protein	Putative uncharacterized protein	Putative uncharacterized protein	Putative uncharacterized protein	
CHLTR00271	Probable DNA-binding protein HU	Integration host factor subunit beta	Integration host factor subunit alpha	identified by match to protein family HMM PF00216; match to protein family HMM TIGR00987 integration host factor, alpha subunit	Integration host factor subunit beta	InterProMatches:IPR000119; involved in DNA repair, homologous recombination, and presecretory protein translocation,Molecular Function: DNA binding (GO:0003677) non-specific DNA-binding protein HBsu signal recognition particle-like (SRP) component	DNA-binding protein II DNA-binding protein HU	identified by sequence similarity; putative; ORF located using Blastx/Glimmer/Genemark integration host factor beta subunit	DNA-binding protein HU	IPR000119: Histone-like bacterial DNA-binding protein integration host factor (IHF), beta subunit; site-specific recombination	similar to Salmonella typhi CT18 integration host factor beta-subunit (IHF-beta) integration host factor beta-subunit (IHF-beta)	Similar to many including: Haemophilus influenzae integration host factor alpha-subunit IhfA or HimA or Hi1313 SWALL:IHFA_HAEIN (SWALL:P43723) (96 aa) fasta scores: E(): 1.7e-06, 30.85% id in 94 aa and to Chlamydia pneumoniae probable DNA-binding protein HU Hup or cpn0416 or cp0338 SWALL:DBH_CHLPN (SWALL:Q9Z8C7) (100 aa) fasta scores: E(): 2.7e-36, 98% id in 100 aa integration host factor alpha-subunit	Integration host factor subunit beta	DNA-binding protein	Integration host factor subunit beta	Evidence 2a : Function of homologous gene experimentally demonstrated in an other organism; Product type f : factor integration host factor (IHF), alpha subunit, DNA-binding protein, DNA replication	conserved family - putative DNA binding protein hypothetical protein	Integration host factor subunit beta	IHF-beta; COG0776 integration host factor beta-subunit	Similar to Q93TM3 Histone-like protein HU form B from Pseudomonas putida (strain KT2440) (90 aa). FASTA: opt: 380 Z-score: 519.0 E(): 5.2e-21 Smith-Waterman score: 380; 68.539 identity in 89 aa overlap. Histone-like protein HU form B	DNA-binding protein HU	Integration host factor subunit beta	integration host factor beta-subunit (ihf-beta)	integration host factor beta subunit	identified by match to protein family HMM PF00216; match to protein family HMM TIGR00988 integration host factor, beta subunit	DNA-binding protein HU	Bacterial nucleoid DNA-binding protein	identified by match to protein family HMM PF00216; match to protein family HMM TIGR00987 integration host factor, alpha subunit	Integration host factor, alpha subunit	
CHLTR00272	N-Acetylmuramoyl Alanine Amidase	N-acetylmuramoyl-l-alanine amidase I	similar to Salmonella typhi CT18 probable N-acetylmuramoyl-L-alanine amidase probable N-acetylmuramoyl-L-alanine amidase	Weakly similar to Thermoanaerobacter tengcongensis N-acetylmuramoyl-L-alanine amidase AmiC2 or tte2424 SWALL:Q8R7I3 (EMBL:AE013184) (219 aa) fasta scores: E(): 1.9e-18, 35.74% id in 207 aa and to Bacillus subtilis N-acetylmuramoyl-L-alanine amidase CwlB precursor SWALL:CWLB_BACSU (SWALL:Q02114) (496 aa) fasta scores: E(): 6.8e-16, 34.06% id in 182 aa probable N-acetylmuramoyl-L-alanine amidase	identified by similarity to OMNI:NTL01LI0174; match to protein family HMM PF01520 N-acetylmuramoyl-L-alanine amidase, family 3	Putative N-acetylmuramoyl-L-alanine amidase	Probable N-acetylmuramoyl-L-alanine amidase amiA	N-acetylmuramoyl-L-alanine amidase	N-acetylmuramoyl-L-alanine amidase	N-acetylmuramoyl-L-alanine amidase	Code: M; COG: COG0860 N-acetylmuramoyl-l-alanine amidase I	identified by similarity to SP:Q02114; match to protein family HMM PF01520 N-acetylmuramoyl-L-alanine amidase	Code: M; COG: COG0860 N-acetylmuramoyl-l-alanine amidase I	N-acetylmuramoyl-L-alanine amidase	Code: M; COG: COG0860 N-acetylmuramoyl-l-alanine amidase I	N-acetylmuramoyl-L-alanine amidase EC 3.5.1.28	Probable N-acetylmuramoyl-L-alanine amidase	N-acetylmuramoyl-L-alanine amidase identified by match to protein family HMM PF01520; match to protein family HMM TIGR02883	N-acetylmuramoyl-L-alanine amidase identified by similarity to SP:P50864; match to protein family HMM PF01520; match to protein family HMM TIGR02883	Probable N-acetylmuramoyl-L-alanine amidase AmiA	N-acetylmuramoyl-L-alanine amidase	N-acetylmuramoyl-L-alanine amidase COG0860 N-acetylmuramoyl-L-alanine amidase	N-acetylmuramoyl-L-alanine amidase	N-acetylmuramoyl-L-alanine amidase, family 3 identified by match to protein family HMM PF01520	N-acetylmuramoyl-L-alanine amidase	N-acetylmuramoyl-L-alanine amidase	N-acetylmuramoyl-L-alanine amidase	N-acetylmuramoyl-l-alanine amidase I Code: M; COG: COG0860	N-acetylmuramoyl-L-alanine amidase	
CHLTR00273	UDP-N-acetylmuramoyl-L-alanyl-D-glutamate--2,6- diaminopimelate ligase	UDP-N-acetylmuramoyl-L-alanyl-D-glutamate--2,6- diaminopimelate ligase	UDP-N-acetylmuramoyl-L-alanyl-D-glutamate--L- lysine ligase	UDP-N-acetylmuramoyl-L-alanyl-D-glutamate--2,6- diaminopimelate ligase	UDP-N-acetylmuramoyl-L-alanyl-D-glutamate--2,6- diaminopimelate ligase	UDP-N-acetylmuramoyl-L-alanyl-D-glutamate--2,6- diaminopimelate ligase	Similar to UDP-N-acetylmuramoylalanyl-D-glutamate-2,6-diaminopimelate ligase hypothetical protein	conserved gene UDP-N-acetylmuramyl-tripeptide synthetase MurE	Similar to UDP-N-acetylmuramoylalanyl-D-glutamate-2,6-diaminopimelate ligase hypothetical protein	UDP-N-acetylmuramoyl-L-alanyl-D-glutamate--2,6- diaminopimelate ligase	identified by match to protein family HMM PF01225; match to protein family HMM PF02875; match to protein family HMM TIGR01085 UDP-N-acetylmuramoylalanyl-D-glutamate--2, 6-diaminopimelate ligase	UDP-N-acetylmuramoyl-L-alanyl-D-glutamate--lysine ligase	UDP-N-acetylmuramoylalanyl-D-glutamate--2 6-diaminopimelate ligase	identified by match to protein family HMM PF01225; match to protein family HMM PF02875; match to protein family HMM TIGR01085 UDP-N-acetylmuramoylalanyl-D-glutamate-2, 6-diaminopimelate ligase	UDP-N-acetylmuramoyl-L-alanyl-D-glutamate--2,6- diaminopimelate ligase	UDP-N-acetylmuramoyl-L-alanyl-D-glutamate--lysine ligase (UDP-MurNac-tripeptide synthetase)	UDP-N-acetylmuramoylalanyl-D-glutamate--2,6-diami nopimelateligase	UDP-N-acetylmuramoyl-L-alanyl-D-glutamate--2,6- diaminopimelate ligase	identified by similarity to SP:Q59650; match to protein family HMM PF01225; match to protein family HMM PF02875; match to protein family HMM TIGR01085 UDP-N-acetylmuramoylalanyl-D-glutamate--2, 6-diaminopimelate ligase	UDP-N-acetylmuramoyl-L-alanyl-D-glutamate--2,6- diaminopimelate ligase	UDP-N-acetylmuramoylalanyl-D-glutamate--2	UDP-N-acetylmuramoyl-L-alanyl-D-glutamate--2,6- diaminopimelate ligase	Mb2182c, murE, len: 535 aa. Equivalent to Rv2158c, len: 535 aa, from Mycobacterium tuberculosis strain H37Rv, (100.0% identity in 535 aa overlap). Probable murE, UDP-N-acetylmuramoylalanyl-D-glutamate-2,6-diaminopimelate ligase (EC 6.3.2.13; UDP-N-ACETYLMURAMYL-TRIPEPTIDE SYNTHETASE) also related to other Mycobacterium tuberculosis mur gene products. FASTA best: MURE_BACSU Q03523 (494 aa) opt: 1020 z- score: 1110.1 E(): 0; (40.1% identity in 476 aa overlap) Probable UDP-N-acetylmuramoylalanyl-D-glutamate-2,6-diaminopimelate ligase MurE	InterProMatches:IPR005761; Cellular Component: cytoplasm (GO:0005737), Biological Process: cell wall biosynthesis (sensu Bacteria) (GO:0009273), Molecular Function: acid-D-amino acid ligase activity (GO:0016881) UDP-N-acetylmuramoylalanyl-D-glutamate-2, 6-diaminopimelate ligase	UDP-N-acetylmuramoylalanyl-D-glutamate--2, 6-diaminopimelate ligase	UDP-N-acetylmuramoyl-L-alanyl-D-glutamate--2,6- diaminopimelate ligase	identified by sequence similarity; putative; ORF located using Blastx/Glimmer/Genemark UDP-N-acetylmuramoylalanyl-D-glutamate-2, 6-diaminopimelate ligase	MurE COG0769 UDP-N-acetylmuramyl tripeptide synthase UDP-N-acetylmuramoyl-L-alanyl-D-glutamyl-L-lysine ligase	UDP-N-acetylmuramoylalanyl-D-glutamate--2,6- diaminopimelate ligase	
CHLTR00274	Transglycolase/transpeptidase	Probable penicillin-binding 3 pbp-3 transmembrane protein	Peptidoglycan synthetase ftsI	identified by similarity to SP:P11882; match to protein family HMM PF00905; match to protein family HMM PF03717 penicillin-binding protein	Penicillin-binding protein 3	Penicillin binding protein 3	sporulation specific penicillin-binding protein stage V sporulation protein D	identified by sequence similarity; putative; ORF located using Blastx/Glimmer/Genemark penicillin-binding protein 3	Similar to Neisseria meningitidis penicillin-binding protein 2 PenA or Nma2072 or Nmb0413 SWALL:PBP2_NEIMA (SWALL:P11882) (581 aa) fasta scores: E(): 1.1e-11, 28.75% id in 546 aa, and to Buchnera aphidicola peptidoglycan synthetase FtsI or bu222 SWALL:FTSI_BUCAI (SWALL:P57317) (579 aa) fasta scores: E(): 2e-10, 26.57% id in 621 aa probable penicillin-binding protein	Putative uncharacterized protein	Penicillin-binding protein 3	PENICILLIN-BINDING PROTEIN	Penicillin-binding protein 2	Penicillin-binding protein 3	Penicillin-binding protein 2X	Similar to Q83F33 Penicillin-binding protein 3 from Coxiella burnetii (548 aa). FASTA: opt: 1361 Z-score: 1597.9 E(): 4.1e-81 Smith-Waterman score: 1361; 40.325 identity in 553 aa overlap. penicillin binding protein (peptidoglycan synthetase)	penicillin-binding protein 3 Cell division protein FtsI	Peptidoglycan synthetase ftsI	Similar to Bacillus subtilis penicillin-binding protein 2b PbpB SWALL:PBPB_BACSU (SWALL:Q07868) (716 aa) fasta scores: E(): 2.4e-32, 27.68% id in 596 aa, and to Streptomyces coelicolor FtsI SWALL:Q9Z5V7 (EMBL:AF123319) (651 aa) fasta scores: E(): 8.1e-44, 30.62% id in 604 aa penicillin-binding protein	penicillin-binding 3 precursor PBP-3 transmembrane protein	penicillin-binding protein 3	penicillin-binding protein 2 cell division protein FtsI	Cell division protein FtsI	penicillin-binding protein 1	identified by similarity to SP:P04286; match to protein family HMM PF00905; match to protein family HMM PF03717 peptidoglycan glycolsyltranferase FtsI	identified by match to protein family HMM PF00905; match to protein family HMM PF03717 penicillin-binding protein	Peptidoglycan glycosyltransferase	Best Blastp Hit: pir||S49090 penicillin-binding protein 2 - Neisseria gonorrhoeae >gi|509155|emb|CAA42191.1| (X59632) penicillin-binding protein 2 [Neisseria gonorrhoeae] COG0768 Cell division protein; Pbp2 penicillin-binding protein 2	Peptidoglycan glycosyltransferase	
CHLTR00275	Putative uncharacterized protein	conserved hypothetical protein	hypothetical membrane associated protein	Putative exported protein precursor	Putative exported protein precursor	Putative exported protein	
CHLTR00276	S-adenosyl-L-methionine-dependent methyltransferase mraW	S-adenosyl-L-methionine-dependent methyltransferase mraW	S-adenosyl-L-methionine-dependent methyltransferase mraW	S-adenosyl-L-methionine-dependent methyltransferase mraW	S-adenosyl-L-methionine-dependent methyltransferase mraW	conserved hypothetical protein	S-adenosyl-L-methionine-dependent methyltransferase mraW	S-adenosyl-L-methionine-dependent methyltransferase mraW	Similar to S-adenosyl-methyltransferase MraW hypothetical protein	conserved gene S-adenosylmethyl transferase MraW	Similar to S-adenosyl-methyltransferase MraW hypothetical protein	S-adenosyl-L-methionine-dependent methyltransferase mraW	identified by match to protein family HMM PF01795; match to protein family HMM TIGR00006 S-adenosyl-methyltransferase MraW	S-adenosyl-L-methionine-dependent methyltransferase mraW	MraW S-adenosyl-methyltransferase	hypothetical protein	identified by similarity to SP:P60391; match to protein family HMM PF01795; match to protein family HMM TIGR00006 S-adenosyl-methyltransferase MraW	S-adenosyl-L-methionine-dependent methyltransferase mraW	S-adenosylmethionine-dependent methyltransferase, putative	S-adenosyl-L-methionine-dependent methyltransferase mraW	S-adenosyl-methyltransferase mraW	S-adenosyl-L-methionine-dependent methyltransferase mraW	S-adenosyl-L-methionine-dependent methyltransferase mraW	identified by match to protein family HMM PF01795; match to protein family HMM TIGR00006 S-adenosyl-methyltransferase MraW	S-adenosyl-L-methionine-dependent methyltransferase mraW	S-adenosyl-methyltransferase protein	S-adenosyl-L-methionine-dependent methyltransferase mraW	Mb2189c, -, len: 396 aa. Equivalent to Rv2165c, len: 396 aa, from Mycobacterium tuberculosis strain H37Rv, (100.0% identity in 396 aa overlap). Conserved hypothetical protein; shows strong similarity to several hypothetical bacterial proteins but has extra 80 aa residues at N-terminus FASTA best: YLXA_BACSU Q07876 hypothetical 35.3 kd protein in ftsl (311 aa) opt: 781, E(): 0; (45.6% identity in 296 aa overlap), BELONGS TO THE YABC (E.COLI), YLXA (B.SUBTILIS) FAMILY CONSERVED HYPOTHETICAL PROTEIN	conserved protein; Molecular Function: methyltransferase activity (GO:0008168) putative methyltransferase	
CHLTR00277	Uncharacterized protein CT_273	hypothetical protein	hypothetical protein	Putative uncharacterized protein	Putative uncharacterized protein	Putative uncharacterized protein	
CHLTR00278	Putative uncharacterized protein	conserved hypothetical protein	tetratricopeptide repeat family protein	Putative uncharacterized protein	Putative uncharacterized protein	Putative uncharacterized protein	
CHLTR00279	Chromosomal replication initiator protein dnaA 2	Chromosomal replication initiator protein dnaA	Chromosomal replication initiator protein dnaA	Chromosomal replication initiator protein dnaA	Chromosomal replication initiator protein dnaA	Chromosomal replication initiator protein dnaA	Chromosomal replication initiator protein DnaA	conserved gene chromosomal replication initiator protein DnaA	Chromosomal replication initiator protein DnaA	Chromosomal replication initiator protein dnaA	identified by similarity to EGAD:14548; match to protein family HMM PF00308; match to protein family HMM TIGR00362 chromosomal replication initiator protein DnaA	Chromosomal replication initiator protein dnaA	DnaA chromosomal replication initiator protein	transcriptional regulator chromosomal replication initiator protein DnaA	Chromosomal replication initiator protein dnaA	chromosomal replication initiator protein dnaA	Chromosomal replication initiator protein dnaA	Chromosomal replication initiator protein dnaA	Chromosomal replication initiator protein dnaA	Chromosomal replication initiator protein dnaA	identified by similarity to SP:P05648; match to protein family HMM PF00308; match to protein family HMM TIGR00362 chromosomal replication initiator protein DnaA	Chromosomal replication initiator protein dnaA	Chromosomal replication initiator protein dnaA	Chromosomal replication initiator protein dnaA	Mb0001, dnaA, len: 507 aa. Equivalent to Rv0001, len: 507 aa, from Mycobacterium tuberculosis strain H37Rv, (99.6% identity in 507 aa overlap). dnaA, chromosomal replication initiator protein (see citations below), equivalent to other Mycobacterial CHROMOSOMAL REPLICATION INITIATOR PROTEINS e.g. P46388|DNAA_MYCLE from Mycobacterium leprae (502 aa); Q9L7L7|DNAA_MYCPA from Mycobacterium paratuberculosis (509 aa); P49990|DNAA_MYCAV from Mycobacterium avium (508 aa); P49992|DNAA_MYCSM from Mycobacterium smegmatis (504 aa); etc. Also highly similar to others except in N-terminus e.g. Q9ZH75|DNAA_STRCH CHROMOSOMAL REPLICATION INITIATOR PROTEIN from Streptomyces chrysomallus (624 aa); Q9ZH76|DNAA_STRRE from Streptomyces reticuli (643 aa); DNAA_ECOLI|P03004|B3702 chromosomal replication initiator protein from Escherichia coli strain K12 (467 aa), FASTA scores: opt: 986, E(): 0, (43.2% identity in 389 aa overlap); etc. Contains PS00017 ATP/GTP-binding site motif A (P-loop) and PS01008 DnaA protein signature. BELONGS TO THE DNAA FAMILY. Note that the first base of this gene has been taken as base 1 of the Mycobacterium bovis genomic sequence. CHROMOSOMAL REPLICATION INITIATOR PROTEIN DNAA	InterProMatches:IPR001957; initiation of chromosome replication, Molecular Function: DNA binding (GO:0003677), Molecular Function: DNA replication origin binding (GO:0003688), Molecular Function: ATP binding (GO:0005524), Biological Process: DNA replication initiation (GO:0006270), Biological Process: regulation of DNA DnaA	chromosome replication initiator protein DnaA	DnaA chromosomal replication initiator protein	Chromosomal replication initiator protein dnaA	
CHLTR00281	Putative uncharacterized protein	conserved hypothetical protein	hypothetical membrane associated protein	Putative uncharacterized protein	Putative uncharacterized protein	Putative uncharacterized protein	
CHLTR00280	Putative uncharacterized protein	Integral membrane protein CcmA involved in cell shape determination	conserved hypothetical protein	protein of unknown function DUF583	transporter	Hypothetical protein	Putative uncharacterized protein	Putative uncharacterized protein	Putative uncharacterized protein	Putative uncharacterized protein	Putative uncharacterized protein	
CHLTR00282	Probable Na(+)-translocating NADH-quinone reductase subunit B	Na+-translocating NADH:ubiquinone oxidoreductase subunit Nrq2	Na(+)-translocating NADH-quinone reductase, chain B	identified by match to protein family HMM PF03116; match to protein family HMM TIGR01937 NADH:ubiquinone oxidoreductase, Na(+)-translocating, B subunit	Similar to Pseudomonas aeruginosa or pa2998 SWALL:NQRB_PSEAE (SWALL:Q9HZK7) (403 aa) fasta scores: E(): 1.4e-30, 34.51% id in 507 aa, and to Pasteurella multocida Na+-translocating NADH-quinone reductase subunit B, NqrB or Pm1329 SWALL:NQRB_PASMU (SWALL:Q9CLB0) (410 aa) fasta scores: E(): 1.1e-28, 37.03% id in 513 aa Na+-translocating NADH-quinone reductase subunit B	NADH-ubiquinone oxidoreductase subunit B	Putative Na(+)-translocating NADH-ubiquinone reductase subunit B	Na(+)-translocating NADH-quinone reductase, B subunit	Na(+)-translocating NADH-quinone reductase subunit B	Na(+)-translocating NQR subunit B; Na(+)-NQR subunit B; NQR complex subunit B; NQR-1 subunit B; Similar to: HI0166, NQRB_HAEIN Na(+)-translocating NADH-quinone reductase subunit B	Similar to Vibrio harveyi Na+-translocating NADH-quinone reductase NqrB SWALL:NQRB_VIBHA (SWALL:Q9RFW0) (413 aa) fasta scores: E(): 2.1e-50, 41.54% id in 414 aa, and to Bacteroides thetaiotaomicron Na+-translocating NADH-quinone reductase subunit BT1159 SWALL:AAO76266 (EMBL:AE016930) (390 aa) fasta scores: E(): 1.3e-135, 86.48% id in 392 aa, and to Pseudomonas aeruginosa Na+-translocating NADH-quinone reductase NqrB or pa2998 SWALL:NQRB_PSEAE (SWALL:Q9HZK7) (403 aa) fasta scores: E(): 4.2e-51, 44.74% id in 409 aa putative Na+-translocating NADH-quinone reductase subunit B	Na+-transporting NADHubiquinone oxidoreductase subunit 2 NqrB protein	Na+-transporting NADH:ubiquinone oxidoreductase, subunit NqrB	identified by match to protein family HMM PF03116; match to protein family HMM TIGR01937 NADH:ubiquinone oxidoreductase, Na(+)-translocating, B subunit	Na+-translocating NADH-ubiquinone oxidoreductase, subunit B NADH dehydrogenase	Best Blastp Hit: pir||H81918 probable sodium-translocating NADH dehydrogenase (ubiquinone) (EC 1.6.5.-) chain B NMA0751 [imported] - Neisseria meningitidis (group A strain Z2491) >gi|7379472|emb|CAB84034.1| (AL162754) putative Na(+)-translocating NADH-ubiquinone reductase subunit B [Neisseria meningitidis] COG1805 Uncharacterized membrane protein, RnfD; NqrB putative Na(+)-translocating NADH-ubiquinone reductase subunit B	Evidence 2a : Function of homologous gene experimentally demonstrated in an other organism; PubMedId : 7805867, 9490015, 10838078, 11248188; Product type t : transporter Na(+)-translocating NADH-quinone reductase subunit B (Na(+)-translocating NQR subunit B) (Na(+)-NQR subunit B) (NQR complex subunit B)	NADH:ubiquinone oxidoreductase, Na(+)-translocating, B subunit	NADH:ubiquinone oxidoreductase, subunit B	NADH:ubiquinone oxidoreductase, Na(+)-translocating, B subunit TIGRFAMsMatches:TIGR01937	Na (+)-translocating NADH-quinone reductase subunit B EC 1.6.5.-	NADH:ubiquinone oxidoreductase, Na(+)-translocating, B subunit TIGRFAM: NADH:ubiquinone oxidoreductase, Na(+)-translocating, B subunit: (2.6e-204) PFAM: NQR2 and RnfD: (1.3e-138) KEGG: sil:SPOA0029 NADH:ubiquinone oxidoreductase, Na(+)-translocating, B subunit, ev=0.0, 81% identity	NADH:ubiquinone oxidoreductase, Na(+)- translocating, B subunit precursor	Na+-translocating NADH:ubiquinone oxidoreductase subunit B	NADH-ubiquinone oxidoreductase subunit B precursor	Na+-translocating NADH:ubiquinone oxidoreductase subunit Nrq2	NADH:ubiquinone oxidoreductase, subunit B precursor	Na-translocating NADH-quinone reductase subunit B	Na(+)-translocating NADH-quinone reductase, subunit B	
CHLTR00283	Probable Na(+)-translocating NADH-quinone reductase subunit C	Na (+)-translocating NADH-quinone reductase subunit C EC 1.6.5.-	NADH:ubiquinone oxidoreductase, Na(+)- translocating, C subunit precursor	NADH:ubiquinone oxidoreductase, subunit C precursor	Na(+)-translocating NADH-quinone reductase subunit C	Na(+)-translocating NADH-quinone reductase subunit C precursor	Na(+)-translocating NADH-quinone reductase subunit C precursor	Na(+)-translocating NADH-quinone reductase subunit C	NADH:ubiquinone oxidoreductase, Na(+)- translocating, C subunit	
CHLTR00284	Probable Na(+)-translocating NADH-quinone reductase subunit D	RnfA-Nqr electron transport subunit	Na(+)-translocating NADH-quinone reductase subunit D	identified by similarity to SP:P77179; similarity to PIR:S65529; match to protein family HMM PF02508; match to protein family HMM TIGR01939 NADH:ubiquinone oxidoreductase, Na(+)-translocating, D subunit	Similar to Vibrio harveyi Na+-translocating NADH-quinone reductase subunit D, NqrD SWALL:NQRD_VIBHA (SWALL:Q9RFV8) (210 aa) fasta scores: E(): 1.1e-38, 50.95% id in 210 aa, and to Haemophilus influenzae a+-translocating NADH-quinone reductase subunit D, NqrD or hi0168 SWALL:NQRD_HAEIN (SWALL:P43958) (208 aa) fasta scores: E(): 1.5e-36, 48.35% id in 213 aa Na+-translocating NADH-quinone reductase subunit D	Na(+)-translocating NADH-quinone reductase subunit D	Putative Na(+)-translocating NADH-ubiquinone reductase subunit D	Na(+)-translocating NADH-quinone reductase, D subunit	Na(+)-translocating NADH-quinone reductase subunit D	Na(+)-translocating NQR subunit D; Na(+)-NQR subunit D; NQR complex subunit D; NQR-1 subunit D; Similar to: HI0168, NQRD_HAEIN Na(+)-translocating NADH-quinone reductase subunit D	Similar to Haemophilus influenzae Na+-translocating NADH-quinone reductase NqrD or hi0168 SWALL:NQRD_HAEIN (SWALL:P43958) (208 aa) fasta scores: E(): 1.8e-41, 56.93% id in 202 aa, and to Bacteroides thetaiotaomicron Na+-translocating NADH-quinone reductase subunit BT1157 SWALL:AAO76264 (EMBL:AE016930) (213 aa) fasta scores: E(): 9.1e-71, 88.62% id in 211 aa, and to Yersinia pestis Na+-translocating NADH-quinone reductase NqrD or YPO3237 or Y0954 SWALL:NQRD_YERPE (SWALL:Q8ZBZ3) (209 aa) fasta scores: E(): 1.1e-40, 56.06% id in 198 aa putative Na+-translocating quinone reductase subunit D	Na+-transporting NADHubiquinone oxidoreductase subunit 4 NqrD protein	Na+-transporting NADH:ubiquinone oxidoreductase, subunit NqrD	identified by match to protein family HMM PF02508; match to protein family HMM TIGR01939 NADH:ubiquinone oxidoreductase, Na(+)-translocating, D subunit	Na+-translocating NADH-ubiquinone oxidoreductase, subunit D	Best Blastp Hit: pir||F81918 probable Na(+)-translocating NADH-ubiquinone reductase subunit D NMA0749 [imported] - Neisseria meningitidis (group A strain Z2491) >gi|7379470|emb|CAB84032.1| (AL162754) putative Na(+)-translocating NADH-ubiquinone reductase subunit D [Neisseria meningitidis] COG1347 Na+-translocating NADH-quinone; NqrD putative Na(+)-translocating NADH-ubiquinone reductase subunit D	Evidence 2a : Function of homologous gene experimentally demonstrated in an other organism; PubMedId : 7805867, 9490015, 11248188; Product type t : transporter Na(+)-translocating NADH-quinone reductase subunit D (Na(+)-translocating NQR subunit) ( Na(+)-NQR subunit D) (NQR complex subunit D)	NADH:ubiquinone oxidoreductase, Na(+)-translocating, D subunit	NADH:ubiquinone oxidoreductase, subunit D	NADH:ubiquinone oxidoreductase, Na(+)-translocating, D subunit TIGRFAMsMatches:TIGR01939	Na (+)-translocating NADH-quinone reductase subunit D EC 1.6.5.-	NADH:ubiquinone oxidoreductase, Na(+)-translocating, D subunit TIGRFAM: NADH:ubiquinone oxidoreductase, Na(+)-translocating, D subunit: (1.1e-144) PFAM: RnfA-Nqr electron transport subunit: (1.1e-86) KEGG: sil:SPOA0031 NADH:ubiquinone oxidoreductase, Na(+)-translocating, D subunit, ev=1e-104, 86% identity	NADH:ubiquinone oxidoreductase, Na(+)- translocating, D subunit	NADH:ubiquinone oxidoreductase, subunit D	Na+-translocating NADH:uniquinone oxidoreductase subunit D	Na+-translocating NADH-quinone reductase subunit D	NADH:ubiquinone oxidoreductase, Na(+)-translocating, D subunit	NADH:ubiquinone oxidoreductase, subunit D	Na-translocating NADH-quinone reductase subunit D	
CHLTR00285	Probable Na(+)-translocating NADH-quinone reductase subunit E	Na(+)-translocating NADH-quinone reductase subunit E	Na(+)-translocating NADH-quinone reductase subunit E	identified by similarity to SP:Q8DBJ2; match to protein family HMM PF02508; match to protein family HMM TIGR01940 NADH:ubiquinone oxidoreductase, Na(+)-translocating, E subunit	Similar to Haemophilus influenzae Na+-translocating NADH-quinone reductase subunit E, NqrE or hi0170 SWALL:NQRE_HAEIN (SWALL:P71342) (198 aa) fasta scores: E(): 3.3e-31, 48.48% id in 198 aa, and to Pasteurella multocida Na+-translocating NADH-quinone reductase subunit E NqrE or pm1332 SWALL:NQRE_PASMU (SWALL:Q9CLA7) (198 aa) fasta scores: E(): 1.3e-32, 50% id in 198 aa. Note the C-terminal extension of this protein. Na+-translocating NADH-quinone reductase subunit E	Putative Na(+)-translocating NADH-ubiquinone reductase subunit E	Na(+)-translocating NADH-quinone reductase subunit E	Na(+)-translocating NQR subunit E; Na(+)-NQR subunit E; NQR complex subunit E; NQR-1 subunit E; Similar to: HI0170, NQRE_HAEIN Na(+)-translocating NADH-quinone reductase subunit E	Similar to Haemophilus influenzae Na+-translocating NADH-quinone reductase NqrE or hi0170 SWALL:NQRE_HAEIN (SWALL:P71342) (198 aa) fasta scores: E(): 2.1e-29, 62.01% id in 208 aa, and to Bacteroides thetaiotaomicron Na+-translocating NADH-quinone reductase subunit BT1156 SWALL:AAO76263 (EMBL:AE016930) (208 aa) fasta scores: E(): 4.9e-66, 91.34% id in 208 aa, and to Shewanella oneidensis NADH:ubiquinone oxidoreductase, Na+-translocating, hydrophobic membrane protein NqrE Nqre-2 or so1107 SWALL:Q8EHV5 (EMBL:AE015555) (202 aa) fasta scores: E(): 2.7e-37, 54.24% id in 212 aa Na+-translocating NADH-quinone reductase subunit E	Na+-transporting NADHubiquinone oxidoreductase subunit 5 NqrE protein	Na+-transporting NADH:ubiquinone oxidoreductase, subunit NqrE	identified by match to protein family HMM PF02508; match to protein family HMM TIGR01940 NADH:ubiquinone oxidoreductase, Na(+)-translocating, E subunit	Na+-translocating NADH-ubiquinone oxidoreductase, subunit E	Best Blastp Hit: pir||E81918 probable Na(+)-translocating NADH-ubiquinone reductase subunit E (EC 1.6.5.-) NMA0748 [imported] - Neisseria meningitidis (group A strain Z2491) >gi|7379469|emb|CAB84031.1| (AL162754) putative Na(+)-translocating NADH-ubiquinone reductase subunit E [Neisseria meningitidis] COG2209 Na+-translocating NADH-quinone; NqrE putative Na(+)-translocating NADH-ubiquinone reductase subunit E	Evidence 2a : Function of homologous gene experimentally demonstrated in an other organism; PubMedId : 7805867, 9490015, 11248188; Product type t : transporter Na(+)-translocating NADH-quinone reductase subunit E (Na(+)-translocating NQR subunit E) (Na(+)-NQR subunit E) (NQR complex subunit E)	NADH:ubiquinone oxidoreductase, Na(+)-translocating, E subunit	NADH:ubiquinone oxidoreductase, subunit E	electron transport complex protein RnfA	NADH:ubiquinone oxidoreductase, Na(+)-translocating, E subunit TIGRFAMsMatches:TIGR01940	Na (+)-translocating NADH-quinone reductase subunit E EC 1.6.5.-	NADH:ubiquinone oxidoreductase, Na(+)-translocating, E subunit TIGRFAM: NADH:ubiquinone oxidoreductase, Na(+)-translocating, E subunit: (2.3e-139) PFAM: RnfA-Nqr electron transport subunit: (1.4e-95) KEGG: sil:SPOA0032 NADH:ubiquinone oxidoreductase, Na(+)-translocating, E subunit, ev=1e-100, 90% identity	NADH:ubiquinone oxidoreductase, Na(+)- translocating, E subunit	Na(+)-translocating NADH-ubiquinone reductase subunit E	Na+-translocating NADH:quinone oxidoreductase subunit Nqr5	NADH:ubiquinone oxidoreductase, subunit E	Na-translocating NADH-quinone reductase subunit E	Na(+)-translocating NADH-quinone reductase, subunit E	NADH:ubiquinone oxidoreductase, subunit E TIGRFAM: NADH:ubiquinone oxidoreductase, subunit E PFAM: RnfA-Nqr electron transport subunit KEGG: hch:HCH_02689 NADH:ubiquinone oxidoreductase, Na(+)-translocating, E subunit	Na+-translocating NADH-quinone reductase subunit E	
CHLTR00286	Glycine cleavage system H protein	Glycine cleavage system H protein	Glycine cleavage system H protein	Similar to glycine cleavage system H protein hypothetical protein	conserved gene glycine cleavage system H protein	Similar to glycine cleavage system H protein hypothetical protein	identified by match to protein family HMM PF01597; match to protein family HMM TIGR00527 glycine cleavage system H protein	glycine decarboxylase complex H-protein	Glycine cleavage system H protein	Glycine cleavage system H protein	Glycine cleavage system H protein	Glycine cleavage system H protein	Glycine cleavage system H protein	InterProMatches:IPR002930; Cellular Component: glycine cleavage complex (GO:0005960), Biological Process: glycine catabolism (GO:0006546) glycine cleavage system protein H	lipoate-binding protein glycine cleavage system H protein	identified by sequence similarity; putative; ORF located using Blastx/Glimmer/Genemark glycine cleavage H protein	Glycine cleavage system H protein	IPR002930: Glycine cleavage H-protein; IPR003016: 2-oxo acid dehydrogenase, lipoyl-binding site glycine cleavage complex protein H, carrier of aminomethyl moiety via covalently bound lipoyl cofactor	similar to Salmonella typhi CT18 glycine cleavage system H protein glycine cleavage system H protein	Similar to many including: Aquifex aeolicus probable glycine cleavage system H protein 4 GcvH4 or aq_1108 SWALL:GCS4_AQUAE (SWALL:O67192) (171 aa) fasta scores: E(): 9e-11, 31.48% id in 108 aa and to Thermoanaerobacter tengcongensis probable glycine cleavage system H protein 2 GcvH2 or tte0295 SWALL:Q8RCW0 (EMBL:AE013002) (126 aa) fasta scores: E(): 2.4e-10, 37.61% id in 109 aa putative glycine cleavage system H protein	similar to BRA0726, glycine cleavage system H protein GcvH, glycine cleavage system H protein	Glycine cleavage system H protein	Glycine cleavage system H protein	glycine cleavage system protein H homologue	Glycine cleavage system H protein	Putative glycine cleavage system component H	Ortholog of S. aureus MRSA252 (BX571856) SAR0864 glycine cleavage system H protein	glycine cleavage system protein H homologue	putative Glycine cleavage H-protein	
CHLTR00287	Putative uncharacterized protein	conserved hypothetical protein	hypothetical protein	Putative uncharacterized protein	Putative uncharacterized protein	Putative uncharacterized protein	
CHLTR00288	Phospholipase D superfamily	phospholipase D proteinase	phospholipase D	Probable cardiolipin synthetase	Cardiolipin synthetase	Cardiolipin synthetase	Phospholipase D precursor	Cardiolipin synthetase	Cardiolipin synthetase	Phospholipase D precursor	Phospholipase D	Cardiolipin synthetase	Phospholipase D family protein	
CHLTR00289	Lipoate Protein Ligase	Similar to Chlamydia pneumoniae lipoate protein ligase-like protein lpla_1 or cpn0436 or cp0317 SWALL:Q9Z8A7 (EMBL:AE001626) (239 aa) fasta scores: E(): 5.3e-58, 62.82% id in 234 aa and to Bacillus halodurans lipoate protein ligase bh2812 SWALL:Q9K938 (EMBL:AP001516) (276 aa) fasta scores: E(): 4.9e-10, 29.06% id in 203 aa.  Contains a iotin/lipoate A/B protein ligase family motif conserved hypothetical protein	lipoate-protein ligase A	hypothetical protein, similar to lipoate protein ligase	similar to gi|57286113|gb|AAW38207.1| [Staphylococcus aureus subsp. aureus COL], percent identity 83 in 276 aa, BLASTP E(): e-134 putative lipoate protein ligase	identified by match to protein family HMM PF03099 biotin/lipoate A/B protein ligase family protein	lipoate protein ligase A	lipoate-protein ligase A	putative biotin/lipoate-protein ligase	Lipoate protein ligase	lipoate-protein ligase A	Lipoate protein ligase	Biotin/lipoate A/B protein ligase	Biotin/lipoate A/B protein ligase family protein	YqhM	Biotin/lipoate A/B protein ligase	Biotin/lipoate A/B protein ligase	Biotin/lipoate A/B protein ligase	Lipoate protein ligase A	Hypothetical yqhM protein	Lipoate-protein ligase A	Lipoate-protein ligase A	biotin/lipoate A/B protein ligase PFAM: biotin/lipoate A/B protein ligase KEGG: plt:Plut_1329 lipoate-protein ligase A-like	Biotin/lipoate A/B protein ligase	Putative lipoate-protein ligase A	Putative lipoate-protein ligase A	Putative uncharacterized protein	Putative lipoate-protein ligase A	Biotin/lipoate A/B protein ligase	
CHLTR00291	tRNA-specific 2-thiouridylase mnmA	tRNA-specific 2-thiouridylase mnmA	tRNA-specific 2-thiouridylase mnmA	tRNA-specific 2-thiouridylase mnmA	tRNA-(5-methylaminomethyl-2-thiouridylate) methyltransferase	tRNA-specific 2-thiouridylase mnmA	tRNA-specific 2-thiouridylase mnmA	Similar to tRNA (5-methylaminomethyl-2-thiouridylate)-methyltransferase hypothetical protein	conserved gene tRNA (5 methylaminomethyl-2-thiouridylate) methyltransferase	Similar to tRNA (5-methylaminomethyl-2-thiouridylate)-methyltransferase hypothetical protein	tRNA-specific 2-thiouridylase mnmA	identified by match to protein family HMM PF03054; match to protein family HMM TIGR00420 tRNA (5-methylaminomethyl-2-thiouridylate)-methyltransferase	tRNA-specific 2-thiouridylase mnmA	tRNA (5-methylaminomethyl-2-thiouridylate)-methyltransferase	tRNA (5-methylaminomethyl-2-thiouridylate)-methyltransferase	identified by match to protein family HMM PF03054; match to protein family HMM TIGR00420 tRNA (5-methylaminomethyl-2-thiouridylate)-methyltransferase	tRNA-specific 2-thiouridylase mnmA	tRNA-(5-methylaminomethyl-2-thiouridylate) methyltransferase	tRNA-specific 2-thiouridylase mnmA	Probable tRNA (5-methylaminomethyl-2-thiouridylate)-methyltransferase	TRNA (5-methylaminomethyl-2-thiouridylate)- methyltransferase	tRNA-specific 2-thiouridylase mnmA	tRNA-specific 2-thiouridylase mnmA	tRNA 5-methylaminomethyl-2-thiouridylate- methyltransferase protein	tRNA-specific 2-thiouridylase mnmA	Mb3050c, trmU, len: 367 aa. Equivalent to Rv3024c, len: 367 aa, from Mycobacterium tuberculosis strain H37Rv, (100.0% identity in 367 aa overlap). Probable trmU, tRNA (5-methylaminomethyl-2-thiouridylate)-methyltransferase (EC 2.1.1.61), equivalent to O33099|TRMU_MYCLE|ML1707|MLCB637.07 PROBABLE tRNA (5-METHYLAMINOMETHYL-2-THIOURIDYLATE)-METHYLTRANSFERASE from Mycobacterium leprae (358 aa), FASTA scores: opt: 2033, E(): 5.5e-116, (85.45% identity in 357 aa overlap).  Also highly similar to others e.g.  O86583|TRMU_STRCO|SC2A11.22 from Streptomyces coelicolor (376 aa), FASTA scores: opt: 1336, E(): 1e-73, (56.9% identity in 369 aa overlap); BAB49856|MLR2824 from Rhizobium loti (378 aa), FASTA scores: opt: 826, E(): 8.3e-43, (42.35% identity in 359 aa overlap); Q9ZDM1|TRMU_RICPR|RP306 from Rickettsia prowazekii (358 aa), FASTA scores: opt: 800, E(): 3e-41, (40.1% identity in 359 aa overlap); etc. BELONGS TO THE TRMU FAMILY. PROBABLE tRNA (5-METHYLAMINOMETHYL-2-THIOURIDYLATE)-METHYLTRANSFERASE TRMU	InterProMatches:IPR004506; Molecular Function: tRNA (5-methylaminomethyl-2-thiouridylate)-methyltransferase activity (GO:0004808), Cellular Component: cytoplasm (GO:0005737), Biological Process: tRNA processing (GO:0008033) tRNA (5-methylaminomethyl-2-thiouridylate) methyltransferase	tRNA (5-methylaminomethyl-2-thiouridylate)-methyltransferase	tRNA-specific 2-thiouridylase mnmA	
CHLTR00290	Probable ATP-dependent Clp protease ATP-binding subunit	identified by similarity to EGAD:18028; match to protein family HMM PF00004; match to protein family HMM PF02151; match to protein family HMM PF02861 ATP-dependent Clp protease, ATP-binding subunit ClpC	ATP-dependent Clp protease regulatory subunit ClpC	Endopeptidase	ATPase with chaperone activity ATP-binding subunit	ClpC	Probable ATP-dependent Clp protease ATP-binding subunit	Mb3627c, clpC, len: 848 aa. Equivalent to Rv3596c, len: 848 aa, from Mycobacterium tuberculosis strain H37Rv, (100.0% identity in 848 aa overlap). Probable clpC, ATP-dependent clp protease ATP-binding subunit (EC 3.4.-.-), equivalent to P24428|CLPC_MYCLE PROBABLE ATP-DEPENDENT CLP PROTEASE ATP-BINDING SUBUNIT from Mycobacterium leprae (848 aa), FASTA scores: opt: 5286, E(): 0, (97.15% identity in 845 aa overlap). Also highly similar to members of the clpA/clpB family e.g.  Q9S6T8|SCE94.24c from Streptomyces coelicolor (841 aa) FASTA scores: opt: 4399, E(): 0, (81.0% identity in 848 aa overlap); Q9KGG2|CLPC|BH0103 from Bacillus halodurans (813 aa), FASTA scores: opt: 3279, E(): 3.8e-173, (61.9% identity in 808 aa overlap); Q55662|CLPC|SLL0020 from Synechocystis sp. strain PCC 6803 (821 aa), FASTA scores: opt: 3201, E(): 7.6e-169, (60.5% identity in 820 aa overlap); P51332|CLPC_PORPU from Porphyra purpurea (821 aa), FASTA scores: opt: 3045, E(): 3e-160, (57.65% identity in 817 aa overlap); P37571|CLPC_BACSU|MECB from Bacillus subtilis (810 aa), FASTA scores: opt: 2969, E(): 4.6e-156, (61.15% identity in 811 aa overlap); etc.  Contains PS00017 ATP/GTP-binding site motif A (P-loop).  BELONGS TO THE CLPA/CLPB FAMILY, CLPC SUBFAMILY. PROBABLE ATP-DEPENDENT CLP PROTEASE ATP-BINDING SUBUNIT CLPC	ATP-dependent Clp protease ATP-binding subunit ClpC	Similar to Bacillus subtilis negative regulator of genetic competence ClpC/MecB SWALL:CLPC_BACSU (SWALL:P37571) (810 aa) fasta scores: E(): 2.7e-125, 51.97% id in 810 aa and to Chlamydia pneumoniae probable ATP-dependent clp protease ATP-binding subunit clpc or cpn0437 or cp0316 SWALL:CLPC_CHLPN (SWALL:Q9Z8A6) (845 aa) fasta scores: E(): 0, 92.43% id in 846 aa negative regulator of genetic competence clpc/mecb	ATP-dependent Clp protease, subunit C	regulatory subunit of ATP-dependent Clp protease ClpC	identified by similarity to GP:1314297; match to protein family HMM PF00004; match to protein family HMM PF02151; match to protein family HMM PF02861 ClpC ATPase	Similar to: HI0859, CLPB_HAEIN ClpB	Similar to Bacillus subtilis negative regulator of genetic competence ClpC/MecB ClpC or MecB SWALL:CLPC_BACSU (SWALL:P37571) (810 aa) fasta scores: E(): 5.8e-119, 48.21% id in 842 aa, and to Bacteroides thetaiotaomicron ATP-dependent Clp protease BT0898 SWALL:AAO76005 (EMBL:AE016929) (841 aa) fasta scores: E(): 0, 90.33% id in 838 aaand identical in its C-terminal region to Bacteroides fragilis ClpB protease SWALL:Q93CN5 (EMBL:AF404759) (442 aa) fasta scores: E(): 3.1e-139, 100% id in 442 aa negative regulator of genetic competence	Similar to FASTA: AAO89660 (Q83F55) ClpB protein from Coxiella burnetii (859 aa). FASTA: opt: 3593 Z-score: 3223.6 E(): 1.1e-171 Smith-Waterman score: 3593; 65.357 identity in 840 aa overlap ClpB protein	ATP-binding subunit of Clp protease and DnaK/DnaJ chaperones	Similar to Bacillus subtilis negative regulator of genetic competence ClpC/MecB SWALL:CLPC_BACSU (SWALL:P37571) (810 aa) fasta scores: E(): 3e-152, 56.66% id in 810 aa, and to Streptomyces coelicolor putative Vlp-family ATP-binding protease SCO3373 or SCE94.24c SWALL:Q9S6T8 (EMBL:AL049628) (841 aa) fasta scores: E(): 7.6e-189, 65.87% id in 838 aa putative Clp-family ATP-binding protease/regulator	ClpB protein	ATP-binding subunits of Clp protease and DnaK/DnaJ chaperones	negative regulator of genetic competence clpC/mecB (ATP-dependent Clp protease)	ATP-dependent Clp protease	endopeptidas Clp ATP-binding chain C	identified by similarity to SP:P37571; match to protein family HMM PF00004; match to protein family HMM PF02861 ATP-dependent Clp protease, ATP-binding subunit ClpC	ATPase	ATPase	ATP-dependent Clp protease, ATP-binding subunit	identified by similarity to GP:5231279; match to protein family HMM PF00004; match to protein family HMM PF02861; match to protein family HMM PF07724 ATP-dependent Clp protease, ATP-binding subunit ClpB	similar to gi|27467205|ref|NP_763842.1| [Staphylococcus epidermidis ATCC 12228], percent identity 93 in 820 aa, BLASTP E(): 0.0 putative stress response-related Clp ATPase	
CHLTR00292	Uncharacterized protein CT_288	conserved hypothetical protein	hypothetical protein	Candidate inclusion membrane protein precursor	Candidate inclusion membrane protein precursor	Candidate inclusion membrane protein	
CHLTR00293	Putative uncharacterized protein	Putative membrane protein	Putative membrane protein
[truncated: 908,809 more chars]
