# Supplementary material for: A semi-automated genome annotation comparison and integration scheme
Source: BMC Bioinformatics. 2013 Jun 1;14:172. doi: 10.1186/1471-2105-14-172 (PMC3680241; doi:10.1186/1471-2105-14-172)
Supplement: Additional file 1 — The code and datasets: file contains the python code and related datasets used in our research. We used two datasets in our research. (1). ‘pfam_mapped_dic.csv’ file contains the Pfam IDs obtained from Pfam database; (2) ‘gene_info_dic.csv’ file contains the gene symbol data obtained from Entrez gene database; (3) ‘database data’ folder contains the automated annotation results and the OMA data to run the program. [file 1471-2105-14-172-S1.zip › Additional file 1 code and datasets/database data/ctra_igs.txt]

conserved hypothetical protein			UniRef100_O84883
conserved hypothetical protein			PF04070.7
aspartyl/glutamyl-tRNA(Asn/Gln) amidotransferase, C subunit	6.3.5.-	gatC	TIGR00135
aspartyl/glutamyl-tRNA(Asn/Gln) amidotransferase, A subunit	6.3.5.-	gatA	TIGR00132
aspartyl/glutamyl-tRNA(Asn/Gln) amidotransferase, B subunit	6.3.5.-	gatB	TIGR00133
conserved hypothetical protein			UniRef100_O84008
conserved hypothetical protein			UniRef100_O84009
conserved hypothetical protein			UniRef100_O84010
ribonuclease HIII	3.1.26.4	rnhC	TIGR00716
bacterial lipid A biosynthesis acyltransferase family protein			PF03279.8
helix-turn-helix domain protein			PF13413.1
putative exported protein			UniRef100_C4PLL3
disA bacterial checkpoint controller nucleotide-binding family protein			PF02457.11
bacterial Cytochrome Ubiquinol Oxidase family protein			PF01654.12
cytochrome d ubiquinol oxidase, subunit II	1.10.3.-	cydB	TIGR00203
AAA domain protein			PF13604.1
conserved hypothetical protein			UniRef100_D1R7E5
bacterial SH3 domain protein			PF06347.8
conserved hypothetical protein			UniRef100_D7DCJ1
conserved hypothetical protein			UniRef100_D6YJR1
isoleucine--tRNA ligase	6.1.1.5	ileS	TIGR00392
signal peptidase I	3.4.21.89	lepB	TIGR02227
putative exported protein			UniRef100_C4PLM3
ribosomal protein L31		rpmE	TIGR00105
peptide chain release factor 1		prfA	TIGR00019
protein-(glutamine-N5) methyltransferase, release factor-specific	2.1.1.-	prmC	TIGR03534
signal recognition particle protein		ffh	TIGR00959
ribosomal protein S16		rpsP	TIGR00002
tRNA (guanine(37)-N(1))-methyltransferase		trmD	TIGR00088
ribosomal protein L19		rplS	TIGR01024
ribonuclease HII family protein			PF01351.13
guanylate kinase	2.7.4.8	gmk	TIGR03263
conserved hypothetical protein			UniRef100_Q255A7
methionine--tRNA ligase	6.1.1.10	metG	TIGR00398
viral (Super1) RNA helicase family protein			PF01443.13
eamA-like transporter family protein			PF00892.15
conserved hypothetical protein			UniRef100_O84039
biotin-ligase, N terminal family protein			PF09825.4
conserved hypothetical protein			UniRef100_Q9PL00
deoxycytidine triphosphate deaminase	3.5.4.13	dcd	TIGR02274
holliday junction DNA helicase RuvB	3.6.4.12	ruvB	TIGR00635
stage II sporulation family protein			PF08486.5
isoamylase 3, chloroplastic	3.2.1.68	ISA3	UniRef100_Q9M0S5
tir chaperone family protein			PF05932.8
single-stranded DNA-binding family protein		ssb	TIGR00621
cytosol aminopeptidase family, catalytic domain protein			PF00883.16
putative membrane protein			TMHMM
histone H1-like nucleoHC2 family protein			PF07382.6
conserved hypothetical protein			UniRef100_D7DCL9
tetrapyrrole (Corrin/Porphyrin) Methylases family protein			PF00590.15
conserved hypothetical protein			UniRef100_A1BLN4
conserved hypothetical protein			UniRef100_D7DCM2
conserved hypothetical protein			UniRef100_D7DCM3
radical SAM superfamily protein			PF04055.16
conserved hypothetical protein			UniRef100_D6YEK6
oxoglutarate dehydrogenase (succinyl-transferring), E1 component	1.2.4.2	sucA	TIGR00239
dihydrolipoyllysine-residue succinyltransferase, E2 component of oxoglutarate dehydrogenase (succinyl-transferring) complex	2.3.1.61	sucB	TIGR01347
multi-copper polyphenol oxidoreductase laccase family protein			PF02578.10
4-hydroxy-3-methylbut-2-en-1-yl diphosphate synthase	1.17.7.1	ispG	TIGR00612
conserved hypothetical protein			UniRef100_E5CYL4
hypothetical protein			default
2Fe-2S iron-sulfur cluster binding domain protein			PF00111.22
hypothetical protein			default
FHIPEP family protein			PF00771.15
RNA polymerase sigma factor, FliA/WhiG family protein			TIGR02479
tyrosine--tRNA ligase	6.1.1.1	tyrS	TIGR00234
6-phosphogluconate dehydrogenase	1.1.1.44	gnd	TIGR00873
GTP-binding protein LepA	3.6.5.-	lepA	TIGR01393
ADP,ATP carrier protein 2, chloroplastic		AATP2	UniRef100_P92935
conserved hypothetical protein			UniRef100_D7DCN8
periplasmic solute binding family protein			PF01297.12
ABC transporter family protein			PF00005.22
fecCD transport family protein			PF01032.13
ABC 3 transport family protein			PF00950.12
1-deoxy-D-xylulose 5-phosphate reductoisomerase	1.1.1.267	dxr	TIGR00243
RIP metalloprotease RseP	3.4.24.-	rseP	TIGR00054
DNA replication and repair RecF family protein		recF	TIGR00611
DNA polymerase III, beta subunit	2.7.7.7	dnaN	TIGR00663
apbE family protein			PF02424.10
ssrA-binding protein		smpB	TIGR00086
tetrahydrofolate dehydrogenase/cyclohydrolase, catalytic domain protein			PF00763.18
rod shape-determining MreD family protein			PF04093.7
putative late transcription unit B protein			UniRef100_Q46404
conserved hypothetical protein			UniRef100_D6YH99
conserved hypothetical protein			UniRef100_C4PP93
phospholipase D family protein			PF00614.17
menaquinone biosynthesis decarboxylase, SCO4490 family			TIGR03701
ribosomal protein L28		rpmB	TIGR00009
4-alpha-glucanotransferase	2.4.1.25	malQ	TIGR00217
tir chaperone family protein			PF05932.8
type III secretion regulator YopN/LcrE/InvE/MxiC			TIGR02568
type III secretion , HrcV family protein			TIGR01399
type III secretion , YscU/HrpY family protein			TIGR01404
hypothetical protein			default
GTP-dependent nucleic acid-binding protein engD		engD	UniRef100_P0ABU3
riboflavin biosynthesis protein RibF	2.7.1.26	ribF	TIGR00083
tRNA pseudouridine(55) synthase	5.4.99.25	truB	TIGR00431
ribosome-binding factor A		rbfA	TIGR00082
translation initiation factor IF-2		infB	TIGR00487
transcription termination factor NusA		nusA	TIGR01953
ribosomal protein S1		rpsA	TIGR00717
thioredoxin-disulfide reductase	1.8.1.9	trxB	TIGR01292
holo-[acyl-carrier-protein] synthase	2.7.8.7	acpS	TIGR00516
putative membrane protein			UniRef100_B0B9K9
flagellar biosynthesis , FliO family protein			PF04347.8
enoyl-(Acyl carrier ) reductase family protein			PF13561.1
HAD hydrolase, IIB family protein			TIGR01484
conserved hypothetical protein			UniRef100_D7DCS6
RNA pseudouridylate synthase family protein			PF00849.17
A/G-specific adenine glycosylase	3.2.2.-	mutY	TIGR01084
NIF3 family protein			PF01784.13
conserved hypothetical protein			UniRef100_D6YER1
chaperonin GroL		groL	TIGR02348
10 kDa chaperonin		groS	UniRef100_P61492
oligoendopeptidase F	3.4.24.-	pepF	TIGR00181
istB-like ATP binding family protein			PF01695.12
transglutaminase-like superfamily protein			PF13369.1
putative incD			UniRef100_B7SCD3
putative incE			UniRef100_B7SCG7
putative incF			UniRef100_B7SCE7
inclusion membrane protein G		incG	UniRef100_O84120
incA family protein			PF04156.9
ribulose-phosphate 3-epimerase	5.1.3.1	rpe	TIGR01163
elongation factor P (EF-P) OB domain protein			PF01132.15
acetyl-CoA carboxylase, biotin carboxyl carrier protein		accB	TIGR00531
acetyl-CoA carboxylase, biotin carboxylase subunit	6.3.4.14	accC	TIGR00514
ribosomal protein L13		rplM	TIGR01066
ribosomal S9/S16 family protein			PF00380.14
nlpC/P60 family protein			PF00877.14
adenylate kinase family protein	2.7.4.-		TIGR01351
amino ABC transporter, permease , 3-TM region, His/Glu/Gln/Arg/opine family domain protein			TIGR01726
ABC transporter family protein			PF00005.22
putative transmembrane Protein			UniRef100_O84133
virulence factor BrkB family protein			PF03631.10
methyltransferase domain protein			PF08242.7
conserved hypothetical protein			UniRef100_C4PPE3
conserved hypothetical protein			UniRef100_D6YCP3
phospholipase/Carboxylesterase family protein			PF02230.11
telomere recombination family protein			PF01300.13
bacterial extracellular solute-binding s, 5 Middle family protein			PF00496.17
membrane dipeptidase family protein			PF01244.16
conserved hypothetical integral membrane family protein			TIGR00697
SEC-C motif family protein			PF02810.10
conserved hypothetical protein			UniRef100_C4PLZ4
conserved hypothetical protein			UniRef100_B0B9Q1
conserved hypothetical protein			UniRef100_B7SC92
serine/threonine-protein kinase pkn1	2.7.11.1	pkn1	UniRef100_O84147
DNA ligase, NAD-dependent	6.5.1.2	ligA	TIGR00575
putative integral membrane protein			UniRef100_D3UTV9
FAD binding domain protein			PF01494.14
alpha/beta hydrolase family protein			PF12697.2
ftsX-like permease family protein			PF02687.16
ABC transporter family protein			PF00005.22
MAC/Perforin domain protein			PF01823.14
PLD-like domain protein			PF13091.1
phospholipase D family protein			PF00614.17
PLD-like domain protein			PF13091.1
polyphosphate kinase C-terminal domain protein			PF13090.1
conserved hypothetical protein			UniRef100_D6YEV9
conserved hypothetical protein			UniRef100_D3UTX0
conserved hypothetical protein			UniRef100_D7DCY2
putative membrane protein			UniRef100_C4PM11
putative membrane protein			UniRef100_D3UTX3
putative membrane protein			UniRef100_B0B9R8
putative adherence factor			UniRef100_Q3KMK3
tcdB toxin N-terminal helical domain protein			PF12918.2
conserved hypothetical protein			PF11996.3
putative cytoadherence factor			UniRef100_D6YEW7
trp operon repressor		trpR	TIGR01321
tryptophan synthase, beta subunit	4.2.1.20	trpB	TIGR00263
tryptophan synthase, alpha subunit	4.2.1.20	trpA	TIGR00262
conserved hypothetical protein			UniRef100_B0B9S3
conserved hypothetical protein			UniRef100_C4PM25
hypothetical protein			default
conserved hypothetical protein			UniRef100_Q9PKM1
bacterial extracellular solute-binding s, 5 Middle family protein			PF00496.17
disulfide bond formation DsbB family protein			PF02600.11
thioredoxin family protein			PF13462.1
putative membrane protein			TMHMM
putative membrane protein			UniRef100_C4PM32
ABC transporter family protein			PF00005.22
conserved hypothetical protein			UniRef100_Q9PKL2
3-deoxy-D-manno-octulosonate cytidylyltransferase	2.7.7.38	kdsB	TIGR00466
CTP synthase	6.3.4.2	pyrG	TIGR00337
conserved hypothetical protein			PF03652.10
glucose-6-phosphate dehydrogenase	1.1.1.49	zwf	TIGR00871
DNA polymerase III, delta subunit			PF13177.1
6-phosphogluconolactonase	3.1.1.31	pgl	TIGR01198
thymidylate kinase	2.7.4.9	tmk	TIGR00041
DNA gyrase, A subunit	5.99.1.3	gyrA	TIGR01063
DNA gyrase, B subunit	5.99.1.3	gyrB	TIGR01059
conserved hypothetical protein			PF05258.7
conserved hypothetical protein			UniRef100_D7DD14
queuine tRNA-ribosyltransferase	2.4.2.29	tgt	TIGR00430
magnesium transporter		mgtE	TIGR00400
conserved hypothetical protein			UniRef100_D6YEZ6
putative candidate inclusion membrane protein			UniRef100_B0B9U6
putative tRNA threonylcarbamoyladenosine biosynthesis protein Gcp			UniRef100_A7X4L9
bacterial extracellular solute-binding s, 5 Middle family protein			PF00496.17
binding--dependent transport system inner membrane component family protein			PF00528.17
binding--dependent transport system inner membrane component family protein			PF00528.17
ABC transporter family protein			PF00005.22
ABC transporter family protein			PF00005.22
conserved hypothetical protein			PF06685.6
2-oxoglutarate/malate translocator, chloroplastic		SODIT1	UniRef100_Q41364
diphosphate--fructose-6-phosphate 1-phosphotransferase	2.7.1.90		TIGR02477
phospholipase/Carboxylesterase family protein			PF02230.11
diphosphate--fructose-6-phosphate 1-phosphotransferase	2.7.1.90		TIGR02477
3-Deoxy-D-manno-octulosonic-acid transferase family protein			PF04413.11
leucine--tRNA ligase	6.1.1.4	leuS	TIGR00396
conserved hypothetical protein			PF02622.10
glutamate-1-semialdehyde-2,1-aminomutase	5.4.3.8	hemL	TIGR00713
bifunctional nuclease family protein			PF02577.9
ribose 5-phosphate isomerase A	5.3.1.6	rpiA	TIGR00021
putative candidate inclusion membrane protein			UniRef100_B0B9W4
fructose-bisphosphate aldolase class 1	4.1.2.13	fbaB	UniRef100_P0A992
amino acid permease family protein			PF00324.16
PP-loop family protein			PF01171.15
5'/3'-nucleotidase SurE	3.1.3.5	surE	TIGR00087
ubiA prenyltransferase family protein			PF01040.13
conserved hypothetical protein			PF02588.10
polyprenyl P-hydroxybenzoate and phenylacrylic acid decarboxylase family protein	4.1.1.-		TIGR00421
putative lAGLI-DADG endonuclease			UniRef100_P71144
incA family protein			PF04156.9
putative candidate inclusion membrane protein			UniRef100_C4PM78
putative candidate inclusion membrane protein			UniRef100_C4PM79
putative candidate inclusion membrane protein			UniRef100_B0B9X7
putative candidate inclusion membrane protein			UniRef100_B0B9X8
incA family protein			PF04156.9
putative candidate inclusion membrane protein			UniRef100_C4PPN5
sodium:dicarboxylate symporter family protein			PF00375.13
sodium:neurotransmitter symporter family protein			PF00209.13
putative membrane protein			TMHMM
putative inclusion membrane protein C			UniRef100_B0B7E9
HEAT repeats family protein			PF13646.1
cyclic nucleotide-binding domain protein			PF00027.24
acyl carrier protein		acpP	TIGR00517
3-oxoacyl-[acyl-carrier-protein] reductase	1.1.1.100	fabG	TIGR01830
malonyl CoA-acyl carrier protein transacylase	2.3.1.39	fabD	TIGR00128
3-oxoacyl-[acyl-carrier-] synthase III family protein	2.3.1.180	fabH	TIGR00747
recombination protein RecR		recR	TIGR00615
outer membrane assembly complex, YaeT protein		yaeT	TIGR03303
outer membrane family protein			PF03938.9
conserved hypothetical protein			UniRef100_C4PM97
UDP-3-O-[3-hydroxymyristoyl] glucosamine N-acyltransferase	2.3.1.-	lpxD	TIGR01853
pyruvate dehydrogenase (acetyl-transferring) E1 component, alpha subunit	1.2.4.1	pdhA	TIGR03182
transketolase, pyrimidine binding domain protein			PF02779.19
pyruvate dehydrogenase complex dihydrolipoamide acetyltransferase	2.3.1.12		TIGR01349
glycogen phosphorylase, brain form	2.4.1.1	PYGB	UniRef100_P11216
conserved hypothetical protein			UniRef100_D6YF51
archaeal ATPase family protein			PF01637.13
membrane insertase, YidC/Oxa1 family domain protein		yidC	TIGR03592
prolipoprotein diacylglyceryl transferase	2.4.99.-	lgt	TIGR00544
conserved hypothetical protein			UniRef100_Q9PKE1
CAAX protease self-immunity family protein			PF02517.11
mazG nucleotide pyrophosphohydrolase domain protein			PF03819.12
transporter associated domain protein			PF03471.12
transporter associated domain protein			PF03471.12
aminotransferase class-V family protein			PF00266.14
phosphatase 2C family protein			PF00481.16
bacterial sensory transduction regulator family protein			PF10722.4
exonuclease family protein			PF00929.19
menaquinone biosynthesis family protein			PF02621.9
conserved hypothetical protein			UniRef100_Q253Z0
ABC transporter family protein			PF00005.22
acetyl-CoA carboxylase, carboxyl transferase, alpha subunit	6.4.1.2	accA	TIGR00513
conserved hypothetical protein			UniRef100_Q3KM96
bacterial DNA-binding family protein			PF00216.16
N-acetylmuramoyl-L-alanine amidase family protein			PF01520.13
UDP-N-acetylmuramyl-tripeptide synthetase family protein		murE	TIGR01085
penicillin binding transpeptidase domain protein			PF00905.17
conserved hypothetical protein			UniRef100_Q9PKC3
S-adenosyl-methyltransferase MraW	2.1.1.-	mraW	TIGR00006
conserved hypothetical protein			UniRef100_Q253X9
tetratricopeptide repeat family protein			PF13371.1
chromosomal replication initiator protein DnaA		dnaA	TIGR00362
conserved hypothetical protein			UniRef100_B0B7J3
polymer-forming cytoskeletal family protein			PF04519.8
ubiquinone oxidoreductase, Na(+)-translocating, B subunit	1.6.5.-	nqrB	TIGR01937
ubiquinone oxidoreductase, Na(+)-translocating, C subunit	1.6.5.-	nqrC	TIGR01938
ubiquinone oxidoreductase, Na(+)-translocating, D subunit	1.6.5.-	nqrD	TIGR01939
ubiquinone oxidoreductase, Na(+)-translocating, E subunit	1.6.5.-	nqrE	TIGR01940
glycine cleavage H-family protein			PF01597.14
conserved hypothetical protein			UniRef100_O84285
phospholipase D family protein			PF00614.17
biotin/lipoate A/B ligase family protein			PF03099.14
tRNA (5-methylaminomethyl-2-thiouridylate)-methyltransferase	2.1.1.61	trmU	TIGR00420
negative regulator of genetic competence ClpC/MecB		clpC	UniRef100_P37571
incA family protein			PF04156.9
conserved hypothetical protein			UniRef100_Q9Z9B9
phosphoenolpyruvate-dependent sugar phosphotransferase system, EIIA 2 family protein			PF00359.17
phosphoenolpyruvate-dependent sugar phosphotransferase system, EIIA 2 family protein			PF00359.17
dUTP diphosphatase family protein	3.6.1.23	dut	TIGR00576
acetyl-CoA carboxylase, carboxyl transferase, beta subunit	6.4.1.2	accD	TIGR00515
superoxide dismutase [Mn] 1, mitochondrial	1.15.1.1	sod-2	UniRef100_P31161
phosphoglucomutase/phosphomannomutase, C-terminal domain protein			PF00408.15
putative divalent cation-dependent regulator A			UniRef100_Q3KM66
ribonuclease III	3.1.26.3	rnc	TIGR02191
DNA repair protein RadA		radA	TIGR00416
porphobilinogen deaminase, dipyromethane cofactor binding domain protein			PF01379.15
serine/threonine-protein kinase pknD	2.7.11.1	pknD	UniRef100_O84303
valine--tRNA ligase	6.1.1.9	valS	TIGR00422
conserved hypothetical protein			UniRef100_C4PMF6
ATP synthase subunit C family protein			PF00137.16
V-type ATPase 116kDa subunit			PF01496.14
ATP synthase subunit D family protein			PF01813.12
ATP synthase alpha/beta family, beta-barrel domain protein			PF02874.18
ATP synthase alpha/beta chain, C terminal domain protein			PF00306.22
conserved hypothetical protein			PF10962.3
hypothetical protein			default
hrpE/YscL/FliH and V-type ATPase subunit E family protein			PF06188.7
conserved hypothetical protein			UniRef100_D7DDD2
putative ferredoxin			UniRef100_Q255E3
transaldolase	2.2.1.2	tal	TIGR00874
DNA-directed RNA polymerase, beta' subunit	2.7.7.6	rpoC	TIGR02386
DNA-directed RNA polymerase, beta subunit	2.7.7.6	rpoB	TIGR02013
ribosomal protein L7/L12		rplL	TIGR00855
ribosomal L10 family protein			PF00466.15
ribosomal protein L1		rplA	TIGR01169
ribosomal protein L11		rplK	TIGR01632
transcription termination/antitermination factor NusG		nusG	TIGR00922
preprotein translocase, SecE subunit		secE	TIGR00964
translation elongation factor Tu		tuf	TIGR00485
translation initiation factor IF-1		infA	TIGR00008
putative transmembrane protein			UniRef100_Q5L5H4
fe-S metabolism associated domain protein			PF02657.10
conserved hypothetical protein			PF05095.7
conserved hypothetical protein			UniRef100_D6YHZ4
hypothetical protein			default
N-(5'phosphoribosyl)anthranilate (PRA) isomerase family protein			PF00697.17
triose-phosphate isomerase	5.3.1.1	tpiA	TIGR00419
exodeoxyribonuclease VII, large subunit	3.1.11.6	xseA	TIGR00237
exonuclease VII small subunit			PF02609.11
conserved hypothetical protein			UniRef100_Q9PK63
1-deoxy-D-xylulose-5-phosphate synthase	2.2.1.7	dxs	TIGR00204
pyruvate kinase	2.7.1.40	pyk	TIGR01064
excinuclease ABC subunit A	3.1.25.-	uvrA	TIGR00630
DNA polymerase III, subunit gamma and tau	2.7.7.7	dnaX	TIGR02397
DNA-binding protein, YbaB/EbfC family			TIGR00103
phosphoenolpyruvate-protein phosphotransferase	2.7.3.9	ptsP	TIGR01417
phosphocarrier, HPr family protein			TIGR01003
conserved hypothetical protein			UniRef100_D6YFE2
putative cytoplasmic protein			UniRef100_D6YFE3
competence family protein			PF03772.11
transketolase, pyrimidine binding domain protein			PF02779.19
chaperone protein DnaJ		dnaJ	TIGR02349
ribosomal protein S21		rpsU	TIGR00030
glycoprotease family protein			PF00814.20
ATP-dependent protease La	3.4.21.53	lon	TIGR00763
putative membrane protein			UniRef100_C4PR20
ribonuclease Z	3.1.26.11	rnz	TIGR02651
tyrosine recombinase XerC		xerC	TIGR02224
ABC transporter family protein			PF00005.22
septum formation protein Maf		maf	TIGR00172
HEAT repeats family protein			PF13646.1
conserved hypothetical protein			UniRef100_D6YFF6
preprotein translocase, SecG subunit		secG	TIGR00810
peptide deformylase	3.5.1.88	def	TIGR00079
dimethyladenosine transferase	2.1.1.-	ksgA	TIGR00755
conserved hypothetical protein			UniRef100_Q253R5
hypothetical protein			default
conserved hypothetical protein			PF03190.10
hypothetical protein			default
putative membrane protein			TMHMM
putative inner membrane protein			UniRef100_C4PML4
bioY family protein			PF02632.9
putative exported protein			UniRef100_C4PML6
dihydrodipicolinate synthase	4.2.1.52	dapA	TIGR00674
aspartate kinase domain protein	2.7.2.4		TIGR00657
aspartate-semialdehyde dehydrogenase	1.2.1.11	asd	TIGR00978
dihydrodipicolinate reductase	1.3.1.26	dapB	TIGR00036
putative membrane protein			TMHMM
3-phosphoshikimate 1-carboxyvinyltransferase	2.5.1.19	aroA	TIGR01356
shikimate kinase domain protein	2.7.1.71	aroK	UniRef100_O84372
chorismate synthase	4.2.3.5	aroC	TIGR00033
3-dehydroquinate synthase	4.2.3.4	aroB	TIGR01357
shikimate 5-dehydrogenase	1.1.1.25	aroE	TIGR00507
conserved hypothetical protein			PF11019.3
porin AaxA		aaxA	UniRef100_Q9Z6M6
pyruvoyl-dependent arginine decarboxylase AaxB	4.1.1.19	aaxB	UniRef100_Q9Z6M7
arginine/agmatine antiporter		aaxC	UniRef100_Q9Z6M8
FAD dependent oxidoreductase family protein			PF01266.19
malate dehydrogenase	1.1.1.37	mdh	UniRef100_A3MBR2
phosphoglucose isomerase family protein			PF00342.14
GTP-binding protein HflX		hflX	TIGR03156
metallo-beta-lactamase superfamily protein			PF00753.22
putative ABC transporter arginine-binding protein ArtJ			UniRef100_O84385
phospho-2-dehydro-3-deoxyheptonate aldolase	2.5.1.54	aroF	TIGR01361
conserved hypothetical protein			UniRef100_B0B7V2
conserved hypothetical protein			UniRef100_D7DDK5
HEAT repeats family protein			PF13646.1
HIT domain protein			PF01230.18
conserved hypothetical protein			PF03690.8
putative transporter			UniRef100_D7DDK9
conserved hypothetical protein			PF02594.11
conserved hypothetical protein			PF06727.6
LL-diaminopimelate aminotransferase	2.6.1.83		TIGR03542
ABC transporter substrate binding family protein			PF04392.7
conserved hypothetical protein			UniRef100_Q3KLW1
proline--tRNA ligase	6.1.1.15	proS	TIGR00409
heat-inducible transcription repressor HrcA		hrcA	TIGR00331
grpE family protein			PF01025.14
chaperone protein DnaK		dnaK	TIGR02350
vacB and RNase II 3'-5' exoribonucleases family protein	3.1.13.1		TIGR00358
putative zinc ribbon domain protein			PF02591.10
sugar isomerase, KpsF/GutQ family protein			TIGR00393
e3 binding domain protein			PF02817.12
sodium:dicarboxylate symporter family protein			PF00375.13
tetraacyldisaccharide 4'-kinase	2.7.1.130	lpxK	TIGR00682
RNA 2'-O ribose methyltransferase substrate binding family protein			PF08032.7
conserved hypothetical 95 family protein			PF03602.10
riboflavin synthase, alpha subunit	2.5.1.9	ribE	TIGR00187
transcriptional regulator NrdR		nrdR	TIGR00244
prokaryotic dksA/traR C4-type zinc finger family protein			PF01258.12
signal peptidase II	3.4.23.36	lspA	TIGR00077
amino acid carrier family protein		agcS	TIGR00835
poly(A) polymerase family protein	2.7.7.19	pcnB	TIGR01942
lipid-A-disaccharide synthase	2.4.1.182	lpxB	TIGR00215
autotransporter beta-domain protein			PF03797.14
autotransporter beta-domain protein			PF03797.14
autotransporter beta-domain protein			PF03797.14
periplasmic solute binding family protein			PF01297.12
ABC transporter family protein			PF00005.22
obg family GTPase CgtA		cgtA	TIGR02729
ribosomal protein L27		rpmA	TIGR00062
ribosomal protein L21		rplU	TIGR00061
conserved hypothetical protein			PF04367.8
conserved hypothetical protein			UniRef100_Q9PJX3
conserved hypothetical protein			UniRef100_C4PMT0
conserved hypothetical protein			PF02130.12
transporter associated domain protein			PF03471.12
anti-anti-sigma factor family protein			TIGR00377
conserved hypothetical protein			PF12228.3
conserved hypothetical protein			UniRef100_Q9PJW7
radical SAM domain , CofH subfamily protein			TIGR00423
menaquinone biosynthesis family protein			PF02621.9
ubiquinone/menaquinone biosynthesis methyltransferase family protein	2.1.1.-		TIGR01934
conserved hypothetical protein			PF03682.8
diaminopimelate epimerase	5.1.1.7	dapF	TIGR00652
ATP-dependent Clp protease proteolytic subunit 1	3.4.21.92	clpP1	UniRef100_Q3KLR9
serine hydroxymethyltransferase	2.1.2.1	glyA	UniRef100_A0R2V7
uroporphyrinogen-III synthase HemD family protein			PF02602.10
oxidoreductase NAD-binding domain protein			PF00175.16
2-C-methyl-D-erythritol 2,4-cyclodiphosphate synthase	4.6.1.12	ispF	TIGR00151
ribosomal protein S10		rpsJ	TIGR01049
translation elongation factor G		fusA	TIGR00484
ribosomal protein S7		rpsG	TIGR01029
ribosomal protein S12		rpsL	TIGR00981
conserved hypothetical protein			UniRef100_Q9PJV3
C-terminal processing peptidase family protein	3.4.21.-		TIGR00225
chlamydia 15 kDa cysteine-rich outer membrane family protein			PF05745.6
large cysteine-rich periplasmic protein omcB		omcB	UniRef100_F0T377
small cysteine-rich outer membrane protein omcA		omcA	UniRef100_F0T376
glutamate--tRNA ligase	6.1.1.17	gltX	TIGR00464
putative lipoprotein			UniRef100_B0B817
DNA binding , excisionase family domain protein			TIGR01764
single-stranded-DNA-specific exonuclease RecJ	3.1.-.-	recJ	TIGR00644
-export membrane protein SecD		secD	TIGR01129
putative membrane protein			UniRef100_C4PMV9
di-trans,poly-cis-decaprenylcistransferase	2.5.1.31	uppS	TIGR00055
cytidylyltransferase family protein			PF01148.15
cytidylate kinase	2.7.4.14	cmk	TIGR00017
acyltransferase family protein			PF01553.16
arginine--tRNA ligase	6.1.1.19	argS	TIGR00456
UDP-N-acetylglucosamine 1-carboxyvinyltransferase	2.5.1.7	murA	TIGR01072
conserved hypothetical protein			PF07577.6
DNA-binding regulatory , YebC/PmpR family protein			TIGR01033
acetyltransferase family protein			PF00583.19
peptide chain release factor 2		prfB	TIGR00020
SWIB/MDM2 domain protein			PF02201.13
calcineurin-like phosphoesterase family protein			PF00149.23
2-C-methyl-D-erythritol 4-phosphate cytidylyltransferase	2.7.7.60	ispD	TIGR00453
HAD hydrolase, IA, variant 3 family protein			TIGR01509
tRNA pseudouridine(38-40) synthase	5.4.99.12	truA	TIGR00071
putative exported protein			UniRef100_C4PRE4
conserved hypothetical protein			UniRef100_C4PRE5
his Kinase A domain protein			PF00512.20
transcriptional regulator		ntrC1	UniRef100_O67198
type I restriction enzyme R N terminus family protein			PF13588.1
putative exported protein			UniRef100_C4PMY1
DNA repair protein RecO		recO	TIGR00613
hypothetical protein			default
conserved hypothetical protein			UniRef100_D6YFT6
conserved hypothetical protein			PF02582.9
putative lysM motif repeat domain			UniRef100_Q253A7
phenylalanine--tRNA ligase, beta subunit	6.1.1.20	pheT	TIGR00472
conserved hypothetical protein			UniRef100_Q9Z7V9
binding--dependent transport system inner membrane component family protein			PF00528.17
6-O-methylguanine DNA methyltransferase, DNA binding domain protein			PF01035.15
binding--dependent transport system inner membrane component family protein			PF00528.17
bacterial extracellular solute-binding s, 5 Middle family protein			PF00496.17
hypothetical protein			default
polysaccharide deacetylase family protein			PF01522.16
conserved hypothetical protein			UniRef100_D6YDQ3
putative exported protein			UniRef100_C4PMZ2
conserved hypothetical protein			UniRef100_Q9PJQ8
tetratricopeptide repeat family protein			PF13431.1
conserved hypothetical protein			UniRef100_Q9PJQ8
ferrochelatase	4.99.1.1	hemH	TIGR00109
bacterial extracellular solute-binding s, 3 family protein			PF00497.15
RNA methyltransferase, RsmD family	2.1.1.-		TIGR00095
calcineurin-like phosphoesterase family protein			PF00149.23
glucose-1-phosphate adenylyltransferase	2.7.7.27	glgC	TIGR02091
conserved hypothetical protein			UniRef100_B0B863
transcription termination factor Rho	3.6.4.-	rho	TIGR00767
dephospho-CoA kinase	2.7.1.24	coaE	TIGR00152
DNA polymerase I family protein	2.7.7.7	polA	TIGR00593
clp protease family protein			PF00574.18
ADP/ATP carrier family protein			TIGR00769
CDP-alcohol phosphatidyltransferase family protein			PF01066.16
replicative DNA helicase	3.6.4.12	dnaB	TIGR00665
tRNA uridine 5-carboxymethylaminomethyl modification enzyme GidA		gidA	TIGR00136
biotin/lipoate A/B ligase family protein			PF03099.14
nucleoside diphosphate kinase	2.7.4.6	ndk	UniRef100_Q9PIG7
holliday junction DNA helicase RuvA	3.6.4.12	ruvA	TIGR00084
crossover junction endodeoxyribonuclease RuvC	3.1.22.4	ruvC	TIGR00228
conserved hypothetical protein			UniRef100_Q9PJN8
conserved hypothetical protein			UniRef100_Q252X7
glyceraldehyde-3-phosphate dehydrogenase, type I	1.2.1.-	gap	TIGR01534
ribosomal protein L17		rplQ	TIGR00059
DNA-directed RNA polymerase, alpha subunit	2.7.7.6	rpoA	TIGR02027
30S ribosomal protein S11		rpsK	TIGR03632
30S ribosomal protein S13		rpsM	TIGR03631
preprotein translocase, SecY subunit		secY	TIGR00967
ribosomal protein L15		rplO	TIGR01071
ribosomal protein S5		rpsE	TIGR01021
ribosomal protein L18		rplR	TIGR00060
ribosomal protein L6		rplF	TIGR03654
30S ribosomal protein S8		rpsH	UniRef100_P12879
50S ribosomal protein L5		rplE	UniRef100_A0QSG1
ribosomal protein L24		rplX	TIGR01079
ribosomal protein L14		rplN	TIGR01067
30S ribosomal protein S17		rpsQ	TIGR03635
ribosomal protein L29		rpmC	TIGR00012
ribosomal protein L16		rplP	TIGR01164
ribosomal protein S3		rpsC	TIGR01009
ribosomal protein L22		rplV	TIGR01044
ribosomal protein S19		rpsS	TIGR01050
ribosomal protein L2		rplB	TIGR01171
50S ribosomal protein L23		rplW	UniRef100_Q6N4T7
50S ribosomal protein L4		rplD	TIGR03953
50S ribosomal protein L3		rplC	TIGR03625
conserved hypothetical protein			UniRef100_D7DE01
methionyl-tRNA formyltransferase	2.1.2.9	fmt	TIGR00460
acyl-[acyl-carrier-protein]-UDP-N-acetylglucosamine O-acyltransferase	2.3.1.129	lpxA	TIGR01852
beta-hydroxyacyl-(acyl-carrier-protein) dehydratase FabZ	4.2.1.-	fabZ	TIGR01750
UDP-3-O-[3-hydroxymyristoyl] N-acetylglucosamine deacetylase	3.5.1.-	lpxC	TIGR00325
apolipoprotein N-acyltransferase	2.3.1.-	lnt	TIGR00546
thioesterase superfamily protein			PF03061.17
exonuclease, DNA polymerase III, epsilon subunit family domain protein	2.7.7.7		TIGR00573
conserved hypothetical protein			PF02367.12
conserved hypothetical protein			PF10915.3
thioredoxin		trxA	TIGR01068
spoU rRNA Methylase family protein			PF00588.14
peptidyl-prolyl cis-trans isomerase Mip	5.2.1.8	mip	UniRef100_P26623
aspartate--tRNA ligase	6.1.1.-	aspS	TIGR00459
histidine--tRNA ligase	6.1.1.21	hisS	TIGR00442
hypothetical protein			default
regulatory protein uhpC		uhpC	UniRef100_P09836
DNA polymerase III, alpha subunit	2.7.7.7	dnaE	TIGR00594
putative predicted OMP			UniRef100_O84550
tetratricopeptide repeat family protein			PF13371.1
lipopolysaccharide-assembly family protein			PF04390.7
histidine kinase-, DNA gyrase B-, and HSP90-like ATPase family protein			PF02518.21
conserved hypothetical protein			UniRef100_B0B8C4
D-alanyl-D-alanine carboxypeptidase family protein			PF00768.15
conserved hypothetical protein			UniRef100_D6YG22
RNA Methyltransferase domain protein	2.1.1.-	fmu	UniRef100_D7DE25
ribosomal RNA adenine dimethylase family protein			PF00398.15
branched-chain amino acid transport system II carrier protein		brnQ	TIGR00796
helicase conserved C-terminal domain protein			PF00271.26
conserved hypothetical protein			UniRef100_D6YIP3
dihydrolipoyl dehydrogenase	1.8.1.4	lpdA	TIGR01350
lipoyl synthase	2.8.1.8	lipA	TIGR00510
type III secretion apparatus lipoprotein, YscJ/HrcJ family			TIGR02544
conserved hypothetical protein			UniRef100_Q9Z779
conserved hypothetical protein			UniRef100_D6YDY5
type III secretion apparatus protein, HrpE/YscL family			TIGR02499
type III secretion apparatus protein, YscR/HrcR family		epaP	TIGR01102
type III secretion , HrpO family protein			TIGR01403
bacterial export s, 1 family protein			PF01311.15
conserved hypothetical protein			UniRef100_D0ZZL1
conserved hypothetical protein			UniRef100_Q7VPU2
conserved hypothetical protein			PF07379.6
putative membrane protein			UniRef100_C4PN79
putative outer membrane protein CT_569			UniRef100_O84573
type II secretion system (T2SS), F family protein			PF00482.18
type II/IV secretion system family protein			PF00437.15
bacterial type II and III secretion system family protein			PF00263.16
conserved hypothetical protein			UniRef100_D7DE45
metallopeptidase M24 family protein			PF00557.19
DNA mismatch repair MutL family protein		mutL	TIGR00585
type III secretion low calcium response chaperone LcrH/SycD			TIGR02552
conserved hypothetical protein			UniRef100_Q9PJG3
secretion system effector C (SseC) like family protein			PF04888.7
secretion system effector C (SseC) like family protein			PF04888.7
eamA-like transporter family protein			PF00892.15
threonine--tRNA ligase	6.1.1.3	thrS	TIGR00418
cobQ/CobB/MinD/ParA nucleotide binding domain protein			PF01656.18
conserved hypothetical protein			PF03677.8
conserved hypothetical protein			UniRef100_Q256G2
tryptophan--tRNA ligase	6.1.1.2	trpS	TIGR00233
excinuclease ABC subunit B	3.1.25.-	uvrB	TIGR00631
phosphopyruvate hydratase	4.2.1.11	eno	TIGR01060
HAMP domain protein			PF00672.20
stage II sporulation E family protein			PF07228.7
conserved hypothetical protein			UniRef100_D0ZZP2
succinate dehydrogenase and fumarate reductase iron-sulfur family protein			TIGR00384
succinate dehydrogenase/fumarate reductase, flavoprotein subunit	1.3.99.1	sdhA	TIGR01811
putative succinate dehydrogenase			UniRef100_F4DK78
succinate dehydrogenase domain protein	1.3.99.1		UniRef100_F4DK78
hydrolase, TatD family protein			TIGR00010
thioredoxin family protein			PF00085.15
motA/TolQ/ExbB proton channel family protein			PF01618.11
biopolymer transport ExbD/TolR family protein			PF02472.11
putative histone H1-I			UniRef100_C4PNA7
WD40-like Beta Propeller Repeat family protein			PF07676.7
ompA family protein			PF00691.15
lysM domain protein			PF01476.15
peroxiredoxin-2	1.11.1.15	Prdx2	UniRef100_P35704
conserved hypothetical protein			UniRef100_B0B8H6
TCP-1/cpn60 chaperonin family protein			PF00118.19
conserved hypothetical protein			PF07075.6
conserved hypothetical protein			UniRef100_Q9PJD3
ham1 family protein			PF01725.11
uracil-DNA glycosylase	3.2.2.27	ung	TIGR00628
ATP-dependent DNA helicase pcrA	3.6.4.12	pcrA	UniRef100_O34580
RNA polymerase sigma-54 factor		rpoN	TIGR02395
pqqC-like protein			UniRef100_O84616
F420-0:Gamma-glutamyl ligase family protein			PF01996.11
dihydrofolate reductase family protein			PF00186.14
2-amino-4-hydroxy-6-hydroxymethyldihydropteridine diphosphokinase	2.7.6.3	folK	TIGR01498
dihydroneopterin aldolase	4.1.2.25	folB	TIGR00525
RNA polymerase sigma factor RpoD		rpoD	TIGR02393
conserved hypothetical protein			PF06785.6
ribosomal protein S20		rpsT	TIGR00029
conserved hypothetical protein			UniRef100_D7DE90
effector from type III secretion system family protein			PF04518.7
effector from type III secretion system family protein			PF04518.7
effector from type III secretion system family protein			PF04518.7
conserved hypothetical protein			UniRef100_Q5L795
putative exported protein			UniRef100_Q3KL72
mviN-like family protein			PF03023.9
apurinic endonuclease family protein			TIGR00587
ribosomal protein S4		rpsD	TIGR01017
rhodanese-like domain protein			PF00581.15
polyprenyl synthetase family protein			PF00348.12
bacterial transferase hexapeptide family protein			PF00132.19
transcriptional regulatory , C terminal family protein			PF00486.23
conserved hypothetical protein			UniRef100_Q9PJB2
thymidylate synthase complementing family protein			PF02511.10
delta-aminolevulinic acid dehydratase	4.2.1.24	hemB	UniRef100_P45622
ubiquinone oxidoreductase, Na(+)-translocating, A subunit	1.6.5.-	nqrA	TIGR01936
conserved hypothetical protein			UniRef100_Q252L3
transcription elongation factor, GreA/GreB, C-term family protein			PF01272.14
aminotransferase class I and II family protein			PF00155.16
rod shape-determining MreC family protein			PF04085.9
rod shape-determining MreC family protein			PF04085.9
exodeoxyribonuclease V, beta subunit	3.1.11.5	recB	TIGR00609
exodeoxyribonuclease V, gamma subunit			PF04257.9
major Facilitator Superfamily protein			PF07690.11
conserved hypothetical protein			UniRef100_D7DEB4
hypothetical protein			default
DNA topoisomerase I	5.99.1.2	topA	TIGR01051
TIM-barrel , nifR3 family protein			TIGR00737
conserved hypothetical protein			UniRef100_C4PNF6
putative exported protein			UniRef100_C4PQ33
MORN repeat variant family protein			PF07661.8
5-formyltetrahydrofolate cyclo-ligase	6.3.3.2		TIGR02727
protein RecA		recA	TIGR02012
hypothetical protein			default
conserved hypothetical protein			PF07079.6
exodeoxyribonuclease V, alpha subunit	3.1.11.5	recD	TIGR01447
conserved hypothetical protein			UniRef100_Q9PLS3
ABC transporter family protein			PF00005.22
conserved hypothetical protein			PF06587.6
3-deoxy-8-phosphooctulonate synthase	2.5.1.55	kdsA	TIGR01362
conserved hypothetical protein			UniRef100_D7DEC9
conserved hypothetical protein			UniRef100_B0B8N3
pseudouridine synthase, RluA family protein	5.4.99.-		TIGR00005
KH domain protein			PF13083.1
DNA gyrase/topoisomerase IV, subunit A family protein			PF00521.15
toprim domain protein			PF01751.17
glutamyl-tRNAGlu reductase, N-terminal domain protein			PF05201.10
tir chaperone family protein			PF05932.8
type III secretion apparatus protein, YscD/HrpQ family			TIGR02500
conserved hypothetical protein			UniRef100_Q252P2
conserved hypothetical protein			UniRef100_O84673
bacterial type III secretion family protein			PF09613.5
conserved hypothetical protein			UniRef100_D0ZZX8
type III secretion apparatus H+-transporting two-sector ATPase	3.6.3.14		TIGR02546
conserved hypothetical protein			UniRef100_D6YGE7
conserved hypothetical protein			UniRef100_Q252P8
type III secretion apparatus protein, YscQ/HrcQ family		epaO	TIGR02551
lipopolysaccharide kinase family protein			PF06293.9
bacterial type II and III secretion system family protein			PF00263.16
ATP:guanido phosphotransferase, C-terminal catalytic domain protein			PF00217.14
uvrB/uvrC motif family protein			PF02151.14
ribosome recycling factor		frr	TIGR00496
UMP kinase	2.7.4.22	pyrH	TIGR02075
translation elongation factor Ts		tsf	TIGR00116
ribosomal protein S2		rpsB	TIGR01011
major outer membrane porin		ompA	UniRef100_P06597
penicillin binding transpeptidase domain protein			PF00905.17
tetratricopeptide repeat family protein			PF13371.1
feS assembly protein SufB		sufB	TIGR01980
feS assembly ATPase SufC		sufC	TIGR01978
conserved hypothetical protein			PF01458.12
cysteine desulfurase, SufS family protein		sufS	TIGR01979
ABC transporter family protein			PF00005.22
parB/RepB/Spo0J family partition domain protein			TIGR00180
oligopeptide/dipeptide ABC transporter, ATP-binding , C-terminal domain protein			TIGR01727
conserved hypothetical protein			PF01865.11
phosphate transporter family protein			PF01384.15
phosphoglycerate kinase	2.7.2.3	pgk	UniRef100_P09403
conserved hypothetical protein			UniRef100_D7DEG7
conserved hypothetical protein			UniRef100_D6YGH5
hhH-GPD superbase excision DNA repair family protein			PF00730.20
conserved hypothetical protein			UniRef100_O84702
tRNA modification GTPase TrmE	3.6.-.-	trmE	TIGR00450
phosphatidylserine decarboxylase	4.1.1.65	psd	TIGR00163
TPR repeat family protein			PF13414.1
preprotein translocase, SecA subunit		secA	TIGR00963
conserved hypothetical protein			UniRef100_Q9PLM4
ribosome-associated GTPase EngA		engA	TIGR03594
poly A polymerase head domain protein			PF01743.15
ATP-dependent Clp protease, ATP-binding subunit ClpX		clpX	TIGR00382
clp protease family protein			PF00574.18
trigger factor	5.2.1.8	tig	TIGR00115
DEAD/DEAH box helicase family protein			PF00270.24
cell shape determining , MreB/Mrl family protein			TIGR00904
phosphoenolpyruvate carboxykinase family protein			PF00821.13
effector from type III secretion system family protein			PF04518.7
effector from type III secretion system family protein			PF04518.7
outer membrane protein B		ompB	UniRef100_P38006
NAD-dependent glycerol-3-phosphate dehydrogenase family protein			PF07479.9
UTP--glucose-1-phosphate uridylyltransferase family protein			PF01704.13
conserved hypothetical protein			UniRef100_B0B8U2
ATP synthase alpha/beta family, nucleotide-binding domain protein			PF00006.20
conserved hypothetical protein			UniRef100_C4PNM9
secretory of YscJ/FliF family protein			PF01514.12
nifU-like N terminal domain protein			PF01592.11
aminotransferase class-V family protein			PF00266.14
phosphoglycerate mutase	5.4.2.1	gpm1	UniRef100_P36623
pseudouridine synthase family protein	5.4.99.-		TIGR00093
conserved hypothetical protein			UniRef100_D7DEJ7
biotin--[acetyl-CoA-carboxylase] ligase	6.3.4.15		TIGR00121
cell cycle family protein			PF01098.14
cadmium-translocating P-type ATPase	3.6.3.3	cadA	TIGR01512
VIT family protein			PF01988.14
serine--tRNA ligase	6.1.1.11	serS	TIGR00414
riboflavin biosynthesis protein RibD	3.5.4.26	ribD	TIGR00326
GTP cyclohydrolase II	3.5.4.25	ribA	TIGR00505
6,7-dimethyl-8-ribityllumazine synthase	6.3.3.-	ribH	TIGR00114
conserved hypothetical protein			UniRef100_D6YJ84
putative lipoprotein CT_734			UniRef100_O84739
amino acid carrier family protein		agcS	TIGR00835
conserved hypothetical protein			UniRef100_O84741
SET domain protein			PF00856.23
metallo-beta-lactamase superfamily protein			PF00753.22
ftsK/SpoIIIE family protein			PF01580.13
conserved hypothetical protein			UniRef100_D6YBV1
conserved hypothetical protein			PF14212.1
conserved hypothetical protein			UniRef100_E7ABD3
ubiquinone oxidoreductase, Na(+)-translocating, F subunit	1.6.5.-	nqrF	TIGR01941
preprotein translocase, YajC subunit		yajC	TIGR00739
23S rRNA (uracil-5-)-methyltransferase RumA	2.1.1.-	rumA	TIGR00479
hypothetical protein			default
protoporphyrinogen oxidase	1.3.3.4	hemG	TIGR00562
putative exported protein			UniRef100_C4PQD1
oxygen-independent coproporphyrinogen III oxidase	1.3.99.22	hemN	TIGR00538
uroporphyrinogen decarboxylase	4.1.1.37	hemE	TIGR01464
transcription-repair coupling factor	3.6.1.-	mfd	TIGR00580
alanine--tRNA ligase	6.1.1.7	alaS	TIGR00344
conserved hypothetical protein			UniRef100_D6YBW2
conserved hypothetical protein			PF14212.1
conserved hypothetical protein			UniRef100_E7ABD3
phosphorylase superfamily protein			PF01048.15
transketolase	2.2.1.1	tkt	TIGR00232
translation elongation factor P		efp	TIGR00038
conserved hypothetical protein			UniRef100_Q9PLH0
calcineurin-like phosphoesterase family protein			PF00149.23
TCP-1/cpn60 chaperonin family protein			PF00118.19
UDP-N-acetylmuramoyl-tripeptide--D-alanyl-D-alanine ligase family protein	6.3.2.10	murF	TIGR01143
phospho-N-acetylmuramoyl-pentapeptide-transferase	2.7.8.13	mraY	TIGR00445
UDP-N-acetylmuramoylalanine--D-glutamate ligase	6.3.2.9	murD	TIGR01087
lysM domain protein			PF01476.15
cell division protein FtsW		ftsW	TIGR02614
undecaprenyldiphospho-muramoylpentapeptide beta-N-acetylglucosaminyltransferase	2.4.1.227	murG	TIGR01133
UDP-N-acetylmuramate--alanine ligase	6.3.2.8	murC	TIGR01082
KH domain protein			PF13083.1
putative membrane protein			UniRef100_B0B8Z0
anti-anti-sigma factor family protein			TIGR00377
tRNA dimethylallyltransferase	2.5.1.75	miaA	TIGR00174
menaquinone biosynthesis protein, SCO4550 family			TIGR03699
putative myosin heavy chain			UniRef100_Q255V6
oligomerisation domain protein			PF02410.10
beta-ketoacyl-acyl-carrier-protein synthase II	2.3.1.179	fabF	TIGR03150
NUDIX domain protein			PF00293.23
inorganic pyrophosphatase family protein			PF00719.14
inositol monophosphatase family protein			PF00459.20
leucine dehydrogenase	1.4.1.9	ldh	UniRef100_P13154
acyltransferase family protein			PF01553.16
AMP-binding enzyme family protein			PF00501.23
primosomal protein N'	3.6.1.-	priA	TIGR00595
conserved hypothetical protein			UniRef100_D6YJD4
thioredoxin-like domain protein			PF13098.1
cysteine--tRNA ligase	6.1.1.16	cysS	TIGR00435
lysine--tRNA ligase	6.1.1.6	lysS	TIGR00499
conserved hypothetical protein			PF03190.10
ribonuclease P protein component	3.1.26.5	rnpA	TIGR00188
alternate 30S ribosomal protein S14		rpsN2	UniRef100_O31587
putative exported protein			UniRef100_O84793
putative membrane protein			TMHMM
asp23 family protein			PF03780.8
excinuclease ABC subunit C	3.1.25.-	uvrC	TIGR00194
DNA mismatch repair protein MutS		mutS	TIGR01070
DNA primase	2.7.7.-	dnaG	TIGR01391
putative exported protein			UniRef100_C4PNV6
putative exported protein			UniRef100_C4PNV7
glycine--tRNA ligase, beta subunit	6.1.1.14	glyS	TIGR00211
CDP-diacylglycerol--glycerol-3-phosphate 3-phosphatidyltransferase	2.7.8.5	pgsA	TIGR00560
glycogen/starch synthase, ADP-glucose type family protein	2.4.1.21	glgA	TIGR02095
ribosomal protein L25, Ctc-form			TIGR00731
peptidyl-tRNA hydrolase	3.1.1.29	pth	TIGR00447
ribosomal protein S6		rpsF	TIGR00166
ribosomal protein S18		rpsR	TIGR00165
ribosomal protein L9		rplI	TIGR00158
putative 7 kDa reticulate body protein			UniRef100_Q8VL59
4-(cytidine 5'-diphospho)-2-C-methyl-D-erythritol kinase	2.7.1.148	ispE	TIGR00154
conserved hypothetical protein			PF07399.6
peptidase M16 inactive domain protein			PF05193.16
acyltransferase family protein			PF01553.16
ribonuclease, Rne/Rng family domain protein	3.1.4.-		TIGR00757
conserved hypothetical protein			PF02620.12
fatty acid synthesis family protein			PF02504.10
autotransporter beta-domain protein			PF03797.14
conserved hypothetical protein			UniRef100_D6YJH2
incA family protein			PF04156.9
conserved hypothetical protein			UniRef100_Q9PLA7
conserved hypothetical protein			UniRef100_Q9PLA6
phosphoglucosamine mutase	5.4.2.10	glmM	TIGR01455
glutamine-fructose-6-phosphate transaminase	2.6.1.16	glmS	TIGR01135
aromatic amino acid transport family protein			TIGR00837
conserved hypothetical protein			UniRef100_D6YGV8
aromatic amino acid transport family protein			TIGR00837
inhibitor of apoptosis-promoting Bax1 family protein			PF01027.15
signal recognition particle-docking protein FtsY		ftsY	TIGR00064
succinyl-CoA ligase [ADP-forming] subunit beta	6.2.1.5	sucC	UniRef100_P80886
succinyl-CoA ligase [GDP-forming] subunit alpha, mitochondrial	6.2.1.4	scsA	UniRef100_P36967
peptidase Do family protein	3.4.21.-		TIGR02037
peptidase M16 inactive domain protein			PF05193.16
rmuC family protein			PF02646.11
CDP-alcohol phosphatidyltransferase family protein			PF01066.16
ribonucleoside-diphosphate reductase, alpha subunit	1.17.4.1		TIGR02506
ribonucleoside-diphosphate reductase subunit beta	1.17.4.1	nrdB	UniRef100_O84835
methyltransferase family protein			PF02390.12
UDP-N-acetylenolpyruvoylglucosamine reductase	1.1.1.158	murB	TIGR00179
rRNA methylase family protein			PF06962.7
transcription antitermination factor NusB		nusB	TIGR01951
translation initiation factor IF-3		infC	TIGR00168
ribosomal protein L35		rpmI	TIGR00001
ribosomal protein L20		rplT	TIGR01032
phenylalanine--tRNA ligase, alpha subunit	6.1.1.20	pheS	TIGR00468
putative permease YjgP/YjgQ family protein			PF03739.9
putative calcium binding EF-hand protein			UniRef100_Q255L9
putative permease YjgP/YjgQ family protein			PF03739.9
tRNA(Ile)-lysidine synthetase	6.3.4.-	tilS	TIGR02432
ATP-dependent metallopeptidase HflB family protein	3.4.24.-	hflB	TIGR01241
polyribonucleotide nucleotidyltransferase	2.7.7.8	pnp	TIGR03591
ribosomal protein S15		rpsO	TIGR00952
cytidine and deoxycytidylate deaminase zinc-binding region family protein			PF00383.17
conserved hypothetical protein			UniRef100_D6YGY8
conserved hypothetical protein			UniRef100_Q9PL75
conserved hypothetical protein			PF05302.6
conserved hypothetical protein			PF05302.6
conserved hypothetical protein			PF05302.6
conserved hypothetical protein			UniRef100_Q9PL70
methionine aminopeptidase, type I	3.4.11.18	map	TIGR00500
putative integral membrane protein			UniRef100_C4PLH7
marC integral membrane family protein			PF01914.12
marC integral membrane family protein			PF01914.12
binding--dependent transport system inner membrane component family protein			PF00528.17
fumarate hydratase, class II	4.2.1.2	fumC	TIGR00979
sulfate permease family protein		YCHM	UniRef100_Q7M9V0
na+/H+ antiporter, NhaD family protein			TIGR00775
peptidase S41 family protein			PF03572.13
4-hydroxy-3-methylbut-2-enyl diphosphate reductase	1.17.1.2	ispH	TIGR00216
conserved hypothetical protein			UniRef100_C4PLI7
putative membrane protein			TMHMM
type III secretion low calcium response chaperone LcrH/SycD			TIGR02552
conserved hypothetical protein			UniRef100_D6YH07
phage integrase family protein			PF00589.17
conserved hypothetical protein			UniRef100_D6YH08
hypothetical protein			default
conserved hypothetical protein			UniRef100_B0BAX6
1,4-alpha-glucan branching enzyme	2.4.1.18	glgB	TIGR01515
ulp1 protease family, C-terminal catalytic domain protein			PF02902.14
deubiquitinase and deneddylase Dub1	3.4.22.-	cdu1	UniRef100_O84876
autotransporter beta-domain protein			PF03797.14
putative outer membrane protein pmpF			UniRef100_P38008
autotransporter beta-domain protein			PF03797.14
autotransporter beta-domain protein			PF03797.14
conserved hypothetical protein			UniRef100_B0B9A5
conserved hypothetical protein			UniRef100_B0B9A5
autotransporter beta-domain protein			PF03797.14
conserved hypothetical protein			UniRef100_O84883
