# Supplementary material for: A semi-automated genome annotation comparison and integration scheme
Source: BMC Bioinformatics. 2013 Jun 1;14:172. doi: 10.1186/1471-2105-14-172 (PMC3680241; doi:10.1186/1471-2105-14-172)
Supplement: Additional file 1 — The code and datasets: file contains the python code and related datasets used in our research. We used two datasets in our research. (1). ‘pfam_mapped_dic.csv’ file contains the Pfam IDs obtained from Pfam database; (2) ‘gene_info_dic.csv’ file contains the gene symbol data obtained from Entrez gene database; (3) ‘database data’ folder contains the automated annotation results and the OMA data to run the program. [file 1471-2105-14-172-S1.zip › Additional file 1 code and datasets/database data/ctra_img.txt]

hypothetical protein		CDS
Uncharacterized conserved protein		CDS
aspartyl/glutamyl-tRNA(Asn/Gln) amidotransferase subunit C (EC 6.3.5.-)	6.3.5.6, 6.3.5.7	CDS	TIGR00135
aspartyl/glutamyl-tRNA(Asn/Gln) amidotransferase subunit A (EC 6.3.5.-)	6.3.5.7, 6.3.5.6	CDS	TIGR00132
aspartyl/glutamyl-tRNA(Asn/Gln) amidotransferase subunit B (EC 6.3.5.-)	6.3.5.7, 6.3.5.6	CDS	TIGR00133
hypothetical protein		CDS
hypothetical protein		CDS
hypothetical protein		CDS
ribonuclease HIII	3.1.26.4	CDS	TIGR00716
Lauroyl/myristoyl acyltransferase	2.3.1.-	CDS
Helix-turn-helix domain.		CDS
hypothetical protein		CDS
Uncharacterized conserved protein		CDS	TIGR00159, TIGR00159
cytochrome bd-I ubiquinol oxidase subunit 1 apoprotein (EC 1.10.3.10)	1.10.3.-	CDS
cytochrome bd-I ubiquinol oxidase subunit 2 apoprotein (EC 1.10.3.10)	1.10.3.-	CDS	TIGR00203
Predicted ATPase related to phosphate starvation-inducible protein PhoH		CDS
hypothetical protein		CDS
Bacterial SH3 domain.		CDS
hypothetical protein		CDS
Isoleucyl-tRNA synthetase (EC 6.1.1.5)	6.1.1.5	CDS	TIGR00392
signal peptidase I, bacterial type	3.4.21.89	CDS	TIGR02227
hypothetical protein		CDS
LSU ribosomal protein L31P		CDS	TIGR00105
bacterial peptide chain release factor 1 (bRF-1)		CDS	TIGR00019
protein-(glutamine-N5) methyltransferase, release factor-specific	2.1.1.-	CDS	TIGR00536, TIGR03534
signal recognition particle subunit FFH/SRP54 (srp54)		CDS	TIGR00959
SSU ribosomal protein S16P		CDS	TIGR00002
tRNA (Guanine37-N(1)-) methyltransferase (EC 2.1.1.31)		CDS	TIGR00088
ribosomal protein L19, bacterial type		CDS	TIGR01024
RNase HII (EC 3.1.26.4)	3.1.26.4	CDS
guanylate kinase (EC 2.7.4.8)	2.7.4.8	CDS	TIGR03263
hypothetical protein		CDS
methionyl-tRNA synthetase (EC 6.1.1.10)	6.1.1.10	CDS	TIGR00398
helicase, putative, RecD/TraA family	3.1.11.5	CDS	TIGR01448
Permeases of the drug/metabolite transporter (DMT) superfamily		CDS
hypothetical protein		CDS
Uncharacterized conserved protein		CDS
hypothetical protein		CDS
dCTP deaminase (EC 3.5.4.13)	3.5.4.13	CDS	TIGR02274
Holliday junction DNA helicase subunit RuvB	3.6.4.12	CDS	TIGR00635
Stage II sporulation protein.		CDS
Type II secretory pathway, pullulanase PulA and related glycosidases	3.2.1.-	CDS	TIGR02100
Tir chaperone protein (CesT) family.		CDS
single stranded DNA-binding protein (ssb)		CDS	TIGR00621
Leucyl aminopeptidase	3.4.11.1	CDS
histone H1-like protein HC2		CDS
DNA polymerase III, delta subunit (EC 2.7.7.7)	2.7.7.7	CDS
Predicted methyltransferases	2.1.1.198	CDS
hypothetical protein		CDS
hypothetical protein		CDS
hypothetical protein		CDS
putative oxygen-independent coproporphyrinogen III oxidase	1.3.99.22	CDS	TIGR00539
hypothetical protein		CDS
2-oxoglutarate dehydrogenase, E1 component	1.2.4.2	CDS	TIGR00239
2-oxoglutarate dehydrogenase E2 component (EC 2.3.1.61)	2.3.1.61	CDS	TIGR01347
uncharacterized protein, YfiH family		CDS	TIGR00726
4-hydroxy-3-methylbut-2-en-1-yl diphosphate synthase (EC 1.17.4.3)	1.17.7.1	CDS	TIGR00612
hypothetical protein		CDS
Ferredoxin		CDS
Flagellar biosynthesis pathway, component FlhA		CDS
RNA polymerase, sigma 28 subunit, SigD/FliA/WhiG		CDS	TIGR02479, TIGR02937
tyrosyl-tRNA synthetase (EC 6.1.1.1)	6.1.1.1	CDS	TIGR00234
6-phosphogluconate dehydrogenase (decarboxylating)	1.1.1.44	CDS	TIGR00873
GTP-binding protein LepA		CDS	TIGR01393, TIGR00231
ADP/ATP carrier protein family		CDS	TIGR00769
hypothetical protein		CDS
ABC-type metal ion transport system, periplasmic component/surface adhesin		CDS
ABC-type Mn/Zn transport systems, ATPase component		CDS
ABC-type Mn2+/Zn2+ transport systems, permease components		CDS
ABC-type Mn2+/Zn2+ transport systems, permease components		CDS
1-deoxy-D-xylulose 5-phosphate reductoisomerase (EC 1.1.1.267)	1.1.1.267	CDS	TIGR00243
Alpha/beta hydrolase family.		CDS
Predicted membrane-associated Zn-dependent proteases 1		CDS	TIGR00054
DNA replication and repair protein RecF		CDS	TIGR00611
DNA polymerase III, beta subunit (EC 2.7.7.7)	2.7.7.7	CDS	TIGR00663
Membrane-associated lipoprotein involved in thiamine biosynthesis		CDS
SsrA-binding protein		CDS	TIGR00086
methenyltetrahydrofolate cyclohydrolase (EC 3.5.4.9)/5,10-methylenetetrahydrofolate dehydrogenase (NADP+) (EC 1.5.1.5)	1.5.1.5, 3.5.4.9	CDS
hypothetical protein		CDS	TIGR03426
hypothetical protein		CDS
hypothetical protein		CDS
hypothetical protein		CDS
Phosphatidylserine/phosphatidylglycerophosphate/cardiolipin synthases and related enzymes		CDS
menaquinone biosynthesis decarboxylase, SCO4490 family		CDS	TIGR00148, TIGR03701
ribosomal protein L28		CDS	TIGR00009
4-alpha-glucanotransferase	2.4.1.25	CDS	TIGR00217
Tir chaperone protein (CesT) family.		CDS
type III secretion regulator YopN/LcrE/InvE/MxiC		CDS	TIGR02568
type III secretion protein, HrcV family		CDS	TIGR01399
type III secretion protein, YscU/HrpY family		CDS	TIGR01404
GTP-binding protein YchF		CDS	TIGR00092
riboflavin kinase/FMN adenylyltransferase	2.7.1.26, 2.7.7.2	CDS	TIGR00083
tRNA pseudouridine 55 synthase	5.4.99.25	CDS	TIGR00431
ribosome-binding factor A		CDS	TIGR00082
bacterial translation initiation factor 2 (bIF-2)		CDS	TIGR00487, TIGR00231
NusA antitermination factor		CDS	TIGR01953
SSU ribosomal protein S1P		CDS	TIGR00717
thioredoxin-disulfide reductase	1.8.1.9	CDS	TIGR01292
holo-[acyl-carrier-protein] synthase	2.7.8.7	CDS	TIGR00556, TIGR00516
hypothetical protein		CDS
Flagellar biogenesis protein		CDS
Enoyl-[acyl-carrier-protein] reductase [NADH] (EC 1.3.1.9)	1.3.1.9	CDS
HAD-superfamily hydrolase, subfamily IIB		CDS	TIGR01484
hypothetical protein		CDS
Pseudouridylate synthases, 23S RNA-specific	5.4.99.24	CDS	TIGR00005
A/G-specific DNA-adenine glycosylase (EC 3.2.2.-)	3.2.2.-	CDS	TIGR01084
dinuclear metal center protein, YbgI/SA1388 family		CDS	TIGR00486
hypothetical protein		CDS
chaperonin GroL		CDS	TIGR02348
Co-chaperonin GroES (HSP10)		CDS
oligopeptidase F. Metallo peptidase. MEROPS family M03B	3.4.24.-	CDS	TIGR00181
ATPases with chaperone activity, ATP-binding subunit		CDS	TIGR03346
Uncharacterized conserved protein		CDS
hypothetical protein		CDS
hypothetical protein		CDS
hypothetical protein		CDS
hypothetical protein		CDS
IncA protein.		CDS
hypothetical protein		CDS
ribulose-5-phosphate 3-epimerase (EC 5.1.3.1)	5.1.3.1	CDS	TIGR01163
Translation elongation factor P (EF-P)/translation initiation factor 5A (eIF-5A)		CDS	TIGR00038
biotin carboxyl carrier protein		CDS	TIGR00531
acetyl-CoA carboxylase, biotin carboxylase subunit	6.3.4.14, 6.4.1.2	CDS	TIGR00514
LSU ribosomal protein L13P		CDS	TIGR01066
Ribosomal protein S9		CDS
Cell wall-associated hydrolases (invasion-associated proteins)		CDS
Adenylate kinase (EC 2.7.4.3)	2.7.4.3	CDS	TIGR01351
amino acid ABC transporter membrane protein, PAAT family (TC 3.A.1.3.-)		CDS	TIGR01726
amino acid ABC transporter ATP-binding protein, PAAT family (TC 3.A.1.3.-)	3.6.3.21	CDS
hypothetical protein		CDS
Predicted membrane protein		CDS
Methylase involved in ubiquinone/menaquinone biosynthesis		CDS
hypothetical protein		CDS
hypothetical protein		CDS
Predicted esterase		CDS
Sua5/YciO/YrdC/YwlC family protein		CDS	TIGR00057
Bacterial extracellular solute-binding proteins, family 5 Middle.		CDS
Zn-dependent dipeptidase, microsomal dipeptidase homolog		CDS
conserved hypothetical integral membrane protein		CDS	TIGR00697
Predicted metal-binding protein related to the C-terminal domain of SecA		CDS
hypothetical protein		CDS
hypothetical protein		CDS
hypothetical protein		CDS
serine/threonine protein kinase		CDS
DNA ligase, NAD-dependent	6.5.1.2	CDS	TIGR00575
hypothetical protein		CDS
2-polyprenyl-6-methoxyphenol hydroxylase and related FAD-dependent oxidoreductases		CDS
Alpha/beta hydrolase family.		CDS
LSU ribosomal protein L33P		CDS	TIGR01023
ABC-type transport system, involved in lipoprotein release, permease component		CDS
ABC-type antimicrobial peptide transport system, ATPase component		CDS
MAC/Perforin domain.		CDS
Phosphatidylserine/phosphatidylglycerophosphate/cardiolipin synthases and related enzymes		CDS
Phosphatidylserine/phosphatidylglycerophosphate/cardiolipin synthases and related enzymes		CDS
Phosphatidylserine/phosphatidylglycerophosphate/cardiolipin synthases and related enzymes		CDS
Phosphatidylserine/phosphatidylglycerophosphate/cardiolipin synthases and related enzymes		CDS
hypothetical protein		CDS
hypothetical protein		CDS
hypothetical protein		CDS
hypothetical protein		CDS
hypothetical protein		CDS
hypothetical protein		CDS
TcdB toxin N-terminal helical domain./TcdA/TcdB catalytic glycosyltransferase domain.		CDS
Protein of unknown function (DUF3491).		CDS
hypothetical protein		CDS
Trp operon repressor		CDS	TIGR01321
tryptophan synthase, beta chain (EC 4.2.1.20)	4.2.1.20	CDS	TIGR00263
tryptophan synthase, alpha chain (EC 4.2.1.20)	4.2.1.20	CDS	TIGR00262
hypothetical protein		CDS
hypothetical protein		CDS
hypothetical protein		CDS
hypothetical protein		CDS
ABC-type oligopeptide transport system, periplasmic component		CDS
Thiol:disulfide interchange protein DsbB		CDS
Protein-disulfide isomerase		CDS
hypothetical protein		CDS
hypothetical protein		CDS
ABC-type nitrate/sulfonate/bicarbonate transport system, ATPase component		CDS
hypothetical protein		CDS
3-deoxy-D-manno-octulosonate cytidylyltransferase	2.7.7.38	CDS	TIGR00466
CTP synthase (EC 6.3.4.2)	6.3.4.2	CDS	TIGR00337
RNAse H-fold protein YqgF	3.1.-	CDS	TIGR00250
glucose-6-phosphate 1-dehydrogenase	1.1.1.49	CDS	TIGR00871
DNA polymerase III, delta prime subunit (EC 2.7.7.7)	2.7.7.7	CDS
6-phosphogluconolactonase (EC 3.1.1.31)	3.1.1.31	CDS	TIGR01198
thymidylate kinase (EC 2.7.4.9)	2.7.4.9	CDS	TIGR00041
DNA gyrase, A subunit	5.99.1.3	CDS	TIGR01063
DNA gyrase subunit B (EC 5.99.1.3)	5.99.1.3	CDS	TIGR01059
Protein of unknown function (DUF721).		CDS
hypothetical protein		CDS
tRNA-guanine transglycosylase (EC 2.4.2.29)	2.4.2.29	CDS	TIGR00449, TIGR00430
Mg2+ transporter (mgtE)		CDS	TIGR00400
hypothetical protein		CDS
hypothetical protein		CDS
O-sialoglycoprotein endopeptidase (EC 3.4.24.57)	3.4.24.57	CDS	TIGR00329, TIGR03723
ABC-type oligopeptide transport system, periplasmic component		CDS
ABC-type dipeptide/oligopeptide/nickel transport systems, permease components		CDS
ABC-type dipeptide/oligopeptide/nickel transport systems, permease components		CDS
ABC-type dipeptide/oligopeptide/nickel transport system, ATPase component		CDS	TIGR01727
ABC-type dipeptide/oligopeptide/nickel transport system, ATPase component		CDS
Protein of unknown function (DUF1186).		CDS
anion transporter		CDS	TIGR00785
pyrophosphate-dependent phosphofructokinase (EC 2.7.1.90)	2.7.1.90	CDS	TIGR02477
Hydrolases of the alpha/beta superfamily		CDS
pyrophosphate-dependent phosphofructokinase (EC 2.7.1.90)	2.7.1.90	CDS	TIGR02477
3-deoxy-D-manno-octulosonic-acid transferase	2.4.99.12, 2.4.99.13, 2.4.99.15, 2.4.99.14	CDS
leucyl-tRNA synthetase (EC 6.1.1.4)	6.1.1.4	CDS	TIGR00396
Putative transcriptional regulator		CDS
glutamate-1-semialdehyde-2,1-aminomutase	5.4.3.8	CDS	TIGR00713
Uncharacterized conserved protein		CDS
ribose-5-phosphate isomerase (EC 5.3.1.6)	5.3.1.6	CDS	TIGR00021
hypothetical protein		CDS
DhnA-type fructose-1,6-bisphosphate aldolase and related enzymes	4.1.2.13	CDS
amino acid/polyamine/organocation transporter, APC superfamily (TC 2.A.3)		CDS
Predicted ATPase of the PP-loop superfamily implicated in cell cycle control		CDS
5'-nucleotidase (EC 3.1.3.5)/3'-nucleotidase (EC 3.1.3.6)/exopolyphosphatase (EC 3.6.1.11)	3.1.3.5	CDS	TIGR00087
4-hydroxybenzoate polyprenyltransferase (EC 2.5.1.39)	2.5.1.-	CDS	TIGR01475
Uncharacterized conserved protein		CDS
polyprenyl P-hydroxybenzoate and phenylacrylic acid decarboxylases	4.1.1.-	CDS	TIGR00421
hypothetical protein		CDS
IncA protein.		CDS
hypothetical protein		CDS
hypothetical protein		CDS
hypothetical protein		CDS
hypothetical protein		CDS
IncA protein.		CDS
hypothetical protein		CDS
Na+/H+-dicarboxylate symporters		CDS
Na+-dependent transporters of the SNF family		CDS
hypothetical protein		CDS
hypothetical protein		CDS
hypothetical protein		CDS
cyclic nucleotide-binding protein		CDS
acyl carrier protein		CDS	TIGR00517
3-oxoacyl-[acyl-carrier-protein] reductase (EC 1.1.1.100)	1.1.1.100	CDS	TIGR01830
malonyl CoA-acyl carrier protein transacylase	2.3.1.39	CDS	TIGR00128
3-oxoacyl-(acyl-carrier-protein) synthase III	2.3.1.180	CDS	TIGR00747
DNA replication and repair protein RecR		CDS	TIGR00615
Beta-barrel assembly machine subunit BamA		CDS	TIGR03303
periplasmic chaperone for outer membrane proteins Skp		CDS
hypothetical protein		CDS
UDP-3-O-[3-hydroxymyristoyl] glucosamine N-acyltransferase (EC 2.3.1.191)	2.3.1.191	CDS	TIGR01853
pyruvate dehydrogenase E1 component, alpha subunit	1.2.4.1	CDS	TIGR03182
Pyruvate/2-oxoglutarate dehydrogenase complex, dehydrogenase (E1) component, eukaryotic type, beta subunit	1.2.4.1	CDS
pyruvate dehydrogenase complex dihydrolipoamide acetyltransferase, long form	2.3.1.12	CDS	TIGR01349
glycogen/starch/alpha-glucan phosphorylases	2.4.1.1	CDS	TIGR02093
hypothetical protein		CDS
DnaA family protein		CDS	TIGR00362
membrane protein insertase, YidC/Oxa1 family, C-terminal domain		CDS	TIGR03592
Prolipoprotein diacylglyceryl transferase		CDS	TIGR00544
hypothetical protein		CDS
CAAX protease self-immunity.		CDS
Predicted pyrophosphatase		CDS
Hemolysins and related proteins containing CBS domains		CDS
Hemolysins and related proteins containing CBS domains		CDS
Cysteine sulfinate desulfinase/cysteine desulfurase and related enzymes	2.8.1.7	CDS
Serine/threonine protein phosphatase		CDS
Uncharacterized conserved protein		CDS
DNA polymerase III, epsilon subunit and related 3'-5' exonucleases	2.7.7.7	CDS	TIGR00573
1,4-dihydroxy-6-naphthoate synthase		CDS
hypothetical protein		CDS
ABC-type multidrug transport system, ATPase and permease components		CDS
acetyl-CoA carboxylase carboxyltransferase subunit alpha	6.4.1.2	CDS	TIGR00513
hypothetical protein		CDS
Bacterial nucleoid DNA-binding protein		CDS
N-acetylmuramoyl-L-alanine amidase	3.5.1.28	CDS
UDP-N-acetylmuramoylalanyl-D-glutamate--2,6-diaminopimelate ligase (EC 6.3.2.13)	6.3.2.13	CDS	TIGR01085
Cell division protein FtsI/penicillin-binding protein 2	2.4.1.129	CDS
hypothetical protein		CDS
S-adenosyl-methyltransferase MraW	2.1.1.199	CDS	TIGR00006
hypothetical protein		CDS
hypothetical protein		CDS
chromosomal replication initiator protein DnaA		CDS	TIGR00362
hypothetical protein		CDS
Integral membrane protein CcmA involved in cell shape determination		CDS
NADH:ubiquinone oxidoreductase, Na(+)-translocating, B subunit	1.6.5.-	CDS	TIGR01937
NADH:ubiquinone oxidoreductase, Na(+)-translocating, C subunit	1.6.5.-	CDS	TIGR01938
NADH:ubiquinone oxidoreductase, Na(+)-translocating, D subunit	1.6.5.-	CDS	TIGR01939
NADH:ubiquinone oxidoreductase, Na(+)-translocating, E subunit	1.6.5.-	CDS	TIGR01940
glycine cleavage system H protein		CDS	TIGR03077
hypothetical protein		CDS	TIGR03076
Phosphatidylserine/phosphatidylglycerophosphate/cardiolipin synthases and related enzymes	3.1.4.4	CDS
Lipoate-protein ligase A	2.7.7.63	CDS
tRNA (5-methylaminomethyl-2-thiouridylate)-methyltransferase (EC 2.1.1.61)	2.8.1.-	CDS	TIGR00420
ATPases with chaperone activity, ATP-binding subunit		CDS
IncA protein.		CDS
hypothetical protein		CDS
PTS system IIA component, Fru family (TC 4.A.2)	2.7.1.69	CDS	TIGR01764
PTS system IIA component, Fru family (TC 4.A.2)	2.7.1.69	CDS
deoxyuridine 5'-triphosphate nucleotidohydrolase (EC 3.6.1.23)	3.6.1.23	CDS	TIGR00576
acetyl-CoA carboxylase carboxyltransferase subunit alpha	6.4.1.2	CDS	TIGR00515
Superoxide dismutase	1.15.1.1	CDS
Phosphomannomutase	5.4.2.8	CDS
hypothetical protein		CDS
RNAse III (EC 3.1.26.3)	3.1.26.3	CDS	TIGR02191
DNA repair protein RadA		CDS	TIGR00416
hydroxymethylbilane synthase (EC 2.5.1.61)	2.5.1.61	CDS	TIGR00212
hypothetical protein		CDS
Serine/threonine protein kinase	2.7.11.1	CDS
valyl-tRNA synthetase (EC 6.1.1.9)	6.1.1.9	CDS	TIGR00422
hypothetical protein		CDS
ATP synthase subunit C.	3.6.3.14	CDS
Archaeal/vacuolar-type H+-ATPase subunit I	3.6.3.14	CDS
H(+)-transporting ATP synthase, vacuolar type, subunit D	3.6.3.14	CDS	TIGR00309
Archaeal/vacuolar-type H+-ATPase subunit B	3.6.3.14	CDS
Archaeal/vacuolar-type H+-ATPase subunit A	3.6.3.14	CDS
Protein of unknown function (DUF2764).		CDS
Archaeal/vacuolar-type H+-ATPase subunit E	3.6.3.14	CDS
hypothetical protein		CDS
hypothetical protein		CDS
transaldolase	2.2.1.2	CDS	TIGR00874
DNA-directed RNA polymerase subunit beta' (EC 2.7.7.6)	2.7.7.6	CDS	TIGR02386
DNA-directed RNA polymerase subunit beta (EC 2.7.7.6)	2.7.7.6	CDS	TIGR02013
LSU ribosomal protein L12P		CDS	TIGR00855
LSU ribosomal protein L10P		CDS
LSU ribosomal protein L1P		CDS	TIGR01169
LSU ribosomal protein L11P		CDS	TIGR01632
transcription antitermination protein nusG		CDS	TIGR00922
preprotein translocase, SecE subunit, bacterial		CDS	TIGR00964
translation elongation factor 1A (EF-1A/EF-Tu)		CDS	TIGR00485, TIGR00231
bacterial translation initiation factor 1 (bIF-1)		CDS	TIGR00008
hypothetical protein		CDS
SufE protein probably involved in Fe-S center assembly		CDS
Protein of unknown function (DUF687).		CDS
hypothetical protein		CDS
hypothetical protein		CDS
phosphoribosylanthranilate isomerase (EC 5.3.1.24)	5.3.1.24	CDS
triosephosphate isomerase (EC 5.3.1.1)	5.3.1.1	CDS	TIGR00419
Exodeoxyribonuclease VII large subunit (EC 3.1.11.6)	3.1.11.6	CDS	TIGR00237
Exodeoxyribonuclease VII small subunit (EC 3.1.11.6)	3.1.11.6	CDS	TIGR01280
hypothetical protein		CDS
1-deoxy-D-xylulose-5-phosphate synthase (EC 2.2.1.7)	2.2.1.7	CDS	TIGR00204
pyruvate kinase	2.7.1.40	CDS	TIGR01064
excinuclease ABC, A subunit		CDS	TIGR00630
DNA polymerase III, subunit gamma and tau	2.7.7.7	CDS	TIGR02397
DNA-binding protein, YbaB/EbfC family		CDS	TIGR00103
phosphoenolpyruvate--protein phosphotransferase (EC 2.7.3.9)	2.7.3.9	CDS	TIGR01417
Phosphotransferase System HPr (HPr) Family		CDS	TIGR01003
hypothetical protein		CDS
hypothetical protein		CDS
Predicted membrane metal-binding protein		CDS
Pyruvate/2-oxoglutarate dehydrogenase complex, dehydrogenase (E1) component, eukaryotic type, beta subunit	1.2.4.4	CDS
chaperone protein DnaJ		CDS	TIGR02349
SSU ribosomal protein S21P		CDS	TIGR00030
Inactive homolog of metal-dependent proteases, putative molecular chaperone		CDS
ATP dependent PIM1 peptidase. Serine peptidase. MEROPS family S16	3.4.21.53	CDS	TIGR00763
hypothetical protein		CDS
RNAse Z (EC 3.1.26.11)	3.1.26.11	CDS	TIGR02651
tyrosine recombinase XerC		CDS	TIGR02224
ATPase components of ABC transporters with duplicated ATPase domains		CDS
MAF protein		CDS	TIGR00172
FOG: HEAT repeat		CDS
hypothetical protein		CDS
protein translocase, SecG subunit		CDS	TIGR00810
peptide deformylase (EC 3.5.1.88)	3.5.1.88	CDS	TIGR00079
dimethyladenosine transferase (EC 2.1.1.-)	2.1.1.182	CDS	TIGR00755
hypothetical protein		CDS
Highly conserved protein containing a thioredoxin domain		CDS
hypothetical protein		CDS
hypothetical protein		CDS
Uncharacterized conserved protein		CDS
hypothetical protein		CDS
hypothetical protein		CDS
dihydrodipicolinate synthase	4.2.1.52	CDS	TIGR00674
aspartate kinase (EC 2.7.2.4)	2.7.2.4	CDS	TIGR00657
aspartate-semialdehyde dehydrogenase (non-peptidoglycan organisms)	1.2.1.11	CDS	TIGR00978
dihydrodipicolinate reductase (EC 1.3.1.26)	1.3.1.26	CDS	TIGR00036
hypothetical protein		CDS
3-phosphoshikimate 1-carboxyvinyltransferase (EC 2.5.1.19)	2.5.1.19	CDS	TIGR01356
shikimate kinase (EC 2.7.1.71)	2.7.1.71	CDS
chorismate synthase (EC 4.2.3.5)	4.2.3.5	CDS	TIGR00033
3-dehydroquinate synthase (EC 4.2.3.4)	4.2.3.4	CDS	TIGR01357
shikimate 5-dehydrogenase	4.2.1.10, 1.1.1.25	CDS	TIGR00507, TIGR01093
Protein of unknown function (DUF2608).		CDS
Carbohydrate-selective porin		CDS
arginine decarboxylase (EC 4.1.1.19)		CDS
amino acid/polyamine/organocation transporter, APC superfamily (TC 2.A.3)		CDS	TIGR00905
Glycine/D-amino acid oxidases (deaminating)		CDS
malate dehydrogenase	1.1.1.37	CDS	TIGR01759
Glucose-6-phosphate isomerase	5.3.1.9	CDS
GTP-binding protein HflX		CDS	TIGR03156
Metal-dependent hydrolases of the beta-lactamase superfamily I		CDS
amino acid ABC transporter substrate-binding protein, PAAT family (TC 3.A.1.3.-)		CDS
3-deoxy-D-arabinoheptulosonate-7-phosphate synthase (EC 2.5.1.54)	2.5.1.54	CDS	TIGR01361
hypothetical protein		CDS
hypothetical protein		CDS
HEAT repeats.		CDS
Diadenosine tetraphosphate (Ap4A) hydrolase and other HIT family hydrolases		CDS
Uncharacterized conserved protein related to MYG1 family		CDS
Predicted Rossmann fold nucleotide-binding protein		CDS
Uncharacterized conserved protein		CDS
Protein of unknown function (DUF1207).		CDS
LL-diaminopimelate aminotransferase apoenzyme (EC 2.6.1.83)	2.6.1.83	CDS	TIGR03542
ABC-type uncharacterized transport system, periplasmic component		CDS
hypothetical protein		CDS
prolyl-tRNA synthetase (EC 6.1.1.15)	6.1.1.15	CDS	TIGR00409
heat-inducible transcription repressor HrcA		CDS	TIGR00331
Molecular chaperone GrpE (heat shock protein)		CDS
chaperone protein DnaK		CDS	TIGR02350
RNAse R (EC 3.1.-.-)	3.1.-	CDS	TIGR00358, TIGR02063
Zn-ribbon protein, possibly nucleic acid-binding		CDS
KpsF/GutQ family protein	5.3.1.13	CDS	TIGR00393
Pyruvate/2-oxoglutarate dehydrogenase complex, dihydrolipoamide acyltransferase (E2) component, and related enzymes	2.3.1.61	CDS
Na+/H+-dicarboxylate symporters		CDS
lipid-A-disaccharide kinase (EC 2.7.1.130)	2.7.1.130	CDS	TIGR00682
rRNA methylases		CDS
Predicted SAM-dependent methyltransferases	2.1.1.191	CDS
riboflavin synthase alpha chain (EC 2.5.1.9)	2.5.1.9	CDS	TIGR00187
transcriptional regulator NrdR		CDS	TIGR00244
transcriptional regulator, TraR/DksA family		CDS	TIGR02420
signal peptidase II (EC:3.4.23.36). Aspartic peptidase. MEROPS family A08	3.4.23.36	CDS	TIGR00077
amino acid carrier protein		CDS	TIGR00835
poly(A) polymerase	2.7.7.19	CDS	TIGR01942
lipid-A-disaccharide synthase (EC 2.4.1.182)	2.4.1.182	CDS	TIGR00215
Autotransporter beta-domain./Chlamydia polymorphic membrane protein (Chlamydia_PMP) repeat./Chlamydia polymorphic membrane protein middle domain.		CDS	TIGR01376
Autotransporter beta-domain./Chlamydia polymorphic membrane protein (Chlamydia_PMP) repeat./Chlamydia polymorphic membrane protein middle domain.		CDS	TIGR01376
Autotransporter beta-domain./Chlamydia polymorphic membrane protein (Chlamydia_PMP) repeat./Chlamydia polymorphic membrane protein middle domain.		CDS	TIGR01376
ABC-type metal ion transport system, periplasmic component/surface adhesin		CDS
ABC-type Mn/Zn transport systems, ATPase component	3.6.3.-	CDS
Obg family GTPase CgtA		CDS	TIGR00231, TIGR02729
ABC-type Mn2+/Zn2+ transport systems, permease components		CDS
LSU ribosomal protein L27P		CDS	TIGR00062
LSU ribosomal protein L21P		CDS	TIGR00061
Uncharacterized conserved protein		CDS
hypothetical protein		CDS
Chlam_Verruc_Plancto small basic protein		CDS	TIGR04137
metalloprotein, YbeY/UPF0054 family		CDS	TIGR00043
Hemolysins and related proteins containing CBS domains		CDS
anti-anti-sigma factor		CDS	TIGR00377
Protein of unknown function (DUF3604).		CDS
radical SAM domain protein, CofH subfamily		CDS	TIGR00423
Predicted periplasmic solute-binding protein		CDS
demethylmenaquinone methyltransferase (EC 2.1.1.163)	2.1.1.163, 2.1.1.201	CDS	TIGR01934
Uncharacterised protein family (UPF0158).		CDS
diaminopimelate epimerase (EC 5.1.1.7)	5.1.1.7	CDS	TIGR00652
ATP-dependent Clp protease proteolytic subunit ClpP (EC 3.4.21.92)	3.4.21.92	CDS	TIGR00493
serine hydroxymethyltransferase (EC 2.1.2.1)	2.1.2.1	CDS
Uroporphyrinogen-III synthase	4.2.1.75	CDS
Oxidoreductase NAD-binding domain./FAD binding domain.	1.8.1.2	CDS
2-C-methyl-D-erythritol 2,4-cyclodiphosphate synthase (EC 4.6.1.12)	4.6.1.12	CDS	TIGR00151
SSU ribosomal protein S10P		CDS	TIGR01049
translation elongation factor 2 (EF-2/EF-G)		CDS	TIGR00484, TIGR00231
SSU ribosomal protein S7P		CDS	TIGR01029
ribosomal protein S12, bacterial/organelle		CDS	TIGR00981
hypothetical protein		CDS
C-terminal processing peptidase-1. Serine peptidase. MEROPS family S41A	3.4.21.102	CDS	TIGR00225
Chlamydia 15 kDa cysteine-rich outer membrane protein (CRPA).		CDS
conserved repeat domain		CDS	TIGR01451
Chlamydia cysteine-rich outer membrane protein 3.		CDS
glutamyl-tRNA synthetase (EC 6.1.1.17)/glutamate--tRNA(Gln) ligase (EC 6.1.1.24)	6.1.1.17	CDS	TIGR00464
hypothetical protein		CDS
Helix-turn-helix domain.		CDS
exonuclease RecJ (EC 3.1.-.-)	3.1.-	CDS	TIGR00644
protein translocase subunit secF/protein translocase subunit secD		CDS	TIGR00966, TIGR00916, TIGR01129
hypothetical protein		CDS
undecaprenyl diphosphate synthase	2.5.1.31	CDS	TIGR00055
CDP-diglyceride synthetase	2.7.7.41	CDS
cytidylate kinase (EC 2.7.4.14)	2.7.4.14	CDS	TIGR00017
1-acyl-sn-glycerol-3-phosphate acyltransferase	2.3.1.51	CDS	TIGR00530
arginyl-tRNA synthetase (EC 6.1.1.19)	6.1.1.19	CDS	TIGR00456
UDP-N-acetylglucosamine 1-carboxyvinyltransferase	2.5.1.7	CDS	TIGR01072
Domain of Unknown Function (DUF1547).		CDS
DNA-binding regulatory protein, YebC/PmpR family		CDS	TIGR01033
Acetyltransferases		CDS
bacterial peptide chain release factor 2 (bRF-2)		CDS	TIGR00020
SWIB-domain-containing proteins implicated in chromatin remodeling		CDS
Predicted phosphohydrolases		CDS
2-C-methyl-D-erythritol 4-phosphate cytidylyltransferase	2.7.7.60	CDS	TIGR00453
haloacid dehalogenase superfamily, subfamily IA, variant 3 with third motif having DD or ED		CDS	TIGR01509
pseudouridylate synthase I	5.4.99.12	CDS	TIGR00071
hypothetical protein		CDS
hypothetical protein		CDS
PAS/PAC sensor signal transduction histidine kinase (EC 2.7.13.3)	2.7.13.3	CDS
Response regulator containing CheY-like receiver, AAA-type ATPase, and DNA-binding domains		CDS
Type I restriction enzyme R protein N terminus (HSDR_N).		CDS
hypothetical protein		CDS
DNA replication and repair protein RecO		CDS	TIGR00613
Uncharacterized conserved protein		CDS
hypothetical protein		CDS
conserved hypothetical protein YidD		CDS	TIGR00278
phenylalanyl-tRNA synthetase beta subunit (EC 6.1.1.20)	6.1.1.20	CDS	TIGR00472
Uncharacterized protein conserved in bacteria		CDS
ABC-type dipeptide/oligopeptide/nickel transport systems, permease components		CDS
Methylated DNA-protein cysteine methyltransferase	2.1.1.63	CDS
ABC-type dipeptide/oligopeptide/nickel transport systems, permease components		CDS
ABC-type dipeptide transport system, periplasmic component		CDS
hypothetical protein		CDS
Predicted xylanase/chitin deacetylase		CDS
hypothetical protein		CDS
hypothetical protein		CDS
hypothetical protein		CDS
hypothetical protein		CDS
ferrochelatase (EC 4.99.1.1)	4.99.1.1	CDS	TIGR00109
amino acid ABC transporter substrate-binding protein, PAAT family (TC 3.A.1.3.-)		CDS
RNA methyltransferase, RsmD family		CDS	TIGR00095
Predicted phosphohydrolase		CDS
glucose-1-phosphate adenylyltransferase	2.7.7.27	CDS	TIGR02091
hypothetical protein		CDS
transcription termination factor Rho		CDS	TIGR00767
dephospho-CoA kinase	2.7.1.24	CDS	TIGR00152
DNA polymerase I (EC 2.7.7.7)	2.7.7.7	CDS	TIGR00593
Periplasmic serine proteases (ClpP class)		CDS	TIGR00706
ADP/ATP carrier protein family		CDS	TIGR00769
CDP-diacylglycerol-phosphatidylglycerol phosphatidyltransferase (EC 2.7.8.-)	2.7.8.5	CDS
replicative DNA helicase	3.6.4.12	CDS	TIGR00665
glucose-inhibited division protein A		CDS	TIGR00136
Lipoate-protein ligase A	2.7.7.63	CDS
nucleoside diphosphate kinase (EC 2.7.4.6)	2.7.4.6	CDS
Holliday junction DNA helicase subunit RuvA	3.6.4.12	CDS	TIGR00084
Holliday junction endonuclease RuvC (EC 3.1.22.4)	3.1.22.4	CDS	TIGR00228
hypothetical protein		CDS
hypothetical protein		CDS
glyceraldehyde-3-phosphate dehydrogenase (NAD+) (EC 1.2.1.12)	1.2.1.12	CDS	TIGR01534
LSU ribosomal protein L17P		CDS	TIGR00059
DNA-directed RNA polymerase subunit alpha (EC 2.7.7.6)	2.7.7.6	CDS	TIGR02027
30S ribosomal protein S11		CDS	TIGR03632
SSU ribosomal protein S13P		CDS	TIGR03631
protein translocase subunit secY/sec61 alpha		CDS	TIGR00967
LSU ribosomal protein L15P		CDS	TIGR01071
SSU ribosomal protein S5P		CDS	TIGR01021
LSU ribosomal protein L18P		CDS	TIGR00060
LSU ribosomal protein L6P		CDS	TIGR03654
SSU ribosomal protein S8P		CDS
LSU ribosomal protein L5P		CDS
LSU ribosomal protein L24P		CDS	TIGR01079
LSU ribosomal protein L14P		CDS	TIGR01067
30S ribosomal protein S17		CDS	TIGR03635
ribosomal protein L29		CDS	TIGR00012
LSU ribosomal protein L16P		CDS	TIGR01164
SSU ribosomal protein S3P		CDS	TIGR01009
LSU ribosomal protein L22P		CDS	TIGR01044
SSU ribosomal protein S19P		CDS	TIGR01050
LSU ribosomal protein L2P		CDS	TIGR01171
LSU ribosomal protein L23P		CDS
LSU ribosomal protein L4P		CDS	TIGR03953
LSU ribosomal protein L3P		CDS	TIGR03625
hypothetical protein		CDS
methionyl-tRNA formyltransferase (EC 2.1.2.9)	2.1.2.9	CDS	TIGR00460
acyl-[acyl-carrier-protein]--UDP-N-acetylglucosamine O-acyltransferase (EC 2.3.1.129)	2.3.1.129	CDS	TIGR01852
3-hydroxyacyl-[acyl-carrier-protein] dehydratase (EC 4.2.1.-)	4.2.1.-	CDS	TIGR01750
UDP-3-O-[3-hydroxymyristoyl] N-acetylglucosamine deacetylase (EC 3.5.1.108)	3.5.1.108	CDS	TIGR00325
Apolipoprotein N-acyltransferase	2.3.1.-	CDS	TIGR00546
Acyl-CoA hydrolase		CDS
exonuclease, DNA polymerase III, epsilon subunit family	2.7.7.7	CDS	TIGR00573
ATPase, YjeE family		CDS	TIGR00150
Protein of unknown function (DUF2709).		CDS
thioredoxin		CDS	TIGR01068
Predicted rRNA methylase (SpoU class)	2.1.1.207	CDS	TIGR00185
FKBP-type peptidyl-prolyl cis-trans isomerases 1		CDS
aspartyl-tRNA synthetase (EC 6.1.1.12)	6.1.1.12	CDS	TIGR00459
histidyl-tRNA synthetase (EC 6.1.1.21)	6.1.1.21	CDS	TIGR00442
phosphoglycerate transporter family protein		CDS	TIGR00712, TIGR00881
DNA-directed DNA polymerase III (polc)	2.7.7.7	CDS	TIGR00594
hypothetical protein		CDS
DNA uptake lipoprotein		CDS
Lipopolysaccharide-assembly.		CDS
Anti-sigma regulatory factor (Ser/Thr protein kinase)		CDS
hypothetical protein		CDS
D-alanyl-D-alanine carboxypeptidase	3.4.16.4	CDS
hypothetical protein		CDS
hypothetical protein		CDS
tRNA and rRNA cytosine-C5-methylases		CDS
branched-chain amino acid uptake carrier		CDS	TIGR00796
Superfamily II DNA/RNA helicases, SNF2 family		CDS
hypothetical protein		CDS
dihydrolipoamide dehydrogenase (EC 1.8.1.4)	1.8.1.4	CDS	TIGR01350
lipoate synthase	2.8.1.8	CDS	TIGR00510
type III secretion apparatus lipoprotein, YscJ/HrcJ family		CDS	TIGR02544
hypothetical protein		CDS
type III secretion apparatus protein, HrpE/YscL family		CDS	TIGR02499
type III secretion apparatus protein, YscR/HrcR family		CDS	TIGR01102
type III secretion protein, HrpO family		CDS	TIGR01403
Type III secretory pathway, component EscT		CDS
hypothetical protein		CDS
hypothetical protein		CDS
Type II secretory pathway, pseudopilin PulG		CDS
hypothetical protein		CDS
type II secretion system protein G (GspG)		CDS
type II secretion system protein F (GspF)		CDS
Type II secretory pathway, ATPase PulE/Tfp pilus assembly pathway, ATPase PilB		CDS
type II secretion system protein D (GspD)		CDS
hypothetical protein		CDS
Xaa-Pro aminopeptidase	3.4.11.9	CDS
DNA mismatch repair protein MutL		CDS	TIGR00585
type III secretion low calcium response chaperone LcrH/SycD		CDS	TIGR02552
hypothetical protein		CDS
Secretion system effector C (SseC) like family.		CDS
Secretion system effector C (SseC) like family.		CDS
Permeases of the drug/metabolite transporter (DMT) superfamily		CDS
threonyl-tRNA synthetase	6.1.1.3	CDS	TIGR00418
ATPases involved in chromosome partitioning		CDS
Uncharacterised protein family (UPF0137).		CDS
hypothetical protein		CDS
tryptophanyl-tRNA synthetase (EC 6.1.1.2)	6.1.1.2	CDS	TIGR00233
Excinuclease ABC subunit B		CDS	TIGR00631
enolase (EC 4.2.1.11)	4.2.1.11	CDS	TIGR01060
Serine phosphatase RsbU, regulator of sigma subunit		CDS
hypothetical protein		CDS
hypothetical protein		CDS
succinate dehydrogenase and fumarate reductase iron-sulfur protein	1.3.99.1	CDS	TIGR00384
succinate dehydrogenase subunit A (EC 1.3.5.1)	1.3.99.1	CDS	TIGR01811
succinate dehydrogenase subunit C (EC 1.3.5.1)		CDS
hydrolase, TatD family	3.1.21.-	CDS	TIGR00010
Thiol:disulfide interchange protein DsbD		CDS
Cell division and transport-associated protein TolQ (TC 2.C.1.2.1)		CDS
Biopolymer transport protein		CDS
hypothetical protein		CDS
Periplasmic component of the Tol biopolymer transport system		CDS	TIGR02800
Outer membrane protein and related peptidoglycan-associated (lipo)proteins		CDS	TIGR02802
LysM domain.		CDS
Peroxiredoxin	1.11.1.15	CDS
hypothetical protein		CDS
Chaperonin GroEL (HSP60 family)		CDS
Uncharacterized protein conserved in bacteria		CDS
hypothetical protein		CDS
Xanthosine triphosphate pyrophosphatase	3.6.1.19	CDS	TIGR00042
Uracil-DNA glycosylase (EC 3.2.2.-)	3.2.2.27	CDS	TIGR00628
ATP-dependent DNA helicase, Rep family	3.6.4.12	CDS
RNA polymerase, sigma 54 subunit, RpoN/SigL		CDS	TIGR02395
Pyrroloquinoline quinone (Coenzyme PQQ) biosynthesis protein C	1.3.3.11	CDS
putative folate metabolism gamma-glutamate ligase		CDS	TIGR04132
Dihydrofolate reductase	1.5.1.3	CDS
dihydropteroate synthase/2-amino-4-hydroxy-6-hydroxymethyldihydropteridine pyrophosphokinase	2.7.6.3, 2.5.1.15	CDS	TIGR01498, TIGR01496
dihydroneopterin aldolase	4.1.2.25	CDS	TIGR00526, TIGR00525
RNA polymerase, sigma 70 subunit, RpoD		CDS	TIGR02393, TIGR02937
Uncharacterised protein family (UPF0242).		CDS
SSU ribosomal protein S20P		CDS	TIGR00029
hypothetical protein		CDS
Effector from type III secretion system.		CDS
Effector from type III secretion system.		CDS
Effector from type III secretion system.		CDS
hypothetical protein		CDS
hypothetical protein		CDS
Uncharacterized membrane protein, putative virulence factor		CDS	TIGR01695
Endonuclease IV (EC 3.1.21.-)	3.1.21.2	CDS	TIGR00587
SSU ribosomal protein S4P		CDS	TIGR01017
Predicted sulfurtransferase		CDS
farnesyl-diphosphate synthase (EC 2.5.1.10)	2.5.1.1, 2.5.1.10, 2.5.1.29	CDS
N-acetylglucosamine-1-phosphate uridyltransferase (contains nucleotidyltransferase and I-patch acetyltransferase domains)		CDS
transcriptional regulator		CDS
hypothetical protein		CDS
Predicted alternative thymidylate synthase		CDS
Delta-aminolevulinic acid dehydratase	4.2.1.24	CDS
NADH:ubiquinone oxidoreductase, Na(+)-translocating, A subunit	1.6.5.-	CDS	TIGR01936
hypothetical protein		CDS
Uncharacterized N-terminal domain of the transcription elongation factor GreA		CDS	TIGR01462
Aspartate/tyrosine/aromatic aminotransferase		CDS
Cell shape-determining protein		CDS
Cell shape-determining protein		CDS
DNA helicase/exodeoxyribonuclease V, beta subunit (EC 3.1.11.5)	3.1.11.5	CDS	TIGR00609
DNA helicase/exodeoxyribonuclease V, gamma subunit (EC 3.1.11.5)	3.1.11.5	CDS
Arabinose efflux permease		CDS
hypothetical protein		CDS
DNA topoisomerase I (EC 5.99.1.2)	5.99.1.2	CDS	TIGR01051
putative TIM-barrel protein, nifR3 family	1.-	CDS	TIGR00737
Predicted integral membrane protein		CDS
hypothetical protein		CDS
hypothetical protein		CDS
Uncharacterized protein conserved in bacteria		CDS
5-formyltetrahydrofolate cyclo-ligase	6.3.3.2	CDS	TIGR02727
protein RecA		CDS	TIGR02012
Protein of unknown function (DUF1347).		CDS
DNA helicase/exodeoxyribonuclease V, alpha subunit (EC 3.1.11.5)	3.1.11.5	CDS	TIGR01447
hypothetical protein		CDS
ABC-type (unclassified) transport system, ATPase component	3.6.3.-	CDS
Protein of unknown function (DUF1137).		CDS
3-deoxy-8-phosphooctulonate synthase	2.5.1.55	CDS	TIGR01362
hypothetical protein		CDS
hypothetical protein		CDS
ribosomal large subunit pseudouridine synthase D (EC 5.4.99.-)	5.4.99.23	CDS	TIGR00005
RNA-binding protein (KH domain)		CDS
DNA topoisomerase IV subunit A (EC 5.99.1.3)	5.99.1.3	CDS
Type IIA topoisomerase (DNA gyrase/topo II, topoisomerase IV), B subunit	5.99.1.3	CDS
Glutamyl-tRNA reductase	1.2.1.70	CDS
Tir chaperone protein (CesT) family.		CDS
type III secretion apparatus protein, YscD/HrpQ family		CDS	TIGR02500
hypothetical protein		CDS
hypothetical protein		CDS
Bacterial type III secretion protein (HrpB1_HrpK).		CDS
hypothetical protein		CDS
type III secretion system ATPase, FliI/YscN (EC 3.6.3.15)	3.6.3.14	CDS	TIGR01026, TIGR02546
hypothetical protein		CDS
hypothetical protein		CDS
type III secretion system apparatus protein YscQ/HrcQ		CDS	TIGR02551
Serine/threonine protein kinase		CDS
Type II secretory pathway, component PulD		CDS	TIGR02517
Arginine kinase		CDS
Uncharacterized protein with conserved CXXC pairs		CDS
ribosome recycling factor		CDS	TIGR00496
uridylate kinase (EC 2.7.4.22)	2.7.4.22	CDS	TIGR02075
translation elongation factor Ts (EF-Ts)		CDS	TIGR00116
ribosomal protein S2, bacterial type		CDS	TIGR01011
Chlamydia major outer membrane protein.		CDS
Cell division protein FtsI/penicillin-binding protein 2		CDS
TPR repeat.		CDS
Iron-regulated ABC transporter membrane component SufB		CDS	TIGR01980
Iron-regulated ABC transporter ATPase subunit SufC		CDS	TIGR01978
Iron-regulated ABC transporter permease protein SufD		CDS
cysteine desulfurases, SufSfamily	2.8.1.7, 4.4.1.16	CDS	TIGR01979
ATPase components of various ABC-type transport systems, contain duplicated ATPase		CDS
chromosome segregation DNA-binding protein		CDS	TIGR00180
oligopeptide/dipeptide ABC transporter, ATP-binding protein, C-terminal domain		CDS	TIGR01727
TIGR00153 family protein		CDS	TIGR00153, TIGR00153
Phosphate/sulphate permeases		CDS
phosphoglycerate kinase (EC 2.7.2.3)	2.7.2.3	CDS
hypothetical protein		CDS
hypothetical protein		CDS
Predicted EndoIII-related endonuclease	4.2.99.18	CDS	TIGR01083
hypothetical protein		CDS
tRNA modification GTPase TrmE	3.6.-	CDS	TIGR00231, TIGR00450
phosphatidylserine decarboxylase precursor	4.1.1.65	CDS	TIGR00163
Uncharacterized protein conserved in bacteria		CDS
protein translocase subunit secA		CDS	TIGR00963
hypothetical protein		CDS
ribosome-associated GTPase EngA		CDS	TIGR00231, TIGR03594
tRNA nucleotidyltransferase/poly(A) polymerase	2.7.7.19	CDS	TIGR01942
endopeptidase Clp ATP-binding regulatory subunit (clpX)		CDS	TIGR00382
ATP-dependent Clp protease proteolytic subunit ClpP (EC 3.4.21.92)	3.4.21.92	CDS	TIGR00493
trigger factor		CDS	TIGR00115
Superfamily II DNA/RNA helicases, SNF2 family		CDS
rod shape-determining protein MreB		CDS	TIGR00904
Phosphoenolpyruvate carboxykinase (GTP)	4.1.1.32	CDS
Effector from type III secretion system.		CDS
Effector from type III secretion system.		CDS
Chlamydia major outer membrane protein.		CDS
Glycerol-3-phosphate dehydrogenase	1.1.1.94	CDS
UDP-glucose pyrophosphorylase	2.7.7.23	CDS
hypothetical protein		CDS
Flagellar biosynthesis/type III secretory pathway ATPase	3.6.3.14	CDS	TIGR01026
hypothetical protein		CDS
Flagellar motor switch protein		CDS
NifU homolog involved in Fe-S cluster formation		CDS
Cysteine sulfinate desulfinase/cysteine desulfurase and related enzymes	2.8.1.7	CDS
phosphoglycerate mutase (EC 5.4.2.1)		CDS	TIGR01258
ribosomal large subunit pseudouridine synthase B (EC 5.4.99.-)	5.4.99.22	CDS	TIGR00093
hypothetical protein		CDS
birA, biotin-[acetyl-CoA-carboxylase] ligase region	6.3.4.15	CDS	TIGR00121
Bacterial cell division membrane protein		CDS
heavy metal-(Cd/Co/Hg/Pb/Zn)-translocating P-type ATPase		CDS	TIGR01512, TIGR01525, TIGR01494
Uncharacterized membrane protein		CDS
seryl-tRNA synthetase (EC 6.1.1.11)	6.1.1.11	CDS	TIGR00414
riboflavin biosynthesis protein RibD	1.1.1.193, 3.5.4.26	CDS	TIGR00227, TIGR00326
GTP cyclohydrolase II (EC 3.5.4.25)/3,4-dihydroxy-2-butanone 4-phosphate synthase (EC 4.1.99.12)	3.5.4.25, 4.1.99.12	CDS	TIGR00505, TIGR00506
6,7-dimethyl-8-ribityllumazine synthase (EC 2.5.1.78)	2.5.1.78	CDS	TIGR00114
hypothetical protein		CDS
hypothetical protein		CDS
amino acid carrier protein		CDS	TIGR00835
phospholipid-binding protein, PBP family		CDS	TIGR00481
Proteins containing SET domain		CDS
Metal-dependent hydrolases of the beta-lactamase superfamily I		CDS
DNA segregation ATPase FtsK/SpoIIIE and related proteins		CDS
NADH:ubiquinone oxidoreductase, Na(+)-translocating, F subunit	1.6.5.-	CDS	TIGR01941
protein translocase subunit yajC		CDS	TIGR00739
23S rRNA (uracil-5-)-methyltransferase RumA		CDS	TIGR00479
histone H1-like protein HC1		CDS
Protoporphyrinogen oxidase	1.3.3.4	CDS	TIGR00562
hypothetical protein		CDS
coproporphyrinogen III oxidase, anaerobic (EC 1.3.99.22)	1.3.99.22	CDS	TIGR00538
uroporphyrinogen decarboxylase (EC 4.1.1.37)	4.1.1.37	CDS	TIGR01464
transcription-repair coupling factor (mfd)	3.6.4.-	CDS	TIGR00580
alanyl-tRNA synthetase (EC 6.1.1.7)	6.1.1.7	CDS	TIGR00344
AMP nucleosidase, putative	3.2.2.4	CDS	TIGR01721
transketolase, bacterial and yeast	2.2.1.1	CDS	TIGR00232
translation elongation factor P (EF-P)		CDS	TIGR00038
hypothetical protein		CDS
Predicted phosphohydrolases		CDS
Chaperonin GroEL (HSP60 family)		CDS
UDP-N-acetylmuramoyl-tripeptide--D-alanyl-D-alanine ligase (EC 6.3.2.10)	6.3.2.10	CDS	TIGR01143
Phospho-N-acetylmuramoyl-pentapeptide-transferase (EC 2.7.8.13)	2.7.8.13	CDS	TIGR00445
UDP-N-acetylmuramoylalanine--D-glutamate ligase (EC 6.3.2.9)	6.3.2.9	CDS	TIGR01087
FOG: LysM repeat		CDS
cell division protein FtsW		CDS	TIGR02614
UDP-N-acetylglucosamine-N-acetylmuramylpentapeptide N-acetylglucosamine transferase	2.4.1.227	CDS	TIGR01133
UDP-N-acetylmuramate--alanine ligase	6.3.2.8	CDS	TIGR01205, TIGR01082
Predicted RNA-binding protein (contains KH domain)		CDS
hypothetical protein		CDS
Anti-anti-sigma regulatory factor (antagonist of anti-sigma factor)		CDS	TIGR00377
tRNA dimethylallyltransferase	2.5.1.75	CDS	TIGR00174
de-hypoxanthine futalosine cyclase		CDS	TIGR00423, TIGR03699
hypothetical protein		CDS
Uncharacterized homolog of plant Iojap protein		CDS	TIGR00090
beta-ketoacyl-acyl-carrier-protein synthase II	2.3.1.179	CDS	TIGR03150
NTP pyrophosphohydrolases including oxidative damage repair enzymes		CDS
Inorganic pyrophosphatase	3.6.1.1	CDS
3'-Phosphoadenosine 5'-phosphosulfate (PAPS) 3'-phosphatase	3.1.3.7	CDS
Glutamate dehydrogenase/leucine dehydrogenase	1.4.1.9	CDS
1-acyl-sn-glycerol-3-phosphate acyltransferase	2.3.1.51	CDS
Acyl-CoA synthetases (AMP-forming)/AMP-acid ligases II	6.2.1.20	CDS
replication restart DNA helicase PriA	3.6.4.-	CDS	TIGR00595
7-keto-8-aminopelargonate synthetase and related enzymes	2.3.1.47	CDS
hypothetical protein		CDS
Thioredoxin-like.		CDS
cysteinyl-tRNA synthetase (EC 6.1.1.16)	6.1.1.16	CDS	TIGR00435
lysyl-tRNA synthetase, class II (EC 6.1.1.6)	6.1.1.6	CDS	TIGR00499
Thioredoxin-like.	5.3.4.1	CDS
ribonuclease P protein component (EC 3.1.26.5)	3.1.26.5	CDS	TIGR00188
SSU ribosomal protein S14P		CDS
hypothetical protein		CDS
hypothetical protein		CDS
Uncharacterized protein conserved in bacteria		CDS
Excinuclease ABC subunit C		CDS	TIGR00194
DNA mismatch repair protein MutS		CDS	TIGR01070
DNA primase, catalytic core	2.7.7.-	CDS	TIGR01391
hypothetical protein		CDS
hypothetical protein		CDS
glycyl-tRNA synthetase, tetrameric type, beta subunit/glycyl-tRNA synthetase, tetrameric type, alpha subunit	6.1.1.14	CDS	TIGR00388, TIGR00211
Phosphatidylglycerophosphate synthase	2.7.8.5	CDS	TIGR00560
glycogen/starch synthases, ADP-glucose type	2.4.1.21	CDS	TIGR02095
ribosomal protein L25, Ctc-form		CDS	TIGR00731
peptidyl-tRNA hydrolase (EC 3.1.1.29)	3.1.1.29	CDS	TIGR00447
ribosomal protein S6		CDS	TIGR00166
ribosomal protein S18		CDS	TIGR00165
LSU ribosomal protein L9P		CDS	TIGR00158
hypothetical protein		CDS
4-diphosphocytidyl-2-C-methyl-D-erythritol kinase (EC 2.7.1.148)	2.7.1.148	CDS	TIGR00154
Protein of unknown function (DUF1504).		CDS
Secreted/periplasmic Zn-dependent peptidases, insulinase-like	3.4.24.56	CDS
glycerol-3-phosphate acyltransferase (EC 2.3.1.15)	2.3.1.15	CDS
RNAse G (EC 3.1.4.-)	3.1.26.-	CDS	TIGR00757
hypothetical protein		CDS
ribosomal protein L32		CDS	TIGR01031
phosphate:acyl-[acyl carrier protein] acyltransferase	2.3.1.15	CDS	TIGR00182
Autotransporter beta-domain./Chlamydia polymorphic membrane protein (Chlamydia_PMP) repeat./Chlamydia polymorphic membrane protein middle domain.		CDS	TIGR01376
Seryl-tRNA synthetase		CDS
hypothetical protein		CDS
hypothetical protein		CDS
phosphoglucosamine mutase (EC 5.4.2.10)	5.4.2.10	CDS	TIGR01455
glutamine--fructose-6-phosphate transaminase	2.6.1.16	CDS	TIGR01135
aromatic amino acid transport protein		CDS	TIGR00837
hypothetical protein		CDS
aromatic amino acid transport protein		CDS	TIGR00837
Integral membrane protein, interacts with FtsH		CDS
signal recognition particle-docking protein FtsY		CDS	TIGR00064
succinyl-CoA synthetase (ADP-forming) beta subunit (EC 6.2.1.5)	6.2.1.5	CDS	TIGR01016
succinyl-CoA synthetase (ADP-forming) alpha subunit (EC 6.2.1.5)	6.2.1.5	CDS	TIGR01019
periplasmic serine protease, Do/DeqQ family		CDS	TIGR02037
Predicted Zn-dependent peptidases, insulinase-like		CDS
Uncharacterized protein conserved in bacteria		CDS
Phosphatidylserine synthase	2.7.8.8	CDS	TIGR00473
ribonucleoside-diphosphate reductase, alpha subunit	1.17.4.1	CDS	TIGR02506
Ribonucleotide reductase, beta subunit	1.17.4.1	CDS
Predicted S-adenosylmethionine-dependent methyltransferase	2.1.1.33	CDS	TIGR00091
UDP-N-acetylmuramate dehydrogenase (EC 1.1.1.158)	1.1.1.158	CDS	TIGR00179
Predicted O-methyltransferase		CDS
NusB antitermination factor		CDS	TIGR01951
bacterial translation initiation factor 3 (bIF-3)		CDS	TIGR00168
LSU ribosomal protein L35P		CDS	TIGR00001
ribosomal protein L20		CDS	TIGR01032
phenylalanyl-tRNA synthetase, alpha subunit (EC 6.1.1.20)	6.1.1.20	CDS	TIGR00468
Predicted permeases		CDS
hypothetical protein		CDS
Predicted permeases		CDS
Predicted ATPase of the PP-loop superfamily implicated in cell cycle control		CDS	TIGR02432
membrane protease FtsH catalytic subunit (EC 3.4.24.-)	3.4.24.-	CDS	TIGR01241
polyribonucleotide nucleotidyltransferase	2.7.7.8	CDS	TIGR03591
SSU ribosomal protein S15P		CDS	TIGR00952
Cytosine/adenosine deaminases		CDS
hypothetical protein		CDS
hypothetical protein		CDS
Protein of unknown function (DUF720).		CDS
Protein of unknown function (DUF720).		CDS
Protein of unknown function (DUF720).		CDS
hypothetical protein		CDS
methionine aminopeptidase, type I (EC 3.4.11.18)	3.4.11.18	CDS	TIGR00500
hypothetical protein		CDS
Multiple antibiotic transporter		CDS	TIGR00427
Multiple antibiotic transporter		CDS
ABC-type nitrate/sulfonate/bicarbonate transport system, permease component		CDS
fumarase, class II (EC 4.2.1.2)	4.2.1.2	CDS	TIGR00979
high affinity sulphate transporter 1		CDS	TIGR00815
sodium/proton antiporter, NhaD family (TC 2.A.62)		CDS	TIGR00775
Periplasmic protease		CDS
4-hydroxy-3-methylbut-2-enyl diphosphate reductase (EC 1.17.1.2)	1.17.1.2	CDS	TIGR00216
hypothetical protein		CDS
hypothetical protein		CDS
type III secretion low calcium response chaperone LcrH/SycD		CDS	TIGR02552
hypothetical protein		CDS
Site-specific recombinase XerD		CDS
hypothetical protein		CDS
hypothetical protein		CDS
1,4-alpha-glucan branching enzyme	2.4.1.18	CDS	TIGR01515
Ulp1 protease family, C-terminal catalytic domain.		CDS
hypothetical protein		CDS
Protease, Ulp1 family		CDS
Autotransporter beta-domain./Chlamydia polymorphic membrane protein (Chlamydia_PMP) repeat./Chlamydia polymorphic membrane protein middle domain.		CDS	TIGR01376
Autotransporter beta-domain./Chlamydia polymorphic membrane protein middle domain.		CDS	TIGR01376
Autotransporter beta-domain./Chlamydia polymorphic membrane protein (Chlamydia_PMP) repeat./Chlamydia polymorphic membrane protein middle domain.		CDS	TIGR01376
Autotransporter beta-domain./Chlamydia polymorphic membrane protein (Chlamydia_PMP) repeat./Chlamydia polymorphic membrane protein middle domain.		CDS	TIGR01376
hypothetical protein		CDS
Autotransporter beta-domain./Chlamydia polymorphic membrane protein (Chlamydia_PMP) repeat./Chlamydia polymorphic membrane protein middle domain.		CDS	TIGR01376
hypothetical protein		CDS
