# Supplementary material for: A semi-automated genome annotation comparison and integration scheme
Source: BMC Bioinformatics. 2013 Jun 1;14:172. doi: 10.1186/1471-2105-14-172 (PMC3680241; doi:10.1186/1471-2105-14-172)
Supplement: Additional file 1 — The code and datasets: file contains the python code and related datasets used in our research. We used two datasets in our research. (1). ‘pfam_mapped_dic.csv’ file contains the Pfam IDs obtained from Pfam database; (2) ‘gene_info_dic.csv’ file contains the gene symbol data obtained from Entrez gene database; (3) ‘database data’ folder contains the automated annotation results and the OMA data to run the program. [file 1471-2105-14-172-S1.zip › Additional file 1 code and datasets/database data/ctra_rast.txt]

FIG00493202: hypothetical protein
FIG00493563: hypothetical protein
Aspartyl-tRNA(Asn) amidotransferase subunit C (EC 6.3.5.6) @ Glutamyl-tRNA(Gln) amidotransferase subunit C (EC 6.3.5.7)
Aspartyl-tRNA(Asn) amidotransferase subunit A (EC 6.3.5.6) @ Glutamyl-tRNA(Gln) amidotransferase subunit A (EC 6.3.5.7)
Aspartyl-tRNA(Asn) amidotransferase subunit B (EC 6.3.5.6) @ Glutamyl-tRNA(Gln) amidotransferase subunit B (EC 6.3.5.7)
Inclusion membrane protein A
Inclusion membrane protein A
FIG00493992: hypothetical protein
Ribonuclease HIII (EC 3.1.26.4)
Lipid A biosynthesis lauroyl acyltransferase (EC 2.3.1.-)
HTH Transcriptional Regulator
FIG00493852: hypothetical protein
Hypothetical protein YbbP, contains nucleotide-binding domain of DisA bacterial checkpoint controller
Cytochrome d ubiquinol oxidase subunit I (EC 1.10.3.-)
Cytochrome d ubiquinol oxidase subunit II (EC 1.10.3.-)
Predicted ATPase related to phosphate starvation-inducible protein PhoH
FIG00493908: hypothetical protein
FIG00493997: hypothetical protein
FIG00493730: hypothetical protein
FIG00493276: hypothetical protein
Isoleucyl-tRNA synthetase (EC 6.1.1.5)
Signal peptidase I (EC 3.4.21.89)
FIG00494320: hypothetical protein
LSU ribosomal protein L31p @ LSU ribosomal protein L31p, zinc-independent
Peptide chain release factor 1
Protein-N(5)-glutamine methyltransferase PrmC, methylates polypeptide chain release factors RF1 and RF2
Signal recognition particle, subunit Ffh SRP54 (TC 3.A.5.1.1)
SSU ribosomal protein S16p
tRNA (Guanine37-N1) -methyltransferase (EC 2.1.1.31)
LSU ribosomal protein L19p
Ribonuclease HII (EC 3.1.26.4)
Guanylate kinase (EC 2.7.4.8)
FIG00493824: hypothetical protein
Methionyl-tRNA synthetase (EC 6.1.1.10)
RecD-like DNA helicase YrrC
Cationic Amino Acid Transporter
Inclusion membrane protein A
Biotin-protein ligase (EC 6.3.4.15)
FIG00493863: hypothetical protein
Deoxycytidine triphosphate deaminase (EC 3.5.4.13)
Holliday junction DNA helicase RuvB
FIG00494127: hypothetical protein
Glycogen debranching enzyme (EC 3.2.1.-)
hypothetical protein
single-strand binding protein
Cytosol aminopeptidase PepA (EC 3.4.11.1)
histone H1-like protein Hc2
Histone protein
FIG00494248: hypothetical protein
Tetrapyrrole methylase family protein
FIG00494569: hypothetical protein
FIG00493843: hypothetical protein
FIG00493240: hypothetical protein
Hypothetical radical SAM family enzyme, NOT coproporphyrinogen III oxidase, oxygen-independent
FIG00494315: hypothetical protein
2-oxoglutarate dehydrogenase E1 component (EC 1.2.4.2)
Dihydrolipoamide succinyltransferase component (E2) of 2-oxoglutarate dehydrogenase complex (EC 2.3.1.61)
COG1496: Uncharacterized conserved protein
1-hydroxy-2-methyl-2-(E)-butenyl 4-diphosphate synthase (EC 1.17.7.1)
Inclusion membrane protein A
hypothetical protein
Ferredoxin
hypothetical protein
Flagellar biosynthesis protein FlhA
RNA polymerase sigma factor for flagellar operon
Tyrosyl-tRNA synthetase (EC 6.1.1.1)
6-phosphogluconate dehydrogenase, decarboxylating (EC 1.1.1.44)
Translation elongation factor LepA
ADP/ATP Translocase, NTT1
FIG00493911: hypothetical protein
Manganese ABC transporter, periplasmic-binding protein SitA
Zinc ABC transporter, ATP-binding protein ZnuC
Manganese ABC transporter, inner membrane permease protein SitC
ABC transporter, permease protein, putative
1-deoxy-D-xylulose 5-phosphate reductoisomerase (EC 1.1.1.267)
Membrane-associated zinc metalloprotease
DNA recombination and repair protein RecF
DNA polymerase III beta subunit (EC 2.7.7.7)
Thiamin biosynthesis lipoprotein ApbE
tmRNA-binding protein SmpB
Methylenetetrahydrofolate dehydrogenase (NADP+) (EC 1.5.1.5) / Methenyltetrahydrofolate cyclohydrolase (EC 3.5.4.9)
FIG00493359: hypothetical protein
LtuB protein
FIG00494197: hypothetical protein
FIG00494168: hypothetical protein
Phospholipase D endonuclease superfamily
UbiD family decarboxylase
LSU ribosomal protein L28p
4-alpha-glucanotransferase (amylomaltase) (EC 2.4.1.25)
Scc1 protein (Type III secretion chaperone)
Low Calcium Response E (CopN) (Type III secreted protein SctW)
Low Calcium Response D (Type III secretion inner membrane protein SctV)
Type III secretion inner membrane protein (YscU,SpaS,EscU,HrcU,SsaU, homologous to flagellar export components)
FIG00493108: hypothetical protein
GTP-binding and nucleic acid-binding protein YchF
Riboflavin kinase (EC 2.7.1.26) / FMN adenylyltransferase (EC 2.7.7.2)
tRNA pseudouridine synthase B (EC 4.2.1.70)
Ribosome-binding factor A
Translation initiation factor 2
Transcription termination protein NusA
SSU ribosomal protein S1p
Thioredoxin reductase (EC 1.8.1.9)
Holo-[acyl-carrier protein] synthase (EC 2.7.8.7)
Inclusion membrane protein A
FIG00493996: hypothetical protein
Enoyl-[acyl-carrier-protein] reductase [NADH] (EC 1.3.1.9)
HAD superfamily hydrolase/phosphatase
FIG00493547: hypothetical protein
Ribosomal large subunit pseudouridine synthase C (EC 4.2.1.70)
A/G-specific adenine glycosylase (EC 3.2.2.-)
ACR family
FIG00494022: hypothetical protein
Heat shock protein 60 family chaperone GroEL
Heat shock protein 60 family co-chaperone GroES
Oligoendopeptidase F
ClpB protein
FIG00493396: hypothetical protein
Inclusion membrane protein D
Inclusion membrane protein E
FIG00493140: hypothetical protein
FIG00493647: hypothetical protein
Inclusion membrane protein A
FIG00493621: hypothetical protein
Ribulose-phosphate 3-epimerase (EC 5.1.3.1)
Translation elongation factor P-related protein
Biotin carboxyl carrier protein of acetyl-CoA carboxylase
Biotin carboxylase of acetyl-CoA carboxylase (EC 6.3.4.14)
LSU ribosomal protein L13p (L13Ae)
SSU ribosomal protein S9p (S16e)
NLP/P60 family protein
Adenylate kinase (EC 2.7.4.3)
ABC Amino Acid Transporter Permease
Amino acid ABC transporter, ATP-binding protein
FIG00494107: hypothetical protein
Inner membrane protein YihY, formerly thought to be RNase BN
FIG00493138: hypothetical protein
FIG00493338: hypothetical protein
FIG00493180: hypothetical protein
serine esterase, putative
TsaC protein (YrdC domain) required for threonylcarbamoyladenosine t(6)A37 modification in tRNA
Oligopeptide ABC transporter, periplasmic oligopeptide-binding protein OppA (TC 3.A.1.5.1)
Microsomal dipeptidase (EC 3.4.13.19)
Putative preQ0 transporter
Protein export cytoplasm protein SecA ATPase RNA helicase (TC 3.A.5.1.1)
FIG00493943: hypothetical protein
FIG00493183: hypothetical protein
hypothetical protein
Serine/threonine-protein kinase pkn1 (EC 2.7.11.1)
DNA ligase (EC 6.5.1.2)
FIG00494211: hypothetical protein
Monooxygenase
possible hydrolase
Lipoprotein releasing system transmembrane protein LolE
Lipoprotein releasing system ATP-binding protein LolD
MAC/perforin family protein
phosphatidylcholine-hydrolyzing phospholipase D (PLD) family
phosphatidylcholine-hydrolyzing phospholipase D (PLD) family
phosphatidylcholine-hydrolyzing phospholipase D (PLD) family
FIG00493255: hypothetical protein
FIG00493124: hypothetical protein
FIG00493537: hypothetical protein
FIG00493147: hypothetical protein
FIG00493340: hypothetical protein
FIG00493553: hypothetical protein
FIG00493217: hypothetical protein
putative cytotoxin
putative cytotoxin
putative cytotoxin
putative cytotoxin
Transcriptional repressor protein TrpR
Tryptophan synthase beta chain (EC 4.2.1.20)
Tryptophan synthase alpha chain (EC 4.2.1.20)
FIG00493375: hypothetical protein
hypothetical protein
FIG00493585: hypothetical protein
FIG00493369: hypothetical protein
Oligopeptide ABC transporter, periplasmic oligopeptide-binding protein OppA (TC 3.A.1.5.1)
Disulfide bond Oxidoreductase
disulfide bond chaperone
FIG00493384: hypothetical protein
FIG00493172: hypothetical protein
ABC transporter, ATP-binding protein
FIG00493895: hypothetical protein
3-deoxy-manno-octulosonate cytidylyltransferase (EC 2.7.7.38)
CTP synthase (EC 6.3.4.2)
FIG00494359: hypothetical protein
Glucose-6-phosphate 1-dehydrogenase (EC 1.1.1.49)
DNA polymerase III delta prime subunit (EC 2.7.7.7)
6-phosphogluconolactonase (EC 3.1.1.31), eukaryotic type
Thymidylate kinase (EC 2.7.4.9)
DNA gyrase subunit A (EC 5.99.1.3)
DNA gyrase subunit B (EC 5.99.1.3)
Zn-ribbon-containing, possibly RNA-binding protein and truncated derivatives
FIG00493530: hypothetical protein
tRNA-guanine transglycosylase (EC 2.4.2.29)
Mg/Co/Ni transporter MgtE / CBS domain
FIG00493144: hypothetical protein
FIG00493390: hypothetical protein
TsaD/Kae1/Qri7 protein, required for threonylcarbamoyladenosine t(6)A37 formation in tRNA
Oligopeptide ABC transporter, periplasmic oligopeptide-binding protein OppA (TC 3.A.1.5.1)
Oligopeptide transport system permease protein OppB (TC 3.A.1.5.1)
Oligopeptide transport system permease protein OppC (TC 3.A.1.5.1)
Oligopeptide transport system permease protein OppB (TC 3.A.1.5.1)
ABC transporter, ATP-binding protein
FIG00493887: hypothetical protein
2-oxoglutarate/malate translocator
Pyrophosphate--fructose 6-phosphate 1-phosphotransferase, beta subunit (EC 2.7.1.90)
(predicted acyltransferase family)
Pyrophosphate--fructose 6-phosphate 1-phosphotransferase, beta subunit (EC 2.7.1.90)
3-deoxy-D-manno-octulosonic-acid transferase (EC 2.-.-.-)
Leucyl-tRNA synthetase (EC 6.1.1.4)
transcriptional regulator, putative
Glutamate-1-semialdehyde aminotransferase (EC 5.4.3.8)
FIG00494004: hypothetical protein
Ribose 5-phosphate isomerase A (EC 5.3.1.6)
FIG00493199: hypothetical protein
Fructose-bisphosphate aldolase class I (EC 4.1.2.13)
amino acid antiporter
ATPases of the PP superfamily
5-nucleotidase SurE (EC 3.1.3.5)
Menaquinone via futalosine polyprenyltransferase (MenA homolog)
Uncharacterized membrane protein Bsu2508 (YqfU)
UbiX family decarboxylase associated with menaquinone via futalosine
CHLTR hypothetical protein
FIG00493500: hypothetical protein
FIG00493272: hypothetical protein
FIG00493431: hypothetical protein
FIG00493247: hypothetical protein
FIG00493311: hypothetical protein
FIG00493524: hypothetical protein
FIG00493165: hypothetical protein
Proton/glutamate symport protein @ Sodium/glutamate symport protein
Sodium-dependent amino acid transporter
Inclusion Membrane Protein B
Inclusion Membrane Protein C
amino acid transporter
cAMP-binding proteins - catabolite gene activator and regulatory subunit of cAMP-dependent protein kinases
Acyl carrier protein
3-oxoacyl-[acyl-carrier protein] reductase (EC 1.1.1.100)
Malonyl CoA-acyl carrier protein transacylase (EC 2.3.1.39)
3-oxoacyl-[acyl-carrier-protein] synthase, KASIII (EC 2.3.1.41)
Recombination protein RecR
Outer membrane protein assembly factor YaeT precursor
Outer membrane protein H precursor
FIG00494226: hypothetical protein
UDP-3-O-[3-hydroxymyristoyl] glucosamine N-acyltransferase (EC 2.3.1.-)
Pyruvate dehydrogenase E1 component alpha subunit (EC 1.2.4.1)
Pyruvate dehydrogenase E1 component beta subunit (EC 1.2.4.1)
Dihydrolipoamide acetyltransferase component of pyruvate dehydrogenase complex (EC 2.3.1.12)
Glycogen phosphorylase (EC 2.4.1.1)
FIG00493475: hypothetical protein
Chromosomal replication initiator protein DnaA
Inner membrane protein translocase component YidC, long form / Inner membrane protein translocase component YidC, short form OxaI-like
Prolipoprotein diacylglyceryl transferase (EC 2.4.99.-)
FIG00493867: hypothetical protein
FIG00493909: hypothetical protein
MazG protein domain
Hemolysins and related proteins containing CBS domains
Hemolysin
Cysteine desulfurase (EC 2.8.1.7)
serine/threonine protein phosphatase, putative
FIG00494280: hypothetical protein
DNA polymerase III epsilon subunit (EC 2.7.7.7)
Menaquinone via futalosine step 4
FIG00494342: hypothetical protein
Lipid A export ATP-binding/permease protein MsbA
Acetyl-coenzyme A carboxyl transferase alpha chain (EC 6.4.1.2)
FIG00494046: hypothetical protein
Integration host factor alpha/beta
N-acetylmuramoyl-L-alanine amidase (EC 3.5.1.28)
UDP-N-acetylmuramoylalanyl-D-glutamate--2,6-diaminopimelate ligase (EC 6.3.2.13)
Cell division protein FtsI [Peptidoglycan synthetase] (EC 2.4.1.129)
FIG00494231: hypothetical protein
rRNA small subunit methyltransferase H
FIG00493846: hypothetical protein
type III secretion chaperone, putative
Chromosomal replication initiator protein DnaA
FIG00493169: hypothetical protein
B. burgdorferi predicted coding region BB0245
Na(+)-translocating NADH-quinone reductase subunit B (EC 1.6.5.-)
Na(+)-translocating NADH-quinone reductase subunit C (EC 1.6.5.-)
Na(+)-translocating NADH-quinone reductase subunit D (EC 1.6.5.-)
Na(+)-translocating NADH-quinone reductase subunit E (EC 1.6.5.-)
Likely not a Glycine cleavage system H protein
FIG00493969: hypothetical protein
phospholipase D family protein
Lipoate-protein ligase A
tRNA-specific 2-thiouridylase MnmA
ATP-dependent Clp protease, ATP-binding subunit ClpC / Negative regulator of genetic competence clcC/mecB
FIG00493209: hypothetical protein
hypothetical protein
PTS system, IIA component
PTS system, IIA component
Deoxyuridine 5'-triphosphate nucleotidohydrolase (EC 3.6.1.23)
Acetyl-coenzyme A carboxyl transferase beta chain (EC 6.4.1.2)
Superoxide dismutase [Mn] (EC 1.15.1.1)
Phosphomannomutase (EC 5.4.2.8)
FIG00494061: hypothetical protein
Ribonuclease III (EC 3.1.26.3)
DNA repair protein RadA
Porphobilinogen deaminase (EC 2.5.1.61)
Serine/threonine-protein kinase pknD (EC 2.7.11.1)
Valyl-tRNA synthetase (EC 6.1.1.9)
FIG00493950: hypothetical protein
V-type ATP synthase subunit K (EC 3.6.3.14)
V-type ATP synthase subunit I (EC 3.6.3.14)
V-type ATP synthase subunit D (EC 3.6.3.14)
V-type ATP synthase subunit B (EC 3.6.3.14)
V-type ATP synthase subunit A (EC 3.6.3.14)
V-type ATP synthase subunit C (EC 3.6.3.14)
FIG00493345: hypothetical protein
V-type ATP synthase subunit E (EC 3.6.3.14)
FIG00494102: hypothetical protein
FIG00494192: hypothetical protein
Transaldolase (EC 2.2.1.2)
DNA-directed RNA polymerase beta' subunit (EC 2.7.7.6)
DNA-directed RNA polymerase beta subunit (EC 2.7.7.6)
LSU ribosomal protein L7/L12 (P1/P2)
LSU ribosomal protein L10p (P0)
LSU ribosomal protein L1p (L10Ae)
LSU ribosomal protein L11p (L12e)
Transcription antitermination protein NusG
Preprotein translocase subunit SecE (TC 3.A.5.1.1)
Translation elongation factor Tu
Translation initiation factor 1
putative iron-sulfur cluster assembly scaffold protein from Chlamydia
Sulfur acceptor protein SufE for iron-sulfur cluster assembly
FIG00493194: hypothetical protein
hypothetical protein
FIG00493453: hypothetical protein
Phosphoribosylanthranilate isomerase (EC 5.3.1.24)
Triosephosphate isomerase (EC 5.3.1.1)
Exodeoxyribonuclease VII large subunit (EC 3.1.11.6)
Exodeoxyribonuclease VII small subunit (EC 3.1.11.6)
FIG00493339: hypothetical protein
1-deoxy-D-xylulose 5-phosphate synthase (EC 2.2.1.7)
Pyruvate kinase (EC 2.7.1.40)
Excinuclease ABC subunit A, dimeric form
DNA polymerase III subunits gamma and tau (EC 2.7.7.7)
hypothetical protein
Phosphoenolpyruvate-protein phosphotransferase of PTS system (EC 2.7.3.9)
Phosphotransferase system, phosphocarrier protein HPr
FIG00493324: hypothetical protein
FIG00493317: hypothetical protein
competence locus E-like protein
(Pyruvate) Oxoisovalerate Dehydrogenase Alpha & Beta Fusion like
Chaperone protein DnaJ
SSU ribosomal protein S21p
Inactive homolog of metal-dependent proteases, putative molecular chaperone
ATP-dependent protease La (EC 3.4.21.53) Type I
FIG00493253: hypothetical protein
Ribonuclease Z (EC 3.1.26.11)
Tyrosine recombinase XerC
ABC transporter ATP-binding protein uup
Septum formation protein Maf
FIG00493897: hypothetical protein
FIG00494069: hypothetical protein
Preprotein translocase subunit SecG (TC 3.A.5.1.1)
Peptide deformylase (EC 3.5.1.88)
SSU rRNA (adenine(1518)-N(6)/adenine(1519)-N(6))-dimethyltransferase (EC 2.1.1.182)
FIG00493857: hypothetical protein
FIG00493689: hypothetical protein
Thymidylate kinase (EC 2.7.4.9)
FIG00493182: hypothetical protein
candidate inclusion membrane protein
FIG00493381: hypothetical protein
Substrate-specific component BioY of biotin ECF transporter
FIG00493473: hypothetical protein
Dihydrodipicolinate synthase (EC 4.2.1.52)
Aspartokinase (EC 2.7.2.4)
Aspartate-semialdehyde dehydrogenase (EC 1.2.1.11)
Dihydrodipicolinate reductase (EC 1.3.1.26)
FIG00493412: hypothetical protein
5-Enolpyruvylshikimate-3-phosphate synthase (EC 2.5.1.19)
Shikimate kinase I (EC 2.7.1.71)
Chorismate synthase (EC 4.2.3.5)
3-dehydroquinate synthase (EC 4.2.3.4)
3-dehydroquinate dehydratase I (EC 4.2.1.10) / Shikimate 5-dehydrogenase I alpha (EC 1.1.1.25)
FIG00494150: hypothetical protein
FIG00494313: hypothetical protein
Arginine decarboxylase (EC 4.1.1.19)
Arginine/ornithine antiporter ArcD
Glycine oxidase ThiO (EC 1.4.3.19)
Malate dehydrogenase (EC 1.1.1.37)
Glucose-6-phosphate isomerase (EC 5.3.1.9)
GTP-binding protein HflX
Metal-dependent hydrolases of the beta-lactamase superfamily I; PhnP protein
Arginine Binding Protein
2-keto-3-deoxy-D-arabino-heptulosonate-7-phosphate synthase I beta (EC 2.5.1.54)
FIG00493408: hypothetical protein
FIG00494189: hypothetical protein
FIG00493990: hypothetical protein
Bis(5'-nucleosyl)-tetraphosphatase (asymmetrical) (EC 3.6.1.17)
FIG00493905: hypothetical protein
FIG00494344: hypothetical protein
hypothetical protein
FIG00494309: hypothetical protein
L,L-diaminopimelate aminotransferase (EC 2.6.1.83)
ABC transporter substrate-binding protein
FIG00494389: hypothetical protein
Prolyl-tRNA synthetase (EC 6.1.1.15), bacterial type
Heat-inducible transcription repressor HrcA
Heat shock protein GrpE
Chaperone protein DnaK
3'-to-5' exoribonuclease RNase R
FIG137478: Hypothetical protein
carbohydrate isomerase, KpsF/GutQ family
Dihydrolipoamide succinyltransferase component (E2) of 2-oxoglutarate dehydrogenase complex (EC 2.3.1.61)
Proton/glutamate symport protein @ Sodium/glutamate symport protein
Tetraacyldisaccharide 4'-kinase (EC 2.7.1.130)
hypothetical protein
macromolecule metabolism; macromolecule synthesis, modification; rna synthesis, modification , dna transcription
SAM dependent methyltransferase
Riboflavin synthase eubacterial/eukaryotic (EC 2.5.1.9)
Ribonucleotide reductase transcriptional regulator NrdR
DnaK Suppressor
Lipoprotein signal peptidase (EC 3.4.23.36)
sodium/alanine symporter family protein
Poly(A) polymerase (EC 2.7.7.19)
Lipid-A-disaccharide synthase (EC 2.4.1.182)
polymorphic membrane protein A family
FIG00493652: hypothetical protein
polymorphic outer membrane protein
FIG00493232: hypothetical protein
Zinc ABC transporter, periplasmic-binding protein ZnuA
Zinc ABC transporter, ATP-binding protein ZnuC
GTP-binding protein Obg
LSU ribosomal protein L27p
LSU ribosomal protein L21p
Transporter
FIG00493299: hypothetical protein
hypothetical protein
putative
Hemolysins and related proteins containing CBS domains
Anti-sigma F factor antagonist (spoIIAA-2); Anti-sigma B factor antagonist RsbV
FIG00899452: hypothetical protein
Hypothetical membrane-associated protein CTA_0465
Gene SCO4494, often clustered with other genes in menaquinone via futalosine pathway
Menaquinone via futalosine step 1
Ubiquinone/menaquinone biosynthesis methyltransferase UbiE (EC 2.1.1.-) @ 2-heptaprenyl-1,4-naphthoquinone methyltransferase (EC 2.1.1.163)
FIG047466: hypothetical protein
Diaminopimelate epimerase (EC 5.1.1.7)
ATP-dependent Clp protease proteolytic subunit (EC 3.4.21.92)
Serine hydroxymethyltransferase (EC 2.1.2.1)
FIG00494149: hypothetical protein
Sulfite reductase [NADPH] flavoprotein alpha-component (EC 1.8.1.2)
2-C-methyl-D-erythritol 2,4-cyclodiphosphate synthase (EC 4.6.1.12)
SSU ribosomal protein S10p (S20e)
Translation elongation factor G
SSU ribosomal protein S7p (S5e)
SSU ribosomal protein S12p (S23e)
FIG00493379: hypothetical protein
Peptidase, S41 family
15kDa Cysteine-Rich Protein
60 kDa Cysteine-rich omp
9kDa-Cysteine-Rich Lipoprotein
Glutamyl-tRNA synthetase (EC 6.1.1.17) @ Glutamyl-tRNA(Gln) synthetase (EC 6.1.1.24)
FIG00493149: hypothetical protein
CHLPS Euo Protein
Single-stranded-DNA-specific exonuclease RecJ (EC 3.1.-.-)
Protein-export membrane protein SecD (TC 3.A.5.1.1) / Protein-export membrane protein SecF (TC 3.A.5.1.1)
FIG00493174: hypothetical protein
FIG00493170: hypothetical protein
Undecaprenyl diphosphate synthase (EC 2.5.1.31)
Phosphatidate cytidylyltransferase (EC 2.7.7.41)
Cytidylate kinase (EC 2.7.4.14)
1-acyl-sn-glycerol-3-phosphate acyltransferase (EC 2.3.1.51)
Arginyl-tRNA synthetase (EC 6.1.1.19)
UDP-N-acetylglucosamine 1-carboxyvinyltransferase (EC 2.5.1.7)
Streptococcal hemagglutinin protein
FIG000859: hypothetical protein YebC
Amino Group Acetyl Transferase
Peptide chain release factor 2; programmed frameshift-containing
SWIB (YM74) complex protein
phosphohydrolase
2-C-methyl-D-erythritol 4-phosphate cytidylyltransferase (EC 2.7.7.60)
Phosphoglycolate phosphatase (EC 3.1.3.18)
tRNA pseudouridine synthase A (EC 4.2.1.70)
FIG00494461: hypothetical protein
FIG00494354: hypothetical protein
AtoS( EC:2.7.3.- )
Flagellar regulatory protein FleQ
FIG00493812: hypothetical protein
FIG00494220: hypothetical protein
DNA recombination and repair protein RecO
FIG00493651: hypothetical protein
FIG00494145: hypothetical protein
FIG00493629: hypothetical protein
Phenylalanyl-tRNA synthetase beta chain (EC 6.1.1.20)
FIG01057005: hypothetical protein
Oligopeptide transport system permease protein OppC (TC 3.A.1.5.1)
o6-methylguanine-DNA methyltransferase( EC:2.1.1.63 )
Oligopeptide transport system permease protein OppB (TC 3.A.1.5.1)
Oligopeptide ABC transporter, periplasmic oligopeptide-binding protein OppA (TC 3.A.1.5.1)
FIG00493293: hypothetical protein
FIG00493213: hypothetical protein
FIG00493368: hypothetical protein
FIG00493385: hypothetical protein
FIG00493702: hypothetical protein
FIG00494036: hypothetical protein
hypothetical protein
Ferrochelatase, protoheme ferro-lyase (EC 4.99.1.1)
Glutamine Binding Protein
16S rRNA (guanine(966)-N(2))-methyltransferase (EC 2.1.1.171) ## SSU rRNA m(2)G966
putative phosphoesterase CT488
Glucose-1-phosphate adenylyltransferase (EC 2.7.7.27)
FIG00493146: hypothetical protein
Transcription termination factor Rho
Dephospho-CoA kinase (EC 2.7.1.24)
DNA polymerase I (EC 2.7.7.7)
Protease
Nucleoside-triphosphate transporter, NTT2
CDP-alcohol phosphatidyltransferase
Replicative DNA helicase (EC 3.6.1.-)
tRNA uridine 5-carboxymethylaminomethyl modification enzyme GidA
Lipoate-protein ligase A type 2
Nucleoside diphosphate kinase (EC 2.7.4.6)
Holliday junction DNA helicase RuvA
Crossover junction endodeoxyribonuclease RuvC (EC 3.1.22.4)
FIG00493378: hypothetical protein
FIG00494136: hypothetical protein
NAD-dependent glyceraldehyde-3-phosphate dehydrogenase (EC 1.2.1.12)
LSU ribosomal protein L17p
DNA-directed RNA polymerase alpha subunit (EC 2.7.7.6)
SSU ribosomal protein S11p (S14e)
SSU ribosomal protein S13p (S18e)
Preprotein translocase secY subunit (TC 3.A.5.1.1)
LSU ribosomal protein L15p (L27Ae)
SSU ribosomal protein S5p (S2e)
LSU ribosomal protein L18p (L5e)
LSU ribosomal protein L6p (L9e)
SSU ribosomal protein S8p (S15Ae)
LSU ribosomal protein L5p (L11e)
LSU ribosomal protein L24p (L26e)
LSU ribosomal protein L14p (L23e)
SSU ribosomal protein S17p (S11e)
LSU ribosomal protein L29p (L35e)
LSU ribosomal protein L16p (L10e)
SSU ribosomal protein S3p (S3e)
LSU ribosomal protein L22p (L17e)
SSU ribosomal protein S19p (S15e)
LSU ribosomal protein L2p (L8e)
LSU ribosomal protein L23p (L23Ae)
LSU ribosomal protein L4p (L1e)
LSU ribosomal protein L3p (L3e)
CT529 hypothetical protein
Methionyl-tRNA formyltransferase (EC 2.1.2.9)
Acyl-[acyl-carrier-protein]--UDP-N-acetylglucosamine O-acyltransferase (EC 2.3.1.129)
(3R)-hydroxymyristoyl-[acyl carrier protein] dehydratase (EC 4.2.1.-)
UDP-3-O-[3-hydroxymyristoyl] N-acetylglucosamine deacetylase (EC 3.5.1.-)
Apolipoprotein N-acyltransferase (EC 2.3.1.-)
Cytosolic acyl-CoA thioester hydrolase family protein
DNA polymerase III, epsilon chain
ATPase YjeE, predicted to have essential role in cell wall biosynthesis
hypothetical protein
Thioredoxin
tRNA (cytidine(34)-2'-O)-methyltransferase (EC 2.1.1.207) ## TrmL
FKBP-type peptidyl-prolyl cis-trans isomerase
Aspartyl-tRNA synthetase (EC 6.1.1.12) @ Aspartyl-tRNA(Asn) synthetase (EC 6.1.1.23)
Histidyl-tRNA synthetase (EC 6.1.1.21)
FIG00493118: hypothetical protein
Hexose phosphate uptake regulatory protein UhpC
DNA polymerase III alpha subunit (EC 2.7.7.7)
probable outer membrane leader peptide (omp) CT546
FIG00493894: hypothetical protein
FIG00493915: hypothetical protein
Serine-protein kinase RsbW (EC 2.7.11.1)
FIG00494138: hypothetical protein
D-alanyl-D-alanine carboxypeptidase (EC 3.4.16.4)
FIG00493428: hypothetical protein
Nol1/Nop2/Sun family protein
Nol1/Nop2/Sun family protein
Branched-chain amino acid transport system carrier protein
SWI/SNF family helicase_1
FIG00493826: hypothetical protein
Dihydrolipoamide dehydrogenase of pyruvate dehydrogenase complex (EC 1.8.1.4)
Lipoate synthase
Type III secretion protein SctJ
CT560 hypothetical protein
hypothetical protein
Type III secretion translocase SctL
Type III secretion inner membrane protein SctR
Type III secretion inner membrane protein (YscS,homologous to flagellar export components)
Type III secretion inner membrane protein SctT
CT565 hypothetical protein
CT566 hypothetical protein
CT567 hypothetical protein
CT568 hypothetical protein
predicted OMP [leader (16) peptide]
General secretion pathway protein F / Type II secretory pathway, component PulF / Type IV fimbrial assembly protein PilC
General secretion pathway protein E
General secretion pathway protein D
FIG00494291: hypothetical protein
Xaa-Pro aminopeptidase (EC 3.4.11.9)
DNA mismatch repair protein MutL
Low Calcium Response Protein H
FIG00494163: hypothetical protein
FIG00494088: hypothetical protein
Flagellar hook-length control protein FliK
Permease of the drug/metabolite transporter (DMT) superfamily / AdoMet-AdoHcy transporter
Threonyl-tRNA synthetase (EC 6.1.1.3)
Chromosome (plasmid) partitioning protein ParA
Virulence plasmid protein pGP6-D
FIG00493973: hypothetical protein
Tryptophanyl-tRNA synthetase (EC 6.1.1.2)
Excinuclease ABC subunit B
Enolase (EC 4.2.1.11)
Serine phosphatase RsbU, regulator of sigma subunit
putative sigma regulatory protein-pp2c phosphatase
Hypothetical succinate dehydrogenase membrane anhor protein
Succinate dehydrogenase iron-sulfur protein (EC 1.3.99.1)
Succinate dehydrogenase flavoprotein subunit (EC 1.3.99.1)
Succinate dehydrogenase cytochrome b558 subunit
Succinate dehydrogenase cytochrome b558 subunit
Putative deoxyribonuclease YcfH
Cytochrome c-type biogenesis protein DsbD, protein-disulfide reductase (EC 1.8.1.8)
MotA/TolQ/ExbB proton channel family protein
Biopolymer transport protein ExbD/TolR
Putative TolA protein involved in Tol transport system in Chlamydia
tolB protein precursor, periplasmic protein involved in the tonb-independent uptake of group A colicins
18K peptidoglycan-associated outer membrane lipoprotein; Peptidoglycan-associated lipoprotein precursor; Outer membrane protein P6; OmpA/MotB precursor
Invasin repeat family phosphatase
Alkyl hydroperoxide reductase subunit C-like protein
FIG00493962: hypothetical protein
Heat shock protein 60 family chaperone GroEL
alternate gene name: yzbB
FIG00493655: hypothetical protein
Nucleoside 5-triphosphatase RdgB (dHAPTP, dITP, XTP-specific) (EC 3.6.1.15)
Uracil-DNA glycosylase, family 1
ATP-dependent DNA helicase UvrD/PcrA
RNA polymerase sigma-54 factor RpoN
PqqC-like protein
Alternative Folylglutamate Synthase
Dihydrofolate reductase (EC 1.5.1.3)
2-amino-4-hydroxy-6-hydroxymethyldihydropteridine pyrophosphokinase (EC 2.7.6.3) / Dihydropteroate synthase (EC 2.5.1.15)
Dihydroneopterin aldolase (EC 4.1.2.25)
RNA polymerase sigma factor RpoD
FIG00493834: hypothetical protein
SSU ribosomal protein S20p
FIG00494430: hypothetical protein
FIG00493885: hypothetical protein
FIG00494286: hypothetical protein
FIG00493437: hypothetical protein
CHLPN 76kDa Homolog
CHLPN 76 kDa Homolog_2 (CT623)
Virulence factor mviN
Endonuclease IV (EC 3.1.21.2)
SSU ribosomal protein S4p (S9e)
Rhodanese domain protein UPF0176, Firmicutes subgroup
Octaprenyl diphosphate synthase (EC 2.5.1.90) / Dimethylallyltransferase (EC 2.5.1.1) / (2E,6E)-farnesyl diphosphate synthase (EC 2.5.1.10) / Geranylgeranyl diphosphate synthase (EC 2.5.1.29)
Glucosamine-1-phosphate N-acetyltransferase (EC 2.3.1.157)
transcriptional regulator
hypothetical protein
Thymidylate synthase thyX (EC 2.1.1.-)
Porphobilinogen synthase (EC 4.2.1.24)
Na(+)-translocating NADH-quinone reductase subunit A (EC 1.6.5.-)
Protein CPn_0742/CP_0003/CPj0742/CpB0770
Transcription elongation factor GreA
Aspartate aminotransferase (EC 2.6.1.1)
FIG00493188: hypothetical protein
FIG00493188: hypothetical protein
Exodeoxyribonuclease V beta chain (EC 3.1.11.5)
Exodeoxyribonuclease V gamma chain (EC 3.1.11.5)
Efflux Protein
FIG00493919: hypothetical protein
FIG00493802: hypothetical protein
hypothetical protein
DNA topoisomerase I (EC 5.99.1.2)
tRNA dihydrouridine synthase B (EC 1.-.-.-)
FIG00494350: hypothetical protein
transcriptional activator Trip230 protein
Phophatidylinositol-4-phosphate 5-kinase (EC 2.7.1.68)
5-formyltetrahydrofolate cyclo-ligase (EC 6.3.3.2)
RecA protein
FIG00493625: hypothetical protein
FIG00493476: hypothetical protein
Exodeoxyribonuclease V alpha chain (EC 3.1.11.5)
FIG00493254: hypothetical protein
Lipopolysaccharide ABC transporter, ATP-binding protein LptB
FIG00493849: hypothetical protein
2-Keto-3-deoxy-D-manno-octulosonate-8-phosphate synthase (EC 2.5.1.55)
FIG00494423: hypothetical protein
FIG00493483: hypothetical protein
Ribosomal large subunit pseudouridine synthase D (EC 4.2.1.70)
KH domain RNA binding protein YlqC
Topoisomerase IV subunit A (EC 5.99.1.-)
Topoisomerase IV subunit B (EC 5.99.1.-)
Glutamyl-tRNA reductase (EC 1.2.1.70)
FIG042683: Type III secretion
FIG016943: Forkhead domain protein
FIG016943: Type III secretion
FIG00493859: hypothetical protein
FIG016921: Type III secretion protein
FIG016647: Type III secretion protein
Type III secretion cytoplasmic ATP synthase (EC 3.6.3.14, YscN,SpaL,MxiB,HrcN,EscN)
FIG016940: Type III secretion protein
FIG046930: Type III secretion protein
Type III secretion inner membrane protein (YscQ,homologous to flagellar export components)
FIG047302: Type III secretion S/T Protein Kinase
Type III secretion protein SctC
Putative ATP:guanido phosphotransferase YacI (EC 2.7.3.-)
FIG00493978: hypothetical protein
Ribosome recycling factor
Uridylate kinase (EC 2.7.4.-)
Translation elongation factor Ts
SSU ribosomal protein S2p (SAe)
major outer membrane protein
Penicillin-binding protein PBP2
type III secretion chaperone, putative
Iron-sulfur cluster assembly protein SufB
Iron-sulfur cluster assembly ATPase protein SufC
Iron-sulfur cluster assembly protein SufD
Cysteine desulfurase (EC 2.8.1.7), SufS subfamily
Dipeptide transport ATP-binding protein DppF (TC 3.A.1.5.2)
Chromosome (plasmid) partitioning protein ParB / Stage 0 sporulation protein J
Dipeptide transport ATP-binding protein DppD (TC 3.A.1.5.2)
Phosphate transport regulator (distant homolog of PhoU)
Probable low-affinity inorganic phosphate transporter
Phosphoglycerate kinase (EC 2.7.2.3)
FIG00493248: hypothetical protein
hypothetical protein
Endonuclease III (EC 4.2.99.18)
FIG00494028: hypothetical protein
GTPase and tRNA-U34 5-formylation enzyme TrmE
Phosphatidylserine decarboxylase proenzyme (EC 4.1.1.65)
FIG00494172: hypothetical protein
Protein export cytoplasm protein SecA ATPase RNA helicase (TC 3.A.5.1.1)
FIG00494112: hypothetical protein
GTP-binding protein EngA
tRNA nucleotidyltransferase (EC 2.7.7.21) (EC 2.7.7.25)
ATP-dependent Clp protease ATP-binding subunit ClpX
ATP-dependent Clp protease proteolytic subunit (EC 3.4.21.92)
Cell division trigger factor (EC 5.2.1.8)
FIG00899436: hypothetical protein
Rod shape-determining protein MreB
Phosphoenolpyruvate carboxykinase [GTP] (EC 4.1.1.32)
FIG00494195: hypothetical protein
FIG00493892: hypothetical protein
major outer membrane protein, putative
Glycerol-3-phosphate dehydrogenase [NAD(P)+] (EC 1.1.1.94)
N-acetylglucosamine-1-phosphate uridyltransferase eukaryotic (EC 2.7.7.23)
FIG00493382: hypothetical protein
Flagellum-specific ATP synthase FliI
FIG00494164: hypothetical protein
Flagellar M-Ring Protein
hypothetical protein
NifU-related protein
NifS-related protein
Phosphoglycerate mutase (EC 5.4.2.1)
Ribosomal small subunit pseudouridine synthase A (EC 4.2.1.70)
FIG00494020: hypothetical protein
Biotin-protein ligase (EC 6.3.4.15)
Cell division protein FtsW
Lead, cadmium, zinc and mercury transporting ATPase (EC 3.6.3.3) (EC 3.6.3.5); Copper-translocating P-type ATPase (EC 3.6.3.4)
FIG00493899: hypothetical protein
Seryl-tRNA synthetase (EC 6.1.1.11)
Diaminohydroxyphosphoribosylaminopyrimidine deaminase (EC 3.5.4.26) / 5-amino-6-(5-phosphoribosylamino)uracil reductase (EC 1.1.1.193)
3,4-dihydroxy-2-butanone 4-phosphate synthase (EC 4.1.99.12) / GTP cyclohydrolase II (EC 3.5.4.25)
6,7-dimethyl-8-ribityllumazine synthase (EC 2.5.1.78)
FIG00494385: hypothetical protein
FIG00493854: hypothetical protein
sodium/alanine symporter family protein
Phospholipid-binding protein
SET domain protein
Metal dependent hydrolase
Cell division protein FtsK
Alanyl-tRNA synthetase (EC 6.1.1.7)
Na(+)-translocating NADH-quinone reductase subunit F (EC 1.6.5.-)
Preprotein translocase subunit YajC (TC 3.A.5.1.1)
RNA methyltransferase, TrmA family
Histone-Like Developmental Protein
Protoporphyrinogen IX oxidase, aerobic, HemY (EC 1.3.3.4)
CHLTR possible phosphoprotein
Coproporphyrinogen III oxidase, oxygen-independent (EC 1.3.99.22)
Uroporphyrinogen III decarboxylase (EC 4.1.1.37)
Transcription-repair coupling factor
Alanyl-tRNA synthetase (EC 6.1.1.7)
Alanyl-tRNA synthetase (EC 6.1.1.7)
AMP nucleosidase (EC 3.2.2.4)
Transketolase (EC 2.2.1.1)
Translation elongation factor P
FIG00493234: hypothetical protein
FIG00493981: hypothetical protein
Heat shock protein 60 family chaperone GroEL
UDP-N-acetylmuramoylalanyl-D-glutamyl-2,6-diaminopimelate--D-alanyl-D-alanine ligase (EC 6.3.2.10)
Phospho-N-acetylmuramoyl-pentapeptide-transferase (EC 2.7.8.13)
UDP-N-acetylmuramoylalanine--D-glutamate ligase (EC 6.3.2.9)
Membrane-bound lytic murein transglycosylase D precursor (EC 3.2.1.-)
Cell division protein FtsW
UDP-N-acetylglucosamine--N-acetylmuramyl-(pentapeptide) pyrophosphoryl-undecaprenol N-acetylglucosamine transferase (EC 2.4.1.227)
UDP-N-acetylmuramate--alanine ligase (EC 6.3.2.8) / D-alanine--D-alanine ligase (EC 6.3.2.4)
FIG00494077: hypothetical protein
FIG00493958: hypothetical protein
anti-anti-sigma factor
tRNA dimethylallyltransferase (EC 2.5.1.75)
Menaquinone via futalosine step 3
FIG00494170: hypothetical protein
Iojap protein
3-oxoacyl-[acyl-carrier-protein] synthase, KASII (EC 2.3.1.41)
MutT/Nudix family protein
Inorganic pyrophosphatase (EC 3.6.1.1)
3'(2'),5'-bisphosphate nucleotidase( EC:3.1.3.7 )
Leucine dehydrogenase (EC 1.4.1.9)
1-acyl-sn-glycerol-3-phosphate acyltransferase( EC:2.3.1.51 )
Acylglycerophosphoethanolamine Acyltransferase
Helicase PriA essential for oriC/DnaA-independent DNA replication
FIG00494159: hypothetical protein
Thioredoxin Disulfide Isomerase
Cysteinyl-tRNA synthetase (EC 6.1.1.16)
Lysyl-tRNA synthetase (class II) (EC 6.1.1.6)
putative disulfide bond isomerase
Ribonuclease P protein component (EC 3.1.26.5)
SSU ribosomal protein S14p (S29e) @ SSU ribosomal protein S14p (S29e), zinc-independent
[leader (60) peptide-periplasmic]
hypothetical protein
FIG00493567: hypothetical protein
N5-(1-carboxyethyl)-L-ornithine synthase
Excinuclease ABC subunit C
DNA mismatch repair protein MutS
hypothetical protein
DNA primase (EC 2.7.7.-)
FIG00493391: hypothetical protein
FIG00494090: hypothetical protein
Glycyl-tRNA synthetase alpha chain (EC 6.1.1.14) / Glycyl-tRNA synthetase beta chain (EC 6.1.1.14)
CDP-diacylglycerol--glycerol-3-phosphate 3-phosphatidyltransferase (EC 2.7.8.5)
Glycogen synthase, ADP-glucose transglucosylase (EC 2.4.1.21)
LSU ribosomal protein L25p
Peptidyl-tRNA hydrolase (EC 3.1.1.29)
SSU ribosomal protein S6p
SSU ribosomal protein S18p @ SSU ribosomal protein S18p, zinc-independent
LSU ribosomal protein L9p
7 kDa reticulate body protein
4-diphosphocytidyl-2-C-methyl-D-erythritol kinase (EC 2.7.1.148)
putative membrane protein
Protease III precursor (EC 3.4.24.55)
Glycerol-3-phosphate acyltransferase (EC 2.3.1.15)
Cytoplasmic axial filament protein CafA and Ribonuclease G (EC 3.1.4.-)
FIG00494327: hypothetical protein
LSU ribosomal protein L32p
Phosphate:acyl-ACP acyltransferase PlsX
polymorphic membrane protein D family
FIG00493558: hypothetical protein
FIG00493220: hypothetical protein
FIG00493167: hypothetical protein
FIG00493404: hypothetical protein
Phosphoglucosamine mutase (EC 5.4.2.10)
Glucosamine--fructose-6-phosphate aminotransferase [isomerizing] (EC 2.6.1.16)
Mtr/TnaB/TyrO permease family protein
FIG00493210: hypothetical protein
Tyrosine Transport
FIG005935: membrane protein
Signal recognition particle receptor protein FtsY (=alpha subunit) (TC 3.A.5.1.1)
Succinyl-CoA ligase [ADP-forming] beta chain (EC 6.2.1.5)
Succinyl-CoA ligase [ADP-forming] alpha chain (EC 6.2.1.5)
HtrA protease/chaperone protein
Metalloprotease, insulinase family
DNA recombination protein RmuC
CDP-diacylglycerol--serine O-phosphatidyltransferase (EC 2.7.8.8)
Ribonucleotide reductase of class Ia (aerobic), alpha subunit (EC 1.17.4.1)
Ribonucleotide reductase of class Ia (aerobic), beta subunit (EC 1.17.4.1)
tRNA (guanine46-N7-)-methyltransferase (EC 2.1.1.33)
UDP-N-acetylenolpyruvoylglucosamine reductase (EC 1.1.1.158)
hypothetical protein
Transcription termination protein NusB
FIG00493394: hypothetical protein
Translation initiation factor 3
LSU ribosomal protein L35p
LSU ribosomal protein L20p
Phenylalanyl-tRNA synthetase alpha chain (EC 6.1.1.20)
FIG00494024: hypothetical protein
FIG00494093: hypothetical protein
CT839 hypothetical protein
tRNA(Ile)-lysidine synthetase
Cell division protein FtsH (EC 3.4.24.-)
Polyribonucleotide nucleotidyltransferase (EC 2.7.7.8)
SSU ribosomal protein S15p (S13e)
tRNA-specific adenosine-34 deaminase (EC 3.5.4.-)
FIG00494161: hypothetical protein
CT845 hypothetical protein
FIG00494338: hypothetical protein
FIG00494357: hypothetical protein
FIG00493952: hypothetical protein
FIG00493109: hypothetical protein
Methionine aminopeptidase (EC 3.4.11.18)
FIG00493913: hypothetical protein
Multiple antibiotic resistance protein marC
FIG00494421: hypothetical protein
ABC transporter, permease protein, putative
Fumarate hydratase class II (EC 4.2.1.2)
Sulfate permease
Na+/H+ antiporter NhaD type
FIG00494310: hypothetical protein
4-hydroxy-3-methylbut-2-enyl diphosphate reductase (EC 1.17.1.2)
FIG00494057: hypothetical protein
FIG00494002: hypothetical protein
type III secretion chaperone
FIG00494045: hypothetical protein
tyrosine recombinase
FIG00493122: hypothetical protein
FIG00493497: hypothetical protein
1,4-alpha-glucan (glycogen) branching enzyme, GH-13-type (EC 2.4.1.18)
FIG00493525: hypothetical protein
PREDICTED: KIAA1205 [Source:RefSeq_peptide;Acc:XP_046305]
polymorphic membrane protein E/F family
polymorphic membrane protein E/F family
polymorphic membrane protein G family
Probable outer membrane protein pmp14 precursor
FIG00493496: hypothetical protein
hypothetical protein
polymorphic membrane protein G family
