# Supplementary material for: A semi-automated genome annotation comparison and integration scheme
Source: BMC Bioinformatics. 2013 Jun 1;14:172. doi: 10.1186/1471-2105-14-172 (PMC3680241; doi:10.1186/1471-2105-14-172)
Supplement: Additional file 1 — The code and datasets: file contains the python code and related datasets used in our research. We used two datasets in our research. (1). ‘pfam_mapped_dic.csv’ file contains the Pfam IDs obtained from Pfam database; (2) ‘gene_info_dic.csv’ file contains the gene symbol data obtained from Entrez gene database; (3) ‘database data’ folder contains the automated annotation results and the OMA data to run the program. [file 1471-2105-14-172-S1.zip › Additional file 1 code and datasets/database data/ECOLI to ECOLI cluster annotation.txt]

ECOLI00003	Homoserine kinase	Homoserine kinase, conserved protein required for threonine biosynthesis; expression is regulated by the GCN4-mediated general amino acid control pathway.  [Source:SGD;Acc:S000001067]	highly similar to sp|P17423 Saccharomyces cerevisiae YHR025w THR1 homoserine kinase and KLLA0E11528g Kluyveromyces lactis and CAGL0J00649g Candida glabrata, start by similarity	Probable homoserine kinase [Source:GeneDB_Spombe;Acc:SPBC4C3.03]	highly similar to sp|P17423 Saccharomyces cerevisiae YHR025w THR1 homoserine kinase singleton, start by similarity	Homoserine kinase	Homoserine kinase	Homoserine kinase	Homoserine kinase	Homoserine kinase	Homoserine kinase	Homoserine kinase	highly similar to uniprot|P17423 Saccharomyces cerevisiae YHR025w THR1 homoserine kinase;	Homoserine kinase	DEHA2E19294p;similar to uniprot|P17423 Saccharomyces cerevisiae YHR025W THR1 homoserine kinase;	Homoserine kinase	Homoserine kinase	Homoserine kinase	Homoserine kinase	Homoserine kinase	Homoserine kinase	Homoserine kinase	Homoserine kinase	Homoserine kinase	Homoserine kinase	Homoserine kinase	hypothetical homoserine kinase	Homoserine kinase	Homoserine kinase	
ECOLI00004	Threonine synthase	threonine synthase;	Threonine synthase, conserved protein that catalyzes formation of threonine from 0-phosphohomoserine; expression is regulated by the GCN4-mediated general amino acid control pathway. [Source:SGD;Acc:S000000649]	similar to sp|P16120 Saccharomyces cerevisiae Threonine synthase (EC 4.2.3.1) (TS) YCR053w (o-p-homoserine p-lyase), start by similarity	Threonine synthase	Threonine synthase [Source:GeneDB_Spombe;Acc:SPAC9E9.06c]	highly similar to sp|P16120 Saccharomyces cerevisiae YCR053w THR4 threonine synthase (o-p-homoserine p-lyase) singleton, start by similarity	Threonine synthase	Threonine synthase	Threonine synthase	Threonine synthase	highly similar to uniprot|P16120 Saccharomyces cerevisiae YCR053w THR4 threonine synthase;	DEHA2F18986p;similar to uniprot|P16120 Saccharomyces cerevisiae YCR053W THR4 threonine synthase;	Threonine synthase	Threonine synthase	Threonine synthase	Threonine synthase	ThrC	Threonine synthase	Threonine synthase. Functional classification- Amino acid biosynthesis-Aspartate family	Threonine synthase	Threonine synthase	Probable threonine synthase	Threonine synthase	Threonine synthase	Probable threonine synthase	Threonine synthase	Threonine synthase	Threonine synthase	
ECOLI04255	Putative transposon gamma-delta 80.3 kDa protein	ATPase involved in DNA repair	Putative uncharacterized protein	ATPase involved in DNA repair, putative	hypothetical protein	hypothetical protein; putative P-loop containing nucleotide triphosphate hydrolase domain Evidence 5 : No homology to any previously reported sequences	ATPase involved in DNA repair	Putative uncharacterized protein tnpX	Putative uncharacterized protein	Putative uncharacterized protein	
ECOLI04255	Putative transposon gamma-delta 80.3 kDa protein	ATPase involved in DNA repair	Putative uncharacterized protein	ATPase involved in DNA repair, putative	hypothetical protein	hypothetical protein; putative P-loop containing nucleotide triphosphate hydrolase domain Evidence 5 : No homology to any previously reported sequences	ATPase involved in DNA repair	Putative uncharacterized protein tnpX	Putative uncharacterized protein	Putative uncharacterized protein	
ECOLI00006	UPF0246 protein yaaA	UPF0246 protein HI0984	UPF0246 protein BT_3869	UPF0246 protein CPE2152	UPF0246 protein CC_3385	UPF0246 protein RC0754	UPF0246 protein NMB0895	UPF0246 protein PM0066	UPF0246 protein PA3539	UPF0246 protein VV0659	UPF0246 protein yaaA	UPF0246 protein DP0358	UPF0246 protein BF4021	UPF0246 protein BPSL1241	conserved hypothetical protein	UPF0246 protein yaaA	UPF0246 protein SP_1547	UPF0246 protein VC_2355	UPF0246 protein BP2452	UPF0246 protein BB3890	UPF0246 protein SO_3540	UPF0246 protein ECA3888	UPF0246 protein PSPTO_1244	UPF0246 protein BPP3440	UPF0246 protein PG_1544	UPF0246 protein SpyM3_1790/SPs1787	UPF0246 protein MYPE6270	UPF0246 protein SMU_2070	UPF0246 protein VP0504	
ECOLI00007	Uncharacterized transporter yaaJ	Amino acid carrier protein	Probable amino acid carrier protein	Putative amino acid symporter	Sodium/alanine symporter	Putative amino-acid transport protein	Amino acid carrier protein	Putative sodium:amino acid symporter	Putative transporter yaaJ	similar to GP:15074955; identified by sequence similarity; putative amino acid carrier family protein	Sodium/alanine symporter	Sodium:alanine symporter family protein	Product confidence : putative Gene name confidence : hypothetical predicted by Codon_usage predicted by Homology predicted by FrameD PUTATIVE AMINO ACID CARRIER TRANSMEMBRANE PROTEIN	Amino acid carrier protein alsT	Amino acid carrier protein	NA(+)-LINKED D-ALANINE GLYCINE PERMEASE	Sodium/alanine symporter	Putative amino acid carrier protein	Inner membrane transport protein	CDS_ID OB2690 sodium:alanine symporter	similar to Z99113-105|CAB13695.1| percent identity: 49 in 473 aa putative amino acid permease	Na+/alanine symporter	similar to Escherichia coli K12 inner membrane transport protein gi: 1786188 (477 aa). BLAST with identity of 98% in 476 aa. This CDS contains an in-frame stop codon. The sequence has been checked and is believed to be correct. pseudo	Amino acid carrier protein	Similar to probable amino acid transport protein YaaJ	identified by match to protein family HMM PF01235; match to protein family HMM TIGR00835 amino acid carrier protein	Probable sodium/alanine symporter	Amino acid carrier protein	sodium:alanine symporter	
ECOLI04257	Transposase for transposon gamma-delta	Putative transposase	TnpA; putative transposase protein	Similar to: TNP3_ECOLI transposon Tn3 transposase	transposase Tn3	transposase Tn3 PFAM: transposase Tn3: (0) KEGG: xcv:XCVb0015 Tn5045 transposase, ev=0.0, 49% identity	Tn5045 transposase	transposase	Transposase Tn3 family protein	transposase Tn3 family protein PFAM: transposase Tn3 family protein KEGG: xcv:XCVb0015 Tn5045 transposase	Tn5045 transposase	Transposase, Tn3 family	Transposase	Tn3 family transposase	Tn5045 transposase	Transposase, Tn3 family	Transposase	Transposase Tn3 family protein	Transposase	Transposase Tn3 family protein	Transposase	Transposase Tn3 family protein	Transposase	Transposase Tn3 family protein	Transposase	Transposase IS26	Transposase	Transposase, TnpA family	
ECOLI04257	Transposase for transposon gamma-delta	Putative transposase	TnpA; putative transposase protein	Similar to: TNP3_ECOLI transposon Tn3 transposase	transposase Tn3	transposase Tn3 PFAM: transposase Tn3: (0) KEGG: xcv:XCVb0015 Tn5045 transposase, ev=0.0, 49% identity	Tn5045 transposase	transposase	Transposase Tn3 family protein	transposase Tn3 family protein PFAM: transposase Tn3 family protein KEGG: xcv:XCVb0015 Tn5045 transposase	Tn5045 transposase	Transposase, Tn3 family	Transposase	Tn3 family transposase	Tn5045 transposase	Transposase, Tn3 family	Transposase	Transposase Tn3 family protein	Transposase	Transposase Tn3 family protein	Transposase	Transposase Tn3 family protein	Transposase	Transposase Tn3 family protein	Transposase	Transposase IS26	Transposase	Transposase, TnpA family	
ECOLI00010	Inner membrane protein yaaH	similar to tr|Q96VC8 Yarrowia lipolytica Glyoxylate pathway regulator GPR1, hypothetical start	Transcriptional regulator	Putative uncharacterized protein	Fun34 related protein	highly similar to uniprot|P25613 Saccharomyces cerevisiae YCR010c SPG2 or uniprot|P32907 Saccharomyces cerevisiae YNR002c FUN34;	Uncharacterized protein MTH_215	Putative uncharacterized protein TVG1206700	Conserved hypothetical membrane protein	Putative uncharacterized protein	Transcriptional regulator	Putative uncharacterized protein	Predicted membrane protein	Putative uncharacterized protein STY0009	Conserved hypothetical membrane protein	putative membrane protein	Hypothetical protein yaaH	Gpr1/Fun34/YaaH family protein	Putative uncharacterized protein	Gpr1/fun34/yaaH family protein	Putative membrane protein	Putative uncharacterized protein VP0620	Inner membrane protein yaaH	Predicted membrane protein	Residues 1 to 188 of 188 are 100 pct identical to residues 1 to 188 of a 188 aa protein from Escherichia coli O157:H7 EDL933 ref: NP_285702.1 orf, conserved hypothetical protein	Putative membrane protein	Similar to unknown protein YaaH of Escherichia coli	Probable membrane protein	IPR000791: GPR1/FUN34/yaaH family putative regulator	
ECOLI00011	UPF0174 protein yaaW	Putative uncharacterized protein	Hypothetical protein yaaW	UPF0174 protein yaaW	Residues 1 to 237 of 237 are 99 pct identical to residues 1 to 237 of a 237 aa protein from Escherichia coli O157:H7 EDL933 ref: NP_285703.1 putative oxidoreductase	positive regulator for sigma H (sigma 32) promoters, permitting growth at high temperature	similar to Salmonella typhi CT18 conserved hypothetical protein conserved hypothetical protein	Positive sigma H regulator	Code: S; COG: COG4735 putative oxidoreductase	Code: S; COG: COG4735 putative oxidoreductase	Code: S; COG: COG4735 putative oxidoreductase	Putative uncharacterized protein	Putative oxidoreductase	Hypothetical protein	hypothetical protein KEGG: sec:SC0010 positive regulator for sigma H (sigma 32) promoters, permitting growth at high temperature	conserved hypothetical protein	putative oxidoreductase Code: S; COG: COG4735	putative oxidoreductase	Putative uncharacterized protein yaaW	Putative uncharacterized protein	protein of unknown function UPF0174 PFAM: protein of unknown function UPF0174 KEGG: pau:PA14_03370 hypothetical protein	Conserved protein	Putative uncharacterized protein	Putative uncharacterized protein	Putative uncharacterized protein	Putative uncharacterized protein	Putative uncharacterized protein	Putative uncharacterized protein	Putative uncharacterized protein	
ECOLI04258	Uncharacterized HTH-type transcriptional regulator yuaB	RocR	Response regulator receiver domain	Lmo0131 protein	Product confidence : hypothetical Gene name confidence : hypothetical predicted by Codon_usage predicted by Homology predicted by FrameD HYPOTHETICAL PROTEIN	EAL domain protein	Putative uncharacterized protein VPA1324	Lin0178 protein	Response regulator	identified by match to protein family HMM PF00563 EAL domain protein	EAL domain; COG2200 conserved hypothetical protein	Signalling protein containing EAL domain	response regulator	identified by match to protein family HMM PF00563 EAL domain protein	EAL	Evidence 4 : Homologs of previously reported genes of unknown function conserved protein of unknown function	putative response regulator	Putative diguanylate phosphodiesterase (EAL domain)	EAL domain protein	Diguanylate phosphodiesterase	signaling protein containing EAL domain	Predicted signal transduction protein containing sensor and EAL domains	diguanylate phosphodiesterase PFAM: EAL domain protein KEGG: sdn:Sden_0914 EAL domain protein	EAL-domain containing protein EAL-domain containing protein, ):This domain is found in diverse bacterial signaling proteins. It is called EAL after its conserved residues. The EAL domain is a good candidate for a diguanylate phosphodiesterase function [1].  The domain contains many conserved acidic residues that could participate in metal binding and might form the phosphodiesterase active site. Conserved hypothetical protein	probable two-component response regulator	Complete genome	Hypothetical protein	regulatory protein for cyclic-di-GMP, EAL domain PFAM: EAL domain protein KEGG: pha:PSHAa2203 hypothetical protein	Diguanylate phosphodiesterase	
ECOLI00014	Chaperone protein dnaK	Chaperone protein dnaK	Heat shock 70 kDa protein, mitochondrial [Source:GeneDB_Spombe;Acc:SPAC664.11]	highly similar to sp|P12398 Saccharomyces cerevisiae YJR045c SSC1 mitochondrial heat shock protein 70-related protein, start by similarity	Chaperone protein dnaK	Chaperone protein dnaK	Chaperone protein dnaK	heat shock protein hsp70 homologue	Chaperone protein dnaK3	Chaperone protein dnaK	HSP70-LIKE PROTEIN (MITOCHONDRIAL TYPE);11_0540, HSP70-LIKE PROTEIN (MITOCHONDRIAL TYPE), GR75_HUMAN, E. cuniculi gene DNA cross-ref : AJ012470, gene found by Glimmer;	Chaperone protein dnaK	Chaperone protein dnaK	Chaperone protein dnaK	Chaperone protein dnaK	identified by match to TIGR protein family HMM TIGR01825 dnaK protein	Chaperone protein dnaK	Chaperone protein dnaK1	Chaperone protein dnaK	Chaperone protein dnaK	Chaperone protein dnaK	Chaperone protein dnaK	Chaperone protein dnaK	Chaperone protein dnaK	Chaperone protein dnaK	Chaperone protein dnaK	Chaperone protein dnaK	Chaperone protein dnaK	Chaperone protein dnaK	
ECOLI00015	Chaperone protein dnaJ	Co-chaperone that stimulates the ATPase activity of the HSP70 protein Ssc1p; involved in protein folding/refolding in the mitochodrial matrix; required for proteolysis of misfolded proteins; member of the HSP40 (DnaJ) family of chaperones. [Source:SGD;Acc:S000001878]	Chaperone protein dnaJ	Chaperone protein dnaJ	Chaperone protein dnaJ	Chaperone protein dnaJ 1	Chaperone protein dnaJ	Chaperone protein dnaJ	Chaperone protein dnaJ	Chaperone protein dnaJ	similar to uniprot|P35191 Saccharomyces cerevisiae YFL016c MDJ1 heat shock protein - chaperone;	DEHA2F18766p;similar to uniprot|P35191 Saccharomyces cerevisiae YFL016C MDJ1 Protein involved in folding of mitochondrially synthesized proteins in the mitochondrial matrix;	similar to GB:M15796, GB:J04718, GB:D17061, SP:P12004, PID:181272,  and PID:387005; identified by sequence similarity; putative dnaJ protein	Chaperone protein dnaJ	Chaperone protein dnaJ	Chaperone protein dnaJ	Chaperone protein dnaJ	Chaperone protein dnaJ	Chaperone protein dnaJ	Chaperone protein dnaJ	Chaperone protein dnaJ	Chaperone protein dnaJ	Chaperone protein dnaJ	Chaperone protein dnaJ	Chaperone protein dnaJ	Chaperone protein dnaJ	Chaperone protein dnaJ	Chaperone protein dnaJ	Chaperone protein dnaJ	
ECOLI02324	Putative transposase insL for insertion sequence element IS186A/B/C	IS186 ORF1	IS186, transposase	IS186/IS421 transposase	IS186, transposase	Transposase IS4 family protein	pseudo	InsL-3 protein	IS186/IS421 transposase	Putative transposase insL for insertion sequence IS186	
ECOLI00016	Regulatory protein mokC	Gef protein interferes with membrane function when in excess	interferes with membrane function when in excess Gef	interferes with membrane function when in excess Gef	Gef membrane toxin	Regulatory protein for HokC, overlaps CDS of hokC	Putative Hok/gef family protein	Hok/gef cell toxic protein precursor	Putative Hok/gef family protein	Phage maintenance protein	Regulatory protein for HokC, overlaps CDS of hokC	Regulatory protein MokC for HokC 1	Regulatory protein for HokC, overlaps CDS of hokC	MokC protein	Regulatory peptide	Regulatory protein for HokC, overlaps CDS of hokC	regulatory protein MokC for HokC overlaps CDS of hokC	Hok/gef cell toxic protein	
ECOLI00016	Regulatory protein mokC	Gef protein interferes with membrane function when in excess	interferes with membrane function when in excess Gef	interferes with membrane function when in excess Gef	Gef membrane toxin	Regulatory protein for HokC, overlaps CDS of hokC	Putative Hok/gef family protein	Hok/gef cell toxic protein precursor	Putative Hok/gef family protein	Phage maintenance protein	Regulatory protein for HokC, overlaps CDS of hokC	Regulatory protein MokC for HokC 1	Regulatory protein for HokC, overlaps CDS of hokC	MokC protein	Regulatory peptide	Regulatory protein for HokC, overlaps CDS of hokC	regulatory protein MokC for HokC overlaps CDS of hokC	Hok/gef cell toxic protein	
ECOLI00017	Na(+)/H(+) antiporter nhaA	Na(+)/H(+) antiporter nhaA	Na(+)/H(+) antiporter nhaA	Na(+)/H(+) antiporter nhaA	Na+/H+ antiporter	Na(+)/H(+) antiporter nhaA	Na(+)/H(+) antiporter nhaA	Na(+)/H(+) antiporter nhaA	putative Na+/H+ antiporter	Na(+)/H(+) antiporter 1	Na(+)/H(+) antiporter nhaA	Na+/H+ antiporter	Na(+)/H(+) antiporter nhaA	PMID: 2839489 PMID: 1657980 PMID: 1645730 PMID: 8381959 best DB hits: BLAST: pir:B71805; Na+H+-exchanging protein 1 - Helicobacter pylori; E=4e-73 pir:H64713; Na+H+-exchanging protein - Helicobacter pylori (strain; E=1e-72 pir:JX0360; Na+H+-exchanging protein - Vibrio parahaemolyticus; E=2e-65 COG: jhp1447; COG3004 Na+/H+ antiporter; E=4e-74 Na(+)/H(+) antiporter 1	Na(+)/H(+) antiporter nhaA	Na(+)/H(+) antiporter nhaA	Na(+)/H(+) antiporter nhaA	Na(+)/H(+) antiporter nhaA	Na(+)/H(+) antiporter nhaA	Na(+)/H(+) antiporter nhaA 1	Residues 1 to 388 of 388 are 99 pct identical to residues 1 to 388 of a 388 aa protein from Escherichia coli K12 ref: NP_414560.1 Na+ H antiporter, pH dependent	Na(+)/H(+) antiporter nhaA	Na(+)/H(+) antiporter nhaA	Na(+)/H(+) antiporter nhaA	similar to sodium-proton antiporter hypothetical protein	similar to sodium-proton antiporter hypothetical protein	IPR000847: Bacterial regulatory protein LysR, HTH motif; IPR004670: Na+/H+ antiporter NhaA NhaA familiy of transport protein, Na+/H antiporter, pH dependent	similar to Salmonella typhi CT18 Na(+)/H(+) antiporter 1 Na(+)/H(+) antiporter 1	NA(+)/H(+) ANTIPORTER 1	
ECOLI00018	Transcriptional activator protein nhaR	Transcriptional activator protein NhaR	Probable Na+/H+ antiporter regulatory protein	putative transcriptional activator protein NhaR	Transcriptional regulator, LysR family	Transcriptional activator protein nhaR	Transcriptional activator protein nhaR	Transcriptional activator protein NhaR	Transcriptional activator protein	Transcriptional activator protein NhaR	Transcriptional activator of nhaA	Transcription activator NhaR	Residues 7 to 307 of 307 are 100 pct identical to residues 1 to 301 of a 301 aa protein from Escherichia coli K12 ref: NP_414561.1 transcriptional activator of nhaA	Transcriptional activator protein NhaR	Transcriptional activator of nhaA	IPR000847: Bacterial regulatory protein LysR, HTH motif; IPR001356: Homeobox transcriptional activator of nhaA (LysR family)	similar to Salmonella typhi CT18 transcriptional activator protein NhaR transcriptional activator protein NhaR	Transcriptional activator for cation transport	transcriptional activator protein NhaR	Transcriptional activator of nhaA	transcriptional regulator, LysR family	Code: K; COG: COG0583 transcriptional activator of nhaA	Code: K; COG: COG0583 transcriptional activator of nhaA	Code: K; COG: COG0583 transcriptional activator of nhaA	transcriptional regulator, LysR family	Transcriptional activator protein NhaR	Regulatory protein, LysR	Transcriptional regulator, LysR family	Transcriptional activator protein NhaR	
ECOLI03313	Insertion element IS1 1/5/6 protein insB	Probable insertion element IS1 1/5/6 protein	identified by match to protein family HMM PF03400 InsB	insertion element IS1 1/5/6 protein InsB	Transposase	IS1 transposase InsAB'	Transposase IS1 orfB	

ECOLI00019	30S ribosomal protein S20	30S ribosomal protein S20	30S ribosomal protein S20	30S ribosomal protein S20	30S ribosomal protein S20	30S ribosomal protein S20	30S ribosomal protein S20	30S ribosomal protein S20	30S ribosomal protein S20	30S ribosomal protein S20	30S ribosomal protein S20	30S ribosomal protein S20	30S ribosomal protein S20	30S ribosomal protein S20	30S ribosomal protein S20	30S ribosomal protein S20	30S ribosomal protein S20	30S ribosomal protein S20	30S ribosomal protein S20	30S ribosomal protein S20	30S ribosomal protein S20	30S ribosomal protein S20	30S ribosomal protein S20	30S ribosomal protein S20	30S ribosomal protein S20	30S ribosomal protein S20	30S ribosomal protein S20	30S ribosomal protein S20	30S ribosomal protein S20	
ECOLI00021	Riboflavin biosynthesis protein ribF	Riboflavin kinase	Riboflavin biosynthesis protein RibF	Riboflavin kinase , FAD synthetase	Riboflavin biosynthesis protein ribF	Riboflavin biosynthesis protein	Putative riboflavin biosynthesis protein ribF	Putative riboflavin biosynthesis protein ribF	Riboflavin biosynthesis protein ribF	identified by match to TIGR protein family HMM TIGR00125 riboflavin kinase/FMN adenylyltransferase	Riboflavin biosynthesis protein ribF, putative riboflavin kinase	Riboflavin biosynthesis protein RibF	Putative riboflavin kinase	Protein RibF [includes: riboflavin kinase (Flavokinase); Fmn adenylyltransferase	Riboflavin kinase	Putative riboflavin kinase/FAD synthase	Putative riboflavin kinase/FAD synthase	Riboflavin biosynthesis protein	Riboflavin biosynthesis protein RibF	Riboflavin biosynthesis protein RibF	Riboflavin kinase/FMN adenylyltransferase	RibF	Riboflavin kinase/FAD synthase	Putative riboflavin kinase/FMN adenylyltransferase	Riboflavin kinase/FMN adenylyltransferase	FAD synthase	Riboflavin kinase/FMN adenylyltransferase	Riboflavin biosynthesis protein RibF	Riboflavin kinase/FMN adenylyltransferase	
ECOLI04273	Uncharacterized protein yuaO	pseudo	Putative uncharacterized protein	Putative RTX family exoprotein A gene	Autotransporter	Autotransporter	Putative adhesin	ORF28 unknown	HMW2A, high molecular weight adhesin 2	Putative surface-exposed virulence protein bigA	Outer membrane autotransporter barrel	Hemolysin-type calcium-binding protein	Code: UW; COG: COG5295 putative adhesin	Hemolysin-type calcium-binding region PFAM: Hemolysin-type calcium-binding region: (0.15) KEGG: tdn:Tmden_0243 hemolysin-type calcium-binding region, ev=3e-78, 36% identity	hypothetical protein	Putative adhesin	Adhesin aidA-I	Hemolysin-type calcium-binding region	transcript_id=ENSTBET00000001767	Adhesin	YadA C-terminal domain protein PFAM: YadA C-terminal domain protein; Haemagluttinin domain protein; Hep_Hag repeat-containing protein KEGG: bur:Bcep18194_C7374 YadA/haemagluttinin like protein	PE-PGRS family protein	Hypothetical protein	Putative haemagglutinin-like (Or adhesin-like) with a signal peptide and a putative subtilisin-like serine protease domain	Adhesin	Membrane-anchored cell surface protein	hypothetical protein KEGG: ava:Ava_4160 VCBS	Outer membrane autotransporter barrel domain protein precursor	Putative uncharacterized protein	
ECOLI04273	Uncharacterized protein yuaO	pseudo	Putative uncharacterized protein	Putative RTX family exoprotein A gene	Autotransporter	Autotransporter	Putative adhesin	ORF28 unknown	HMW2A, high molecular weight adhesin 2	Putative surface-exposed virulence protein bigA	Outer membrane autotransporter barrel	Hemolysin-type calcium-binding protein	Code: UW; COG: COG5295 putative adhesin	Hemolysin-type calcium-binding region PFAM: Hemolysin-type calcium-binding region: (0.15) KEGG: tdn:Tmden_0243 hemolysin-type calcium-binding region, ev=3e-78, 36% identity	hypothetical protein	Putative adhesin	Adhesin aidA-I	Hemolysin-type calcium-binding region	transcript_id=ENSTBET00000001767	Adhesin	YadA C-terminal domain protein PFAM: YadA C-terminal domain protein; Haemagluttinin domain protein; Hep_Hag repeat-containing protein KEGG: bur:Bcep18194_C7374 YadA/haemagluttinin like protein	PE-PGRS family protein	Hypothetical protein	Putative haemagglutinin-like (Or adhesin-like) with a signal peptide and a putative subtilisin-like serine protease domain	Adhesin	Membrane-anchored cell surface protein	hypothetical protein KEGG: ava:Ava_4160 VCBS	Outer membrane autotransporter barrel domain protein precursor	Putative uncharacterized protein	
ECOLI04273	Uncharacterized protein yuaO	pseudo	Putative uncharacterized protein	Putative RTX family exoprotein A gene	Autotransporter	Autotransporter	Putative adhesin	ORF28 unknown	HMW2A, high molecular weight adhesin 2	Putative surface-exposed virulence protein bigA	Outer membrane autotransporter barrel	Hemolysin-type calcium-binding protein	Code: UW; COG: COG5295 putative adhesin	Hemolysin-type calcium-binding region PFAM: Hemolysin-type calcium-binding region: (0.15) KEGG: tdn:Tmden_0243 hemolysin-type calcium-binding region, ev=3e-78, 36% identity	hypothetical protein	Putative adhesin	Adhesin aidA-I	Hemolysin-type calcium-binding region	transcript_id=ENSTBET00000001767	Adhesin	YadA C-terminal domain protein PFAM: YadA C-terminal domain protein; Haemagluttinin domain protein; Hep_Hag repeat-containing protein KEGG: bur:Bcep18194_C7374 YadA/haemagluttinin like protein	PE-PGRS family protein	Hypothetical protein	Putative haemagglutinin-like (Or adhesin-like) with a signal peptide and a putative subtilisin-like serine protease domain	Adhesin	Membrane-anchored cell surface protein	hypothetical protein KEGG: ava:Ava_4160 VCBS	Outer membrane autotransporter barrel domain protein precursor	Putative uncharacterized protein	
ECOLI00025	4-hydroxy-3-methylbut-2-enyl diphosphate reductase	4-hydroxy-3-methylbut-2-enyl diphosphate reductase	4-hydroxy-3-methylbut-2-enyl diphosphate reductase	4-hydroxy-3-methylbut-2-enyl diphosphate reductase	4-hydroxy-3-methylbut-2-enyl diphosphate reductase	4-hydroxy-3-methylbut-2-enyl diphosphate reductase	similar to GB:M65217, SP:Q03933,  and PID:184405; identified by sequence similarity; putative penicillin tolerance protein LytB	4-hydroxy-3-methylbut-2-enyl diphosphate reductase	4-hydroxy-3-methylbut-2-enyl diphosphate reductase	4-hydroxy-3-methylbut-2-enyl diphosphate reductase	4-hydroxy-3-methylbut-2-enyl diphosphate reductase	4-hydroxy-3-methylbut-2-enyl diphosphate reductase	4-hydroxy-3-methylbut-2-enyl diphosphate reductase	4-hydroxy-3-methylbut-2-enyl diphosphate reductase	4-hydroxy-3-methylbut-2-enyl diphosphate reductase	4-hydroxy-3-methylbut-2-enyl diphosphate reductase	4-hydroxy-3-methylbut-2-enyl diphosphate reductase	4-hydroxy-3-methylbut-2-enyl diphosphate reductase	4-hydroxy-3-methylbut-2-enyl diphosphate reductase	4-hydroxy-3-methylbut-2-enyl diphosphate reductase	4-hydroxy-3-methylbut-2-enyl diphosphate reductase	4-hydroxy-3-methylbut-2-enyl diphosphate reductase	4-hydroxy-3-methylbut-2-enyl diphosphate reductase	4-hydroxy-3-methylbut-2-enyl diphosphate reductase	4-hydroxy-3-methylbut-2-enyl diphosphate reductase	4-hydroxy-3-methylbut-2-enyl diphosphate reductase	4-hydroxy-3-methylbut-2-enyl diphosphate reductase	4-hydroxy-3-methylbut-2-enyl diphosphate reductase	4-hydroxy-3-methylbut-2-enyl diphosphate reductase	
ECOLI00026	Non-specific ribonucleoside hydrolase rihC	Putative uncharacterized protein	Inosine-uridine preferring nucleoside hydrolase	Inosine-uridine preferring nucleoside hydrolase	Non-specific ribonucleoside hydrolase rihC	Inosine-uridine preferring nucleoside hydrolase	Nonspecific ribonucleoside hydrolase rihC	Inosine-uridine preferring nucleoside hydrolase	Putative nucleoside hydrolase	Putative nucleoside hydrolase	Non-specific ribonucleoside hydrolase rihC	Putative uncharacterized protein	Residues 1 to 304 of 304 are 99 pct identical to residues 1 to 304 of a 304 aa protein from Escherichia coli O157:H7 EDL933 ref: NP_285724.1 orf, conserved hypothetical protein	Purine nucleosidase	identified by match to protein family HMM PF01156 inosine-uridine preferring nucleoside hydrolase family protein	Inosine-uridine preferring nucleoside hydrolase	COG1957 Inosine-uridine nucleoside N-ribohydrolase nucleoside hydrolase	IPR001910: Inosine/uridine-preferring nucleoside hydrolase putative purine nucleoside hydrolase	similar to Salmonella typhi Ty2 putative nucleoside hydrolase (IUNH family) putative nucleoside hydrolase (IUNH family)	Inosine-uridine preferring nucleoside hydrolase	Non-specific ribonucleoside hydrolase rihC	hypothetical protein, similar to inosine-uridine preferring nucleoside hydrolase	Code: F; COG: COG1957 conserved hypothetical protein	similar to gi|27467673|ref|NP_764310.1| [Staphylococcus epidermidis ATCC 12228], percent identity 66 in 301 aa, BLASTP E(): e-116 inosine-uridine preferring nucleoside hydrolase	Code: F; COG: COG1957 conserved hypothetical protein	Inosine/uridine-preferring nucleoside hydrolase	Inosine/uridine-preferring nucleoside hydrolase	Inosine-uridine nucleoside N-ribohydrolase COG1957	
ECOLI04275	Uncharacterized protein yuaQ	similar to GP:15162141, and GP:15162141; identified by sequence similarity; putative outer membrane autotransporter	Autotransporter	EXTRACELLULAR SERINE PROTEASE	Putative beta-barrel outer membrane protein	Putative autotransporter protein	Putative uncharacterized protein	Putative autotransporter protein precursor	PE-PGRS family protein precursor	Autotransporter protein precursor	hypothetical protein KEGG: mmc:Mmcs_3642 PE-PGRS family protein	PE-PGRS family protein	PE-PGRS family protein KEGG: mmc:Mmcs_3642 PE-PGRS family protein	Outer membrane autotransporter barrel	Putative outer membrane autotransporter	Autotransporter	Putative outer membrane autotransporter	Outer membrane autotransporter barrel domain protein	YadA domain protein	Pertactin family	Putative outer membrane autotransporter	Putative beta-barrel outer membrane protein, similar to AidA-I adhesin-like protein	Putative beta-barrel outer membrane protein, similar to AidA-I adhesin-like protein	Outer membrane autotransporter	Putative beta-barrel outer membrane protein	putative autotransporter protein	Putative autotransporter protein	AidA-I adhesin-like protein	
ECOLI04275	Uncharacterized protein yuaQ	similar to GP:15162141, and GP:15162141; identified by sequence similarity; putative outer membrane autotransporter	Autotransporter	EXTRACELLULAR SERINE PROTEASE	Putative beta-barrel outer membrane protein	Putative autotransporter protein	Putative uncharacterized protein	Putative autotransporter protein precursor	PE-PGRS family protein precursor	Autotransporter protein precursor	hypothetical protein KEGG: mmc:Mmcs_3642 PE-PGRS family protein	PE-PGRS family protein	PE-PGRS family protein KEGG: mmc:Mmcs_3642 PE-PGRS family protein	Outer membrane autotransporter barrel	Putative outer membrane autotransporter	Autotransporter	Putative outer membrane autotransporter	Outer membrane autotransporter barrel domain protein	YadA domain protein	Pertactin family	Putative outer membrane autotransporter	Putative beta-barrel outer membrane protein, similar to AidA-I adhesin-like protein	Putative beta-barrel outer membrane protein, similar to AidA-I adhesin-like protein	Outer membrane autotransporter	Putative beta-barrel outer membrane protein	putative autotransporter protein	Putative autotransporter protein	AidA-I adhesin-like protein	
ECOLI00029	Carbamoyl-phosphate synthase large chain	carbamoyl-phosphate synthase arginine-specific large chain;	Large subunit of carbamoyl phosphate synthetase, which catalyzes a step in the synthesis of citrulline, an arginine precursor. [Source:SGD;Acc:S000003870]	highly similar to sp|P03965 Saccharomyces cerevisiae YJR109c CPA2 arginine-specific carbamoylphosphate synthase, large chain, start by similarity	Carbamoylphosphate synthase large subunit	Carbamoyl-phosphate synthase arginine-specific large chain [Source:GeneDB_Spombe;Acc:SPBC215.08c]	highly similar to sp|P03965 Saccharomyces cerevisiae YJR109c CPA2 arginine-specific carbamoylphosphate synthase, large chain, start by similarity	Carbamoyl-phosphate synthase large chain	Carbamoyl-phosphate synthase large chain	Carbamoyl-phosphate synthase, large subunit	Carbamoyl-phosphate synthase large chain	Carbamoyl-phosphate synthase large chain	Carbamoyl-phosphate synthase large chain	Carbamoyl-phosphate synthase large chain	Carbamoyl-phosphate synthase large chain	Carbamoyl-phosphate synthase large chain	Carbamoyl-phosphate synthase large chain	highly similar to uniprot|P03965 Saccharomyces cerevisiae YJR109c CPA2;	Carbamoyl-phosphate synthase large chain	DEHA2C05412p;similar to uniprot|P03965 Saccharomyces cerevisiae YJR109C CPA2 Large subunit of carbamoyl phosphate synthetase;	Carbamoyl-phosphate synthase large chain	Carbamoyl-phosphate synthase large chain	Carbamoyl-phosphate synthase large chain	Carbamoyl phosphate synthetase, large subunit	Carbamoyl-phosphate synthase large chain	Carbamoyl-phosphate synthase large chain	Carbamoyl-phosphate synthase large chain	hypothetical carbamoyl-phosphate synthase large subunit	Carbamoyl-phosphate synthase	
ECOLI04277	Uncharacterized protein yuaR	Hydrolase	Possible secreted hydrolase	Putative hydrolase	Putative hydrolase	Putative protease encoded within prophage CP-933X	similar to AL137166-19|CAB69737.1| percent identity: 28 in 515 aa conserved hypothetical protein	Peptidase	Proteinase	Putative uncharacterized protein	Mb2248c, -, len: 520 aa. Equivalent to Rv2224c, len: 520 aa, from Mycobacterium tuberculosis strain H37Rv, (100.0% identity in 520 aa overlap). Probable exported protease (EC 3.4.-.-); has signal sequence and lipoprotein motif at N-terminal end. Very similar to three proteases/peptidases from Streptomyces spp.: L42758, L42759, L27466. FASTA score: L4 2758|STMSLPD STMSLPD NID: g940302 - Streptomyces (539 aa) opt: 1032 E(): 0, (37.5% identity in 533 aa overlap). Similar to hypothetical protein SW:YZZE_ECOLI P34211 (27.7% identity in 412 aa overlap) and highly similar to Rv2224c and Rv2672 (49.3% identity in 507 aa overlap); contains PS00013, Prokaryotic membrane lipoprotein lipid attachment site, and PS00120 Lipases, serine active site. Probable exported protease	identified by match to protein family HMM PF00561 hydrolase, alpha/beta fold family	putative proteinase	hydrolase, alpha/beta fold family protein, putative identified by match to protein family HMM PF00561	TAP domain protein precursor	TAP domain protein PFAM: alpha/beta hydrolase fold; TAP domain protein KEGG: lxx:Lxx04090 peptidase	TAP domain protein PFAM: alpha/beta hydrolase fold; TAP domain protein KEGG: sma:SAV4624 protease	exported protease secreted protein function unknown; thought to hydrolyze peptides and/or proteins.	Protease	conserved hypothetical protein	Possible proteinase	Hypothetical protein	Botrytis cinerea hypothetical protein	Putative proteinase	Probable exported protease	ustilago_maydis hypothetical protein	Secretory peptidase	TAP domain protein precursor	TAP domain protein precursor	
ECOLI04277	Uncharacterized protein yuaR	Hydrolase	Possible secreted hydrolase	Putative hydrolase	Putative hydrolase	Putative protease encoded within prophage CP-933X	similar to AL137166-19|CAB69737.1| percent identity: 28 in 515 aa conserved hypothetical protein	Peptidase	Proteinase	Putative uncharacterized protein	Mb2248c, -, len: 520 aa. Equivalent to Rv2224c, len: 520 aa, from Mycobacterium tuberculosis strain H37Rv, (100.0% identity in 520 aa overlap). Probable exported protease (EC 3.4.-.-); has signal sequence and lipoprotein motif at N-terminal end. Very similar to three proteases/peptidases from Streptomyces spp.: L42758, L42759, L27466. FASTA score: L4 2758|STMSLPD STMSLPD NID: g940302 - Streptomyces (539 aa) opt: 1032 E(): 0, (37.5% identity in 533 aa overlap). Similar to hypothetical protein SW:YZZE_ECOLI P34211 (27.7% identity in 412 aa overlap) and highly similar to Rv2224c and Rv2672 (49.3% identity in 507 aa overlap); contains PS00013, Prokaryotic membrane lipoprotein lipid attachment site, and PS00120 Lipases, serine active site. Probable exported protease	identified by match to protein family HMM PF00561 hydrolase, alpha/beta fold family	putative proteinase	hydrolase, alpha/beta fold family protein, putative identified by match to protein family HMM PF00561	TAP domain protein precursor	TAP domain protein PFAM: alpha/beta hydrolase fold; TAP domain protein KEGG: lxx:Lxx04090 peptidase	TAP domain protein PFAM: alpha/beta hydrolase fold; TAP domain protein KEGG: sma:SAV4624 protease	exported protease secreted protein function unknown; thought to hydrolyze peptides and/or proteins.	Protease	conserved hypothetical protein	Possible proteinase	Hypothetical protein	Botrytis cinerea hypothetical protein	Putative proteinase	Probable exported protease	ustilago_maydis hypothetical protein	Secretory peptidase	TAP domain protein precursor	TAP domain protein precursor	
ECOLI00031	Carnitine operon protein caiE	Carbonate dehydratase related protein	Carnitine operon protein caiE	Carnitine operon protein caiE	anhydrase family 3 protein	Carnitine operon protein caiE	Residues 1 to 203 of 203 are 98 pct identical to residues 1 to 203 of a 203 aa protein from Escherichia coli pir: I41015 caiE protein	stimulates carnitine racemase activity of CaiD and CaiB activity	similar to Salmonella typhi CT18 carnitine operon protein CaiE carnitine operon protein CaiE	Carnitine operon protein caiE	Code: R; COG: COG0663 carnitine operon protein CaiE	Code: R; COG: COG0663 carnitine operon protein CaiE	Carnitine operon protein caiE	Carnitine operon protein caiE	carnitine operon protein CaiE Code: R; COG: COG0663	carnitine operon protein CaiE	PFAM: transferase hexapeptide repeat containing protein KEGG: stm:STM0069 stimulates carnitine racemase activity of CaiD and CaiB activity transferase hexapeptide repeat containing protein	KEGG: spt:SPA0070 carnitine operon protein CaiE carnitine operon protein CaiE	Carnitine operon protein caiE	Transferase hexapeptide repeat containing protein	Predicted acyl transferase	Carnitine operon protein caiE	Carnitine operon protein caiE	Carnitine operon protein caiE	Putative uncharacterized protein	Putative uncharacterized protein	Carnitine operon protein CaiE	Putative transferase in carnitine metabolism	Carnitine operon protein CaiE	
ECOLI00032	Carnitinyl-CoA dehydratase	Carnitinyl-CoA dehydratase	Product confidence : putative Gene name confidence : hypothetical predicted by Codon_usage predicted by Homology predicted by FrameD PUTATIVE ENOYL-COA HYDRATASE PROTEIN	Carnitinyl-CoA dehydratase	3-hydroxyisobutyryl-coenzyme A hydrolase	Residues 1 to 297 of 297 are 98 pct identical to residues 1 to 297 of a 297 aa protein from Escherichia coli K12 ref: NP_414578.1 carnitine racemase	Enoyl-CoA hydratase protein	IPR001753: Enoyl-CoA hydratase/isomerase carnitine racemase	similar to Salmonella typhi CT18 carnitine racemase carnitine racemase	Carnitinyl-CoA dehydratase	Code: I; COG: COG1024 carnitine racemase	Enoyl-CoA hydratase/isomerase	Code: I; COG: COG1024 carnitine racemase	putative enoyl-CoA dehydratase similarity:fasta; SWALL:CAID_ECOLI (SWALL:P31551); Escherichia coli; carnitinyl-coa dehydratase; caiD; length 260 aa; 260 aa overlap; query 2-260 aa; subject 1-260 aa similarity:fasta; SWALL:Q92NF2 (EMBL:AL591790); Rhizobium meliloti; putative enoyl-coa hydratase protein; smc01641; length 263 aa; 260 aa overlap; query 1-260 aa; subject 4-263 aa	Enoyl-CoA hydratase/isomerase PFAM: Enoyl-CoA hydratase/isomerase: (1.8e-62) KEGG: sil:SPOA0285 carnitinyl-CoA dehydratase, ev=1e-130, 87% identity	probable enoyl-CoA hydratase protein Similar to SMc01641 [Sinorhizobium meliloti] Similar to swissprot:Q92NF2 Putative location:bacterial inner membrane Psort-Score: 0.1128; go_function: catalytic activity [goid 0003824]; go_function: lyase activity [goid 0016829]; go_function: enoyl-CoA hydratase activity [goid 0004300]; go_process: metabolism [goid 0008152]	Carnitinyl-CoA dehydratase	Carnitinyl-CoA dehydratase	carnitinyl-CoA dehydratase	Enoyl-CoA hydratase/isomerase PFAM: Enoyl-CoA hydratase/isomerase KEGG: bur:Bcep18194_C7186 3-hydroxyacyl-CoA dehydrogenase	Enoyl-CoA hydratase/isomerase PFAM: Enoyl-CoA hydratase/isomerase KEGG: stm:STM0070 carnitinyl-CoA dehydratase	Putative enoyl CoA hydratase	carnitine racemase Code: I; COG: COG1024	Putative enoyl CoA hydratase	carnitinyl-CoA dehydratase	Carnitinyl-CoA dehydratase	PFAM: Enoyl-CoA hydratase/isomerase KEGG: slo:Shew_2672 enoyl-CoA hydratase/isomerase Enoyl-CoA hydratase/isomerase	KEGG: slo:Shew_2672 enoyl-CoA hydratase/isomerase enoyl-CoA hydratase/isomerase	Enoyl-CoA hydratase/isomerase	
ECOLI00033	Probable crotonobetaine/carnitine-CoA ligase	Probable crotonobetaine/carnitine-CoA ligase	Probable crotonobetaine/carnitine-CoA ligase	Residues 1 to 522 of 522 are 98 pct identical to residues 1 to 522 of a 522 aa protein from Escherichia coli O157:H7 EDL933 ref: NP_285732.1 probable crotonobetaine-carnitine-CoA ligase	IPR000873: AMP-dependent synthetase and ligase crotonobetaine/carnitine-CoA ligase	similar to Salmonella typhi CT18 probable crotonobetaine/carnitine-CoA ligase probable crotonobetaine/carnitine-CoA ligase	Probable crotonobetaine/carnitine-CoA ligase	Code: IQ; COG: COG0318 probable crotonobetaine/carnitine-CoA ligase	Code: IQ; COG: COG0318 probable crotonobetaine/carnitine-CoA ligase	Probable crotonobetaine/carnitine-CoA ligase	Probable crotonobetaine/carnitine-CoA ligase	probable crotonobetaine/carnitine-CoA ligase Code: IQ; COG: COG0318	crotonobetaine/carnitine-CoA ligase	Putative uncharacterized protein	Probable crotonobetaine/carnitine-CoA ligase	Predicted crotonobetaine CoA ligase:carnitine CoA ligase	Probable crotonobetaine/carnitine-CoA ligase	AMP-dependent synthetase and ligase	Putative crotonobetaine/carnitine-CoA ligase	Putative uncharacterized protein	Putative uncharacterized protein	Probable crotonobetaine/carnitine-CoA ligase	Probable crotonobetaine/carnitine-CoA ligase	Probable crotonobetaine/carnitine-CoA ligase	Probable crotonobetaine/carnitine-CoA ligase	Probable crotonobetaine/carnitine-CoA ligase	Probable crotonobetaine/carnitine-CoA ligase	Probable crotonobetaine/carnitine-CoA ligase	Crotonobetaine/carnitine-CoA ligase	
ECOLI00034	Crotonobetainyl-CoA:carnitine CoA-transferase	Crotonobetainyl-CoA:carnitine CoA-transferase	Crotonobetainyl-CoA:carnitine CoA-transferase	Residues 1 to 405 of 405 are 99 pct identical to residues 1 to 405 of a 405 aa protein from Escherichia coli O157:H7 EDL933 ref: NP_285733.1 l-carnitine dehydratase	l-carnitine dehydratase	similar to Salmonella typhi CT18 L-carnitine dehydratase L-carnitine dehydratase	Crotonobetainyl-CoA:carnitine CoA-transferase	Code: C; COG: COG1804 l-carnitine dehydratase	Crotonobetainyl-CoA:carnitine CoA-transferase	hypothetical protein similarity to COG1804 Predicted acyl-CoA transferases/carnitine dehydratase(Evalue: 1E-89)	Crotonobetainyl-CoA:carnitine CoA-transferase	L-carnitine dehydratase/bile acid-inducible protein F PFAM: L-carnitine dehydratase/bile acid-inducible protein F KEGG: mmc:Mmcs_1669 L-carnitine dehydratase/bile acid-inducible protein F	L-carnitine dehydratase/bile acid-inducible protein F PFAM: L-carnitine dehydratase/bile acid-inducible protein F KEGG: stt:t0073 L-carnitine dehydratase	L-carnitine dehydratase/bile acid-inducible protein F PFAM: L-carnitine dehydratase/bile acid-inducible protein F KEGG: mmc:Mmcs_1669 L-carnitine dehydratase/bile acid-inducible protein F	l-carnitine dehydratase Code: C; COG: COG1804	L-carnitine dehydratase/bile acid-inducible protein F	crotonobetainyl-CoA:carnitineCoA-transferase	PFAM: L-carnitine dehydratase/bile acid-inducible protein F KEGG: slo:Shew_2674 L-carnitine dehydratase/bile acid-inducible protein F L-carnitine dehydratase/bile acid-inducible protein F	KEGG: slo:Shew_2674 L-carnitine dehydratase/bile acid-inducible protein F L-carnitine dehydratase/bile acid-inducible protein F	Putative uncharacterized protein	Crotonobetainyl-CoA:carnitine CoA-transferase	L-carnitine dehydratase/bile acid-inducible protein F	Crotonobetainyl CoA:carnitine CoA transferase	Crotonobetainyl-CoA:carnitine CoA-transferase	Crotonobetainyl-CoA:carnitine CoA-transferase	Crotonobetainyl-CoA:carnitine CoA-transferase	Putative uncharacterized protein	Putative uncharacterized protein	L-carnitine dehydratase	
ECOLI00035	Crotonobetainyl-CoA dehydrogenase	Crotonobetainyl-CoA dehydrogenase	pseudo	Putative acyl-CoA dehydrogenase	Crotonobetainyl-CoA dehydrogenase	Residues 1 to 380 of 380 are 100 pct identical to residues 1 to 380 of a 380 aa protein from Escherichia coli O157:H7 EDL933 ref: NP_285734.1 probable carnitine operon oxidoreductase	IPR006089: Acyl-CoA dehydrogenase; IPR006090: Acyl-CoA dehydrogenase, C-terminal; IPR006091: Acyl-CoA dehydrogenase, central domain;IPR006092: Acyl-CoA dehydrogenase, N-terminal putative acyl-CoA dehydrogenase, carnitine metabolism	similar to Salmonella typhi CT18 probable carnitine operon oxidoreductase CaiA probable carnitine operon oxidoreductase CaiA	Crotonobetainyl-CoA dehydrogenase	Code: I; COG: COG1960 probable carnitine operon oxidoreductase	Code: I; COG: COG1960 probable carnitine operon oxidoreductase	Crotonobetainyl-CoA dehydrogenase	Crotonobetainyl-CoA dehydrogenase	Putative acyl-CoA dehydrogenase	acyl-CoA dehydrogenase domain protein PFAM: acyl-CoA dehydrogenase domain protein; Acyl-CoA dehydrogenase, type 2, C-terminal domain KEGG: sdy:SDY_0061 probable carnitine operon oxidoreductase	probable carnitine operon oxidoreductase Code: I; COG: COG1960	crotonobetainyl-CoA dehydrogenase	Acyl CoA dehydrogenase	PFAM: acyl-CoA dehydrogenase domain protein; Acyl-CoA dehydrogenase type 2 domain KEGG: slo:Shew_2675 acyl-CoA dehydrogenase domain protein acyl-CoA dehydrogenase domain protein	KEGG: slo:Shew_2675 acyl-CoA dehydrogenase domain protein acyl-CoA dehydrogenase domain protein	Glutaryl-CoA dehydrogenase	Putative uncharacterized protein	Crotonobetainyl-CoA dehydrogenase	Acyl-CoA dehydrogenase domain protein	Crotonobetaine reductase subunit II, FAD-binding	Crotonobetainyl-CoA dehydrogenase	Crotonobetainyl-CoA dehydrogenase	Crotonobetainyl-CoA dehydrogenase	Putative uncharacterized protein	
ECOLI00036	L-carnitine/gamma-butyrobetaine antiporter	L-carnitine/gamma-butyrobetaine antiporter	L-carnitine/gamma-butyrobetaine antiporter	Residues 1 to 504 of 504 are 99 pct identical to residues 1 to 504 of a 504 aa protein from Escherichia coli pir: I41010 caiT protein	IPR000060: BCCT transporter putative BCCT family, betaine/carnitine/choline transport protein	similar to Salmonella typhi CT18 probable carnitine transporter probable carnitine transporter	L-carnitine/gamma-butyrobetaine antiporter	Code: M; COG: COG1292 probable carnitine transporter	BCCT transporter	Code: M; COG: COG1292 probable carnitine transporter	L-carnitine/gamma-butyrobetaine antiporter	L-carnitine/gamma-butyrobetaine antiporter	choline/carnitine/betaine transporter TIGRFAM: choline/carnitine/betaine transporter PFAM: BCCT transporter KEGG: spt:SPA0075 probable carnitine transporter	probable carnitine transporter Code: M; COG: COG1292	L-carnitine/gamma-butyrobetaine antiporter	TIGRFAM: choline/carnitine/betaine transporter PFAM: BCCT transporter KEGG: slo:Shew_2676 choline/carnitine/betaine transporter choline/carnitine/betaine transporter	KEGG: slo:Shew_2676 choline/carnitine/betaine transporter choline/carnitine/betaine transporter	Putative uncharacterized protein	L-carnitine/gamma-butyrobetaine antiporter	Choline/carnitine/betaine transporter	Predicted transporter	L-carnitine/gamma-butyrobetaine antiporter	L-carnitine/gamma-butyrobetaine antiporter	L-carnitine/gamma-butyrobetaine antiporter	Putative uncharacterized protein	Choline/carnitine/betaine transporter precursor	Putative uncharacterized protein	Probable carnitine transporter	L-carnitine/gamma-butyrobetaine antiporter	
ECOLI00037	Protein fixA	Electron transfer flavoprotein beta-subunit	Protein fixA	Protein fixA	Protein fixA	Residues 10 to 277 of 277 are 99 pct identical to residues 1 to 268 of a 268 aa protein from Escherichia coli O157:H7 EDL933 ref: NP_285736.1 probable flavoprotein subunit, carnitine metabolism	IPR000049: Electron transfer flavoprotein beta-subunit putative flavoprotein reductase, carnitine metabolism	similar to Salmonella typhi CT18 FixA protein FixA protein	Protein fixA	probable flavoprotein subunit, carnitine metabolism; Code: C; COG: COG2086 FixA	probable flavoprotein subunit; carnitine metabolism; Code: C; COG: COG2086 FixA	Protein fixA	FixA protein	electron transfer flavoprotein beta-subunit PFAM: electron transfer flavoprotein beta-subunit KEGG: sfv:SFV_0035 probable flavoprotein subunit of carnitine metabolism	probable flavoprotein subunit of carnitine metabolism Code: C; COG: COG2086	predicted electron transfer flavoprotein subunit, ETFP adenine nucleotide binding domain	PFAM: Electron transfer flavoprotein alpha/beta-subunit KEGG: slo:Shew_2677 electron transfer flavoprotein beta-subunit Electron transfer flavoprotein alpha/beta-subunit	KEGG: slo:Shew_2677 electron transfer flavoprotein beta-subunit electron transfer flavoprotein beta-subunit	Putative uncharacterized protein	Protein fixA	Electron transfer flavoprotein alpha/beta-subunit	Predicted electron transfer flavoprotein subunit, ETFP adenine nucleotide-binding domain	Protein fixA	Protein fixA	Protein FixA	Electron transfer flavoprotein, beta subunit	Putative uncharacterized protein	Putative uncharacterized protein	FixA protein	
ECOLI04287	Phage T7 exclusion protein	All7133 protein	Putative uncharacterized protein	Putative uncharacterized protein	conserved hypothetical protein	Truncated phage T7 exclusion protein	KAP P-loop domain protein PFAM: KAP P-loop domain protein KEGG: ecp:ECP_0278 truncated phage T7 exclusion protein	Hypothetical protein	Plasmid F pilA-like protein, phage inhibition	
ECOLI00039	Protein fixC	Digeranylgeranylglycerophospholipid reductase	Digeranylgeranylglycerophospholipid reductase	Digeranylgeranylglycerophospholipid reductase 2	FixC protein related	Protein fixC	Protein fixC	Protein fixC	SCG22.19c, possible hydrogenase, len: 422 aa; similar to SW:BCHP_RHOCA (EMBL:Z11165) Rhodobacter capsulatus geranylgeranyl hydrogenase BchP, 391 aa; fasta scores: opt: 386 z-score: 432.9 E(): 1.2e-16; 33.2% identity in 319 aa overlap. Contains Pfam match to entry PF01494 FAD_binding_3, FAD binding domain putative hydrogenase	Residues 1 to 428 of 428 are 99 pct identical to residues 1 to 428 of a 428 aa protein from Escherichia coli K12 ref: NP_414585.1 flavoprotein; electron transport	Geranylgeranyl bacteriochlorophyll reductase-like protein	IPR000103: Pyridine nucleotide-disulphide oxidoreductase, class-II; IPR000205: NAD-binding site; IPR001100: Pyridine nucleotide-disulphide oxidoreductase, class I;IPR001327: FAD-dependent pyridine nucleotide-disulphide oxidoreductase;IPR003042: Aromatic-ring hydroxylase related to carnitine metabolism	similar to Salmonella typhi CT18 FixC protein FixC protein	NAD binding site	Protein fixC	Geranylgeranyl reductase, plantal and prokaryotic	electron transport; Code: C; COG: COG0644 flavoprotein	flavoprotein; electron transport; Code: C; COG: COG0644 FixC	Probable electron transfer flavoprotein-quinone oxidoreductase YdiS	Geranylgeranyl reductase	FixC protein	putative geranylgeranyl reductase	geranylgeranyl reductase TIGRFAM: geranylgeranyl reductase PFAM: monooxygenase, FAD-binding; FAD dependent oxidoreductase; Lycopene beta and epsilon cyclase KEGG: mbu:Mbur_1308 geranylgeranyl reductase	FAD dependent oxidoreductase	PUA domain containing protein	NAD binding site	flavoprotein electron transport; Code: C; COG: COG0644	flavoprotein	Predicted FAD-dependent dehydrogenase, geranylgeranyl reductase family	

ECOLI00041	Putative metabolite transport protein yaaU	Probable major facilitator superfamily (MFS) transporter	Putative metabolite transport protein	Hypothetical metabolite transport protein yaaU	Putative transport protein	Residues 1 to 443 of 464 are 99 pct identical to residues 1 to 443 of a 443 aa protein from Escherichia coli K12 ref: NP_414587.1 putative transport protein	Probable metabolite transport transmembrane protein	IPR003663: Sugar transporter; IPR005828: General substrate transporter; IPR007114: Major facilitator superfamily putative MFS family transport protein	similar to Salmonella typhi CT18 putative metabolite transport protein putative metabolite transport protein	Putative MFS family transport protein	Code: GEPR; COG: COG0477 putative transport protein	Major facilitator superfamily (MFS_1) transporter	Code: GEPR; COG: COG0477 putative transport protein	Hypothetical metabolite transport protein YaaU	Hypothetical metabolite transport protein YaaU	transcript_id=ENSFCAT00000011319	D-xylose proton-symporter	transcript_id=ENSOGAT00000001356	General substrate transporter PFAM: General substrate transporter; major facilitator superfamily MFS_1 KEGG: stm:STM0079 putative transport protein	putative MFS transporter	putative transport protein Code: GEPR; COG: COG0477	Major facilitator family protein transporter	hypothetical metabolite transport protein YaaU	Sugar transporter, MFS superfamily protein	Sugar transporter, MFS superfamily	transcript_id=ENSMICT00000008381	PFAM: General substrate transporter; major facilitator superfamily MFS_1 KEGG: slo:Shew_2681 general substrate transporter General substrate transporter	KEGG: slo:Shew_2681 general substrate transporter general substrate transporter	putative transport protein	
ECOLI00042	Glutathione-regulated potassium-efflux system ancillary protein kefF	Glutathione-regulated potassium-efflux system ancillary protein kefF	Probable NAD(P)H oxidoreductase	NAD(P)H oxidoreductase YRKL	Possible NAD(P)H oxidoreductase	Glutathione-regulated potassium-efflux system ancillary protein kefF	identified by match to protein family HMM PF02525 unnamed protein product	NAD(P)H dehydrogenase	NAD(P)H dehydrogenase, quinone family	NAD(P)H dehydrogenase, quinone family, putative	Glutathione-regulated potassium-efflux system ancillary protein kefF	Lin1898 protein	Residues 1 to 176 of 176 are 99 pct identical to residues 1 to 176 of a 176 aa protein from Escherichia coli K12 ref: NP_414588.1 putative NAD(P)H oxidoreductase	Probable nad(P)h dehydrogenase (Quinone); oxidoreductase protein	putative NAD(P)H oxidoreductase	COG2249 putative NAD(P)H quinone oxidoreductase	hypothetical protein	Putative NADPH-quinone reductase (modulator of drug activity B) MdaB protein	Glutathione-regulated potassium-efflux system ancillary protein kefF	NAD(P)H oxidoreductase	NAD(P)H dehydrogenase (quinone)	Code: R; COG: COG2249 putative NAD(P)H oxidoreductase	Code: R; COG: COG2249 putative NAD(P)H oxidoreductase	putative NADPH-quinone reductase (modulator of drug activity B) COG2249	Code: R; COG: COG2249 putative NAD(P)H oxidoreductase	Glutathione-regulated potassium-efflux system ancillary protein kefF	NAD(P)H dehydrogenase (quinone)	Glutathione-regulated potassium-efflux system ancillary protein kefF	transcript_id=ENSFCAT00000013033	
ECOLI00043	Glutathione-regulated potassium-efflux system protein kefC	Putative Na+/H+ antiporter, CPA2 family	Putative TrkA family protein	Glutathione-regulated potassium-efflux system protein kefC	Sodium/hydrogen exchanger family protein/TrkA domain protein	Probable gluthatione-regulated K+/H+ efflux antiporter	Na+/H+ antiporter NapA	Na+/H+ antiporter	Glutathione-regulated K+ efflux antiporter	Glutathione-regulated potassium-efflux system protein kefC	identified by match to protein family HMM PF00999; match to protein family HMM PF02080; match to protein family HMM PF02254 sodium/hydrogen exchanger family protein/TrkA domain protein	Na+/H+ antiporter	Glutathione-regulated potassium-efflux system protein	Sodium/hydrogen antiporter	Putative transporter	Putative TrkA family protein	Glutathione-regulated potassium-efflux system protein kefC	Putative uncharacterized protein	TrkA family protein	Residues 1 to 620 of 620 are 99 pct identical to residues 1 to 620 of a 620 aa protein from Escherichia coli O157:H7 ref: NP_308077.1 glutathione-regulated K+ efflux antiporter	NapA-type sodium/hydrogen antiporter	Na_antiporter homologue	Probable glutathione-regulated potassium-efflux system transmembrane protein	Similar to glutathione-regulated potassium-efflux system protein KefC (K(+)/H(+)antiporter) hypothetical protein	conserved gene glutathione-regulated potassium efflux system	Similar to glutathione-regulated potassium-efflux system protein KefC (K(+)/H(+)antiporter) hypothetical protein	identified by similarity to SP:P03819; match to protein family HMM PF02254; match to protein family HMM TIGR00932 glutathione-regulated potassium-efflux system protein	Na+/H+ antiporter-like protein	Na+-H+ antiporter	
ECOLI04293	Protein sopA	Chromosome-partitioning ATPase	ATPase involved in chromosome partitioning, minD/MRP superfamily	putative partitioning protein A	identified by match to TIGR protein family HMM TIGR01281 replication protein RepA	REPLICATION PROTEIN A	Putative chromosome partitioning protein	Protein sopA	replication protein A	Putative plasmid partitioning transcription repressor	ATPase involved in chromosome partitioning, ParA/MinD family, Soj homolog	identified by similarity to PIR:AI3232; match to protein family HMM PF00991 replication protein	IPR006095: Glu/Leu/Phe/Val dehydrogenase plasmid partition protein A	similar to BRA1202, replication protein RepA RepA, replication protein RepA	SopA; putative plasmid partitioning transcription repressor	Plasmid partition protein A	Replication protein A	NifH/frxC family:ATPase, ParA type	plasmid partitioning transcription repressor	Cobyrinic acid a,c-diamide synthase	Cobyrinic acid a,c-diamide synthase	Cobyrinic acid a,c-diamide synthase PFAM: Cobyrinic acid a,c-diamide synthase KEGG: yps:pYV0032 SopA; putative plasmid partitioning transcription repressor	Putative ParA-like partition protein	Putative plasmid partitioning transcription repressor	Partitioning protein, ParA	Cobyrinic acid a,c-diamide synthase PFAM: Cobyrinic acid a,c-diamide synthase KEGG: ypm:pMT113 putative partitioning protein A	Cobyrinic acid a,c-diamide synthase	putative partitioning protein Pfam entry PF00991; similar to Burkholderia fungorum gi:22990152	Plasmid partitioning transcription repressor	
ECOLI00045	Bis(5'-nucleosyl)-tetraphosphatase	Bis(5'-nucleosyl)-tetraphosphatase, symmetrical	Bis(5'-nucleosyl)-tetraphosphatase, symmetrical	Bis(5'-nucleosyl)-tetraphosphatase, symmetrical	Bis(5'-nucleosyl)-tetraphosphatase, symmetrical	Bis(5'-nucleosyl)-tetraphosphatase, symmetrical	Bis(5'-nucleosyl)-tetraphosphatase, symmetrical	Bis(5'-nucleosyl)-tetraphosphatase, symmetrical	putative bis(5-nucleosyl)-tetraphosphatase	Bis(5'-nucleosyl)-tetraphosphatase, symmetrical	Bis(5'-nucleosyl)-tetraphosphatase, symmetrical	Bis(5'-nucleosyl)-tetraphosphatase, symmetrical	Bis(5'-nucleosyl)-tetraphosphatase, symmetrical	Bis(5'-nucleosyl)-tetraphosphatase, symmetrical	Bis(5'-nucleosyl)-tetraphosphatase, symmetrical	Bis(5'-nucleosyl)-tetraphosphatase, symmetrical	Bis(5'-nucleosyl)-tetraphosphatase, symmetrical	Bis(5'-nucleosyl)-tetraphosphatase, symmetrical	Bis(5'-nucleosyl)-tetraphosphatase, symmetrical	Bis(5'-nucleosyl)-tetraphosphatase, symmetrical	Bis(5'-nucleosyl)-tetraphosphatase, symmetrical	Bis(5'-nucleosyl)-tetraphosphatase, symmetrical	Bis(5'-nucleosyl)-tetraphosphatase, symmetrical	Bis(5'-nucleosyl)-tetraphosphatase, symmetrical	Residues 1 to 280 of 280 are 99 pct identical to residues 1 to 280 of a 280 aa protein from Escherichia coli K12 ref: NP_414591.1 diadenosine tetraphosphatase	Bis(5'-nucleosyl)-tetraphosphatase, symmetrical	Bis(5'-nucleosyl)-tetraphosphatase, symmetrical	Bis(5'-nucleosyl)-tetraphosphatase, symmetrical	Bis(5'-nucleosyl)-tetraphosphatase, symmetrical	
ECOLI04294	Protein sopB	ParB family protein	Protein sopB	Predicted transcriptional regulator	Putative plasmid partitioning control protein	IPR003115: ParB-like nuclease; IPR004437: ParB-like partition protein; similar to sp:SOPB_ECOLI SopB	SopB; putative plasmid partitioning control protein	DNA-binding protein ParB	Evidence 3 : Function proposed based on presence of conserved amino acid motif, structural feature or limited homolgy; Product type r : regulator putative transcriptional regulator for chromosome partitioning (parB family protein)	plasmid partitioning control protein	parB-like partition proteins TIGRFAM: parB-like partition proteins PFAM: ParB domain protein nuclease KEGG: cbu:CBUA0038 RepB protein, putative	Putative plasmid partitioning control protein	Plasmid partitioning control protein	SopB stabilization of plasmid protein B; identified by match to protein family HMM PF02195; match to protein family HMM TIGR00180; similar to AAO49629	ParB-like partition protein precursor	RepFiA replicon essential function protein	Plasmid partition protein B	ParB-like partition protein	Plasmid partition protein SopB	ParB family protein	ParB-like partition protein	Plasmid partition protein, ParB family	DNA-binding protein ParB	Plasmid partition protein SopB	Protein SopB	Plasmid partition protein B	Partitioning protein ParB	SopB protein	
ECOLI00047	Dimethyladenosine transferase	dimethyladenosine transferase;	Essential 18S rRNA dimethylase (dimethyladenosine transferase), responsible for conserved m6(2)Am6(2)A dimethylation in 3'-terminal loop of 18S rRNA, part of 90S and 40S pre-particles in nucleolus, involved in pre- ribosomal RNA processing. [Source:SGD;Acc:S000006187]	highly similar to sp|P41819 Saccharomyces cerevisiae YPL266w DIM1 rRNA (adenine-N6, N6-)-dimethyltransferase, start by similarity	Dimethyladenosine transferase	gi|2500510|sp|P78697|DIM1_KLULA Kluyveromyces lactis Dimethyladenosine transferase (S-adenosylmethionine-6-N, N -adenosyl(rRNA) dimethyltransferase) (18S rRNA dimethylase), start by similarity	Dimethyladenosine transferase	Probable dimethyladenosine transferase	Probable dimethyladenosine transferase	Dimethyladenosine transferase	Probable dimethyladenosine transferase	Dimethyladenosine transferase	Probable dimethyladenosine transferase	Dimethyladenosine transferase	Dimethyladenosine transferase	DIMETHYLADENOSINE TRANSFERASE;04_0460, DIMETHYLADENOSINE TRANSFERASE, DIM1_yeast, gene found by Glimmer;	Probable dimethyladenosine transferase	Probable dimethyladenosine transferase	Dimethyladenosine transferase	Dimethyladenosine transferase	Dimethyladenosine transferase	highly similar to uniprot|P41819 Saccharomyces cerevisiae YPL266w DIM1;	Probable dimethyladenosine transferase	DEHA2D05038p;highly similar to uniprot|P41819 Saccharomyces cerevisiae YPL266W DIM1 Essential 18S rRNA dimethylase;	Probable dimethyladenosine transferase	Probable dimethyladenosine transferase	Dimethyladenosine transferase	identified by match to PFAM protein family HMM PF00398 dimethyladenosine transferase	Dimethyladenosine transferase	
ECOLI00048	4-hydroxythreonine-4-phosphate dehydrogenase	4-hydroxythreonine-4-phosphate dehydrogenase	4-hydroxythreonine-4-phosphate dehydrogenase	4-hydroxythreonine-4-phosphate dehydrogenase	Putative pyridoxal phosphate biosynthetic protein PdxA	4-hydroxythreonine-4-phosphate dehydrogenase	4-hydroxythreonine-4-phosphate dehydrogenase	4-hydroxythreonine-4-phosphate dehydrogenase 1	4-hydroxythreonine-4-phosphate dehydrogenase	4-hydroxythreonine-4-phosphate dehydrogenase	4-hydroxythreonine-4-phosphate dehydrogenase 1	4-hydroxythreonine-4-phosphate dehydrogenase	4-hydroxythreonine-4-phosphate dehydrogenase	putative Pyridoxal phosphate biosynthesis protein	Pyridoxal phosphate biosynthetic protein	4-hydroxythreonine-4-phosphate dehydrogenase	identified by match to TIGR protein family HMM TIGR00557 pyridoxal phosphate biosynthetic protein PdxA	4-hydroxythreonine-4-phosphate dehydrogenase	4-hydroxythreonine-4-phosphate dehydrogenase	4-hydroxythreonine-4-phosphate dehydrogenase	Product confidence : probable Gene name confidence : probable predicted by Codon_usage predicted by Homology predicted by FrameD PROBABLE PYRIDOXAL PHOSPHATE BIOSYNTHETIC PROTEIN	4-hydroxythreonine-4-phosphate dehydrogenase	PDXA HOMOLOG	4-hydroxythreonine-4-phosphate dehydrogenase	4-hydroxythreonine-4-phosphate dehydrogenase	4-hydroxythreonine-4-phosphate dehydrogenase	4-hydroxythreonine-4-phosphate dehydrogenase	pyridoxal phosphate biosynthetic protein PdxA	4-hydroxythreonine-4-phosphate dehydrogenase	
ECOLI00049	Chaperone surA	Chaperone surA	Chaperone surA	Chaperone surA homolog	Peptidyl-prolyl cis-trans isomerase	Peptidyl-prolyl cis-trans isomerase SurA	Peptidyl-prolyl cis-trans isomerase family protein	SurA	Chaperone surA	Chaperone surA precursor	Chaperone surA	Peptidyl-prolyl cis-trans isomerase	Chaperone surA	putative survival protein SurA	Chaperone surA precursor	Chaperone surA	Chaperone surA	Chaperone surA	Chaperone surA precursor	Chaperone surA	Chaperone surA homolog	Chaperone surA	Chaperone surA	Peptidyl-prolyl cis-trans isomerase, PPIC-type	Chaperone surA precursor	Chaperone surA	Chaperone surA	Peptidyl-prolyl cis-trans isomerase	Chaperone surA homolog	
ECOLI00050	LPS-assembly protein	LPS-assembly protein lptD	LPS-assembly protein lptD	LPS-assembly protein lptD	LPS-assembly protein lptD	LPS-assembly protein lptD	LPS-assembly protein precursor	Organic solvent tolerance protein	LPS-assembly protein lptD	Related to organic solvent tolerance protein	LPS-assembly protein lptD	hypothetical organic solvent tolerance protein	LPS-assembly protein precursor	similar to GB:D10522, SP:P29966, PID:187385, and PID:219894; identified by sequence similarity; putative organic solvent tolerance, putative	Organic solvent tolerance protein, putative	LPS-assembly protein lptD	LPS-assembly protein lptD	LPS-assembly protein lptD	LPS-assembly protein precursor	LPS-assembly protein lptD	LPS-assembly protein lptD	LPS-assembly protein lptD	LPS-assembly protein precursor	ORGANIC SOLVENT TOLERANCE PROTEIN	LPS-assembly protein lptD	LPS-assembly protein lptD	unknown protein	LPS-assembly protein lptD	LPS-assembly protein lptD	
ECOLI00051	DnaJ-like protein djlA	DnaJ-like protein djlA	Putative uncharacterized protein	Putative DnaJ-like protein	DnaJ-like protein djlA	Molecular chaperone, DnaJ family	DnaJ-like protein djlA	Related to heat shock protein DnaJ	Putative DnaJ-related protein	DnaJ-like protein djlA	identified by match to PFAM protein family HMM PF00226 DnaJ domain protein	DnaJ-like protein djlA	DnaJ-like protein djlA	DnaJ-like protein djlA	DnaJ-like protein DjlA, putative	Putative uncharacterized protein	DNAJ-LIKE PROTEIN DJLA	DnaJ-like protein djlA	DnaJ-like protein djlA	DnaJ-like protein djlA	DnaJ-like protein djlA	Residues 16 to 286 of 286 are 100 pct identical to residues 1 to 271 of a 271 aa protein from Escherichia coli O157:H7 EDL933 ref: NP_285752.1 putative DNA binding protein	DnaJ-like protein djlA	DnaJ-like protein djlA	Similar to DnaJ-like protein hypothetical protein	conserved gene DNA binding protein DnaJ, heat shock protein	Similar to DnaJ-like protein hypothetical protein	identified by similarity to SP:P31680; match to protein family HMM PF00226 DnaJ-like protein DjlA, putative	identified by similarity to SP:Q45885; match to protein family HMM PF00226 DnaJ domain protein	
ECOLI00052	Putative uncharacterized protein yabP	orf conserved hypothetical protein	pseudo	Putative uncharacterized protein	Putative uncharacterized protein	Non-LEE-encoded type III secreted effector	

ECOLI04309	Uncharacterized protein yubM	Uncharacterized protein yubM	Putative plasmid stabilization protein	Putative uncharacterized protein	Plasmid stabilization protein	IPR003115: ParB-like nuclease; IPR004437: ParB-like partition protein; similar to gp:RMPGR4A_1,prf:2006305A ParB-like nuclease	ParB family protein	ParB-like nuclease	putative plasmid stabilisation protein similarity:fasta; with=UniProt:Q676H9_9RHIZ (EMBL:AY442931); Agrobacterium tumefaciens.; Putative plasmid stabilization protein.; length=669; id 34.933; 667 aa overlap; query 1-657; subject 19-660 similarity:fasta; with=UniProt:Q89Y90_BRAJA (EMBL:BA000040); Bradyrhizobium japonicum.; Bll0065 protein.; length=712; id 54.202; 714 aa overlap; query 1-710; subject 16-712	ParB-like nuclease KEGG: rsp:RSP_3609 ParB-like nuclease, ev=1e-100, 38% identity	putative plasmid stabilization protein similar to mlr9703 [Mesorhizobium loti] Similar to swissprot:Q98NX2 Putative location:bacterial inner membrane Psort-Score: 0.1383; go_component: extrachromosomal DNA [goid 0046821]; go_component: extrachromosomal circular DNA [goid 0005727]; go_function: DNA binding [goid 0003677]; go_process: plasmid partitioning (sensu Bacteria) [goid 0030542]	ParB-like nuclease	Putative uncharacterized protein ycjA	parB-like partition proteins TIGRFAM: parB-like partition proteins PFAM: ParB domain protein nuclease KEGG: mes:Meso_0538 ParB-like partition proteins	ParB domain protein nuclease	conserved hypothetical protein putative transcriptional regulator; similar to AAR05685	ParB domain protein nuclease PFAM: ParB domain protein nuclease KEGG: rme:Rmet_3033 ParB-like nuclease	ParB-like partition protein	ParB-like partition protein	ParB domain protein nuclease	PFAM: ParB domain protein nuclease KEGG: son:SO_A0031 partition protein, ParB family, putative ParB domain protein nuclease	Putative uncharacterized protein	ParB domain protein nuclease	Plasmid partition protein B	ParB-like nuclease	ParB-like partition protein	ParB domain protein nuclease	ParB domain protein nuclease	ParB domain protein nuclease	
ECOLI00055	RNA polymerase-associated protein rapA	RNA polymerase-associated protein rapA	RNA polymerase-associated protein rapA	RNA polymerase-associated protein rapA	ATP-dependent helicase HepA	ATP-dependent RNA helicase	RNA polymerase-associated protein rapA	putative RNA polymerase-associated protein HepA	RNA polymerase-associated protein rapA	RNA polymerase-associated protein rapA	RNA polymerase-associated protein rapA	RNA polymerase-associated protein rapA	RNA polymerase-associated protein rapA	RNA polymerase-associated protein rapA	RNA polymerase-associated protein rapA	RNA polymerase-associated protein rapA	ATP-dependent RNA helicase	Residues 1 to 968 of 968 are 99 pct identical to residues 1 to 968 of a 968 aa protein from Escherichia coli O157:H7 EDL933 ref: NP_285755.1 orf, conserved hypothetical protein	RNA polymerase-associated protein rapA	RNA polymerase-associated protein rapA	RNA polymerase-associated protein HepA	conserved gene ATP-dependent RNA helicase	RNA polymerase-associated protein HepA	RNA polymerase associated protein, putative SNF2 family RNA helicase	similar to Salmonella typhi CT18 probable ATP-dependent helicase HepA probable ATP-dependent helicase HepA	RNA polymerase-associated protein rapA	Evidence 2a : Function of homologous gene experimentally demonstrated in an other organism; Product type e : enzyme RNA helicase	RNA polymerase-associated protein HepA	superfamily II DNA/RNA helicases, SNF2 family	
ECOLI00056	DNA polymerase II	DNA polymerase	DNA polymerase	DNA polymerase delta catalytic subunit	DNA polymerase	DNA POLYMERASE DELTA CATALYTIC (LARGE) CHAIN;09_0430, DNA POLYMERASE DELTA CATALYTIC (LARGE) CHAIN, DPOD_CANAL, gene found by Glimmer;	DNA polymerase 2	DNA polymerase	DNA polymerase	DNA polymerase	DNA polymerase	DNA polymerase 1	DNA polymerase	DNA polymerase	DNA polymerase	DNA polymerase	DNA polymerase	putative DNA polymerase II	DNA polymerase II	DNA polymerase	DNA polymerase	DNA polymerase	DNA polymerase	DNA polymerase	DNA polymerase	DNA polymerase	Residues 1 to 783 of 783 are 99 pct identical to residues 1 to 783 of a 783 aa protein from Escherichia coli K12 ref: NP_414602.1 DNA polymerase II	DNA polymerase	IPR006172: DNA-directed DNA polymerase, family B DNA polymerase II and and 3'--> 5' exonuclease	
ECOLI00057	L-ribulose-5-phosphate 4-epimerase	L-ribulose-5-phosphate 4-epimerase	L-ribulose-5-phosphate 4-epimerase	L-ribulose-5-phosphate 4-epimerase	Residues 1 to 231 of 231 are 99 pct identical to residues 1 to 231 of a 231 aa protein from Escherichia coli K12 ref: NP_414603.1 L-ribulose-5-phosphate 4-epimerase	L-ribulose-5-phosphate 4-epimerase	similar to Salmonella typhi CT18 L-ribulose-5-phosphate 4-epimerase L-ribulose-5-phosphate 4-epimerase	L-ribulose-5-phosphate 4-epimerase	Code: G; COG: COG0235 L-ribulose-5-phosphate 4-epimerase	L-ribulose 5-phosphate 4-epimerase	Evidence 3 : Function proposed based on presence of conserved amino acid motif, structural feature or limited homolgy; Product type e : enzyme putative aldolase or epimerase	Code: G; COG: COG0235 L-ribulose-5-phosphate 4-epimerase	Code: G; COG: COG0235 L-ribulose-5-phosphate 4-epimerase	L-ribulose-5-phosphate 4-epimerase	L-ribulose-5-phosphate 4-epimerase	L-ribulose-5-phosphate 4-epimerase Code: G; COG: COG0235	L-ribulose-5-phosphate 4-epimerase	Ribulose-5-phosphate 4-epimerase related epimerase and aldolase	L-ribulose 5-phosphate 4-epimerase	L-ribulose-5-phosphate 4-epimerase	Putative uncharacterized protein	L-ribulose-5-phosphate 4-epimerase	L-ribulose-5-phosphate 4-epimerase	Class II aldolase/adducin family protein	L-ribulose-5-phosphate 4-epimerase	L-ribulose-5-phosphate 4-epimerase	L-ribulose-5-phosphate 4-epimerase	Putative uncharacterized protein	Putative uncharacterized protein	
ECOLI00058	L-arabinose isomerase	L-arabinose isomerase	L-arabinose isomerase	L-arabinose isomerase	L-arabinose isomerase	L-arabinose isomerase	L-arabinose isomerase	L-arabinose isomerase	L-arabinose isomerase	L-arabinose isomerase	L-arabinose isomerase	InterProMatches:IPR003762; Biological Process: metabolism (GO:0008152), Molecular Function: L-arabinose isomerase activity (GO:0008733) L-arabinose isomerase	L-arabinose isomerase	IPR003762: L-arabinose isomerase L-arabinose isomerase	similar to Salmonella typhi CT18 L-arabinose isomerase L-arabinose isomerase	L-arabinose isomerase	L-arabinose isomerase AraA protein	L-arabinose isomerase	Code: G; COG: COG2160 L-arabinose isomerase	Code: G; COG: COG2160 L-arabinose isomerase	Code: G; COG: COG2160 L-arabinose isomerase	L-arabinose isomerase	L-arabinose isomerase	L-arabinose isomerase	L-arabinose isomerase	putative transcriptional regulator, Fis family	L-arabinose isomerase	L-arabinose isomerase	L-arabinose isomerase	
ECOLI00059	Ribulokinase	Ribulokinase	Ribulokinase	L-ribulokinase	Ribulokinase	Ribulokinase	Ribulokinase	Ribulokinase	Residues 1 to 566 of 566 are 99 pct identical to residues 1 to 566 of a 566 aa protein from Escherichia coli K12 ref: NP_414605.1 L-ribulokinase	Ribulokinase	Ribulokinase	identified by match to protein family HMM PF00370; match to protein family HMM PF02782 L-ribulokinase, putative	Ribulokinase	L-ribulokinase	similar to Salmonella typhi CT18 L-ribulokinase L-ribulokinase	probable L-ribulokinase	Ribulokinase	Ortholog of S. aureus MRSA252 (BX571856) SAR0557 putative L-ribulokinase	probable L-ribulokinase	, predicted protein, len = 564 aa, probably l-ribulokinase; predicted pI = 7.8909; good similarity to several bacterial l-ribulokinase proteins; contains a possible FGGY family of carbohydrate kinases, N-terminal domain and a FGGY family of carbohydrate kinases, C-terminal domain L-ribulokinase, putative	Ribulokinase	Similar to Bacillus subtilis L-ribulokinase AraB TR:O05185 (EMBL:X89408) (560 aa) fasta scores: E(): 1.2e-88, 43.557% id in 551 aa, and to Bacillus halodurans putative L-ribulokinase AraB TR:Q9KBQ3 (EMBL:AP001513) (563 aa) fasta scores: E(): 2.8e-85, 40.693% id in 548 aa putative L-ribulokinase	Code: C; COG: COG1069 L-ribulokinase	identified by similarity to EGAD:98923; match to protein family HMM PF00370; match to protein family HMM PF02782 L-ribulokinase, putative	Code: C; COG: COG1069 L-ribulokinase	L-ribulokinase identified by match to protein family HMM PF00370; match to protein family HMM PF02782	L-ribulokinase	Code: C; COG: COG1069 L-ribulokinase	carbohydrate kinase, FGGY	
ECOLI04325	Protein traB	Conjugative transfer: assembly	plasmid-like sex pilus assembly protein TraB	TraB pilus assembly	Conjugal transfer protein TraB	pilus assembly protein	TraB pilus assembly family protein PFAM: TraB pilus assembly family protein KEGG: dar:Daro_2650 TraB pilus assembly	TraB pilus assembly protein	Sex pilus assembly protein	TraB pilus assembly family protein PFAM: TraB pilus assembly family protein KEGG: sty:HCM1.73 putative plasmid transfer protein	Conjugative transfer assembly protein	TraB conjugal transfer protein; similar to AAO49521; identified by match to protein family HMM PF06447	TraB pilus assembly family protein PFAM: TraB pilus assembly family protein KEGG: eba:ebA6607 plasmid-like sex pilus assembly protein TraB	TraB pilus assembly family protein precursor	TraB pilus assembly family protein precursor	TraB pilus assembly family protein	Type IV secretion-like conjugative transfer system protein TraB	TraB pilus assembly family protein precursor	TraB protein	Type IV conjugative transfer system protein TraB	TraB protein	Conjugal transfer protein, putative	F pilus assembly protein	F pilus assembly protein TraB	Pilus assembly protein	
ECOLI00061	Inner membrane protein yabI	DedA family integral membrane protein	Uncharacterized membrane-associated protein	Hypothetical protein yabI	identified by match to protein family HMM PF00597 dedA family protein	similar to GP:14021160; identified by sequence similarity; putative dedA family protein	Putative membrane protein	best DB hits: BLAST: pir:B75253; DedA family protein - Deinococcus radiodurans (strain; E=2e-38 pir:S76640; hypothetical protein - Synechocystis sp.  (strain PCC; E=1e-33 swissprot:Q48630; APL_LACLC ALKALINE PHOSPHATASE LIKE PROTEIN; E=1e-29 COG: DR2612; COG0586 Uncharacterized membrane-associated protein; E=2e-39 PFAM: PF00452; Apoptosis regulator proteins, Bcl-2; E=0.022 PF00597; DedA family; E=1.1e-09 DedA family protein	Uncharacterized membrane protein BUsg_132	Putative membrane-associated alkaline phosphatase	Putative uncharacterized protein yabI	hypothetical protein	Uncharacterized membrane protein BU139	Residues 1 to 254 of 254 are 99 pct identical to residues 1 to 254 of a 254 aa protein from Escherichia coli O157:H7 EDL933 ref: NP_285761.1 orf, conserved hypothetical protein	Putative DedA-family membrane protein	conserved membrane protein YngC	putative DedA family, membrane protein	similar to Salmonella typhi CT18 DedA family integral membrane protein DedA family integral membrane protein	similar to BR1333, dedA family protein dedA family protein	Putative DedA-family membrane protein	Uncharacterized membrane protein bbp_130	Putative DedA family membrane protein	DedA	Code: S; COG: COG0586 conserved hypothetical protein	DedA family	Code: S; COG: COG0586 conserved hypothetical protein	Code: S; COG: COG0586; orf conserved hypothetical protein	DedA family integral membrane protein	Putative DedA-family membrane protein	
ECOLI00062	Thiamine import ATP-binding protein thiQ	Thiamine import ATP-binding protein thiQ	Thiamine import ATP-binding protein thiQ	Thiamine import ATP-binding protein thiQ	Residues 8 to 239 of 239 are 96 pct identical to residues 1 to 232 of a 232 aa protein from Escherichia coli O157:H7 EDL933 ref: NP_285762.1 putative ATP-binding component of a transport system	IPR001687: ATP/GTP-binding site motif A (P-loop); IPR003439: ABC transporter putative ABC-transport protein	similar to Salmonella typhi CT18 hypothetical ABC transporter hypothetical ABC transporter	Thiamine import ATP-binding protein thiQ	Code: H; COG: COG3840 putative ATP-binding component of a transport system	Code: H; COG: COG3840 putative ATP-binding component of a transport system	Code: H; COG: COG3840 putative ATP-binding component of a transport system	Thiamine import ATP-binding protein thiQ	Thiamine import ATP-binding protein thiQ	putative ATP-binding component of a transport system Code: H; COG: COG3840	thiamine transport ATP-binding protein ThiQ	ABC transporter, ATPase subunit, ThiQ subfamily	Putative ATP-binding component of a transport system	Putative uncharacterized protein	Thiamine ABC transporter, ATP-binding protein	ABC transporter, ATPase subunit, ThiQ subfamily	Thiamine ABC transporter, ATP-binding protein	ABC transporter, ATPase subunit, ThiQ subfamily	Thiamine ABC transporter, ATP-binding protein	Putative uncharacterized protein	Putative uncharacterized protein	Putative uncharacterized protein	Thiamine ABC transporter, ATP-binding protein	Hypothetical ABC transporter	Thiamine ABC transporter, ATP-binding protein	
ECOLI00063	Thiamine transport system permease protein thiP	Putative uncharacterized protein PH1352	Putative ABC transporter permease protein	ABC transporter, permease protein	Putative uncharacterized protein	Thiamine ABC transporter, permease protein	Transporter	ABC transporter, membrane spanning protein	Putative ABC transporter integral membrane protein	putative thiamine ABC transporter,permease protein	Thiamine transport system permease protein ThiP	Thiamine transport system permease protein thiP	identified by match to PFAM protein family HMM PF03772 thiamine ABC transporter, permease protein	Thiamine ABC transporter, permease protein, putative	Thiamine ABC transporter, permease protein, putative	Thiamine transport system permease protein	Product confidence : putative Gene name confidence : hypothetical predicted by Codon_usage predicted by Homology predicted by FrameD PUTATIVE TRANSPORT SYSTEM PERMEASE ABC TRANSPORTER PROTEIN	Thiamine transport system permease protein thiP	Putative thiamine ABC transporter, permease protein	Putative transport system permease protein	transport system permease protein	ABC-type Fe3+ transport system, permease component	Residues 1 to 536 of 536 are 98 pct identical to residues 1 to 536 of a 536 aa protein from Escherichia coli O157:H7 EDL933 ref: NP_285763.1 putative transport system permease protein	Thiamine transport system permease protein	Thiamine transport system permease protein	Probable thiamine transport system permease protein	Thiamine/thiamine pyrophosphate ABC transporter, permease protein	ABC transporter, permease protein	putative binding-protein-dependent transport system inner membrane component	
ECOLI04331	Protein traC	Plasmid transfer protein	putative sex pilus assembly and synthesis protein TraC	Putative inner-membrane protein traC	conserved gene TraC	Conjugative transfer: assembly	similar to plasmid-like sex pilus assembly protein traC	predicted ATPase; putatative ATPase related to VirB4 (Ti plasmid), possibly an inner membrane peripherally-associated protein; characteristic predicted NTP-binding domains: Walker A (458-465, GKSGAGKS), Walker B (669-674, AILIDE) TraC	Conjugative transfer protein TraC	membrane bound ATPase, putative MCAP_0179, encoded within Tra Island II, has homology to TraE/TrsE orthologs encoded within mobile DNAs.  Contains two membrane spanning regions	F pilus assembly protein TraC	sex pilus assembly protein	TraC protein	F-pilin subunit assembly into extended F pili	Type IV secretory pathway VirB4 components-like protein KEGG: sty:HCM1.77 plasmid transfer protein	Conjugative transfer assembly protein precursor	TraC pilus assembly and synthesis; similar to AAO49527	conserved hypothetical protein KEGG: dar:Daro_2653 hypothetical protein	Type-IV secretion system protein TraC	Putative pillus assembly protein	Type IV secretory pathway VirB4 components-like protein	Conjugative transfer protein TraC	Sex pilus assembly protein	Conjugative transfer protein TraC	F pilus assembly protein	Type-IV secretion system protein TraC	Type IV secretion-like conjugative transfer system protein TraC	Type IV secretory pathway, VirB4 component	Type IV secretion system protein	
ECOLI00065	HTH-type transcriptional regulator sgrR	HTH-type transcriptional regulator sgrR	Lmo2044 protein	Probable ABC transporter, substrate-binding protein	hypothetical ABC transporter periplasmicsolute binding protein	Hypothetical protein yabN	Putative uncharacterized protein	HTH-type transcriptional regulator sgrR	Putative ABC transporter periplasmic solute binding protein	HTH-type transcriptional regulator sgrR	ABC-type uncharacterized transport system, periplasmic component	Residues 8 to 558 of 558 are 99 pct identical to residues 1 to 551 of a 552 aa protein from Escherichia coli O157:H7 EDL933 ref: NP_285766.1 putative transport protein	HTH-type transcriptional regulator sgrR	HTH-type transcriptional regulator sgrR	Probable ABC transporter protein	paral putative periplasmic binding protein of transport system	similar to Salmonella typhi CT18 putative ABC transporter periplasmic solute binding protein putative ABC transporter periplasmic solute binding protein	HTH-type transcriptional regulator sgrR	oligopeptide-binding protein OppA	HTH-type transcriptional regulator sgrR	Code: R; COG: COG4533 putative transport protein	Code: R; COG: COG4533 putative transport protein	Code: R; COG: COG4533 putative transport protein	HTH-type transcriptional regulator sgrR	Hypothetical protein	HTH-type transcriptional regulator sgrR	Hypothetical protein	bacterial extracellular solute-binding proteins, family 5 identified by match to protein family HMM PF00496	Hypothetical protein	
ECOLI04334	Protein traU	Plasmid transfer protein	putative sex pilus assembly and synthesis protein TraU	Putative F pilus assembly protein traU	Putative uncharacterized protein	conserved gene TraU	Conjugative transfer: assembly	similar to plasmid-like sex pilus assembly and synthesis protein traU	TraU	putative conjugative transfer and pilus assembly; similar to TraU of F factor (AAC441198); predicted signal cleavage at 22/23, possible periplasmic protein TraU	TraU family protein	putative TraU	Conjugal DNA transfer protein TraU	TraU	F pilus assembly protein TraU	conjugal DNA transfer protein	TraU family protein PFAM: TraU family protein KEGG: dar:Daro_2325 TraU	TraU protein	Conjugal DNA transfer protein	TraU family protein PFAM: TraU family protein KEGG: sty:HCM1.100 plasmid transfer protein	TraU family protein PFAM: TraU family protein KEGG: sty:HCM1.100 plasmid transfer protein	Conjugative transfer assembly protein precursor	TraU conjugal transfer protein; similar to AAO49529; identified by match to protein family HMM PF06834	TraU family protein precursor	Conjugal DNA transfer protein TraU	Conjugal DNA transfer protein TraU	TraU family protein	Type IV secretion-like conjugative transfer system protein TraU	TraU family protein	
ECOLI00066	Sugar efflux transporter A	Residues 1 to 392 of 392 are 97 pct identical to residues 1 to 392 of a 392 aa protein from Escherichia coli K12 ref: NP_414612.1 putative transport protein	MFS family transporter, sugar efflux pump	putative permease of the major facilitator superfamily	Code: GEPR; COG: COG0477 putative transport protein	Code: GEPR; COG: COG0477 putative transport protein	Hypothetical protein precursor	Hypothetical protein	Hypothetical protein precursor	Sugar efflux transporter precursor	Hypothetical protein precursor	Major facilitator superfamily (MFS) permease	Sugar efflux transporter precursor	Sugar efflux protein	Probable multidrug resistance protein	Putative uncharacterized protein	Sugar efflux transporter subfamily	Sugar efflux transporter precursor	Sugar efflux transporter A	Sugar efflux transporter A	Sugar efflux transporter precursor	Putative uncharacterized protein	Putative uncharacterized protein	Major facilitator superfamily MFS_1	Sugar efflux transporter precursor	Sugar efflux transporter precursor	Sugar efflux transporter A	Sugar efflux transporter A	Sugar efflux transporter	
ECOLI00067	3-isopropylmalate dehydratase small subunit	3-isopropylmalate dehydratase small subunit	3-isopropylmalate dehydratase small subunit	3-isopropylmalate dehydratase small subunit	3-isopropylmalate dehydratase small subunit	3-isopropylmalate dehydratase small subunit	3-isopropylmalate dehydratase small subunit	3-isopropylmalate dehydratase small subunit	3-isopropylmalate dehydratase small subunit	3-isopropylmalate dehydratase small subunit	3-isopropylmalate dehydratase small subunit	3-isopropylmalate dehydratase small subunit	3-isopropylmalate dehydratase small subunit	3-isopropylmalate dehydratase small subunit	3-isopropylmalate dehydratase small subunit	3-isopropylmalate dehydratase small subunit	3-isopropylmalate dehydratase small subunit	3-isopropylmalate dehydratase small subunit	3-isopropylmalate dehydratase small subunit	3-isopropylmalate dehydratase small subunit	Related to 3-isopropylmalate dehydratase, small subunit	3-isopropylmalate dehydratase small subunit	3-isopropylmalate dehydratase small subunit	3-isopropylmalate dehydratase small subunit LeuD	3-isopropylmalate dehydratase small subunit	3-isopropylmalate dehydratase small subunit	3-isopropylmalate dehydratase small subunit	putative-isopropylmalate dehydratase, small subunit	3-isopropylmalate dehydratase small subunit	
ECOLI00068	3-isopropylmalate dehydratase large subunit	3-isopropylmalate dehydratase large subunit	3-isopropylmalate dehydratase large subunit	3-isopropylmalate dehydratase large subunit	3-isopropylmalate dehydratase large subunit	3-isopropylmalate dehydratase large subunit	3-isopropylmalate dehydratase large subunit	3-isopropylmalate dehydratase large subunit	3-isopropylmalate dehydratase large subunit	3-isopropylmalate dehydratase large subunit	3-isopropylmalate dehydratase large subunit	3-isopropylmalate dehydratase large subunit	3-isopropylmalate dehydratase large subunit	3-isopropylmalate dehydratase large subunit	3-isopropylmalate dehydratase large subunit	3-isopropylmalate dehydratase large subunit	3-isopropylmalate dehydratase large subunit	3-isopropylmalate dehydratase large subunit	3-isopropylmalate dehydratase large subunit	3-isopropylmalate dehydratase large subunit	3-isopropylmalate dehydratase large subunit	3-isopropylmalate dehydratase large subunit	3-isopropylmalate dehydratase large subunit	3-isopropylmalate dehydratase large subunit	3-isopropylmalate dehydratase large subunit	3-isopropylmalate dehydratase large subunit	3-isopropylmalate dehydratase large subunit	3-isopropylmalate dehydratase large subunit	3-isopropylmalate dehydratase large subunit	
ECOLI00069	3-isopropylmalate dehydrogenase	3-isopropylmalate dehydrogenase;	Beta-isopropylmalate dehydrogenase (IMDH), catalyzes the third step in the leucine biosynthesis pathway.  [Source:SGD;Acc:S000000523]	3-isopropylmalate dehydrogenase [Source:GeneDB_Spombe;Acc:SPBC1A4.02c]	gi|417243|sp|P23390|LEU3_KLULA Kluyveromyces lactis 3-isopropylmalate dehydrogenase (Beta-IPM dehydrogenase) (IMDH) (3-IPM-DH), start by similarity	3-isopropylmalate dehydrogenase	3-isopropylmalate dehydrogenase	3-isopropylmalate dehydrogenase	3-isopropylmalate dehydrogenase	3-isopropylmalate dehydrogenase	DEHA2G10978p;similar to uniprot|P04173 Saccharomyces cerevisiae YCL018W LEU2 Beta-isopropylmalate dehydrogenase;	3-isopropylmalate dehydrogenase	3-isopropylmalate dehydrogenase	3-isopropylmalate dehydrogenase	3-isopropylmalate dehydrogenase	3-isopropylmalate dehydrogenase	3-isopropylmalate dehydrogenase	3-isopropylmalate dehydrogenase	3-isopropylmalate dehydrogenase	3-isopropylmalate dehydrogenase	3-isopropylmalate dehydrogenase	3-isopropylmalate dehydrogenase	3-isopropylmalate dehydrogenase	3-isopropylmalate dehydrogenase	3-isopropylmalate dehydrogenase	3-isopropylmalate dehydrogenase	3-isopropylmalate dehydrogenase	3-isopropylmalate dehydrogenase	
ECOLI00070	2-isopropylmalate synthase	2-isopropylmalate synthase 2	2-isopropylmalate synthase	2-isopropylmalate synthase	2-isopropylmalate synthase 2	2-isopropylmalate synthase	2-isopropylmalate synthase	2-isopropylmalate synthase 2	2-isopropylmalate synthase	2-isopropylmalate synthase 2	2-isopropylmalate synthase	2-isopropylmalate synthase	2-isopropylmalate synthase	2-isopropylmalate synthase	2-isopropylmalate synthase 1	2-isopropylmalate synthase	hypothetical 2-isopropylmalate synthase	2-isopropylmalate synthase	2-isopropylmalate synthase	2-isopropylmalate synthase	2-isopropylmalate synthase	2-isopropylmalate synthase	2-isopropylmalate synthase	2-isopropylmalate synthase	2-isopropylmalate synthase	2-isopropylmalate synthase	2-isopropylmalate synthase	2-isopropylmalate synthase	2-isopropylmalate synthase	
ECOLI04345	Protein traH	Putative pilus-assembly protein	Putative F pilus assembly protein traH	Putative uncharacterized protein	conserved gene TraH	Conjugative transfer: assembly	similar to plasmid like pilus assembly and synthesis protein precursor TraH	putative conjugative transfer; similar to TraH of F factor (AC44185); predicted signal cleavage site (between 23/24); putative periplasmic conjugal transfer protein TraH	TraH family protein	F pilus assembly protein TraH	Putative ATP-binding F pilus assembly protein	TraH family protein PFAM: TraH family protein KEGG: eba:ebA6635 hypothetical protein	conserved hypothetical protein KEGG: gsu:GSU2125 hypothetical protein	TraH pilus assembly protein	TraH family protein PFAM: TraH family protein KEGG: stm:PSLT100 pilus assembly protein	Conjugative transfer assembly protein precursor	TraH family protein precursor	TraH family protein precursor	F pilus assembly protein TraH	F pilus assembly protein TraH	F pilus assembly protein	TraH protein	TraH family protein	Type IV secretion-like conjugative transfer system pilus assembly protein TraH	Putative conjugative transfer protein TraH	putative TraH conjugative transfer protein Similar to Escherichia coli TraH protein precursor SWALL:TRH1_ECOLI (SWALL:P15069) (458 aa) fasta scores: E(): 7.9e-24, 28.44% id in 450 aa	TraH protein	Putative f pilus assembly protein	
ECOLI04346	Protein traG	putative sex pilus assembly and mating pair TraG	Putative conjugative transfer protein traG	Methyl-accepting chemotaxis protein	conserved gene TraG	Conjugative transfer: assembly abd aggregate stability	possible conjugative transfer; similar to TraG of F factor (AC44184); predicted transmembrane domains (5-24, 34-56, 332-354, 364-386, 425-447); putative membrane-associated conjugal transfer protein TraG	TraG-like protein	Putative uncharacterized protein	Mating contact stablization protein TraG	Putative pilus assembly protein	TraG domain protein PFAM: TraG domain protein KEGG: eba:p1B148 sex pilus assembly	Conjugative transfer assembly and aggregate stability protein	TraG pilus assembly protein; similar to YP_190118; identified by match to protein family HMM PF06122	TraG domain protein PFAM: TraG domain protein KEGG: dar:Daro_2331 hypothetical protein	TraG domain protein	Cju26	TraG domain protein	Conjugative transfer protein TraG	F pilus assembly and aggregate stability protein	Protein TraG	TraG domain protein	Type IV secretion-like conjugative transfer system protein TraG	TraG domain protein	Putative conjugative transfer protein TraG	TraG	putative TraG conjugative transfer protein Similar to Escherichia coli TraG protein SWALL:TRG1_ECOLI (SWALL:P33790) (938 aa) fasta scores: E(): 4.6e-18, 24.34% id in 916 aa	TraG protein	Type IV conjugative transfer system protein TraG	
ECOLI04346	Protein traG	putative sex pilus assembly and mating pair TraG	Putative conjugative transfer protein traG	Methyl-accepting chemotaxis protein	conserved gene TraG	Conjugative transfer: assembly abd aggregate stability	possible conjugative transfer; similar to TraG of F factor (AC44184); predicted transmembrane domains (5-24, 34-56, 332-354, 364-386, 425-447); putative membrane-associated conjugal transfer protein TraG	TraG-like protein	Putative uncharacterized protein	Mating contact stablization protein TraG	Putative pilus assembly protein	TraG domain protein PFAM: TraG domain protein KEGG: eba:p1B148 sex pilus assembly	Conjugative transfer assembly and aggregate stability protein	TraG pilus assembly protein; similar to YP_190118; identified by match to protein family HMM PF06122	TraG domain protein PFAM: TraG domain protein KEGG: dar:Daro_2331 hypothetical protein	TraG domain protein	Cju26	TraG domain protein	Conjugative transfer protein TraG	F pilus assembly and aggregate stability protein	Protein TraG	TraG domain protein	Type IV secretion-like conjugative transfer system protein TraG	TraG domain protein	Putative conjugative transfer protein TraG	TraG	putative TraG conjugative transfer protein Similar to Escherichia coli TraG protein SWALL:TRG1_ECOLI (SWALL:P33790) (938 aa) fasta scores: E(): 4.6e-18, 24.34% id in 916 aa	TraG protein	Type IV conjugative transfer system protein TraG	
ECOLI00076	Fructose repressor	Fructose transport system repressor FruR	Transcriptional regulator	Transcriptional regulator, LacI family	Fructose repressor	putative fructose transport system repressor	Fructose repressor	Fructose repressor	Fructose repressor	Product confidence : putative Gene name confidence : hypothetical putative catabolite repressor protein	Fructose repressor FruR, putative	Fructose repressor	Fructose repressor	Transcriptional regulator	Residues 1 to 334 of 334 are 99 pct identical to residues 1 to 334 of a 334 aa protein from Escherichia coli O157:H7 EDL933 ref: NP_285776.1 transcriptional repressor of fru operon and others	Putative fructose repressor	Fructose repressor	IPR000843: Bacterial regulatory protein LacI, HTH motif transcriptional repressor of fru operon and others (GlaR/LacI family)	similar to Salmonella typhi CT18 fructose repressor fructose repressor	Putative transcriptional regulator for the control of carbon and energy metabolism	catabolite repressor-activator	Transcriptional regulators PurR protein	Fructose transport system repressor FruR	Fructose repressor	identified by similarity to SP:P21168; match to protein family HMM PF00356; match to protein family HMM PF00532; match to protein family HMM TIGR02417 fructose transport system repressor FruR	identified by similarity to SP:P21168; match to protein family HMM PF00356; match to protein family HMM PF00532; match to protein family HMM TIGR02417 fructose transport system repressor FruR	regulatory protein, LacI:Periplasmic binding protein/LacI transcriptional regulator	Code: K; COG: COG1609 transcriptional repressor of fru operon and others	Code: K; COG: COG1609 transcriptional repressor of fru operon and others	
ECOLI00077	Protein mraZ	Protein mraZ	Protein mraZ	Protein mraZ	Protein mraZ	Protein mraZ	Protein mraZ	Protein mraZ	Protein mraZ	Protein mraZ	Protein mraZ	Protein mraZ	Protein mraZ	Protein mraZ	Protein mraZ	Protein mraZ	Protein mraZ	Protein mraZ	Protein mraZ	Protein mraZ	Protein mraZ	Protein mraZ	Protein mraZ	Protein mraZ	Protein mraZ	Protein mraZ	Protein mraZ	Protein mraZ	Protein mraZ	
ECOLI04349	Protein traD	conjugative transfer protein TraD	Type IV secretory pathway, VirD4 component	conserved gene TraD	TraD protein	Conjugative transfer: DNA transport	TraD protein	putative type IV secretory pathway VirD4 component	putative membrane protein	Hypothetical protein	DNA binding protein TraD	Type IV secretory pathway, VirD4 component	Type IV secretory pathway VirD4 components-like protein KEGG: lpn:lpg2078 TraD	TraD protein	Conjugative transfer DNA transport protein	TraD coupling protein; similar to AAC44181	TraD KEGG: lpn:lpg2078 TraD	Conjugative transfer protein	Type IV secretory pathway VirD4 components-like protein	Type IV conjugative transfer system coupling protein TraD	Type IV secretory pathway VirD4 components-like protein	TRAG family protein	DNA transport	Putative type IV conjugative transfer system coupling protein TraD	Type IV secretion system protein VirD4	Type IV secretion-like conjugative transfer system coupling protein TraD	Type IV secretory pathway, VirD4 component	Type IV secretory pathway VirD4 components-like protein precursor	ATPase involved in conjugal plasmid transfer	
ECOLI04349	Protein traD	conjugative transfer protein TraD	Type IV secretory pathway, VirD4 component	conserved gene TraD	TraD protein	Conjugative transfer: DNA transport	TraD protein	putative type IV secretory pathway VirD4 component	putative membrane protein	Hypothetical protein	DNA binding protein TraD	Type IV secretory pathway, VirD4 component	Type IV secretory pathway VirD4 components-like protein KEGG: lpn:lpg2078 TraD	TraD protein	Conjugative transfer DNA transport protein	TraD coupling protein; similar to AAC44181	TraD KEGG: lpn:lpg2078 TraD	Conjugative transfer protein	Type IV secretory pathway VirD4 components-like protein	Type IV conjugative transfer system coupling protein TraD	Type IV secretory pathway VirD4 components-like protein	TRAG family protein	DNA transport	Putative type IV conjugative transfer system coupling protein TraD	Type IV secretion system protein VirD4	Type IV secretion-like conjugative transfer system coupling protein TraD	Type IV secretory pathway, VirD4 component	Type IV secretory pathway VirD4 components-like protein precursor	ATPase involved in conjugal plasmid transfer	
ECOLI00080	Peptidoglycan synthetase ftsI	Penicillin-binding protein	Penicillin-binding protein 3	Penicillin-binding protein	Penicillin-binding protein 3	Peptidoglycan synthetase ftsI	Putative cell division protein FtsI/penicillin- binding protein	Peptidoglycan synthetase; penicillin-binding protein 3	Penicillin binding protein 2	Putative peptidoglycan synthetase	Penicillin-binding protein B	Penicillin-binding protein 2	FtsI	Penicillin-binding protein 3	Penicillin-binding protein 2	Penicillin-binding protein 2	Penicillin-binding protein	Division specific D,D-transpeptidase/cell division protein ftsI	Penicillin-binding protein 3	Penicillin-binding protein	PbpB protein	Penicillin-binding protein	Penicillin-binding protein	putative division protein FtsI; penicillin-binding protein	Penicillin-binding protein	Cell division protein	Peptidoglycan synthetase ftsI	identified by match to protein family HMM PF00905; match to protein family HMM PF03717; match to protein family HMM PF03793 penicillin-binding protein	identified by match to PFAM protein family HMM PF00905 penicillin-binding protein	
ECOLI04351	Protein traI	DNA helicase TraI	ATP-dependent exoDNAse, alpha subunit	oriT nicking and unwinding protein	oriT nicking and unwinding protein, fragment	oriT nicking and unwinding protein, fragment	oriT nicking and unwinding protein, fragment	DNA helicase I	Conjugative transfer oriT nicking-unwinding protein	TraI DNA helicase I; similar to YP_190115; identified by match to protein family HMM PF07057	Conjugative transfer relaxase protein TraI	ATP-dependent exoDNAse (Exonuclease V) alpha subunit-helicase superfamily I member-like protein	OriT nicking-unwinding	Type IV secretion-like conjugative transfer relaxase protein TraI	Conjugative relaxase domain protein	TraI protein	Protein TraI	TraI protein	DNA helicase I	OriT nicking and unwinding protein TraI	OriT-specific relaxase; helicase	putative TraI protein	
ECOLI04351	Protein traI	DNA helicase TraI	ATP-dependent exoDNAse, alpha subunit	oriT nicking and unwinding protein	oriT nicking and unwinding protein, fragment	oriT nicking and unwinding protein, fragment	oriT nicking and unwinding protein, fragment	DNA helicase I	Conjugative transfer oriT nicking-unwinding protein	TraI DNA helicase I; similar to YP_190115; identified by match to protein family HMM PF07057	Conjugative transfer relaxase protein TraI	ATP-dependent exoDNAse (Exonuclease V) alpha subunit-helicase superfamily I member-like protein	OriT nicking-unwinding	Type IV secretion-like conjugative transfer relaxase protein TraI	Conjugative relaxase domain protein	TraI protein	Protein TraI	TraI protein	DNA helicase I	OriT nicking and unwinding protein TraI	OriT-specific relaxase; helicase	putative TraI protein	
ECOLI04351	Protein traI	DNA helicase TraI	ATP-dependent exoDNAse, alpha subunit	oriT nicking and unwinding protein	oriT nicking and unwinding protein, fragment	oriT nicking and unwinding protein, fragment	oriT nicking and unwinding protein, fragment	DNA helicase I	Conjugative transfer oriT nicking-unwinding protein	TraI DNA helicase I; similar to YP_190115; identified by match to protein family HMM PF07057	Conjugative transfer relaxase protein TraI	ATP-dependent exoDNAse (Exonuclease V) alpha subunit-helicase superfamily I member-like protein	OriT nicking-unwinding	Type IV secretion-like conjugative transfer relaxase protein TraI	Conjugative relaxase domain protein	TraI protein	Protein TraI	TraI protein	DNA helicase I	OriT nicking and unwinding protein TraI	OriT-specific relaxase; helicase	putative TraI protein	
ECOLI00084	UDP-N-acetylmuramoylalanine--D-glutamate ligase	UDP-N-acetylmuramoylalanine--D-glutamate ligase	UDP-N-acetylmuramoylalanine--D-glutamate ligase	UDP-N-acetylmuramoylalanine--D-glutamate ligase	UDP-N-acetylmuramoylalanine--D-glutamate ligase	UDP-N-acetylmuramoylalanine--D-glutamate ligase	UDP-N-acetylmuramoylalanine--D-glutamate ligase	identified by match to TIGR protein family HMM TIGR00031 UDP-N-acetylmuramoylalanine--D-glutamate ligase	UDP-N-acetylmuramoylalanine--D-glutamate ligase	UDP-N-acetylmuramoylalanine--D-glutamate ligase	UDP-N-acetylmuramoylalanine--D-glutamate ligase	UDP-N-acetylmuramoylalanine--D-glutamate ligase	UDP-N-acetylmuramoylalanine--D-glutamate ligase	UDP-N-acetylmuramoylalanine--D-glutamate ligase	UDP-N-acetylmuramoylalanine--D-glutamate ligase	UDP-N-acetylmuramoylalanine--D-glutamate ligase	UDP-N-acetylmuramoylalanine--D-glutamate ligase	UDP-N-acetylmuramoylalanine--D-glutamate ligase	UDP-N-acetylmuramoylalanine--D-glutamate ligase	UDP-N-acetylmuramoylalanine--D-glutamate ligase	UDP-N-acetylmuramoylalanine--D-glutamate ligase	UDP-N-acetylmuramoylalanine--D-glutamate ligase	UDP-N-acetylmuramoylalanine--D-glutamate ligase	UDP-N-acetylmuramoylalanine--D-glutamate ligase	UDP-N-acetylmuramoylalanine--D-glutamate ligase	UDP-N-acetylmuramoylalanine--D-glutamate ligase	UDP-N-acetylmuramoylalanine--D-glutamate ligase	UDP-N-acetylmuramoylalanine--D-glutamate ligase	UDP-N-acetylmuramoylalanine--D-glutamate ligase	
ECOLI00085	Cell division protein ftsW	Cell division protein ftsW	Probable FtsW-like protein	Cell division protein FtsW	Cell division protein FtsW	Bacterial cell division membrane protein FtsW	Cell division protein, ftsW/rodA/spove family	Cell division protein FtsW	Stage V sporulation protein E	Bacterial cell division membrane protein	Cell division protein ftsW	Stage V sporulation protein E	Cell division protein FtsW	Cell division protein FtsW	Cell division protein ftsW	identified by match to protein family HMM PF01098 stage V sporulation protein E	Cell cycle protein, FtsW/RodA/SpoVE family	Cell division protein FtsW	Cell division protein FtsW	Cell division protein	Cell division protein ftsW	Cell division protein FtsW	stage V sporulation protein E	Putative cell division protein	Cell division protein FtsW	Cell division protein FtsW	Putative cell division protein	Cell division protein ftsW	CDS_ID OB1470; required for spore cortex synthesis stage V sporulation protein E	
ECOLI00086	UDP-N-acetylglucosamine--N-acetylmuramyl- (pentapeptide) pyrophosphoryl-undecaprenol N- acetylglucosamine transferase	UDP-N-acetylglucosamine--N-acetylmuramyl- (pentapeptide) pyrophosphoryl-undecaprenol N- acetylglucosamine transferase	UDP-N-acetylglucosamine--N-acetylmuramyl- (pentapeptide) pyrophosphoryl-undecaprenol N- acetylglucosamine transferase	UDP-N-acetylglucosamine--N-acetylmuramyl- (pentapeptide) pyrophosphoryl-undecaprenol N- acetylglucosamine transferase	UDP-N-acetylglucosamine--N-acetylmuramyl- (pentapeptide) pyrophosphoryl-undecaprenol N- acetylglucosamine transferase	UDP-N-acetylglucosamine--N-acetylmuramyl- (pentapeptide) pyrophosphoryl-undecaprenol N- acetylglucosamine transferase	UDP-N-acetylglucosamine--N-acetylmuramyl- (pentapeptide) pyrophosphoryl-undecaprenol N- acetylglucosamine transferase	similar to GB:M25380, GB:Y00749, GB:J05008, SP:P05305, PID:182259, PID:31255, PID:556202,  and PID:556203; identified by sequence similarity; putative UDP-N-acetylglucosamine--N-acetylmuramyl- (pentapeptide) pyrophosphoryl-undecaprenol N-acetylglucosamine transferase MurG, putative	UDP-N-acetylglucosamine--N-acetylmuramyl- (pentapeptide) pyrophosphoryl-undecaprenol N- acetylglucosamine transferase	UDP-N-acetylglucosamine--N-acetylmuramyl- (pentapeptide) pyrophosphoryl-undecaprenol N- acetylglucosamine transferase	UDP-N-acetylglucosamine--N-acetylmuramyl- (pentapeptide) pyrophosphoryl-undecaprenol N- acetylglucosamine transferase	UDP-N-acetylglucosamine--N-acetylmuramyl- (pentapeptide) pyrophosphoryl-undecaprenol N- acetylglucosamine transferase	UDP-N-acetylglucosamine--N-acetylmuramyl- (pentapeptide) pyrophosphoryl-undecaprenol N- acetylglucosamine transferase	UDP-N-acetylglucosamine--N-acetylmuramyl- (pentapeptide) pyrophosphoryl-undecaprenol N- acetylglucosamine transferase	UDP-N-acetylglucosamine--N-acetylmuramyl- (pentapeptide) pyrophosphoryl-undecaprenol N- acetylglucosamine transferase	UDP-N-acetylglucosamine--N-acetylmuramyl- (pentapeptide) pyrophosphoryl-undecaprenol N- acetylglucosamine transferase	UDP-N-acetylglucosamine--N-acetylmuramyl- (pentapeptide) pyrophosphoryl-undecaprenol N- acetylglucosamine transferase	UDP-N-acetylglucosamine--N-acetylmuramyl- (pentapeptide) pyrophosphoryl-undecaprenol N- acetylglucosamine transferase	UDP-N-acetylglucosamine--N-acetylmuramyl- (pentapeptide) pyrophosphoryl-undecaprenol N- acetylglucosamine transferase	UDP-N-acetylglucosamine--N-acetylmuramyl- (pentapeptide) pyrophosphoryl-undecaprenol N- acetylglucosamine transferase	UDP-N-acetylglucosamine--N-acetylmuramyl- (pentapeptide) pyrophosphoryl-undecaprenol N- acetylglucosamine transferase	UDP-N-acetylglucosamine--N-acetylmuramyl- (pentapeptide) pyrophosphoryl-undecaprenol N- acetylglucosamine transferase	UDP-N-acetylglucosamine--N-acetylmuramyl- (pentapeptide) pyrophosphoryl-undecaprenol N- acetylglucosamine transferase	UDP-N-acetylglucosamine--N-acetylmuramyl- (pentapeptide) pyrophosphoryl-undecaprenol N- acetylglucosamine transferase	UDP-N-acetylglucosamine--N-acetylmuramyl- (pentapeptide) pyrophosphoryl-undecaprenol N- acetylglucosamine transferase	UDP-N-acetylglucosamine--N-acetylmuramyl- (pentapeptide) pyrophosphoryl-undecaprenol N- acetylglucosamine transferase	UDP-N-acetylglucosamine--N-acetylmuramyl- (pentapeptide) pyrophosphoryl-undecaprenol N- acetylglucosamine transferase	UDP-N-acetylglucosamine--N-acetylmuramyl- (pentapeptide) pyrophosphoryl-undecaprenol N- acetylglucosamine transferase	UDP-N-acetylglucosamine--N-acetylmuramyl- (pentapeptide) pyrophosphoryl-undecaprenol N- acetylglucosamine transferase	
ECOLI00087	UDP-N-acetylmuramate--L-alanine ligase	UDP-N-acetylmuramate--L-alanine ligase	UDP-N-acetylmuramate--L-alanine ligase	UDP-N-acetylmuramate--L-alanine ligase	UDP-N-acetylmuramate--L-alanine ligase	UDP-N-acetylmuramate--L-alanine ligase	UDP-N-acetylmuramate--L-alanine ligase	UDP-N-acetylmuramate--alanine ligase	UDP-N-acetylmuramate--L-alanine ligase	UDP-N-acetylmuramate--L-alanine ligase	UDP-N-acetylmuramate--L-alanine ligase	UDP-N-acetylmuramate--L-alanine ligase	UDP-N-acetylmuramate--L-alanine ligase	UDP-N-acetylmuramate--L-alanine ligase	UDP-N-acetylmuramate--L-alanine ligase	UDP-N-acetylmuramate--L-alanine ligase	UDP-N-acetylmuramate--L-alanine ligase	UDP-N-acetylmuramate--L-alanine ligase	UDP-N-acetylmuramate--L-alanine ligase	UDP-N-acetylmuramate--L-alanine ligase	UDP-N-acetylmuramate--L-alanine ligase	UDP-N-acetylmuramate--L-alanine ligase	UDP-N-acetylmuramate--L-alanine ligase	UDP-N-acetylmuramate--L-alanine ligase	UDP-N-acetylmuramate--alanine ligase	UDP-N-acetylmuramate-alanine ligase	UDP-N-acetylmuramate--L-alanine ligase	UDP-N-acetylmuramate--L-alanine ligase	UDP-N-acetylmuramate--L-alanine ligase	
ECOLI00088	D-alanine--D-alanine ligase B	D-alanine--D-alanine ligase	D-alanine--D-alanine ligase B	D-alanine--D-alanine ligase	D-alanine--D-alanine ligase	D-alanine--D-alanine ligase	D-alanine--D-alanine ligase	D-alanine--D-alanine ligase	D-alanine--D-alanine ligase	D-alanine--D-alanine ligase B	D-alanine--D-alanine ligase	D-alanine--D-alanine ligase B	D-alanine--D-alanine ligase A	D-alanine--D-alanine ligase	D-alanine--D-alanine ligase	hypothetical D-alanine-D-alanine ligase B	D-alanine--D-alanine ligase B	D-alanine--D-alanine ligase	D-alanine--D-alanine ligase	D-alanine--D-alanine ligase	D-alanine--D-alanine ligase	D-alanine--D-alanine ligase	D-alanine--D-alanine ligase A	D-alanine--D-alanine ligase B	D-alanine--D-alanine ligase	D-alanine--D-alanine ligase	D-alanine--D-alanine ligase B	D-alanine--D-alanine ligase B	D-alanine--D-alanine ligase	
ECOLI00089	Cell division protein ftsQ	Cell division protein	Cell division protein ftsQ homolog	Cell division protein FtsQ	FtsQ	Cell division protein FtsQ	Cell division septal protein FtsQ	Cell division protein FtsQ	Cell division protein FtsQ	hypothetical cell division protein FtsQ	Cell division protein ftsQ	Cell division protein FtsQ	Putative cell division protein FtsQ	Putative cell division protein	Cell division protein FtsQ	Cell division protein	Cell division protein FtsQ, putative	Putative cell division protein FtsQ	Cell division protein FtsQ	Cell division protein FtsQ	Cell division protein; ingrowth of wall at septum	Cell division protein	Cell division protein FtsQ	Residues 1 to 276 of 276 are 99 pct identical to residues 1 to 276 of a 276 aa protein from Escherichia coli O157:H7 EDL933 ref: NP_285789.1 cell division protein; ingrowth of wall at septum	Cell division protein FtsQ	FtsQ protein	Cell division protein	Cell division protein FtsQ	conserved gene cell division protein FtsQ	
ECOLI00090	Cell division protein ftsA	Cell division protein ftsA	Cell division protein FtsA	Cell division protein	Cell division protein	Cell division protein ftsA	Cell division protein FtsA	Cell division protein FtsA	Cell division protein FtsA	Cell division protein	Cell division protein ftsA	Cell division protein FtsA	Cell division protein ftsA	Cell division protein ftsA	FtsA	Cell division protein ftsA	Cell division protein FtsA	Cell division protein FtsA, putative	Cell division protein FtsA	Cell division protein FtsA	Cell division protein ftsA	Cell division protein ftsA	Cell division protein ftsA	Cell division protein FtsA	Cell division protein FtsA	Probable cell division protein FtsA	FtsA protein	Cell division protein FtsA	Cell division protein ftsA	
ECOLI00091	Cell division protein ftsZ	Cell division protein ftsZ	Cell division protein ftsZ	Cell division protein ftsZ	Cell division protein ftsZ	Cell division protein ftsZ	Cell division protein ftsZ	Cell division protein ftsZ	Cell division protein ftsZ homolog 1	Cell division protein ftsZ	Cell division protein	Cell division protein ftsZ	Cell division protein ftsZ	Cell division protein ftsZ homolog 1	Cell division protein ftsZ	Cell division protein ftsZ	Cell division protein ftsZ	Cell division protein ftsZ	Cell division protein ftsZ	Cell division protein ftsZ	Cell division protein ftsZ	Cell division protein ftsZ	Cell division protein ftsZ homolog 1	Cell division protein ftsZ homolog 1	Cell division protein ftsZ	Cell division protein ftsZ	Cell division protein ftsZ	Cell division protein ftsZ	Cell division protein ftsZ	
ECOLI00092	UDP-3-O-[3-hydroxymyristoyl] N-acetylglucosamine deacetylase	UDP-3-O-[3-hydroxymyristoyl] N-acetylglucosamine deacetylase	UDP-3-O-[3-hydroxymyristoyl] N-acetylglucosamine deacetylase	UDP-3-O-[3-hydroxymyristoyl] N-acetylglucosamine deacetylase	UDP-3-O-[3-hydroxymyristoyl] N-acetylglucosamine deacetylase	UDP-3-O-[3-hydroxymyristoyl] N-acetylglucosamine deacetylase	similar to GB:M86608; identified by sequence similarity; putative UDP-3-0-(3-hydroxymyristoyl) N-acetylglcosamine deacetylase	UDP-3-O-[3-hydroxymyristoyl] N-acetylglucosamine deacetylase	UDP-3-0-acyl N-acetylglucosamine deacetylase	UDP-3-0-acyl N-acetylglucosamine deacetylase	UDP-3-O-3-hydroxymyristoyl N-acetylglucosamine deacetylase	UDP-3-O-[3-hydroxymyristoyl] N-acetylglucosamine deacetylase	UDP-3-O-[3-hydroxymyristoyl] N-acetylglucosamine deacetylase	UDP-3-O-[3-hydroxymyristoyl] N-acetylglucosamine deacetylase	UDP-3-O-[3-hydroxymyristoyl] N-acetylglucosamine deacetylase	UDP-3-O-[3-hydroxymyristoyl] N-acetylglucosamine deacetylase	UDP-3-O-[3-hydroxymyristoyl] N-acetylglucosamine deacetylase	UDP-3-O-[3-hydroxymyristoyl] N-acetylglucosamine deacetylase	UDP-3-0-(3-hydroxymyristoyl) N-acetylglucosamine deacetylase	UDP-3-O-[3-hydroxymyristoyl] N-acetylglucosamine deacetylase	UDP-3-O-[3-hydroxymyristoyl] N-acetylglucosamine deacetylase	Probable UDP-3-O-3-hydroxymyristoyl N- acetylglucosamine deacetylase	UDP-3-O-[3-hydroxymyristoyl] N-acetylglucosamine deacetylase	putative UDP-3-O-3-hydroxymyristoyl N-acetylglucosamine deacetylase	UDP-3-O-[3-hydroxymyristoyl] N-acetylglucosamine deacetylase	UDP-3-O-[3-hydroxymyristoyl] N-acetylglucosamine deacetylase	UDP-3-O-[3-hydroxymyristoyl] N-acetylglucosamine deacetylase	similar to GB:X62083, GB:M80613, SP:P25440, PID:1370115, PID:182769, PID:2181873, PID:2181875, PID:31472, and PID:577293; identified by sequence similarity; putative UDP-3-0-acyl N-acetylglucosamine deacetylase	UDP-3-O-[3-hydroxymyristoyl] N-acetylglucosamine deacetylase	
ECOLI00093	Secretion monitor	Secretion monitor precursor	Secretion monitor	Secretion monitor	Residues 27 to 221 of 221 are 98 pct identical to residues 1 to 195 of a 195 aa protein from Escherichia coli K12 gb: AAC73208.1 orf, conserved hypothetical protein	Secretion monitor	Secretion monitor	putative inner membrane protein	similar to Salmonella typhi CT18 conserved hypothetical protein conserved hypothetical protein	Secretion monitor	Secretion monitor	conserved hypothetical protein	conserved hypothetical protein	conserved hypothetical protein	orf conserved hypothetical protein	Secretion monitor	Hypothetical protein precursor	Secretion monitor	Hypothetical protein precursor	Putative exported protein precursor	conserved hypothetical protein	Hypothetical protein precursor	SecA regulator SecM	Secretion monitor family proten precursor	Secretion monitor precursor	Putative uncharacterized protein	Secretion monitor protein	Secretion monitor family proten	Regulator of secA translation	
ECOLI00094	Protein translocase subunit secA	Protein translocase subunit secA	Protein translocase subunit secA	Protein translocase subunit secA	Protein translocase subunit secA	Protein translocase subunit secA	Preprotein translocase subunit secA	Protein translocase subunit secA	Protein translocase subunit secA	identified by match to PFAM protein family HMM PF04227 preprotein translocase SecA subunit	Protein translocase subunit secA	Protein translocase subunit secA	Protein translocase subunit secA	Protein translocase subunit secA	Protein translocase subunit secA	Protein translocase subunit secA	Protein translocase subunit secA	Protein translocase subunit secA	Protein translocase subunit secA	Protein translocase subunit secA	Protein translocase subunit secA	Protein translocase subunit secA	Protein translocase subunit secA	Protein translocase subunit secA	Protein translocase subunit secA	Preprotein translocase subunit SecA	Protein translocase subunit secA	Protein translocase subunit secA	Protein translocase subunit secA	
ECOLI00095	Mutator mutT protein	Mutator MutT protein	Mutator mutT protein	MutT	NTP pyrophosphohydrolase	7,8-dihydro-8-oxoguanine-triphosphatase	hypothetical mutator MutT protein	Probable pyrophosphohydrolase	Mutator mutT protein	Mutator MutT protein	Mutator mutT protein	Mutator protein	Mutator mutT protein	mutator protein	Mutator MutT protein	7,8-dihydro-8-oxoguanine-triphosphatase, prefers dGTP, causes AT-GC transversions	Mutator mutT protein	7,8-dihydro-8-oxoguanine-triphosphatase	Mutator mutT protein	NTP pyrophosphohydrolase	Residues 1 to 129 of 129 are 98 pct identical to residues 1 to 129 of a 129 aa protein from Escherichia coli K12 ref: NP_414641.1 7,8-dihydro-8-oxoguanine-triphosphatase; prefers dGTP, causes AT-GC transversions	Mutator protein MutT	Mutator mutT protein	Mutator protein MutT	Mutator protein MutT	MutT putative mutator protein	IPR000086: NUDIX hydrolase; IPR003561: Mutator MutT 7,8-dihydro-8-oxoguanine-triphosphatase, prefers dGTP	similar to Salmonella typhi CT18 7,8-dihydro-8-oxoguanine-triphosphatase 7,8-dihydro-8-oxoguanine-triphosphatase	7,8-dihydro-8-oxoguanine-triphosphatase, prefers dGTP	
ECOLI00096	UPF0243 zinc-binding protein yacG	UPF0243 zinc-binding protein HI0891	UPF0243 zinc-binding protein PM0089	UPF0243 zinc-binding protein PA4530	UPF0243 zinc-binding protein VV2784	UPF0243 zinc-binding protein yacG	Putative uncharacterized protein	conserved hypothetical protein	UPF0243 zinc-binding protein yacG	UPF0243 zinc-binding protein VC_2429	UPF0243 zinc-binding protein SO_0411	UPF0243 zinc-binding protein ECA3804	best DB hits: BLAST: pir:E64732; yacG protein - Escherichia coli (strain K-12) -----; E=9e-08 gb:AAK02173.1; (AE006044) unknown [Pasteurella multocida]; E=8e-05 pir:E82078; conserved hypothetical protein VC2429 [imported] -; E=2e-04 COG: yacG; COG3024 Uncharacterized BCR; E=9e-09 conserved hypothetical protein	UPF0243 zinc-binding protein PSPTO_0922	UPF0243 zinc-binding protein VP2529	UPF0243 zinc-binding protein yacG	UPF0243 zinc-binding protein VV1_1619	Residues 1 to 65 of 65 are 100 pct identical to residues 1 to 65 of a 65 aa protein from Escherichia coli O157:H7 EDL933 ref: NP_285797.1 orf, conserved hypothetical protein	UPF0243 zinc-binding protein YPO3432/y0755/YP_0252	UPF0243 zinc-binding protein plu3643	Similar to conserved hypothetical protein hypothetical protein	conserved gene hypothetical protein	Similar to conserved hypothetical protein hypothetical protein	UPF0243 zinc-binding protein CV_3823	putative cytoplasmic protein	similar to Salmonella typhi CT18 conserved hypothetical protein conserved hypothetical protein	UPF0243 zinc-binding protein YPTB0700	Evidence 4 : Homolgs of previously reported genes of unknown function conserved hypothetical protein; putative Zinc-binding protein	non-essential pilus assembly protein	
ECOLI00097	UPF0289 protein yacF	UPF0289 protein yacF	UPF0289 protein BPSL3012	conserved hypothetical protein	UPF0289 protein yacF	UPF0289 protein VC_2428	UPF0289 protein BP3816	UPF0289 protein BB4433	UPF0289 protein SO_0412	UPF0289 protein ECA3803	UPF0289 protein BPP3960	UPF0289 protein BMA2535	UPF0289 protein VP2528	UPF0289 protein yacF	UPF0289 protein CBU_0150	UPF0289 protein VV1_1620	Residues 1 to 247 of 247 are 99 pct identical to residues 1 to 247 of a 247 aa protein from Escherichia coli K12 ref: NP_414644.1 orf, conserved hypothetical protein	UPF0289 protein YPO3431/y0756/YP_0253	UPF0289 protein NE0599	UPF0289 protein RSc2829	UPF0289 protein plu3642	similar to conserved hypothetical protein hypothetical protein	conserved gene hypothetical protein	similar to conserved hypothetical protein hypothetical protein	UPF0289 protein CV_3824	putative cytoplasmic protein	similar to Salmonella typhi CT18 conserved hypothetical protein conserved hypothetical protein	UPF0289 protein YPTB0701	UPF0289 protein MCA2091	
ECOLI00098	Dephospho-CoA kinase	Uncharacterized protein C14G10.01 [Source:GeneDB_Spombe;Acc:SPCC14G10.01]	Dephospho-CoA kinase	Dephospho-CoA kinase	Dephospho-CoA kinase	dephospho-CoA kinase, putative	Dephospho-CoA kinase	Dephospho-CoA kinase	Dephospho-CoA kinase	DEHA2G13310p;similar to uniprot|Q03941 Saccharomyces cerevisiae YDR196c predicted to catalyze the final step in synthesis of coenzyme A;	identified by match to PFAM protein family HMM PF01121 hypothetical protein	Dephospho-CoA kinase	Dephospho-CoA kinase	Dephospho-CoA kinase	Dephospho-CoA kinase	Dephospho-CoA kinase	Dephospho-CoA kinase	Dephospho-CoA kinase	Dephospho-CoA kinase	Dephospho-CoA kinase	Dephospho-CoA kinase	Dephospho-CoA kinase	Dephospho-CoA kinase	Dephospho-CoA kinase	Dephospho-CoA kinase	Dephospho-CoA kinase	Dephospho-CoA kinase	Dephospho-CoA kinase	Dephospho-CoA kinase	
ECOLI00099	GMP reductase	GMP reductase	GMP reductase	GMP reductase	GMP reductase	GMP reductase	GMP reductase	putative GMP reductase	GuaB gene for inosine 5-monophosphase dehydrogenase subunit	GMP reductase	GMP reductase	identified by match to protein family HMM PF00478; match to protein family HMM TIGR01306 guanosine monophosphate reductase	GMP reductase	GMP reductase	GMP reductase	GMP reductase	GMP reductase	GMP reductase	GMP reductase	CDS_ID OB1310 GMP reductase	GMP reductase	GMP reductase	GMP reductase	GMP reductase	GMP reductase	GMP reductase	Residues 1 to 347 of 347 are 99 pct identical to residues 1 to 347 of a 347 aa protein from Escherichia coli K12 ref: NP_414646.1 GMP reductase	GMP reductase	GMP reductase	
ECOLI00100	Protein transport protein hofC	Protein transport protein hofC homolog	HofC	Type IV pilus (Tfp) assembly protein PilC	Protein transport protein HofC	Type IV pilus assembly protein PilC	putative Type IV pilin biogenesis protein	Protein transport protein hofC	Type IV pilin assembly protein pilC	Type IV pilus biogenesis protein PilC	Protein transport protein	Putative general secretion pathway protein F	Type IV pilus biogenesis protein PilC	Type IV pilin biogenesis protein PilC	Putative integral membrane protein involved in biogenesis of fimbriae, protein transport, DNA uptake	Type 4 pili biogenesis protein	Type IV pilin biogenesis protein	Residues 1 to 400 of 400 are 98 pct identical to residues 1 to 400 of a 400 aa protein from Escherichia coli O157:H7 EDL933 ref: NP_285802.1 putative integral membrane protein HofC; involved in biogenesis of fimbriae, protein transport, DNA uptake	Putative type II secretion system protein	Protein transport protein HofC	IPR003004: Bacterial general secretion pathway protein F putative component in type IV pilin biogenesis	similar to Salmonella typhi CT18 protein transport protein HofC protein transport protein HofC	Putative outer membrane protein export (MTB) sytem, hofC subunit	Evidence 2a : Function of homologous gene experimentally demonstrated in an other organism; Product type m : membrane component type 4 fimbrial assembly protein	pilus assembly protein PilC	Similar to: HI0297, HOFC_HAEIN putative type IV pilin secretion protein	General secretory pathway protein F HofF protein	Type IV pili biogenesis protein PilC	Similar to Q888U1 Type IV pilus biogenesis protein PilC from Pseudomonas syringae (pv. tomato) (405 aa).  FASTA: opt: 1017 Z-score: 1153.2 E(): 2.4e-56 Smith-Waterman score: 1017; 39.055identity in 402 aa overlap. Termed pilF in N. gonorrhoeae. Type IV pili polytopic inner membrane protein	
ECOLI00101	Protein transport protein hofB	Protein transport protein hofB homolog	Type 4 fimbrial assembly protein pilB	Putative type II protein secretion system E protein	Type IV pilus (Tfp) assembly protein PilB	Protein transport protein HofB	Putative type IV pilus assembly protein	putative type IV pilin assembly protein PilB	Type IV pilus biogenesis protein PilB	Protein transport protein hofB	Type IV pilus assembly protein PilB	Type IV pilus biogenesis protein PilB	Protein transport protein	Type IV pilus biogenesis protein PilB	Type II/IV secretion system protein	Type IV pilin assembly protein PilB	Putative integral membrane protein involved in biogenesis of fimbriae, protein transport, DNA uptake	Type 4 pili biogenesis protein	Type IV pilin assembly protein PilB	Putative type II secretion system protein	Probable type iv pilus assembly protein	pilus assembly protein PilB	conserved gene (type IV) pilus assembly protein PilB	pilus assembly protein PilB	Type 4 fimbrial biogenesis protein	Pilus biogenesis protein	identified by similarity to GP:4139237; match to protein family HMM PF00437 general secretory pathway protein E	identified by sequence similarity; putative; ORF located using Blastx/Glimmer/Genemark pilus biogenesis protein	IPR001482: Bacterial type II secretion system protein E putative integral membrane protein involved in biogenesis of fimbriae (type IV pilin), protein transport, DNA uptake	
ECOLI00102	Prepilin peptidase-dependent protein D	Prepilin peptidase-dependent protein D homolog	Fimbrial protein	Prepilin peptidase dependent protein D	Related to prepilin peptidase dependent protein D	Prepilin peptidase dependent protein D	Prepilin peptidase dependent protein D	Prelipin peptidase dependent protein	Type 4 major prepilin protein	Residues 1 to 146 of 146 are 99 pct identical to residues 1 to 146 of a 146 aa protein from Escherichia coli O157:H7 EDL933 ref: NP_285804.1 prelipin peptidase dependent protein	Putative prepilin peptidase dependent protein D	Prepilin peptidase dependent protein D	similar to type IV pilin PilA hypothetical protein	similar to type IV pilin PilA hypothetical protein	Fimbrial protein	IPR001082: Fimbrial protein pilin; IPR001120: Prokaryotic N-terminal methylation site putative major component of type IV pilin, prelipin peptidase dependent protein	similar to Salmonella typhi CT18 prepilin peptidase dependent protein D precursor prepilin peptidase dependent protein D precursor	Putative major component of type IV pilin, prelipin peptidase dependent protein	Fimbrial protein	Similar to: HI0299, PPDD_HAEIN Type IV pilin subunit protein	General secretory pathway proteins G and H and related periplasmic/secreted proteins HofG protein	Prelipin peptidase dependent protein	possible prepilin peptidase dependent protein D	general secretion pathway protein H	Fimbrial protein pilin	Code: NU; COG: COG4969 prelipin peptidase dependent protein	general secretion pathway protein H	putative prelipin peptidase dependent protein	Code: NU; COG: COG4969 prelipin peptidase dependent protein	
ECOLI00103	Nicotinate-nucleotide pyrophosphorylase	Nicotinate-nucleotide pyrophosphorylase	Probable nicotinate-nucleotide pyrophosphorylase	Nicotinate-nucleotide pyrophosphate carboxylating	Nicotinate-nucleotide pyrophosphorylase	Nicotinate-nucleotide pyrophosphorylase	Nicotinate-mononucleotide pyrophosphorylase	Nicotinate-nucleotide pyrophosphorylase	Nicotinate-nucleotide pyrophosphorylase	Quinolinate phosphoribosyltransferase	Probable nicotinate-nucleotide pyrophosphorylase	Nicotinate-nucleotide pyrophosphorylase	283aa long hypothetical nicotinate-nucleotide pyrophosphorylase	Nicotinate-nucleotide pyrophosphorylase	Nicotinate-nucleotide pyrophosphorylase	Putative nicotinate-nucleotide pyrophosphorylase	Quinolinate phosphoribosyl transferase	Nicotinate-nucleotide pyrophosphorylase:Quinolinate phosphoriobsyl transferase	Quinolinate phosphoribosyl transferase:Nicotinate -nucleotide pyrophosphorylase	NadC nicotinate-nucleotide pyrophosphorylase	Nicotinate-nucleotide pyrophosphorylase (Quinolinate phosphoribosyltransferase	hypothetical nicotinate-nucleotide pyrophosphorylase	Nicotinate-nucleotide pyrophosphorylase:Quinolinate phosphoriobsyl transferase	Nicotinate-nucleotide pyrophosphorylase	Nicotinate-nucleotide pyrophosphorylase	Nicotinate-nucleotide pyrophosphorylase	Nicotinate-nucleotide pyrophosphorylase	Probable nicotinate-nucleotide pyrophosphorylase	Nicotinate-nucleotide pyrophosphorylase	
ECOLI00104	1,6-anhydro-N-acetylmuramyl-L-alanine amidase ampD	AmpD protein	AmpD	Beta-lactamase expression regulator AmpD	AmpD protein	AmpD protein	N-acetylmuramyl-L-alanine amidase	putative AmpD protein	AmpD protein	AmpD protein	N-acetylmuramoyl-L-alanine amidase	N-acetylmuramoyl-L-alanine amidase	AmpD protein	Anhydro-N-acetylmuramyl-tripeptide amidase	N-acetyl-anhydromuramyl-L-alanine amidase AmpD	N-acetylmuramoyl-L-alanine amidase	AmpD protein	AmpD protein	Regulates ampC	AmpD protein	Residues 1 to 183 of 183 are 98 pct identical to residues 1 to 183 of a 183 aa protein from Escherichia coli O157:H7 EDL933 ref: NP_285806.1 regulates ampC	Putative signalling protein in beta-lactamase regulation	N-acetylmuramoyl-L-alanine amidase	Putative amidase protein	identified by match to protein family HMM PF01510 N-acetylmuramoyl-L-alanine amidase, putative	Anhydro-N-acetylmuramyl-tripeptide amidase	N-acetyl-anhydromuramyl-L-alanine amidase	similar to Salmonella typhi CT18 AmpD protein (anhydro-N-acetylmuramyl-tripeptide amidase) AmpD protein (anhydro-N-acetylmuramyl-tripeptide amidase)	N-acetyl-anhydromuramyl-L-alanine amidase	
ECOLI00105	Protein ampE	AmpE protein	AmpE protein	AmpE protein	Putative membrane-bound sensory transducer	AmpE protein	Regulates ampC	Residues 14 to 297 of 297 are 100 pct identical to residues 1 to 284 of a 284 aa protein from Escherichia coli K12 ref: NP_414653.1 regulates ampC	Putative membrane-bound sensory transducer in beta-lactamase regulation	Signaling protein AmpE	putative transmembrane protein	similar to Salmonella typhi CT18 AmpE protein AmpE protein	Putative transmembrane protein, putative protease	Inner membrane protein AmpE	Membrane protein required for beta-lactamase induction	Putative transmembrane protein	identified by similarity to SP:P13017 putative inner membrane protein AmpE	identified by similarity to SP:P13017 inner membrane protein AmpE	identified by similarity to SP:P13017 inner membrane protein AmpE	Code: V; COG: COG3725 regulates ampC	Evidence 3 : Function proposed based on presence of conserved amino acid motif, structural feature or limited homolgy; Product type m : membrane component putative ampicillin resistance protein	regulates ampC; Code: V; COG: COG3725 AmpE	AmpE signaling modulator of AmpD	Code: V; COG: COG3725 regulates ampC	AmpE protein	AmpE protein	Signaling modulator of AmpD, AmpE	Putative membrane-bound sensory transducer in beta-lactamase regulation	Signaling modulator of AmpD, AmpE	
ECOLI00106	Aromatic amino acid transport protein aroP	Aromatic amino acid transport protein aroP	Aromatic amino acid transport protein aroP	Aromatic amino acid transport protein	Aromatic amino acid permease	Aromatic amino acid transport protein aroP	probable amino acid permease	Residues 1 to 457 of 457 are 99 pct identical to residues 1 to 457 of a 457 aa protein from Escherichia coli K12 ref: NP_414654.1 aromatic amino acid transport protein	Aromatic amino acid transport protein	Aromatic amino acid transport protein	IPR002293: Amino acid/polyamine transporter, family I; IPR004840: Amino acid permease APC family, aromatic amino acid transporter	similar to Salmonella typhi CT18 aromatic amino acid transport protein AroP aromatic amino acid transport protein AroP	APC family, aromatic amino acid transporter	Aromatic amino acid transporter	Aromatic amino acid transport protein aroP	identified by match to protein family HMM PF00324 aromatic amino acid permease	Amino acid permease-associated region	Code: E; COG: COG1113 aromatic amino acid transport protein	Code: E; COG: COG1113 aromatic amino acid transport protein	aromatic amino acid transport protein	Amino acid permease-associated region	Code: E; COG: COG1113 aromatic amino acid transport protein	Aromatic amino acid transport protein AroP	Aromatic amino acid transport protein	hypothetical protein similarity to COG1113 Gamma-aminobutyrate permease and related permeases(Evalue: 1E-146)	Aromatic amino acid transport protein AroP	aromatic amino acid transport protein AroP Orthologue of BL0152	Aromatic amino acid transport protein	Aromatic amino acid/H+ symporter	
ECOLI00107	Pyruvate dehydrogenase complex repressor	Probable transcriptional regulator	Pyruvate dehydrogenase complex repressor	Pyruvate dehydrogenase complex repressor	putative pyruvate dehydrogenase complexrepressor	Pyruvate dehydrogenase complex repressor	Pyruvate dehydrogenase complex repressor	Pyruvate dehydrogenase complex repressor	Pyruvate dehydrogenase complex repressor	Pyruvate dehydrogenase complex repressor	Pyruvate dehydrogenase complex repressor	transcriptional regulator	Pyruvate dehydrogenase complex repressor	Residues 12 to 265 of 265 are 99 pct identical to residues 1 to 254 of a 254 aa protein from Escherichia coli O157:H7 EDL933 ref: NP_285809.1 transcriptional regulator for pyruvate dehydrogenase complex	Pyruvate dehydrogenase complex repressor	Pyruvate dehydrogenase complex repressor	IPR000524: Bacterial regulatory protein, GntR family transcriptional repressor for pyruvate dehydrogenase complex (GntR family)	similar to Salmonella typhi CT18 pyruvate dehydrogenase complex repressor pyruvate dehydrogenase complex repressor	Transcriptional repressor for pyruvate dehydrogenase complex	GntR-family transcriptional regulator	pyruvate dehydrogenase complex repressor	Pyruvate dehydrogenase complex repressor	identified by similarity to SP:P06957; match to protein family HMM PF00392; match to protein family HMM PF07729 pyruvate dehydrogenase complex repressor	regulatory protein GntR, HTH:GntR, C-terminal	Code: K; COG: COG2186 transcriptional regulator for pyruvate dehydrogenase complex	Evidence 2b : Function of strongly homologous gene; Product type r : regulator transcriptional repressor for pyruvate dehydrogenase complex (GntR family)	transcriptional regulator for pyruvate dehydrogenase complex; Code: K; COG: COG2186 PdhR	pyruvate dehydrogenase complex repressor	GntR-like protein	
ECOLI00108	Pyruvate dehydrogenase E1 component	Pyruvate dehydrogenase	Pyruvate dehydrogenase E1 component	Putative pyruvate dehydrogenase E1 component	Pyruvate dehydrogenase, E1 component	AceE	Pyruvate dehydrogenase E1 component	Pyruvate dehydrogenase complex, dehydrogenase component	Pyruvate dehydrogenase complex, E1 component	Pyruvate dehydrogenase E1 component	Pyruvate dehydrogenase E1 component	putative Pyruvate dehydrogenase complex, dehydrogenase component	Pyruvate dehydrogenase E1 component	Pyruvate dehydrogenase, E1 component	Pyruvate dehydrogenase E1 component	Pyruvate dehydrogenase E1 component	Pyruvate dehydrogenase complex, E1 component, pyruvate dehydrogenase	Pyruvate dehydrogenase e1 component	PMID: 9171401 best DB hits: BLAST: swissprot:Q59637; ODP1_PSEAE PYRUVATE DEHYDROGENASE E1 COMPONENT; E=0.0 embl:CAA75394.1; (Y15124) pyruvate dehydrogenase (lipoamide); E=0.0 swissprot:Q59097; ODP1_ALCEU PYRUVATE DEHYDROGENASE E1 COMPONENT; E=0.0 COG: PA5015; COG2609 Pyruvate dehydrogenase, decarboxylase component; E=0.0 BH2352; COG0021 Transketolase; E=3e-05 PFAM: PF00456; Transketolase, thiamine diphosp; E=0.02 pyruvate dehydrogenase E1 component	Pyruvate dehydrogenase E1 component	Pyruvate dehydrogenase, E1 component	Pyruvate dehydrogenase E1 component	Pyruvate dehydrogenase, E1 component	Pyruvate dehydrogenase, E1 component	Pyruvate dehydrogenase E1 component	Pyruvate dehydrogenase E1 component	Pyruvate dehydrogenase E1 component	Pyruvate dehydrogenase E1 component	Pyruvate dehydrogenase complex, dehydrogenase component	
ECOLI00109	Dihydrolipoyllysine-residue acetyltransferase component of pyruvate dehydrogenase complex	Dihydrolipoamide acetyltranferase	Dihydrolipoamide acetyltranferase	Dihydrolipoyllysine-residue acetyltransferase component of pyruvate dehydrogenase complex	Pyruvate dehydrogenase, E2 component, dihydrolipoamide acetyltransferase	AceF	Dihydrolipoyllysine-residue acetyltransferase component of pyruvate dehydrogenase complex	Pyruvate dehydrogenase, E2 component, dihydrolipoamide acetyltransferase	Dihydrolipoamide acetyltransferase	Dihydrolipoamide acetyltransferase component (E2) of pyruvate dehydrogenase	Dihydrolipoamide acetyltransferase component of pyruvate dehydrogenase complex	putative pyruvate dehydrogenase E2 component dihydrolipoamide acetyltransferase	Pyruvate dehydrogenase, E2 component, dihydrolipoamide acetyltransferase	Pyruvate dehydrogenase complex, E2 component, dihydrolipoamide acetyltransferase	Dihydrolipoamide acetyltransferase component of pyruvate dehydrogenase complex	PMID: 6345153 PMID: 6821375 PMID: 2121129 best DB hits: BLAST: pir:C82079; pyruvate dehydrogenase, E2 component, dihydrolipoamide; E=4e-55 pir:H75540; pyruvate dehydrogenase complex, dihydrolipoamide; E=4e-55 gb:AAK02978.1; (AE006128) AceF [Pasteurella multocida]; E=6e-54 COG: VC2413; COG0508 Dihydrolipoamide acyltransferases; E=3e-56 PFAM: PF00364; Biotin-requiring enzyme; E=2.1e-20 PF02817; e3 binding domain; E=8.5e-14 PF00198; 2-oxo acid dehydrogenases acylt; E=8.5e-100 pyruvate dehydrogenase, E2 component, dihydrolipoamide acetyltransferase	Dihydrolipoyllysine-residue acetyltransferase component of pyruvate dehydrogenase complex	Pyruvate dehydrogenase complex, E2 component, dihydrolipoamide acetyltransferase	Dihydrolipoamide acetyltransferase component of pyruvate dehydrogenase complex	Pyruvate dehydrogenase, E2 component, dihydrolipoamide acetyltransferase	Pyruvate dehydrogenase, E2 component, dihydrolipoamide acetyltransferase	Pyruvate dehydrogenase	Dihydrolipoamide acetyltransferase component of pyruvate dehydrogenase complex	Pyruvate/2-oxoglutarate dehydrogenase complex, dihydrolipoamide acyltransferase component	Residues 1 to 626 of 626 are 98 pct identical to residues 1 to 630 of a 630 aa protein from Escherichia coli K12 ref: NP_414657.1 pyruvate dehydrogenase (dihydrolipoyltransacetylase component)	Dihydrolipoamide acetyltransferase component of pyruvate dehydrogenase complex	AceF protein	Probable dihydrolipoamide acetyltransferase component of pyruvate dehydrogenase complex (E2) protein	Dihydrolipoamide acetyltransferase component of pyruvate dehydrogenase complex	
ECOLI00110	Dihydrolipoyl dehydrogenase	Dihydrolipoyl dehydrogenase	Pyruvate dehydrogenase, E3 component, lipoamide dehydrogenase	Dihydrolipoyl dehydrogenase	Dihydrolipoyl dehydrogenase	Dihydrolipoyl dehydrogenase	Dihydrolipoyl dehydrogenase	Dihydrolipoyl dehydrogenase	Dihydrolipoyl dehydrogenase	Putative dihydrolipoamide dehydrogenase	putative pyruvate/2-oxoglutarate dehydrogenase complex, dihydrolipoamide dehydrogenase component	Dihydrolipoyl dehydrogenase	dihydrolipoamide dehydrogenase	Dihydrolipoyl dehydrogenase	Dihydrolipoamide dehydrogenase	Dihydrolipoamide dehydrogenase	Dihydrolipoyl dehydrogenase	Dihydrolipoyl dehydrogenase	PMID: 6352260 PMID: 2211531 best DB hits: BLAST: pir:A82753; dihydrolipoamide dehydrogenase XF0868 [imported] -; E=1e-102 swissprot:O50286; DLDH_VIBPA DIHYDROLIPOAMIDE DEHYDROGENASE (E3; E=1e-102 swissprot:P00391; DLDH_ECOLI DIHYDROLIPOAMIDE DEHYDROGENASE (E3; E=1e-101 COG: XF0868_2; COG1249 Dihydrolipoamide dehydrogenase/glutathione; E=1e-103 PFAM: PF02032; Phytoene dehydrogenase related; E=0.00021 PF00070; Pyridine nucleotide-disulphide; E=2.6e-75 PF02852; Pyridine nucleotide-disulphide; E=8.6e-41 dihydrolipoamide dehydrogenase	Dihydrolipoyl dehydrogenase	Dihydrolipoamide dehydrogenase	Pyruvate dehydrogenase, E3 component, dihydrolipoamide dehydrogenase	Dihydrolipoyl dehydrogenase	Dihydrolipoyl dehydrogenase	CDS_ID OB1415; dihydrolipoamide dehydrogenase pyruvate dehydrogenase E3	Dihydrolipoyl dehydrogenase	Dihydrolipoyl dehydrogenase	Dihydrolipoamide dehydrogenase/glutathione oxidoreductase and related enzymes	Dihydrolipoyl dehydrogenase	
ECOLI00111	Uncharacterized protein yacH	Hypothetical protein yacH	Putative uncharacterized protein	Putative membrane protein	similar to Escherichia coli K12 putative membrane protein gi: 1786308 (618 aa). BLAST with identity of 97% in 617 aa. This CDS contains an in-frame stop codon. The sequence has been checked and is believed to be correct. pseudo	putative outer membrane protein	similar to Salmonella typhi CT18 putative exported protein putative exported protein	Putative outer membrane protein	putative membrane protein	putative membrane protein	hypothetical protein	Putative uncharacterized protein	Hypothetical integral membrane protein YacH	Hypothetical protein precursor	Hypothetical protein precursor	Hypothetical protein precursor	Hypothetical protein precursor	Putative uncharacterized protein yacH	conserved hypothetical protein KEGG: bcn:Bcen_4476 hypothetical protein	conserved hypothetical protein KEGG: she:Shewmr4_3819 hypothetical protein	conserved hypothetical protein KEGG: son:SO4649 hypothetical protein	putative membrane protein	conserved hypothetical protein KEGG: shm:Shewmr7_3910 hypothetical protein	Hypothetical protein precursor	conserved hypothetical protein	conserved hypothetical protein KEGG: son:SO4649 hypothetical protein	Putative uncharacterized protein precursor	Putative uncharacterized protein precursor	Putative outer membrane protein precursor	
ECOLI00112	Aconitate hydratase 2	Aconitate hydratase 2	Aconitate hydratase 2	Aconitate hydratase 2	Aconitate hydratase	Aconitate hydratase B	Aconitate hydratase B	Aconitate hydratase 2	AcnB	Aconitate hydratase 2	Aconitate hydratase	Aconitate hydrase B	Aconitate hydratase 2	Aconitate hydratase 2	putative aconitate hydratase 2	Aconitate hydratase 2	Aconitate hydratase 2	Putative aconitate hydratase	Putative aconitate hydratase	Aconitate hydratase 2	Aconitate hydratase 2	Aconitate hydratase 2	Putative aconitate hydratase	ACONITATE HYDRATASE	Aconitate hydratase 2	Aconitate hydratase 2	Aconitate hydrase B	Aconitase hydrase B	Residues 52 to 916 of 916 are 99 pct identical to residues 1 to 865 of a 865 aa protein from Escherichia coli K12 ref: NP_414660.1 aconitate hydrase B	
ECOLI00113	UPF0231 protein yacL	UPF0231 protein PM0457	UPF0231 protein VV2750	UPF0231 protein yacL	conserved hypothetical protein	UPF0231 protein yacL	UPF0231 protein VC_0605	UPF0231 protein SO_3983	UPF0231 protein ECA3777	UPF0231 protein VP2494	UPF0231 protein yacL	UPF0231 protein VV1_1657	Residues 1 to 136 of 136 are 98 pct identical to residues 1 to 136 of a 136 aa protein from Escherichia coli O157:H7 EDL933 ref: NP_285815.1 orf, conserved hypothetical protein	UPF0231 protein YPO3414/y0772/YP_0271	UPF0231 protein plu3616	putative cytoplasmic protein	similar to Salmonella typhi CT18 conserved hypothetical protein conserved hypothetical protein	UPF0231 protein YPTB0717	putative coproporphyrinogen III oxidase	Similar to: HI1724, YH24_HAEIN conserved hypothetical protein	Uncharacterized BCR Hypothetical protein	UPF0231 protein yacL	conserved hypothetical protein	Code: S; COG: COG3112 conserved hypothetical protein	Code: S; COG: COG3112 conserved hypothetical protein	Code: S; COG: COG3112; orf conserved hypothetical protein	UPF0231 protein yacL	Uncharacterised conserved protein UCP006287	Uncharacterized conserved protein UCP006287	
ECOLI00114	S-adenosylmethionine decarboxylase proenzyme	S-adenosylmethionine decarboxylase proenzyme	S-adenosylmethionine decarboxylase proenzyme	S-adenosylmethionine decarboxylase proenzyme	S-adenosylmethionine decarboxylase proenzyme	S-adenosylmethionine decarboxylase proenzyme	S-adenosylmethionine decarboxylase proenzyme	S-adenosylmethionine decarboxylase proenzyme	S-adenosylmethionine decarboxylase proenzyme	S-adenosylmethionine decarboxylaseproenzyme	S-adenosylmethionine decarboxylase proenzyme	S-adenosylmethionine decarboxylase proenzyme	S-adenosylmethionine decarboxylase proenzyme	Residues 1 to 264 of 264 are 99 pct identical to residues 1 to 264 of a 264 aa protein from Escherichia coli O157:H7 EDL933 ref: NP_285816.1 S-adenosylmethionine decarboxylase	S-adenosylmethionine decarboxylase proenzyme	S-adenosylmethionine decarboxylase proenzyme	S-adenosylmethionine decarboxylase proenzyme	S-adenosylmethionine decarboxylase, proenzyme	similar to Salmonella typhi CT18 S-adenosylmethionine decarboxylase proenzyme S-adenosylmethionine decarboxylase proenzyme	S-adenosylmethionine decarboxylase proenzyme	S-adenosylmethionine decarboxylase proenzyme	S-adenosylmethionine decarboxylase proenzyme	S-adenosylmethionine decarboxylase proenzyme	S-adenosyl methionine decarboxylase proenzyme	identified by similarity to SP:P09159; match to protein family HMM PF02675 S-adenosylmethionine decarboxylase	identified by similarity to SP:P09159; match to protein family HMM PF02675 S-adenosylmethionine decarboxylase proenzyme	Adenosylmethionine decarboxylase	Code: E; COG: COG1586 S-adenosylmethionine decarboxylase	Adenosylmethionine decarboxylase	
ECOLI00115	Spermidine synthase	highly similar to sp|Q12074 Saccharomyces cerevisiae YPR069c SPE3 putrescine aminopropyltransferase (spermidine synthase) P2.22.f2.1, hypothetical start	Spermidine synthase [Source:GeneDB_Spombe;Acc:SPBC12C2.07c]	highly similar to sp|Q12074 Saccharomyces cerevisiae YPR069c SPE3 putrescine aminopropyltransferase (spermidine synthase), start by similarity	Probable spermidine synthase	Probable spermidine synthase	DEHA2E16456p;similar to uniprot|Q12455 Saccharomyces cerevisiae YLR146C SPE4 Spermine Synthase;	Probable spermidine synthase	Spermidine synthase 1	Spermidine synthase	Probable spermidine synthase	hypothetical spermidine synthase	Probable spermidine synthase	Spermidine synthase	Spermidine synthase	Spermidine synthase 1	Spermidine synthase	Spermidine synthase 2	Spermidine synthase	Spermidine synthase	Spermidine synthase 1	Spermidine synthase 1	Spermidine synthase	Putative spermidine synthase	Spermidine synthase	Spermidine synthase	identified by match to protein family HMM PF01564; match to protein family HMM TIGR00417 spermidine synthase	Spermidine synthase	Spermidine synthase	
ECOLI00116	Uncharacterized protein yacC	Hypothetical protein yacC precursor	Putative exported protein	Putative uncharacterized protein yacC	Residues 17 to 172 of 172 are 98 pct identical to residues 1 to 156 of a 156 aa protein from Escherichia coli O157:H7 EDL933 ref: NP_285818.1 yacC	Putative exported protein	Similar to unknown protein YacC of Escherichia coli	putative periplasmic protein	similar to Salmonella typhi CT18 conserved hypothetical protein conserved hypothetical protein	Putative exported protein	Putative periplasmic protein	conserved hypothetical protein	conserved hypothetical protein	conserved hypothetical protein	orf conserved hypothetical protein	Putative uncharacterized protein	Hypothetical protein precursor	Putative uncharacterized protein yacC	Hypothetical protein precursor	Putative exported protein precursor	conserved hypothetical protein	Hypothetical protein precursor	conserved hypothetical protein	Putative uncharacterized protein	Putative uncharacterized protein yacC	Putative uncharacterized protein	Putative uncharacterized protein	Putative uncharacterized protein precursor	Predicted protein	
ECOLI00117	Blue copper oxidase cueO	Multicopper oxidase	Putative multicopper oxidase, secreted	Periplasmic cell division protein	Putative uncharacterized protein	Blue copper oxidase cueO	Putative multicopper oxidases	Putative multicopper oxidase	Blue copper oxidase cueO	identified by match to TIGR protein family HMM TIGR01480 multicopper oxidase family protein	Mulitcopper oxidase domain protein	PROBABLE BLUE-COPPER PROTEIN YACK	Blue copper oxidase cueO	similar to AX065821-1|CAC26150.1| percent identity: 72 in 497 aa putative oxidase	putative periplasmic oxidoreductase	Residues 14 to 529 of 529 are 98 pct identical to residues 1 to 516 of a 516 aa protein from Escherichia coli K12 ref: NP_414665.1 orf, conserved hypothetical protein	Blue copper oxidase cueO	Putative periplasmic cell division protein	Blue copper oxidase CueO	Cell division protein SufI	Putative multicopper oxidases	identified by match to protein family HMM PF00394; match to protein family HMM TIGR01409 oxidoreductase, putative	IPR002355: Multicopper oxidase, copper-binding site putative multicopper oxidase	similar to Salmonella typhi Ty2 possible multicopper oxidase precursor possible multicopper oxidase precursor	similar to BRA0704, multicopper oxidase family protein multicopper oxidase family protein	Conserved cupredoxin-like protein	Multicopper oxidase family protein	Copper resistance protein, CopA family	Blue copper oxidase cueO	
ECOLI00118	Quinoprotein glucose dehydrogenase	Glucose dehydrogenase	Glucose dehydrogenase	Glucose dehydrogenase	Glucose dehydrogenase	Glucose dehydrogenase	glucose dehydrogenase	Residues 5 to 776 of 776 are 99 pct identical to residues 25 to 796 of a 796 aa protein from Escherichia coli K12 ref: NP_414666.1 glucose dehydrogenase	Glucose dehydrogenase (Pyrroloquinoline-quinone) protein	IPR001479: Bacterial quinoprotein dehydrogenase glucose dehydrogenase	similar to Salmonella typhi CT18 glucose dehydrogenase glucose dehydrogenase	Glucose dehydrogenase	Evidence 2a : Function of homologous gene experimentally demonstrated in an other organism; Product type e : enzyme glucose dehydrogenase [pyrroloquinoline-quinone] precursor (Quinoprotein glucose DH)	Glucose dehydrogenase	Membrane-bound glucose dehydrogenase (PQQ)	identified by similarity to SP:P15877; match to protein family HMM PF01011 quinoprotein glucose dehydrogenase	quinoprotein	Code: G; COG: COG4993 glucose dehydrogenase	Code: G; COG: COG4993 glucose dehydrogenase	Pyrrolo-quinoline quinone	glucose dehydrogenase	Glucose dehydrogenase	Glucose dehydrogenase	Glucose dehydrogenase	glucose dehydrogenase	putative glucose dehydrogenase Gcd Evidence 3 : Function proposed based on presence of conserved amino acid motif, structural feature or limited homology; Product type e : enzyme	Quinoprotein glucose dehydrogenase	glucose dehydrogenase Code: G; COG: COG4993	Quinoprotein glucose dehydrogenase	
ECOLI00119	Hypoxanthine phosphoribosyltransferase	Hypoxanthine-guanine phosphoribosyltransferase	Hypoxanthine phosphoribosyltransferase, putative	Hypoxanthine-guanine phosphoribosyltransferase	Hypoxanthine-guanine phosphoribosyltransferase	Hypoxanthine-guanine phosphoribosyltransferase	Hypoxanthine-guanine phosphoribosyltransferase	Hypoxanthine phosphoribosyltransferase	Hypoxanthine-guanine phosphoribosyltransferase	Hypoxanthine-guanine phosphoribosyltransferase	Putative hypoxanthine phosphoribosyltransferase	Hypoxanthine-guanine phosphoribosyltransferase	Hypoxanthine-guanine phosphoribosyltransferase	Hypoxanthine-guanine phosphoribosyltransferase	Hypoxanthine-guanine phosphoribosyltransferase	Hypoxanthine-guanine phosphoribosyltransferase	Putative hypoxanthine-guanine phosphoribosyltransferase	Hpt	Probable purine/pyrimidine phosphoribosyl transferase	Hypoxanthine phosphoribosyltransferase	Hypoxanthine-guanine phosphoribosyltransferase	Hypoxanthine-guanine phosphoribosyltransferase	Hypoxanthine-guanine phosphoribosyltransferase	Hypoxanthine-guanine phosphoribosyltransferase	Hypoxanthine phosphoribosyltransferase	Hypoxanthine phosphoribosyltransferase	Probable hypoxanthine phosphoribosyltransferase	Hypoxanthine-guanine phosphoribosyltransferase	Hypoxanthine-guanine phosphoribosyltransferase	
ECOLI00120	Carbonic anhydrase 2	Carbonic anhydrase; poorly transcribed under aerobic conditions and at an undetectable level under anaerobic conditions; involved in non-classical protein export pathway. [Source:SGD;Acc:S000004981]	weakly similar to tr|O94255 Schizosaccharomyces pombe Carbonic anhydrase, start by similarity	Carbonic anhydrase [Source:GeneDB_Spombe;Acc:SPBP8B7.05c]	similar to sp|P53615 Saccharomyces cerevisiae YNL036w NCE3 involved in non-classical protein export pathway singleton, start by similarity	Carbonic anhydrase	Carbonic anhydrase	Carbonic anhydrase 2	Carbonic anhydrase	Carbonic anhydrase	Carbonic anhydrase	Carbonic anhydrase	Carbonic anhydrase	Carbonic anhydrase	Carbonic anhydrase	putative Carbonic anhydrase	Carbonic anhydrase	similar to GP:14277936; identified by sequence similarity; putative carbonic anhydrase	Carbonic anhydrase	Carbonic anhydrase	go_component: nucleus [goid 0005634]; go_component: cytoplasm [goid 0005737] carbonic anhydrase protein, putative	Carbonic anhydrase	Carbonic anhydrase	Carbonic anhydrase	Carbonic anhydrase	CARBONIC ANHYDRASE	Carbonic anhydrase	Carbonic anhydrase	Carbonic anhydrase	
ECOLI00121	Uncharacterized ABC transporter ATP-binding protein yadG	ABC transporter, ATP-binding protein	YagD	Probable ATP-binding component of ABC transporter	ABC-type multidrug transport system, ATPase component	Putative ABC transporter, ATP-binding protein	Hypothetical ABC transporter ATP-binding protein	Lmo0667 protein	hypothetical ABC transporterATP-binding protein yadG	Hypothetical ABC transporter ATP-binding protein yadG	ABC transporter, ATP-binding protein	ABC transporter ATP-binding protein	ABC transporter, ATP-binding protein	ABC transporter, ATP-binding protein	Putative ATP-binding component of a transport system	ABC transporter ATP-binding protein	ABC-type multidrug transport system, ATPase component	Pli0041 protein	ABC transporter, ATP-binding protein	Residues 1 to 308 of 308 are 100 pct identical to residues 1 to 308 of a 308 aa protein from Escherichia coli O157:H7 EDL933 ref: NP_285823.1 putative ATP-binding component of a transport system	Putative ABC transporter, ATP-binding protein	ABC transporter ATP-binding protein YadG	Highly similar to ATP-binding component of ABC transporter hypothetical protein	Highly similar to ATP-binding component of ABC transporter hypothetical protein	IPR001687: ATP/GTP-binding site motif A (P-loop); IPR003439: ABC transporter putative ABC-type multidrug transport system, ATPase component	similar to Salmonella typhi CT18 hypothetical ABC transporter ATP-binding protein hypothetical ABC transporter ATP-binding protein	Putative ABC type drug efflux protein, ATP binding	identified by match to protein family HMM PF00005 ABC transporter, ATP-binding protein	ABC transporter, ATP-binding protein	
ECOLI00122	Inner membrane transport permease yadH	ABC transporter permease protein	Permease	hypothetical protein	ABC-type multidrug transport system, permease component	ABC transporter, permease protein	Putative uncharacterized protein	Probable permease of ABC-2 transporter	ABC-type multidrug transport system, permease component	ABC transporter	ABC transporter integral membrane protein	All4219 protein	Lmo0668 protein	putative permease	Inner membrane transport permease yadH	ABC transporter permease protein	Permease, putative	ABC transporter, permease protein	ABC transporter integral membrane protein	ABC transporter, permease protein	Putative ABC transporter membrane protein	Putative permease	Inner membrane transport permease yadH	ABC transporter permease protein	ABC-type multidrug transport system, permease component	Lin0673 protein	ABC transporter permease protein	Residues 1 to 256 of 256 are 100 pct identical to residues 1 to 256 of a 256 aa protein from Escherichia coli O157:H7 EDL933 ref: NP_285824.1 orf, conserved hypothetical protein	Putative ABC transporter, integral membrane protein	
ECOLI00123	Putative phosphotransferase enzyme IIA component yadI	Putative IIA component of PTS system	Lmo0784 protein	Putative PTS system IIA component yadI	Putative PTS enzyme II B component	Lin0777 protein	Residues 1 to 146 of 146 are 98 pct identical to residues 1 to 146 of a 146 aa protein from Escherichia coli K12 ref: NP_414671.1 putative PTS enzyme II B component	putative PTS enzyme	similar to Salmonella typhi CT18 putative PTS system IIA component putative PTS system IIA component	Putative PTS enzyme	Code: G; COG: COG2893 putative PTS system enzyme IIB component	Code: G; COG: COG2893 putative PTS enzyme II B component	Code: G; COG: COG2893 putative PTS enzyme II B component	Putative PTS system IIA component Yadi	PTS system, IIA component identified by match to protein family HMM PF03610	Putative PTS system IIA component YadI	Sorbose-specific PTS uptake system component	phosphotransferase system, fructose subfamily IIA component	PTS system fructose subfamily IIA component PFAM: PTS system fructose subfamily IIA component KEGG: ade:Adeh_0148 phosphotransferase system, fructose subfamily IIA component	putative PTS system IIA component YadI	PTS system fructose subfamily IIA component	PTS system fructose subfamily IIA component	Putative PTS enzyme II B component	PTS system fructose subfamily IIA component	Putative uncharacterized protein	PTS system, IIA component	PTS system fructose subfamily IIA component	Predicted PTS Enzyme IIA	PTS system IIA component domain protein	
ECOLI00124	Uncharacterized protein yadE	Hypothetical protein yadE	Putative uncharacterized protein yadE	Residues 1 to 384 of 384 are 97 pct identical to residues 26 to 409 of a 409 aa protein from Escherichia coli O157:H7 EDL933 ref: NP_285826.1 orf, conserved hypothetical protein	Putative uncharacterized protein	putative xylanase/chitin deacetylase	similar to Salmonella typhi CT18 conserved hypothetical protein conserved hypothetical protein	Putative uncharacterized protein yadE	Putative xylanase/chitin deacetylase	Code: G; COG: COG0726 conserved hypothetical protein	Code: G; COG: COG0726; orf conserved hypothetical protein	YadE protein, polysaccharide deacetylase	Hypothetical protein	Putative uncharacterized protein yadE	Hypothetical protein	Hypothetical protein	conserved hypothetical protein Code: G; COG: COG0726	Hypothetical protein	Hypothetical protein	conserved hypothetical protein	Polysaccharide deacetylase precursor	Putative uncharacterized protein yadE	Putative uncharacterized protein	Polysaccharide deacetylase domain protein	Polysaccharide deacetylase precursor	Predicted polysaccharide deacetylase lipoprotein	Polysaccharide deacetylase family protein	Polysaccharide deacetylase domain protein	Polysaccharide deacetylase precursor	
ECOLI00125	Aspartate 1-decarboxylase	Aspartate 1-decarboxylase	Aspartate 1-decarboxylase	Aspartate 1-decarboxylase	Aspartate 1-decarboxylase	Aspartate 1-decarboxylase	Aspartate 1-decarboxylase	Aspartate 1-decarboxylase	Aspartate 1-decarboxylase	Aspartate 1-decarboxylase	Aspartate 1-decarboxylase	Aspartate 1-decarboxylase	Aspartate 1-decarboxylase	Aspartate 1-decarboxylase	Aspartate 1-decarboxylase	Aspartate 1-decarboxylase	Aspartate 1-decarboxylase	Aspartate 1-decarboxylase	Aspartate 1-decarboxylase	Aspartate 1-decarboxylase	Aspartate 1-decarboxylase	Aspartate 1-decarboxylase	Aspartate 1-decarboxylase	Aspartate 1-decarboxylase	Aspartate 1-decarboxylase	Aspartate 1-decarboxylase	Aspartate 1-decarboxylase	Aspartate 1-decarboxylase	Aspartate 1-decarboxylase precursor	
ECOLI00126	Uncharacterized protein yadD	hypothetical conserved protein	Putative uncharacterized protein yadD	Residues 1 to 300 of 300 are 97 pct identical to residues 1 to 300 of a 300 aa protein from Escherichia coli K12 ref: NP_414674.1 orf, conserved hypothetical protein	Putative transposase	Uncharacterized protein pSLT051	Code: S; COG: COG5464 conserved hypothetical protein	Code: S; COG: COG5464 conserved hypothetical protein	conserved hypothetical protein	Code: S; COG: COG5464; orf conserved hypothetical protein	Putative transposase, YhgA-like	Putative uncharacterized protein yadD	putative transposase KEGG: neu:NE1223 putative transposase	conserved hypothetical protein Code: S; COG: COG5464	conserved hypothetical protein	Putative uncharacterized protein	Predicted transposase	Putative uncharacterized protein	Putative transposase YhgA family protein	Putative ISNCY family transposase	Putative uncharacterized protein	Putative uncharacterized protein	Putative uncharacterized protein	Putative uncharacterized protein	Putative uncharacterized protein	Putative uncharacterized protein	Putative transposase	Putative transposase	Putative transposase	
ECOLI00127	Pantothenate synthetase	pantoate-beta-alanine ligase;	Pantoate--beta-alanine ligase [Source:GeneDB_Spombe;Acc:SPAC5H10.08c]	Pantothenate synthetase	Pantothenate synthetase	Pantothenate synthetase	similar to uniprot|P40459 Saccharomyces cerevisiae YIL145c;	DEHA2E09262p;similar to uniprot|P40459 Saccharomyces cerevisiae YIL145C PAN6 Pantothenate synthase also known as pantoate- beta-alanine ligase;	Pantothenate synthetase	Pantothenate synthetase	Pantothenate synthetase	Pantothenate synthetase	Pantothenate synthetase	Pantothenate synthetase	Pantothenate synthetase	Pantothenate synthetase	Pantothenate synthetase	Pantoate--beta-alanine ligase	Pantothenate synthetase	Pantothenate synthetase	Pantothenate synthetase	Pantothenate synthetase	Pantothenate synthetase	Pantothenate synthetase	Pantothenate synthetase	Pantothenate synthetase	Pantothenate synthetase	Pantothenate synthetase	Pantothenate synthetase	
ECOLI00128	3-methyl-2-oxobutanoate hydroxymethyltransferase	conserved hypothetical protein;	Ketopantoate hydroxymethyltransferase, required for pantothenic acid biosynthesis, converts 2-oxoisovalerate into 2-dehydropantoate. [Source:SGD;Acc:S000000380]	similar to sp|Q9Y7B6 Emericella nidulans 3-methyl-2-oxobutanoate hydroxymethyltransferase (EC 2.1.2.  11) (Ketopantoate hydroxymethyltransferase), hypothetical start	Probable 3-methyl-2-oxobutanoate hydroxymethyltransferase [Source:GeneDB_Spombe;Acc:SPAC5H10.09c]	similar to sp|P38122 Saccharomyces cerevisiae YBR176w ECM31 involved in cell wall biogenesis and architecture singleton, start by similarity	3-methyl-2-oxobutanoate hydroxymethyltransferase	3-methyl-2-oxobutanoate hydroxymethyltransferase	3-methyl-2-oxobutanoate hydroxymethyltransferase	3-methyl-2-oxobutanoate hydroxymethyltransferase	3-methyl-2-oxobutanoate hydroxymethyltransferase	similar to uniprot|P38122 Saccharomyces cerevisiae YBR176w ECM31;	3-methyl-2-oxobutanoate hydroxymethyltransferase	DEHA2G09152p;similar to uniprot|P38122 Saccharomyces cerevisiae YBR176W ECM31 Ketopantoate hydroxymethyltransferase;	3-methyl-2-oxobutanoate hydroxymethyltransferase	3-methyl-2-oxobutanoate hydroxymethyltransferase	3-methyl-2-oxobutanoate hydroxymethyltransferase	3-methyl-2-oxobutanoate hydroxymethyltransferase	3-methyl-2-oxobutanoate hydroxymethyltransferase	3-methyl-2-oxobutanoate hydroxymethyltransferase	3-methyl-2-oxobutanoate hydroxymethyltransferase	3-methyl-2-oxobutanoate hydroxymethyltransferase 2	3-methyl-2-oxobutanoate hydroxymethyltransferase	3-methyl-2-oxobutanoate hydroxymethyltransferase	3-methyl-2-oxobutanoate hydroxymethyltransferase	3-methyl-2-oxobutanoate hydroxymethyltransferase	3-methyl-2-oxobutanoate hydroxymethyltransferase	3-methyl-2-oxobutanoate hydroxymethyltransferase	3-methyl-2-oxobutanoate hydroxymethyltransferase	
ECOLI00129	Uncharacterized fimbrial-like protein yadC	Hypothetical fimbrial-like protein yadC	Putative uncharacterized protein	Hypothetical fimbrial adhesin YadC	putative fimbrial adhesin YadC precursor	Fimbrial protein	Predicted fimbrial-like adhesin protein	Putative fimbrial protein	Putative fimbrial protein	Putative uncharacterized protein	Putative fimbrial protein	Putative fimbrial protein	Putative fimbrial protein	Putative uncharacterized protein	pseudo	Putative exported protein, putative fimbrial-like adhesin protein	pseudo	Putative exported protein yadC, putative fimbrial -like adhesin protein	Putative exported protein, putative fimbrial-like adhesin protein	YadC protein	Predicted fimbrial-like adhesin protein	putative fimbrial-like protein yadC precursor	Fimbrial protein	
ECOLI00130	Uncharacterized protein yadK	Protein yadK	Putative fimbrial protein	similar to Salmonella typhi CT18 putative fimbrial protein putative fimbrial protein	putative fimbrial protein	Protein YadK	Putative fimbrial subunit YadK	conserved hypothetical protein	Putative uncharacterized protein	Predicted fimbrial-like adhesin protein	Putative uncharacterized protein	Fimbrial protein precursor	Putative fimbrial protein	Putative uncharacterized protein	Putative uncharacterized protein	Putative fimbrial protein	Putative fimbrial protein	Protein YadK	Fimbrial protein	Fimbrial protein	Putative fimbrial protein	Putative uncharacterized protein	Putative fimbrial-like adhesin protein	Putative fimbrial-like adhesin protein	Protein yadK, putative fimbrial-like adhesin	Protein yadK, putative fimbrial-like adhesin	Predicted fimbrial protein	Putative fimbrial-like adhesin protein	Putative fimbrial protein	
ECOLI00131	Uncharacterized protein yadL	Hypothetical protein yadL	Putative fimbrial protein	similar to Salmonella typhi CT18 putative fimbrial protein putative fimbrial protein	putative fimbrial protein	Putative uncharacterized protein	Putative fimbrial subunit YadL	conserved hypothetical protein	Putative fimbrial protein	Predicted fimbrial-like adhesin protein	Fimbrial protein precursor	Putative uncharacterized protein	Putative uncharacterized protein	Putative uncharacterized protein	Putative fimbrial protein	Putative fimbrial protein	Putative fimbrial protein	Fimbrial protein	Putative uncharacterized protein	Putative fimbrial protein	Putative fimbrial-like adhesin protein	Putative fimbrial-like adhesin protein	Putative fimbrial-like adhesin protein YadL	Putative fimbrial-like adhesin protein YadL	Putative fimbrial-like adhesin protein	YadL protein	Putative fimbrial protein	Predicted fimbrial-like adhesin protein	putative fimbrial protein	
ECOLI00132	Uncharacterized protein yadM	Hypothetical protein yadM	Putative fimbrial protein	similar to Salmonella typhi CT18 putative fimbrial protein putative fimbrial protein	Putative uncharacterized protein	Putative fimbrial subunit YadM	putative fimbrial-like adhesin protein	Predicted fimbrial-like adhesin protein	Putative fimbrial protein precursor	Fimbrial protein	Putative uncharacterized protein	Putative fimbrial protein	Putative fimbrial protein	Putative fimbrial protein	Fimbrial protein	Fimbrial protein	Putative fimbrial protein	Putative uncharacterized protein	Putative fimbrial-like adhesin exported protein	Putative fimbrial-like adhesin exported protein	Putative fimbrial-like adhesin protein YadM	Putative fimbrial-like adhesin protein YadM	pseudo	Putative fimbrial-like adhesin exported protein	YadM protein	Putative fimbrial protein	Predicted fimbrial-like adhesin protein	putative fimbrial protein	Predicted fimbrial-like adhesin protein	
ECOLI00133	Outer membrane usher protein htrE	Outer membrane usher protein	Outer membrane usher protein htrE	Putative fimbrial usher protein	similar to Salmonella typhimurium outer membrane usher protein outer membrane usher protein	Putative outer membrane fimbrial usher porin	Evidence 3 : Function proposed based on presence of conserved amino acid motif, structural feature or limited homolgy; Product type pt : putative transporter putative fimbrial usher protein	Fimbrial biogenesis outer membrane usher protein	outer membrane fimbrial usher protein start codon not provided	outer membrane usher protein identified by match to protein family HMM PF00577	Outer membrane usher protein HtrE	Outer membrane usher protein HtrE	fimbrial biogenesis outer membrane usher protein PFAM: fimbrial biogenesis outer membrane usher protein KEGG: reu:Reut_A0838 fimbrial biogenesis outer membrane usher protein	Putative fimbrial biogenesis outer membrane usher protein	outer membrane usher protein identified by match to protein family HMM PF00577	Outer membrane usher protein precursor	Fimbrial biogenesis outer membrane usher protein precursor	outer membrane usher protein HtrE precursor	Fimbrial usher protein	Outer membrane usher protein	Fimbrial usher protein	Putative outer membrane usher protein precursor	Predicted outer membrane usher protein	Fimbrial usher protein	Fimbrial biogenesis outer membrane usher protein precursor	Outer membrane usher protein HtrE	Putative uncharacterized protein	Putative uncharacterized protein	Fimbrial biogenesis outer membrane usher protein precursor	
ECOLI00134	Chaperone protein ecpD	Chaperone protein EcpD	Putative fimbria-related chaperone	Chaperone protein ecpD	Putative fimbrial chaperone protein	Chaperone protein ecpD	Chaperone protein	similar to Salmonella typhimurium putative fimbriae; chaparone putative fimbriae; chaparone	Twin-arginine translocation pathway signal	Code: NU; COG: COG3121 probable pilin chaperone similar to PapD	similar to PapD; Code: NU; COG: COG3121 probable pilin chaperone	Fimbrial chaperone protein	chaperone protein EcpD precursor identified by match to protein family HMM PF00345; match to protein family HMM PF02753	Chaperone protein EcpD	Type 1 pili chaperone protein FimC	Periplasmic chaperone EcpD	pili assembly chaperone PFAM: pili assembly chaperone KEGG: reu:Reut_A0839 pili assembly chaperone:bacterial pili assembly chaperone	probable fimbrial chaperone protein ecpD identified by match to protein family HMM PF00345; match to protein family HMM PF02753	Putative pili chaperone protein	Pili assembly chaperone	fimbrial assembly chaperone	Pili assembly chaperone precursor	predicted periplasmic pilin chaperone	Fimbrial assembly chaperone protein	Putative F17-like fimbrial chaperone	Pili assembly chaperone precursor	Gram-negative pili assembly chaperone	Pili assembly chaperone	Fimbrial assembly chaperone protein	
ECOLI00135	Uncharacterized fimbrial-like protein yadN	Hypothetical fimbrial-like protein yadN	Putative fimbrial protein	Code: NU; COG: COG3539 putative fimbrial-like protein	Hypothetical fimbrial-like protein YadN	Putative fimbrial subunit YadN	putative fimbrial-like adhesin protein	Fimbrial protein	Predicted fimbrial-like adhesin protein	Fimbrial protein precursor	Fimbrial protein	Putative uncharacterized protein	Pilin chaperone ecpD2	Fimbrial protein	Pilin chaperone ecpD2	Putative fimbrial protein	Putative uncharacterized protein	Putative fimbrial-like adhesin exported protein	Putative fimbrial-like adhesin exported protein	Putative fimbrial-like adhesin exported protein	Putative fimbrial-like adhesin exported protein	Predicted fimbrial-like protein	Putative fimbrial-like adhesin exported protein	YadN protein	Putative fimbrial protein	Predicted fimbrial-like adhesin protein	putative fimbrial-like protein	Fimbrial protein	
ECOLI00136	2-amino-4-hydroxy-6-hydroxymethyldihydropteridine pyrophosphokinase	2-amino-4-hydroxy-6-hydroxymethyldihydropteridine pyrophosphokinase	2-amino-4-hydroxy-6-hydroxymethyldihydropteridine pyrophosphokinase	2-amino-4-hydroxy-6-hydroxymethyldihydropteridine pyrophosphokinase	2-amino-4-hydroxy-6-hydroxymethyldihydropteridine pyrophosphokinase	2-amino-4-hydroxy-6-hydroxymethyldihydropteridine pyrophosphokinase	2-amino-4-hydroxy-6-hydroxymethyldihydropteridine	2-amino-4-hydroxy-6-hydroxymethyldihydropteridine -pyrophosphokinase	Putative 2-amino-4-hydroxy-6- hydroxymethyldihydropteridine pyrophosphokinase	2-amino-4-hydroxy-6-hydroxymethyldihydropteridine pyrophosphokinase	Possible 2-amino-4-hydroxy-6- hydroxymethyldihydropteridine pyrophosphokinase	2-amino-4-hydroxy-6-hydroxymethyldihydropteridine pyrophosphokinase	2-amino-4-hydroxy-6-hydroxymethyldihydropteridine pyrophosphokinase	2-amino-4-hydroxy-6-hydroxymethyldihydropteridine -pyrophosphokinase	FolK	2-amino-4-hydroxy-6-hydroxymethyldihydropteridine pyrophosphokinase	2-amino-4-hydroxy-6-hydroxymethyldihydropteridine pyrophosphokinase	2-amino-4-hydroxy-6-hydroxymethyldihydropteridine pyrophosphokinase	7;8-dihydro-6-hydroxymethylpterin- pyrophosphokinase	2-amino-4-hydroxy-6-hydroxymethyldihydropteridine pyrophosphokinase	2-amino-4-hydroxy-6-hydroxymethyldihydropteridine pyrophosphokinase	2-amino-4-hydroxy-6-hydroxymethyldihydropteridine pyrophosphokinase	6-hydroxymethyl-7,8-dihydropterin pyrophosphokinase	2-amino-4-hydroxy-6-hydroxymethyldihydropteridine pyrophosphokinase	2-amino-4-hydroxy-6-hydroxymethyldihydropteridine diphosphokinase	Probable 2-amino-4-hydroxy-6- hydroxymethyldihydropteridine pyrophosphokinase	FolK protein	7,8-dihydro-6-hydroxymethylpterin- pyrophosphokinase	2-amino-4-hydroxy-6-hydroxymethyldihydropteridine pyrophosphokinase	
ECOLI00137	Poly(A) polymerase	Polynucleotide adenyltransferase	Polynucleotide adenyltransferase	Probable poly(A) polymerase	PolyA polymerase	PcnB	Poly(A) polymerase	PolyA polymerase	Poly(A) polymerase	Putative polynucleotide adenylyltransferase	putative polyA polymerase	Poly A Polymerase	Poly(A) polymerase	PolyA polymerase	Poly(A) polymerase	Poly(A) polymerase	PolyA polymerase	Poly(A) polymerase	Poly(A) polymerase	Poly(A) polymerase	PolyA polymerase	PolyA polymerase	Poly(A) polymerase	Poly(A) polymerase	TRNA nucleotidyltransferase/poly(A) polymerase	Residues 1 to 471 of 472 are 99 pct identical to residues 1 to 471 of a 472 aa protein PCNB_ECOLI sp: P13685 poly(A) polymerase (PAP) (plasmid copy number protein)	Poly(A) polymerase	Poly A polymerase family	Probable polynucleotide adenylyltransferase protein	
ECOLI00138	Glutamyl-Q tRNA(Asp) synthetase	Glutamyl-Q tRNA(Asp) synthetase	Glutamyl-Q tRNA(Asp) synthetase	Glutamyl-Q tRNA(Asp) synthetase	Glutaminyl-tRNA synthetase, putative	Glutamyl-Q tRNA(Asp) synthetase	Glutamyl-Q tRNA(Asp) synthetase	Glutamyl-Q tRNA(Asp) synthetase	Glutamyl-Q tRNA(Asp) synthetase	Glutamyl-tRNA Synthetase	Glutamyl-Q tRNA(Asp) synthetase	Glutamyl-Q tRNA(Asp) synthetase	Glutamyl-Q tRNA(Asp) synthetase	putative glutamyl-tRNA synthetase-relatedprotein	Glutamyl-Q tRNA(Asp) synthetase	similar to GP:15075661; identified by sequence similarity; putative tRNA synthetase, class I	Glutamyl-Q tRNA(Asp) synthetase	Glutamyl-Q tRNA(Asp) synthetase	pseudo	Glutamyl-Q tRNA(Asp) synthetase	Glutamyl-Q tRNA(Asp) synthetase	Glutamyl-Q tRNA(Asp) synthetase	Glutamyl-Q tRNA(Asp) synthetase	PMID: 3015933 PMID: 2201777 best DB hits: BLAST: pir:E75366; glutamyl-tRNA synthetase-related protein - Deinococcus; E=2e-41 swissprot:O67271; SYE_AQUAE GLUTAMYL-TRNA SYNTHETASE; E=2e-39 gb:AAF49463.1; (AE003527) CG4573 gene product [Drosophila; E=2e-37 COG: DR1687; COG0008 Glutamyl- and glutaminyl-tRNA synthetases; E=2e-42 PFAM: PF00749; tRNA synthetases class I (E and; E=2.4e-11 glutamyl-tRNA synthetase-related protein	Product confidence : hypothetical Gene name confidence : hypothetical predicted by Codon_usage predicted by Homology predicted by FrameD HYPOTHETICAL PROTEIN	Glutamyl-Q tRNA(Asp) synthetase	Glutamyl-Q tRNA(Asp) synthetase	Glutamyl-Q tRNA(Asp) synthetase	Glutamyl-Q tRNA(Asp) synthetase	
ECOLI00139	DnaK suppressor protein	DnaK suppressor protein homolog	DnaK suppressor protein	DksA	Suppressor protein DksA	Putative uncharacterized protein	DnaK suppressor protein	DnaK suppressor protein	Probable DnaK suppressor protein	putative DnaK suppressor protein	DnaK suppressor protein	DnaK suppressor protein, putative	DnaK suppressor protein	DnaK suppressor protein	Dnak suppressor protein	DnaK suppressor protein homolog	DnaK suppressor protein	DKSA-LIKE PROTEIN	DnaK suppressor protein	DnaK suppressor protein	DnaK suppressor protein	DnaK suppressor protein homolog	DnaK suppressor protein	Residues 7 to 157 of 157 are 100 pct identical to residues 1 to 151 of a 151 aa protein from Escherichia coli O157:H7 EDL933 ref: NP_285841.1 dnaK suppressor protein	DnaK suppressor protein homologue	Prokaryotic dksA/traR C4-type zinc finger	DnaK suppressor protein	Similar to DnaK suppressor protein hypothetical protein	conserved gene DnaK suppressor protein	
ECOLI00140	Sugar fermentation stimulation protein A	Sugar fermentation stimulation protein homolog	Sugar fermentation stimulation protein homolog	Sugar fermentation stimulation protein homolog	Sugar fermentation stimulation protein homolog	Sugar fermentation stimulation protein homolog	Sugar fermentation stimulation protein homolog	Sugar fermentation stimulation protein homolog	Sugar fermentation stimulation protein homolog	Sugar fermentation stimulation protein homolog	Sugar fermentation stimulation protein homolog	Sugar fermentation stimulation protein homolog	Sugar fermentation stimulation protein homolog	Sugar fermentation stimulation protein homolog	Sugar fermentation stimulation protein homolog	Sugar fermentation stimulation protein homolog	Sugar fermentation stimulation protein homolog	Sugar fermentation stimulation protein homolog	Sugar fermentation stimulation protein homolog	Sugar fermentation stimulation protein homolog	Sugar fermentation stimulation protein	Sugar fermentation stimulation protein homolog	Sugar fermentation stimulation protein A	Sugar fermentation stimulation protein homolog	Sugar fermentation stimulation protein homolog	putative sugar fermentation stimulation protein	Sugar fermentation stimulation protein homolog	Sugar fermentation stimulation protein A	similar to GB:X02751, GB:L00043, GB:X53291, GB:X53292, GB:X05564, GB:X05565, GB:L00040, GB:L00041, GB:L00042, GB:M10055, GB:K03211, GB:M25898, GB:S68580, GB:X07440, GB:X61282, GB:X00645, SP:P01111, SP:P01112, PID:1335234, PID:1335235, PID:1335236, PID:1335287, PID:190927, PID:190938, PID:35092, PID:35103, PID:465130, PID:553520, PID:553633, PID:553635, PID:553638, PID:825697, and PID:929658; identified by sequence similarity; putative sugar fermentation stimulation protein	
ECOLI00141	2'-5'-RNA ligase	2'-5' RNA ligase	2`-5` RNA ligase, putative	2'-5' RNA ligase	2'-5' RNA ligase	2'-5' RNA ligase	Putative 2'-5' RNA ligase	Putative uncharacterized protein	2'-5' RNA ligase	Putative 2'-5' RNA ligase	Putative uncharacterized protein yadP	Residues 1 to 179 of 179 are 98 pct identical to residues 1 to 179 of a 179 aa protein from Escherichia coli K12 ref: NP_414689.1 orf, conserved hypothetical protein	Putative 2'-5' RNA ligase	Putative 2'-5' RNA ligase	2'-5' RNA ligase	2'-5' RNA ligase	2'-5' RNA ligase	similar to Salmonella typhi CT18 2'-5' RNA ligase 2'-5' RNA ligase	Putative 2'-5' RNA ligase	Putative 2'-5' RNA ligase	2'-5' RNA ligase, putative	2'-5' RNA ligase	2'-5' RNA ligase	2',5' RNA ligase	2',5' RNA ligase	2',5' RNA ligase	Code: J; COG: COG1514 conserved hypothetical protein	identified by similarity to SP:P37025; match to protein family HMM PF02834; match to protein family HMM TIGR02258 putative 2'-5' RNA ligase	2',5' RNA ligase	
ECOLI00142	ATP-dependent RNA helicase hrpB	ATP-dependent helicase HrpB	ATP-dependent helicase	ATP-dependent RNA helicase	Putative ATP-dependent RNA helicase	Putative HrpA-like helicase	Helicase, putative	Probable ATP-dependent helicase	ATP-dependent helicase HrpB	ATP-dependent helicase	Helicase	ATP-dependent helicase HrpB	Related to ATP-dependent helicase	HrpA-like helicases	hypothetical ATP-dependent helicase HrpB	Helicase	ATP-dependent helicase hrpB	ATP-dependent helicase HrpB	ATP-dependent helicase HrpB	ATP-dependent helicase HrpB	ATP-dependent helicase	PMID: 10322435 PMID: 9862990 best DB hits: BLAST: pir:B83150; probable ATP-dependent helicase PA3961 [imported] -; E=1e-113 gb:AAC45544.1; (U49051) HelO [Sinorhizobium meliloti]; E=1e-110 pir:E82708; ATP-dependent helicase XF1229 [imported] - Xylella; E=1e-107 COG: PA3961; COG1643 HrpA-like helicases; E=1e-114 PFAM: PF00270; DEAD/DEAH box helicase; E=0.19 PF00271; Helicase conserved C-terminal; E=3.7e-12 ATP-dependent helicase	predicted by Codon_usage predicted by Homology predicted by FrameD ATP-DEPENDENT HELICASE PROTEIN	ATP-dependent helicase	ATP-DEPENDENT HELICASE HRPB	ATP-dependent helicase HrpB	Putative ATP-dependent helicase	Helicase, ATP-dependent	similar to AJ414156-170|CAC92624.1| percent identity: 35 in 796 aa putative ATP-dependent helicase	
ECOLI00143	Penicillin-binding protein 1B	Probable penicillin-binding protein	PonB	Membrane carboxypeptidase	Penicillin-binding protein 1b	Penicillin-binding protein	Penicillin-binding protein 1B	Penicillin-binding protein 1B	Penicillin-binding protein 1B	Penicillin-binding protein 1b	Penicillin-binding protein, 1A family	Penicillin-binding protein 1B	Peptidoglycan synthetase; penicillin-binding protein 1B	Penicillin-binding protein 1B	Membrane carboxypeptidase	Residues 6 to 849 of 849 are 99 pct identical to residues 1 to 844 of a 844 aa protein from Escherichia coli K12 ref: NP_414691.1 peptidoglycan synthetase; penicillin-binding protein 1B	Penicillin-binding protein 1B	MrcB protein	Penicillin-binding protein 1B	Penicillin-binding protein 1b; peptidoglycan synthetase	IPR001264: Glycosyl transferase, family 51 transpeptidase of penicillin-binding protein 1b (peptidoglycan synthetase)	similar to Salmonella typhi CT18 penicillin-binding protein 1b; peptidoglycan synthetase penicillin-binding protein 1b; peptidoglycan synthetase	Bifunctional multimodular MrcB: tglycosyl transferase of penicillin-binding protein 1b	PBP-1b; PBP1b; Murein polymerase; peptidoglycan glycosyltransferase; peptidoglycan TGase; DD-transpeptidase; Similar to: HI1725, PBPB_HAEIN penicillin-binding protein 1B	Membrane carboxypeptidase (penicillin-binding protein) MrcA protein	penicillin-binding protein 1B Peptidoglycan synthetase	Penicillin-binding protein 1B	Transpeptidase of penicillin-binding protein 1b	bifunctional; ortholog to Escherichia coli bnum: b0149; MultiFun: Cell processes 5.1, 5.6.4; Cell structure 6.2; Metabolism 1.6.7; transpeptidase penicillin-binding protein 1b: glycosyl transferase	
ECOLI00144	Ferrichrome-iron receptor	Outer membrane protein receptor for ferrichrome, colicin M, and phages T1, T5, and phi80	Residues 1 to 747 of 747 are 99 pct identical to residues 1 to 747 of a 747 aa protein from Escherichia coli K12 ref: NP_414692.1 outer membrane protein receptor for ferrichrome, colicin M, and phages T1, T5, and phi80	IPR000531: TonB-dependent receptor protein outer membrane protein receptor / transporter for ferrichrome, colicin M, and phages T1, T5, and phi80	Outer membrane protein receptor , transporter for ferrichrome, colicin M, and phages T1, T5, and phi80	Code: P; COG: COG1629 outer membrane protein receptor/transporter for ferrichrome, colicin M, and phages T1, T5, and phi80	transporter for ferrichrome, colicin M, and phages T1, T5, and phi80; Code: P; COG: COG1629 outer membrane protein receptor	Code: P; COG: COG1629 outer membrane protein receptor for ferrichrome, colicin M, and phages T1, T5, and phi80	Ferrichrome-iron receptor	TonB-dependent receptor, plug precursor	Ferrichrome-iron receptor FhuA	outer membrane protein receptor for ferrichrome, colicin M, and phages T1, T5, and phi80 Code: P; COG: COG1629	ferrichrome outer membrane transporter	TonB-dependent siderophore receptor precursor	Outer membrane pore protein, receptor for ferrichrome, colicin M, and phages T1, T5 and phi80	Putative uncharacterized protein	Ferrichrome-iron receptor	Ferrichrome outer membrane transporter	TonB-dependent siderophore receptor precursor	Ferrichrome-iron receptor FhuA	Putative uncharacterized protein	Putative uncharacterized protein	Putative uncharacterized protein	Ferrichrome-iron receptor	Ferrichrome-iron receptor	Ferrichrome-iron receptor	Ferrichrome-iron receptor	Ferrichrome-iron receptor	Ferrichrome-iron receptor	
ECOLI00145	Ferrichrome transport ATP-binding protein fhuC	ABC-type hydroxamate-dependent iron transport system, ATPase component	Ferrichrome transport ATP-binding protein FhuC	Ferrichrome transport ATP-binding protein fhuC	Ferrichrome transport ATP-binding protein	ATP-binding component of hydroxymate-dependent iron transport	ABC-type cobalamin/Fe3+-siderophores transport system, ATPase component	Residues 15 to 279 of 279 are 99 pct identical to residues 1 to 265 of a 265 aa protein from Escherichia coli O157:H7 EDL933 ref: NP_285847.1 ATP-binding component of hydroxymate-dependent iron transport	Ferrichrome transport ATP-binding protein FhuC	Ferrichrome-iron transporter	IPR001687: ATP/GTP-binding site motif A (P-loop); IPR003439: ABC transporter ABC superfamily (atp_bind), hydroxymate-dependent iron transport	similar to Salmonella typhi CT18 ferrichrome transport ATP-binding protein FhuC ferrichrome transport ATP-binding protein FhuC	ABC type hydroxymate-dependent iron transport ATP binding protein	ferrichrome transport ATP-binding protein FhuC	Hydroxymate-dependent iron transport	Code: PH; COG: COG1120 ATP-binding component of hydroxymate-dependent iron transport	Code: PH; COG: COG1120 ATP-binding component of hydroxymate-dependent iron transporter	Code: PH; COG: COG1120 ATP-binding component of hydroxymate-dependent iron transport	siderophore receptor FhuC similarity:fasta; SWALL:O86461 (EMBL:AJ007906); Rhizobium leguminosarum; FhuC; fhuC; length 268 aa; 265 aa overlap; query 5-269 aa; subject 4-268 aa	Ferrichrome transport ATP-binding protein FhuC	Ferrichrome transport ATP-binding protein FhuC	Ferrichrome transport ATP-binding protein FhuC	ABC transporter related PFAM: ABC transporter related SMART: AAA ATPase KEGG: rsp:RSP_1437 ABC Fe+3 hydroxamate (ferrichrome) transporter, ATPase subunit	ABC transporter related PFAM: ABC transporter related SMART: AAA ATPase KEGG: stm:STM0192 ABC superfamily (atp_bind), hydroxymate-dependent iron transport	Ferrichrome transport ATP-binding protein FhuC	ABC Fe+3 siderophore/cobalamin transporter, ATPase subunit	ferrichrome ABC transporter, ATP-binding protein identified by match to protein family HMM PF00005	Ferrichrome transport ATP-binding protein FhuC	ATP-binding component of hydroxymate-dependent iron transport Code: PH; COG: COG1120	
ECOLI00146	Ferrichrome-binding periplasmic protein	ABC transporter, substrate binding protein	Ferrichrome-binding periplasmic protein	Periplasmic iron-compound-binding protein of iron(III) ABC transporter	Ferrichrome-binding periplasmic protein	Ferrichrome-binding periplasmic protein	Hydroxamate-dependent iron uptake, cytoplasmic membrane component	ABC-type Fe3+-hydroxamate transport system, periplasmic component	Residues 1 to 281 of 281 are 98 pct identical to residues 16 to 296 of a 296 aa protein from Escherichia coli K12 ref: NP_414694.1 hydroxamate-dependent iron uptake, cytoplasmic membrane component	Ferrichrome-binding periplasmic protein	Ferrichrome-iron ABC transporter	Fe3+-siderophore ABC transporter substrate-binding protein	IPR002453: Beta tubulin ABC superfamily (bind_prot), hydroxamate-dependent iron uptake	similar to Salmonella typhi CT18 ferrichrome-binding periplasmic protein precursor ferrichrome-binding periplasmic protein precursor	ABC type hydroxamate-dependent iron uptake ATP binding protein	ferrichrome-binding protein	ABC-type Fe3+-siderophores transport systems, periplasmic components FecB protein	Hydroxamate-dependent iron uptake	Code: P; COG: COG0614 hydroxamate-dependent iron uptake, cytoplasmic membrane component	ABC Fe+3 hydroxamate (ferrichrome) transporter, periplasmic siderophore binding protein	Code: P; COG: COG0614 hydroxamate-dependent iron uptake, cytoplasmic membrane component	Twin-arginine translocation pathway signal	periplasmic binding protein	Code: P; COG: COG0614 hydroxamate-dependent iron uptake, cytoplasmic membrane component	siderophore receptor component FhuD similarity:fasta; SWALL:O86462 (EMBL:AJ007906); Rhizobium leguminosarum; FhuD; length 301 aa; 294 aa overlap; query 1-292 aa; subject 9-301 aa similarity:fasta; SWALL:Q7B3C6 (EMBL:AJ007906); Rhizobium leguminosarum; FhuD; length 293 aa; 294 aa overlap; query 1-292 aa; subject 1-293 aa	periplasmic binding protein	ferrichrome-iron ABC transporter, substrate-binding protein Similar to FhuD [Rhizobium leguminosarum] Similar to entrez-protein:CAA07723.1 Putative location:bacterial inner membrane Psort-Score: 0.1044; go_function: iron ion transporter activity [goid 0005381]; go_process: high affinity iron ion transport [goid 0006827]	Ferrichrome-binding periplasmic protein	Ferrichrome-binding periplasmic protein	
ECOLI00147	Ferrichrome transport system permease protein fhuB	ABC transporter, membrane spanning protein	Ferrichrome transport protein FhuB	Ferrichrome transport system permease protein fhuB	Ferrichrome transport system permease protein	Hydroxamate-dependent iron uptake, cytoplasmic membrane component	Iron (III) dicitrate transport system	ABC-type Fe3+-siderophore transport system, permease component	Residues 1 to 660 of 660 are 99 pct identical to residues 1 to 660 of a 660 aa protein from Escherichia coli K12 ref: NP_414695.1 hydroxamate-dependent iron uptake, cytoplasmic membrane component	Ferrichrome transport system permease protein FhuB	Ferrichrome-iron ABC transporter	Fe3+-siderophore ABC transporter permease	IPR000522: FecCD transport family; IPR006311: Twin-arginine translocation pathway signal ABC superfamily (membrane), hydroxamate-dependent iron uptake	similar to Salmonella typhi CT18 ferrichrome transport protein FhuB precursor ferrichrome transport protein FhuB precursor	ABC type hydroxamate-dependent iron uptake, with duplicated permease domains	ferrichrome transport system permease protein FhuB	ABC-type cobalamin/Fe3+-siderophores transport systems, permease components BtuC protein	Iron(3+)-hydroxamate import system permease protein fhuB	Code: P; COG: COG0609 hydroxamate-dependent iron uptake, cytoplasmic membrane component	ABC Fe+3 hydroxamate (ferrichrome) transporter, fused inner membrane subunits	Code: P; COG: COG0609 hydroxamate-dependent iron uptake, cytoplasmic membrane component	transport system permease protein	transport system permease protein	ABC cobalamin/Fe3+-siderophore transporter, inner membrane subunit	Code: P; COG: COG0609 hydroxamate-dependent iron uptake, cytoplasmic membrane component	transmembrane siderophore receptor similarity:fasta; SWALL:Q9S6S8 (EMBL:AJ007906); Rhizobium leguminosarum; FhuB; fhuB; length 634 aa; 631 aa overlap; query 23-653 aa; subject 1-631 aa similarity:fasta; SWALL:O86463 (EMBL:AJ007906); Rhizobium leguminosarum; FhuB; fhuB; length 657 aa; 653 aa overlap; query 1-653 aa; subject 2-654 aa	ferrichrome-iron ABC transporter, permease protein Similar to FhuB [Rhizobium leguminosarum] Similar to entrez-protein:CAA07726.1 Putative location:bacterial inner membrane Psort-Score: 0.5161; go_component: membrane [goid 0016020]; go_function: transporter activity [goid 0005215]; go_process: transport [goid 0006810]	Ferrichrome transport system permease protein FhuB	Ferrichrome transport system permease protein FhuB	
ECOLI00148	Glutamate-1-semialdehyde 2,1-aminomutase	Glutamate-1-semialdehyde 2,1-aminomutase	Glutamate-1-semialdehyde 2,1-aminomutase	Glutamate-1-semialdehyde 2,1-aminomutase	Glutamate-1-semialdehyde 2,1-aminomutase	Glutamate-1-semialdehyde 2,1-aminomutase	Glutamate-1-semialdehyde 2,1-aminomutase	Glutamate-1-semialdehyde 2,1-aminomutase	Glutamate-1-semialdehyde 2,1-aminomutase	Glutamate-1-semialdehyde 2,1-aminomutase	Glutamate-1-semialdehyde 2,1-aminomutase	Probable glutamate-1-semialdehyde 2,1-aminomutase	Glutamate-1-semialdehyde 2,1-aminomutase	Glutamate-1-semialdehyde 2,1-aminomutase	Glutamate-1-semialdehyde 2,1-aminomutase	similar to GB:X60702, GB:S62653, GB:D16105, SP:P29376,  and PID:440855; identified by sequence similarity; putative glutamate-1-semialdehyde 2,1-aminomutase	Glutamate-1-semialdehyde 2,1-aminomutase	Glutamate-1-semialdehyde 2,1-aminomutase	Glutamate-1-semialdehyde 2,1-aminomutase	Glutamate-1-semialdehyde 2,1-aminomutase	Glutamate-1-semialdehyde 2,1-aminomutase	Glutamate-1-semialdehyde 2,1-aminomutase	hypothetical glutamate-1-semialdehyde 2,1-aminomutase	Glutamate-1-semialdehyde 2,1-aminomutase	Glutamate-1-semialdehyde 2,1-aminomutase	Glutamate-1-semialdehyde 2,1-aminomutase	Glutamate-1-semialdehyde 2,1-aminomutase	Glutamate-1-semialdehyde 2,1-aminomutase	Glutamate-1-semialdehyde 2,1-aminomutase	
ECOLI00149	H(+)/Cl(-) exchange transporter clcA	Sll0855 protein	Chloride channel protein EriC	Voltage-gated chloride channel protein	Probable voltage gated channel protein	Putative chloride channel	EriC voltage gated chloride channel	Putative chloride channel	Voltage-gated chloride channel family protein	H(+)/Cl(-) exchange transporter clcA	H(+)/Cl(-) exchange transporter clcA	Voltage-gated chloride channel protein	putative chloride channel protein EriC	H(+)/Cl(-) exchange transporter clcA	Voltage-gated chloride channel family protein	H(+)/Cl(-) exchange transporter clcA	PMID: 9389475 best DB hits: BLAST: gb:AAB89832.1; (AE001006) chloride channel, putative; E=3e-82 embl:CAC12582.1; (AL445067) chloride channel (CLC-3) related; E=2e-49 pir:B70617; hypothetical protein Rv0143c - Mycobacterium; E=1e-33 COG: AF1415_1; COG0038 Chloride channel protein EriC; E=7e-68 aq_438_2; COG0517 CBS domains; E=6e-09 sll0855; COG0038 Chloride channel protein EriC; E=1e-08 PFAM: PF00654; Voltage gated chloride channe; E=1.8e-62 PF00571; CBS domain; E=1.7e-06 putative chloride channel	Chloride channel protein	Putative uncharacterized protein	H(+)/Cl(-) exchange transporter clcA	H(+)/Cl(-) exchange transporter clcA	Voltage-gated chloride channel	Putative uncharacterized protein	H(+)/Cl(-) exchange transporter clcA	Residues 1 to 473 of 473 are 99 pct identical to residues 1 to 473 of a 473 aa protein from Escherichia coli K12 ref: NP_414697.1 putative channel transporter	H(+)/Cl(-) exchange transporter clcA	Voltage-gated chloride channel protein	similar to Voltage-gated ClC-type chloride channel hypothetical protein	conserved gene chloride channel protein EriC (voltage gated)	
ECOLI00150	Iron-sulfur cluster insertion protein erpA	HesB protein	Iron-sulfur cluster insertion protein erpA	HesB family protein	Iron-sulfur cluster insertion protein erpA	Iron-sulfur cluster insertion protein erpA	Putative uncharacterized protein	Protein aq_1857	HesB/YadR/YfhF family protein	HesB protein	Putative iron-sulfur cluster insertion protein erpA	Iron-sulfur cluster insertion protein erpA	Iron-sulfur cluster insertion protein erpA	HesB family protein	HesB/YadR/YfhF family protein	HesB protein	Putative uncharacterized protein	Iron-sulfur cluster insertion protein erpA	HesB/yadR/yfhF family protein	Uncharacterized ACR	Putative uncharacterized protein ML0871	HESB protein	Putative uncharacterized protein	Putative iron-sulfur cluster insertion protein erpA	HesB/YadR/YfhF family protein	putative HesB family protein	Scaffold protein for iron-sulfur cluster assembly	Hypothetical protein yadR	
ECOLI00151	UPF0126 inner membrane protein yadS	Putative uncharacterized protein	Putative uncharacterized protein	Putative uncharacterized protein	Vng0298h	Putative yadS-like transmembrane protein	Putative uncharacterized protein	Putative uncharacterized protein	Putative uncharacterized protein	hypothetical protein	YghA protein	Predicted membrane protein	UPF0126 membrane protein DR_2368	Transporter	Putative uncharacterized protein	Putative membrane protein	Putative membrane protein	Putative uncharacterized protein	Putative uncharacterized protein	Putative uncharacterized protein	Putative membrane protein	putative membrane protein	UPF0126 inner membrane protein yadS	identified by match to protein family HMM PF03458 membrane protein, putative	similar to GP:15155036; identified by sequence similarity; putative conserved hypothetical protein	Membrane protein, putative	UPF0126 membrane protein VC_2382	Putative uncharacterized protein	Product confidence : putative Gene name confidence : hypothetical predicted by Codon_usage predicted by Homology predicted by FrameD PUTATIVE TRANSMEMBRANE PROTEIN	
ECOLI00152	Vitamin B12-binding protein	ABC transporter, periplasmic substrate-binding protein	Putative uncharacterized protein	Putative haemin uptake system periplasmic haemin- binding protein	Vitamin B12-binding protein precursor	Metal binding protein, putative	Iron(III) dicitrate-binding protein	Vitamin B12-binding protein	Lipoprotein	Putaive vitamin B12 transport protein	conserved hypothetical protein	Vitamin B12-binding protein precursor	Vitamin B12-binding protein	Periplasmic binding protein	Periplasmic binding protein	ABC transporter, periplasmic substrate-binding protein, putative	Vitamin B12-binding protein	Periplasmic binding protein	Vitamin B12 transport protein BtuF, putative	Vitamin B12-binding protein	Vitamin B12-binding protein	ABC-type Fe3+-siderophores transport systems, periplasmic components	Vitamin B12-binding protein	Residues 1 to 266 of 266 are 99 pct identical to residues 1 to 266 of a 266 aa protein from Escherichia coli K12 ref: NP_414700.1 orf, conserved hypothetical protein	Vitamin B12-binding protein	Similar to iron-binding protein	Probable abc-type transporter, periplasmic component abc transporter protein	Vitamin B12-binding protein	identified by match to protein family HMM PF01497 iron compound ABC transporter, iron compound-binding protein, putative	
ECOLI00153	5'-methylthioadenosine/S-adenosylhomocysteine nucleosidase	5'-methylthioadenosine/S-adenosylhomocysteine nucleosidase	Possible MTA/SAH nucleosidase	5'-methylthioadenosine/S-adenosylhomocysteine nuclosidase	MTA/SAH nucleosidase	Phosphorylase family protein	5-methylthioadenosine nucleosidase/S- adenosylhomocysteine nucleosidase	5'-methylthioadenosine/S-adenosylhomocysteine nucleosidase	5'-methylthioadenosine/S-adenosylhomocysteine nucleosidase	MTA/SAH nucleosidase	Nucleoside phosphorylase	5'-methylthioadenosine/S-adenosylhomocysteine nucleosidase	5'-methylthioadenosine/S-adenosylhomocysteine nucleosidase	5'-methylthioadenosine/S-adenosylhomocysteine nucleosidase	5'-methylthioadenosine/S-adenosylhomocysteine nucleosidase	5'-methylthioadenosine/S-adenosylhomocysteine nucleosidase	5'-methylthioadenosine/S-adenosylhomocysteine nucleosidase	5'-methylthioadenosine/S-adenosylhomocysteine nucleosidase	putative MTA/SAH nucleosidase	5'-methylthioadenosine nucleosidase , S- adenosylhomocysteine nucleosidase	MTA/SAH nucleosidase	5'-methylthioadenosine/S-adenosylhomocysteine nucleosidase	identified by match to protein family HMM PF01048; match to protein family HMM TIGR01704 MTA/SAH nucleosidase	5'-methylthioadenosine/S-adenosylhomocysteine nucleosidase	5-methylthioadenosine nucleosidase/S- adenosylhomocysteine nucleosidase	MTA/SAH nucleosidase	5'-methylthioadenosine/S-adenosylhomocysteine nucleosidase	5'-methylthioadenosine/S-adenosylhomocysteine nucleosidase	5-methylthioadenosine nucleosidase	
ECOLI00154	Deoxyguanosinetriphosphate triphosphohydrolase	Deoxyguanosinetriphosphate triphosphohydrolase- like protein	Deoxyguanosinetriphosphate triphosphohydrolase- like protein	Probable deoxyguanosinetriphosphate triphosphohydrolase	Deoxyguanosinetriphosphate triphosphohydrolase	Deoxyguanosinetriphosphate triphosphohydrolase- like protein	hypothetical deoxyguanosinetriphosphatetriphosphohydrolase	Deoxyguanosinetriphosphate triphosphohydrolase	Deoxyguanosinetriphosphate triphosphohydrolase- like protein	Deoxyguanosinetriphosphate triphosphohydrolase	Deoxyguanosinetriphosphate triphosphohydrolase	Deoxyguanosinetriphosphate triphosphohydrolase- like protein	Residues 1 to 461 of 461 are 99 pct identical to residues 1 to 461 of a 505 aa protein from Escherichia coli K12 ref: NP_414702.1 deoxyguanosine triphosphate triphosphohydrolase	Deoxyguanosinetriphosphate triphosphohydrolase	Deoxyguanosinetriphosphate triphosphohydrolase	identified by sequence similarity; putative; ORF located using Blastx/Glimmer/Genemark deoxyguanosinetriphosphate triphosphohydrolase	deoxyguanosine triphosphate triphosphohydrolase	similar to Salmonella typhi CT18 deoxyguanosinetriphosphate triphosphohydrolase deoxyguanosinetriphosphate triphosphohydrolase	Deoxyguanosinetriphosphate triphosphohydrolase	identified by similarity to SP:P15723; match to protein family HMM PF01966; match to protein family HMM TIGR01353 deoxyguanosinetriphosphate triphosphohydrolase	dGTP triphosphohydrolase Dgt protein	Deoxyguanosinetriphosphate triphosphohydrolase	Deoxyguanosinetriphosphate triphosphohydrolase	Deoxyguanosinetriphosphate triphosphohydrolase	Evidence 2a : Function of homologous gene experimentally demonstrated in an other organism; PubMedId : 2157212, 2165018, 2826481; Product type e : enzyme Deoxyguanosinetriphosphate triphosphohydrolase (dGTPase) (dGTP triphosphohydrolase)	Code: F; COG: COG0232 deoxyguanosine triphosphate triphosphohydrolase	deoxyguanosine triphosphate triphosphohydrolase	Deoxyguanosinetriphosphate triphosphohydrolase	Putative deoxyguanosinetriphosphate triphosphohydrolase	
ECOLI00155	Protease do	Heat shock protein	Serine protease	Protease DO; heat shock protein HtrA	DegQ protease	putative DegQ serine protease	Periplasmic serine protease DO	Protease do	Serine protease, HtrA/DegQ/DegS family	Protease Do	PMID: 10684935 best DB hits: BLAST: swissprot:P18584; DEGP_CHLTR PROBABLE SERINE PROTEASE DO-LIKE; E=1e-63 pir:B81728; serine proteinase, HtrADegQ/DegS family TC0210; E=3e-63 embl:CAA72164.1; (Y11304) ORF E0 [Rhodobacter capsulatus]; E=5e-62 COG: CT823; COG0265 Trypsin-like serine proteases, typically periplasmic,; E=1e-64 CPn0979; COG0265 Trypsin-like serine proteases, typically; E=5e-63 htrA; COG0265 Trypsin-like serine proteases, typically periplasmic,; E=3e-57 PFAM: PF02874; ATP synthase alpha/beta family,; E=0.027 PF00089; Trypsin; E=9.8e-30 PF00595; PDZ domain (Also known as DHR o; E=1e-10 probable serine protease do-like DEGP	Probable serine protease do-like	PROTEASE DO	serine proteinase	serine protease Do	Protease do	Probable serine protease do-like	Residues 1 to 474 of 474 are 99 pct identical to residues 1 to 474 of a 474 aa protein from Escherichia coli O157:H7 EDL933 ref: NP_285857.1 periplasmic serine protease Do; heat shock protein HtrA	Global stress requirement protein GsrA	Heat shock protein	identified by similarity to SP:P09376; match to protein family HMM PF00089; match to protein family HMM PF00595 protease DO	Serine protease do-like htrA	IPR001478: PDZ/DHR/GLGF domain; IPR001940: Peptidase S1C, HtrA/DegQ protease periplasmic serine protease Do, heat shock protein	similar to Salmonella typhi CT18 protease DO precursor; heat shock protein HtrA protease DO precursor; heat shock protein HtrA	Putative uncharacterized protein gbs2133	identified by match to PFAM protein family HMM PF00089 serine protease	Periplasmic serine protease Do, heat shock protein	Periplasmic serine protease DO	Similar to sp|Q92JA1|DEGP_RICCN sp|O05942|DEGP_RICPR; Ortholog to ERGA_CDS_08430 Probable serine protease do-like precursor	
ECOLI00156	Carbohydrate diacid regulator	Putative uncharacterized protein CPE0859	Putative uncharacterized protein	Putative uncharacterized protein STY0232	Putative transcriptional regulator	Carbohydrate diacid regulator	Putative uncharacterized protein VCA0905	Putative uncharacterized protein	Carbohydrate diacid regulator	Putative uncharacterized protein	Carbohydrate diacid regulator, putative	Putative uncharacterized protein VPA0115	Putative uncharacterized protein yaeG	CDS_ID OB2784 hypothetical protein	Uncharacterized conserved protein, YAEG family	Regulator of polyketide synthase expression	Putative sugar diacid recognition	carbohydrate diacid regulator	putative inner membrane protein	similar to Salmonella typhi Ty2 conserved hypothetical protein conserved hypothetical protein	Sugar diacide regulator	carbohydrate diacid regulator	Regulator of polyketide synthase expression SrmR protein	Putative uncharacterized protein	Putative inner membrane protein	sugar diacide regulator	identified by match to protein family HMM PF05651 Putative sugar diacid recognition family	Putative sugar diacid recognition	Code: KT; COG: COG3835 conserved hypothetical protein	
ECOLI00157	UPF0325 protein yaeH	UPF0325 protein yaeH	conserved hypothetical protein	UPF0325 protein yaeH	UPF0325 protein VC_2264	UPF0325 protein ECA1027	UPF0325 protein VP2321	UPF0325 protein yaeH	UPF0325 protein VV1_1856	Residues 1 to 128 of 128 are 100 pct identical to residues 1 to 128 of a 128 aa protein from Escherichia coli O157:H7 EDL933 ref: NP_285859.1 putative structural protein	UPF0325 protein YPO1040/y3141/YP_2811	UPF0325 protein plu0668	putative cytoplasmic protein	similar to Salmonella typhi CT18 conserved hypothetical protein conserved hypothetical protein	UPF0325 protein YPTB3007	putative structural protein	UPF0325 protein yaeH	putative structural protein	putative structural protein	conserved hypothetical protein	Chromosome segregation ATPase COG1196	putative structural protein	UPF0325 protein yaeH	Hypothetical protein	UPF0325 protein yaeH	Hypothetical protein	conserved hypothetical protein	Hypothetical protein	Hypothetical protein	
ECOLI00158	Phosphodiesterase yaeI	identified by match to PFAM protein family HMM PF02549 hypothetical protein	Uncharacterized metallophosphoesterase DR_2345	Uncharacterized metallophosphoesterase CPn_0578/CP_0170/CPj0578/CpB0602	Phosphoesterase	Putative uncharacterized protein	Putative uncharacterized protein	hypothetical protein	CDS_ID OB1398 hypothetical protein	Putative uncharacterized protein ykuE	Predicted phosphohydrolase	Putative uncharacterized protein	Uncharacterized metallophosphoesterase CT_461	phosphoesterase	Putative uncharacterized protein yqeD	Similar to Chlamydia pneumoniae hypothetical protein cpn0578/cp0170/cpj0578 precursor cpn0578 or cp0170 or cpj0578 SWALL:Y578_CHLPN (SWALL:Q9Z7X6) (320 aa) fasta scores: E(): 6.5e-86, 62.92% id in 321 aa putative exported protein	Evidence 5 : No homology to any previously reported sequences hypothetical protein; putative membrane protein	Ser/Thr protein phosphatase family protein	conserved hypothetical protein	Code: R; COG: COG1408 conserved hypothetical protein	Predicted phosphohydrolases	Code: R; COG: COG1408 conserved hypothetical protein	Metallophosphoesterase	putative membrane-associated phosphoesterase	metallophosphoesterase	predicted phosphohydrolase COG1408	Twin-arginine translocation pathway signal TIGRFAM: Twin-arginine translocation pathway signal: (0.082) PFAM: metallophosphoesterase: (1.4e-18) KEGG: dra:DR2345 hypothetical protein, ev=1e-89, 59% identity	phosphohydrolase	hypothetical protein similarity to COG1408 Predicted phosphohydrolases(Evalue: 8E-27)	
ECOLI00159	2,3,4,5-tetrahydropyridine-2,6-dicarboxylate N- succinyltransferase	2,3,4,5-tetrahydropyridine-2,6-dicarboxylate N- succinyltransferase	2,3,4,5-tetrahydropyridine-2-carboxylate N-succin	2,3,4,5-tetrahydropyridine-2,6-dicarboxylate N- succinyltransferase	2,3,4,5-tetrahydropyridine-2,6-dicarboxylate N- succinyltransferase	2,3,4,5-tetrahydropyridine-2,6-dicarboxylate N- succinyltransferase	2,3,4,5-tetrahydropyridine-2,6-dicarboxylate N- succinyltransferase	2,3,4,5-tetrahydropyridine-2,6-dicarboxylate N- succinyltransferase	2,3,4,5-tetrahydropyridine-2,6-dicarboxylate N- succinyltransferase	2,3,4,5-tetrahydropyridine-2,6-dicarboxylate N- succinyltransferase	2,3,4,5-tetrahydropyridine-2,6-dicarboxylate N- succinyltransferase	2,3,4,5-tetrahydropyridine-2,6-dicarboxylate N- succinyltransferase	DapD protein	2,3,4,5-tetrahydropyridine-2,6-dicarboxylate N- succinyltransferase	23,4,5-tetrahydropyridine-2-carboxylate N-succinyltransferase	identified by match to PFAM protein family HMM PF00132 2,3,4,5-tetrahydropyridine-2-carboxylate N-succinyltransferase	2,3,4,5-tetrahydropyridine-2,6-dicarboxylate N- succinyltransferase	2,3,4,5-tetrahydropyridine-2,6-dicarboxylate N- succinyltransferase	2,3,4,5-tetrahydropyridine-2,6-dicarboxylate N- succinyltransferase	2,3,4,5-tetrahydropyridine-2,6-dicarboxylate N- succinyltransferase	2,3,4,5-tetrahydropyridine-2,6-dicarboxylate N- succinyltransferase	Product confidence : probable Gene name confidence : probable predicted by Codon_usage predicted by Homology predicted by FrameD PROBABLE 2,3,4,5-TETRAHYDROPYRIDINE-2-CARBOXYLATE N-SUCCINYLTRANSFERASE PROTEIN	2,3,4,5-tetrahydropyridine-2,6-dicarboxylate N- succinyltransferase	2,3,4,5-tetrahydropyridine-2,6-dicarboxylate N- succinyltransferase	PUTATIVE 2	2,3,4,5-tetrahydropyridine-2,6-dicarboxylate N- succinyltransferase	2,3,4,5-tetrahydropyridine-2,6-dicarboxylate N- succinyltransferase	2,3,4,5-tetrahydropyridine-2,6-dicarboxylate N- succinyltransferase	2,3,4,5-tetrahydropyridine-2-carboxylate N-succinyltransferase (EC2.3.1.117)	
ECOLI00160	[Protein-PII] uridylyltransferase	Protein-P-II uridylyltransferase, putative	[Protein-PII] uridylyltransferase	[Protein-PII] uridylyltransferase	Putative uncharacterized protein glnD	Protein-pII; uridylyltransferase	[Protein-PII] uridylyltransferase	[Protein-PII] uridylyltransferase	[Protein-PII] uridylyltransferase	[Protein-PII] uridylyltransferase	[Protein-PII] uridylyltransferase	Uridylyltransferase	[Protein-PII] uridylyltransferase	[Protein-PII] uridylyltransferase	Probable [Protein-PII] uridylyltransferase	[Protein-PII] uridylyltransferase	putative protein-P-II uridylyltransferase	Protein-P-II uridylyltransferase	[Protein-PII] uridylyltransferase	similar to GB:M27903, GB:M24779, GB:M34228, GB:M16750, GB:M54915, SP:P11309, PID:1066791, PID:189957, PID:189962, and PID:387022; identified by sequence similarity; putative [protein-pII] uridylyltransferase, putative	Protein-P-II uridylyltransferase, putative	[Protein-PII] uridylyltransferase	[Protein-PII] uridylyltransferase	[Protein-PII] uridylyltransferase	[Protein-PII] uridylyltransferase	[Protein-PII] uridylyltransferase	PMID: 11065377 PMID: 8412694 best DB hits: BLAST: gb:AAF17352.1; AF155830_1 (AF155830) putative; E=1e-62 swissprot:Q9RAE4; GLND_RHILV [PROTEIN-PII] URIDYLYLTRANSFERASE; E=1e-62 swissprot:Q9KPV0; GLND_VIBCH [PROTEIN-PII] URIDYLYLTRANSFERASE; E=1e-61 COG: VC2262; COG2844 UTP:GlnB (protein PII) uridylyltransferase; E=9e-63 PFAM: PF01966; HD domain; E=0.48 PF01842; ACT domain; E=0.0017 uridylyltransferase/uridylyl-removing enzyme glnD	Product confidence : probable Gene name confidence : probable predicted by Codon_usage predicted by Homology predicted by FrameD PROBABLE PROTEIN-PII URIDYLYLTRANSFERASE	[Protein-PII] uridylyltransferase	
ECOLI00161	Methionine aminopeptidase	Methionine aminopeptidase	Methionine aminopeptidase	Methionine aminopeptidase	Methionine aminopeptidase	Methionine aminopeptidase	Methionine aminopeptidase	Methionine aminopeptidase	Methionine aminopeptidase	identified by match to TIGR protein family HMM TIGR01477 methionine aminopeptidase	Methionine aminopeptidase	Methionine aminopeptidase	Methionine aminopeptidase	hypothetical methionine aminopeptidase	Methionine aminopeptidase	Methionine aminopeptidase	Methionine aminopeptidase	Methionine aminopeptidase	Methionine aminopeptidase	Methionine aminopeptidase	Methionine aminopeptidase	Methionine aminopeptidase	Methionine aminopeptidase	Methionine aminopeptidase	Methionine aminopeptidase	Methionine aminopeptidase	Methionine aminopeptidase	Methionine aminopeptidase	
ECOLI00162	30S ribosomal protein S2	40S ribosomal protein mrp4, mitochondrial [Source:GeneDB_Spombe;Acc:SPAC24C9.10c]	30S ribosomal protein S2	30S ribosomal protein S2	30S ribosomal protein S2	30S ribosomal protein S2	30S ribosomal protein S2	30S ribosomal protein S2	30S ribosomal protein S2	30S ribosomal protein S2	identified by match to PFAM protein family HMM PF03033 ribosomal protein S2	30S ribosomal protein S2	30S ribosomal protein S2	30S ribosomal protein S2	30S ribosomal protein S2	30S ribosomal protein S2	30S ribosomal protein S2	30S ribosomal protein S2	30S ribosomal protein S2	30S ribosomal protein S2	30S ribosomal protein S2	30S ribosomal protein S2	30S ribosomal protein S2	30S ribosomal protein S2	30S ribosomal protein S2	30S ribosomal protein S2	30S ribosomal protein S2	30S ribosomal protein S2	30S ribosomal protein S2	
ECOLI00162	30S ribosomal protein S2	40S ribosomal protein mrp4, mitochondrial [Source:GeneDB_Spombe;Acc:SPAC24C9.10c]	30S ribosomal protein S2	30S ribosomal protein S2	30S ribosomal protein S2	30S ribosomal protein S2	30S ribosomal protein S2	30S ribosomal protein S2	30S ribosomal protein S2	30S ribosomal protein S2	identified by match to PFAM protein family HMM PF03033 ribosomal protein S2	30S ribosomal protein S2	30S ribosomal protein S2	30S ribosomal protein S2	30S ribosomal protein S2	30S ribosomal protein S2	30S ribosomal protein S2	30S ribosomal protein S2	30S ribosomal protein S2	30S ribosomal protein S2	30S ribosomal protein S2	30S ribosomal protein S2	30S ribosomal protein S2	30S ribosomal protein S2	30S ribosomal protein S2	30S ribosomal protein S2	30S ribosomal protein S2	30S ribosomal protein S2	30S ribosomal protein S2	
ECOLI00163	Elongation factor Ts	Elongation factor Ts	Elongation factor Ts	Elongation factor Ts	Elongation factor Ts	Elongation factor Ts	Elongation factor Ts	Elongation factor Ts	Elongation factor Ts	identified by match to PFAM protein family HMM PF03662 translation elongation factor Ts	Elongation factor Ts	Elongation factor Ts	Elongation factor Ts	Elongation factor Ts	Elongation factor Ts	Elongation factor Ts	Elongation factor Ts	Elongation factor Ts	Elongation factor Ts	Elongation factor Ts	Elongation factor Ts	Elongation factor Ts	Elongation factor Ts	Elongation factor Ts	Elongation factor Ts	Elongation factor Ts	Elongation factor Ts	Elongation factor Ts	
ECOLI00164	Uridylate kinase	Uridylate kinase	Uridylate kinase	Uridylate kinase	Uridylate kinase	Uridylate kinase	Uridylate kinase	Uridylate kinase	Uridylate kinase	Uridylate kinase	identified by match to PFAM protein family HMM PF03575 uridylate kinase	Uridylate kinase	Uridylate kinase	Uridylate kinase	Uridylate kinase	Uridylate kinase	Uridylate kinase	Uridylate kinase	Uridylate kinase	Uridylate kinase	Uridylate kinase	Uridylate kinase	Uridylate kinase	Uridylate kinase	Uridylate kinase	Uridylate kinase	Uridylate kinase	Uridylate kinase	Uridylate kinase	
ECOLI00165	Ribosome-recycling factor	Ribosome-recycling factor	some similarities with sp|P38771 Saccharomyces cerevisiae YHR038w FIL1 Killed in Mutagen, sensitive to Diepoxybutane and/or Mitomycin C singleton, hypothetical start	Ribosome-recycling factor	Ribosome-recycling factor	Ribosome-recycling factor	Ribosome-recycling factor	Ribosome-recycling factor	Ribosome recycling factor	Ribosome-recycling factor	Ribosome-recycling factor	similar to uniprot|P38771 Saccharomyces cerevisiae YHR038w FIL1;	DEHA2F14630p;weakly similar to uniprot|P38771 Saccharomyces cerevisiae YHR038W RRF1 Ribosomal Recycling Factor 1;	identified by match to TIGR protein family HMM TIGR00496 ribosome recycling factor	Ribosome-recycling factor	Ribosome-recycling factor	Ribosome-recycling factor	Ribosome-recycling factor	Ribosome-recycling factor	Ribosome-recycling factor	Ribosome-recycling factor	Ribosome-recycling factor	Ribosome-recycling factor	Ribosome-recycling factor	Ribosome-recycling factor	Ribosome-recycling factor	Ribosome-recycling factor	Ribosome-recycling factor	Ribosome-recycling factor	
ECOLI00166	1-deoxy-D-xylulose 5-phosphate reductoisomerase	1-deoxy-D-xylulose 5-phosphate reductoisomerase	1-deoxy-D-xylulose 5-phosphate reductoisomerase	1-deoxy-D-xylulose 5-phosphate reductoisomerase	1-deoxy-D-xylulose 5-phosphate reductoisomerase	1-deoxy-D-xylulose 5-phosphate reductoisomerase	1-deoxy-D-xylulose 5-phosphate reductoisomerase	1-deoxy-D-xylulose 5-phosphate reductoisomerase	similar to GB:X70683, GB:X65661, GB:Z64667, SP:Q06945, PID:36553,  and PID:938230; identified by sequence similarity; putative 1-deoxy-D-xylulose 5-phosphate reductoisomerase	1-deoxy-D-xylulose 5-phosphate reductoisomerase	1-deoxy-D-xylulose 5-phosphate reductoisomerase	1-deoxy-D-xylulose 5-phosphate reductoisomerase	1-deoxy-D-xylulose 5-phosphate reductoisomerase	1-deoxy-D-xylulose 5-phosphate reductoisomerase	1-deoxy-D-xylulose 5-phosphate reductoisomerase	1-deoxy-D-xylulose 5-phosphate reductoisomerase	1-deoxy-D-xylulose 5-phosphate reductoisomerase	1-deoxy-D-xylulose 5-phosphate reductoisomerase	1-deoxy-D-xylulose 5-phosphate reductoisomerase	1-deoxy-D-xylulose 5-phosphate reductoisomerase	1-deoxy-D-xylulose 5-phosphate reductoisomerase	1-deoxy-D-xylulose 5-phosphate reductoisomerase	1-deoxy-D-xylulose 5-phosphate reductoisomerase	1-deoxy-D-xylulose 5-phosphate reductoisomerase	1-deoxy-D-xylulose 5-phosphate reductoisomerase	1-deoxy-D-xylulose 5-phosphate reductoisomerase	1-deoxy-D-xylulose 5-phosphate reductoisomerase	1-deoxy-D-xylulose 5-phosphate reductoisomerase	1-deoxy-D-xylulose 5-phosphate reductoisomerase	
ECOLI00167	Undecaprenyl pyrophosphate synthetase	Uncharacterized protein C4D7.04c [Source:GeneDB_Spombe;Acc:SPAC4D7.04c]	Undecaprenyl pyrophosphate synthetase	Undecaprenyl pyrophosphate synthetase	Undecaprenyl pyrophosphate synthetase	Undecaprenyl pyrophosphate synthetase	Undecaprenyl pyrophosphate synthetase	Undecaprenyl pyrophosphate synthetase	Undecaprenyl pyrophosphate synthetase	Undecaprenyl pyrophosphate synthetase	Undecaprenyl pyrophosphate synthetase	Undecaprenyl pyrophosphate synthetase	identified by match to TIGR protein family HMM TIGR00055 undecaprenyl pyrophosphate synthetase	Undecaprenyl pyrophosphate synthetase	Undecaprenyl pyrophosphate synthetase	Undecaprenyl pyrophosphate synthetase 2	Undecaprenyl pyrophosphate synthetase	Undecaprenyl pyrophosphate synthetase	Undecaprenyl pyrophosphate synthetase	Undecaprenyl pyrophosphate synthetase	Undecaprenyl pyrophosphate synthetase	Undecaprenyl pyrophosphate synthetase	Undecaprenyl pyrophosphate synthetase	Undecaprenyl pyrophosphate synthetase	Undecaprenyl pyrophosphate synthetase	Undecaprenyl pyrophosphate synthetase	Undecaprenyl pyrophosphate synthetase	Undecaprenyl pyrophosphate synthetase	Undecaprenyl pyrophosphate synthetase	
ECOLI00168	Phosphatidate cytidylyltransferase	Phosphatidate cytidylyltransferase	Phosphatidate cytidylyltransferase	similar to GB:J00179, GB:M32724, GB:M91036, GB:M91037, GB:V00513, GB:V00514, GB:V00517, GB:J00176, GB:M32249, GB:M33200, GB:X00672, GB:X55655, GB:M23864, GB:X00424, GB:M15386, GB:U01317, GB:X55656, GB:V00512, SP:P02096, PID:182962, PID:182963, PID:182965, PID:182966, PID:183239, PID:183832, PID:183851, PID:183872, PID:183885, PID:31640, PID:31727, PID:31729, PID:31731, PID:31733, PID:31760, PID:31761, PID:455994,  and PID:455995; identified by sequence similarity; putative phosphatidate cytidylyltransferase, putative	Phosphatidate cytidylyltransferase	Phosphatidate cytidylyltransferase	Phosphatidate cytidylyltransferase	Phosphatidate cytidylyltransferase	Phosphatidate cytidylyltransferase	Phosphatidate cytidylyltransferase	Phosphatidate cytidylyltransferase	Phosphatidate cytidylyltransferase	Phosphatidate cytidylyltransferase	Phosphatidate cytidylyltransferase	Phosphatidate cytidylyltransferase	Phosphatidate cytidylyltransferase	putative phosphatidate cytidylyltransferase	Phosphatidate cytidylyltransferase	Phosphatidate cytidylyltransferase	identified by match to protein family HMM PF01148 phosphatidate cytidylyltransferase	Phosphatidate cytidylyltransferase	Phosphatidate cytidylyltransferase	Phosphatidate cytidylyltransferase	Phosphatidate cytidylyltransferase	Phosphatidate cytidylyltransferase	Phosphatidate cytidylyltransferase	Product confidence : probable Gene name confidence : probable predicted by Codon_usage predicted by Homology predicted by FrameD PROBABLE PHOSPHATIDATE CYTIDYLYLTRANSFERASE TRANSMEMBRANE PROTEIN	Phosphatidate cytidylyltransferase	Phosphatidate cytidylyltransferase	
ECOLI00168	Phosphatidate cytidylyltransferase	Phosphatidate cytidylyltransferase	Phosphatidate cytidylyltransferase	similar to GB:J00179, GB:M32724, GB:M91036, GB:M91037, GB:V00513, GB:V00514, GB:V00517, GB:J00176, GB:M32249, GB:M33200, GB:X00672, GB:X55655, GB:M23864, GB:X00424, GB:M15386, GB:U01317, GB:X55656, GB:V00512, SP:P02096, PID:182962, PID:182963, PID:182965, PID:182966, PID:183239, PID:183832, PID:183851, PID:183872, PID:183885, PID:31640, PID:31727, PID:31729, PID:31731, PID:31733, PID:31760, PID:31761, PID:455994,  and PID:455995; identified by sequence similarity; putative phosphatidate cytidylyltransferase, putative	Phosphatidate cytidylyltransferase	Phosphatidate cytidylyltransferase	Phosphatidate cytidylyltransferase	Phosphatidate cytidylyltransferase	Phosphatidate cytidylyltransferase	Phosphatidate cytidylyltransferase	Phosphatidate cytidylyltransferase	Phosphatidate cytidylyltransferase	Phosphatidate cytidylyltransferase	Phosphatidate cytidylyltransferase	Phosphatidate cytidylyltransferase	Phosphatidate cytidylyltransferase	putative phosphatidate cytidylyltransferase	Phosphatidate cytidylyltransferase	Phosphatidate cytidylyltransferase	identified by match to protein family HMM PF01148 phosphatidate cytidylyltransferase	Phosphatidate cytidylyltransferase	Phosphatidate cytidylyltransferase	Phosphatidate cytidylyltransferase	Phosphatidate cytidylyltransferase	Phosphatidate cytidylyltransferase	Phosphatidate cytidylyltransferase	Product confidence : probable Gene name confidence : probable predicted by Codon_usage predicted by Homology predicted by FrameD PROBABLE PHOSPHATIDATE CYTIDYLYLTRANSFERASE TRANSMEMBRANE PROTEIN	Phosphatidate cytidylyltransferase	Phosphatidate cytidylyltransferase	
ECOLI00169	Regulator of sigma E protease	Putative zinc metalloprotease FN1322	Membrane-associated zinc metalloprotease, putative	Putative zinc metalloprotease PD_0327	Putative zinc metalloprotease slr1821	Putative uncharacterized protein	Putative zinc metalloprotease HI0918	Membrane-associated zinc metalloprotease	Membrane-associated zinc metalloprotease, putative	Putative zinc metalloprotease aq_1964	Putative uncharacterized protein	Putative uncharacterized protein	Probable protease eep	Metalloprotease mmpA	Putative zinc metalloprotease RC0203	Putative zinc metalloprotease NMB0183	Putative zinc metalloprotease PM1991	Putative zinc metalloprotease PA3649	Putative zinc metalloprotease TM_0890	Predicted membrane-associated Zn-dependent protease 1	Putative zinc metalloprotease DR_1507	Putative zinc metalloprotease Atu1380	Regulator of sigma E protease	Putative zinc metalloprotease all3971	Putative membrane-associated zinc metalloprotease	Hypothetical membrane protein	Putative zinc metalloprotease Lmo1318	Predicted membrane-associated Zn-dependent proteases 1	Putative zinc metalloprotease ML1582	
ECOLI00170	Outer membrane protein assembly factor yaeT	Outer membrane protein	Outer membrane protein, putative	Outer membrane antigen	Protective surface antigen D15	similar to GB:X75201,  and PID:435005; identified by sequence similarity; putative outer membrane protein, putative	Bacterial surface antigen family protein	Outer membrane protein	Outer membrane protein omp1	Outer membrane protein omp85	Putative uncharacterized protein	Outer membrane protein	Outer membrane surface antigen protein	Outer membrane protein	Outer membrane protein	Group 1 outer membrane protein	Outer membrane protein assembly factor yaeT	Related to outer membrane protein	Putative outer membrane protein	Surface antigen	putative surface antigen	Omp85 Analog	Putative uncharacterized protein	Outer membrane protein assembly factor yaeT precursor	similar to GB:U01215, SP:P16535, GB:M24197, PID:397992, and SP:P55118; identified by sequence similarity; putative bacterial surface antigen	Outer membrane protein, putative	Outer membrane protein, OMP85 family	Surface antigen	Outer membrane protein Omp1	
ECOLI00171	Chaperone protein skp	Outer membrane p25	Outer membrane protein	Chaperone protein skp	Putative outer membrane protein	putative outer membrane protein OmpH	Chaperone protein skp precursor	Chaperone protein skp	Putative outer membrane protein	Putative outer membrane protein	Outer membrane protein OmpH	Chaperone protein skp	Putative outer membrane protein	Outer membrane protein, OmpH/HlpA family	Outer membrane protein OmpH	Chaperone protein skp	Outer membrane protein	Outer membrane protein	Residues 1 to 161 of 161 are 99 pct identical to residues 1 to 161 of a 161 aa protein from Escherichia coli O157:H7 EDL933 ref: NP_285872.1 histone-like protein, located in outer membrane or nucleoid	Chaperone protein skp	Putative transmembrane protein	HlpA protein	Probable outer membrane chaperone, skp-related transmembrane protein	Chaperone protein skp	similar to putative outer membrane proteins hypothetical protein	conserved gene outer membrane protein OmpH	similar to putative outer membrane proteins hypothetical protein	Outer membrane protein	Chaperone protein skp	
ECOLI00172	UDP-3-O-[3-hydroxymyristoyl] glucosamine N- acyltransferase	UDP-3-O-[3-hydroxymyristoyl] glucosamine N- acyltransferase	UDP-3-O-[3-hydroxymyristoyl] glucosamine N- acyltransferase	UDP-3-O-[3-hydroxymyristoyl] glucosamine N- acyltransferase	UDP-3-O-[3-hydroxymyristoyl] glucosamine N- acyltransferase	UDP-3-O-[3-hydroxymyristoyl] glucosamine N- acyltransferase	UDP-3-O-[3-hydroxymyristoyl] glucosamine N- acyltransferase	UDP-3-O-[3-hydroxymyristoyl] glucosamine N- acyltransferase	UDP-3-O-[3-hydroxymyristoyl] glucosamine N- acyltransferase	UDP-3-O-[3-hydroxymyristoyl] glucosamine N- acyltransferase	UDP-3-O-[3-hydroxymyristoyl] glucosamine N- acyltransferase	UDP-3-O-[3-hydroxymyristoyl] glucosamine N- acyltransferase	UDP-3-O-[3-hydroxymyristoyl] glucosamine N- acyltransferase	UDP-3-O-[3-hydroxymyristoyl] glucosamine N- acyltransferase	UDP-3-O-[3-hydroxymyristoyl] glucosamine N- acyltransferase	putative UDP-3-O- glucosamine N-acyltransferase	UDP-3-O-[3-hydroxymyristoyl] glucosamine N- acyltransferase	UDP-3-O-[3-hydroxymyristoyl] glucosamine N- acyltransferase	UDP-3-O-[3-hydroxymyristoyl] glucosamine N- acyltransferase	UDP-3-O-[3-hydroxymyristoyl] glucosamine N- acyltransferase	UDP-3-O-[3-hydroxymyristoyl] glucosamine N- acyltransferase	UDP-3-O-[3-hydroxymyristoyl] glucosamine N- acyltransferase	UDP-3-O-[3-hydroxymyristoyl] glucosamine N- acyltransferase	UDP-3-O-[3-hydroxymyristoyl] glucosamine N- acyltransferase	UDP-3-O-[3-hydroxymyristoyl] glucosamine N- acyltransferase	UDP-3-O-[3-hydroxymyristoyl] glucosamine N- acyltransferase	UDP-3-O-[3-hydroxymyristoyl] glucosamine N- acyltransferase	UDP-3-O-[3-hydroxymyristoyl] glucosamine N-acyltransferase	UDP-3-O-[3-hydroxymyristoyl] glucosamine N- acyltransferase	
ECOLI00173	(3R)-hydroxymyristoyl-[acyl-carrier-protein] dehydratase	(3R)-hydroxymyristoyl-[acyl-carrier-protein] dehydratase	(3R)-hydroxymyristoyl-[acyl-carrier-protein] dehydratase	(3R)-hydroxymyristoyl-[acyl-carrier-protein] dehydratase	(3R)-hydroxymyristoyl-[acyl-carrier-protein] dehydratase	(3R)-hydroxymyristoyl-[acyl-carrier-protein] dehydratase	(3R)-hydroxymyristoyl-[acyl-carrier-protein] dehydratase	identified by match to PFAM protein family HMM PF03061 (3R)-hydroxymyristol-(acyl carrier protein) dehydratase	(3R)-hydroxymyristoyl-[acyl-carrier-protein] dehydratase	(3R)-hydroxymyristoyl-[acyl-carrier-protein] dehydratase	(3R)-hydroxymyristoyl-[acyl-carrier-protein] dehydratase	(3R)-hydroxymyristoyl-[acyl-carrier-protein] dehydratase	(3R)-hydroxymyristoyl-[acyl-carrier-protein] dehydratase 2	(3R)-hydroxymyristoyl-[acyl-carrier-protein] dehydratase	(3R)-hydroxymyristoyl-[acyl-carrier-protein] dehydratase	(3R)-hydroxymyristoyl-[acyl-carrier-protein] dehydratase	(3R)-hydroxymyristoyl-[acyl-carrier-protein] dehydratase	(3R)-hydroxymyristoyl-[acyl-carrier-protein] dehydratase	(3R)-hydroxymyristoyl-[acyl-carrier-protein] dehydratase	(3R)-hydroxymyristoyl-[acyl-carrier-protein] dehydratase	(3R)-hydroxymyristoyl-[acyl-carrier-protein] dehydratase	(3R)-hydroxymyristoyl-[acyl-carrier-protein] dehydratase	(3R)-hydroxymyristoyl-[acyl-carrier-protein] dehydratase	(3R)-hydroxymyristoyl-[acyl-carrier-protein] dehydratase	(3R)-hydroxymyristoyl-[acyl-carrier-protein] dehydratase	(3R)-hydroxymyristoyl-[acyl-carrier-protein] dehydratase	(3R)-hydroxymyristoyl-[acyl-carrier-protein] dehydratase	(3R)-hydroxymyristoyl-[acyl-carrier-protein] dehydratase	(3R)-hydroxymyristoyl-[acyl-carrier-protein] dehydratase	
ECOLI00174	Acyl-[acyl-carrier-protein]--UDP-N- acetylglucosamine O-acyltransferase	Acyl-[acyl-carrier-protein]--UDP-N- acetylglucosamine O-acyltransferase	Acyl-(Acyl-carrier-protein)--UDP-N- acetylglucosamine O-acyltransferase	Acyl-[acyl-carrier-protein]--UDP-N- acetylglucosamine O-acyltransferase	Acyl-[acyl-carrier-protein]--UDP-N- acetylglucosamine O-acyltransferase	Acyl-[acyl-carrier-protein]--UDP-N- acetylglucosamine O-acyltransferase	Acyl-[acyl-carrier-protein]--UDP-N- acetylglucosamine O-acyltransferase	similar to GB:X63657, SP:Q06136,  and PID:296186; identified by sequence similarity; putative acyl-(acyl-carrier-protein)--UDP-N- acetylglucosamine o-acyltransferase	Acyl-[acyl-carrier-protein]--UDP-N- acetylglucosamine O-acyltransferase	Acyl-[acyl-carrier-protein]--UDP-N- acetylglucosamine O-acyltransferase	Acyl-[acyl-carrier-protein]--UDP-N- acetylglucosamine O-acyltransferase	UDP-N-acetylglucosamine acyltransferase	UDP-N-acetylglucosamine acyltransferase	Acyl-[acyl-carrier-protein]--UDP-N- acetylglucosamine O-acyltransferase	Acyl-[acyl-carrier-protein]--UDP-N- acetylglucosamine O-acyltransferase	Acyl-[acyl-carrier-protein]--UDP-N- acetylglucosamine O-acyltransferase	Acyl-[acyl-carrier-protein]--UDP-N- acetylglucosamine O-acyltransferase	Acyl-[acyl-carrier-protein]--UDP-N- acetylglucosamine O-acyltransferase	Acyl-[acyl-carrier-protein]--UDP-N- acetylglucosamine O-acyltransferase	Acyl-[acyl-carrier-protein]--UDP-N- acetylglucosamine O-acyltransferase	Acyl-[acyl-carrier-protein]--UDP-N- acetylglucosamine O-acyltransferase	Acyl-[acyl-carrier-protein]--UDP-N- acetylglucosamine O-acyltransferase	Acyl-[acyl-carrier-protein]--UDP-N- acetylglucosamine O-acyltransferase	Acyl-[acyl-carrier-protein]-UDP-N- acetylglucosamine o-acyltransferase	Probable acyl-[acyl-carrier-protein]--UDP-N- acetylglucosamine O-acyltransferase	Acyl-[acyl-carrier-protein]--UDP-N- acetylglucosamine O-acyltransferase	putative Acyl-UDP-N-acetylglucosamine O-acyltransferase	Acyl-[acyl-carrier-protein]--UDP-N- acetylglucosamine O-acyltransferase	Acyl-UDP-N-acetylglucosamineO-acyltransferase	
ECOLI00175	Lipid-A-disaccharide synthase	Lipid-A-disaccharide synthase	Lipid-A-disaccharide synthase	Lipid-A-disaccharide synthase	Lipid-A-disaccharide synthase	Lipid-A-disaccharide synthase	Lipid-A-disaccharide synthase	Lipid-A-disaccharide synthase, putative	Lipid-A-disaccharide synthetase	Lipid-A-disaccharide synthetase	Lipid-A-disaccharide synthase	Lipid-A-disaccharide synthase	Lipid-A-disaccharide synthase	Lipid-A-disaccharide synthase	Lipid-A-disaccharide synthase	Lipid-A-disaccharide synthase	Lipid-A-disaccharide synthase	Lipid-A-disaccharide synthase	Lipid A-disaccharide synthase	Lipid-A-disaccharide synthase	Lipid A disaccharide synthase	Lipid-A-disaccharide synthase	Lipid-A-disaccharide synthase	putative lipid-A-disaccharide synthase	Lipid-A-disaccharide synthase	similar to SP:P10441; identified by sequence similarity; putative lipid A disaccharide synthase	Lipid A disaccharide synthase	Lipid-A-disaccharide synthase	Lipid-A-disaccharide synthase	
ECOLI00176	Ribonuclease HII	Ribonuclease HII	Ribonuclease HII	Ribonuclease HII	Ribonuclease HII	Ribonuclease HII	Ribonuclease HII	Ribonuclease HII	Ribonuclease HII	Ribonuclease HII	Ribonuclease HII	Ribonuclease HII	identified by match to PFAM protein family HMM PF03826 ribonuclease HII	Ribonuclease HII	Ribonuclease HII	Ribonuclease HII	Ribonuclease	Ribonuclease HII	Ribonuclease HII	Ribonuclease HII	Ribonuclease HII	hypothetical ribonuclease HII	Ribonuclease HII	Ribonuclease HII	Ribonuclease HII	Ribonuclease HII	Ribonuclease HII	Ribonuclease HII	Ribonuclease HII	
ECOLI00177	DNA polymerase III subunit alpha	DNA polymerase III alpha subunit	DNA polymerase III, alpha subunit	DNA polymerase III subunit alpha	DNA polymerase III subunit alpha	DNA polymerase III alpha chain	DNA polymerase III subunit alpha	identified by match to PFAM protein family HMM PF04301 DNA polymerase III, alpha subunit	DNA polymerase III alpha subunit	DNA polymerase III, alpha subunit	Putative DNA polymerase III alpha subunit	DNA polymerase III alpha subunit	DNA polymerase III subunit alpha	DNA polymerase III, alpha subunit	DNA polymerase III, alpha subunit	DNA polymerase III, subunit alpha	DNA polymerase III, alpha subunit	DNA polymerase III subunit alpha	DNA polymerase III subunit alpha	DNA polymerase III subunit alpha	DNA polymerase III subunit alpha	DNA polymerase III subunit alpha	DNA polymerase III subunit alpha	DNA polymerase III, alpha subunit	DNA polymerase III subunit alpha	DNA polymerase III, subunit alpha	DNA polymerase III, alpha chain	DNA polymerase III, alpha chain	DNA polymerase III alpha subunit	
ECOLI00178	Acetyl-coenzyme A carboxylase carboxyl transferase subunit alpha	Acetyl-coenzyme A carboxylase carboxyl transferase subunit alpha	Acetyl-coenzyme A carboxylase carboxyl transferase subunit alpha	Acetyl-coenzyme A carboxylase carboxyl transferase subunit alpha	Acetyl-coenzyme A carboxylase carboxyl transferase subunit alpha	Acetyl-coenzyme A carboxylase carboxyl transferase subunit alpha	Acetyl-coenzyme A carboxylase carboxyl transferase subunit alpha	identified by match to PFAM protein family HMM PF03255 acetyl-coenzyme A carboxylase carboxyl transferase, alpha subunit	Acetyl-coenzyme A carboxylase carboxyl transferase subunit alpha	Acetyl-coenzyme A carboxylase carboxyl transferase subunit alpha	Acetyl-coenzyme A carboxylase carboxyl transferase subunit alpha	Acetyl-coenzyme A carboxylase carboxyl transferase subunit alpha	Acetyl-coenzyme A carboxylase carboxyl transferase subunit alpha	Acetyl-coenzyme A carboxylase carboxyl transferase subunit alpha	Acetyl-coenzyme A carboxylase carboxyl transferase subunit alpha	Acetyl-coenzyme A carboxylase carboxyl transferase subunit alpha	Acetyl-coenzyme A carboxylase carboxyl transferase subunit alpha	Acetyl-coenzyme A carboxylase carboxyl transferase subunit alpha	Acetyl-coenzyme A carboxylase carboxyl transferase subunit alpha	Acetyl-coenzyme A carboxylase carboxyl transferase subunit alpha	Acetyl-coenzyme A carboxylase carboxyl transferase subunit alpha	Acetyl-coenzyme A carboxylase carboxyl transferase subunit alpha	Acetyl-coenzyme A carboxylase carboxyl transferase subunit alpha	Acetyl-coenzyme A carboxylase carboxyl transferase subunit alpha	Acetyl-coenzyme A carboxylase carboxyl transferase subunit alpha	Acetyl-coenzyme A carboxylase carboxyl transferase subunit alpha	Acetyl-coenzyme A carboxylase carboxyl transferase subunit alpha	Acetyl-coenzyme A carboxylase carboxyl transferase subunit alpha	Acetyl-coenzyme A carboxylase carboxyl transferase subunit alpha	
ECOLI00179	Lysine decarboxylase, constitutive	Lysine decarboxylase	Lysine decarboxylase, constitutive	lysine decarboxylase	Lysine decarboxylase 2, constitutive	CDS_ID OB0035 lysine decarboxylase	Residues 1 to 713 of 713 are 99 pct identical to residues 1 to 713 of a 713 aa protein from Escherichia coli K12 ref: NP_414728.1 lysine decarboxylase 2, constitutive	lysine decarboxylase	IPR000310: Orn/Lys/Arg decarboxylase, major region lysine decarboxylase 2, constitutive	similar to Salmonella typhi CT18 lysine decarboxylase lysine decarboxylase	Lysine decarboxylase 2, constitutive	Code: E; COG: COG1982 lysine decarboxylase 2, constitutive	lysine decarboxylase	Lysine decarboxylase precursor	Lysine decarboxylase, constitutive	Lysine decarboxylase	Lysine decarboxylase, constitutive	Lysine decarboxylase PFAM: Orn/Lys/Arg decarboxylase, major region; Orn/Lys/Arg decarboxylase domain protein KEGG: bcn:Bcen_1821 lysine decarboxylase	Lysine decarboxylase, constitutive	Probable Orn/Arg/Lys decarboxylase	putative arginine/lysine/ornithine decarboxylase Evidence 3 : Function proposed based on presence of conserved amino acid motif, structural feature or limited homology; Product type e : enzyme	lysine decarboxylase 2, constitutive Code: E; COG: COG1982	Orn/Lys/Arg decarboxylase, major region	lysine decarboxylase, constitutive	Lysine decarboxylase	Ornithine decarboxylase	L-lysine decarboxylase	Lysine decarboxylase	Lysine decarboxylase 2, constitutive	
ECOLI00180	Uncharacterized protein yaeR	Putative uncharacterized protein CPE0451	Glyoxylase family protein	Putative uncharacterized protein	Lactoylglutathione lyase	Putative uncharacterized protein STY0260	Alr4469 protein	Glyoxylase family protein	Lactoylglutathione lyase	Lactoylglutathione lyase	putative glyoxylase I family protein	Hypothetical protein yaeR	identified by match to protein family HMM PF00903 glyoxylase family protein	Glyoxylase I family protein	Glyoxalase family protein	Putative uncharacterized protein	hypothetical conserved protein	Putative uncharacterized protein	Putative uncharacterized protein	Glyoxylase I family protein	Putative uncharacterized protein yaeR	hypothetical protein	Glyoxalase I	Lactoylglutathione lyase	Residues 1 to 138 of 138 are 99 pct identical to residues 1 to 138 of a 138 aa protein from Escherichia coli O157:H7 EDL933 ref: NP_285881.1 orf, conserved hypothetical protein	Lactoylglutathione lyase and related lyases	Lactoylglutathione lyase	Probable glyoxylase I family protein	conserved hypothetical protein	
ECOLI00181	tRNA(Ile)-lysidine synthase	tRNA(Ile)-lysidine synthase	tRNA(Ile)-lysidine synthase	tRNA(Ile)-lysidine synthase	tRNA(Ile)-lysidine synthase	tRNA(Ile)-lysidine synthase	tRNA(Ile)-lysidine synthase	tRNA(Ile)-lysidine synthase	tRNA(Ile)-lysidine synthase	tRNA(Ile)-lysidine synthase	tRNA(Ile)-lysidine synthase	tRNA(Ile)-lysidine synthase	tRNA(Ile)-lysidine synthase	hypothetical cell cycle protein MesJ	tRNA(Ile)-lysidine synthase	tRNA(Ile)-lysidine synthase	tRNA(Ile)-lysidine synthase	tRNA(Ile)-lysidine synthase	tRNA(Ile)-lysidine synthase	tRNA(Ile)-lysidine synthase	tRNA(Ile)-lysidine synthase	tRNA(Ile)-lysidine synthase	tRNA(Ile)-lysidine synthase	hypothetical conserved protein	tRNA(Ile)-lysidine synthase	tRNA(Ile)-lysidine synthase	tRNA(Ile)-lysidine synthase	tRNA(Ile)-lysidine synthase	tRNA(Ile)-lysidine synthase	
ECOLI00182	Protein rof	ROF protein	Rof protein	Modulator of rho-dependent transcription termination	Putative uncharacterized protein yaeO	Residues 1 to 86 of 86 are 100 pct identical to residues 1 to 86 of a 86 aa protein from Escherichia coli O157:H7 EDL933 ref: NP_285883.1 orf, conserved hypothetical protein	Putative uncharacterized protein	Rof protein	modulator of Rho-dependent transcription termination	similar to Salmonella typhi CT18 ROF protein ROF protein	Putative uncharacterized protein	Modulator of Rho-dependent transcription termination	Code: K; COG: COG4568 conserved hypothetical protein	Code: K; COG: COG4568 conserved hypothetical protein	conserved hypothetical protein	Transcriptional antiterminator, Rof	Code: K; COG: COG4568; orf conserved hypothetical protein	Rho-dependent transcription termination	Hypothetical protein	Rho-binding antiterminator protein	Hypothetical protein	Hypothetical protein	hypothetical protein	conserved hypothetical protein Code: K; COG: COG4568	Hypothetical protein	Rho-binding antiterminator protein	transcriptional antiterminator, Rof KEGG: pfo:Pfl_3287 transcriptional antiterminator, Rof	Transcriptional antiterminator, Rof	Transcriptional antiterminator, Rof	
ECOLI00183	UPF0253 protein yaeP	UPF0253 protein yaeP	conserved hypothetical protein	UPF0253 protein yaeP	UPF0253 protein VC_0872	UPF0253 protein VP2335	UPF0253 protein yaeP	UPF0253 protein VV1_1836	Residues 1 to 72 of 72 are 93 pct identical to residues 1 to 72 of a 72 aa protein from Salmonella typhimurium LT2 ref: NP_459243.1 putative cytoplasmic protein	UPF0253 protein YPO1064.1/y3113/YP_2785	putative cytoplasmic protein	similar to Salmonella typhi CT18 conserved hypothetical protein conserved hypothetical protein	UPF0253 protein YPTB2982	conserved hypothetical protein	UPF0253 protein yaeP	putative cytoplasmic protein	putative cytoplasmic protein	putative cytoplasmic protein	UPF0253 protein yaeP	Hypothetical protein	UPF0253 protein yaeP	Hypothetical protein	conserved hypothetical protein	Hypothetical protein	Hypothetical protein	putative cytoplasmic protein	Hypothetical protein	conserved hypothetical protein KEGG: vfi:VF0662 hypothetical protein	UPF0253 protein Ent638_0728	
ECOLI00184	Uncharacterized protein yaeQ	Putative uncharacterized protein	Putative uncharacterized protein	Putative uncharacterized protein VVA1068	Uncharacterized protein yaeQ	Putative uncharacterized protein	Putative uncharacterized protein	conserved hypothetical protein	Putative uncharacterized protein	Hypothetical protein yaeQ	Putative uncharacterized protein	Putative uncharacterized protein	Putative uncharacterized protein	Putative uncharacterized protein	Putative uncharacterized protein	Putative uncharacterized protein	Putative uncharacterized protein	Putative uncharacterized protein VPA0551	Putative uncharacterized protein	Uncharacterized protein conserved in bacteria	Residues 1 to 181 of 181 are 100 pct identical to residues 1 to 181 of a 181 aa protein from Escherichia coli K12 ref: NP_414732.1 orf, conserved hypothetical protein	Putative uncharacterized protein	Putative uncharacterized protein	Putative uncharacterized protein	identified by sequence similarity; putative; ORF located using Blastx/Glimmer/Genemark conserved hypothetical protein	putative cytoplasmic protein	similar to Salmonella typhi CT18 conserved hypothetical protein conserved hypothetical protein	Putative uncharacterized protein	Putative uncharacterized protein	
ECOLI00185	Uncharacterized protein yaeJ	Peptidyl-tRNA hydrolase domain protein	Slr5115 protein	Peptidyl-tRNA hydrolase	Prokaryotic and mitochondrial release factors family protein	Putative uncharacterized protein	Putative uncharacterized protein	Class I peptide chain release factor	Peptidyl-tRNA hydrolase	Putative uncharacterized protein	Putative uncharacterized protein	Putative release factor	Alr4696 protein	Putative uncharacterized protein	Putative release factor	conserved hypothetical protein	Peptidyl-tRNA hydrolase	Hypothetical protein yaeJ	identified by match to TIGR protein family HMM TIGR00020 peptidyl-tRNA hydrolase domain protein	Putative uncharacterized protein	Putative uncharacterized protein	Prokaryotic and mitochondrial release factors family protein	PMID: 2215213 best DB hits: BLAST: swissprot:P45388; YAEJ_PSEPU HYPOTHETICAL 15.2 KD PROTEIN IN PCAJ; E=3e-16 embl:CAA63804.1; (X93605) hypothetical protein YAEJ [Zymomonas; E=7e-15 pir:A83538; conserved hypothetical protein PA0868 [imported] -; E=4e-12 COG: PA0868; COG1186 Protein chain release factor B; E=4e-13 sll1110; COG0216 Protein chain release factor A; E=0.010 PFAM: PF00472; Peptidyl-tRNA hydrolase domain; E=2.2e-09 conserved hypothetical protein-putative protein chain release factor B	Product confidence : hypothetical Gene name confidence : hypothetical predicted by Codon_usage predicted by Homology predicted by FrameD CONSERVED HYPOTHETICAL PROTEIN	Peptidyl-tRNA hydrolase domain protein	Putative uncharacterized protein	hypothetical protein	Peptidyl-tRNA hydrolase, putative	Peptidyl-tRNA hydrolase domain	
ECOLI00186	Lipoprotein nlpE	Copper homeostasis protein cutF	Copper homeostasis lipoprotein	Copper homeostasis protein	Residues 1 to 236 of 236 are 98 pct identical to residues 1 to 236 of a 236 aa protein from Escherichia coli O157:H7 EDL933 ref: NP_285886.1 copper homeostasis protein (lipoprotein)	Putative copper homeostasis lipoprotein	Copper homeostasis protein CutF	similar to Salmonella typhi Ty2 copper homeostasis protein CutF precursor copper homeostasis protein CutF precursor	Putative copper homeostasis lipoprotein	lipoprotein; Code: MP; COG: COG3015 copper homeostasis protein	Code: MP; COG: COG3015 copper homeostasis protein (lipoprotein)	lipoprotein; Code: MP; COG: COG3015 copper homeostasis protein	Copper homeostasis protein CutF	Putative copper homeostasis lipoprotein precursor	Copper homeostasis protein CutF	Copper homeostasis lipoprotein precursor	Putative copper homeostasis lipoprotein precursor	copper homeostasis protein (lipoprotein) Code: MP; COG: COG3015	Copper homeostasis lipoprotein precursor	copper homeostasis protein CutF precursor	Copper resistance lipoprotein NlpE precursor	Copper homeostasis protein	Putative uncharacterized protein	Copper homeostasis protein CutF	Copper resistance lipoprotein NlpE precursor	Lipoprotein involved with copper homeostasis and adhesion	Copper homeostasis protein CutF	Copper homeostasis protein CutF	Copper resistance lipoprotein NlpE precursor	
ECOLI00187	Uncharacterized lipoprotein yaeF	Putative uncharacterized protein yaeF	Residues 1 to 277 of 277 are 98 pct identical to residues 16 to 292 of a 292 aa protein from Escherichia coli K12 ref: NP_414735.1 orf, conserved hypothetical protein	Putative lipoprotein	Putative lipoprotein	conserved hypothetical protein	conserved hypothetical protein	orf conserved hypothetical protein	Putative uncharacterized protein	Putative lipoprotein	Putative synthase of the YaeF/YiiX family	Lipoprotein	conserved hypothetical protein	Lipoprotein	putative synthase of the YaeF/YiiX family	Putative synthase	Predicted lipoprotein	Putative lipoprotein	Putative lipoprotein	Putative uncharacterized protein	Putative lipoprotein	Lipoprotein	Putative lipoprotein	Putative lipoprotein	Putative lipoprotein	Putative uncharacterized protein	Putative lipoprotein	Putative uncharacterized protein	Putative lipoprotein	
ECOLI00188	Prolyl-tRNA synthetase	conserved hypothetical protein;	Protein with similarity to tRNA synthetases; non- tagged protein is detected in purified mitochondria; null mutant is viable and displays elevated frequency of mitochondrial genome loss. [Source:SGD;Acc:S000000889]	similar to sp|P78600 Candida albicans Prolyl-tRNA synthetase, cytoplasmic, start by similarity	Prolyl-tRNA synthetase	Probable prolyl-tRNA synthetase, mitochondrial [Source:GeneDB_Spombe;Acc:SPBC24C6.03]	similar to sp|P39965 Saccharomyces cerevisiae YER087w singleton, start by similarity	Prolyl-tRNA synthetase	Prolyl-tRNA synthetase	Prolyl-tRNA synthetase	Prolyl-tRNA synthetase	Prolyl-tRNA synthetase	Prolyl-tRNA synthetase	similar to uniprot|P39965 Saccharomyces cerevisiae YER087w;	DEHA2A07678p;similar to uniprot|P39965 Saccharomyces cerevisiae YER087W Probable Prolyl-tRNA synthetase;	identified by match to PFAM protein family HMM PF03129 prolyl-tRNA synthetase	Prolyl-tRNA synthetase 1	Prolyl-tRNA synthetase	Prolyl-tRNA synthetase	Prolyl-tRNA synthetase	Prolyl-tRNA synthetase	Prolyl-tRNA synthetase	Prolyl-tRNA synthetase	Prolyl-tRNA synthetase	Prolyl-tRNA synthetase	Prolyl-tRNA synthetase	Prolyl-tRNA synthetase	Prolyl-tRNA synthetase	Prolyl-tRNA synthetase	
ECOLI00189	UPF0066 protein yaeB	UPF0066 protein HI0510	Putative uncharacterized protein	Putative uncharacterized protein	UPF0066 protein rcsF	Putative uncharacterized protein VV2571	Putative uncharacterized protein STY0270	Putative uncharacterized protein	conserved hypothetical protein	Hypothetical protein yaeB	Putative uncharacterized protein	Putative uncharacterized protein	Putative uncharacterized protein	Putative uncharacterized protein	Putative uncharacterized protein VP2332	Putative uncharacterized protein	Putative uncharacterized protein	Putative uncharacterized protein	Residues 1 to 235 of 235 are 99 pct identical to residues 1 to 235 of a 235 aa protein from Escherichia coli K12 ref: NP_414737.1 orf, conserved hypothetical protein	Putative uncharacterized protein	Similar to unknown protein YaeB	Putative uncharacterized protein	IPR001378: Protein of unknown function, UPF0066 paral putative regulator	similar to Salmonella typhi CT18 conserved hypothetical protein conserved hypothetical protein	Putative uncharacterized protein	Hypothetical protein	Evidence 4 : Homolgs of previously reported genes of unknown function conserved hypothetical protein	putative transcriptional regulator	Similar to: HI0510, YAEB_HAEIN conserved hypothetical protein	
ECOLI00190	Protein rcsF	Protein rcsF	Stimulator of colanic acid capsule synthesis	Regulator in colanic acid synthesis; interacts with RcsB	Residues 1 to 134 of 134 are 99 pct identical to residues 1 to 134 of a 134 aa protein from Escherichia coli K12 ref: NP_414738.1 regulator in colanic acid synthesis; interacts with RcsB	Putative lipoprotein	Exopolysaccharide synthesis regulatory protein RcsF	regulator in colanic acid synthesis; overexpression confers mucoid phenotype, increases capsule synthesis	similar to Salmonella typhi CT18 RcsF protein RcsF protein	Putative lipoprotein	RcsF	regulator in colanic acid synthesis; interacts with RcsB	interacts with RcsB regulator in colanic acid synthesis	putative lipoprotein	interacts with RcsB regulator in colanic acid synthesis	Protein RcsF	Putative lipoprotein precursor	Lipoprotein, putative precursor	Regulator of colanic acid synthesis	Lipoprotein precursor	Putative lipoprotein precursor	regulator in colanic acid synthesis	Lipoprotein precursor	putative outer membrane protein, signal	Regulator in colanic acid synthesis; overexpression confers mucoid phenotype, increases capsule synthesis precursor	Regulator in colanic acid synthesis; interacts with RcsB	Putative uncharacterized protein	Exopolysaccharide synthesis regulator RcsF	Putative lipoprotein precursor	
ECOLI00191	D-methionine-binding lipoprotein metQ	Probable D-methionine-binding lipoprotein metQ	ABC-type metal ion transport system, periplasmic component	D-methionine-binding lipoprotein metQ	Putative ABC transporter, substrate-binding protein	Putative lipoprotein	ABC transporter substrate-binding protein	ABC transporter, substrate-binding protein; probable NLPA lipoprotein	Putative exported protein	putative lipoprotein YaeC	D-methionine-binding lipoprotein metQ	identified by match to protein family HMM PF03180 ABC transporter, substrate-binding protein, putative	Lipoprotein, YaeC family	Probable D-methionine-binding lipoprotein metQ	Putative exported protein	Membrane lipoprotein TpN32	D-methionine-binding lipoprotein	D-methionine-binding lipoprotein MetQ	ABC-TRANSPORT PERIPLASMIC PROTEIN	Outer membrane protein	Putative lipoprotein	Putative lipoprotein	D-methionine ABC transporter, periplasmic D- methionine-binding protein	Outer membrane lipoprotein	Lipoprotein YaeC	D-methionine-binding lipoprotein metQ	CDS_ID OB3165 lipoprotein	Probable D-methionine-binding lipoprotein MetQ	Methionine-binding protein	
ECOLI00192	D-methionine transport system permease protein metI	ABC transporter, permease protein	Probable D-methionine transport system permease protein metI	ABC transporter, membrane spanning protein	D-methionine transport system permease protein metI	Lmo0283 protein	Putative ACB transport system, membrane protein	ABC transporter	D-methionine transport system permease protein metI	identified by match to TIGR protein family HMM TIGR01594 ABC transporter, permease protein	ABC transporter, permease protein	D-methionine transport system permease protein	ABC transporter permease protein	ABC transporter, permease protein	ABC TRANSPORTER PERMEASE PROTEIN	D-methionine transport system permease protein metI	CDS_ID OB3325 ABC transporter permease	Probable ABC transporter permease yaeE	Putative ABC transporter, permease protein	ABC transporter, permease component	Lin0311 protein	Residues 1 to 217 of 217 are 99 pct identical to residues 1 to 217 of a 217 aa protein from Escherichia coli K12 ref: NP_414740.1 putative transport system permease protein	D-methionine transport system permease protein metI	D-methionine transport permease protein MetI	Similar to ABC transporter permease protein hypothetical protein	conserved gene ATP binding protein, permease protein	Similar to ABC transporter permease protein hypothetical protein	ABC transporter permease protein	IPR000515: Binding-protein-dependent transport systems inner membrane component putative ABC superfamily (membrane) transport protein	
ECOLI00193	Methionine import ATP-binding protein metN	Methionine import ATP-binding protein metN	Methionine import ATP-binding protein metN	Methionine import ATP-binding protein metN	Methionine import ATP-binding protein metN	Methionine import ATP-binding protein metN	Methionine import ATP-binding protein metN 1	Methionine import ATP-binding protein metN	ABC transporter, ATP-binding protein	Methionine import ATP-binding protein metN	Methionine import ATP-binding protein metN 1	Methionine import ATP-binding protein metN	Methionine import ATP-binding protein metN 1	Methionine import ATP-binding protein metN 1	putative ABC-type metal ion transportsystem, ATPase component	Methionine import ATP-binding protein metN	Methionine import ATP-binding protein metN	identified by match to TIGR protein family HMM TIGR00972 ABC transporter, ATP-binding protein	Methionine import ATP-binding protein metN	Methionine import ATP-binding protein metN	Methionine import ATP-binding protein metN	Amino acid ABC transporter, ATP-binding protein	Methionine import ATP-binding protein metN 3	Methionine import ATP-binding protein metN	Product confidence : putative Gene name confidence : hypothetical predicted by Codon_usage predicted by Homology predicted by FrameD PUTATIVE ATP-BINDING ABC TRANSPORTER PROTEIN	Methionine import ATP-binding protein metN	Methionine import ATP-binding protein metN 2	Methionine import ATP-binding protein metN	Methionine import ATP-binding protein metN	
ECOLI00194	D,D-heptose 1,7-bisphosphate phosphatase	D,D-heptose 1,7-bisphosphate phosphatase	Probable D,D-heptose 1,7-bisphosphate phosphatase	Putative phosphatase	D,D-heptose 1,7-bisphosphate phosphatase	Probable D,D-heptose 1,7-bisphosphate phosphatase	Possible phosphatase	D,D-heptose 1,7-bisphosphate phosphatase	D,D-heptose 1,7-bisphosphate phosphatase	Histidinol phosphatase	D,D-heptose 1,7-bisphosphate phosphatase	Histidinol-phosphatase	Histidinol-phosphatase; haloacid dehalogenase- like hydrolase	Putative D-glycero-d-manno-heptose 1,7- bisphosphate phosphatase	putative histidinol phosphatase-related protein	D,D-heptose 1,7-bisphosphate phosphatase	identified by match to protein family HMM TIGR01656; match to protein family HMM TIGR01662 histidinol-phosphate phosphatase family protein	Hydrolase, HAD-superfamily, subfamily IIIA	D,D-heptose 1,7-bisphosphate phosphatase	Histidinol phosphatase domain protein	Putative uncharacterized protein	Putative uncharacterized protein	D,D-heptose 1,7-bisphosphate phosphatase	hypothetical protein	D,D-heptose 1,7-bisphosphate phosphatase	Histidinol phosphatase-related protein	D,D-heptose 1,7-bisphosphate phosphatase	CDS_ID OB1275 hypothetical protein	hypothetical protein	


ECOLI00196	Uncharacterized HTH-type transcriptional regulator yafC	Putative transcriptional regulator, LysR family	Hypothetical transcriptional regulator yafC	Probable LysR-family transcriptional regulator	Transcriptional regulator, LysR family	Putative transcriptional regulator LYSR-type	Residues 1 to 301 of 304 are 98 pct identical to residues 1 to 301 of a 304 aa protein from Escherichia coli O157:H7 EDL933 ref: NP_285896.1 putative transcriptional regulator LYSR-type	Similar to LysR-family transcriptional regulator	IPR000847: Bacterial regulatory protein LysR, HTH motif putative transcriptional regulator, LysR family	similar to Salmonella typhi CT18 hypothetical transcriptional regulator hypothetical transcriptional regulator	Putative lysR-family transcriptional regulator	Putative LysR family transcriptional regulator	Similar to Bacillus subtilis glutamate biosynthesis transcriptional regulatory protein GltC SW:GLTC_BACSU (P20668) (300 aa) fasta scores: E(): 1.3e-14, 29.900% id in 301 aa. N-terminus is similar to the N-terminal region of Acinetobacter calcoaceticus cat operon transcriptional regulator CatM SW:CATM_ACICA (P07774) (303 aa) fasta scores: E(): 5.1e-12, 30.364% id in 247 aa LysR family regulatory protein	Best Blastp Hit: pir||E81979 probable lysR-family transcription regulator NMA0601 [imported] - Neisseria meningitidis (group A strain Z2491) >gi|7379336|emb|CAB83891.1| (AL162753) putative lysR-family transcriptional regulator [Neisseria meningitidis] COG0583 Transcriptional regulators, LysR family putative LysR-family transcriptional regulator	Code: K; COG: COG0583 putative transcriptional regulator LYSR-type	Code: K; COG: COG0583 putative transcriptional regulator LYSR-type	Code: K; COG: COG0583 putative transcriptional regulator LYSR-type	Transcriptional regulator, LysR family	Putative transcriptional regulator LYSR-type	putative HTH-type transcriptional regulator YafC identified by match to protein family HMM PF00126; match to protein family HMM PF03466	Putative LysR-family transcriptional regulatory protein	Transcriptional regulator, LysR-family	putative transcriptional regulator LYSR-type Code: K; COG: COG0583	putative transcriptional regulator LYSR-type	Putative lysR-family transcriptional regulator	Putative LysR-family transcriptional regulator	Transcriptional regulator, LysR family	Putative transcriptional regulator	Putative uncharacterized protein	
ECOLI00195	2,5-diketo-D-gluconic acid reductase B	Probable oxidoreductase	2,5-diketo-D-gluconic acid reductase B	2,5-diketo-D-gluconic acid reductase B	Probable aldehyde reductase	Probable aldehyde reductase	Probable aldehyde reductase	2,5-diketo-D-gluconic acid reductase B	Residues 1 to 267 of 267 are 99 pct identical to residues 1 to 267 of a 267 aa protein from Escherichia coli K12 ref: NP_414743.1 putative aldose reductase	2,5-diketo-D-gluconic acid reductase B	Putative aldo/keto reductase; oxidoreductase protein	2,5-diketo-D-gluconic acid reductase B	Probable oxidoreductase	identified by sequence similarity; putative; ORF located using Blastx/Glimmer/Genemark oxidoreductase	IPR001395: Aldo/keto reductase 2,5-diketo-D-gluconate reductase B	similar to Salmonella typhi CT18 hypothetical oxidoreductase hypothetical oxidoreductase	Putative aldo/keto reductase	Evidence 2b : Function of strongly homologous gene; Product type e : enzyme aldehyde reductase	Oxidoreductase, aldo/keto reductase family	2,5-diketo-D-gluconic acid reductase B	oxidoreductase	identified by match to protein family HMM PF00248 oxidoreductase, aldo/keto reductase family	2,5-didehydrogluconate reductase	Code: R; COG: COG0656 putative aldose reductase	Code: R; COG: COG0656 putative aldose reductase	aldo/keto reductase	aldo/keto reductase	Aldo/keto reductase	2,5-didehydrogluconate reductase	
ECOLI00197	UPF0294 protein yafD	UPF0294 protein yafD	Alr4222 protein	Putative uncharacterized protein	hypothetical protein	UPF0294 protein yafD	UPF0294 protein VC_2238	Endonuclease/exonuclease/phosphatase family protein	hypothetical protein	UPF0294 protein VP2298	UPF0294 protein yafD	UPF0294 protein VV1_1880	Residues 1 to 266 of 266 are 99 pct identical to residues 1 to 266 of a 266 aa protein from Escherichia coli O157:H7 EDL933 ref: NP_285897.1 orf, conserved hypothetical protein	UPF0294 protein YPO1077/y3099/YP_2772	UPF0294 protein plu0699	Hypothetical protein yafD	similar to Salmonella typhi CT18 conserved hypothetical protein conserved hypothetical protein	Putative uncharacterized protein	hypothetical protein	Uncharacterized BCR Hypothetical protein	UPF0294 protein yafD	Code: S; COG: COG3021 conserved hypothetical protein	Evidence 4 : Homologs of previously reported genes of unknown function conserved protein of unknown function	Code: S; COG: COG3021 conserved hypothetical protein	Endonuclease/exonuclease/phosphatase	conserved hypothetical protein	Code: S; COG: COG3021; orf conserved hypothetical protein	Putative uncharacterized protein	Hypothetical protein	
ECOLI00198	Uncharacterized protein yafE	Putative uncharacterized protein	Putative methyltransferase	Methyltransferase, UbiE/COQ5 family	SAM-dependent methyltransferase	Methyltransferase	Putative biotin biosyntehsis related protein	Hypothetical protein yafE	identified by match to protein family HMM PF01209 methlytransferase, UbiE/COQ5 family	UbiE/COQ5 methyltransferase family protein	UbiE/COQ5 methyltransferase family protein	Putative methyltransferase	pseudo	Methlytransferase, UbiE/COQ5 family	Putative uncharacterized protein	CDS_ID OB1496 hypothetical protein	BH2331 protein	Residues 1 to 256 of 256 are 95 pct identical to residues 1 to 256 of a 256 aa protein from Escherichia coli O157:H7 EDL933 ref: NP_285898.1 orf, conserved hypothetical protein	Putative uncharacterized protein	IPR000051: SAM (and some other nucleotide) binding motif; IPR001601: Generic methyltransferase putative methyltransferase in menaquinone/biotin biosynthesis	similar to Salmonella typhi CT18 putative methyltransferase putative methyltransferase	Putative methyltransferase in menaquinone/biotin biosynthesis	Evidence 3 : Function proposed based on presence of conserved amino acid motif, structural feature or limited homolgy; Product type pe : putative enzyme putative methyltransferase	Methlytransferase, UbiE/COQ5 family	Similar to Q8Z984 Putative methyltransferase from Salmonella typhi (256 aa). FASTA: opt: 707 Z-score: 818.1 E(): 1.1e-37 Smith-Waterman score: 707; 42.570 identity in 249 aa overlap. ORF ftt0677c conserved hypothetical protein	Putative methyltransferase in menaquinone/biotin biosynthesis	methyltransferase in menaquinone/biotin biosynthesis	methyltransferase	identified by match to protein family HMM PF01209 methlytransferase, UbiE/COQ5 family	
ECOLI00199	Membrane-bound lytic murein transglycosylase D	Membrane-bound lytic murein transglycosylase D	Membrane-bound lytic murein transglycosylase D	Soluble lytic murein transglycosylase	Membrane-bound lytic murein transglycosylase d	Related to membrane-bound lytic murein transglycosylase D	Membrane-bound lytic murein transglycosylase D presursor	Putative exported transglycosylase protein	Membrane-bound lytic murein transglycosylase D	Membrane-bound lytic murein transglycosylase D precursor	Membrane-bound lytic murein transglycosylase D	Putative membrane-bound lytic murein transglycosylase D	Putative membrane-bound lytic murein transglycosylase D	Membrane-bound lytic murein transglycosylase D	Membrane-bound lytic murein transglycosylase D	Putative membrane-bound lytic murein transglycosylase D	REGULATORY PROTEIN DNIR	Membrane-bound lytic murein transglycosylase D, putative	Membrane-bound lytic murein transglycosylase D, putative	Membrane-bound lytic murein transglycosylase D	Transcriptional regulator for nitrite reductase	Transglycosylase, SLT family	Soluble lytic murein transglycosylase	Residues 1 to 402 of 402 are 98 pct identical to residues 47 to 452 of a 452 aa protein from Escherichia coli K12 ref: NP_414747.1 transcriptional regulator for nitrite reductase (cytochrome c552)	Membrane-bound lytic murein transglycosylase D	SLT domain:LysM motif	Putative membrane-bound lytic murein transglycosylase-like lipoprotein	Membrane-bound lytic murein transglycosylase D	Similar to membrane bound lytic murein transglycosylase hypothetical protein	
ECOLI00200	Hydroxyacylglutathione hydrolase	Hydroxyacylglutathione hydrolase	Probable hydroxyacylglutathione hydrolase C824.07 [Source:GeneDB_Spombe;Acc:SPAC824.07]	Hydroxyacylglutathione hydrolase	Hydroxyacylglutathione hydrolase	Hydroxyacylglutathione hydrolase	Hydroxyacylglutathione hydrolase	HYDROXYACYL GLUTATHION HYDROLASE;02_0580,HYDROXYACYL GLUTATHION HYDROLASE, GLO2_yeast, gene found by Glimmer;	Hydroxyacylglutathione hydrolase	Hydroxyacylglutathione hydrolase, putative	Putative metallo-beta-lactamase	Hydroxyacylglutathione hydrolase	Putative hydroxyacylglutathione hydrolase	Hydroxyacylglutathione hydrolase, putative	Hydroxyacylglutathione hydrolase	Hydroxyacylglutathione hydrolase	Hydroxyacylglutathione hydrolase	Probable hydroxyacylglutathione hydrolase	Hydroxyacylglutathione hydrolase	Hydroxyacylglutathione hydrolase	Hydroxyacylglutathione hydrolase	Putative glyoxylase II	Putative gultathione hydrolase	putative hydroxyacylglutathione hydrolase GloB	Hydroxyacylglutathione hydrolase	Probable hydroxyacylglutathione hydrolase	similar to GB:M88458, SP:P33947, and PID:31218; identified by sequence similarity; putative hydroxyacylglutathione hydrolase, putative	Hydroxyacylglutathione hydrolase	Probable hydroxyacylglutathione hydrolase	
ECOLI00202	Ribonuclease HI	Ribonuclease H	Ribonuclease HI	Ribonuclease HI	Ribonuclease H	Ribonuclease HI	Ribonuclease H	Ribonuclease H	Ribonuclease HI	Ribonuclease HI	Ribonuclease HI	Ribonuclease HI	Ribonuclease HI	Ribonuclease HI	Ribonuclease H	Ribonuclease H	Ribonuclease H	Ribonuclease H	Ribonuclease HI	Ribonuclease HI	Ribonuclease H	putative ribonuclease HI	RnhA protein	Ribonuclease HI	similar to GP:15073845, GB:J05412, GB:M18963, GB:L08010, GB:J05413, SP:P05451, SP:P48304, PID:190979, PID:190981, PID:474306, PID:474308, PID:487726, and PID:623413; identified by sequence similarity; putative ribonuclease H	Ribonuclease H	Ribonuclease HI	Ribonuclease H	Ribonuclease H	
ECOLI00201	Uncharacterized protein yafS	Putative uncharacterized protein	SAM-dependent methyltransferase	Putative uncharacterized protein STY0283	hypothetical SAM-dependent methyltransferase	Hypothetical protein yafS	Putative uncharacterized protein	Putative uncharacterized protein	Putative uncharacterized protein	Putative SAM-dependent methyltransferase	Putative uncharacterized protein yafS	Methyltransferase	SAM-dependent methyltransferase	Residues 1 to 241 of 241 are 98 pct identical to residues 6 to 246 of a 246 aa protein from Escherichia coli K12 ref: NP_414749.1 orf, conserved hypothetical protein	Putative uncharacterized protein	Similar to unknown protein YafS of Escherichia coli	putative SAM-dependent methyltransferase	similar to Salmonella typhi CT18 conserved hypothetical protein conserved hypothetical protein	Putative uncharacterized protein	methyltransferase	SAM-dependent methyltransferases SmtA protein	SAM-dependent methyltransferase	Putative SAM-dependent methyltransferase	identified by similarity to OMNI:VC2235 conserved hypothetical protein	conserved hypothetical protein	Code: QR; COG: COG0500 conserved hypothetical protein	generic methyl-transferase	Evidence 4 : Homologs of previously reported genes of unknown function conserved protein of unknown function ; putative S-adenosyl-L-methionine-dependent methyltransferase	Code: QR; COG: COG0500 conserved hypothetical protein	
ECOLI00203	DNA polymerase III subunit epsilon	DNA polymerase III epsilon chain	DNA polymerase III epsilon chain	DNA polymerase III, subunit epsilon	DNA polymerase III subunit epsilon	DNA polymerase III subunit epsilon	DNA polymerase III, epsilon subunit	DNA polymerase III subunit epsilon	DNA polymerase III, epsilon subunit	DNA polymerase III subunit epsilon	DNA polymerase III, epsilon chain	DNA polymerase III, epsilon subunit, putative	DNA polymerase III, epsilon subunit	Hypothetical conserved protein	DNA polymerase III, epsilon chain	DNA polymerase III subunit epsilon	DNA polymerase III, epsilon chain	DNA polymerase III, epsilon subunit	Putative DNA polymerase III, epsilon subunit	DNA polymerase III, epsilon chain	similar to GB:D13635, and PID:285983; identified by sequence similarity; putative DNA polymerase III, epsilon subunit	DNA polymerase III, epsilon subunit	DNA polymerase III subunit epsilon	DNA polymerase III, epsilon chain	DNA polymerase III, epsilon chain	DNA polymerase III, epsilon subunit	DNA polymerase III, epsilon chain	Product confidence : probable Gene name confidence : probable predicted by Codon_usage predicted by Homology predicted by FrameD PROBABLE DNA POLYMERASE III, EPSILON CHAIN PROTEIN	DNA polymerase III subunit epsilon	
ECOLI00204	Uncharacterized lipoprotein yafT	putative aminopeptidase	Hypothetical lipoprotein	Putative aminopeptidase	putative aminopeptidase	Putative lipoprotein	Predicted aminopeptidase	Putative lipoprotein	Putative uncharacterized protein	Putative lipoprotein	Putative uncharacterized protein	Putative uncharacterized protein	Putative uncharacterized protein	Putative lipoprotein	Putative aminopeptidase	Putative aminopeptidase	Putative aminopeptidase	Putative aminopeptidase	Putative aminopeptidase	Putative aminopeptidase	YafT protein	Predicted aminopeptidase	Predicted aminopeptidase	putative aminopeptidase	Predicted aminopeptidase	
ECOLI00205	Uncharacterized protein ykfM	Putative uncharacterized protein ykfM	conserved predicted protein	
ECOLI00206	Putative inner membrane protein yafU	
ECOLI00207	Putative uncharacterized protein yafF	
ECOLI00208	UPF0012 hydrolase yafV	Hydrolase	Putative amidohydrolase	Carbon-nitrogen hydrolase family protein	Putative hydrolase	Putative uncharacterized protein	Probable carbon-nitrogen hydrolase	Possible hydrolase	Putative uncharacterized protein	Lmo0282 protein	Putative amidohydrolase	Nitrilase	Hypothetical protein yafV	Putative carbon-nitrogen hydrolase	Hydrolase, carbon-nitrogen family	Hydrolase, carbon-nitrogen family	Putative carbon-nitrogen hydrolase	Putative amidohydrolase	Putative EC 3.5. amidase-type enzyme	CDS_ID OB3111 hypothetical protein	Predicted amidohydrolase	BH1047 protein	Lin0310 protein	Putative uncharacterized protein	Residues 1 to 259 of 259 are 97 pct identical to residues 1 to 259 of a 259 aa protein from Escherichia coli dbj: BAA77889.1 orf, conserved hypothetical protein	Putative uncharacterized protein	Putative uncharacterized protein lp_0433	identified by match to protein family HMM PF00795 hydrolase, carbon-nitrogen family	conserved hypothetical protein	
ECOLI00209	Inhibitor of vertebrate lysozyme	Inhibitor of vertebrate lysozyme	Residues 1 to 157 of 157 are 99 pct identical to residues 1 to 157 of a 157 aa protein from Escherichia coli O157:H7 EDL933 ref: NP_285937.1 orf, conserved hypothetical protein	conserved hypothetical protein	conserved hypothetical protein	hypothetical protein	orf conserved hypothetical protein	Inhibitor of vertebrate lysozyme	Inhibitor of vertebrate lysozyme	hypothetical protein KEGG: bur:Bcep18194_B2474 hypothetical protein	conserved hypothetical protein	inhibitor of vertebrate C-lysozyme	Inhibitor of vertebrate lysozyme	Inhibitor of vertebrate C-lysozyme	Inhibitor of vertebrate lysozyme	Inhibitor of vertebrate lysozyme precursor	Inhibitor of vertebrate lysozyme	Inhibitor of vertebrate lysozyme	Probable inhibitor of vertebrate lysozyme	Inhibitor of vertebrate lysozyme	Inhibitor of vertebrate lysozyme	Putative uncharacterized protein	Inhibitor of vertebrate C-lysozyme	Inhibitor of vertebrate C-lysozyme	Inhibitor of vertebrate C-lysozyme	Inhibitor of vertebrate C-lysozyme	Inhibitor of vertebrate C-lysozyme	Inhibitor of vertebrate C-lysozyme	Inhibitor of vertebrate C-lysozyme	
ECOLI00210	Acyl-coenzyme A dehydrogenase	Probable acyl-CoA dehydrogenase	Oxidoreductase, acyl-CoA dehydrogenase family	Acyl-coenzyme A dehydrogenase	putative oxidoreductase, acyl-CoA dehydrogenase family	Butyryl-CoA dehydrogenase	Acyl-coenzyme A dehydrogenase	Oxidoreductase, acyl-CoA dehydrogenase family	Putative acyl-CoA dehydrogenase	Oxidoreductase, acyl-CoA dehydrogenase family	Acyl-coenzyme A dehydrogenase	Acyl-CoA dehydrogenase family protein	Putative acyl-CoA dehydrogenase	Oxidoreductase, acyl-CoA dehydrogenase family	Acyl-coenzyme A dehydrogenase	Oxidoreductase	Residues 1 to 840 of 840 are 99 pct identical to residues 1 to 840 of a 840 aa protein from Escherichia coli dbj: BAA77891.1 acyl-CoA dehydrogenase	Acyl-coenzyme A dehydrogenase	Acyl-CoA dehydrogenase	Putative transmembrane acyl-coa dehydrogenase oxidoreductase protein	Similar to putative acyl-CoA dehydrogenase YafH of Escherichia coli	similar to acyl-CoA dehydrogenase hypothetical protein	conserved gene oxidoreductase, acyl CoA dehydrogenase family	similar to acyl-CoA dehydrogenase hypothetical protein	Probable acyl-CoA dehydrogenase	FadE10	Uncharacterized protein Rv0873/MT0896	Mb0897, fadE10, len: 650 aa. Equivalent to Rv0873, len: 650 aa, from Mycobacterium tuberculosis strain H37Rv, (100.0% identity in 650 aa overlap). Probable fadE10, acyl-CoA dehydrogenase (EC 1.3.99.-), highly similar to many e.g. CAB91129.1|AL355913 putative acyl CoA dehydrogenase from Streptomyces coelicolor (658 aa); P50544|ACDV_MOUSE ACYL-COA DEHYDROGENASE from Mus musculus (656 aa); D30647|RATVLCAD_1 very-long-chain Acyl-CoA dehydrogenase from Rattus norvegicus (655 aa), FASTA scores: opt: 675, E(): 0, (33.9% identity in 380 aa overlap); etc. PROBABLE ACYL-COA DEHYDROGENASE FADE10	putative acyl-CoA dehydrogenase	
ECOLI00211	Phosphoheptose isomerase	Phosphoheptose isomerase	Phosphoheptose isomerase	Phosphoheptose isomerase	Phosphoheptose isomerase	Phosphoheptose isomerase	Phosphoheptose isomerase 1	Phosphoheptose isomerase	Phosphoheptose isomerase	putative phosphoheptose isomerase	Phosphoheptose isomerase	Phosphoheptose isomerase	Phosphoheptose isomerase	Phosphoheptose isomerase	Phosphoheptose isomerase	Phosphoheptose isomerase	Phosphoheptose isomerase	Probable phosphoheptose isomerase	probable phosphoheptose isomerase	Possible phosphoheptose isomerase	Phosphoheptose isomerase	Phosphoheptose isomerase	Residues 49 to 246 of 246 are 100 pct identical to residues 1 to 198 of a 198 aa protein from Escherichia coli gb: AAB08644.1 orf, conserved hypothetical protein	Phosphoheptose isomerase	Phosphoheptose isomerase	Phosphoheptose isomerase	identified by similarity to SP:Q9AGY7; match to protein family HMM PF01380; match to protein family HMM TIGR00441 phosphoheptose isomerase	Phosphoheptose isomerase	Mb0117, gmhA, len: 196 aa. Equivalent to Rv0113, len: 196 aa, from Mycobacterium tuberculosis strain H37Rv, (100.0% identity in 196 aa overlap). Probable gmhA (alternate gene name: lpcA), phosphoheptose isomerase (EC 5.-.-.-), similar to many e.g. AE0005|HPAE000596_11 from Helicobacter pylori (192 aa), FASTA scores: opt: 451, E(): 1.9e-24, (45.1% identity in 162 aa overlap). BELONGS TO THE SIS FAMILY, LPCA SUBFAMILY. PROBABLE PHOSPHOHEPTOSE ISOMERASE GMHA	
ECOLI00213	Uncharacterized protein yafK	Hypothetical protein yafK	Putative exported protein	Uncharacterized protein yafK	hypothetical protein	Residues 1 to 246 of 246 are 99 pct identical to residues 1 to 246 of a 246 aa protein from Escherichia coli O157:H7 EDL933 ref: NP_285941.1 orf, conserved hypothetical protein	Putative exported protein	Similar to putative exported protein YafK of Escherichia coli	putative periplasmic protein	similar to Salmonella typhi CT18 putative exported protein putative exported protein	Putative uncharacterized protein	Putative exported protein	Putative periplasmic protein	Code: S; COG: COG3034 conserved hypothetical protein	Code: S; COG: COG3034 conserved hypothetical protein	Code: S; COG: COG3034; orf conserved hypothetical protein	Putative periplasmic protein	Hypothetical protein precursor	2-dehydro-3-deoxyphosphooctonate aldolase	Hypothetical protein	Probable membrane protein	conserved hypothetical protein KEGG: rsp:RSP_1201 hypothetical protein	Hypothetical protein	Putative lipoprotein	Putative exported protein precursor	conserved hypothetical protein Code: S; COG: COG3034	Hypothetical protein precursor	Hypothetical lipoprotein	conserved hypothetical protein	
ECOLI00212	Putative glutamine amidotransferase yafJ	Putative glutamine amidotransferase HI1037	Predicted glutamine amidotransferase	Putative uncharacterized protein	Putative uncharacterized protein	Putative uncharacterized protein	Predicted glutamine amidotransferase	Putative uncharacterized protein	Putative uncharacterized protein STY0356	All0327 protein	Family C44 non-peptidase homologue	putative amidotransferase	Hypothetical protein yafJ	Putative uncharacterized protein	Putative uncharacterized protein	Putative uncharacterized protein	Putative uncharacterized protein	Putative uncharacterized protein	Putative amidotransferase	Putative amidotransferase	Predicted glutamine amidotransferase	Glutamine amidotransferase	Residues 6 to 260 of 260 are 99 pct identical to residues 1 to 255 of a 255 aa protein from Escherichia coli K12 ref: NP_414758.1 putative amidotransferase	Putative uncharacterized protein	Probable glutamine amidotransferase, class-II; protein	Similar to putative amidotransferase YafJ of Escherichia coli	hypothetical protein	Probable amidotransferase	putative glutamine amidotransferase	
ECOLI00214	Uncharacterized protein yafQ	EF0033	Putative uncharacterized protein	Putative uncharacterized protein	Putative uncharacterized protein	Putative uncharacterized protein	Putative uncharacterized protein	Identified by comparison to Escherichia coli pseudo hypothetical protein	Similar to unknown protein YafQ of Escherichia coli	Putative uncharacterized protein	Conserved hypothetical protein	Similar to: HI0711, YAFQ_HAEIN conserved hypothetical protein	Putative cytoplasmic protein	identified by match to protein family HMM PF05016; match to protein family HMM TIGR02385 addiction module toxin, RelE/StbE family	Plasmid stabilization system	Conserved hypothetical protein	Code: S; COG: COG3041 conserved hypothetical protein	conserved hypothetical protein	Addiction module toxin, RelE/StbE	Code: S; COG: COG3041; orf conserved hypothetical protein	Hypothetical protein	hypothetical protein similarity to COG3041 Uncharacterized BCR	DNA damage inducible protein	hypothetical protein	Hypothetical protein	conserved hypothetical protein	Addiction module toxin, RelE/StbE family	addiction module toxin, RelE/StbE family TIGRFAM: addiction module toxin, RelE/StbE family PFAM: plasmid stabilization system KEGG: rpc:RPC_1376 addiction module toxin, RelE/StbE	Hypothetical protein	
ECOLI00215	DNA-damage-inducible protein J	DNA-damage-inducible protein J	Putative uncharacterized protein	Damage-inducible protein J	DNA-damage-inducible protein	pseudo	Putative DNA-damage-inducibile protein	Damage inducible-like protein, Anti-RelE antitoxin	identified by match to protein family HMM PF04221; match to protein family HMM TIGR02384 DNA-damage-inducible protein	DNA-damage-inducible protein J	Code: L; COG: COG3077 damage-inducible protein J	RelB antitoxin	RelB antitoxin	Code: L; COG: COG3077 damage-inducible protein J	DNA-damage-inducible protein J	DNA-damage-inducible protein J	Addiction module antitoxin, RelB/DinJ family	addiction module antitoxin, RelB/DinJ family TIGRFAM: addiction module antitoxin, RelB/DinJ family PFAM: RelB antitoxin KEGG: rpc:RPC_1377 RelB antitoxin	DinJ-like protein	DNA-damage-inducible protein J	DNA-damage-inducible protein J	DNA-damage-inducible protein J	Addiction module antitoxin, RelB/DinJ family	Addiction module antitoxin, RelB/DinJ family	DNA-damage-inducible protein J	Addiction module antitoxin, RelB/DinJ family	Predicted antitoxin of YafQ-DinJ toxin-antitoxin system	DNA-damage-inducible protein J	Addiction module antitoxin, RelB/DinJ family	
ECOLI00216	Uncharacterized lipoprotein yafL	Putative lipoprotein	similar to Escherichia coli K12 putative lipoprotein gi: 1786421 (250 aa). BLAST with identity of 93% in 176 aa. This CDS has been truncated. The sequence has been checked and is believed to be correct. pseudo	Code: M; COG: COG0791 putative lipoprotein	Code: M; COG: COG0791 putative lipoprotein	Putative lipoprotein	Hypothetical lipoprotein YafL	putative lipoprotein Code: M; COG: COG0791	putative lipoprotein	NlpC/P60 family protein	Predicted lipoprotein and C40 family peptidase	NlpC/P60 family protein	NLP/P60 protein	NlpC/P60 family protein	Putative uncharacterized protein	YafL	NlpC/P60 family protein	Putative lipoprotein	Putative exported hydrolase	Putative exported hydrolase	Putative exported hydrolase	Putative exported hydrolase	Putative exported hydrolase	Predicted lipoprotein	Putative exported hydrolase	YafL protein	Predicted lipoprotein and C40 family peptidase	Predicted lipoprotein and C40 family peptidase	predicted lipoprotein and C40 family peptidase	
ECOLI00216	Uncharacterized lipoprotein yafL	Putative lipoprotein	similar to Escherichia coli K12 putative lipoprotein gi: 1786421 (250 aa). BLAST with identity of 93% in 176 aa. This CDS has been truncated. The sequence has been checked and is believed to be correct. pseudo	Code: M; COG: COG0791 putative lipoprotein	Code: M; COG: COG0791 putative lipoprotein	Putative lipoprotein	Hypothetical lipoprotein YafL	putative lipoprotein Code: M; COG: COG0791	putative lipoprotein	NlpC/P60 family protein	Predicted lipoprotein and C40 family peptidase	NlpC/P60 family protein	NLP/P60 protein	NlpC/P60 family protein	Putative uncharacterized protein	YafL	NlpC/P60 family protein	Putative lipoprotein	Putative exported hydrolase	Putative exported hydrolase	Putative exported hydrolase	Putative exported hydrolase	Putative exported hydrolase	Predicted lipoprotein	Putative exported hydrolase	YafL protein	Predicted lipoprotein and C40 family peptidase	Predicted lipoprotein and C40 family peptidase	predicted lipoprotein and C40 family peptidase	
ECOLI00217	Uncharacterized protein yafM	Putative uncharacterized protein	Putative uncharacterized protein	Putative uncharacterized protein yafM	Residues 1 to 164 of 165 are 94 pct identical to residues 1 to 164 of a 165 aa protein from Escherichia coli K12 ref: NP_414763.1 orf, conserved hypothetical protein	similar to transposase hypothetical protein	Similar to transposase hypothetical protein	similar to Salmonella typhi Ty2 conserved hypothetical protein conserved hypothetical protein	Hypothetical protein	Transposase related protein	Code: L; COG: COG1943 conserved hypothetical protein	Protein of unknown function DUF1568	Transposase, putative	conserved hypothetical protein	Transposase and inactivated derivatives COG1943	Code: L; COG: COG1943; orf conserved hypothetical protein	protein of unknown function DUF1568	Putative uncharacterized protein	Protein of unknown function DUF1568	Hypothetical protein yafM	transposase and inactivated derivatives	Putative uncharacterized protein yafM	Transposase and inactivated derivatives-like protein	protein of unknown function DUF1568 PFAM: protein of unknown function DUF1568 KEGG: rpb:RPB_1952 protein of unknown function DUF1568	Hypothetical protein	Transposase and inactivated derivative	conserved hypothetical protein Code: L; COG: COG1943	hypothetical protein DUF1568 PFAM: protein of unknown function DUF1568 KEGG: ana:alr4734 hypothetical protein	conserved hypothetical protein	
ECOLI00218	Putative protein fhiA	Putative flagellar biosynthesis protein	FhiA protein	Flagellar biosynthesis protein	Flagellar biosynthesis	Residues 1 to 578 of 579 are 98 pct identical to residues 1 to 578 of a 579 aa protein from Escherichia coli O157:H7 EDL933 ref: NP_285946.1 flagellar biosynthesis	FhiA protein	Flagellar biosynthesis protein FlhA	Putative flagellar biosynthesis/export membrane protein flhA, fhiA.	Code: NU; COG: COG1298 flagellar biosynthesis	Pfam: FHIPEP family (Flagellar/Hr/Invasion proteins export pore) Citation: Type III secretion machines: bacterial devices for protein delivery into host cells.  Science. 1999 May 21;284(5418):1322-8. Rev Flagellar biosynthesis pathway, component FlhA	Flagellar biosynthetic protein FlhA	Flagellar biosynthesis protein FlhA precursor	Hypothetical protein	FhiA protein	type III secretion FHIPEP protein PFAM: type III secretion FHIPEP protein KEGG: sil:SPO0170 flagellar biosynthesis protein FlhA	flagellar biosynthesis protein FlhA identified by match to protein family HMM PF00771; match to protein family HMM TIGR01398	Lateral flagellar biosynthesis protein	flagellar biosynthesis protein FlhA TIGRFAM: flagellar biosynthesis protein FlhA PFAM: type III secretion FHIPEP protein KEGG: rsp:RSP_1320 flagellar biosynthesis pathway, component FlhA	flagellar biosynthetic protein FlhA Code: NU; COG: COG1298	flagellar biosynthesis protein FlhA TIGRFAM: flagellar biosynthesis protein FlhA PFAM: type III secretion FHIPEP protein KEGG: sdn:Sden_3668 flagellar biosynthesis protein FlhA	Hypothetical protein	type III secretion FHIPEP protein PFAM: type III secretion FHIPEP protein KEGG: vpa:VPA1546 flagellar biosynthesis protein	type III secretion FHIPEP PFAM: type III secretion FHIPEP KEGG: yps:pYV0060 putative membrane-bound Yop protein	FhiA protein	Flagellar biosynthesis protein FlhA precursor	Flagellar biosynthesis protein FlhA precursor	Flagellar biosynthesis protein FlhA	TIGRFAM: flagellar biosynthesis protein FlhA PFAM: type III secretion FHIPEP protein KEGG: shw:Sputw3181_0454 flagellar biosynthesis protein FlhA flagellar biosynthesis protein FlhA	
ECOLI00219	Putative protein mbhA	Putative motility protein	Residues 2 to 262 of 262 are 98 pct identical to residues 1 to 261 of a 261 aa protein from Escherichia coli O157:H7 EDL933 ref: NP_285947.1 putative motility protein	Putative chemotaxis membrane protein	Code: N; COG: COG1360 putative motility protein	Code: N; COG: COG1360 putative motility protein	Putative chemotaxis membrane protein	Putative motility protein MbhA	putative motility protein Code: N; COG: COG1360	putative motility protein MbhA	Putative chemotaxis MotB protein	Putative chemotaxis protein	MotB	pseudo	Chemotaxis motB protein	Putative chemotaxis protein	OmpA/MotB domain protein	Lateral flagellar motor protein B	Chemotaxis motB protein	Chemotaxis motB protein	Putative chemotaxis protein	Putative motility protein	Flagellar system protein	Flagellar system protein	Flagellar system protein	Flagellar system protein	Flagellar system protein	Flagellar system protein MbhA	Flagellar system protein	
ECOLI00220	DNA polymerase IV	ImpB/MucB/SamB family protein	DNA polymerase IV	DNA polymerase IV	Uncharacterized protein MG360	Uncharacterized protein MG360 homolog	DNA damage-inducible protein	Putative uncharacterized protein	DNA-damage-inducible protein P	DNA polymerase IV	DNA-damage-inducible protein P	DNA polymerase IV	DNA polymerase IV	DNA polymerase IV	DNA polymerase IV	DNA polymerase IV	DNA polymerase IV 2	DNA polymerase IV	DNA polymerase IV	DNA polymerase IV	DNA polymerase IV	DNA polymerase IV	DNA polymerase IV	Possible DNA-damage-inducible protein P, DNA polymerase IV	Putative DNA polymerase IV	putative DNA-damage-inducible protein P	DNA polymerase IV	DNA polymerase IV	DNA polymerase IV	
ECOLI00221	Uncharacterized protein yafN	Putative uncharacterized protein yafN	Residues 1 to 97 of 97 are 98 pct identical to residues 1 to 97 of a 97 aa protein from Escherichia coli K12 ref: NP_414767.1 orf, conserved hypothetical protein	Antitoxin of toxin-antitoxin stability system, StbD family	identified by match to protein family HMM PF02604; match to protein family HMM TIGR01552 prevent-host-death family protein	Prevent-host-death protein	Putative uncharacterized protein	Putative uncharacterized protein yafN	conserved hypothetical protein Code: D; COG: COG2161	predicted antitoxin of the YafO-YafN toxin-antitoxin system	Predicted antitoxin of the YafO-YafN toxin- antitoxin system	Prevent-host-death family protein	Addiction module antitoxin, Axe family	Addiction module antitoxin, Axe family	Putative antitoxin of the YafO-YafN toxin- antitoxin system	Putative antitoxin of the YafO-YafN toxin- antitoxin system	Putative antitoxin of the YafO-YafN toxin- antitoxin system	Prevent-host-death protein	YafN protein	Predicted antitoxin of the YafO-YafN toxin- antitoxin system	Predicted antitoxin of the YafO-YafN toxin- antitoxin system	Prevent-host-death family protein	Predicted antitoxin of the YafO-YafN toxin- antitoxin system	
ECOLI00222	Uncharacterized protein yafO	Residues 1 to 132 of 132 are 99 pct identical to residues 1 to 132 of a 132 aa protein from Escherichia coli O157:H7 EDL933 ref: NP_285950.1 orf, conserved hypothetical protein	Similar to unknown protein YafO of Escherichia coli	Uncharacterized conserved protein, YafO-like	conserved hypothetical protein	Putative uncharacterized protein	Putative uncharacterized protein yafO	conserved hypothetical protein	conserved hypothetical protein	Predicted toxin of the YafO-YafN toxin-antitoxin system	Putative uncharacterized protein	Putative toxin of the YafO-YafN toxin-antitoxin system	Putative toxin of the YafO-YafN toxin-antitoxin system	YafO protein	Predicted toxin of the YafO-YafN toxin-antitoxin system	Predicted toxin of the YafO-YafN toxin-antitoxin system	Predicted toxin of the YafO-YafN toxin-antitoxin system	
ECOLI00223	Uncharacterized N-acetyltransferase yafP	Sll1671 protein	Putative acetyltransferase	Putative acetyltransferase	All3024 protein	Acetyltransferase	Acetyltransferase, GNAT family	Hypothetical acetyltransferase yafP	identified by match to protein family HMM PF00583 acetyltransferase, GNAT family, putative	Acetyltransferase, GNAT family	PMID: 9835490 best DB hits: BLAST: embl:CAA08848.1; (AJ009820) hypothetical protein [Salmonella; E=2e-16 gb:AAG17708.1; AF282595_4 (AF282595) unknown [Klebsiella; E=2e-16 pir:S74655; hypothetical protein sll1671 - Synechocystis sp. (strain; E=2e-15 COG: sll1671; COG0454 Histone acetyltransferase HPA2 and related; E=2e-16 PFAM: PF00583; Acetyltransferase (GNAT) family; E=3.9e-17 conserved hypothetical protein-putative acetyltransferase	hypothetical protein	Putative acetyltransferase	Putative uncharacterized protein yafP	GCN5-related N- acetyltransferase:Aminotransferase, class-II	Residues 1 to 150 of 150 are 91 pct identical to residues 1 to 150 of a 150 aa protein from Escherichia coli K12 ref: NP_414769.1 orf, conserved hypothetical protein	Putative acyltransferase protein	Putative uncharacterized protein yafE	IPR000182: GCN5-related N-acetyltransferase putative acetyltransferase	similar to Salmonella typhi CT18 putative acetyltransferase putative acetyltransferase	acetyltransferase	Acetyltransferase, GNAT family	Putative acetyltransferase	GCN5-related N-acetyltransferase	GCN5-related N-acetyltransferase	Code: KR; COG: COG0454 conserved hypothetical protein	GCN5-related N-acetyltransferase	GCN5-related N-acetyltransferase	GCN5-related N-acetyltransferase	
ECOLI00224	Putative uncharacterized protein ykfJ	Code: S; COG: COG1690; orf conserved hypothetical protein	pseudo	Release factor H-coupled RctB family protein	YkfJ protein	Putative uncharacterized protein	
ECOLI00225	Putative peptide chain release factor homolog	Probable peptide chain release factor	Putative peptide chain release factor	Putative peptide chain release factor	Peptide chain release factor homolog	Putative peptide chain release factor	Probable peptide chain release factor	Protein chain release factor B	Residues 21 to 151 of 151 are 97 pct identical to residues 1 to 131 of a 166 aa protein from Escherichia coli K12 ref: NP_414771.1 probable peptide chain release factor	Putative peptide chain release factor homolog protein	IPR000352: Class I peptide chain release factor domain putative peptide chain release factor	similar to Salmonella typhi CT18 putative peptide chain release factor putative peptide chain release factor	Similar to Salmonella typhi, and Salmonella typhimurium putative peptide chain release factor PrfH or T2535 or STM0315 or STY0360 SWALL:AAO70119 (EMBL:AE016842) (204 aa) fasta scores: E(): 9.5e-32, 46.04% id in 202 aa, and to Escherichia coli peptide chain release factor homolog PrfH or B0236 SWALL:RFH_ECOLI (SWALL:P28369) (141 aa) fasta scores: E(): 4.9e-22, 53.03% id in 132 aa putative peptide chain release factor	Putative peptide chain release factor	identified by match to protein family HMM PF00472 peptide chain release factor 2	Code: J; COG: COG1186 probable peptide chain release factor	Code: J; COG: COG1186 probable peptide chain release factor	Class I peptide chain release factor	Code: J; COG: COG1186 probable peptide chain release factor	Putative peptide chain release factor	putative peptide chain release factor	Peptide chain release factor-like protein	putative peptide chain release factor	putative peptide chain release factor Evidence 3 : Function proposed based on presence of conserved amino acid motif, structural feature or limited homology; Product type f : factor	Putative Class I peptide chain release factor domain protein	Putative Class I peptide chain release factor domain protein	peptide chain release factor-like protein	Putative peptide chain release factor H	Class I peptide chain release factor	
ECOLI00226	Aminoacyl-histidine dipeptidase	Aminoacyl-histidine dipeptidase	Aminoacyl-histidine dipeptidase	Aminoacyl-histidine dipeptidase	Aminoacyl-histidine dipeptidase	PepD	Aminoacyl-histidine dipeptidase	Aminoacyl-histidine dipeptidase	Xaa-His dipeptidase	Aminoacyl-histidine dipeptidase	Aminoacyl-histidine dipeptidase	putative aminoacyl-histidine dipeptidase	Aminoacyl-histidine dipeptidase	Aminoacyl-histidine dipeptidase	identified by match to protein family HMM PF01546; match to protein family HMM TIGR01893 aminoacyl-histidine dipeptidase	Aminoacyl-histidine dipeptidase	Aminoacyl-histidine dipeptidase	Aminoacyl-histidine dipeptidase	Aminoacyl-histidine dipeptidase	PEPTIDASE-Di-tripeptidases	Aminoacyl-histidine dipeptidase	Aminoacyl-histidine dipeptidase	Aminoacyl-histidine dipeptidase, putative	Aminoacyl-histidine dipeptidase	Residues 1 to 485 of 485 are 99 pct identical to residues 1 to 485 of a 485 aa protein from Escherichia coli O157:H7 EDL933 ref: NP_285954.1 aminoacyl-histidine dipeptidase (peptidase D)	Aminoacyl-histidine dipeptidase	Aminoacyl-histidine dipeptidase	Aminoacyl-histidine dipeptidase	IPR001160: Peptidase M20C, X-His dipeptidase aminoacyl-histidine dipeptidase (peptidase D)	
ECOLI00227	Xanthine phosphoribosyltransferase	Xanthine phosphoribosyltransferase	Xanthine phosphoribosyltransferase	Xanthine phosphoribosyltransferase	Xanthine phosphoribosyltransferase	Xanthine phosphoribosyltransferase	Xanthine phosphoribosyltransferase	Putative xanthine-guanine phosphoribosyltransferase	Xanthine phosphoribosyltransferase	identified by match to TIGR protein family HMM TIGR01203 phosphoribosyltransferase family protein	Xanthine phosphoribosyltransferase	Xanthine phosphoribosyltransferase	Xanthine phosphoribosyltransferase	Product confidence : probable Gene name confidence : probable predicted by Codon_usage predicted by Homology predicted by FrameD PROBABLE XANTHINE-GUANINE PHOSPHORIBOSYLTRANSFERASE PROTEIN	Xanthine phosphoribosyltransferase	Xanthine phosphoribosyltransferase	Xanthine phosphoribosyltransferase	Xanthine phosphoribosyltransferase	xanthine-guanine phosphoribosyltransferase	Xanthine phosphoribosyltransferase	Xanthine phosphoribosyltransferase	Xanthine phosphoribosyltransferase	Residues 1 to 152 of 152 are 100 pct identical to residues 1 to 152 of a 152 aa protein from Escherichia coli O157:H7 EDL933 ref: NP_285955.1 guanine-hypoxanthine phosphoribosyltransferase	Xanthine phosphoribosyltransferase	Xanthine phosphoribosyltransferase	identified by similarity to SP:P00501; match to protein family HMM PF00156 xanthine-guanine phosphoribosyltransferase	Xanthine-guanine phosphoribosyltransferase protein	IPR002375: Purine/pyrimidine phosphoribosyl transferase guanine-hypoxanthine phosphoribosyltransferase	similar to Salmonella typhi CT18 xanthine-guanine phosphoribosyltransferase xanthine-guanine phosphoribosyltransferase	
ECOLI00228	Esterase frsA	Esterase frsA	Conserved hypothetical protein	Esterase yafA	UPF0255 protein VC_2276	UPF0255 protein ECA3465	UPF0255 protein VP0674	Esterase frsA	UPF0255 protein VV1_0328	Residues 1 to 414 of 414 are 99 pct identical to residues 1 to 414 of a 414 aa protein from Escherichia coli K12 ref: NP_414774.1 orf, conserved hypothetical protein	UPF0255 protein YPO3224/y0964/YP_0709	UPF0255 protein plu1242	Putative uncharacterized protein	Putative uncharacterized protein	IPR000379: Esterase/lipase/thioesterase putative hydrolase of the alpha/beta superfamily	similar to Salmonella typhi CT18 conserved hypothetical protein conserved hypothetical protein	UPF0255 protein YPTB0902	alpha/beta hydrolase	Esterase frsA	Code: R; COG: COG1073 conserved hypothetical protein	Code: R; COG: COG1073 conserved hypothetical protein	conserved hypothetical protein	Code: R; COG: COG1073; orf conserved hypothetical protein	Esterase frsA	Hypothetical protein	Esterase frsA	Hypothetical protein	esterase YafA identified by match to protein family HMM PF06500	Hypothetical protein	
ECOLI00229	Sigma factor-binding protein crl	Hypothetical transcriptional regulator Crl	Sigma factor-binding protein crl	Sigma factor-binding protein crl	Sigma factor-binding protein crl	Sigma factor-binding protein crl	Sigma factor-binding protein crl	Residues 1 to 133 of 133 are 99 pct identical to residues 1 to 133 of a 133 aa protein CRL_ECOLI sp: P24251 curlin genes transcriptional activatory protein	Sigma factor-binding protein crl	transcriptional regulator of cryptic csgA gene for curli surface fibers	similar to Salmonella typhi CT18 curlin genes transcriptional activator curlin genes transcriptional activator	Sigma factor-binding protein crl	Sigma factor-binding protein crl	transcriptional regulator of cryptic csgA gene for curli surface fibers	transcriptional regulator of cryptic csgA gene for curli surface fibers Crl	transcriptional regulator of cryptic csgA gene for curli surface fibers Crl	Sigma factor-binding protein crl	Curlin genes regulatory protein	Sigma factor-binding protein crl	Curlin genes regulatory protein	curlin genes transcriptional activatory protein identified by similarity to SP:P24251; match to protein family HMM PF07417	Curlin genes regulatory protein	Curlin genes transcriptional regulator	transcriptional regulator of cryptic csgA gene for curli surface fibers	Curlin genes regulatory protein	transcriptional regulator Crl KEGG: ppr:PBPRA0838 hypothetical transcriptional regulator Crl	crl transcriptional regulator	Sigma factor-binding protein crl	Transcriptional regulator of cryptic csgA gene for curli surface fibers	
ECOLI00230	Outer membrane pore protein E	Outer membrane pore protein E	Outer membrane pore protein E	Residues 1 to 353 of 353 are 99 pct identical to residues 1 to 353 of a 353 aa protein from Escherichia coli gb: AAB08661.1 outer pore protein E precursor	IPR001702: Porin, Gram-negative type; IPR001897: Porin, bacterial type outer membrane pore protein e (e,ic,nmpab)	similar to Salmonella typhi CT18 outer membrane pore protein E precursor outer membrane pore protein E precursor	Outer membrane pore protein E	Code: M; COG: COG3203 outer membrane pore protein E (E,Ic,NmpAB)	E,Ic,NmpAB; Code: M; COG: COG3203 outer membrane pore protein E	Outer membrane pore protein E	Outer membrane pore protein E	Outer membrane protein C2 precursor	outer membrane pore protein E (E,Ic,NmpAB) Code: M; COG: COG3203	outer membrane pore protein E precursor	Porin, Gram-negative type precursor	Outer membrane pore protein E	Putative uncharacterized protein	Outer membrane pore protein E	Outer membrane phosphoporin protein E	Outer membrane pore protein E	Porin Gram-negative type precursor	Outer membrane pore protein E	Putative uncharacterized protein	Porin Gram-negative type precursor	Putative uncharacterized protein	Putative uncharacterized protein	Outer membrane pore protein E	Outer membrane pore protein E	Outer membrane pore protein E	
ECOLI00231	Glutamate 5-kinase	glutamate 5-kinase;	similar to sp|P32264 Saccharomyces cerevisiae YDR300c PRO1 glutamate 5-kinase, hypothetical start	Glutamate 5-kinase	Probable glutamate 5-kinase [Source:GeneDB_Spombe;Acc:SPAC17H9.13c]	highly similar to sp|P32264 Saccharomyces cerevisiae YDR300c PRO1 glutamate 5-kinase, start by similarity	Glutamate 5-kinase	Glutamate 5-kinase	Glutamate 5-kinase	Glutamate 5-kinase	Glutamate 5-kinase	Glutamate 5-kinase	Glutamate 5-kinase	highly similar to uniprot|P32264 Saccharomyces cerevisiae YDR300c PRO1 glutamate 5-kinase;	DEHA2A13838p;similar to uniprot|P32264 Saccharomyces cerevisiae YDR300C PRO1 Gamma-glutamyl kinase;	Glutamate 5-kinase	Glutamate 5-kinase	Glutamate 5-kinase	Glutamate 5-kinase	Glutamate 5-kinase	Glutamate 5-kinase	Glutamate 5-kinase	Glutamate 5-kinase	Glutamate 5-kinase	Glutamate 5-kinase	Glutamate 5-kinase	Glutamate 5-kinase	Glutamate 5-kinase	Glutamate 5-kinase	
ECOLI00232	Gamma-glutamyl phosphate reductase	gamma-glutamyl phosphate reductase;	Gamma-glutamyl phosphate reductase, catalyzes the second step in proline biosynthesis.  [Source:SGD;Acc:S000005850]	similar to sp|P54885 Saccharomyces cerevisiae YOR323c PRO2 gamma-glutamyl phosphate reductase, hypothetical start	Probable gamma-glutamyl phosphate reductase [Source:GeneDB_Spombe;Acc:SPAC821.11]	highly similar to sp|P54885 Saccharomyces cerevisiae YOR323c PRO2 gamma-glutamyl phosphate reductase singleton, start by similarity	Gamma-glutamyl phosphate reductase	Gamma-glutamyl phosphate reductase	Probable gamma-glutamyl phosphate reductase	Gamma-glutamyl phosphate reductase	highly similar to uniprot|P54885 Saccharomyces cerevisiae YOR323c PRO2 gamma-glutamyl phosphate reductase;	DEHA2F02728p;similar to uniprot|P54885 Saccharomyces cerevisiae YOR323C PRO2 Gamma-glutamyl phosphate reductase catalyzes the second step in proline biosynthesis and highly similar to CA5926|CaPRO2 Candida albicans CaPRO2;	Gamma-glutamyl phosphate reductase	Gamma-glutamyl phosphate reductase	Gamma-glutamyl phosphate reductase	Gamma-glutamyl phosphate reductase	Gamma-glutamyl phosphate reductase	Gamma-glutamyl phosphate reductase	Gamma-glutamyl phosphate reductase	Gamma-glutamyl phosphate reductase	Gamma-glutamyl phosphate reductase	Gamma-glutamyl phosphate reductase	Gamma-glutamyl phosphate reductase	Gamma-glutamyl phosphate reductase	Gamma-glutamyl phosphate reductase	Gamma-glutamyl phosphate reductase	Gamma-glutamyl phosphate reductase	Gamma-glutamyl phosphate reductase	Gamma-glutamyl phosphate reductase	
ECOLI00234	Uncharacterized protein ykfI	CP4-6 prophage; toxin of the YkfI-YafW toxin- antitoxin system	CP4-6 prophage; toxin of the YkfI-YafW toxin- antitoxin system	
ECOLI00235	Uncharacterized protein yafW	CP4-6 prophage; antitoxin of the YkfI-YafW toxin- antitoxin system	CP4-6 prophage; antitoxin of the YkfI-YafW toxin- antitoxin system	

ECOLI00237	Putative radC-like protein ykfG	identified by similarity to SP:P25531; match to protein family HMM PF04002; match to protein family HMM TIGR00608 DNA repair protein RadC	DNA repair protein RadC	DNA repair protein DNA repair protein radC homolog. High confidence in function and specificity	putative DNA repair protein RadC identified by match to protein family HMM PF04002; match to protein family HMM TIGR00608	DNA repair protein RadC	CP4-6 prophage; predicted DNA repair protein	DNA repair protein RadC	DNA repair protein RadC	DNA repair protein radC homolog	DNA repair protein RadC	DNA repair protein RadC	CP4-6 prophage; predicted DNA repair protein	
ECOLI00238	Uncharacterized protein yafX	Putative uncharacterized protein	Antirestriction protein	Antirestriction protein PFAM: Antirestriction protein KEGG: reu:Reut_D6452 antirestriction protein	conserved hypothetical protein	Antirestriction protein	CP4-6 prophage; predicted protein	Antirestriction protein	Antirestriction protein	pseudo	Predicted protein	CP4-6 prophage; predicted protein	Putative antirestriction protein	
ECOLI00239	UPF0401 protein ykfF	UPF0401 protein UTI89_C4989	Putative uncharacterized protein	CP4-6 prophage; predicted protein	Putative uncharacterized protein	Putative uncharacterized protein	Putative uncharacterized protein	Putative uncharacterized protein	Putative uncharacterized protein	Putative uncharacterized protein	Putative uncharacterized protein	CP4-6 prophage; predicted protein	
ECOLI00240	Uncharacterized protein ykfB	CP4-6 prophage; predicted protein	CP4-6 prophage; predicted protein	
ECOLI00241	Uncharacterized lipoprotein yafY	

ECOLI00243	UPF0380 protein yafZ	conserved hypothetical protein Specificity unclear	CP4-6 prophage; conserved protein	Putative uncharacterized protein	Putative uncharacterized protein	Putative uncharacterized protein	Putative uncharacterized protein yafZ	CP4-6 prophage; conserved protein	
ECOLI00244	Uncharacterized protein ykfA	CP4-6 prophage; predicted GTP-binding protein	Putative uncharacterized protein	GTPase family protein	pseudo	CP4-6 prophage; predicted GTP-binding protein	YeeP	
ECOLI00245	HTH-type transcriptional regulator perR	transcriptional regulatory protein	transcriptional regulator, LysR family	transcriptional regulator, LysR family PFAM: regulatory protein, LysR; LysR, substrate-binding KEGG: reu:Reut_B4774 regulatory protein, LysR:LysR, substrate-binding	Putative transcriptional regulatory protein, LysR family; putative peroxide resistance protein PerR	Putative transcriptional regulatory protein, LysR family	Transcriptional regulator, LysR family	Transcriptional regulator, LysR family	Transcriptional regulator, LysR family	CP4-6 prophage; predicted DNA-binding transcriptional regulator	Transcriptional regulator, LysR family	Transcriptional regulator, LysR family	Transcriptional regulator, LysR family	Putative uncharacterized protein	Putative transcriptional regulator protein, LysR family	Transcriptional regulator	CP4-6 prophage; predicted DNA-binding transcriptional regulator	Transcriptional regulator, LysR family	Uncharacterized HTH-type transcriptional regulator y4mQ	
ECOLI00246	Transposase insN for insertion sequence element IS911A	Related to transposase	transposase IS3/IS911	transposase-like	putative transposase OrfA; similar to Ralstonia solanacearum ISRS08 transposase ORFA protein (NP_518700)	Transposase IS3/IS911 family protein	CP4-6 prophage; partial regulator of insertion element IS911A	Transposase IS3/IS911 family protein	ISHde3, transposase orfA	
ECOLI04127	Transposase insI for insertion sequence element IS30B/C/D	Transposase	Putative transposase	Transposase insI for insertion sequence element IS30B/C/D	glimmer prediction; similarity to integrase core domain TRm24 transposase	Transposase, ISlxx5	Putative uncharacterized protein	Putative uncharacterized protein gbs0208	Similar to Bacteroides fragilis transposase for insertion sequence element IS4351 SWALL:TRA4_BACFR (SWALL:P37247) (326 aa) fasta scores: E(): 6.7e-44, 45% id in 320 aa, to Neisseria meningitidis putative transposase for IS1655 NMA1486 and NMA1481 SWALL:Q9JS36 (EMBL:AL162756) (321 aa) fasta scores: E(): 3.7e-36, 39.55% id in 316 aa, and to Alcaligenes eutrophus transposase for insertion sequence element IS1086 SWALL:TRA8_ALCEU (SWALL:P37248) (339 aa) fasta scores: E(): 3.3e-20, 33.33% id in 327 aa putative IS element	transposase for IS1513e	Integrase, catalytic region	similar to gi|2673748|emb|CAA05973.1| [Lactobacillus casei], percent identity 49 in 332 aa, BLASTP E(): 2e-77 transposase	Integrase	Integrase, catalytic region PFAM: Integrase, catalytic region KEGG: pfo:Pfl_2765 integrase, catalytic region	Integrase, catalytic region	putative transcriptional regulator, Fis family	Integrase	Integrase, catalytic region	Transposase, IS30 family	transposase, putative	Putative transposase IS30	Transposase	Hypothetical protein	Hypothetical protein	Transposase IS30	Integrase, catalytic region PFAM: Integrase, catalytic region KEGG: cbu:CBU_1544 transposase, IS30 family	Hypothetical protein	Transposase	Putative uncharacterized protein	
ECOLI00247	Putative transposase insO for insertion sequence element IS911A	Putative uncharacterized protein YPCD1.82c	IS600 ORF2	conserved hypothetical protein	putative transposase protein KEGG: rso:RSc2313 putative transposase protein	pseudo putative transposase, OrfB (N-terminal part) Evidence 7 : Gene remnant; Product type e : enzyme	IS600 ORF2	IS911 ORF2 KEGG: sdy:SDY_4291 IS911 ORF2	conserved hypothetical protein	CP4-6 prophage; partial transposase of insertion element IS911A	Integrase, catalytic region	Putative uncharacterized protein	Putative uncharacterized protein	pseudo	pseudo	pseudo	pseudo	
ECOLI00248	Putative uncharacterized protein ykfC	Related to reverse transcriptase/maturase	hypothetical maturase	Residues 1 to 502 of 502 are 99 pct identical to residues 1 to 502 of a 502 aa protein from Escherichia coli ref: NP_053121.1 orf, conserved hypothetical protein	Reverse transcriptase/maturase protein	reverse transcriptase	Prophage LambdaSa1, reverse transcriptase/maturase family protein	RNA-directed DNA polymerase	Putative uncharacterized protein	RNA-directed DNA polymerase (Reverse transcriptase) PFAM: RNA-directed DNA polymerase (Reverse transcriptase); Group II intron, maturase-specific domain protein KEGG: mac:MA4626 reverse transcriptase	RNA-directed DNA polymerase PFAM: RNA-directed DNA polymerase (Reverse transcriptase); Group II intron, maturase-specific domain protein KEGG: sag:SAG0567 prophage LambdaSa1, reverse transcriptase/maturase family protein	Retron-type reverse transcriptase	RNA-directed DNA polymerase (Reverse transcriptase) PFAM: RNA-directed DNA polymerase (Reverse transcriptase); Group II intron, maturase-specific domain protein KEGG: plu:plu1111 hypothetical protein	group II intron, maturase identified by similarity to GB:AAB68949.1; match to protein family HMM PF00078	RNA-directed DNA polymerase	RNA-directed DNA polymerase	RNA-directed DNA polymerase	RNA-directed DNA polymerase	RNA-directed DNA polymerase	RNA-directed DNA polymerase	pseudo	RNA-directed DNA polymerase	Retron-type reverse transcriptase	Reverse transcriptase family protein	RNA-directed DNA polymerase	RNA-directed DNA polymerase PFAM: RNA-directed DNA polymerase (Reverse transcriptase); Group II intron, maturase-specific domain protein KEGG: mac:MA4626 reverse transcriptase	GBSi1, group II intron, maturase	RNA-directed DNA polymerase	RNA-directed DNA polymerase	
ECOLI03375	Transposase insH for insertion sequence element IS5	Transposase family protein	conserved hypothetical protein	IS5 family transposase	Transposase IS4 family protein	IS5 transposase and trans-activator; CP4-44 prophage	IS5 transposase and trans-activator; CP4-44 prophage	
ECOLI00249	Probable S-methylmethionine permease	S-methylmethionine permease	Putative amino acid permease	Probable S-methylmethionine permease	Putative amino acid permease	Amino acid transport protein	amino acid permease	Molecular Function: amino acid-polyamine transporter activity (GO:0005279), Biological Process: amino acid transport (GO:0006865), Cellular Component: membrane (GO:0016020) Amino acid permease	identified by sequence similarity; putative; ORF located using Blastx/Glimmer/Genemark S-methylmethionine permease	IPR002293: Amino acid/polyamine transporter, family I putative amino acid transporter	similar to Salmonella typhi CT18 putative amino acid permease putative amino acid permease	Putative uncharacterized protein gbs1378	S-methylmethionine permease	identified by match to PFAM protein family HMM PF00324 amino acid permease	Evidence 3 : Function proposed based on presence of conserved amino acid motif, structural feature or limited homolgy; Product type pt : putative transporter putative APC family, S-methylmethionine transporter (MmuP)	Amino acid transporter, AAT family	L-Arginine permease	Putative amino acid transporter	S-methylmethionine permease	identified by match to protein family HMM PF00324 amino acid transporter, AAT family	identified by similarity to SP:P39137; match to protein family HMM PF00324 amino acid (AAT) family permease protein	Amino acid permease COG0531 [E] Amino acid transporters	amino acid transporter family protein	amino acid permease-associated region PFAM: amino acid permease-associated region KEGG: sco:SCO1683 amino acid permease	S-methylmethionine permease identified by sequence similarity; putative; ORF located using Blastx/Glimmer/GeneHacker	Amino acid transporter	amino acid permease COG family: amino acid transporters Orthologue of BL0758 PFAM_ID:aa_permeases	amino acid permease-associated region PFAM: amino acid permease-associated region KEGG: bld:BLi00265 similar to histidine permease; RBL01520	Amino acid permease	
ECOLI00250	Homocysteine S-methyltransferase	hypothetical protein;similar to S-adenosylmethionine:homocysteine S-methyltransferase;	weakly similar to tr|Q8DZ17 Streptococcus agalactiae putative homocysteine S-methyltransferase MmuM, hypothetical start	highly similar to sgd|S0006194 Saccharomyces cerevisiae YPL273w SAM4, start by similarity	Homocysteine S-methyltransferase	DEHA2A00616p;similar to uniprot|Q12525 Saccharomyces cerevisiae YLL062C MHT1 S-methylmethionine-homocysteine methyltransferase or uniprot|Q08985 Saccharomyces cerevisiae YPL273W SAM4 S-adenosylmethionine-homocysteine methyltransferase;	Putative homocysteine S-methyltransferase	S-methyltransferase	Possible transferase	go_component: nucleus [goid 0005634]; go_component: cytoplasm [goid 0005737]; go_function: homocysteine S-methyltransferase activity [goid 0008898]; go_process: sulfur amino acid metabolism [goid 0000096] homocysteine S-methyltransferase, putative	Homocysteine S-methyltransferase	Homocysteine S-methyltransferase family protein	Putative methyltransferase	Possible homocysteine S-methyltransferase	SC1A9.01c, possible transferase, partial CDS, len: 219 aa, similar to TR:O53185 (EMBL:AL021246) a proposed transferase from Mycobacterium tuberculosis (302 aa), fasta scores: opt: 764, z-score: 1097.3, E(): 0, (62.1% identity in 203 aa overlap (302 aa). Also weakly similar to several methyltransferases eg. METH_ECOLI (EMBL:X16584)5-methyltetrahydrofolate-homocysteine methyltransferase (1226 aa), fasta scores; opt:160, z-score: 234.8, E(): 8.4e-06, (30.0% identity in 220 aa overlap).  SC9B2.24c, partial CDS, possible transferase, len: 113aa; constitutes the C-terminal end of SC1A9.01c (EMBL:AL034446) partial CDS, putative transferase from Streptomyces coelicolor cosmid 1A9. Similar to many eg.  TR:O53185 (EMBL:AL021246) putative transferase from Mycobacterium tuberculosis (302 aa) fasta scores; opt: 441, z-score: 524.5, E(): 6.3e-22, (56.6% identity in 113 aa overlap) and TR:E1359661 (EMBL:AJ131433) selenocysteine methyltransferase from Astragalus bisulcatus (338 aa) fasta scores; opt: 303, z-score: 363.6, E(): 5.8e-13, (42.0% identity in 112 aa overlap). putative transferase	Homocysteine S-methyltransferase	identified by match to protein family HMM PF02574 homocysteine S-methyltransferase family protein	homocysteine S-methyltransferase (S-methylmethionine)	Putative uncharacterized protein	Homocysteine S-methyltransferase protein	PROBABLE HOMOCYSTEINE S-METHYLTRANSFERASE MMUM	Mb2485, mmuM, len: 302 aa. Equivalent to Rv2458, len: 302 aa, from Mycobacterium tuberculosis strain H37Rv, (99.7% identity in 302 aa overlap). Probable mmuM, homocysteine S-methyltransferase (EC 2.1.1.10), equivalent to Q9CBY5|ML1478 POSSIBLE TRANSFERASE from Mycobacterium leprae (293 aa), FASTA scores: opt: 1507, E(): 2.7e-86, (78.85% identity in 293 aa overlap). Also similar to others e.g. Q47690|MMUM_ECOLI|B0261 HOMOCYSTEINE S-METHYLTRANSFERASE from Escherichia coli strain K12 (310 aa), FASTA scores: opt: 863, E(): 2.4e-46, (47.65% identity in 298 aa overlap); Q9FUM7 HOMOCYSTEINE S-METHYLTRANSFERASE-4 from Zea mays (Maize) (342 aa), FASTA scores: opt: 324, E(): 6.8e-13, (44.45% identity in 306 aa overlap); Q9LUI7|HMT3 CYSTEINE METHYLTRANSFERASE from Arabidopsis thaliana (Mouse-ear cress) (347 aa), FASTA scores: opt: 312, E(): 3.8e-12, (41.85% identity in 313 aa overlap); etc. Identical to AAK46833|MT2533 HOMOCYSTEINE S-METHYLTRANSFERASE from Mycobacterium tuberculosis strain CDC1551 (302 aa). PROBABLE HOMOCYSTEINE S-METHYLTRANSFERASE MMUM (S-METHYLMETHIONINE:HOMOCYSTEINE METHYLTRANSFERASE) (CYSTEINE METHYLTRANSFERASE)	Molecular Function: homocysteine S-methyltransferase activity (GO:0008898) Homocysteine S-methyltransferase	identified by sequence similarity; putative; ORF located using Blastx/Glimmer/Genemark homocysteine S-methyltransferase	homocysteine S-methyltransferase	Putative uncharacterized protein gbs1377	Homocysteine S-methyltransferase	identified by match to PFAM protein family HMM PF02574 homocysteine S-methyltransferase MmuM, putative	Evidence 3 : Function proposed based on presence of conserved amino acid motif, structural feature or limited homolgy; Product type pe : putative enzyme putative homocysteine S-methyltransferase family protein	
ECOLI00251	Fe(3+) ions import ATP-binding protein fbpC	Sulfate transport system ATP-binding protein	ABC transporter:AAA ATPase	ABC-transporter ATP-binding protein	Sugar ABC transporter ATP binding protein	Fe(3+) ions import ATP-binding protein fbpC	Related to ABC transporter, ATP-binding protein	putative iron(III) ABC transporter, ATP-binding protein	similar to GP:15140222; identified by sequence similarity; putative ABC transporter, ATP-binding protein	Fe(3+) ions import ATP-binding protein fbpC	Probable ABC transporter, ATP-binding protein	Fe(3+) ions import ATP-binding protein fbpC 1	Probable ABC transporter, ATP-binding protein	Fe(3+) ions import ATP-binding protein fbpC	Putative ABC transport system ATP-binding protein	Fe(3+) ions import ATP-binding protein fbpC	Fe(3+) ions import ATP-binding protein fbpC	Iron(III) ABC transporter	spermidine/putrescine ABC transporter ATP-binding protein	ABC-type sugar/spermidine/putrescine/iron/thiamine transport systems, ATPase component MalK protein	ABC transporter, ATPase subunit	ABC transporter related	ABC transporter, ATP-binding protein identified by similarity to SP:P31134; match to protein family HMM PF00005	ABC transporter component	ATPase	Spermidine/putrescine ABC transporter, ATP-binding protein	ABC transporter related	Fe(3+) ABC transporter, iron-binding protein	ABC transporter, ATP binding component, possibly iron transporter COG3842 ABC-type spermidine/putrescine transport systems, ATPase components [Amino acid transport and metabolism]	
ECOLI00252	Putative ferric transport system permease protein fbpB	Iron ABC transporter, permease protein	
ECOLI00262	Insertion element IS1 2/3 protein insB	Hypothetical protein	IPR005063: transposase transposition protein	Putative IS1 transposase	

ECOLI00253	pseudo	pseudo	Transposase	Residues 1 to 94 of 94 are 91 pct identical to residues 1 to 94 of a 94 aa protein from Pantoea agglomerans gb: AAG53987.1 putative transposase A	Putative transposase-related protein	Putative uncharacterized protein	identified by sequence similarity; putative; ORF located using Blastx/Glimmer/Genemark ISxac3 transposase	similar to Salmonella typhimurium putative transposase putative transposase	ISxac3 transposase	Transposase family protein	Transposon related ORF, HTH transcriptional regulator	Putative transposase	identified by match to protein family HMM PF01527; match to protein family HMM TIGR01199 transposase family protein	Transposase IS3/IS911	Transposase and inactivated derivatives	ISxac3 transposase (fragment)	transposase-like	hypothetical protein similarity to COG2963 Transposase	transposase IS3/IS911	Transposase	Transposase	Transposase IS3/IS911 family protein	Transposase	transposase IS3/IS911 family protein PFAM: transposase IS3/IS911 family protein KEGG: sfx:S4629 ISEhe3 orfA	putative transposase, IS3 family (orf 1) Evidence 3 : Function proposed based on presence of conserved amino acid motif, structural feature or limited homology; Product type e : enzyme	Hypothetical protein	transposase IS3/IS911 family protein PFAM: transposase IS3/IS911 family protein KEGG: pen:PSEEN3943 transposase, IS3 family (orf 1)	transposase, putative KEGG: abo:ABO_2082 transposase, putative	Transposase IS3/IS911 family protein	
ECOLI00254	Putative uncharacterized protein yagB	CP4-6 prophage; conserved protein	
ECOLI00255	Uncharacterized protein yagA	Putative IS481 family ISAni1-like transposase	Product confidence : putative Gene name confidence : putative predicted by Codon_usage predicted by Homology predicted by FrameD PUTATIVE TRANSPOSASE PROTEIN	Possible transposase	Transposase, undefined	SCD31.23, probable insertion element IS1652 transposase, len: 339 aa; identical to TR:CAB71807 (EMBL:AL138662) Streptomyces coelicolor putative transposase SC8E4A.02, 339 aa and highly similar to various other Streptomyces coelicolor transposases putative insertion element IS1652 transposase	Integrase, catalytic region	Integrase, catalytic region PFAM: Integrase, catalytic region KEGG: sme:SMb20905 putative transposase protein	Putative transposase integrase	Putative transposase; putative insertion element	Transposase	Transposase	Integrase, catalytic region	KEGG: lpf:lpl0800 hypothetical protein conserved hypothetical protein	Transposase	CP4-6 prophage; predicted DNA-binding transcriptional regulator	Integrase catalytic region	Integrase catalytic region	Putative uncharacterized protein	Integrase catalytic region	Transposase, putative	Transposase for insertion sequence	Transposase	Transposase /integrase family protein	Putative transposase	Transposase	Integrase family protein	Integrase catalytic region	Transposase	
ECOLI00256	Uncharacterized protein yagE	hypothetical dihydrodipicolinate synthase	Dihydrodipicolinate synthase/N-acetylneuraminate lyase DapA protein	dihydrodipicolinate synthase	dihydrodipicolinate synthase-like, mitochondrial [Source:HGNC Symbol;Acc:25155]	putative dihydrodipicolinate synthase similarity:fasta; with=UniProt:DAPA_BACSU (EMBL:BSSPOVFAB); Bacillus subtilis.; dapA; Dihydrodipicolinate synthase (EC 4.2.1.52) (DHDPS) (Vegetative protein 81) (VEG81).; length=290; id 32.180; 289 aa overlap; query 5-290; subject 3-290 similarity:fasta; with=UniProt:Q89Q28_BRAJA (EMBL:BA000040); Bradyrhizobium japonicum.; Dihydrodipicolinate synthase (EC 4.2.1.52).; length=301; id 75.254; 295 aa overlap; query 3-296; subject 2-296	dihydrodipicolinate synthetase	transcript_id=ENSOGAT00000008787	Dihydrodipicolinate synthase	Dihydrodipicolinate synthase-like, mitochondrial Precursor (DHDPS-like protein)(EC 4.-.-.-) [Source:UniProtKB/Swiss-Prot;Acc:Q86XE5]	Dihydrodipicolinate synthase	hypothetical protein	Dihydrodipicolinate synthase	transcript_id=ENSMICT00000007698	Dihydrodipicolinate synthetase	Dihydrodipicolinate synthetase	CP4-6 prophage; predicted lyase/synthase	jgi|Lacbi1|189233|estExt_GeneWisePlus_worm.C_50514	Dihydrodipicolinate synthetase	transcript_id=ENSTTRT00000009896	transcript_id=ENSPVAT00000003381	Dihydrodipicolinate synthase	Dihydrodipicolinate synthase-like, mitochondrial Precursor (DHDPS-like protein)(EC 4.-.-.-) [Source:UniProtKB/Swiss-Prot;Acc:Q86XE5]	
ECOLI00257	Uncharacterized protein yagF	dihydroxy-acid dehydratase	Dihydroxy-acid dehydratase PFAM: dihydroxy-acid and 6-phosphogluconate dehydratase KEGG: bcl:ABC1110 hypothetical protein	Dihydroxy-acid dehydratase	Dihydroxy-acid dehydratase	CP4-6 prophage; predicted dehydratase	Dihydroxy-acid dehydratase	Dehydratase, YjhG/YagF family	
ECOLI00258	Uncharacterized symporter yagG	Putative GPH family sugar transporter	Probable sugar transport protein	Putative membrane protein	putative permease	Sugar:proton symporter	Na+/galactoside symporter	identified by sequence similarity; putative; ORF located using Blastx/Glimmer/Genemark transport protein	Transport protein	Na+/melibiose symporter and related transporters MelB protein	transport protein	identified by match to protein family HMM PF07690; match to protein family HMM TIGR00792 sugar:cation symporter family protein	glycoside-pentoside-hexuronide:cation symporter family protein	sodium:glactoside symporter family protein identified by match to protein family HMM PF07690; match to protein family HMM TIGR00792	transport protein identified by sequence similarity; putative; ORF located using Blastx/Glimmer/GeneHacker	sugar transporter, glycoside-pentoside-hexuronide (GPH):cation symporter family identified by match to protein family HMM PF07690; match to protein family HMM TIGR00792	transcript_id=ENSFCAT00000009861	sugar (Glycoside-Pentoside-Hexuronide) transporter TIGRFAM: sugar (Glycoside-Pentoside-Hexuronide) transporter KEGG: xcv:XCV4363 glycoside-pentoside-hexuronide:cation symporter family protein	XylP protein	Na+/galactoside symporter	Sugar (Glycoside-Pentoside-Hexuronide) transporter	Sugar (Glycoside-Pentoside-Hexuronide) transporter	Glycoside-pentoside-hexuronide:cation symporter	CP4-6 prophage; predicted sugar transporter	Putative uncharacterized protein	Sugar (Glycoside-Pentoside-Hexuronide) transporter	Sodium:galactoside symporter family protein, putative precursor	Transport protein	transcript_id=ENSPVAT00000011341	
ECOLI00259	Putative beta-xylosidase	Product confidence : putative Gene name confidence : hypothetical predicted by Codon_usage predicted by Homology predicted by FrameD PUTATIVE BETA-XYLOSIDASE PROTEIN	CDS_ID OB3125; beta-xylosidase xylan 1,4-beta-xylosidase	Beta-xylosidase, family 43 glycosyl hydrolase	Xylan beta-1,4-xylosidase	Beta-xylosidase protein	beta xylosidase xylan 1,4-beta-xylosidase	putative glycosyl hydrolase similarity:fasta; with=UniProt:Q68HB3_BACST (EMBL:AY690618); Bacillus stearothermophilus.; xynB3; Beta-D-xylosidase.; length=535; id 48.998; 549 aa overlap; query 2-537; subject 4-535 similarity:fasta; with=UniProt:Q93E12_RHILT (EMBL:AF372655); Rhizobium leguminosarum (biovar trifolii).; xynA; XynA.; length=537; id 100.000; 537 aa overlap; query 1-537; subject 1-537	beta-xylosidase protein similar to XynA [Rhizobium leguminosarum bv.  trifolii] and SMc04247 [Sinorhizobium meliloti] Similar to entrez-protein:AAL14914.1 Putative location:bacterial cytoplasm Psort-Score: 0.3671	Alpha-N-arabinofuranosidase PFAM: glycoside hydrolase, family 43 KEGG: ccr:CC0989 xylan 1,4-beta-xylosidase	Xylan 1,4-beta-xylosidase	Magnaporthe grisea xylan 1,4-beta-xylosidase, putative	hypothetical protein	Alpha-N-arabinofuranosidase	Alpha-N-arabinofuranosidase	Alpha-N-arabinofuranosidase	Alpha-N-arabinofuranosidase	XynB	Glycoside hydrolase family 43	CP4-6 prophage; predicted xylosidase/arabinosidase	Alpha-N-arabinofuranosidase	Xylan 1,4-beta-xylosidase	Alpha-N-arabinofuranosidase	Beta-xylosidase protein	Xylan 1,4-beta-xylosidase	Alpha-N-arabinofuranosidase	Beta-xylosidase/alpha-L-arabinofuranosidase	Xylan 1,4-beta-xylosidase	Xylan 1,4-beta-xylosidase	
ECOLI00260	Uncharacterized HTH-type transcriptional regulator yagI	Putative IclR-family regulatory protein	Putative transcriptional regulator	Transcriptional regulator	identified by match to protein family HMM PF01614 transcriptional regulator, IclR family	transcriptional regulator, IclR family	Transcriptional regulator, IclR family	transcriptional regulator, IclR family PFAM: regulatory proteins, IclR KEGG: ppr:PBPRB1669 hypothetical transcriptional regulator	Transcriptional regulator, TrmB	Transcriptional regulator IclR-like protein	Regulatory protein, IclR	Transcriptional regulator IclR	Transcriptional regulator, IclR family	pseudo	Transcriptional regulator, IclR family	transcriptional regulator, IclR family PFAM: regulatory protein IclR; Transcriptional regulator IclR KEGG: rrs:RoseRS_2571 regulatory protein, IclR	Putative TRANSCRIPTIONal REGULATOR, IclR family	IclR-type transcriptional regulator	Transcriptional regulator, IclR family	Transcriptional regulator, IclR family	Transcriptional regulator, IclR family	
ECOLI00261	Ornithine carbamoyltransferase chain F	Ornithine carbamoyltransferase, catabolic	Ornithine carbamoyltransferase	Ornithine carbamoyltransferase	Similar to Pseudomonas aeruginosa ornithine carbamoyltransferase, anabolic ArgF or pa3537 SWALL:OTCA_PSEAE (SWALL:P11724) (304 aa) fasta scores: E(): 1.9e-09, 25.46% id in 326 aa, and to Bacteroides thetaiotaomicron ornithine carbamoyltransferase BT3717 SWALL:Q8A1E9 (EMBL:AE016941) (318 aa) fasta scores: E(): 3.8e-121, 93.37% id in 317 aa, and to Bacteroides forsythus transcarbamylase SWALL:AAO33834 (EMBL:AY184490) (177 aa) fasta scores: E(): 6.9e-48, 76.1% id in 159 aa putative ornithine carbamoyltransferase	ornithine carbamoyltransferase, catabolic	Ornithine carbamoyltransferase	Ornithine carbamoyltransferase	Ornithine carbamoyltransferase	Ornithine carbamoyltransferase	CP4-6 prophage; ornithine carbamoyltransferase 2, chain F	Ornithine carbamoyltransferase	Ornithine carbamoyltransferase	Ornithine carbamoyltransferase, catabolic	Ornithine carbamoyltransferase	ornithine carbamoyltransferase TIGRFAM: ornithine carbamoyltransferase; PFAM: aspartate/ornithine carbamoyltransferase carbamoyl-P binding domain; aspartate/ornithine carbamoyltransferase Asp/Orn-binding region; KEGG: bcb:BCB4264_A0421 ornithine carbamoyltransferase	
ECOLI00262	Insertion element IS1 2/3 protein insB	Hypothetical protein	IPR005063: transposase transposition protein	Putative IS1 transposase	

ECOLI00263	Uncharacterized protein yagJ	
ECOLI00264	Uncharacterized protein yagK	Putative uncharacterized protein yagK	conserved hypothetical protein KEGG: son:SO1443 hypothetical protein	KEGG: slo:Shew_1252 transposase transposase	CP4-6 prophage; conserved protein	Putative uncharacterized protein	
ECOLI00265	Uncharacterized protein yagL	
ECOLI00266	Uncharacterized protein yagM	Residues 9 to 163 of 263 are 100 pct identical to residues 1 to 155 of a 156 aa protein from Shigella flexneri 2a gb: AAK00470.1 orf, partial conserved hypothetical protein	Putative uncharacterized protein	Putative uncharacterized protein	CP4-6 prophage; predicted protein	

ECOLI00267	Uncharacterized protein yagN	
ECOLI00268	Putative prophage CP4-6 integrase	Related to integrase	Phage integrase	Similar to phage-related integrase proteins hypothetical protein	Phage-related integrase	phage-related integrase	Phage integrase	Phage integrase	Phage integrase	phage integrase	phage integrase family protein PFAM: phage integrase family protein KEGG: bcn:Bcen_0845 phage integrase	phage integrase family protein PFAM: phage integrase family protein KEGG: eba:ebA751 phage integrase	Phage integrase	CP4-6 prophage; phage integrase	phage integrase family protein PFAM: phage integrase family protein KEGG: bcn:Bcen_0845 phage integrase	Phage related integrase	Phage integrase family protein	CP4-6 prophage; predicted phage integrase	Integrase	Putative integrase from bacteriophage	Phage integrase family protein	Integrase family protein	Integrase family protein	Possible phage integrase	Phage-related integrase	Integrase family protein	Integrase family protein	Integrase family protein	
ECOLI00269	Uncharacterized protein yagP	putative transcription regulator protein	Predicted transcriptional regulator	Putative uncharacterized protein	Putative transcriptional regulator	Putative transcriptional regulator	Putative transcriptional regulator	YagP protein	putative transcriptional regulator LYSR-type	Predicted transcriptional regulator	
ECOLI00270	Uncharacterized protein yagQ	Putative xanthine dehydrogenase	Putative uncharacterized protein	Putative uncharacterized protein	Putative uncharacterized protein	Putative uncharacterized protein	Xanthine dehydrogenase accessory factor XdhC, putative	Putative uncharacterized protein	Lipoprotein, putative	Putative uncharacterized protein yagQ	SC6C5.10, conserved hypothetical protein, len: 395 aa; similar to many eg. TR:O53711 (EMBL:AL021931) hypothetical protein from Mycobacterium tuberculosis (380 aa) fasta scores; opt: 1247, z-score: 1422.8, E(): 0, (56.7% identity in 372 aa overlap). hypothetical protein SC6C5.10	identified by match to protein family HMM PF02625 XdhC/CoxI family protein	Probable xanthine dehydrogenase accessory factor	Putative uncharacterized protein	Mb0383c, -, len: 380 aa. Equivalent to Rv0376c, len: 380 aa, from Mycobacterium tuberculosis strain H37Rv, (100.0% identity in 380 aa overlap). Conserved hypothetical protein, highly similar to T35481|4008539|CAA22508.1|AL034492|SC6C5.10 hypothetical protein from Streptomyces coelicolor (395 aa); and AAK64260.1|AF373840_20 ORF377 hypothetical CoxI from Arthrobacter nicotinovorans (377 aa). And similar to other conserved hypothetical proteins e.g.  NP_101963.1|14021136|BAB47749.1|AP002994 hypothetical protein from Mesorhizobium loti (245 aa). Note that C-terminus shows similarity with C-termini of CAB76248.1|X82447|COXF CoxF protein from Pseudomonas/Oligotropha carboxidovorans (280 aa); CAB76250.1|X82447|COXI CoxI protein from Pseudomonas/Oligotropha carboxidovorans (330 aa); and AJ224684|BJAJ4684_6 cooxS from Bradyrhizobium japonicum (176 aa), FASTA scores: E(): 1.9e-17, (47.1% identity in 138 aa overlap). Also some partial similarity with AJ224684|BJAJ4684_5 cooxS from Bradyrhizobium japonicum (107 aa), FASTA scores: opt: 321, E(): 4.2e-14, (53.3% identity in 92 aa overlap); E1184330|Z99120|YURF YURF PROTEIN from Bacillus subtilis (330 aa), FASTA scores: opt: 170, E(): 2.9e- 16, (27.5% identity in 345 aa overlap). Also similar to downstream ORF Rv0372c from Mycobacterium tuberculosis (251 aa), FASTA scores: E(): 2.1e-06, (30.7% identity in 277 aa overlap). CONSERVED HYPOTHETICAL PROTEIN	Xanthine dehydrogenase accessory factor, putative	conserved hypothetical protein	conserved hypothetical protein	identified by match to protein family HMM PF02625 xanthine dehydrogenase accessory factor, putative	identified by match to protein family HMM PF02625 XdhC/CoxI family protein	Protein of unknown function DUF182	Protein of unknown function DUF182	protein of unknown function DUF182	conserved hypothetical protein	protein of unknown function DUF182	protein of unknown function DUF182	protein of unknown function DUF182	CO dehydrogenase maturation factor Xanthine and CO dehydrogenase maturation factor, XdhC/CoxF family; COG1975	conserved hypothetical protein similarity:fasta; SWALL:Q8UJI0 (EMBL:AE008970); Agrobacterium tumefaciens; hypothetical protein atu5497; length 329 aa; id=54.54; ungapped id=54.73; E()=2.6e-51; 297 aa overlap; query 9-304 aa; subject 26-322 aa	
ECOLI00271	Putative xanthine dehydrogenase yagR molybdenum- binding subunit	Oxidoreductase	glimmer prediction; very similar to E. coli probable oxidoreductase (theoretical) YagR, P77489.  Aldehyde oxidase and xanthine  family. Possibly one of three subunits of  (SMA2349, SMA2351, SMA2353) probable oxidoreductase	Putative xanthine dehydrogenase yagR molybdenum- binding subunit	Xanthine dehydrogenase protein	Oxidoreductase	oxidoreductase	Aldehyde oxidase and xanthine dehydrogenase, a/b hammerhead:Aldehyde oxidase and xanthine dehydrogenase, molybdopterin binding	BELONGS TO THE XANTHINE DEHYDROGENASE FAMILY.99.7% aligned to CoxL, Aerobic-type carbon monoxide dehydrogenase, large subunit CoxL/CutL homologs [Energy production and conversion]. Putative xanthine dehydrogenase	aldehyde oxidase and xanthine dehydrogenase, molybdopterin binding	Xanthine dehydrogenase	Xanthine dehydrogenase	Aldehyde oxidase	putative xanthine dehydrogenase YagR, molybdenum binding subunit similarity:fasta; SWALL:YAGR_ECOLI (SWALL:P77489); Escherichia coli; putative xanthine dehydrogenase YagR,molybdenum binding subunit; yagR; length 732 aa; id=68.71; ungapped id=68.9; E()=3.6e-194; 732 aa overlap; query 1-731 aa; subject 1-731 aa similarity:fasta; SWALL:Q92XH9 (EMBL:AE007312); Rhizobium meliloti; probable oxidoreductase; length 733 aa; id=79.97; ungapped id=80.41; E()=0; 734 aa overlap; query 1-732 aa; subject 2-733 aa	putative xanthine dehydrogenase molybdenum binding subunit	Putative xanthine dehydrogenase, molybdenum- binding subunit	aldehyde oxidase and xanthine dehydrogenase, molybdopterin binding PFAM: aldehyde oxidase and xanthine dehydrogenase, a/b hammerhead; aldehyde oxidase and xanthine dehydrogenase, molybdopterin binding KEGG: rpc:RPC_1131 xanthine dehydrogenase	aldehyde oxidase and xanthine dehydrogenase, molybdopterin binding PFAM: aldehyde oxidase and xanthine dehydrogenase, a/b hammerhead; aldehyde oxidase and xanthine dehydrogenase, molybdopterin binding KEGG: shm:Shewmr7_1505 twin-arginine translocation pathway signal	aldehyde oxidase and xanthine dehydrogenase, molybdopterin binding PFAM: aldehyde oxidase and xanthine dehydrogenase, a/b hammerhead; aldehyde oxidase and xanthine dehydrogenase, molybdopterin binding KEGG: rsp:RSP_3206 putative xanthine dehydrogenase	Putative xanthine dehydrogenase, molybdenum binding subunit	Putative oxidoreductase	Xanthine dehydrogenase, molybdenum binding subunit apoprotein	Putative uncharacterized protein	Aldehyde oxidase and xanthine dehydrogenase molybdopterin binding	Xanthine dehydrogenase family protein, molybdopterin-binding subunit	Putative xanthine dehydrogenase molybdenum binding subunit	Putative xanthine dehydrogenase YagR, molybdenum binding subunit	Predicted oxidoreductase with molybdenum-binding domain	Aldehyde oxidase and xanthine dehydrogenase molybdopterin binding	
ECOLI00272	Putative xanthine dehydrogenase yagS FAD-binding subunit	Oxidoreductase	Probable oxidoreductase	glimmer prediction; very similar to E. coli YagS, a hypothetical protein, P77324; may be one of three subunits of  (SMA2349, SMA2351, SMA2353) possible oxidoreductase, molybdopterin-binding subunit	Oxidoreductase, molybdopterin-binding subunit	Putative xanthine dehydrogenase yagS FAD-binding subunit	Oxidoreductase, molybdopterin-binding subunit	Oxidoreductase	oxidoreductase	molybdopterin dehydrogenase, FAD-binding	molybdopterin dehydrogenase, FAD-binding	Molybdopterin dehydrogenase, FAD-binding	putative xanthine dehydrogenase YagS, fad binding subunit similarity:fasta; SWALL:YAGS_ECOLI (SWALL:P77324); Escherichia coli; putative xanthine dehydrogenase YagS,fad binding subunit; yagS; length 318 aa; id=75.55; ungapped id=75.55; E()=3.8e-91; 315 aa overlap; query 1-315 aa; subject 1-315 aa similarity:fasta; SWALL:Q92XI0 (EMBL:AE007312); Rhizobium meliloti; possible oxidoreductase,molybdopterin-binding subunit; length 316 aa; id=79.11; ungapped id=79.11; E()=2.1e-96; 316 aa overlap; query 1-316 aa; subject 1-316 aa	putative xanthine dehydrogenase FAD binding subunit	molybdopterin dehydrogenase, FAD-binding	Putative xanthine dehydrogenase, FAD-binding subunit	molybdopterin dehydrogenase, FAD-binding PFAM: molybdopterin dehydrogenase, FAD-binding KEGG: xac:XAC2894 oxidoreductase	Molybdopterin dehydrogenase, FAD-binding	Putative oxidoreductase, molybopterin binding subunit	FAD-binding molybdopterin dehydrogenase	Putative xanthine dehydrogenase, FAD binding subunit	molybdopterin dehydrogenase, FAD-binding PFAM: molybdopterin dehydrogenase, FAD-binding KEGG: bja:blr2218 putative xanthine dehydrogenase	Putative oxidoreductase	Molybdopterin dehydrogenase, FAD-binding	Aldehyde oxidase and xanthine dehydrogenase, a/b hammerhead	FAD binding domain in molybdopterin dehydrogenase	Xanthine dehydrogenase	Molybdopterin dehydrogenase FAD-binding	Putative xanthine dehydrogenase FAD binding subunit	
ECOLI00273	Putative xanthine dehydrogenase yagT iron-sulfur- binding subunit	Oxidoreductase, iron-sulfur subunit	Quinoline 2-oxidoreductase	4Fe-4S binding domain protein	Putative xanthine dehydrogenase yagT iron-sulfur- binding subunit	Iron-sulfur cluster-binding protein	Xanthine dehydrogenase protein, iron-sulfur- binding subunit	Oxidoreductase	oxidoreductase	identified by match to protein family HMM PF00111; match to protein family HMM PF01799; match to protein family HMM TIGR01409 oxidoreductase, iron-sulfur binding subunit, putative	Twin-arginine translocation pathway signal	Twin-arginine translocation pathway signal	similar to CoxS, Aerobic-type carbon monoxide dehydrogenase, small subunit CoxS/CutS homologs [Energy production and conversion]. putative Oxidoreductase	(2Fe-2S)-binding	Twin-arginine translocation pathway signal	Twin-arginine translocation pathway signal	Ferredoxin	putative xanthine dehydrogenase YagT iron-sulfur binding subunit similarity:fasta; SWALL:YAGT_ECOLI (SWALL:P77165); Escherichia coli; putative xanthine dehydrogenase YagT iron-sulfur binding subunit; yagT; length 229 aa; id=67.47; ungapped id=69.15; E()=2.2e-49; 206 aa overlap; query 11-212 aa; subject 21-225 aa similarity:fasta; SWALL:Q92XI1 (EMBL:AE007312); Rhizobium meliloti; probable oxidoreductase; length 215 aa; id=73.95; ungapped id=73.95; E()=2.1e-61; 215 aa overlap; query 1-215 aa; subject 1-215 aa	(2Fe-2S)-binding	putative xanthine dehydrogenase iron-sulfur binding subunit	2Fe-2S protein	(2Fe-2S)-binding	(2Fe-2S)-binding protein	Twin-arginine translocation pathway signal	Putative xanthine dehydrogenase, iron-sulfur binding subunit	ferredoxin; (2Fe-2S)-binding domain protein TIGRFAM: Twin-arginine translocation pathway signal PFAM: ferredoxin; [2Fe-2S]-binding domain protein KEGG: reu:Reut_B4505 twin-arginine translocation pathway signal	(2Fe-2S)-binding domain protein PFAM: ferredoxin; [2Fe-2S]-binding domain protein KEGG: bcn:Bcen_2341 (2Fe-2S)-binding	(2Fe-2S)-binding domain protein PFAM: ferredoxin; [2Fe-2S]-binding domain protein KEGG: ava:Ava_C0128 ferredoxin	carbon monoxyde dehydrogenase (small chain), CoxS_1 cytoplasmic protein involved in cellular metabolism [catalytic activity: CO + H(2)O + acceptor = CO(2) + reduced acceptor]	
ECOLI00274	Inner membrane protein yagU	Hypothetical protein yagU	Putative membrane protein	Putative uncharacterized protein	Conserved protein	Inner membrane protein yagU	Putative membrane protein	Putative uncharacterized protein	Integral membrane protein	identified by similarity to OMNI:NTL01SA0184 conserved hypothetical protein	Hypothetical protein SE0576	Putative uncharacterized protein yreD	conserved hypothetical protein	Ortholog of S. aureus MRSA252 (BX571856) SAR0182 putative membrane protein	conserved hypothetical protein	Predicted periplasmic/secreted protein Hypothetical protein	identified by similarity to GB:AAO54386.1; match to protein family HMM PF07274 conserved hypothetical protein	Protein of unknown function DUF1440	Similar to Lactococcus lactis hypothetical protein YreD TR:Q9CEZ2 (EMBL:AE006399) (178 aa) fasta scores: E(): 6.7e-30, 47.771% id in 157 aa, and to Campylobacter jejuni putative integral membrane protein CJ0014C TR:Q9PJ97 (EMBL:AL139074) (174 aa) fasta scores: E(): 8.7e-24, 42.424% id in 165 aa putative membrane protein	identified by match to protein family HMM PF07274 conserved hypothetical protein	similar to gi|23003157|ref|ZP_00046825.1| [Lactobacillus gasseri], percent identity 41 in 150 aa, BLASTP E(): 7e-31 putative periplasmic secreted protein	conserved hypothetical protein identified by match to protein family HMM PF07274	Conserved hypothetical membrane protein COG3471 [S] Predicted periplasmic/secreted protein	Putative integral membrane protein	Putative membrane protein	conserved hypothetical protein	Putative uncharacterized protein yagU	Predicted periplasmic/secreted protein	Predicted periplasmic/secreted protein	
ECOLI00276	Uncharacterized protein yagV	Putative uncharacterized protein yagV	Putative uncharacterized protein	Putative uncharacterized protein yagV	conserved hypothetical protein	Hypothetical protein	conserved hypothetical protein	Putative uncharacterized protein yagV	Putative uncharacterized protein	Putative uncharacterized protein precursor	Conserved protein	Putative uncharacterized protein	Putative uncharacterized protein	Putative fimbrial protein	Putative uncharacterized protein	Putative uncharacterized protein	Putative uncharacterized protein	Putative uncharacterized protein yagV	Putative uncharacterized protein yagV	Putative uncharacterized protein yagV	Putative uncharacterized protein yagV	Predicted chaperone	Putative uncharacterized protein yagV	YagV protein	Predicted chaperone	conserved chaperone	Putative uncharacterized protein	Putative fimbrial protein	
ECOLI00277	Uncharacterized protein yagW	Putative receptor	Putative uncharacterized protein	Putative uncharacterized protein yagW	conserved hypothetical protein	conserved hypothetical protein	Putative receptor	Putative uncharacterized protein	Putative receptor precursor	Predicted receptor	Putative receptor precursor	Putative uncharacterized protein	Putative fimbrial protein	Putative uncharacterized protein	Putative uncharacterized protein	Putative uncharacterized protein	Putative surface or exported protein	Putative surface or exported protein	Putative surface or exported protein	pseudo	Putative surface or exported protein	Predicted protein	Putative surface or exported protein	YagW protein	Predicted receptor	hypothetical protein	Predicted receptor	Putative fimbrial protein	
ECOLI00278	Uncharacterized protein yagX	Putative uncharacterized protein	Putative enzyme	conserved hypothetical protein	Putative uncharacterized protein	Putative uncharacterized protein yagX	conserved hypothetical protein	conserved hypothetical protein; putative signal peptide Evidence 4 : Homologs of previously reported genes of unknown function	hypothetical protein KEGG: ssn:SSO_3248 outer membrane fimbrial user protein	hypothetical protein YagX precursor	Putative uncharacterized protein precursor	Putative enzyme	Putative uncharacterized protein	Putative enzyme precursor	Predicted aromatic compound dioxygenase	Putative uncharacterized protein precursor	Putative uncharacterized protein	pseudo	Putative uncharacterized protein	Putative uncharacterized protein	Putative uncharacterized protein	Putative uncharacterized protein yagX	Putative uncharacterized protein yagX	Putative uncharacterized protein yagX	Putative uncharacterized protein yagX	Putative uncharacterized protein yagX	Predicted outer membrane usher protein	Putative uncharacterized protein yagX	YagX protein	
ECOLI00279	Uncharacterized protein matC	Uncharacterized protein matC	conserved hypothetical protein	Uncharacterized protein matC	Uncharacterized protein matC	conserved hypothetical protein	Hypothetical protein yagY precursor	Putative uncharacterized protein yagY	Putative uncharacterized protein	Putative uncharacterized protein precursor	Predicted protein	Putative uncharacterized protein precursor	Putative uncharacterized protein	Putative fimbrial protein	Putative uncharacterized protein	Putative uncharacterized protein	Putative uncharacterized protein	Putative uncharacterized protein yagY	Uncharacterized protein matC	Uncharacterized protein matC	Putative uncharacterized protein yagY	Uncharacterized protein matC	Predicted chaperone	Putative uncharacterized protein yagY	YagY protein	Predicted chaperone	predicted chaperone	Putative uncharacterized protein	Putative fimbrial protein	
ECOLI00280	Uncharacterized protein matB	Fimbrillin matB homolog	conserved hypothetical protein	Fimbrillin matB homolog	Fimbrillin matB homolog	fimbrillin MatB identified by similarity to GB:AAK01671.1	MatB protein	Hypothetical protein yagZ precursor	Putative uncharacterized protein yagZ	Fimbrillin MatB	Putative uncharacterized protein precursor	Mat fimbrillin	Putative uncharacterized protein precursor	Fimbrillin MatB	Putative fimbrial protein	Fimbrillin MatB	Fimbrillin MatB	Putative uncharacterized protein	E. coli common pilus	pseudo	E. coli common pilus	Fimbrillin matB homolog	E. coli common pilus	Fimbrillin	E. coli common pilus	pseudo	Mat fimbrillin	predicted fimbrillin precursor	Putative uncharacterized protein	
ECOLI00281	Putative HTH-type transcriptional regulator ykgK	Probable HTH-type transcriptional regulator matA homolog	Code: K; COG: COG2771 putative regulator	Probable HTH-type transcriptional regulator matA homolog	Probable HTH-type transcriptional regulator matA homolog	conserved hypothetical protein	Putative regulator	Fimbrillin MatA	Predicted regulator	Fimbrillin MatA	Transcriptional regulator, LuxR family	Fimbrillin MatA	Putative transcriptional regulator MatA	Fimbrillin MatA	Putative regulator	Probable HTH-type transcriptional regulator matA homolog	Putative transcriptional regulator	Probable HTH-type transcriptional regulator matA homolog	Probable HTH-type transcriptional regulator matA homolog	Putative transcriptional regulator	Predicted regulator	Putative transcriptional regulator	YkgK protein	Predicted regulator	predicted regulator	Transcriptional regulator, LuxR family	
ECOLI00284	50S ribosomal protein L31 type B	50S ribosomal protein L31 type B	50S ribosomal protein L31 type B	similar to GB:X66113, SP:Q01780,  and PID:35555; identified by sequence similarity; putative ribosomal protein L31	50S ribosomal protein L31 type B	50S ribosomal protein L31 type B	50S ribosomal protein L31 type B	50S ribosomal protein L31 type B	50S ribosomal protein L31 type B	50S ribosomal protein L31 type B	50S ribosomal protein L31 type B	50S ribosomal protein L31 type B	50S ribosomal protein L31 type B	50S ribosomal protein L31 type B	50S ribosomal protein L31 type B	50S ribosomal protein L31 type B	50S ribosomal protein L31 type B	50S ribosomal protein L31 type B	50S ribosomal protein L31 type B	50S ribosomal protein L31 type B	50S ribosomal protein L31 type B	50S ribosomal protein L31 type B	50S ribosomal protein L31 type B	identified by match to protein family HMM PF01197; match to protein family HMM TIGR00105 ribosomal protein L31	50S ribosomal protein L31 type B	50S ribosomal protein L31 type B	50S ribosomal protein L31 type B	50S ribosomal protein L31 type B	50S ribosomal protein L31 type B	
ECOLI00286	Putative attaching and effacing protein homolog	Attaching and effacing protein, pathogenesis factor	pseudo	EaeH protein	pseudo predicted adhesin, partial	Attaching and effacing protein, pathogenesis factor	

ECOLI00287	Putative HTH-type transcriptional regulator ykgA	Hypothetical transcriptional regulator ykgA	Putative AraC-like transcriptional regulator	IPR000005: Helix-turn-helix, AraC type putative bacterial regulatory helix-turn-helix proteins, araC family	similar to Salmonella typhi CT18 putative transcriptional regulator putative transcriptional regulator	Putative bacterial regulatory helix-turn-helix protein, araC family	Putative bacterial regulatory helix-turn-helix proteins, AraC family	Hypothetical transcriptional regulator YkgA	putative transcriptional regulator	Transcriptional regulator, AraC family	Predicted DNA-binding transcriptional regulator	Transcriptional regulator, AraC family	Transcriptional regulator, AraC family	Transcriptional regulator, AraC family	Putative uncharacterized protein	Putative HTH-type transcriptional regulator YkgA	Putative transcriptional regulator	Putative regulatory protein	Putative regulatory protein	Putative transcriptional regulator	Putative regulatory protein	Transcriptional regulator, AraC family	Putative regulatory protein	Putative transcriptional regulator	Putative transcription regulator	Putatve transcriptional regulator ykgA	Putatve transcriptional regulator ykgA	Putatve transcriptional regulator ykgA	Putatve transcriptional regulator ykgA	

ECOLI00289	Inner membrane protein ykgB	Putative transmembrane protein	Predicted membrane protein	Putative membrane protein	Putative uncharacterized protein	Hypothetical protein ykgB	Putative uncharacterized protein	Putative uncharacterized protein ykgB	Predicted membrane protein	putative inner membrane protein	similar to Salmonella typhi CT18 putative membrane protein putative membrane protein	Putative	Similar to: HI0219, YKGB_HAEIN conserved hypothetical protein	Similar to Bacteroides thetaiotaomicron conserved hypothetical protein BT1541 SWALL:Q8A7I3 (EMBL:AE016932) (193 aa) fasta scores: E(): 5.5e-68, 90.67% id in 193 aa, and to Escherichia coli O6 hypothetical protein Ykgb Ykgb or C0418 SWALL:Q8FKK0 (EMBL:AE016756) (200 aa) fasta scores: E(): 1.1e-30, 51.07% id in 186 aa, and to Salmonella typhimurium putative inner membrane protein STM0566 SWALL:Q8ZR55 (EMBL:AE008722) (186 aa) fasta scores: E(): 1.4e-30, 50.27% id in 185 aa putative transmembrane protein	Putative inner membrane protein	Code: S; COG: COG3059 conserved hypothetical protein	Evidence 3 : Function proposed based on presence of conserved amino acid motif, structural feature or limited homolgy; Product type m : membrane component putative membrane protein	protein of unknown function DUF417	Putative membrane protein	hypothetical protein	Putative uncharacterized protein ykgB	conserved hypothetical protein	conserved hypothetical protein	conserved hypothetical protein similar to HP0565 High confidence in function and specificity	conserved hypothetical protein identified by match to protein family HMM PF04224	protein of unknown function DUF417 PFAM: protein of unknown function DUF417 KEGG: aba:Acid345_3718 protein of unknown function DUF417	conserved hypothetical protein identified by similarity to GB:AAN78899.1; match to protein family HMM PF04224	protein of unknown function DUF417 PFAM: protein of unknown function DUF417 KEGG: pha:PSHAb0032 hypothetical protein	putative membrane protein	
ECOLI00290	UPF0379 protein ykgI	Hypothetical protein ykgI	Putative uncharacterized protein ykgI	putative periplasmic protein	similar to Salmonella typhi CT18 hypothetical secreted protein hypothetical secreted protein	Putative periplasmic protein	conserved hypothetical protein	Hypothetical secreted protein	Putative uncharacterized protein ykgI	Putative uncharacterized protein	Putative uncharacterized protein	Predicted protein	Putative uncharacterized protein	Putative uncharacterized protein	Hypothetical secreted protein	Conserved domain protein	Conserved domain protein	Conserved domain protein	Hypothetical secreted protein	Conserved domain protein	Putative uncharacterized protein	Conserved domain protein	Hypothetical secreted protein	Putative uncharacterized protein	Putative uncharacterized protein ykgI	Putative uncharacterized protein ykgI	Putative uncharacterized protein ykgI	Putative uncharacterized protein ykgI	Putative uncharacterized protein ykgI	
ECOLI00291	Probable pyridine nucleotide-disulfide oxidoreductase ykgC	Putative pyridine nucleotide-disulfide oxidoreductase	Pyridine nucleotide-disulphide oxidoreductase	Probable pyridine nucleotide-disulfide oxidoreductase	Dihydrolipoamide dehydrogenase/glutathione oxidoreductase and related enzymes	Putative pyridine nucleotide-disulfide oxidoreductase	Putative pyridine nucleotide-disulphide oxidoreductase	Probable pyridine nucleotide-disulfide oxidoreductase ykgC	Product confidence : putative Gene name confidence : putative putative FAD-dependent pyridine nucleotide-disulphide oxidoreductase, similar to mercuric reductases protein	Pyridine nucleotide-disulphide oxidoreductase	Putative oxidoreductase	Mercuric reductase homologue	Putative pyruvate/2-oxoglutarate dehydrogenase complex, dihydrolipoamide dehydrogenase (E3) component, and related enzymes oxidoreductase protein	similar to oxydoreductase hypothetical protein	conserved gene pyridine nucleotide-disulfide oxidoreductase	similar to oxydoreductase hypothetical protein	identified by match to protein family HMM PF00070; match to protein family HMM PF02852 pyridine nucleotide-disulfide oxidoreductase family protein	oxidoreductase, pyridine nucleotide-disulfide	Mercuric reductase-like protein	Lpd	COG1249 Pyruvate-2-oxoglutarate dehydrogenase complex, dihydrolipoamide dehydrogenase (E3) component pyridine mercuric reductase	Pyridine nucleotide-disulfide oxidoreductase	IPR000103: Pyridine nucleotide-disulphide oxidoreductase, class-II; IPR000815: Mercuric reductase; IPR001100: Pyridine nucleotide-disulphide oxidoreductase, class I;IPR001327: FAD-dependent pyridine nucleotide-disulphide oxidoreductase putative oxidoreductase	similar to Salmonella typhi CT18 probable pyridine nucleotide-disulfide oxidoreductase probable pyridine nucleotide-disulfide oxidoreductase	mercuric reductase homologue	Ortholog of S. aureus MRSA252 (BX571856) SAR0600 pyridine nucleotide-disulphide oxidoreductase protein	mercuric reductase homologue	Putative Oxidoreductase (Mercury (II) reductase)	Similar to Bacteroides thetaiotaomicron putative pyridine nucleotide-disulfide oxidoreductase BT1542 SWALL:AAO76649 (EMBL:AE016932) (457 aa) fasta scores: E(): 4.8e-121, 70.45% id in 457 aa, and to Escherichia coli probable pyridine nucleotide-disulfide oxidoreductase YkgC or B0304 SWALL:YKGC_ECOLI (SWALL:P77212) (441 aa) fasta scores: E(): 7.5e-66, 50.98% id in 457 aa, and to Escherichia coli O6 probable pyridine nucleotide-disulfide oxidoreductase YkgC or C0420 SWALL:Q8FKJ9 (EMBL:AE016756) (450 aa) fasta scores: E(): 7.6e-66, 51.2% id in 457 aa putative pyridine nucleotide-disulfide oxidoreductase	
ECOLI00292	Uncharacterized HTH-type transcriptional regulator ykgD	Hypothetical transcriptional regulator ykgD	Putative ARAC-type regulatory protein	probable transcriptional regulator	SC9B5.15, AraC-like transcriptional regulator, len: 313aa; similar to many members of the AraC family of transcriptional regulators eg. SW:MMSR_PSEAE mmsAB operon regulatory protein (307 aa) fasta scores; opt: 171, z-score: 257.7, E(): 4.6e-07, (34.6% identity in 78 aa overlap). Contains PS00041 Bacterial regulatory proteins, araC family signature and Pfam match to entry PF00165 HTH_2, Bacterial regulatory helix-turn-helix proteins, araC family. putative AraC-like transcriptional regulator	IPR000005: Helix-turn-helix, AraC type putative transcriptional regulator (AraC/XylS family)	similar to Salmonella typhi CT18 hypothetical araC-family transcriptional regulator hypothetical araC-family transcriptional regulator	Similar to: HI1052, YA52_HAEIN conserved hypothetical transcriptional regulator	Predicted regulatory protein containing AraC-type DNA-binding domain and DSBH domain	Putative transcriptional regulator	Helix-turn-helix, AraC type	Best Blastp Hit: gb|AAD44696.1|AF128630_1 (AF128630) MtrA [Neisseria gonorrhoeae] >gi|7228474|gb|AAF42471.1|AF133676_1 (AF133676) MtrA [Neisseria gonorrhoeae] COG2207 AraC-type DNA-binding domain-containing mtrCDE transcriptional regulator, activator	Code: K; COG: COG2207 putative ARAC-type regulatory protein	AraC-family transcriptional regulator	Transcriptional regulator, AraC family	Putative transcriptional regulator, AraC family protein	Transcriptional regulator, AraC family	histidine kinase	transcriptional regulator, AraC family	Transcriptional regulator, AraC family	Hypothetical transcriptional regulator YkgD	transcriptional regulator, AraC family	transcriptional regulator, AraC family PFAM: helix-turn-helix- domain containing protein, AraC type KEGG: bur:Bcep18194_A3879 transcriptional regulator, AraC family	transcriptional regulator, AraC family PFAM: helix-turn-helix- domain containing protein, AraC type KEGG: ade:Adeh_2267 transcriptional regulator, AraC family	Helix-turn-helix-domain containing protein, AraC type	transcriptional regulator, AraC family PFAM: helix-turn-helix- domain containing protein, AraC type KEGG: bcn:Bcen_0306 transcriptional regulator, AraC family	Transcriptional regulator, AraC family	transcriptional regulator, AraC family identified by match to protein family HMM PF00165	Transcriptional regulatory protein	

ECOLI00293	Uncharacterized protein ykgE	Oxidoreductase, putative glycolate oxidase	Putative fumarate reductase-related protein	Oxidoreductase, putative	Putative uncharacterized protein	Fumarate reductase-related protein	Putative uncharacterized protein	Lactate utilization protein A 1	Putative glycolate oxidase	Lactate utilization protein A	Lactate utilization protein A	Putative uncharacterized protein	putative dehydrogenase subunit	Hypothetical protein ykgE	identified by match to protein family HMM PF02754 conserved hypothetical protein	Putative uncharacterized protein	Putative uncharacterized protein	Glycolate oxidase	best DB hits: BLAST: pir:T36428; hypothetical protein SCF43A.05 - Streptomyces coelicolor; E=3e-48 ddbj:BAB05551.1; (AP001513) glycolate oxidase [Bacillus; E=1e-39 pir:H75337; fumarate reductase-related protein - Deinococcus; E=7e-39 COG: BH1832; COG0247 Fe-S oxidoreductases; E=1e-40 MJ0863; COG2048 Heterodisulfide reductase subunit B; E=1e-05 MJ0092_2; COG0247 Fe-S oxidoreductases; E=7e-05 PFAM: PF02754; Domain of unknown function (DUF224); E=9.2e-10 conserved hypothetical protein-putative Fe-S containing oxidoreductase	Oxidoreductase, putative	glycolate oxidase	Cysteine-rich domain protein	Conserved protein	Putative oxididoreductase subunit	Putative dehydrogenase subunit	CDS_ID OB0370 glycolate oxidase	Lactate utilization protein A	SCF43A.05, conserved hypothetical protein, len: 250 aa; unknown function, similar to other hypothetical proteins e.g. TR:O07020 (EMBL:Z94043) Bacillus subtilis hypothetical protein (238 aa), fasta scores; opt: 720 z-score: 887.0 E(): 0, 46.1% identity in 245 aa overlap.  Also similar to the C-terminal half of many Fe-S proteins e.g. SW:GLPC_ECOLI (EMBL:M20938), glpC, Escherichia coli anaerobic glycerol-3-phosphate dehydrogenase subunit C (396 aa) (26.7% identity in 255 aa overlap) conserved hypothetical protein	Residues 1 to 239 of 239 are 98 pct identical to residues 1 to 239 of a 239 aa protein from Escherichia coli O157:H7 EDL933 ref: NP_286032.1 putative dehydrogenase subunit	
ECOLI00294	Uncharacterized electron transport protein ykgF	Iron-sulfur protein	Putative electron transport protein	Putative iron-sulfur protein	Conserved iron-sulfur protein	hypothetical protein	Iron-sulfur cluster-binding protein	Iron-sulfur cluster binding protein	Putative uncharacterized protein	Putative iron-sulfur protein	Uncharacterized conserved protein containing a ferredoxin-like domain	Iron-sulfur cluster-binding protein	Lactate utilization protein B	Conserved hypothetical iron-sulfur protein	Putative electron transport protein	Lactate utilization protein B	Lactate utilization protein B	putative electron transport protein ykgF	Putative electron transport protein ykgF	identified by match to protein family HMM TIGR00273 iron-sulfur cluster-binding protein	Iron-sulfur cluster-binding protein	Iron-sulfur cluster-binding protein	Putative electron transport protein	Conserved hypothetical iron-sulphur protein	PMID: 97426617 PMID: 9278503 best DB hits: BLAST: swissprot:P77536; YKGF_ECOLI HYPOTHETICAL 53.1 KD PROTEIN IN; E=5e-89 gb:AAG54641.1; AE005208_9 (AE005208) orf, hypothetical protein; E=9e-89 pir:T36429; probable iron-sulfur protein SCF43A.06 [similarity] -; E=1e-86 COG: ykgF; COG1139 Uncharacterized conserved protein containing a; E=5e-90 AF0506; COG0247 Fe-S oxidoreductases; E=2e-05 PFAM: PF00037; 4Fe-4S binding domain; E=0.43 putative electron transport protein ykgF-putative 4Fe-4S containing oxidoreductase	Iron-sulfur cluster binding protein, putative	hypothetical conserved protein	Putative iron-sulfur protein	Putative iron-sulfur protein	
ECOLI00295	UPF0707 protein ykgG	YkgG family protein	Putative uncharacterized protein	Lactate utilization protein C	Lactate utilization protein C	Lactate utilization protein C	hypothetical ykgG family protein	Hypothetical protein ykgG	identified by match to protein family HMM PF02589 ykgG family protein	Putative uncharacterized protein	hypothetical conserved protein	Putative uncharacterized protein ykgG	CDS_ID OB0372 hypothetical protein	Lactate utilization protein C	Residues 1 to 231 of 231 are 99 pct identical to residues 1 to 231 of a 231 aa protein YKGG_ECOLI sp: P77433 orf, conserved hypothetical protein	conserved hypothetical protein	Putative uncharacterized protein yrjD	Uncharacterized ACR Hypothetical protein	conserved hypothetical protein	conserved hypothetical protein	Protein of unknown function DUF162	Code: S; COG: COG1556 putative transporter	Putative uncharacterized protein	hypothetical protein similarity to COG1556 Uncharacterized ACR	Putative uncharacterized protein ykgG	Hypothetical protein	hypothetical protein	conserved hypothetical protein	Hypothetical protein	
ECOLI00297	Uncharacterized protein ykgH	Putative uncharacterized protein	Residues 1 to 222 of 222 are 97 pct identical to residues 1 to 222 of a 222 aa protein from Escherichia coli K12 ref: NP_414844.1 orf, conserved hypothetical protein	Putative uncharacterized protein	Putative uncharacterized protein ykgH	conserved hypothetical protein	conserved hypothetical protein	Putative uncharacterized protein	Predicted inner membrane protein	Putative uncharacterized protein	Putative uncharacterized protein	Putative uncharacterized protein	Putative uncharacterized protein	Putative uncharacterized protein ykgH	Putative uncharacterized protein	Putative uncharacterized protein ykgH	Putative uncharacterized protein ykgH	Putative uncharacterized protein ykgH	pseudo	Putative uncharacterized protein ykgH	YkgH protein	Predicted inner membrane protein	
ECOLI00298	Choline dehydrogenase	Choline dehydrogenase	Putative uncharacterized protein	Choline dehydrogenase	Choline dehydrogenase	similar to SP:P54223; identified by sequence similarity; putative choline dehydrogenase	Choline dehydrogenase	PMID: 92177421 best DB hits: BLAST: pir:C75453; GMC oxidoreductase - Deinococcus radiodurans (strain R1); E=9e-35 swissprot:Q00593; ALKJ_PSEOL ALCOHOL DEHYDROGENASE [ACCEPTOR]; E=3e-28 embl:CAB51051.1; (AJ233397) alcohol dehydrogenase [Pseudomonas; E=3e-25 COG: DR0965; COG2303 Choline dehydrogenase and related flavoproteins; E=9e-36 PFAM: PF01494; FAD binding domain; E=0.085 PF00732; GMC oxidoreductases; E=2.3e-09 PF01583; Adenylylsulfate kinase; E=0.85 GMC oxidoreductase	predicted by Codon_usage predicted by Homology predicted by FrameD CHOLINE DEHYDROGENASE CHD OXIDOREDUCTASE FLAVOPROTEIN FAD MEMBRANE	Choline dehydrogenase	Choline dehydrogenase	Choline dehydrogenase	Choline dehydrogenase	Choline dehydrogenase	Choline dehydrogenase	identified by similarity to EGAD:12485; match to protein family HMM PF00732; match to protein family HMM PF05199; match to protein family HMM TIGR01810 choline dehydrogenase	identified by similarity to SP:P54223; match to protein family HMM PF00732; match to protein family HMM PF05199; match to protein family HMM TIGR01810 choline dehydrogenase	Choline dehydrogenase	Putative uncharacterized protein	Choline dehydrogenase	choline dehydrogenase	Choline dehydrogenase	Ortholog of S. aureus MRSA252 (BX571856) SAR2690 putative choline dehydrogenase	choline dehydrogenase	Evidence 2a : Function of homologous gene experimentally demonstrated in an other organism; Product type e : enzyme choline dehydrogenase, a flavoprotein	choline dehydrogenase	Choline dehydrogenase (EC 1.1.99.1) (CHD) (CDH).,Can catalyze the oxidation of choline to betaine aldehyde and betaine aldehyde to glycine betaine (By similarity). choline dehydrogenase	choline dehydrogenase	identified by similarity to SP:P17444; match to protein family HMM PF00732; match to protein family HMM PF05199; match to protein family HMM TIGR01810 choline dehydrogenase	
ECOLI00299	Betaine aldehyde dehydrogenase	Betaine aldehyde dehydrogenase	Betaine aldehyde dehydrogenase	Betaine aldehyde dehydrogenase	putative betaine aldehyde dehydrogenase	Betaine aldehyde dehydrogenase	Betaine aldehyde dehydrogenase	predicted by Codon_usage predicted by Homology predicted by FrameD BETAINE ALDEHYDE DEHYDROGENASE BADH OXIDOREDUCTASE NAD PROTEIN	Betaine aldehyde dehydrogenase	Betaine aldehyde dehydrogenase	Betaine aldehyde dehydrogenase	Betaine aldehyde dehydrogenase	betaine aldehyde dehydrogenase	Betaine aldehyde dehydrogenase	Betaine aldehyde dehydrogenase	identified by similarity to SP:P54222; match to protein family HMM PF00171; match to protein family HMM TIGR01804 betaine aldehyde dehydrogenase	Betaine aldehyde dehydrogenase (BADH) protein	Betaine aldehyde dehydrogenase	Betaine aldehyde dehydrogenase	Evidence 2a : Function of homologous gene experimentally demonstrated in an other organism; Product type e : enzyme NAD+-dependent betaine aldehyde dehydrogenase	Betaine aldehyde dehydrogenase	betaine aldehyde dehydrogenase	identified by similarity to SP:P17445; match to protein family HMM PF00171; match to protein family HMM TIGR01804 betaine aldehyde dehydrogenase	identified by similarity to SP:P17445; match to protein family HMM PF00171; match to protein family HMM TIGR01804 betaine aldehyde dehydrogenase	Betaine aldehyde dehydrogenase	Evidence 2a : Function of homologous gene experimentally demonstrated in an other organism; PubMedId : 12676692; Product type e : enzyme NAD+-dependent betaine aldehyde dehydrogenase	betaine aldehyde dehydrogenase	betaine aldehyde dehydrogenase	Betaine aldehyde dehydrogenase	
ECOLI00300	HTH-type transcriptional regulator betI	HTH-type transcriptional regulator betI	HTH-type transcriptional regulator betI	putative transcriptional regulator	HTH-type transcriptional regulator betI	similar to GP:15155810, and SP:O69786; identified by sequence similarity; putative transcriptional regulator BetI	HTH-type transcriptional regulator betI	TetR family transcriptional regulator	HTH-type transcriptional regulator betI	HTH-type transcriptional regulator betI	HTH-type transcriptional regulator betI	HTH-type transcriptional regulator betI	HTH-type transcriptional regulator betI	transcriptional regulator	HTH-type transcriptional regulator betI	HTH-type transcriptional regulator betI	Transcriptional regulator protein	InterProMatches:IPR009057; regulation of the polyketide synthase operon (pks) transcriptional regulator	similar to BR0554, transcriptional regulator BetI BetI, transcriptional regulator BetI	HTH-type transcriptional regulator betI	Evidence 2a : Function of homologous gene experimentally demonstrated in an other organism; Product type r : regulator repressor of bet genes	identified by similarity to SP:P17446; match to protein family HMM PF00440 transcriptional regulator BetI	identified by similarity to SP:P17446; match to protein family HMM PF00440 transcriptional regulator BetI	regulatory protein, TetR	Bacterial regulatory protein TetR, HTH motif	Evidence 2b : Function of strongly homologous gene; Product type r : regulator putative transcriptional repressor for the cellular response to osmotic stress (TetR/AcrR family)	Conserved domains; TetR Family Bacterial Regulators/AcrR, transcriptional regulator Citation: T.Lamark et al. J Bacteriol. 1996. Mar:178(6):1655-62.  PMID:8626294 transcriptional regulator, BetI	transcriptional regulator, TetR family	transcriptional regulator, TetR family	
ECOLI00301	High-affinity choline transport protein	Probable choline transporter	Probable glycine-betaine transporter	High-affinity choline transport protein	High-affinity choline transport protein	High-affinity choline transport protein	High-affinity choline transport protein	Choline transporter	High-affinity choline transport protein	High-affinity choline transport protein	High-affinity choline transport protein	High-affinity choline transport protein	High-affinity choline transport protein	Choline/carnitine/betaine transporter family protein	High-affinity choline transport protein.,High- affinity uptake of choline driven by a proton- motive force. high-affinity choline transport protein	identified by match to protein family HMM PF02028; match to protein family HMM TIGR00842 transporter, BCCT family	choline/carnitine/betaine transport	choline/carnitine/betaine transport	BCCT transporter	BCCT family protein	High-affinity choline transport protein	High-affinity choline transport protein	High-affinity choline transport protein	High-affinity choline transport protein	Choline/carnitine/betaine transporter precursor	choline/carnitine/betaine transporter TIGRFAM: choline/carnitine/betaine transporter PFAM: BCCT transporter KEGG: ecs:ECs0360 high-affinity choline transport	Probable choline transporter	probable choline transporter	putative choline/glycine betaine transporter, BCCT family Evidence 3 : Function proposed based on presence of conserved amino acid motif, structural feature or limited homology; Product type t : transporter	
ECOLI00302	Cyclic di-GMP phosphodiesterase yahA	Putative uncharacterized protein	Putative uncharacterized protein	Hypothetical protein	Regulatory protein BvgR	Regulatory protein BvgR	Regulatory protein BvgR	Putative two-component response regulator	Putative uncharacterized protein yahA	Response regulator VieA	Putative diguanylate phosphodiesterase	Putative uncharacterized protein	regulatory protein (EAL domain) hypothetical protein	regulatory protein (EAL domain) hypothetical protein	Rtn like protein	identified by sequence similarity; putative; ORF located using Blastx/Glimmer/Genemark conserved hypothetical protein	identified by match to protein family HMM PF00072; match to protein family HMM PF00563 response regulator	identified by match to protein family HMM PF00563 EAL domain protein	identified by match to protein family HMM PF00072; match to protein family HMM PF00563 response regulator/EAL domain protein	Sensory box/GGDEF family protein	Code: T; COG: COG2200 conserved hypothetical protein	EAL domain protein identified by match to protein family HMM PF00563	response regulator receiver (CheY-like) modulated diguanylate phosphodiesterase (EAL domain)	diguanylate phosphodiesterase (EAL domain)	Putative diguanylate phosphodiesterase (EAL domain) with Response Regulator Receiver modulation	FOG: EAL domain COG2200	Putative diguanylate phosphodiesterase (EAL domain) with Response Regulator Receiver modulation	EAL domain, putative identified by match to protein family HMM PF00563	Putative uncharacterized protein	
ECOLI00303	Uncharacterized HTH-type transcriptional regulator yahB	Transcriptional regulator, LysR family	Transcriptional Regulator, LysR family	transcriptional regulator, LysR family PFAM: regulatory protein, LysR: (1.2e-18) LysR, substrate-binding: (3.4e-27) KEGG: hch:HCH_06627 transcriptional regulator, ev=1e-38, 32% identity	Hypothetical transcriptional regulator YahB	Hypothetical transcriptional regulator YahB	putative transcriptional regulator, LysR family Evidence 3 : Function proposed based on presence of conserved amino acid motif, structural feature or limited homology; Product type r : regulator	putative DNA-bindng transcriptional regulator	Transcriptional regulator, LysR family	Transcriptional regulator, LysR family	Transcriptional regulator, LysR family	Transcriptional regulator, LysR family precursor	KEGG: sit:TM1040_3283 transcriptional regulator, LysR family transcriptional regulator, LysR family	Transcriptional regulator, LysR family	transcriptional regulator, LysR family PFAM: regulatory protein LysR; LysR substrate-binding KEGG: pen:PSEEN3961 transcriptional regulator, LysR family	Transcriptional regulator, LysR family	Predicted DNA-bindng transcriptional regulator	Transcriptional regulator, LysR family	Transcriptional regulator, LysR family precursor	Transcriptional regulator, LysR family	Transcriptional regulator, LysR family	Transcriptional regulator, LysR family	Putative transcriptional regulator	Putative DNA-binding transcriptional regulator	Putative DNA-binding transcriptional regulator	Putative DNA-binding transcriptional regulator	Putative DNA-binding transcriptional regulator	Transcriptional regulator	Predicted DNA-binding transcriptional regulator	
ECOLI00304	Uncharacterized protein yahC	Hypothetical membrane protein	Putative uncharacterized protein yahC	Glutathione-regulated potassium-efflux system protein	Hypothetical protein	conserved hypothetical protein	Putative uncharacterized protein	Predicted inner membrane protein	Putative uncharacterized protein	Putative uncharacterized protein	Putative uncharacterized protein	Putative uncharacterized protein	Putative uncharacterized protein yahC	Putative uncharacterized protein yahC	Putative uncharacterized protein yahC	Putative uncharacterized protein yahC	Predicted inner membrane protein	Putative uncharacterized protein yahC	YahC protein	predicted inner membrane protein	Predicted inner membrane protein	
ECOLI00305	Putative ankyrin repeat protein yahD	Ankyrin repeat domain protein	Ankyrin	Ankyrin repeat protein	Prophage LambdaW1, ankyrin repeat domain protein	Hypothetical ANK-repeats protein yahD	Putative transcription factor	Putative uncharacterized protein	, predicted protein, len = 227 aa, probably conserved hypothetical protein pa2498; predicted pI = 6.3465; good similarity to several hypothetical proteins; has 3 ankyrin repeats hypothetical protein, conserved	ankyrin repeat protein	ankyrin repeat protein identified by match to protein family HMM PF00023	ankyrin repeat domain 29 [Source:HGNC Symbol;Acc:27110]	conserved hypothetical protein identified by match to protein family HMM PF00023	ankyrin repeat protein identified by match to protein family HMM PF00023	transcript_id=ENSDNOT00000000204	FOG: Ankyrin repeat COG0666	transcript_id=ENSGACT00000014557	Ankyrin-repeats protein	Putative transcription factor	ankyrin	transcript_id=ENSEEUT00000014854	transcript_id=ENSSTOT00000003936	FOG: Ankyrin repeat-like KEGG: hch:HCH_00625 FOG: ankyrin repeat	transcript_id=ENSMLUT00000007139	Ankyrin PFAM: Ankyrin KEGG: lxx:Lxx09580 hypothetical protein	Ankyrin repeat domain-containing protein 29 [Source:UniProtKB/Swiss-Prot;Acc:Q8N6D5]	hypothetical protein, conserved	predicted protein	
ECOLI00306	Uncharacterized protein yahE	Hypothetical protein yahE	Putative uncharacterized protein yahE	conserved hypothetical protein	Putative uncharacterized protein	Putative uncharacterized protein yahE	conserved hypothetical protein	Uncharacterized conserved protein	Putative uncharacterized protein	Predicted protein	Putative uncharacterized protein	Putative uncharacterized protein	Putative uncharacterized protein	Putative uncharacterized protein	Putative uncharacterized protein	Putative uncharacterized protein yahE	Putative uncharacterized protein yahE	Putative uncharacterized protein yahE	Putative uncharacterized protein yahE	Putative uncharacterized protein	Predicted protein	Putative uncharacterized protein yahE	YahE protein	Predicted protein	conserved predicted protein	Putative uncharacterized protein	
ECOLI00306	Uncharacterized protein yahE	Hypothetical protein yahE	Putative uncharacterized protein yahE	conserved hypothetical protein	Putative uncharacterized protein	Putative uncharacterized protein yahE	conserved hypothetical protein	Uncharacterized conserved protein	Putative uncharacterized protein	Predicted protein	Putative uncharacterized protein	Putative uncharacterized protein	Putative uncharacterized protein	Putative uncharacterized protein	Putative uncharacterized protein	Putative uncharacterized protein yahE	Putative uncharacterized protein yahE	Putative uncharacterized protein yahE	Putative uncharacterized protein yahE	Putative uncharacterized protein	Predicted protein	Putative uncharacterized protein yahE	YahE protein	Predicted protein	conserved predicted protein	Putative uncharacterized protein	
ECOLI00307	Uncharacterized protein yahF	Hypothetical protein	Putative oxidoreductase subunit	Code: C; COG: COG0074 putative oxidoreductase subunit	YahF/FdrA-like protein	Putative uncharacterized protein yahF	FdrA	predicted acyl-CoA synthetase with NAD(P)-binding domain and succinyl-CoA synthetase domain	Oxidoreductase	FdrA family protein	FdrA family protein	FdrA family protein	Bacterial FdrA protein	Predicted acyl-CoA synthetase with NAD(P)-binding domain and succinyl-CoA synthetase domain	Bacterial FdrA protein	FdrA family protein	Bacterial FdrA protein	Bacterial FdrA protein	Putative uncharacterized protein	Protein fdrA	Putative enzyme with acyl-CoA domain	Putative enzyme with acyl-CoA domain	Putative enzyme with acyl-CoA domain	Putative enzyme with acyl-CoA domain	Putative enzyme with acyl-CoA domain	Putative uncharacterized protein	Predicted acyl-CoA synthetase with NAD(P)-binding domain and succinyl-CoA synthetase domain	Putative enzyme with acyl-CoA domain	pseudo	
ECOLI00308	Uncharacterized protein yahG	Putative uncharacterized protein yahG	conserved hypothetical protein	Putative uncharacterized protein	Putative uncharacterized protein yahG	conserved hypothetical protein	Uncharacterized conserved protein	Putative uncharacterized protein	Putative uncharacterized protein	Putative uncharacterized protein	Putative uncharacterized protein	Putative uncharacterized protein	Putative uncharacterized protein	Putative uncharacterized protein	Putative uncharacterized protein	Putative uncharacterized protein yahG	Putative uncharacterized protein yahG	Putative uncharacterized protein yahG	Putative uncharacterized protein yahG	Putative uncharacterized protein yahG	Putative uncharacterized protein	Predicted protein	Putative uncharacterized protein yahG	YahG protein	Conserved protein	conserved predicted protein	protein of unknown function DUF1116 PFAM: protein of unknown function DUF1116; KEGG: ecp:ECP_4035 hypothetical protein	Putative uncharacterized protein	
ECOLI00309	Putative uncharacterized protein yahH	Putative uncharacterized protein	Putative uncharacterized protein	Predicted protein	YahH protein	Putative uncharacterized protein	
ECOLI00310	Carbamate kinase-like protein yahI	Carbamate kinase 2	Carbamate kinase-like protein yahI	Putative kinase	Carbamate kinase	Similar to Lactobacillus sakei carbamate kinase ArcC SW:ARCC_LACSK (O53090) (314 aa) fasta scores: E(): 3.8e-56, 51.93% id in 310 aa, and to Bacillus licheniformis carbamate kinase ArcC SW:ARCC_BACLI (O86134) (316 aa) fasta scores: E(): 1.3e-57, 52.1% id in 309 aa.  Possible alternative translational start site carbamate kinase	Code: E; COG: COG0549 putative kinase	identified by similarity to SP:P35836; match to protein family HMM PF00696; match to protein family HMM TIGR00746 carbamate kinase	carbamate kinase identified by match to protein family HMM PF00696; match to protein family HMM TIGR00746	Carbamate kinase-like protein YahI	carbamate kinase TIGRFAM: carbamate kinase PFAM: aspartate/glutamate/uridylate kinase KEGG: mta:Moth_2117 carbamate kinase	carbamate kinase	Carbamate kinase-like protein YahI	carbamate kinase	ArcC2 protein	carbamate kinase	putative carbamate kinase-like protein	Carbamate kinase	Carbamate kinase	Carbamate kinase family protein	Carbamate kinase	carbamate kinase	Carbamate kinase family protein	Carbamate kinase	Carbamate kinase family protein	Carbamate kinase	Carbamate kinase family protein	Carbamate kinase	Putative carbamate kinase	
ECOLI00311	Uncharacterized protein yahJ	Hydrolase	Cytosine deaminase	Hypothetical protein yahJ	N-acyl-D-amino-acid deacylase family protein	Product confidence : putative Gene name confidence : hypothetical predicted by Codon_usage predicted by Homology predicted by FrameD PUTATIVE DEAMINASE OR DEAMIDASE PROTEIN	Putative deaminase	Cytosine deaminase protein	Code: FR; COG: COG0402 putative deaminase	N-isopropylammelide isopropylaminohydrolase	Putative uncharacterized protein	Putative uncharacterized protein yahJ	N-isopropylammelide isopropylaminohydrolase PFAM: Amidohydrolase 3 KEGG: ssn:SSO_0309 putative deaminase	N-isopropylammelide isopropylaminohydrolase	N-isopropylammelide isopropylaminohydrolase PFAM: amidohydrolase; Amidohydrolase 3 KEGG: sme:SMc02420 cytosine deaminase	amidohydrolase identified by similarity to SP:O52063; match to protein family HMM PF07969	deaminase	cytosine deaminase	Cytosine deaminase and related metal-dependent hydrolase	Amidohydrolase 3	Amidohydrolase 3 precursor	N-isopropylammelide isopropylaminohydrolase	Amidohydrolase family protein	Amidohydrolase 3 precursor	Amidohydrolase 3	N-isopropylammelide isopropylaminohydrolase	Amidohydrolase family protein	Amidohydrolase 3 precursor	Amidohydrolase family protein	
ECOLI00312	Zinc-type alcohol dehydrogenase-like protein yahK	Alcohol dehydrogenase, zinc-containing	Alcohol dehydrogenase	Alcohol dehydrogenase	highly similar to uniprot|Q04894 Saccharomyces cerevisiae YMR318c;	Putative NADP-dependent alcohol dehydrogenase	Alcohol dehydrogenase	Hypothetical zinc-type alcohol dehydrogenase-like protein yahK	Putative zinc-binding dehydrogenase	Oxidoreductase, zinc-binding	Cinnamyl-alcohol dehydrogenase ELI3-2	Putative oxidoreductase	Zinc-containing alcohol dehydrogenase superfamily	similar to alcohol dehydrogenase hypothetical protein	conserved gene alcohol dehydrogenase (NADP-dependent, zinc-type)	similar to alcohol dehydrogenase hypothetical protein	identified by match to protein family HMM PF00107 oxidoreductase, zinc-binding dehydrogenase family	identified by sequence similarity; putative; ORF located using Blastx/Glimmer/Genemark alcohol dehydrogenase	Putative NADP-dependent alcohol dehydrogenase	Alcohol dehydrogenase	go_component: soluble fraction [goid 0005625]; go_function: alcohol dehydrogenase (NADP+) activity [goid 0008106]; go_process: alcohol metabolism [goid 0006066] NADP-dependent alcohol dehydrogenase	probable 6-hydroxycyclohex-1-ene-1-carboxyl-CoA dehydrogenase	alcohol dehydrogenase	identified by match to protein family HMM PF00107 oxidoreductase, zinc-binding	Zinc-containing alcohol dehydrogenase superfamily	Code: R; COG: COG1064 putative oxidoreductase	Alcohol dehydrogenase GroES-like	Zinc-containing alcohol dehydrogenase superfamily protein	Hypothetical zinc-type alcohol dehydrogenase-like protein YahK	
ECOLI00313	Uncharacterized protein yahL	conserved hypothetical protein	Putative uncharacterized protein	Putative uncharacterized protein	Putative uncharacterized protein	Putative uncharacterized protein	Putative uncharacterized protein	Putative uncharacterized protein	Putative uncharacterized protein yahL	Putative uncharacterized protein yahL	Putative uncharacterized protein yahL	Putative uncharacterized protein yahL	YahL protein	Predicted protein	conserved predicted protein	Putative uncharacterized protein	

ECOLI00315	Uncharacterized membrane protein yahN	Hypothetical protein yahN	Putative cytochrome subunit of dehydrogenase	Amino acid efflux protein	IPR001123: Lysine exporter protein (LYSE/YGGA) paral putative transport protein	similar to Salmonella typhi CT18 RhtC-like transporter RhtC-like transporter	Putative transport protein	identified by match to protein family HMM PF01810 threonine efflux protein	Code: E; COG: COG1280 putative cytochrome subunit of dehydrogenase	putative threonine efflux protein COG1280	LysE family translocator, putative	Putative cytochrome subunit of dehydrogenase	Lysine exporter protein (LYSE/YGGA) PFAM: Lysine exporter protein (LYSE/YGGA) KEGG: bur:Bcep18194_B1477 lysine exporter family protein (LysE/YggA)	Lysine exporter protein (LYSE/YGGA) PFAM: Lysine exporter protein (LYSE/YGGA) KEGG: rru:Rru_A1198 lysine exporter protein (LysE/YggA)	Putative membrane transport protein	Transporter, LysE family	Lysine exporter protein (LYSE/YGGA) PFAM: Lysine exporter protein (LYSE/YGGA) KEGG: rsp:RSP_2343 putative threonine efflux protein, RhtB family	putative cytochrome subunit of dehydrogenase	Putative uncharacterized protein	Putative uncharacterized protein	Putative homoserine/threonine efflux protein	Putative uncharacterized protein	Putative homoserine/threonine efflux protein	Homoserine/threonine efflux pump	Putative homoserine/threonine efflux protein	Lysine exporter protein	Putative uncharacterized protein	Putative uncharacterized protein	Translocator protein, LysE family superfamily	
ECOLI00316	UPF0379 protein yahO	Hypothetical protein yahO	Putative uncharacterized protein yahO	putative periplasmic protein	similar to Salmonella typhi CT18 probable secreted protein probable secreted protein	Putative periplasmic protein	Putative periplasmic protein	Putative uncharacterized protein yahO	Putative exported protein precursor	conserved hypothetical protein	Putative uncharacterized protein precursor	Putative uncharacterized protein	Putative uncharacterized protein	Putative uncharacterized protein precursor	Putative uncharacterized protein	Putative uncharacterized protein precursor	Putative uncharacterized protein	Putative uncharacterized protein	Putative uncharacterized protein	Probable secreted protein	Protein YahO	Protein YahO	Protein YahO	Probable secreted protein	Putative uncharacterized protein	Protein YahO	Putative uncharacterized protein	Protein YahO	Probable secreted protein	
ECOLI00317	Propionate catabolism operon regulatory protein	Probable transcriptional regulator	Propionate catabolism operon regulatory protein	Putative sigma interaction-related Fis-family transcriptional regulator	Propionate catabolism operon Regulatory protein	Propionate catabolism operon regulatory protein	Propionate catabolism operon regulatory protein	Propionate catabolism operon regulatory protein	Regulator for prp operon	CDS_ID OB1010 sigma-L-dependent transcriptional regulator	Putative propionate catabolism operon regulatory transcription regulator protein	Propionate catabolism operon regulatory protein	InterProMatches:IPR002197; Molecular Function: transcription factor activity (GO:0003700), Biological Process: regulation of transcription, DNA-dependent (GO:0006355) putative transcriptional regulator	identified by sequence similarity; putative; ORF located using Blastx/Glimmer/Genemark propionate catabolism regulatory protein	IPR001254: Peptidase S1, chymotrypsin family; IPR002078: Sigma-54 factor interaction domain; IPR002197: Helix-turn-helix, Fis-type regulator for prp operon (EBP family)	similar to Salmonella typhi CT18 propionate catabolism operon regulatory protein propionate catabolism operon regulatory protein	Propionate catabolism regulatory protein	Sigma-54 dependent sensory box protein	Propionate catabolism operon regulatory protein	propionate catabolism regulatory protein	PAS:Helix-turn-helix, Fis-type:Propionate catabolism activator, N-terminal	sigma54 specific transcriptional regulator with PAS sensor, Fis family	Sigma54 specific transcriptional regulator, Fis family	Propionate catabolism regulatory protein	propionate catabolism operon regulatory protein PrpR identified by match to protein family HMM PF00158; match to protein family HMM PF02954; match to protein family HMM PF06506; match to protein family HMM TIGR01199; match to protein family HMM TIGR02329	Propionate catabolism operon regulatory protein	propionate catabolism regulatory protein identified by sequence similarity; putative; ORF located using Blastx/Glimmer/GeneHacker	sigma54 specific transcriptional regulator, Fis family KEGG: bur:Bcep18194_B0140 sigma54 specific transcriptional regulator with PAS sensor, fis family TIGRFAM: propionate catabolism operon regulatory protein PrpR PFAM: sigma-54 factor, interaction domain-containing protein; helix-turn-helix, Fis-type; Propionate catabolism activator domain protein; ATPase associated with various cellular activities, AAA_5 SMART: PAS domain containing protein; AAA ATPase	sigma54 specific transcriptional regulator, Fis family KEGG: bcn:Bcen_5343 sigma54 specific transcriptional regulator, fis family TIGRFAM: propionate catabolism operon regulatory protein PrpR PFAM: sigma-54 factor, interaction domain-containing protein; helix-turn-helix, Fis-type; Propionate catabolism activator domain protein; ATPase associated with various cellular activities, AAA_5 SMART: PAS domain containing protein; AAA ATPase	
ECOLI00318	Methylisocitrate lyase	Carboxyphosphonoenolpyruvate phosphonomutase (CPEP Phosphonomutase), putative	Carboxyphosphonoenolpyruvate phosphonomutase	Carboxyphosphonoenolpyruvate phosphonomutase	Putative carboxyvinyl-carboxyphosphonate phosphorylmutase	Carboxyphosphonoenolpyruvate phosphonomutase	Probable carboxyphosphonoenolpyruvate phosphonomutase	hypothetical carboxyvinyl-carboxyphosphonate phosphorylmutase	Methylisocitrate lyase	Putative carboxyphosphonoenolpyruvate phosphonomutase	Carboxyphosphonoenolpyruvate phosphonomutase	PEP phosphonomutase	Putative carboxyvinyl-carboxyphosphonate phosphorylmutase	Methylisocitrate lyase	Methylisocitrate lyase	Carboxyvinyl-carboxyphosphonate phosphorylmutase; possible methylisocitrate lyase	putative carboxyphosphonoenolpyruvate phosphonomutase	2-methylisocitratelyase 2	Probable methylisocitrate lyase	carboxyvinyl-carboxyphosphonate phosphorylmutase	Methylisocitrate lyase	pseudo	Probable methylisocitrate lyase	Methylisocitrate lyase	Probable methylisocitrate lyase	Carboxyphosphonoenolpyruvate phosphonomutase	Putative phosphonomutase 2	CDS_ID OB2267 carboxyvinyl-carboxyphosphonate phosphorylmutase	similar to AX065495-1|CAC25987.1| percent identity: 76 in 299 aa putative carboxyphosphonoenolpyruvate phosphonomutase	
ECOLI00318	Methylisocitrate lyase	Carboxyphosphonoenolpyruvate phosphonomutase (CPEP Phosphonomutase), putative	Carboxyphosphonoenolpyruvate phosphonomutase	Carboxyphosphonoenolpyruvate phosphonomutase	Putative carboxyvinyl-carboxyphosphonate phosphorylmutase	Carboxyphosphonoenolpyruvate phosphonomutase	Probable carboxyphosphonoenolpyruvate phosphonomutase	hypothetical carboxyvinyl-carboxyphosphonate phosphorylmutase	Methylisocitrate lyase	Putative carboxyphosphonoenolpyruvate phosphonomutase	Carboxyphosphonoenolpyruvate phosphonomutase	PEP phosphonomutase	Putative carboxyvinyl-carboxyphosphonate phosphorylmutase	Methylisocitrate lyase	Methylisocitrate lyase	Carboxyvinyl-carboxyphosphonate phosphorylmutase; possible methylisocitrate lyase	putative carboxyphosphonoenolpyruvate phosphonomutase	2-methylisocitratelyase 2	Probable methylisocitrate lyase	carboxyvinyl-carboxyphosphonate phosphorylmutase	Methylisocitrate lyase	pseudo	Probable methylisocitrate lyase	Methylisocitrate lyase	Probable methylisocitrate lyase	Carboxyphosphonoenolpyruvate phosphonomutase	Putative phosphonomutase 2	CDS_ID OB2267 carboxyvinyl-carboxyphosphonate phosphorylmutase	similar to AX065495-1|CAC25987.1| percent identity: 76 in 299 aa putative carboxyphosphonoenolpyruvate phosphonomutase	
ECOLI00319	2-methylcitrate synthase	Citrate synthase 2	Citrate synthase	similar to uniprot|P43635 Saccharomyces cerevisiae YPR001w CIT3;	Citrate synthase	Citrate synthase	Methylcitrate synthase/citrate synthase 2	Citrate synthase 2	Citrate synthase	Methylcitrate synthase	Citrate (Si)-synthase MmgD	Citrate synthase	2-methylcitrate synthase	Citrate synthase	2-methylcitrate synthase	Cit protein	2-methylcitrate synthase	identified by match to protein family HMM PF00285 citrate synthase MmgD	Methylcitrate synthase	2-methylcitrate synthase	2-methylcitrate synthase	Methylcitrate synthase	2-methylcitrate synthase	2-methylcitrate synthase	2-methylcitrate synthase/citrate synthase II	Methylcitrate synthase	Putative citrate synthase; propionate metabolism	CDS_ID OB2269 citrate synthase III	similar to AP001517-282|BAB06879.1| percent identity: 42 in 377 aa putative citrate synthase	
ECOLI00320	2-methylcitrate dehydratase	Mitochondrial protein that participates in respiration, induced by diauxic shift; homologous to E.  coli PrpD, may take part in the conversion of 2- methylcitrate to 2-methylisocitrate.  [Source:SGD;Acc:S000006206]	similar to sp|Q12428 Saccharomyces cerevisiae YPR002W Hypothetical 57.7 kDa protein in CIT3-HAL1 intergenic region, start by similarity	similar to sp|Q12428 Saccharomyces cerevisiae YPR002w PDH1 singleton, start by similarity	highly similar to uniprot|Q12428 Saccharomyces cerevisiae YPR002w;	Propionate catabolic protein PrpD	2-methylcitrate dehydratase	MmgE protein	2-methylisocitrate dehydratase	2-methylisocitrate dehydratase	2-methylcitrate dehydratase	putative 2-methylcitrate dehydratase	2-methylcitrate dehydratase	identified by match to protein family HMM PF03972 mmgE protein	2-methylcitrate dehydratase	2-methylcitrate dehydratase	2-methylcitrate dehydratase	2-methylcitrate dehydratase	2-methylcitrate dehydratase	CDS_ID OB2268 hypothetical protein	similar to AX065475-1|CAC25977.1| percent identity: 74 in 501 aa conserved hypothetical protein	2-methylcitrate dehydratase	BH3923 protein	Probable prpd protein	2-methylcitrate dehydratase	2-methylcitrate dehydratase	conserved gene 2-methylcitrate dehydratase PrpD	2-methylcitrate dehydratase	InterProMatches:IPR005656 2-methylisocitrate dehydratase	
ECOLI00321	Propionate--CoA ligase	PrpE protein	Propionate--CoA ligase	pseudo	Propionate--CoA ligase	Propionate--CoA ligase	Putative propionyl-CoA synthetase	Propionyl-coenzyme a synthetase prpe protein	Propionate--CoA ligase	IPR000873: AMP-dependent synthetase and ligase putative acetyl-CoA synthetase, propionate catabolism operon	similar to Salmonella typhi CT18 PrpE protein PrpE protein	Propionate--CoA ligase	similar to acetyl-CoA synthetase AcoE (GI:32265895) (Helicobacter hepaticus); go_component: cytosol [goid 0005829]; go_function: acetate-CoA ligase activity [goid 0003987]; go_process: acetyl-CoA biosynthesis [goid 0006085] acetate-CoA ligase, putative	Propionate-CoA ligase	AMP-dependent synthetase and ligase	AMP-dependent synthetase and ligase	propionate--CoA ligase	acyl-CoA synthetase short-chain family member 3 [Source:HGNC Symbol;Acc:24723]	Propionate--CoA ligase	transcript_id=ENSOCUT00000015757	transcript_id=ENSDNOT00000015342	transcript_id=ENSETET00000001961	Propionate-CoA ligase	Propionate--CoA ligase TIGRFAM: Propionate--CoA ligase PFAM: AMP-dependent synthetase and ligase KEGG: rso:RSc1518 PrpE protein ligase (putative propionyl-CoA synthetase)	Propionate--CoA ligase	Putative propionyl-CoA synthetase	Propionate--CoA ligase	
ECOLI00322	Cytosine permease	CodB	Cytosine permease	Purine-cytosine permease	Cytosine permease	Putative cytosine permease	putative cytosine permease/transport	Cytosine permease	Cytosine permease	Cytosine permease/transport	Cytosine permease	Purine-cytosine permease	nucleobase:cation symporter	IPR001248: Permease for cytosine/purines, uracil, thiamine, allantoin putative purine-cytosine permease	similar to Salmonella typhi CT18 cytosine permease cytosine permease	cytosine permease	Cytosine transporter	Putative purine-cytosine permease	identified by match to protein family HMM PF02133 cytosine transporter	permease for cytosine/purines, uracil, thiamine, allantoin	Permease for cytosine/purines, uracil, thiamine, allantoin	cytosine/purines, uracil, thiamine, allantoin transporter	cytosine permease identified by match to protein family HMM PF02133	Putative purine-cytosine permease	permease for cytosine/purines, uracil, thiamine, allantoin PFAM: permease for cytosine/purines, uracil, thiamine, allantoin KEGG: bja:bll3347 unknown protein	Cytosine permease	permease for cytosine/purines, uracil, thiamine, allantoin PFAM: permease for cytosine/purines, uracil, thiamine, allantoin KEGG: efa:EF3277 cytosine permease, putative	cytosine permease identified by match to protein family HMM PF02133	Putative permease	
ECOLI00323	Cytosine deaminase	Cytosine deaminase	Cytosine deaminase	hypothetical cytosine deaminase	Possible cytosine deaminase	Cytosine deaminase	Putative uncharacterized protein	Cytosine deaminase	Cytosine deaminase	Cytosine deaminase	Cytosine deaminase and related metal-dependent hydrolases	putative cytosine deaminase	Cytosine deaminase	similar to SMB0128 on S. meliloti pSymb; SMA2371; glimmer prediction; very similar to E. coli cytosine deaminase, P25524 putative CodA1 cytosine deaminase	Cytosine deaminase	cytosine deaminase	Putative cytosine deaminase	Cytosine deaminase	similar to AE004481-2|AAG03826.1| percent identity: 42 in 416 aa putative cytosine deaminase	creatinine deaminase	Cytosine deaminase	Cytosine deaminase	Probable cytosine deaminase (Cytosine aminohydrolase) protein	identified by similarity to SP:P25524 cytosine deaminase, putative	Cytosine deaminase protein	cytosine deaminase	IPR006680: Amidohydrolase putative cytosine deaminase	similar to Salmonella typhi CT18 cytosine deaminase cytosine deaminase	Cytosine deaminase
[truncated: 5,421,354 more chars]
