# Supplementary material for: A semi-automated genome annotation comparison and integration scheme
Source: BMC Bioinformatics. 2013 Jun 1;14:172. doi: 10.1186/1471-2105-14-172 (PMC3680241; doi:10.1186/1471-2105-14-172)
Supplement: Additional file 1 — The code and datasets: file contains the python code and related datasets used in our research. We used two datasets in our research. (1). ‘pfam_mapped_dic.csv’ file contains the Pfam IDs obtained from Pfam database; (2) ‘gene_info_dic.csv’ file contains the gene symbol data obtained from Entrez gene database; (3) ‘database data’ folder contains the automated annotation results and the OMA data to run the program. [file 1471-2105-14-172-S1.zip › Additional file 1 code and datasets/database data/ecol_igs.txt]

bifunctional aspartokinase/homoserine dehydrogenase 1	1.1.1.3	thrA	UniRef100_P00561
homoserine kinase	2.7.1.39	thrB	TIGR00191
threonine synthase	4.2.3.1	thrC	TIGR00260
conserved hypothetical protein			UniRef100_C1NBU8
conserved hypothetical protein			UniRef100_C4ZPT3
amino acid carrier family protein		agcS	TIGR00835
transaldolase	2.2.1.2	tal	TIGR00874
molybdopterin adenylyltransferase		mog	UniRef100_P0AF04
inner membrane protein yaaH		yaaH	UniRef100_P0AC99
ubiquinol-cytochrome C chaperone family protein			PF03981.7
conserved hypothetical protein			PF10807.3
chaperone protein DnaK		dnaK	TIGR02350
chaperone protein DnaJ		dnaJ	TIGR02349
transposase DDE domain protein			PF01609.16
na+/H+ antiporter NhaA		nhaA	TIGR00773
transcriptional activator protein nhaR		nhaR	UniRef100_P0A9G2
putative transposase			PF03400.8
ribosomal protein S20		rpsT	TIGR00029
riboflavin biosynthesis protein RibF	2.7.1.26	ribF	TIGR00083
isoleucine--tRNA ligase	6.1.1.5	ileS	TIGR00392
signal peptidase II	3.4.23.36	lspA	TIGR00077
FKBP-type 16 kDa peptidyl-prolyl cis-trans isomerase	5.2.1.8	fkpB	UniRef100_P0AEM2
4-hydroxy-3-methylbut-2-enyl diphosphate reductase	1.17.1.2	ispH	TIGR00216
non-specific ribonucleoside hydrolase rihC	3.2.-.-	rihC	UniRef100_B7L4F2
dihydrodipicolinate reductase	1.3.1.26	dapB	TIGR00036
carbamoyl-phosphate synthase small chain	6.3.5.5	carA	UniRef100_P0A6F2
carbamoyl-phosphate synthase large chain	6.3.5.5	carB	UniRef100_P00968
putative hypothe			UniRef100_E2WQH1
conserved hypothetical protein			PF07180.6
bacterial transferase hexapeptide family protein			PF00132.19
carnitinyl-CoA dehydratase	4.2.1.-	caiD	UniRef100_B1IRE0
AMP-binding enzyme family protein			PF00501.23
crotonobetainyl-CoA:carnitine CoA-transferase	2.8.3.-	caiB	UniRef100_C4ZPW4
crotonobetainyl-CoA dehydrogenase	1.3.99.-	caiA	UniRef100_A7ZHD0
L-carnitine/gamma-butyrobetaine antiporter		caiT	UniRef100_A7ZHD1
electron transfer flavodomain protein			PF01012.16
electron transfer flavodomain protein			PF01012.16
FAD binding domain protein			PF01494.14
putative ferredoxin			UniRef100_P68648
sugar (and other) transporter family protein			PF00083.19
glutathione-regulated potassium-efflux system ancillary protein kefF		kefF	UniRef100_A7ZHD9
glutathione-regulated potassium-efflux system protein kefC		kefC	UniRef100_C4ZPX3
dihydrofolate reductase	1.5.1.3	folA	UniRef100_P0ABQ5
bis	3.6.1.41	apaH	TIGR00668
conserved hypothetical protein			PF04379.9
dimethyladenosine transferase	2.1.1.-	ksgA	TIGR00755
4-hydroxythreonine-4-phosphate dehydrogenase	1.1.1.262	pdxA	TIGR00557
surA N-terminal domain protein			PF13624.1
LPS-assembly protein lptD		lptD	UniRef100_P31554
dnaJ-like protein DjlA		djlA	UniRef100_P31680
putative undecaprenyl pyrophosphate phosphatase [multifunctional]			UniRef100_P39220
hypothetical protein			default
pseudouridine synthase, RluA family protein	5.4.99.-		TIGR00005
RNA polymerase-associated protein rapA	3.6.4.-	rapA	UniRef100_B7MAI2
DNA polymerase II	2.7.7.7	polB	UniRef100_P21189
L-ribulose-5-phosphate 4-epimerase	5.1.3.4	araD	TIGR00760
L-arabinose isomerase	5.3.1.4	araA	UniRef100_P08202
L-ribulokinase	2.7.1.16	araB	TIGR01234
arabinose operon regulatory protein		araC	UniRef100_P0A9E1
inner membrane protein yabI		yabI	UniRef100_P30149
thiamine ABC transporter, ATP-binding protein	3.6.3.-	thiQ	TIGR01277
thiamine/thiamine pyrophosphate ABC transporter, permease protein		thiP	TIGR01253
thiamin/thiamine pyrophosphate ABC transporter, thiamin/thiamine pyrophospate-binding protein		thiB	TIGR01276
HTH-type transcriptional regulator sgrR		sgrR	UniRef100_P33595
sugar efflux transporter A		setA	UniRef100_P31675
3-isopropylmalate dehydratase small subunit	4.2.1.33	leuD	UniRef100_A7ZHG3
3-isopropylmalate dehydratase large subunit	4.2.1.33	leuC	UniRef100_B7MAJ7
3-isopropylmalate dehydrogenase	1.1.1.85	leuB	TIGR00169
2-isopropylmalate synthase	2.3.3.13	leuA	TIGR00973
putative HTH-type transcriptional regulator leuO			UniRef100_P10151
acetolactate synthase, large subunit, biosynthetic type	2.2.1.6	ilvB	TIGR00118
acetolactate synthase, small subunit	2.2.1.6	ilvN	TIGR00119
fructose repressor		fruR	UniRef100_P0ACP3
mraZ family protein			PF02381.13
S-adenosyl-methyltransferase MraW	2.1.1.-	mraW	TIGR00006
cell division protein FtsL		ftsL	TIGR02209
peptidoglycan synthase ftsI	2.4.1.129	ftsI	UniRef100_P0AD69
UDP-N-acetylmuramoyl-L-alanyl-D-glutamate--2,6-diaminopimelate ligase	6.3.2.13	murE	UniRef100_P22188
UDP-N-acetylmuramoyl-tripeptide--D-alanyl-D-alanine ligase	6.3.2.10	murF	UniRef100_P11880
phospho-N-acetylmuramoyl-pentapeptide-transferase	2.7.8.13	mraY	TIGR00445
UDP-N-acetylmuramoylalanine--D-glutamate ligase	6.3.2.9	murD	TIGR01087
cell division protein FtsW		ftsW	TIGR02614
undecaprenyldiphospho-muramoylpentapeptide beta-N-acetylglucosaminyltransferase	2.4.1.227	murG	TIGR01133
UDP-N-acetylmuramate--alanine ligase	6.3.2.8	murC	TIGR01082
D-alanine--D-alanine ligase B	6.3.2.4	ddlB	UniRef100_P07862
cell division protein ftsQ		ftsQ	UniRef100_P06136
cell division protein FtsA		ftsA	TIGR01174
cell division protein FtsZ		ftsZ	TIGR00065
UDP-3-O-[3-hydroxymyristoyl] N-acetylglucosamine deacetylase	3.5.1.-	lpxC	TIGR00325
secretion monitor		secM	UniRef100_B7LFW7
preprotein translocase, SecA subunit		secA	TIGR00963
mutator mutT protein	3.6.1.-	mutT	UniRef100_P08337
conserved hypothetical protein			UniRef100_A7ZHJ2
conserved hypothetical protein			PF07072.6
dephospho-CoA kinase	2.7.1.24	coaE	TIGR00152
guanosine monophosphate reductase	1.7.1.7	guaC	TIGR01305
type II secretion system (T2SS), F family protein			PF00482.18
type II/IV secretion system family protein			PF00437.15
prepilin-type N-terminal cleavage/methylation domain protein			TIGR02532
nicotinate-nucleotide diphosphorylase	2.4.2.19	nadC	TIGR00078
1,6-anhydro-N-acetylmuramyl-L-alanine amidase AmpD	3.5.1.28	ampD	UniRef100_P82974
protein AmpE		ampE	UniRef100_P0AE14
aromatic amino acid transport protein AroP		aroP	UniRef100_P15993
bacterial regulatory s, gntR family protein			PF00392.16
pyruvate dehydrogenase (acetyl-transferring), homodimeric type	1.2.4.1	aceE	TIGR00759
dihydrolipoyllysine-residue acetyltransferase	2.3.1.12	aceF	TIGR01348
dihydrolipoyl dehydrogenase	1.8.1.4	lpdA	TIGR01350
conserved hypothetical protein			PF11737.3
aconitate hydratase 2	4.2.1.3	acnB	TIGR00117
conserved hypothetical protein			PF06062.6
S-adenosylmethionine decarboxylase proenzyme	4.1.1.50	speD	TIGR03331
spermidine synthase	2.5.1.16	speE	TIGR00417
bacterial chaperone lipo family protein			PF09691.5
blue copper oxidase CueO		cueO	UniRef100_P36649
quinoprotein glucose dehydrogenase	1.1.5.2	gcd	UniRef100_P15877
hypoxanthine phosphoribosyltransferase	2.4.2.8	hpt	TIGR01203
carbonic anhydrase 2	4.2.1.1	can	UniRef100_P61517
conserved hypothetical protein			UniRef100_P36879
inner membrane transport permease yadH		yadH	UniRef100_P0AFN8
PTS system fructose IIA component family protein			PF03610.11
polysaccharide deacetylase family protein			PF01522.16
aspartate 1-decarboxylase	4.1.1.11	panD	TIGR00223
conserved hypothetical family protein			TIGR01784
pantoate--beta-alanine ligase	6.3.2.1	panC	TIGR00018
3-methyl-2-oxobutanoate hydroxymethyltransferase	2.1.2.11	panB	TIGR00222
fimbrial family protein			PF00419.15
conserved hypothetical protein			UniRef100_P37016
fimbrial family protein			PF00419.15
fimbrial family protein			PF00419.15
outer membrane usher protein htrE		htrE	UniRef100_P33129
gram-negative pili assembly chaperone, C-terminal domain protein			PF02753.12
fimbrial family protein			PF00419.15
2-amino-4-hydroxy-6-hydroxymethyldihydropteridine diphosphokinase	2.7.6.3	folK	TIGR01498
poly(A) polymerase	2.7.7.19	pcnB	UniRef100_P0ABF3
glutamyl-queuosine tRNA(Asp) synthetase	6.1.1.-	gluQ	TIGR03838
RNA polymerase-binding protein DksA		dksA	TIGR02420
sugar fermentation stimulation protein		sfsA	TIGR00230
2'-5' RNA ligase	6.5.1.-		TIGR02258
ATP-dependent helicase HrpB	3.6.4.-	hrpB	TIGR01970
penicillin-binding protein 1B		mrcB	TIGR02071
ferrichrome-iron receptor		fhuA	UniRef100_P06971
iron(3+)-hydroxamate import ATP-binding protein FhuC	3.6.3.34	fhuC	UniRef100_P07821
iron(3+)-hydroxamate-binding protein fhuD		fhuD	UniRef100_P07822
iron(3+)-hydroxamate import system permease protein fhuB		fhuB	UniRef100_P06972
glutamate-1-semialdehyde-2,1-aminomutase	5.4.3.8	hemL	TIGR00713
H(+)/Cl(-) exchange transporter ClcA		clcA	UniRef100_A7ZHP7
iron-sulfur cluster insertion protein erpA		erpA	UniRef100_A7ZHP8
conserved hypothetical protein			UniRef100_P0AFP1
vitamin B12-binding protein		btuF	UniRef100_P37028
MTA/SAH nucleosidase	3.2.2.16	mtnN	TIGR01704
deoxyguanosinetriphosphate triphosphohydrolase	3.1.5.1	dgt	UniRef100_C4ZRQ3
protease do	3.4.21.-	degP	UniRef100_P0C0V1
carbohydrate diacid regulator		cdaR	UniRef100_P37047
conserved hypothetical protein			PF11944.3
calcineurin-like phosphoesterase family protein			PF00149.23
2,3,4,5-tetrahydropyridine-2,6-dicarboxylate N-succinyltransferase	2.3.1.117	dapD	TIGR00965
protein-P-II uridylyltransferase	2.7.7.59	glnD	TIGR01693
methionine aminopeptidase, type I	3.4.11.18	map	TIGR00500
putative predicted protein			UniRef100_D7JHY7
ribosomal protein S2		rpsB	TIGR01011
translation elongation factor Ts		tsf	TIGR00116
UMP kinase	2.7.4.22	pyrH	TIGR02075
ribosome recycling factor		frr	TIGR00496
1-deoxy-D-xylulose 5-phosphate reductoisomerase	1.1.1.267	dxr	TIGR00243
di-trans,poly-cis-decaprenylcistransferase	2.5.1.31	uppS	TIGR00055
phosphatidate cytidylyltransferase domain protein	2.7.7.41	cdsA	UniRef100_P0ABG2
phosphatidate cytidylyltransferase	2.7.7.41	cdsA	UniRef100_P0ABG2
RIP metalloprotease RseP	3.4.24.-	rseP	TIGR00054
outer membrane assembly complex, YaeT protein		yaeT	TIGR03303
chaperone protein skp		skp	UniRef100_Q57T30
UDP-3-O-[3-hydroxymyristoyl] glucosamine N-acyltransferase	2.3.1.-	lpxD	TIGR01853
beta-hydroxyacyl-(acyl-carrier-protein) dehydratase FabZ	4.2.1.-	fabZ	TIGR01750
acyl-[acyl-carrier-protein]-UDP-N-acetylglucosamine O-acyltransferase	2.3.1.129	lpxA	TIGR01852
lipid-A-disaccharide synthase	2.4.1.182	lpxB	TIGR00215
ribonuclease HII	3.1.26.4	rnhB	UniRef100_A7ZHS3
DNA polymerase III subunit alpha	2.7.7.7	dnaE	UniRef100_P10443
acetyl-CoA carboxylase, carboxyl transferase, alpha subunit	6.4.1.2	accA	TIGR00513
lysine decarboxylase, constitutive	4.1.1.18	ldcC	UniRef100_P52095
glyoxalase/Bleomycin resistance /Dioxygenase superfamily protein			PF00903.20
tRNA(Ile)-lysidine synthase	6.3.4.-	tilS	UniRef100_P52097
protein rof		rof	UniRef100_P0AFW8
conserved hypothetical protein			UniRef100_A7ZHT0
conserved hypothetical protein			UniRef100_P0AA97
peptidyl-tRNA hydrolase domain protein			UniRef100_Q885L4
lipoprotein NlpE		nlpE	UniRef100_P40710
nlpC/P60 family protein			PF00877.14
proline--tRNA ligase	6.1.1.15	proS	TIGR00409
conserved hypothetical protein			UniRef100_P28634
protein rcsF		rcsF	UniRef100_P69412
D-methionine-binding lipoprotein metQ		metQ	UniRef100_P28635
D-methionine transport system permease protein metI		metI	UniRef100_P31547
D-methionine ABC transporter, ATP-binding protein	3.6.3.-	metN	TIGR02314
D,D-heptose 1,7-bisphosphate phosphatase	3.1.3.-	gmhB	UniRef100_P63229
conserved hypothetical protein			UniRef100_P30864
2,5-diketo-D-gluconic acid reductase B	1.1.1.274	dkgB	UniRef100_P30863
endonuclease/Exonuclease/phosphatase family protein			PF03372.18
methyltransferase domain protein			PF08242.7
membrane-bound lytic murein transglycosylase D	4.2.2.n1	mltD	UniRef100_P0AEZ8
hydroxyacylglutathione hydrolase	3.1.2.6	gloB	TIGR03413
RNase H family protein			PF00075.19
methyltransferase domain protein			PF08241.7
DNA polymerase III, epsilon subunit	2.7.7.7	dnaQ	TIGR01406
putative aminopeptidase			UniRef100_P77339
H repeat-associated yhhI domain protein		yhhI	UniRef100_P28912
carbon-nitrogen hydrolase family protein			PF00795.17
inhibitor of vertebrate lysozyme		ivy	UniRef100_P0AD60
acyl-CoA dehydrogenase, C-terminal domain protein			PF00441.19
phosphoheptose isomerase	5.3.1.28	gmhA	TIGR00441
L,D-transpeptidase catalytic domain protein			PF03734.9
glutamine amidotransferase domain protein			PF13522.1
mRNA interferase YafQ	3.1.-.-	yafQ	UniRef100_Q47149
antitoxin DinJ		dinJ	UniRef100_Q47150
conserved hypothetical protein			UniRef100_Q47151
conserved hypothetical protein			UniRef100_Q47152
FHIPEP family protein			PF00771.15
ompA family protein			PF00691.15
DNA polymerase IV	2.7.7.7	dinB	UniRef100_B1J100
antitoxin YafN		yafN	UniRef100_Q47156
mRNA interferase YafO	3.1.-.-	yafO	UniRef100_Q47157
acetyltransferase family protein			PF00583.19
conserved hypothetical protein			PF01139.12
putative peptide chain release factor H			TIGR03072
aminoacyl-histidine dipeptidase		pepD	UniRef100_P15288
xanthine phosphoribosyltransferase	2.4.2.22	gpt	UniRef100_A7ZHZ7
alpha/beta hydrolase family protein			PF12697.2
sigma factor-binding protein crl		crl	UniRef100_C4ZT97
outer membrane pore protein E		phoE	UniRef100_P02932
glutamate 5-kinase	2.7.2.11	proB	UniRef100_A7ZI01
gamma-glutamyl phosphate reductase	1.2.1.41	proA	UniRef100_C4ZTA0
toxin YkfI		ykfI	UniRef100_P77692
putative antitoxin YfjZ			UniRef100_P52141
conserved hypothetical protein			PF06174.6
conserved hypothetical protein			UniRef100_Q47685
intergenic-region protein			UniRef100_Q8VRA1
conserved hypothetical protein			UniRef100_P75677
conserved hypothetical protein			UniRef100_P77162
conserved hypothetical protein			UniRef100_P77365
putative membrane protein			TMHMM
conserved hypothetical protein			PF06067.6
50S ribosome-binding GTPase family protein			PF01926.18
bacterial regulatory helix-turn-helix , lysR family protein			PF00126.22
transposase family protein			PF01527.15
integrase core domain protein			PF00665.21
HTH-like domain protein			PF13276.1
reverse transcriptase family protein			PF00078.22
transposase DDE domain protein			PF01609.16
amino acid permease family protein			PF00324.16
homocysteine S-methyltransferase	2.1.1.10	mmuM	UniRef100_Q47690
ABC transporter family protein			PF00005.22
binding--dependent transport system inner membrane component family protein			PF00528.17
putative transposase			PF03400.8
transposase family protein			PF01527.15
putative antitoxin YfjZ			UniRef100_P52141
conserved hypothetical protein			UniRef100_P37007
conserved hypothetical protein			UniRef100_P75682
conserved hypothetical protein			UniRef100_P39358
inner membrane symporter yicJ		yicJ	UniRef100_P31435
beta-xylosidase	3.2.1.37	xynB	UniRef100_P94489
bacterial transcriptional regulator family protein			PF01614.13
ornithine carbamoyltransferase	2.1.3.3	argF	TIGR00658
putative transposase			PF03400.8
putative cP4-6 prophage; predicted protein			UniRef100_P77169
conserved hypothetical protein			UniRef100_P52125
resolvase, N terminal domain protein			PF00239.16
conserved hypothetical protein			UniRef100_P71296
conserved hypothetical protein			UniRef100_C4LDJ6
phage integrase family protein			PF00589.17
xdhC and CoxI family protein			PF02625.11
molybdopterin-binding domain of aldehyde dehydrogenase family protein			PF02738.13
FAD binding domain in molybdopterin dehydrogenase family protein			PF00941.16
putative xanthine dehydrogenase yagT iron-sulfur-binding subunit			UniRef100_P77165
inner membrane protein yagU		yagU	UniRef100_P0AAA2
gram-negative pili assembly chaperone, N-terminal domain protein			PF00345.15
putative receptor			UniRef100_P77694
conserved hypothetical protein			UniRef100_P77802
conserved hypothetical protein			UniRef100_A7ZI26
fimbrillin matB		matB	UniRef100_P0C8Z9
bacterial regulatory s, luxR family protein			PF00196.14
ribosomal protein L31		rpmE	TIGR00105
conserved hypothetical protein			PF11924.3
transposase family protein			PF01527.15
bacterial regulatory helix-turn-helix s, AraC family protein			PF00165.18
integrase core domain protein			PF00665.21
inner membrane protein ykgB		ykgB	UniRef100_P75685
conserved hypothetical protein			PF07338.8
pyridine nucleotide-disulfide oxidoreductase family protein			PF07992.9
bacterial regulatory helix-turn-helix s, AraC family protein			PF00165.18
conserved hypothetical protein			UniRef100_F4VRM7
cysteine-rich domain protein			PF02754.11
iron-sulfur cluster-binding protein			TIGR00273
conserved hypothetical protein			PF02589.10
G-rich domain on tyrosine kinase family protein			PF13807.1
choline dehydrogenase	1.1.99.1	betA	TIGR01810
betaine aldehyde dehydrogenase	1.2.1.8	betB	TIGR01804
transcriptional repressor BetI		betI	TIGR03384
transporter, betaine/carnitine/choline transporter family protein			TIGR00842
cyclic di-GMP phosphodiesterase yahA	3.1.4.-	yahA	UniRef100_P21514
bacterial regulatory helix-turn-helix , lysR family protein			PF00126.22
conserved hypothetical protein			PF06496.6
ankyrin repeat family protein			PF00023.25
conserved hypothetical protein			UniRef100_B3XFB0
conserved hypothetical protein			PF11392.3
coA binding domain protein			PF02629.14
conserved hypothetical protein			PF06545.6
conserved hypothetical protein			UniRef100_D3QJ88
carbamate kinase	2.7.2.2	cpkA	UniRef100_P95474
amidohydrolase family protein			PF07969.6
conserved hypothetical protein			UniRef100_P75691
conserved hypothetical protein			UniRef100_P77393
conserved hypothetical protein			UniRef100_D8AQ20
homoserine/Threonine efflux family protein			TIGR00949
conserved hypothetical protein			PF07338.8
propionate catabolism operon regulatory protein PrpR		prpR	TIGR02329
methylisocitrate lyase	4.1.3.30	prpB	TIGR02317
2-methylcitrate synthase/citrate synthase II family protein			TIGR01800
2-methylcitrate dehydratase	4.2.1.79	prpD	TIGR02330
propionate--CoA ligase	6.2.1.17	prpE	TIGR02316
cytosine permease		codB	UniRef100_P0AA83
cytosine deaminase	3.5.4.1	codA	UniRef100_P25524
HTH-type transcriptional regulator CynR		cynR	UniRef100_P27111
carbonic anhydrase 1	4.2.1.1	cynT	UniRef100_P0ABF0
cyanate hydratase	4.2.1.104	cynS	TIGR00673
cyanate transporter family protein			TIGR00896
galactoside O-acetyltransferase	2.3.1.18	lacA	UniRef100_P07464
lactose permease		lacY	UniRef100_P02920
beta-galactosidase	3.2.1.23	lacZ	UniRef100_P00722
lactose operon repressor		lacI	UniRef100_P03023
bacterial transcriptional regulator family protein			PF01614.13
3-(3-hydroxy-phenyl)propionate/3-hydroxycinnamic acid hydroxylase	1.14.13.n3	mhpA	UniRef100_B1XBJ4
2,3-dihydroxyphenylpropionate/2,3-dihydroxicinnamic acid 1,2-dioxygenase	1.13.11.16	mhpB	UniRef100_P17295
2-hydroxy-6-oxononadienedioate/2-hydroxy-6-oxononatrienedioate hydrolase	3.7.1.n1	mhpC	UniRef100_B1XBJ6
2-keto-4-pentenoate hydratase	4.2.1.80	mhpD	UniRef100_P77608
acetaldehyde dehydrogenase	1.2.1.10		TIGR03215
4-hydroxy-2-oxovalerate aldolase	4.1.3.39	dmpG	TIGR03217
sugar (and other) transporter family protein			PF00083.19
conserved hypothetical protein			PF09831.4
S-formylglutathione hydrolase	3.1.2.12	fghA	TIGR02821
S-(hydroxymethyl)glutathione dehydrogenase/class III alcohol dehydrogenase	1.1.1.284		TIGR02818
transcriptional repressor frmR		frmR	UniRef100_A7ZIA5
putative predicted acyl transferase			UniRef100_Q47534
bacterial transferase hexapeptide family protein			PF00132.19
transposase family protein			PF01527.15
integrase core domain protein			PF00665.21
glycosyl transferase 2 family protein			PF00535.21
glcNAc-PI de-N-acetylase family protein			PF02585.12
taurine ABC transporter, periplasmic binding protein		tauA	TIGR01729
ABC transporter family protein			PF00005.22
binding--dependent transport system inner membrane component family protein			PF00528.17
alpha-ketoglutarate-dependent taurine dioxygenase	1.14.11.17	tauD	UniRef100_P37610
delta-aminolevulinic acid dehydratase	4.2.1.24	hemB	UniRef100_P0ACB2
putative predicted protein			UniRef100_B1XEW1
conserved hypothetical protein			UniRef100_A7ZX17
integrase core domain protein			PF00665.21
transposase family protein			PF01527.15
outer membrane autotransporter barrel domain protein			TIGR01414
putative dNA-binding transcriptional regulator			UniRef100_E2QGC0
beta-lactamase family protein			PF00144.19
putative hypothe			UniRef100_E2WRB8
protein sbmA		sbmA	UniRef100_P0AFY7
conserved hypothetical protein			PF07759.7
inner membrane protein yaiY		yaiY	UniRef100_P0AAP9
conserved hypothetical protein			PF10953.3
D-alanine--D-alanine ligase A	6.3.2.4	ddlA	UniRef100_P0A1F1
anti-adapter protein iraP		iraP	UniRef100_A7ZID1
alkaline phosphatase	3.1.3.1	phoA	UniRef100_P00634
phosphate starvation-inducible protein psiF		psiF	UniRef100_P0AFM5
putative diguanylate cyclase AdrA			UniRef100_P0AAP2
pyrroline-5-carboxylate reductase	1.5.1.2	proC	TIGR00112
conserved hypothetical protein			UniRef100_A7ZID6
shikimate kinase 2	2.7.1.71	aroL	UniRef100_A7ZID7
conserved hypothetical protein			UniRef100_P0AAN7
aroM family protein			PF07302.6
conserved hypothetical protein			UniRef100_Q1ICG2
conserved hypothetical protein			PF10971.3
recombination-associated protein rdgC		rdgC	UniRef100_A7ZIE2
fructokinase	2.7.1.4	mak	UniRef100_P23917
conserved hypothetical protein			PF12035.3
protein AraJ		araJ	UniRef100_P23910
nuclease sbcCD subunit C		sbcC	UniRef100_P13458
nuclease sbcCD subunit D		sbcD	UniRef100_P0AG77
phosphate regulon transcriptional regulatory protein PhoB		phoB	TIGR02154
phosphate regulon sensor kinase PhoR	2.7.3.-	phoR	TIGR02966
branched-chain amino acid transport system II carrier protein		brnQ	TIGR00796
proline-specific permease ProY		proY	UniRef100_P0AAE4
alpha amylase, catalytic domain protein			PF00128.19
conserved hypothetical protein			PF04336.7
tRNA ribosyltransferase-isomerase	5.-.-.-	queA	TIGR00113
queuine tRNA-ribosyltransferase	2.4.2.29	tgt	TIGR00430
preprotein translocase, YajC subunit		yajC	TIGR00739
-export membrane protein SecD		secD	TIGR01129
protein translocase subunit SecF		secF	UniRef100_P0AG95
HNH endonuclease family protein			PF01844.18
nucleoside-specific channel-forming protein tsx		tsx	UniRef100_P0A928
conserved hypothetical protein			UniRef100_P46122
transcriptional regulator NrdR		nrdR	TIGR00244
riboflavin biosynthesis protein RibD	3.5.4.26	ribD	TIGR00326
6,7-dimethyl-8-ribityllumazine synthase	6.3.3.-	ribH	TIGR00114
transcription antitermination factor NusB		nusB	TIGR01951
thiamine-monophosphate kinase	2.7.4.16	thiL	TIGR01379
phosphatidylglycerophosphatase A	3.1.3.27	pgpA	UniRef100_P18200
aldo/keto reductase family protein			PF00248.16
1-deoxy-D-xylulose-5-phosphate synthase	2.2.1.7	dxs	TIGR00204
farnesyl diphosphate synthase	2.5.1.10	ispA	UniRef100_P22939
exodeoxyribonuclease VII, small subunit	3.1.11.6	xseB	TIGR01280
tRNA sulfurtransferase ThiI	2.8.1.4	thiI	TIGR00342
chaperone protein YajL		yajL	UniRef100_Q46948
2-dehydropantoate 2-reductase	1.1.1.169	panE	UniRef100_P0A9J4
conserved hypothetical protein			UniRef100_A7ZII0
inner membrane transport protein yajR		yajR	UniRef100_P77726
protoheme IX farnesyltransferase	2.5.1.-	cyoE	TIGR01473
cytochrome o ubiquinol oxidase subunit IV	1.10.3.-	cyoD	TIGR02847
cytochrome o ubiquinol oxidase, subunit III	1.10.3.-	cyoC	TIGR02842
cytochrome o ubiquinol oxidase, subunit I	1.10.3.-	cyoB	TIGR02843
ubiquinol oxidase, subunit II	1.10.3.-	cyoA	TIGR01433
protein AmpG		ampG	UniRef100_P0AE17
conserved hypothetical protein			PF03923.8
protein BolA		bolA	UniRef100_P0ABE3
putative predicted protein			UniRef100_D6J7D5
trigger factor	5.2.1.8	tig	TIGR00115
ATP-dependent Clp endopeptidase, proteolytic subunit ClpP	3.4.21.92	clpP	TIGR00493
ATP-dependent Clp protease, ATP-binding subunit ClpX		clpX	TIGR00382
ATP-dependent protease La	3.4.21.53	lon	TIGR00763
DNA-binding protein HU-beta		hupB	UniRef100_P0ACF6
peptidyl-prolyl cis-trans isomerase D	5.2.1.8	ppiD	UniRef100_P0ADY2
competence ComEA helix-hairpin-helix repeat region domain protein			TIGR00426
long-chain acyl-CoA thioesterase tesC	3.1.2.-	tesC	UniRef100_P77712
queuosine biosynthesis protein QueC		queC	TIGR00364
bacterial extracellular solute-binding s, 5 Middle family protein			PF00496.17
HMP-PP phosphatase	3.6.1.-	cof	UniRef100_C4ZTK3
asnC family protein			PF01037.16
ABC transporter family protein			PF00005.22
multidrug resistance-like ATP-binding protein MdlB	3.6.3.44	mdlB	UniRef100_P0AAG7
nitrogen regulatory protein P-II 2		glnK	UniRef100_P0AC57
ammonia channel		amtB	UniRef100_P69680
acyl-CoA thioesterase II	3.1.2.-	tesB	TIGR00189
conserved hypothetical protein			UniRef100_P77717
O6-methylguanine-DNA methyltransferase			UniRef100_A6B4U8
conserved hypothetical protein			UniRef100_P0AAQ8
EAL domain protein			PF00563.15
inner membrane protein ylaC		ylaC	UniRef100_P0AAS1
maltose O-acetyltransferase	2.3.1.79	maa	UniRef100_P77791
hemolysin expression-modulating protein		hha	UniRef100_P0ACE5
biofilm formation regulator YbaJ family protein			PF10757.4
acriflavine resistance protein B		acrB	UniRef100_P31224
acriflavine resistance protein A		acrA	UniRef100_P0AE07
HTH-type transcriptional regulator AcrR		acrR	UniRef100_P0ACT0
potassium efflux system KefA		kefA	UniRef100_P77338
conserved hypothetical protein			PF10689.4
primosomal replication protein N''		priC	UniRef100_P23862
inner membrane protein ybaN		ybaN	UniRef100_P0AAR6
adenine phosphoribosyltransferase	2.4.2.7	apt	TIGR01090
DNA polymerase III, subunit gamma and tau	2.7.7.7	dnaX	TIGR02397
DNA-binding protein, YbaB/EbfC family			TIGR00103
recombination protein RecR		recR	TIGR00615
histidine kinase-, DNA gyrase B-, and HSP90-like ATPase family protein			PF02518.21
adenylate kinase	2.7.4.3	adk	UniRef100_A7ZIN4
acetyl esterase	3.1.1.-	aes	UniRef100_B7NIF4
ferrochelatase	4.99.1.1	hemH	TIGR00109
inosine-guanosine kinase	2.7.1.73	gsk	UniRef100_P0AEW8
inner membrane protein ybaL		ybaL	UniRef100_P39830
fosmidomycin resistance protein		fsr	UniRef100_P52067
protein UshA	3.1.3.5	ushA	UniRef100_P07024
cys-tRNA(Pro)/Cys-tRNA(Cys) deacylase ybaK		ybaK	UniRef100_P0AAR3
traB family protein			PF01963.12
addiction module antidote protein, HigA family		higA	TIGR02607
copper-translocating P-type ATPase	3.6.3.4		TIGR01511
glutaminase A	3.5.1.2	glsA	TIGR03814
inner membrane transport protein YbaT		ybaT	UniRef100_P77400
cu(I)-responsive transcriptional regulator		cueR	TIGR02044
inner membrane protein ybbJ		ybbJ	UniRef100_P0AAS3
protein QmcA		qmcA	UniRef100_P0AA55
conserved hypothetical protein			UniRef100_P77279
conserved hypothetical protein			UniRef100_P77307
conserved hypothetical protein			UniRef100_P77395
short chain dehydrogenase family protein			PF00106.20
GDSL-like Lipase/Acylhydrolase family protein			PF00657.17
ABC transporter family protein			PF00005.22
ftsX-like permease family protein			PF02687.16
RHS repeat-associated core domain protein			TIGR03696
conserved hypothetical protein			UniRef100_P33668
RHS repeat-associated core domain protein			TIGR03696
helix-turn-helix domain protein			PF13518.1
tRNA 2-selenouridine synthase	2.9.1.-	selU	TIGR03167
HTH-type transcriptional activator AllS		allS	UniRef100_P0ACR1
ureidoglycolate hydrolase	3.5.3.19	allA	UniRef100_C4ZUV5
acetate operon repressor		iclR	UniRef100_P16528
glyoxylate carboligase	4.1.1.47	gcl	TIGR01504
hydroxypyruvate isomerase	5.3.1.22	hyi	TIGR03234
2-hydroxy-3-oxopropionate reductase	1.1.1.60		TIGR01505
putative allantoin permease			UniRef100_P75712
allantoinase	3.5.2.5	allB	TIGR03178
putative purine permease ybbY			UniRef100_P77328
glycerate kinase 1	2.7.1.31	glxK	UniRef100_P77364
conserved hypothetical protein			UniRef100_P75713
allantoate amidohydrolase	3.5.3.9	allC	TIGR03176
ureidoglycolate dehydrogenase	1.1.1.154	allD	TIGR03175
protein fdrA		fdrA	UniRef100_Q47208
conserved hypothetical protein			UniRef100_C7CPJ1
conserved hypothetical protein			PF06545.6
conserved hypothetical protein			PF11392.3
carbamate kinase	2.7.2.2	arcC	TIGR00746
phosphoribosylaminoimidazole carboxylase, ATPase subunit	4.1.1.21	purK	TIGR01161
N5-carboxyaminoimidazole ribonucleotide mutase	5.4.99.18	purE	UniRef100_P0AG19
UDP-2,3-diacylglucosamine hydrolase	3.6.1.-	lpxH	TIGR01854
peptidyl-prolyl cis-trans isomerase B	5.2.1.8	ppiB	UniRef100_P23869
cysteine--tRNA ligase	6.1.1.16	cysS	TIGR00435
inner membrane protein ybcI		ybcI	UniRef100_P45570
conserved hypothetical protein			UniRef100_P0AAS7
bifunctional protein FolD	3.5.4.9	folD	UniRef100_B7M4N2
type-1 fimbrial protein, A chain		fimA	UniRef100_P37921
chaperone protein fimC		fimC	UniRef100_P31697
type VII secretion system (T7SS), usher family protein			PF00577.15
fimbrial family protein			PF00419.15
putative fimbrial protein			UniRef100_P38052
bacterial regulatory s, luxR family protein			PF00196.14
putative predicted protein			UniRef100_D6ILD6
phage integrase family protein			PF00589.17
exonuclease domain protein	3.1.11.3	exo	UniRef100_P03697
replication P family protein			PF06992.6
transposase family protein			PF01527.15
integrase core domain protein			PF00665.21
multidrug transporter emrE		emrE	UniRef100_P23895
recombinase family protein			PF07508.8
bacterial regulatory helix-turn-helix s, AraC family protein			PF00165.18
putative dLP12 prophage; DNA base-flipping protein			UniRef100_Q47269
conserved hypothetical protein			PF07102.7
crossover junction endodeoxyribonuclease rusA	3.1.22.4	rusA	UniRef100_A1AA51
phage antitermination Q family protein			PF06530.7
transposase DDE domain protein			PF01609.16
outer membrane porin protein ompD		ompD	UniRef100_Q57P83
lysis S family protein			PF04971.7
putative lysozyme from lambdoid prophage DLP12			UniRef100_P78285
bacteriophage lysis family protein			PF03245.8
lipoprotein bor		bor	UniRef100_P26814
conserved hypothetical protein			UniRef100_P64436
terminase small subunit		Nu1	UniRef100_P03707
caudovirales tail fibre assembly family protein			PF02413.12
caudovirales tail fibre assembly family protein			PF02413.12
HTH-type transcriptional regulator AppY		appY	UniRef100_P05052
protease 7	3.4.23.49	ompT	UniRef100_P09169
HTH-type transcriptional regulator AdiY		adiY	UniRef100_P33234
putative n5-glutamine methyltransferase			UniRef100_P37325
TPR repeat family protein			PF13414.1
type II secretion system (T2SS), E, N-terminal domain protein			PF05157.10
sensor kinase CusS	2.7.13.3	cusS	UniRef100_P77485
transcriptional regulatory protein CusR		cusR	UniRef100_P0AD00
putative predicted protein			UniRef100_D6J7P4
cation efflux system protein CusC		cusC	UniRef100_P77211
cation efflux system protein CusF		cusF	UniRef100_P77214
cation efflux system protein CusB		cusB	UniRef100_P77239
cation efflux system protein CusA		cusA	UniRef100_P38054
phenylalanine-specific permease		pheP	UniRef100_P24207
miniconductance mechanosensitive channel		mscM	UniRef100_P0AAT4
oxygen-insensitive NAD(P)H nitroreductase	1.5.1.34	nfnB	UniRef100_P38489
conserved hypothetical protein			PF04237.8
conserved hypothetical protein			PF06643.6
carboxylate-amine ligase YbdK	6.3.-.-	ybdK	UniRef100_C4ZV25
hok/gef family protein			PF01848.11
transposase DDE domain protein			PF01609.16
4'-phosphopantetheinyl transferase superfamily protein			PF01648.15
ferrienterobactin receptor		fepA	UniRef100_P05825
enterochelin esterase		fes	UniRef100_E3Y920
mbtH-like family protein			PF03621.8
enterobactin synthase component F	2.7.7.-	entF	UniRef100_P11454
ABC transporter family protein			PF00005.22
ferric enterobactin transport protein fepE		fepE	UniRef100_P26266
ferric enterobactin transport system permease protein fepG		fepG	UniRef100_P23877
ferric enterobactin transport system permease protein fepD		fepD	UniRef100_P23876
enterobactin exporter EntS		entS	UniRef100_C4ZV37
ferrienterobactin-binding periplasmic protein		fepB	UniRef100_P0AEL7
isochorismate synthase entC	5.4.4.2	entC	UniRef100_P0AEJ3
(2,3-dihydroxybenzoyl)adenylate synthase	2.7.7.58		TIGR02275
isochorismatase	3.3.2.1	entB	UniRef100_P0ADI5
2,3-dihydro-2,3-dihydroxybenzoate dehydrogenase	1.3.1.28	entA	UniRef100_P15047
esterase YbdB	3.1.-.-	ybdB	UniRef100_P0A8Y9
carbon starvation protein A		cstA	UniRef100_P15078
conserved hypothetical protein			PF04328.8
iron-containing alcohol dehydrogenase family protein			PF13685.1
aminotransferase YbdL	2.6.1.-	ybdL	UniRef100_P77806
parB-like nuclease domain protein			PF02195.13
conserved hypothetical protein			PF11922.3
bacterial regulatory helix-turn-helix , lysR family protein			PF00126.22
thioredoxin family protein			PF13462.1
peroxiredoxin	1.11.1.15	ahpC	TIGR03137
alkyl hydroperoxide reductase, F subunit	1.8.1.-	ahpF	TIGR03140
universal stress protein G		uspG	UniRef100_P39177
zinc-binding dehydrogenase family protein			PF00107.21
conserved hypothetical protein			UniRef100_E7J412
prokaryotic transcription elongation factor GreA/GreB		rnk	UniRef100_Q82T10
ribonuclease I	3.1.27.6	rna	UniRef100_P21338
citrate carrier		citT	UniRef100_P0AE75
triphosphoribosyl-dephospho-CoA synthase CitG	2.7.8.25	citG	TIGR03125
holo-ACP synthase CitX	2.7.7.61	citX	TIGR03124
citrate lyase, alpha subunit	2.8.3.10	citF	TIGR01584
citrate (pro-3S)-lyase, beta subunit	4.1.3.6	citE	TIGR01588
citrate lyase acyl carrier protein	4.1.3.6	citD	TIGR01608
[citrate (pro-3S)-lyase] ligase	6.2.1.22	citC	TIGR00124
sensor histidine kinase DpiB	2.7.13.3	dpiB	UniRef100_P77510
transcriptional regulatory protein DpiA		dpiA	UniRef100_P0AEF6
transporter, anaerobic C4-dicarboxylate uptake C family protein			TIGR00771
antimicrobial peptide resistance and lipid A acylation PagP family protein			PF07017.6
RNA chaperone, negative regulator of cspA transcription		cspE	UniRef100_D2TMR8
protein CrcB		crcB	UniRef100_C4ZWB3
putative amidase			UniRef100_E2X9K2
carbon-nitrogen hydrolase family protein			PF00795.17
twin arginine-targeting translocase, TatA/E family protein		tatA	TIGR01411
lipoyl synthase	2.8.1.8	lipA	TIGR00510
bacterial regulatory helix-turn-helix , lysR family protein			PF00126.22
lipoyl(octanoyl) transferase	2.3.1.181	lipB	TIGR00214
conserved hypothetical protein			UniRef100_A7ZJ19
D-alanyl-D-alanine carboxypeptidase dacA	3.5.2.6	dacA	UniRef100_P0AEB4
rare lipoprotein A		rlpA	UniRef100_P10100
rod shape-determining protein RodA		mrdB	TIGR02210
penicillin-binding protein 2		mrdA	TIGR03423
rRNA large subunit m3Psi methyltransferase RlmH	2.1.-.-	rlmH	TIGR00246
conserved hypothetical protein			UniRef100_P0AAT7
alpha-ribazole phosphatase	3.1.3.73	cobC	TIGR03162
nicotinate (nicotinamide) nucleotide adenylyltransferase	2.7.7.18	nadD	TIGR00482
DNA polymerase III, delta subunit	2.7.7.7	holA	TIGR01128
LPS-assembly lipoprotein lptE		lptE	UniRef100_A7ZJ30
leucine--tRNA ligase	6.1.1.4	leuS	TIGR00396
conserved hypothetical protein			PF07295.6
sel1 repeat family protein			PF08238.7
conserved hypothetical protein			PF06889.6
dnaJ domain protein			PF00226.26
sel1 repeat family protein			PF08238.7
conserved hypothetical protein			PF06889.6
dnaJ domain protein			PF00226.26
hsp70 family protein			PF00012.15
pyrimidine-specific ribonucleoside hydrolase rihA	3.2.-.-	rihA	UniRef100_C4ZWD8
ABC transporter family protein			PF00005.22
amino ABC transporter, permease , 3-TM region, His/Glu/Gln/Arg/opine family domain protein			TIGR01726
amino ABC transporter, permease , 3-TM region, His/Glu/Gln/Arg/opine family domain protein			TIGR01726
glutamate/aspartate periplasmic-binding protein		gltI	UniRef100_P37902
transposase DDE domain protein			PF01609.16
apolipoprotein N-acyltransferase	2.3.1.-	lnt	TIGR00546
magnesium and cobalt efflux protein CorC		corC	UniRef100_P0A2L4
putative rRNA maturation factor YbeY			UniRef100_A7ZJ51
phoH-like protein		ybeZ	UniRef100_P0A9K5
tRNA-i(6)A37 thiotransferase enzyme MiaB	2.-.-.-	miaB	TIGR01574
2-octaprenyl-3-methyl-6-methoxy-1,4-benzoquinol hydroxylase	1.14.13.-	ubiF	UniRef100_P75728
asparagine synthase	6.3.5.4	asnB	TIGR01536
putative lipoprotein			UniRef100_E7TJD4
HAD hydrolase, IA, variant 1 family protein			TIGR01549
ROK family protein			PF00480.15
N-acetylglucosamine-6-phosphate deacetylase	3.5.1.25	nagA	TIGR00221
glucosamine-6-phosphate deaminase	3.5.99.6	nagB	TIGR00502
PTS system, N-acetylglucosamine-specific IIBC component	2.7.1.69	nagE	TIGR01998
glutamine--tRNA ligase	6.1.1.18	glnS	TIGR00440
outer membrane porin, OprD family protein			PF03573.8
ybfN-like lipofamily protein			PF13982.1
ferric uptake regulation protein		fur	UniRef100_P0A9B1
flavodoxin			TIGR01752
ribbon-helix-helix , copG family protein			PF01402.16
esterase ybfF	3.1.-.-	ybfF	UniRef100_P75736
protein seqA		seqA	UniRef100_P0AFY9
phosphoglucomutase, alpha-D-glucose phosphate-specific	5.4.2.2	pgm	TIGR01132
conserved hypothetical protein			UniRef100_B7NMP1
conserved hypothetical protein			PF10946.3
conserved hypothetical protein			PF10946.3
putrescine-ornithine antiporter		potE	UniRef100_P0AAF2
orn/Lys/Arg decarboxylase, N-terminal domain protein			PF03709.10
KDP operon transcriptional regulatory protein KdpE		kdpE	UniRef100_P21866
sensor protein KdpD	2.7.13.3	kdpD	UniRef100_P21865
K+-transporting ATPase, C subunit	3.6.3.12	kdpC	TIGR00681
K+-transporting ATPase, B subunit	3.6.3.12	kdpB	TIGR01497
K+-transporting ATPase, A subunit	3.6.3.12	kdpA	TIGR00680
K+-transporting ATPase, F subunit	3.6.3.12	kdpF	TIGR02115
conserved hypothetical protein			PF10725.4
protein rhsC		rhsC	UniRef100_P16918
RHS repeat-associated core domain protein			TIGR03696
conserved hypothetical protein			UniRef100_P28915
DDE_Tnp_1-associated family protein			PF13808.1
H repeat-associated protein yhhI		yhhI	UniRef100_P28912
H repeat-associated protein ydcC		ydcC	UniRef100_P28917
conserved hypothetical protein			PF08349.6
deoxyribodipyrimidine photo-lyase	4.1.99.3	phrB	UniRef100_P00914
dipeptide permease D		dtpD	UniRef100_Q8X9D3
conserved hypothetical protein			UniRef100_P0AFP8
allophanate hydrolase subunit 1 family protein			PF02682.11
conserved hypothetical protein			TIGR00724
conserved hypothetical protein			UniRef100_C4ZWI8
membrane AbrB duplication domain protein			TIGR03082
endonuclease 8	4.2.99.18	nei	UniRef100_C4ZWI9
fimbrial family protein			PF00419.15
chaperone protein papD		papD	UniRef100_P15319
type VII secretion system (T7SS), usher family protein			PF00577.15
fimbrial family protein			PF00419.15
citrate (Si)-synthase	2.3.3.1	gltA	TIGR01798
succinate dehydrogenase, cytochrome b556 subunit		sdhC	TIGR02970
succinate dehydrogenase, hydrophobic membrane anchor protein		sdhD	TIGR02968
succinate dehydrogenase, flavoprotein subunit		sdhA	TIGR01816
succinate dehydrogenase iron-sulfur subunit	1.3.99.1	sdhB	UniRef100_P07014
oxoglutarate dehydrogenase (succinyl-transferring), E1 component	1.2.4.2	sucA	TIGR00239
dihydrolipoyllysine-residue succinyltransferase, E2 component of oxoglutarate dehydrogenase (succinyl-transferring) complex	2.3.1.61	sucB	TIGR01347
succinyl-CoA ligase [ADP-forming] subunit beta	6.2.1.5	sucC	UniRef100_A7ZJA8
succinyl-CoA ligase [ADP-forming] subunit alpha	6.2.1.5	sucD	UniRef100_P0AGF1
mannosyl-D-glycerate transport/metabolism system repressor mngR		mngR	UniRef100_P13669
heat-responsive suppressor hrsA	2.7.1.69	hrsA	UniRef100_P54745
alpha-mannosidase mngB	3.2.1.-	mngB	UniRef100_P54746
cytochrome d ubiquinol oxidase subunit 1	1.10.3.-	cydA	UniRef100_P0ABK0
cytochrome d ubiquinol oxidase, subunit II	1.10.3.-	cydB	TIGR00203
cyd operon protein YbgE			TIGR02112
tol-pal system-associated acyl-CoA thioesterase	3.1.2.-	ybgC	TIGR02799
protein TolQ		tolQ	TIGR02796
protein TolR		tolR	TIGR02801
protein TolA		tolA	TIGR02794
tol-Pal system beta propeller repeat protein TolB		tolB	TIGR02800
peptidoglycan-associated lipoprotein		pal	TIGR02802
tol-pal system protein YbgF		ygbF	TIGR02795
quinolinate synthetase complex, A subunit	2.5.1.72	nadA	TIGR00550
zinc transporter zitB		zitB	UniRef100_P75757
nicotinamide riboside transporter pnuC		pnuC	UniRef100_P0AFK2
ybgS-like family protein			PF13985.1
3-deoxy-7-phosphoheptulonate synthase	2.5.1.54		TIGR00034
2,3-bisphosphoglycerate-dependent phosphoglycerate mutase	5.4.2.1	gpmA	UniRef100_B7ULM8
galactose mutarotase	5.1.3.-	galM	TIGR02636
galactokinase	2.7.1.6	galK	TIGR00131
galactose-1-phosphate uridylyltransferase	2.7.7.10	galT	TIGR00209
UDP-glucose 4-epimerase	5.1.3.2	galE	TIGR01179
ABC transporter family protein			PF00005.22
transcriptional regulator modE		modE	UniRef100_P0A9G9
molybdate ABC transporter, periplasmic molybdate-binding protein		modA	TIGR01256
molybdate ABC transporter, permease protein		modB	TIGR02141
molybdate ABC transporter, ATP-binding protein	3.6.3.29	modC	TIGR02142
cof-like hydrolase family protein			TIGR00099
lactonase, 7-bladed beta-propeller family protein			PF10282.4
bacterial regulatory helix-turn-helix , lysR family protein			PF00126.22
prpF family protein			PF04303.8
inner membrane protein ybhI		ybhI	UniRef100_P75763
aconitase C-terminal domain protein			PF00694.14
putative acyl-CoA thioester hydrolase ybhC			UniRef100_P46130
conserved hypothetical protein			UniRef100_P12994
adenosylmethionine-8-amino-7-oxononanoate transaminase	2.6.1.62	bioA	TIGR00508
biotin synthase	2.8.1.6	bioB	TIGR00433
8-amino-7-oxononanoate synthase	2.3.1.47	bioF	TIGR00858
malonyl-CoA O-methyltransferase BioC	2.1.1.197	bioC	UniRef100_P12999
dethiobiotin synthase	6.3.3.3	bioD	TIGR00347
excinuclease ABC subunit B	3.1.25.-	uvrB	TIGR00631
conserved hypothetical family protein			TIGR01826
molybdenum cofactor biosynthesis protein A		moaA	TIGR02666
molybdenum cofactor biosynthesis protein B		moaB	TIGR02667
molybdenum cofactor biosynthesis protein C		moaC	TIGR00581
molybdopterin converting factor, subunit 1		moaD	TIGR01682
molybdopterin synthase catalytic subunit	2.-.-.-	moaE	UniRef100_P30749
inner membrane protein YbhL		ybhL	UniRef100_P0AAC5
inhibitor of apoptosis-promoting Bax1 family protein			PF01027.15
inner membrane protein ybhN		ybhN	UniRef100_P75770
putative cardiolipin synthase YbhO			UniRef100_P0AA85
endonuclease/Exonuclease/phosphatase family protein			PF03372.18
inner membrane transport permease ybhR		ybhR	UniRef100_P0AFQ0
inner membrane protein ybhQ		ybhQ	UniRef100_P0AAW7
inner membrane transport permease ybhS		ybhS	UniRef100_P0AFQ4
heme ABC exporter, ATP-binding protein CcmA	3.6.3.41	ccmA	TIGR01189
efflux transporter, RND family, MFP subunit			TIGR01730
bacterial regulatory s, tetR family protein			PF00440.18
ATP-dependent RNA helicase rhlE	3.6.4.13	rhlE	UniRef100_P25888
swarming motility protein ybiA		ybiA	UniRef100_P30176
DEAD/DEAH box helicase family protein			PF00270.24
glycosyl transferase family, helical bundle domain protein			PF02885.12
conserved hypothetical protein			UniRef100_P30178
multiple stress resistance protein BhsA		bhsA	UniRef100_P0AB42
conserved hypothetical protein			UniRef100_P41039
PKHD-type hydroxylase Sbal_3634	1.14.11.-		UniRef100_A3D8P6
catecholate siderophore receptor fiu		fiu	UniRef100_P75780
multiple stress resistance protein BhsA		bhsA	UniRef100_P0AB42
mechanosensitive ion channel family protein			PF00924.13
ribosomal RNA large subunit methyltransferase F	2.1.1.181	rlmF	UniRef100_C4ZXX9
ABC transporter family protein			PF00005.22
amino ABC transporter, permease , 3-TM region, His/Glu/Gln/Arg/opine family domain protein			TIGR01726
bacterial extracellular solute-binding s, 3 family protein			PF00497.15
DNA protection during starvation protein	1.16.-.-	dps	UniRef100_A7ZJM7
inner membrane transporter rhtA		rhtA	UniRef100_P0AA69
outer membrane protein X		ompX	UniRef100_P0A919
putative phosphoethanolamine transferase ybiP			UniRef100_P75785
transcriptional regulator mntR		mntR	UniRef100_P0A9F2
inner membrane protein YbiR		ybiR	UniRef100_P75788
putative L,D-transpeptidase YbiS			UniRef100_P0AAY0
heme ABC exporter, ATP-binding protein CcmA	3.6.3.41	ccmA	TIGR01189
conserved hypothetical protein			UniRef100_P75791
sugar phosphatase SupH	3.1.3.23	supH	UniRef100_P75792
glycyl radical enzyme, PFL2/glycerol dehydratase family protein			TIGR01774
glycyl-radical enzyme activating family protein	1.97.1.-		TIGR02494
fructose-6-phosphate aldolase	4.1.2.-	fsa	TIGR00875
molybdopterin synthase sulfurylase MoeB		moeB	TIGR02355
molybdopterin molybdenumtransferase	2.-.-.-	moeA	UniRef100_P12281
isoaspartyl peptidase	3.4.19.5	iaaA	UniRef100_P37595
nickel import ATP-binding protein NikE	3.6.3.24	nikE	TIGR02769
glutathione-binding protein gsiB		gsiB	UniRef100_P75797
glutathione transport system permease protein gsiC		gsiC	UniRef100_A1A970
glutathione transport system permease protein gsiD		gsiD	UniRef100_P75799
putative cyclic di-GMP phosphodiesterase YliE			UniRef100_P75800
diguanylate cyclase domain protein			TIGR00254
ribosomal protein S12 methylthiotransferase RimO		rimO	TIGR01125
biofilm formation family protein			PF10799.3
glutathione S-transferase, C-terminal domain protein			PF00043.20
soluble aldose sugar dehydrogenase yliI	1.1.5.-	yliI	UniRef100_P75804
D-alanyl-D-alanine carboxypeptidase dacC	3.4.16.4	dacC	UniRef100_P08506
deoxyribose operon repressor		deoR	UniRef100_P0ACK7
putative undecaprenyl-diphosphatase ybjG			UniRef100_P75806
multidrug transporter MdfA		mdfA	UniRef100_P0AEZ0
conserved hypothetical protein			UniRef100_P0AAY4
phosphatase YbjI	3.1.3.-	ybjI	UniRef100_P75809
inner membrane protein ybjJ		ybjJ	UniRef100_P75810
tetR-family transcriptional regulatory protein			UniRef100_D6EUD2
aspT/YidE/YbjL antiporter duplication domain protein			TIGR01625
inner membrane protein ybjM		ybjM	UniRef100_P64440
glutaredoxin, GrxA family		grxA	TIGR02183
conserved hypothetical protein			PF07214.7
oxygen-insensitive NADPH nitroreductase	1.-.-.-	nfsA	UniRef100_P17117
alpha-L-glutamate ligases, RimK family protein			TIGR00768
bacterial sensory transduction regulator family protein			PF10722.4
putrescine-binding periplasmic protein		potF	UniRef100_P31133
polyamine ABC transporter, ATP-binding family protein	3.6.3.31		TIGR01187
putrescine transport system permease protein PotH		potH	UniRef100_P31135
binding--dependent transport system inner membrane component family protein			PF00528.17
inner membrane protein ybjO		ybjO	UniRef100_P0AAZ2
23S rRNA (uracil-5-)-methyltransferase RumB	2.1.1.189	rumB	TIGR02085
ABC transporter arginine-binding protein 1		artJ	UniRef100_P30860
amino ABC transporter, permease , 3-TM region, His/Glu/Gln/Arg/opine family domain protein			TIGR01726
amino ABC transporter, permease , 3-TM region, His/Glu/Gln/Arg/opine family domain protein			TIGR01726
lysine-arginine-ornithine-binding periplasmic family protein			TIGR01096
arginine transport ATP-binding protein ArtP	3.6.3.-	artP	UniRef100_P0AAF8
conserved hypothetical protein			UniRef100_P75818
conserved hypothetical protein			UniRef100_A7ZJT5
NAD dependent epimerase/dehydratase family protein			PF01370.16
N-acetylmuramoyl-L-alanine amidase AmiD	3.5.1.28	amiD	UniRef100_P75820
short chain dehydrogenase family protein			PF00106.20
low specificity L-threonine aldolase	4.1.2.5	ltaE	UniRef100_P75823
pyruvate dehydrogenase [ubiquinone]	1.2.5.1	poxB	UniRef100_P07003
NADH oxidoreductase hcr	1.-.-.-	hcr	UniRef100_P75824
hydroxylamine reductase	1.-.-.-	hcp	TIGR01703
conserved hypothetical protein			PF03956.8
aquaporin Z		aqpZ	UniRef100_P60845
conserved hypothetical protein			PF04393.8
AAA domain protein			PF13304.1
macrolide-specific efflux protein macA		macA	UniRef100_P75830
macrolide export ATP-binding/permease protein MacB	3.6.3.-	macB	UniRef100_P75831
cold shock domain protein CspD		cspD	TIGR02381
ATP-dependent Clp protease adaptor ClpS family protein			PF02617.12
ATP-dependent Clp protease ATP-binding subunit ClpA		clpA	TIGR02639
translation initiation factor IF-1		infA	TIGR00008
leucyl/phenylalanyl-tRNA--protein transferase	2.3.2.6	aat	TIGR00667
thiol reductant ABC exporter, CydC subunit		cydC	TIGR02868
thiol reductant ABC exporter, CydD subunit		cydD	TIGR02857
thioredoxin-disulfide reductase	1.8.1.9	trxB	TIGR01292
leucine-responsive regulatory protein		lrp	UniRef100_P0ACJ2
DNA translocase ftsK		ftsK	UniRef100_P46889
outer membrane lipocarrier protein LolA		lolA	TIGR00547
replication-associated recombination protein A		rarA	UniRef100_P0AAZ6
serine--tRNA ligase	6.1.1.11	serS	TIGR00414
anaerobic dimethyl sulfoxide reductase chain A	1.8.99.-	dmsA	UniRef100_P18775
dimethylsulfoxide reductase, chain B		dmsB	TIGR02951
DMSO reductase anchor subunit family protein			PF04976.7
conserved hypothetical protein			UniRef100_P21367
sugar (and other) transporter family protein			PF00083.19
inner membrane transporter ycaM		ycaM	UniRef100_P75835
bacterial regulatory helix-turn-helix , lysR family protein			PF00126.22
NADPH-dependent FMN reductase family protein			PF03358.10
pyruvate formate-lyase 1-activating enzyme	1.97.1.4	pflA	TIGR02493
formate acetyltransferase	2.3.1.54	pflB	TIGR01255
formate transporter FocA		focA	TIGR04060
conserved hypothetical protein			TIGR00702
conserved hypothetical protein			PF04239.7
phosphoserine transaminase	2.6.1.52	serC	TIGR01364
3-phosphoshikimate 1-carboxyvinyltransferase	2.5.1.19	aroA	TIGR01356
peptidase M48 family protein			PF01435.13
cytidylate kinase	2.7.4.14	cmk	TIGR00017
ribosomal protein S1		rpsA	TIGR00717
integration host factor, beta subunit		ihfB	TIGR00988
DNA internalization-related competence protein ComEC/Rec2			TIGR00361
lipid A export permease/ATP-binding protein MsbA		msbA	TIGR02203
tetraacyldisaccharide 4'-kinase	2.7.1.130	lpxK	TIGR00682
conserved hypothetical protein			UniRef100_P75843
trm112p-like family protein			PF03966.11
3-deoxy-D-manno-octulosonate cytidylyltransferase	2.7.7.38	kdsB	TIGR00466
conserved hypothetical protein			PF02698.12
conserved hypothetical protein			UniRef100_P0AB04
protein smtA		smtA	UniRef100_P36566
chromosome partition protein mukF		mukF	UniRef100_A7ZK12
chromosome partition protein mukE		mukE	UniRef100_P22524
chromosome partition protein mukB		mukB	UniRef100_C4ZQ50
putative L,D-transpeptidase YcbB			UniRef100_P22525
conserved hypothetical protein			PF05951.8
metallo-beta-lactamase superfamily protein			PF00753.22
aspartate aminotransferase	2.6.1.1	aspC	UniRef100_P00509
outer membrane protein F		ompF	UniRef100_P02931
asparagine--tRNA ligase	6.1.1.22	asnS	TIGR00457
nicotinate phosphoribosyltransferase	2.4.2.11	pncB	TIGR01514
aminopeptidase N	3.4.11.2	pepN	TIGR02414
aliphatic sulfonates import ATP-binding protein SsuB	3.6.3.-	ssuB	UniRef100_P0AAI2
putative aliphatic sulfonates transport permease protein ssuC			UniRef100_P75851
alkanesulfonate monooxygenase, FMNH(2)-dependent	1.14.14.5	ssuD	TIGR03565
putative aliphatic sulfonates-binding protein			UniRef100_P75853
FMN reductase		ssuE	TIGR03567
fimbrial family protein			PF00419.15
chaperone protein focC		focC	UniRef100_P62609
type VII secretion system (T7SS), usher family protein			PF00577.15
fimbrial family protein			PF00419.15
fimbrial family protein			PF00419.15
fimbrial family protein			PF00419.15
gram-negative pili assembly chaperone, C-terminal domain protein			PF02753.12
dihydroorotate dehydrogenase	1.3.98.1	pyrD	TIGR01036
conserved hypothetical protein			UniRef100_P75863
conserved hypothetical protein			PF07126.7
ribosomal RNA large subunit methyltransferase L	2.1.1.173	rlmL	UniRef100_B1X8Q2
heme ABC exporter, ATP-binding protein CcmA	3.6.3.41	ccmA	TIGR01189
integral membrane , PqiA family protein			TIGR00155
mce related family protein			PF02470.15
conserved hypothetical protein			PF03886.8
beta-hydroxyacyl-(acyl-carrier-protein) dehydratase FabA	4.2.1.60	fabA	TIGR01749
AAA domain protein			PF13654.1
organiser of macrodomain of Terminus of chromosome family protein			PF06303.7
outer membrane protein A		ompA	UniRef100_P0A911
cell division inhibitor sulA		sulA	UniRef100_Q1JQN1
inner membrane protein yccS		yccS	UniRef100_P75870
protein sxy		sxy	UniRef100_P75869
inner membrane protein yccF		yccF	UniRef100_P0AB12
helicase IV	3.6.4.12	helD	UniRef100_P15038
methylglyoxal synthase	4.2.3.3	mgsA	TIGR00160
conserved hypothetical protein			UniRef100_A7ZK68
putative predicted protein			UniRef100_D6IM37
conserved hypothetical protein			UniRef100_P75874
hemimethylated DNA binding domain protein			TIGR02097
ribosomal RNA large subunit methyltransferase I	2.1.1.191	rlmI	UniRef100_C4ZQ93
sulfur relay , TusE/DsrC/DsvC family protein		tusE	TIGR03342
acylphosphatase	3.6.1.7	yccX	UniRef100_P0AB66
modulator of FtsH protease YccA		yccA	UniRef100_P0AAC7
hydrogenase-1 small chain	1.12.99.6	hyaA	UniRef100_P69740
hydrogenase-1 large chain	1.12.99.6	hyaB	UniRef100_P0ACD8
ni/Fe-hydrogenase, b-type cytochrome subunit		cybH	TIGR02125
hydrogenase expression/formation protein	3.4.23.-	hybD	TIGR00140
hydrogenase-1 operon protein hyaE		hyaE	UniRef100_P19931
hupH hydrogenase expression , C-terminal conserved region family protein			PF04809.8
cytochrome bd-II oxidase subunit 1	1.10.3.-	appC	UniRef100_P26459
cytochrome d ubiquinol oxidase, subunit II	1.10.3.-	cydB	TIGR00203
periplasmic AppA protein	3.1.3.26	appA	UniRef100_P07102
tyrosine-protein kinase etk	2.7.10.-	etk	UniRef100_P38134
low molecular weight protein-tyrosine-phosphatase etp	3.1.3.48	etp	UniRef100_P0ACZ3
putative outer membrane lipoprotein Wza			UniRef100_Q9X4B7
conserved hypothetical protein			PF06082.6
putative protein			UniRef100_B7UN63
conserved hypothetical protein			UniRef100_P75884
hypothetical protein			default
putative transposase			PF03400.8
RNA chaperone, negative regulator of cspA transcription		cspE	UniRef100_D2TMR8
cold shock-like protein CspG		cspG	UniRef100_P0A980
gnsA/GnsB family protein			PF08178.6
putative electron transport protein yccM			UniRef100_P52636
TMAO reductase sytem sensor TorS	2.7.13.3	torS	TIGR02956
torCAD operon transcriptional regulatory protein torR		torR	UniRef100_P38684
TMAO reductase system periplasmic protein TorT		torT	TIGR02955
trimethylamine-N-oxide reductase c-type cytochrome TorC		torC	TIGR02162
trimethylamine-N-oxide reductase TorA	1.7.2.3	torA	TIGR02164
chaperone protein torD		torD	UniRef100_P36662
chaperone modulatory protein CbpM		cbpM	UniRef100_A7ZKA4
curved DNA-binding protein		cbpA	UniRef100_C4ZQC8
conserved hypothetical protein			UniRef100_P36661
glucose-1-phosphatase	3.1.3.10	agp	UniRef100_P19926
yccJ-like family protein			PF13993.1
quinone oxidoreductase, type IV	1.6.5.2	wrbA	TIGR01755
pyrimidine utilization transport protein G		rutG	TIGR03616
pyrimidine utilization flavin reductase protein F		rutF	TIGR03615
putative malonic semialdehyde reductase RutE			UniRef100_C4ZQD6
pyrimidine utilization protein D		rutD	TIGR03611
pyrimidine utilization protein C		rutC	TIGR03610
pyrimidine utilization protein B		rutB	TIGR03614
pyrimidine utilization protein A		rutA	TIGR03612
pyrimidine utilization regulatory protein R		rutR	TIGR03613
bifunctional protein putA	1.5.1.12	putA	UniRef100_P09546
putative predicted protein			UniRef100_D6IM82
sodium/proline symporter		putP	TIGR02121
ferrous iron permease efeU		efeU	UniRef100_Q8FJ36
conserved hypothetical protein			UniRef100_Q9K1P6
peroxidase ycdB	1.11.1.-	ycdB	UniRef100_P31545
protein phoH		phoH	UniRef100_P0A9K2
poly-beta-1,6-N-acetyl-D-glucosamine biosynthesis protein PgaD		pgaD	TIGR03940
poly-beta-1,6 N-acetyl-D-glucosamine synthase	2.4.1.-	pgaC	TIGR03937
poly-beta-1,6-N-acetyl-D-glucosamine N-deacetylase PgaB	3.5.1.-	pgaB	TIGR03938
poly-beta-1,6 N-acetyl-D-glucosamine export porin PgaA		pgaA	TIGR03939
putative diguanylate cyclase YcdT			UniRef100_P75908
integrase core domain protein			PF00665.21
transposase family protein			PF01527.15
putative (Acyl-carrier-protein) S-malonyltransferase			UniRef100_E8Q1F1
photosystem II complex subunit Ycf12 family protein			PF05969.6
NAD binding domain of 6-phosphogluconate dehydrogenase family protein			PF03446.10
putative hydrolase ycdX			UniRef100_C4ZRX5
nitrate reductase delta subunit			PF02613.10
inner membrane protein ycdZ		ycdZ	UniRef100_P75916
curli production assembly/transport component CsgG family protein			PF03783.9
type VIII secretion system (T8SS), CsgF family protein			PF10614.4
curli assembly CsgE family protein			PF10627.4
csgBAC operon transcriptional regulatory protein		csgD	UniRef100_P52106
putative conserved predicted protein			UniRef100_C8U5J6
minor curlin subunit		csgB	UniRef100_P0A1E9
major curlin subunit		csgA	UniRef100_P28307
curli assembly protein CsgC		csgC	UniRef100_P0A1Z9
conserved hypothetical protein			UniRef100_A8AI36
regulator of RNase III activity		ymdB	UniRef100_P0A8D8
phospholipase D family protein			PF00614.17
acyltransferase family protein			PF01757.17
glucans biosynthesis protein G		mdoG	UniRef100_C4ZRY9
glucans biosynthesis glucosyltransferase H	2.4.1.-	mdoH	UniRef100_P62518
conserved hypothetical protein			PF07119.7
msyB family protein			PF13984.1
sugar (and other) transporter family protein			PF00083.19
lipid A biosynthesis lauroyl acyltransferase	2.3.1.-	htrB	UniRef100_P0ACV1
rhodanese-like domain protein			PF00581.15
yceI-like domain protein			PF04264.8
conserved hypothetical protein			UniRef100_P75925
N-methyl-L-tryptophan oxidase	1.5.3.-	solA	UniRef100_C4ZRZ9
bssS family protein			PF13991.1
DNA-damage-inducible protein I		dinI	UniRef100_P0ABR3
dihydroorotase, homodimeric type	3.5.2.3	pyrC	TIGR00856
conserved hypothetical protein			UniRef100_P0AB26
glutaredoxin, GrxB family		grxB	TIGR02182
major Facilitator Superfamily protein			PF07690.11
ribosomal-protein-alanine acetyltransferase	2.3.1.128	rimJ	UniRef100_P0A949
conserved hypothetical protein			UniRef100_C4ZS07
conserved hypothetical protein			UniRef100_P75931
integral membrane protein MviN		mviN	TIGR01695
flgN family protein			PF05130.7
flagellar biosynthesis anti-sigma factor FlgM		flgM	TIGR03824
flagella basal body P-ring formation protein FlgA		flgA	TIGR03170
flagellar basal-body rod protein FlgB		flgB	TIGR01396
flagellar basal-body rod protein FlgC		flgC	TIGR01395
basal-body rod modification protein flgD		flgD	UniRef100_P0A1J0
flagellar hook protein flgE		flgE	UniRef100_P75937
flagellar basal-body rod protein flgF		flgF	UniRef100_P16323
flagellar basal-body rod protein FlgG		flgG	TIGR02488
flagellar L-ring family protein			PF02107.11
flagellar P-ring family protein			PF02119.11
flagellar rod assembly protein/muramidase FlgJ		flgJ	TIGR02541
flagellar hook-associated protein FlgK		flgK	TIGR02492
flagellar hook-associated protein 3		flgL	TIGR02550
ribonuclease E	3.1.26.12	rne	UniRef100_P21513
pseudouridine synthase, RluA family protein	5.4.99.-		TIGR00005
septum formation protein Maf		maf	TIGR00172
conserved hypothetical protein			PF02620.12
ribosomal protein L32		rpmF	TIGR01031
fatty acid/phospholipid synthesis protein PlsX		plsX	TIGR00182
3-oxoacyl-[acyl-carrier-protein] synthase 3	2.3.1.180	fabH	UniRef100_A7ZKJ4
malonyl CoA-acyl carrier protein transacylase	2.3.1.39	fabD	TIGR00128
3-oxoacyl-[acyl-carrier-protein] reductase	1.1.1.100	fabG	TIGR01830
acyl carrier protein		acpP	TIGR00517
beta-ketoacyl-acyl-carrier-protein synthase II	2.3.1.179	fabF	TIGR03150
aminodeoxychorismate lyase	4.1.3.38	pabC	TIGR03461
yceG-like family protein			PF02618.11
thymidylate kinase	2.7.4.9	tmk	TIGR00041
DNA polymerase III subunit delta'	2.7.7.7	holB	UniRef100_P28631
conserved hypothetical protein			UniRef100_P0AFQ9
PTS system glucose-specific EIICB component	2.7.1.69	ptsG	UniRef100_P69788
fhuE receptor		fhuE	UniRef100_P16869
conserved hypothetical protein			UniRef100_B3IQD9
HIT domain protein			PF01230.18
conserved hypothetical protein			PF07233.7
conserved hypothetical protein			PF13036.1
thiamine kinase	2.7.1.89	thiK	TIGR02721
glycosyl hydrolase family 3 N terminal domain protein			PF00933.16
conserved hypothetical protein			PF05728.7
NADH dehydrogenase	1.6.99.3	ndh	UniRef100_P00393
glycine-zipper containing OmpA-like membrane domain protein			PF13436.1
bacterial regulatory s, tetR family protein			PF00440.18
multiple stress resistance protein BhsA		bhsA	UniRef100_P0AB42
putative L,D-transpeptidase YcfS			UniRef100_P75954
transcription-repair coupling factor	3.6.1.-	mfd	TIGR00580
inner membrane protein YcfT		ycfT	UniRef100_P75955
lipo-releasing system transmembrane protein lolC		lolC	UniRef100_P0ADC5
liporeleasing system, ATP-binding protein	3.6.3.-	lolD	TIGR02211
liporeleasing system, transmembrane protein LolE		lolE	TIGR02213
glucokinase family protein			PF02685.11
sir2 family protein			PF02146.12
inner membrane protein ycfZ		ycfZ	UniRef100_P75961
inner membrane protein ymfA		ymfA	UniRef100_P75962
bacterial extracellular solute-binding family protein			PF13416.1
binding--dependent transport system inner membrane component family protein			PF00528.17
binding--dependent transport system inner membrane component family protein			PF00528.17
polyamine ABC transporter, ATP-binding family protein	3.6.3.31		TIGR01187
putative predicted protein			UniRef100_D6IMQ3
peptidase T	3.4.11.-	pepT	TIGR01882
cupin superfamily protein			PF08007.7
sensor protein PhoQ	2.7.13.3	phoQ	UniRef100_P23837
transcriptional regulatory protein phoP		phoP	UniRef100_P23836
adenylosuccinate lyase	4.3.2.2	purB	TIGR00928
high frequency lysogenization protein hflD		hflD	UniRef100_A7ZKS2
tRNA (5-methylaminomethyl-2-thiouridylate)-methyltransferase	2.1.1.61	trmU	TIGR00420
phosphatase nudJ	3.6.1.-	nudJ	UniRef100_A7ZKS4
pseudouridine synthase family protein	5.4.99.-		TIGR00093
isocitrate dehydrogenase, NADP-dependent	1.1.1.42	icd	TIGR00183
e14 prophage; predicted inner membrane domain protein		ymfE	UniRef100_P75968
peptidase U49 family protein			PF10463.4
phage integrase family protein			PF00589.17
peptidase S24-like family protein			PF00717.18
conserved hypothetical protein			UniRef100_P75975
putative predicted DNA-binding transcriptional regulator			UniRef100_P75976
phage Terminase family protein			PF03354.10
putative membrane protein			TMHMM
phage portal family protein			PF04860.7
baseplate J-like family protein			PF04865.9
conserved hypothetical protein			PF10076.4
conserved hypothetical protein			UniRef100_P45581
caudovirales tail fibre assembly family protein			PF02413.12
caudovirales tail fibre assembly family protein			PF02413.12
phage Tail Collar domain protein			PF07484.7
resolvase, N terminal domain protein			PF00239.16
HNH endonuclease family protein			PF01844.18
isocitrate/isopropylmalate dehydrogenase family protein			PF00180.15
conserved hypothetical protein			UniRef100_P76156
HTH-type transcriptional repressor YcgE		ycgE	UniRef100_P75989
blue light- and temperature-regulated antirepressor YcgF		ycgF	UniRef100_P75990
putative two-component-system connector protein AriR			UniRef100_A7ZKT2
putative protein involved in biofilm formation			UniRef100_P75994
EAL domain protein			PF00563.15
putative membrane protein			TMHMM
outer membrane autotransporter barrel domain protein			TIGR01414
outer membrane autotransporter barrel domain protein			TIGR01414
conserved hypothetical protein			UniRef100_P0AB47
glycine zipper family protein			PF13488.1
outer membrane autotransporter barrel domain protein			TIGR01414
cell division topological specificity factor MinE		minE	TIGR01215
septum site-determining protein MinD		minD	TIGR01968
septum site-determining protein MinC		minC	TIGR01222
fels-1 Prophage Protein-like family protein			PF05666.6
conserved hypothetical protein			UniRef100_P76002
conserved hypothetical protein			UniRef100_B7MK76
fumarylacetoacetate (FAA) hydrolase family protein			PF01557.13
flagellin N-methylase family protein			PF03692.10
hemolysin E, chromosomal		hlyE	UniRef100_P77335
protein umuD	3.4.21.-	umuD	UniRef100_P22493
impB/mucB/samB family protein			PF00817.15
disulfide bond formation DsbB family protein			PF02600.11
na+/H+ antiporter NhaB		nhaB	TIGR00774
fatty acid metabolism transcriptional regulator FadR		fadR	TIGR02812
spoVR like family protein			PF04293.8
flavin containing amine oxidoreductase family protein			PF01593.19
alanine racemase	5.1.1.1	alr	TIGR00492
transporter associated domain protein			PF03471.12
murein tetrapeptide carboxypeptidase	3.4.17.13	ldcA	UniRef100_P76008
transglycosylase SLT domain protein			PF01464.15
flagellar brake protein YcgR		ycgR	UniRef100_P76010
transglycosylase associated family protein			PF04226.8
conserved hypothetical protein			UniRef100_P76012
periplasmic trehalase	3.2.1.28	treA	UniRef100_C4ZTN8
PTS-dependent dihydroxyacetone kinase, phosphotransferase subunit dhaM	2.7.1.-	dhaM	UniRef100_P37349
dihydroxyacetone kinase, L subunit	2.7.-.-	dhaL	TIGR02365
dihydroxyacetone kinase, DhaK subunit	2.7.1.-	dhaK	TIGR02363
bacterial regulatory , Fis family protein			PF02954.14
outer membrane autotransporter barrel domain protein			TIGR01414
conserved hypothetical protein			UniRef100_E6B8G5
GTP-dependent nucleic acid-binding protein engD		engD	UniRef100_P0ABU3
peptidyl-tRNA hydrolase	3.1.1.29	pth	TIGR00447
conserved hypothetical protein			PF10762.4
putative sulfate transporter ychM			UniRef100_P0AFR3
ribose-phosphate pyrophosphokinase	2.7.6.1	prs	UniRef100_P0A719
4-(cytidine 5'-diphospho)-2-C-methyl-D-erythritol kinase	2.7.1.148	ispE	TIGR00154
outer membrane lipoprotein LolB		lolB	TIGR00548
glutamyl-tRNA reductase	1.2.1.70	hemA	TIGR01035
peptide chain release factor 1		prfA	TIGR00019
protein-(glutamine-N5) methyltransferase, release factor-specific	2.1.1.-	prmC	TIGR03534
protein sirB2		sirB2	UniRef100_Q46755
tetratricopeptide repeat family protein			PF13371.1
3-deoxy-8-phosphooctulonate synthase	2.5.1.55	kdsA	TIGR01362
calcium/proton antiporter		chaA	UniRef100_P31801
cation transport regulator ChaB		chaB	UniRef100_P0AE65
chaC-like family protein			PF04752.7
protein ychN		ychN	UniRef100_P0AB53
conserved hypothetical protein			PF11924.3
response regulator		narL	UniRef100_P0AF30
nitrate/nitrite sensor protein narX	2.7.13.3	narX	UniRef100_P0AFA3
putative predicted protein			UniRef100_D6J9J7
nitrite extrusion protein 1		narK	UniRef100_P10903
nitrate reductase, alpha subunit	1.7.99.4		TIGR01580
nitrate reductase, beta subunit	1.7.99.4	narH	TIGR01660
nitrate reductase molybdenum cofactor assembly chaperone		narJ	TIGR00684
respiratory nitrate reductase, gamma subunit	1.7.99.4	narI	TIGR00351
formyltetrahydrofolate deformylase	3.5.1.10	purU	TIGR00655
conserved hypothetical protein			UniRef100_B7LHH6
patatin-like phospholipase family protein			PF01734.17
protein hnr		hnr	UniRef100_P0AEV2
UTP-glucose-1-phosphate uridylyltransferase	2.7.7.9	galU	TIGR01099
DNA-binding protein H-NS		hns	UniRef100_P0ACG0
thymidine kinase family protein			PF00265.13
putative acetaldehyde dehydrogenase 2			UniRef100_P30192
insertion element 4 transposase N-terminal family protein			PF13006.2
aldehyde-alcohol dehydrogenase	1.2.1.10	adhE	UniRef100_P0A9Q8
marC integral membrane family protein			PF01914.12
putative predicted protein			UniRef100_D6J9L4
periplasmic oligopeptide-binding protein		oppA	UniRef100_P23843
oligopeptide transport system permease protein oppB		oppB	UniRef100_P08005
oligopeptide transport system permease protein oppC		oppC	UniRef100_P0AFH7
oligopeptide/dipeptide ABC transporter, ATP-binding , C-terminal domain protein			TIGR01727
oligopeptide/dipeptide ABC transporter, ATP-binding , C-terminal domain protein			TIGR01727
conserved hypothetical protein			UniRef100_A7ZL19
cardiolipin synthase	2.7.8.-	cls	TIGR04265
voltage-gated potassium channel Kch		kch	UniRef100_P31069
protein yciI		yciI	UniRef100_P0AB56
protein tonB		tonB	UniRef100_P02929
conserved hypothetical protein			UniRef100_P44886
intracellular septation protein A		ispZ	TIGR00997
conserved hypothetical protein			UniRef100_C4ZTU8
outer membrane protein W		ompW	UniRef100_P0A915
protein yciE		yciE	UniRef100_P21363
protein yciF		yciF	UniRef100_P21362
conserved hypothetical protein			UniRef100_P21361
tryptophan synthase, alpha subunit	4.2.1.20	trpA	TIGR00262
tryptophan synthase, beta subunit	4.2.1.20	trpB	TIGR00263
tryptophan biosynthesis protein trpCF	5.3.1.24	trpC	UniRef100_P00909
anthranilate synthase component II	2.4.2.18	trpD	UniRef100_P00904
anthranilate synthase component I	4.1.3.27	trpE	TIGR00565
PHP domain protein			PF02811.14
conserved hypothetical protein			UniRef100_P0AFR5
conserved hypothetical protein			PF09972.4
pseudouridine synthase family protein	5.4.99.-		TIGR00093
cob(I)yrinic acid a,c-diamide adenosyltransferase	2.5.1.17	cobO	TIGR00708
conserved hypothetical protein			UniRef100_P31808
putative protease sohB			UniRef100_P0AG14
protein yciN		yciN	UniRef100_P0AB63
DNA topoisomerase I	5.99.1.2	topA	TIGR01051
HTH-type transcriptional regulator CysB		cysB	UniRef100_P06614
conserved hypothetical protein			UniRef100_P58094
aconitate hydratase 1	4.2.1.3	acnA	TIGR01341
GTP cyclohydrolase-2	3.5.4.25	ribA	UniRef100_A7ZL97
phosphatidylglycerophosphatase B	3.1.3.27	pgpB	UniRef100_P0A925
inner membrane protein yciS		yciS	UniRef100_P0ACV4
TPR repeat family protein			PF13414.1
orotidine 5'-phosphate decarboxylase	4.1.1.23	pyrF	UniRef100_C4ZTX6
conserved hypothetical protein			UniRef100_P08245
glycine zipper 2TM domain protein			PF05433.10
deoR C terminal sensor domain protein			PF00455.17
putative uPF0509 protein yciZ			UniRef100_B7UR93
cyclic di-GMP phosphodiesterase Gmr	3.1.4.52	gmr	UniRef100_P77334
exoribonuclease II	3.1.13.1	rnb	TIGR02062
putative amidase/amidotransferase			UniRef100_D6IPG0
enoyl-[acyl-carrier-protein] reductase [NADH] FabI	1.3.1.9	fabI	UniRef100_P0AEK5
conserved hypothetical protein			UniRef100_Q9ZIE8
peptide transport system ATP-binding protein SapF		sapF	UniRef100_P0AAH9
oligopeptide/dipeptide ABC transporter, ATP-binding , C-terminal domain protein			TIGR01727
peptide transport system permease protein sapC		sapC	UniRef100_P0AGH6
peptide transport system permease protein sapB		sapB	UniRef100_P0AGH4
bacterial extracellular solute-binding s, 5 Middle family protein			PF00496.17
conserved hypothetical protein			PF10820.3
putrescine importer PuuP		puuP	UniRef100_P76037
gamma-glutamylputrescine synthetase PuuA	6.3.1.11	puuA	UniRef100_P78061
glutamine amidotransferase class-I family protein			PF00117.23
HTH-type transcriptional regulator PuuR		puuR	UniRef100_P0A9U6
aldehyde dehydrogenase PuuC	1.2.1.5	puuC	UniRef100_P23883
gamma-glutamylputrescine oxidoreductase	1.4.3.-	puuB	UniRef100_P37906
4-aminobutyrate transaminase	2.6.1.19	gabT	TIGR00700
psp operon transcriptional activator		pspF	TIGR02974
phage shock protein A		pspA	TIGR02977
phage shock protein B		pspB	TIGR02976
phage shock protein C		pspC	TIGR02978
phage shock PspD family protein			PF09584.5
thiosulfate sulfurtransferase PspE	2.8.1.1	pspE	UniRef100_P23857
alpha amylase, catalytic domain protein			PF00128.19
bacterial extracellular solute-binding family protein			PF13416.1
binding--dependent transport system inner membrane component family protein			PF00528.17
binding--dependent transport system inner membrane component family protein			PF00528.17
zinc-binding dehydrogenase family protein			PF00107.21
xylose isomerase-like TIM barrel family protein			PF01261.19
conserved hypothetical protein			UniRef100_P77503
glycosyl hydrolase family 65 central catalytic domain protein			PF03632.10
beta-phosphoglucomutase	5.4.2.6	pgmB	TIGR01990
ABC transporter family protein			PF00005.22
outer membrane protein G		ompG	UniRef100_P76045
helix-turn-helix family protein			PF01381.17
conserved hypothetical protein			UniRef100_P76046
conserved hypothetical protein			UniRef100_B7MLZ8
transcriptional regulatory protein tyrR		tyrR	UniRef100_P07604
thiol peroxidase	1.11.1.-	tpx	UniRef100_P0A864
zinc carboxypeptidase family protein			PF00246.19
L-Ala-D/L-Glu epimerase	5.1.1.-	ycjG	UniRef100_P51981
conserved hypothetical protein			UniRef100_Q2EER5
conserved hypothetical protein			UniRef100_P76049
bacterial regulatory helix-turn-helix , lysR family protein			PF00126.22
periplasmic murein peptide-binding protein		mppA	UniRef100_P77348
mechanosensitive ion channel family protein			PF00924.13
transposase DDE domain protein			PF01609.16
conserved hypothetical protein			PF10749.4
universal stress protein E		uspE	UniRef100_P0AAC2
fumarate and nitrate reduction regulatory protein		fnr	UniRef100_P0A9E7
methylated-DNA--protein-cysteine methyltransferase	2.1.1.63	ogt	UniRef100_P0AFH0
aminobenzoyl-glutamate transport protein		abgT	UniRef100_P46133
amidohydrolase family protein			TIGR01891
indole-3-acetyl-aspartic acid hydrolase	3.5.1.-	iaaH	UniRef100_O50173
bacterial regulatory helix-turn-helix , lysR family protein			PF00126.22
smr domain protein			PF01713.16
putative diguanylate cyclase YdaM			UniRef100_P77302
zinc transport protein ZntB		zntB	UniRef100_A7ZLH2
ATP-independent RNA helicase dbpA	3.6.4.13	dbpA	UniRef100_P21693
tRNA 2-thiocytidine biosynthesis protein TtcA		ttcA	UniRef100_C4ZV92
putative lambdoid prophage Rac integrase			UniRef100_P76056
putative excisionase			UniRef100_A6T888
protein recT		recT	UniRef100_P33228
exodeoxyribonuclease 8	3.1.11.-	recE	UniRef100_P15032
putative rac prophage; predicted protein			UniRef100_A1AAW0
rtr1/RPAP2 family protein			PF04181.8
protein kil		kil	UniRef100_P38393
conserved hypothetical protein			PF07151.7
superinfection exclusion B family protein			PF14163.1
conserved hypothetical protein			PF06254.6
conserved hypothetical protein			PF07120.6
DNA replication protein dnaC		dnaC	UniRef100_P0AEF2
conserved hypothetical protein			PF07789.7
bacteriophage lysis family protein			PF03245.8
trk system potassium uptake protein trkG		trkG	UniRef100_P23849
parB-like nuclease domain protein			PF02195.13
putative rac prophage; predicted protein			UniRef100_P76069
prophage tail length tape measure family protein			PF06791.8
transposase DDE domain protein			PF01609.16
enterobacterial Ail/Lom family protein			PF06316.6
putative predicted protein			UniRef100_D6IQ11
conserved hypothetical protein			UniRef100_D7XG81
conserved domain protein			UniRef100_D7XG81
phage tail fibre repeat family protein			PF03406.8
tail fiber assembly protein		tfa	UniRef100_P03740
putative DNA-invertase from lambdoid prophage Rac			UniRef100_P0ADI1
putative rac prophage; predicted DNA-binding transcriptional regulator			UniRef100_P76073
conserved hypothetical protein			UniRef100_D8EFM8
conserved hypothetical protein			UniRef100_A6T8F5
outer membrane protein N		ompN	UniRef100_P77747
ferredoxin (flavodoxin) oxidoreductase	1.2.7.1	nifJ	TIGR02176
heat shock protein hslJ		hslJ	UniRef100_P52644
conserved hypothetical protein			PF03891.10
D-lactate dehydrogenase	1.1.1.28	ldhA	UniRef100_P52643
dicarboxylate transport family protein			PF11739.3
ynbE-like lipofamily protein			PF13617.1
conserved hypothetical protein			PF07027.7
transcriptional activator feaR		feaR	UniRef100_Q47129
phenylacetaldehyde dehydrogenase	1.2.1.39	feaB	UniRef100_P80668
primary amine oxidase	1.4.3.21	tynA	UniRef100_P46883
phenylacetic acid degradation protein paaN		paaN	TIGR02278
phenylacetic acid degradation protein paaA		paaA	UniRef100_P76077
phenylacetic acid degradation B family protein			PF06243.6
phenylacetic acid degradation protein paaC		paaC	UniRef100_P76079
phenylacetate-CoA oxygenase, PaaJ subunit		paaJ	TIGR02159
2Fe-2S iron-sulfur cluster binding domain protein			PF00111.22
putative enoyl-CoA hydratase, mitochondrial			UniRef100_P34559
phenylacetate degradation putative enoyl-CoA hydratase PaaB	4.2.1.17	paaB	TIGR02280
3-hydroxyacyl-CoA dehydrogenase PaaC	1.1.1.-	paaC	TIGR02279
phenylacetic acid degradation protein PaaD		paaD	TIGR02286
3-oxoadipyl-CoA thiolase	2.3.1.174	pcaF	TIGR02430
phenylacetate-CoA ligase	6.2.1.30	paaF	TIGR02155
phenylacetic acid degradation operon negative regulatory protein PaaX		paaX	TIGR02277
phenylacetic acid degradation protein PaaY		paaY	TIGR02287
integrase core domain protein			PF00665.21
autotransporter (AT) family porin		ydbA	UniRef100_C9QWV5
transposase family protein			PF01527.15
integrase core domain protein			PF00665.21
autotransporter beta-domain protein			PF03797.14
putative oxidoreductase YdbC			UniRef100_P25906
conserved hypothetical protein			PF10971.3
inner membrane protein ynbA		ynbA	UniRef100_P76090
cytidylyltransferase family protein			PF01148.15
conserved hypothetical protein			UniRef100_P76092
conserved hypothetical protein			UniRef100_P76093
NADPH-dependent FMN reductase family protein			PF03358.10
ATP-dependent helicase HrpA	3.6.4.-	hrpA	TIGR01967
protein ydcF		ydcF	UniRef100_P34209
lactaldehyde dehydrogenase	1.2.1.21	aldA	UniRef100_P25553
glyceraldehyde 3-phosphate dehydrogenase, C-terminal domain protein			PF02800.15
glyceraldehyde 3-phosphate dehydrogenase, C-terminal domain protein			PF02800.15
conserved hypothetical protein			UniRef100_P76345
conserved hypothetical protein			UniRef100_P0ACW4
methyl-accepting chemotaxis protein III		trg	UniRef100_P05704
bacterial regulatory helix-turn-helix , lysR family protein			PF00126.22
conserved hypothetical protein			PF07063.8
glucans biosynthesis protein D		mdoD	UniRef100_C4ZVG4
conserved hypothetical protein			PF04325.8
putative transferase			UniRef100_B5BJ98
ribosomal-protein-serine acetyltransferase	2.3.1.-	rimL	UniRef100_P13857
tellurite resistance protein tehA		tehA	UniRef100_P25396
tellurite resistance protein TehB		tehB	TIGR00477
conserved hypothetical protein			PF11769.3
transposase IS200 like family protein			PF01797.11
transposase, IS605 OrfB family			TIGR01766
inner membrane protein ydcO		ydcO	UniRef100_P76103
helix-turn-helix family protein			PF01381.17
conserved hypothetical protein			UniRef100_P76104
conserved hypothetical protein			PF10829.3
antitoxin HicB		hicB	UniRef100_P67698
conserved hypothetical protein			UniRef100_P77730
bacterial extracellular solute-binding family protein			PF13416.1
ABC transporter family protein			PF00005.22
inner membrane ABC transporter permease protein ydcU		ydcU	UniRef100_P77156
inner membrane ABC transporter permease protein ydcV		ydcV	UniRef100_P0AFR9
1-pyrroline dehydrogenase	1.2.1.19	ydcW	TIGR03374
conserved hypothetical protein			PF10753.4
conserved hypothetical protein			PF10735.4
inner membrane protein ydcZ		ydcZ	UniRef100_P76111
acetyltransferase family protein			PF00583.19
zinc-binding dehydrogenase family protein			PF00107.21
HTH-type transcriptional regulator mcbR		mcbR	UniRef100_P76114
tonB-dependent siderophore receptor family protein			TIGR01783
conserved hypothetical protein			UniRef100_P76116
amino acid permease family protein			PF00324.16
putative glutathione S-transferase			UniRef100_D4XDJ7
conserved hypothetical protein			UniRef100_P76118
RHS repeat-associated core domain protein			TIGR03696
putative dCTP deaminase			UniRef100_P31991
H repeat-associated protein yhhI		yhhI	UniRef100_P28912
H repeat-associated protein ydcC		ydcC	UniRef100_P28917
flavin reductase like domain protein			PF01613.13
tautomerase pptA	5.3.2.-	pptA	UniRef100_C4ZWN2
N-hydroxyarylamine O-acetyltransferase	2.3.1.118	nhoA	UniRef100_Q00267
conserved hypothetical protein			UniRef100_P37757
respiratory nitrate reductase, gamma subunit	1.7.99.4	narI	TIGR00351
nitrate reductase molybdenum cofactor assembly chaperone		narJ	TIGR00684
nitrate reductase, beta subunit	1.7.99.4	narH	TIGR01660
nitrate reductase, alpha subunit	1.7.99.4		TIGR01580
nitrite extrusion protein 2		narU	UniRef100_P37758
leucine Rich Repeat family protein			PF00560.28
gram-negative porin family protein			PF00267.16
inner membrane protein yddG		yddG	UniRef100_P46136
molybdopterin oxidoreductase family protein			PF00384.17
formate dehydrogenase, alpha subunit	1.2.1.2		TIGR01553
formate dehydrogenase, beta subunit	1.2.1.2	fdxH	TIGR01582
formate dehydrogenase, gamma subunit	1.2.1.2		TIGR01583
addiction module antidote protein, HigA family		higA	TIGR02607
alcohol dehydrogenase, propanol-preferring	1.1.1.1	adhP	UniRef100_P39451
NAD-dependent malic enzyme	1.1.1.38	maeA	UniRef100_C4ZWP8
biofilm-dependent modulation family protein			PF10684.4
peroxiredoxin osmC	1.11.1.15	osmC	UniRef100_P0C0L2
oligopeptide/dipeptide ABC transporter, ATP-binding , C-terminal domain protein			TIGR01727
oligopeptide/dipeptide ABC transporter, ATP-binding , C-terminal domain protein			TIGR01727
putative D,D-dipeptide transport system permease protein ddpC			UniRef100_P77463
putative D,D-dipeptide transport system permease protein ddpB			UniRef100_P77308
bacterial extracellular solute-binding s, 5 Middle family protein			PF00496.17
D-alanyl-D-alanine dipeptidase	3.4.13.22	ddpX	UniRef100_P77790
oxygen sensor protein DosP	3.1.4.52	dosP	UniRef100_P76129
diguanylate cyclase domain protein			TIGR00254
conserved hypothetical protein			PF02638.10
gamma-aminobutyrate antiporter		gadC	TIGR00910
glutamate decarboxylase	4.1.1.15		TIGR01788
peptidase M16 inactive domain protein			PF05193.16
tonB-dependent Receptor Plug domain protein			PF07715.10
inner membrane ABC transporter ATP-binding protein YddA		yddA	UniRef100_P31826
anaerobic sulfatase maturase	1.1.99.-		TIGR03942
type I phosphodiesterase / nucleotide pyrophosphatase family protein			PF01663.17
bacterial regulatory helix-turn-helix s, AraC family protein			PF00165.18
two-component-system connector protein SafA		safA	UniRef100_B1IRV8
protein ydeP		ydeP	UniRef100_P77561
protein fimH		fimH	UniRef100_P08191
protein fimG		fimG	UniRef100_P08190
protein fimF		fimF	UniRef100_P08189
type VII secretion system (T7SS), usher family protein			PF00577.15
serine/threonine-protein kinase HipA	2.7.11.1	hipA	UniRef100_P23874
antitoxin HipB		hipB	UniRef100_P23873
outer membrane autotransporter barrel domain protein			TIGR01414
putative predicted lipoprotein			UniRef100_P32051
autoinducer 2 kinase LsrK	2.7.1.-	lsrK	UniRef100_B1XE99
transcriptional regulator lsrR		lsrR	UniRef100_B1XEA0
heme ABC exporter, ATP-binding protein CcmA	3.6.3.41	ccmA	TIGR01189
branched-chain amino acid transport system / permease component family protein			PF02653.11
branched-chain amino acid transport system / permease component family protein			PF02653.11
autoinducer 2-binding protein lsrB		lsrB	UniRef100_B1XEA4
conserved hypothetical protein			UniRef100_B1XEA5
autoinducer 2-degrading protein lsrG		lsrG	UniRef100_A7FMK2
trans-aconitate 2-methyltransferase	2.1.1.144	tam	UniRef100_C4ZWT6
bestrophin, RFP-TM, chloride channel family protein			PF01062.16
mannitol dehydrogenase Rossmann domain protein			PF01232.18
diguanylate cyclase domain protein			TIGR00254
conserved hypothetical protein			PF13811.1
glutaminase A	3.5.1.2	glsA	TIGR03814
succinate semialdehyde dehydrogenase [NAD(P)+] Sad	1.2.1.16	sad	UniRef100_P76149
bacterial regulatory helix-turn-helix , lysR family protein			PF00126.22
conserved hypothetical protein			UniRef100_P76150
sugar efflux transporter		sotB	UniRef100_P31122
marC integral membrane family protein			PF01914.12
multiple antibiotic resistance protein marR		marR	UniRef100_P27245
multiple antibiotic resistance protein marA		marA	UniRef100_P0ACH6
marB family protein			PF13999.1
putative amino-acid metabolite efflux pump			UniRef100_P31125
major Facilitator Superfamily protein			PF07690.11
diguanylate cyclase YdeH	2.7.7.65	ydeH	UniRef100_P31129
bacterial OB fold family protein			PF04076.8
competence/damage-inducible CinA C-terminal domain protein			TIGR00199
peptidyl-dipeptidase dcp	3.4.15.5	dcp	UniRef100_P24171
NADP-dependent 3-hydroxy acid dehydrogenase YdfG	1.1.1.298	ydfG	UniRef100_P39831
conserved hypothetical protein			UniRef100_P0ACM3
putative selenoprotein ydfZ			UniRef100_P64465
mannitol dehydrogenase Rossmann domain protein			PF01232.18
H+ symporter family protein			TIGR00883
putative dNA-binding transcriptional regulator			UniRef100_P76154
putative DNA-invertase from lambdoid prophage Rac			UniRef100_P0ADI1
tail fiber assembly protein		tfa	UniRef100_P03740
phage tail fibre repeat family protein			PF03335.8
terminase small subunit		Nu1	UniRef100_P03707
conserved hypothetical protein			PF13132.1
gnsA/GnsB family protein			PF08178.6
cold shock-like protein CspG		cspG	UniRef100_P0A980
conserved hypothetical protein			PF10721.4
phage lysozyme family protein			PF00959.14
conserved hypothetical protein			UniRef100_P76160
lysis S family protein			PF04971.7
cold shock protein CspA		cspA	UniRef100_P0A9Y1
RNA chaperone, negative regulator of cspA transcription		cspE	UniRef100_D2TMR8
dnaJ central domain protein			PF00684.14
conserved hypothetical protein			PF06147.6
conserved hypothetical protein			UniRef100_P07010
antitoxin RelB		relB	UniRef100_P0C079
flxA-like family protein			PF14282.1
conserved hypothetical protein			PF06254.6
putative division inhibition gene repressor protein DicB			UniRef100_P06965
conserved hypothetical protein			PF07151.7
conserved hypothetical protein			UniRef100_P21418
conserved hypothetical protein			UniRef100_A1ACG0
dicB family protein			PF05358.6
conserved hypothetical protein			PF07358.6
exonuclease family protein			UniRef100_E2WP61
integrase core domain protein			PF00665.21
phage integrase family protein			PF00589.17
zinc-binding dehydrogenase family protein			PF00107.21
starvation-sensing protein rspA		rspA	UniRef100_P38104
conserved hypothetical protein			PF02694.10
conserved hypothetical protein			UniRef100_B7LZX5
spermidine N(1)-acetyltransferase	2.3.1.57	speG	UniRef100_P0A952
conserved hypothetical protein			PF06788.8
conserved hypothetical protein			UniRef100_P76172
putative dimethyl sulfoxide reductase chain ynfE			UniRef100_P77374
anaerobic dimethyl sulfoxide reductase, A subunit, DmsA/YnfE family protein			TIGR02166
dimethylsulfoxide reductase, chain B		dmsB	TIGR02951
DMSO reductase anchor subunit family protein			PF04976.7
twin-arginine leader-binding protein dmsD		dmsD	UniRef100_P69854
dethiobiotin synthase	6.3.3.3	bioD	TIGR00347
voltage-gated ClC-type chloride channel ClcB		clcB	UniRef100_C4ZY54
protein mlc		mlc	UniRef100_P50456
bacterial regulatory helix-turn-helix , lysR family protein			PF00126.22
inner membrane transport protein ynfM		ynfM	UniRef100_P43531
acid shock repeat family protein			PF06392.6
trypsin family protein			PF00089.21
small Multidrug Resistance family protein			PF00893.14
spermidine export protein mdtJ		mdtJ	UniRef100_A7ZM59
conserved hypothetical protein			PF01594.11
NAD(P) transhydrogenase subunit beta	1.6.1.2	pntB	UniRef100_P0AB69
NAD(P)(+) transhydrogenase (AB-specific), alpha subunit	1.6.1.2	pntA	TIGR00561
protein ydgH		ydgH	UniRef100_P76177
putative arginine/ornithine antiporter			UniRef100_P0AAE6
inner membrane protein ydgC		ydgC	UniRef100_P0ACX1
short chain dehydrogenase family protein			PF00106.20
response regulator			PF00072.19
sensor protein rstB	2.7.13.3	rstB	UniRef100_P18392
fumarate hydratase, class II	4.2.1.2	fumC	TIGR00979
DNA replication terminus site-binding protein		tus	TIGR02648
fumarate hydratase class I, aerobic	4.2.1.2	fumA	UniRef100_P0AC34
mannose-6-phosphate isomerase, class I	5.3.1.8	manA	TIGR00218
protein ydgA		ydgA	UniRef100_P77804
membrane-associated protein uidC		uidC	UniRef100_Q47706
conserved hypothetical protein			UniRef100_P0CE44
beta-glucuronidase	3.2.1.31	uidA	UniRef100_P05804
bacterial regulatory s, tetR family protein			PF00440.18
7-alpha-hydroxysteroid dehydrogenase	1.1.1.159	hdhA	UniRef100_P0AET9
periplasmic binding s and sugar binding domain of LacI family protein			PF00532.16
PTS system, maltose and glucose-specific subfamily, IIC component domain protein			TIGR00852
protein MalY	4.4.1.8	malY	UniRef100_P23256
adenosine deaminase	3.5.4.4	add	TIGR01430
conserved hypothetical protein			UniRef100_P77376
modulating protein ymoA		ymoA	UniRef100_P0A3X1
inner membrane protein ydgK		ydgK	UniRef100_P76180
electron transport complex, RnfABCDGE type, A subunit			TIGR01943
electron transport complex, RnfABCDGE type, B subunit			TIGR01944
electron transport complex, RnfABCDGE type, C subunit			TIGR01945
electron transport complex, RnfABCDGE type, D subunit			TIGR01946
electron transport complex, RnfABCDGE type, G subunit			TIGR01947
electron transport complex, RnfABCDGE type, E subunit			TIGR01948
endonuclease III	4.2.99.18	nth	TIGR01083
H+ symporter) family protein			TIGR00924
glutathione S-transferase	2.5.1.18	gst	UniRef100_P0A9D3
pyridoxal kinase	2.7.1.35		TIGR00687
tyrosine--tRNA ligase	6.1.1.1	tyrS	TIGR00234
pyridoxamine 5'-phosphate oxidase	1.4.3.5	pdxH	TIGR00558
membrane-bound lysozyme inhibitor of C-type lysozyme		mliC	UniRef100_P28224
anhydro-N-acetylmuramic acid kinase	2.7.1.n1	anmK	UniRef100_C4ZYA3
outer membrane lipoprotein slyB		slyB	UniRef100_P0A1X1
transcriptional regulator slyA		slyA	UniRef100_P40676
conserved hypothetical protein			PF07869.7
efflux transporter, RND family, MFP subunit			TIGR01730
fusaric acid resistance family protein			PF04632.7
superoxide dismutase [Cu-Zn]	1.15.1.1	sodC	UniRef100_P0AGD2
oxidoreductase YdhF	1.-.-.-	ydhF	UniRef100_P76187
HTH-type transcriptional repressor nemR		nemR	UniRef100_P67431
N-ethylmaleimide reductase	1.-.-.-	nemA	UniRef100_P77258
lactoylglutathione lyase	4.4.1.5	gloA	TIGR00068
ribonuclease T	3.1.13.-	rnt	TIGR01298
helicase conserved C-terminal domain protein			PF00271.26
monothiol glutaredoxin, Grx4 family		grxD	TIGR00365
putative hypothe			UniRef100_E2WPM8
conserved hypothetical protein			PF06672.6
superoxide dismutase [Fe]	1.15.1.1	sodB	UniRef100_P0AGD5
inner membrane transport protein ydhP		ydhP	UniRef100_P77389
bacterial regulatory helix-turn-helix , lysR family protein			PF00126.22
periplasmic binding s and sugar binding domain of LacI family protein			PF00532.16
inner membrane transport protein ydhC		ydhC	UniRef100_P37597
cyclopropane-fatty-acyl-phospholipid synthase	2.1.1.79	cfa	UniRef100_P0A9H8
riboflavin synthase, alpha subunit	2.5.1.9	ribE	TIGR00187
multidrug resistance protein mdtK		mdtK	UniRef100_B7US04
pertactin family protein			PF03212.9
putative monooxygenase ydhR			UniRef100_P0ACX3
conserved hypothetical protein			UniRef100_P77148
conserved hypothetical protein			UniRef100_P77147
prokaryotic cytochrome b561 family protein			PF01292.15
4Fe-4S binding domain protein			PF00037.22
putative predicted oxidoreductase			UniRef100_P77564
aldehyde ferredoxin oxidoreductase, domains 2 & 3 family protein			PF01314.13
conserved hypothetical protein			UniRef100_P0AAL7
conserved hypothetical protein			PF10965.3
pyruvate kinase	2.7.1.40	pyk	TIGR01064
major outer membrane lipoprotein Lpp		lpp	UniRef100_P69778
putative L,D-transpeptidase YnhG			UniRef100_P76193
cysteine desulfuration protein sufE		sufE	UniRef100_B7L5N1
cysteine desulfurase	4.4.1.16	sufS	UniRef100_C4ZYE2
feS assembly protein SufD		sufD	TIGR01981
feS assembly ATPase SufC		sufC	TIGR01978
feS assembly protein SufB		sufB	TIGR01980
feS assembly scaffold SufA		sufA	TIGR01997
conserved hypothetical protein			UniRef100_B7NTV1
esterase YdiI	3.1.-.-	ydiI	UniRef100_P77781
4Fe-4S dicluster domain protein			PF13183.1
conserved hypothetical protein			UniRef100_P0AFS7
conserved hypothetical protein			PF08965.5
inner membrane transport protein ydiM		ydiM	UniRef100_P76197
inner membrane transport protein ydiN		ydiN	UniRef100_P76198
shikimate / quinate 5-dehydrogenase family protein			PF01488.15
3-dehydroquinate dehydratase	4.2.1.10	aroD	UniRef100_C4ZYF5
conserved hypothetical protein			UniRef100_P37766
crotonobetainyl-CoA dehydrogenase	1.3.99.-	caiA	UniRef100_A7ZHD0
bacterial regulatory helix-turn-helix s, AraC family protein			PF00165.18
conserved hypothetical protein			UniRef100_E9W014
electron transfer flavodomain protein			PF01012.16
electron transfer flavodomain protein			PF01012.16
FAD binding domain protein			PF01494.14
putative ferredoxin			UniRef100_P77714
short-chain-fatty-acid--CoA ligase	6.2.1.-	fadK	UniRef100_P38135
phosphoenolpyruvate synthase	2.7.9.2	ppsA	TIGR01418
putative phosphotransferase ydiA			UniRef100_A7ZMH0
3-deoxy-7-phosphoheptulonate synthase	2.5.1.54		TIGR00034
hemin uptake hemP family protein			PF10636.4
conserved hypothetical protein			UniRef100_C4ZYG8
cyclic di-GMP regulator CdgR		cdgR	UniRef100_Q5PH83
nlpC/P60 family protein			PF00877.14
vitamin B12 import ATP-binding protein BtuD	3.6.3.33	btuD	UniRef100_C4ZYH1
glutathione peroxidase family protein			PF00255.14
vitamin B12 import system permease protein BtuC		btuC	UniRef100_B7MAS2
integration host factor, alpha subunit		ihfA	TIGR00987
phenylalanine--tRNA ligase, beta subunit	6.1.1.20	pheT	TIGR00472
phenylalanine--tRNA ligase, alpha subunit	6.1.1.20	pheS	TIGR00468
ribosomal protein L20		rplT	TIGR01032
ribosomal protein L35		rpmI	TIGR00001
translation initiation factor IF-3		infC	TIGR00168
threonine--tRNA ligase	6.1.1.3	thrS	TIGR00418
conserved hypothetical protein			UniRef100_E9VPE6
shET2 enterotoxin, N-terminal region family protein			PF07906.8
conserved hypothetical protein			PF04338.7
6-phosphofructokinase isozyme 2	2.7.1.11	pfkB	UniRef100_P06999
conserved hypothetical protein			PF11080.3
phosphotransferase enzyme family protein			PF01636.18
yniB-like family protein			PF14002.1
phosphatase YniC	3.1.3.-	yniC	UniRef100_P77247
inner membrane protein ydjM		ydjM	UniRef100_P64481
sodium:dicarboxylate symporter family protein			PF00375.13
conserved hypothetical protein			UniRef100_P76210
cell division activator CedA		cedA	UniRef100_A7ZMJ8
catalase HPII	1.11.1.6	katE	UniRef100_P21179
ydjC-like family protein			PF04794.7
6-phospho-beta-glucosidase	3.2.1.86	chbF	UniRef100_P17411
HTH-type transcriptional regulator ChbR		chbR	UniRef100_P17410
N,N'-diacetylchitobiose-specific phosphotransferase enzyme IIA component	2.7.1.-	chbA	UniRef100_P69793
PTS system, cellobiose-specific IIC component	2.7.1.69	celB	TIGR00359
N,N'-diacetylchitobiose-specific phosphotransferase enzyme IIB component	2.7.1.69	chbB	UniRef100_P69830
smpA / OmlA family protein			PF04355.8
NH(3)-dependent NAD(+) synthetase	6.3.1.5	nadE	UniRef100_C4ZZ96
protein ves		ves	UniRef100_C4ZZ98
excinuclease cho	3.1.25.-	cho	UniRef100_P76213
spheroplast protein Y		spy	UniRef100_P77754
succinylglutamate desuccinylase	3.5.1.96	astE	TIGR03242
succinylarginine dihydrolase	3.5.3.23	astB	TIGR03241
succinylglutamic semialdehyde dehydrogenase	1.2.1.71	astD	TIGR03240
arginine N-succinyltransferase	2.3.1.109	astA	TIGR03244
succinylornithine transaminase family protein	2.6.1.81	astC	TIGR03246
conserved hypothetical protein			UniRef100_B6IBG9
exodeoxyribonuclease III	3.1.11.2	xth	TIGR00195
conserved hypothetical protein			PF09335.6
conserved hypothetical protein			UniRef100_Q3Z298
conserved hypothetical protein			PF09335.6
carboxymuconolactone decarboxylase family protein			PF02627.15
protein ynjB		ynjB	UniRef100_P76223
inner membrane ABC transporter permease protein ynjC		ynjC	UniRef100_P76224
ABC transporter family protein			PF00005.22
thiosulfate sulfurtransferase YnjE	2.8.1.1	ynjE	UniRef100_P78067
inner membrane protein YnjF		ynjF	UniRef100_P76226
conserved hypothetical protein			PF07383.7
CTP pyrophosphohydrolase	3.6.1.-	nudG	UniRef100_P77788
NADP-specific glutamate dehydrogenase	1.4.1.4	gdhA	UniRef100_P00370
inner membrane protein ynjI		ynjI	UniRef100_P76228
DNA topoisomerase 3	5.99.1.2	topB	UniRef100_P14294
selenide, water dikinase	2.7.9.3	selD	TIGR00476
putative NAD(P)H nitroreductase ydjA			UniRef100_P0ACY2
signal peptide peptidase SppA, 67K type	3.4.-.-	sppA	TIGR00705
L-asparaginase 1	3.5.1.1	ansA	UniRef100_P0A963
isochorismatase family protein			PF00857.15
inner membrane metabolite transport protein ydjE		ydjE	UniRef100_P38055
conserved hypothetical protein			UniRef100_P77721
aldo/keto reductase family protein			PF00248.16
conserved hypothetical protein			UniRef100_P77493
ketose-bisphosphate aldolase family protein			TIGR00167
sorbitol dehydrogenase	1.1.1.14	gutB	UniRef100_Q06004
inner membrane metabolite transport protein ydjE		ydjE	UniRef100_P38055
zinc-binding dehydrogenase family protein			PF00107.21
conserved hypothetical protein			PF07023.7
peptide methionine sulfoxide reductase MsrB	1.8.4.12	msrB	UniRef100_A7ZMP8
glyceraldehyde-3-phosphate dehydrogenase, type I	1.2.1.-	gap	TIGR01534
putative glucose-6-phosphate 1-epimerase			UniRef100_P39173
aldo/keto reductase family protein			PF00248.16
mltA-interacting protein		mipA	UniRef100_P0A908
prkA serine kinase C-terminal domain protein			PF06798.7
conserved hypothetical protein			PF04285.7
inner membrane protein YeaI		yeaI	UniRef100_P76236
diguanylate cyclase domain protein			TIGR00254
ybaK / prolyl-tRNA synthetases associated domain protein			PF04073.10
bacterial regulatory helix-turn-helix s, AraC family protein			PF00165.18
conserved hypothetical protein			PF04284.8
cyanate transporter family protein			TIGR00896
conserved hypothetical protein			UniRef100_P76243
conserved hypothetical protein			PF03891.10
putative diguanylate cyclase YeaP			UniRef100_P76245
transglycosylase associated family protein			PF04226.8
protein yoaG		yoaG	UniRef100_P64498
conserved hypothetical protein			UniRef100_P64489
leucine efflux protein		leuE	UniRef100_A8A0Z3
HTH-type transcriptional regulator DmlR		dmlR	UniRef100_P76250
tartrate dehydrogenase	1.1.1.93		TIGR02089
transporter, betaine/carnitine/choline transporter family protein			TIGR00842
rieske [2Fe-2S] domain protein			PF00355.21
2Fe-2S iron-sulfur cluster binding domain protein			PF00111.22
ribonuclease D	3.1.13.5	rnd	TIGR01388
long-chain-fatty-acid--CoA ligase	6.2.1.3	fadD	UniRef100_P69452
outer membrane lipo, Slp family protein			TIGR00752
conserved hypothetical protein			UniRef100_P76256
DEAD/DEAH box helicase family protein			PF00270.24
endoribonuclease L-PSP family protein			PF01042.16
putative cytoplasmic protein			UniRef100_E8NPE9
conserved hypothetical protein			PF03701.9
aminodeoxychorismate synthase, component I	2.6.1.85	pabB	TIGR00553
NUDIX domain protein			PF00293.23
L-serine ammonia-lyase	4.3.1.17		TIGR00720
putative cyclic-di-GMP phosphodiesterase AdrB			UniRef100_P76261
conserved hypothetical protein			UniRef100_P0AEC2
PTS system mannose-specific EIIAB component	2.7.1.69	manX	UniRef100_P69799
PTS system, mannose/fructose/sorbose , IIC component family protein			TIGR00822
PTS system, mannose/fructose/sorbose , IID component family protein			TIGR00828
conserved hypothetical protein			UniRef100_A7ZMU2
ribosomal RNA large subunit methyltransferase A	2.1.1.187	rlmA	UniRef100_P36999
conserved hypothetical protein			UniRef100_A7ZMU3
cold shock-like protein CspC		cspC	UniRef100_P0A9Y8
yebO-like family protein			PF13974.1
yobH-like family protein			PF13996.1
pectin degradation repressor protein kdgR		kdgR	UniRef100_P37728
sugar (and other) transporter family protein			PF00083.19
protease HtpX	3.4.24.-	htpX	UniRef100_C4ZZI6
tail-specific protease	3.4.21.102	prc	UniRef100_P23865
proP effector		proQ	UniRef100_C4ZZI8
protein yebR		yebR	UniRef100_P76270
inner membrane protein yebS		yebS	UniRef100_P0AD04
conserved hypothetical protein			UniRef100_P76272
ribosomal RNA small subunit methyltransferase F	2.1.1.178	rsmF	UniRef100_C4ZZJ2
conserved hypothetical protein			PF07351.8
conserved hypothetical protein			PF07358.6
serine/threonine-protein phosphatase 1	3.1.3.16	pphA	UniRef100_P55798
conserved hypothetical protein			PF10709.4
inner membrane protein YebZ		yebZ	UniRef100_P76278
protein YobA		yobA	UniRef100_P0AA58
DNA polymerase III subunit theta	2.7.7.7	holE	UniRef100_P0ABT0
carbon-nitrogen hydrolase family protein			PF00795.17
protease 2	3.4.21.83	ptrB	UniRef100_P24555
exodeoxyribonuclease 10	3.1.11.-	exoX	UniRef100_P0AEK1
inner membrane protein yebE		yebE	UniRef100_P33218
protein yebF		yebF	UniRef100_P33219
yebG family protein			PF07130.7
phosphoribosylglycinamide formyltransferase 2	2.1.2.-	purT	TIGR01142
KHG/KDPG aldolase	4.1.2.14	eda	UniRef100_P0A957
phosphogluconate dehydratase	4.2.1.12	edd	TIGR01196
glucose-6-phosphate dehydrogenase	1.1.1.49	zwf	TIGR00871
helix-turn-helix domain, rpiR family protein			PF01418.12
pyruvate kinase	2.7.1.40	pyk	TIGR01064
lipid A biosynthesis (KDO)2-(lauroyl)-lipid IVA acyltransferase	2.3.1.-	msbB	TIGR02208
lysM domain protein			PF01476.15
high-affinity zinc uptake system protein znuA		znuA	UniRef100_P39172
ABC transporter family protein			PF00005.22
high-affinity zinc uptake system membrane protein znuB		znuB	UniRef100_P39832
holliday junction DNA helicase RuvB	3.6.4.12	ruvB	TIGR00635
holliday junction DNA helicase RuvA	3.6.4.12	ruvA	TIGR00084
conserved hypothetical protein			PF05708.7
crossover junction endodeoxyribonuclease RuvC	3.1.22.4	ruvC	TIGR00228
DNA-binding regulatory , YebC/PmpR family protein			TIGR01033
dihydroneopterin triphosphate pyrophosphatase	3.6.1.-	nudB	UniRef100_P0AFC1
aspartate--tRNA ligase	6.1.1.-	aspS	TIGR00459
isochorismatase family protein			PF00857.15
conserved hypothetical protein			UniRef100_P37348
inner membrane protein yecN		yecN	UniRef100_P64516
tRNA (cmo5U34)-methyltransferase	2.1.1.-	cmoA	TIGR00740
tRNA (mo5U34)-methyltransferase	2.1.1.-	cmoB	TIGR00452
trimethylamine-N-oxide reductase 2	1.7.2.3	torZ	UniRef100_P46923
cytochrome c-type protein TorY		torY	UniRef100_P52005
copper homeostasis protein CutC		cutC	UniRef100_A7ZN00
protein yecM		yecM	UniRef100_P52007
arginine--tRNA ligase	6.1.1.19	argS	TIGR00456
conserved hypothetical protein			PF07007.7
flagellar protein flhE		flhE	UniRef100_P0A1N5
flagellar biosynthesis protein FlhA		flhA	TIGR01398
flagellar biosynthetic protein FlhB		flhB	TIGR00328
protein phosphatase CheZ	3.1.3.-	cheZ	UniRef100_P07800
chemotaxis protein CheY		cheY	UniRef100_P0AE68
cheB methylesterase family protein			PF01339.12
chemotaxis protein methyltransferase	2.1.1.80	cheR	UniRef100_P07801
methyl-accepting chemotaxis protein IV		tap	UniRef100_P07018
methyl-accepting chemotaxis protein II		tar	UniRef100_P07017
cheW-like domain protein			PF01584.14
chemotaxis protein CheA	2.7.13.3	cheA	UniRef100_P07363
motility protein B		motB	UniRef100_P0AF07
flagellar motor stator protein MotA		motA	TIGR03818
flagellar transcriptional regulator FlhC		flhC	UniRef100_P0ABY9
flagellar transcriptional activator family protein			PF05247.8
putative transposase			PF03400.8
universal stress family protein			PF00582.21
alpha,alpha-trehalose-phosphate synthase	2.4.1.15	otsA	TIGR02400
trehalose-phosphatase	3.1.3.12	otsB	TIGR00685
branched-chain amino acid transport system / permease component family protein			PF02653.11
arabinose import ATP-binding protein AraG	3.6.3.17	araG	UniRef100_P0AAF5
periplasmic binding s and sugar binding domain of LacI family protein			PF00532.16
ferritin-like domain protein			PF00210.19
conserved hypothetical protein			PF10964.3
ferritin-1	1.16.3.1	ftnA	UniRef100_P0A9A0
conserved hypothetical protein			PF10678.4
tyrosine-specific transport protein		tyrP	UniRef100_P0AAD4
yecA family protein			TIGR02292
CDP-diacylglycerol--glycerol-3-phosphate 3-phosphatidyltransferase	2.7.8.5	pgsA	TIGR00560
excinuclease ABC subunit C	3.1.25.-	uvrC	TIGR00194
response regulator		uvrY	UniRef100_P0AED5
conserved hypothetical protein			PF10769.4
regulatory protein SdiA		sdiA	UniRef100_P07026
ABC transporter family protein			PF00005.22
inner membrane amino-acid ABC transporter permease protein yecS		yecS	UniRef100_P0AFT3
D-cysteine desulfhydrase	4.4.1.15	dcyD	UniRef100_B7L8T2
bacterial extracellular solute-binding s, 3 family protein			PF00497.15
flagellar regulatory protein FliZ		fliZ	TIGR03823
RNA polymerase sigma factor for flagellar operon		fliA	UniRef100_P0A2E9
flagellin		fliC	UniRef100_P04949
flagellar hook-associated protein 2		fliD	UniRef100_P24216
flagellar protein FliS		fliS	TIGR00208
flagellar protein FliT		fliT	UniRef100_A1JSR8
alpha amylase, catalytic domain protein			PF00128.19
yedD-like family protein			PF13987.1
conserved hypothetical protein			UniRef100_P31064
conserved hypothetical protein			UniRef100_E5Z7Z7
conserved hypothetical protein			UniRef100_P76318
conserved hypothetical protein			UniRef100_P76319
flagellar hook-basal body complex protein FliE		fliE	TIGR00205
flagellar M-ring protein FliF		fliF	TIGR00206
flagellar motor switch protein FliG		fliG	TIGR00207
hrpE/YscL/FliH and V-type ATPase subunit E family protein			PF06188.7
flagellar protein export ATPase FliI	3.6.3.14	fliI	TIGR03496
flagellar export protein FliJ		fliJ	TIGR02473
flagellar hook-length control protein		fliK	UniRef100_P26416
flagellar basal body-associated FliL family protein			PF03748.9
flagellar motor switch protein FliM		fliM	TIGR01397
flagellar motor switch protein FliN		fliN	TIGR02480
flagellar biosynthetic protein FliO		fliO	TIGR03500
flagellar biosynthetic protein FliP		fliP	TIGR01103
flagellar biosynthetic protein FliQ		fliQ	TIGR01402
flagellar biosynthetic protein FliR		fliR	TIGR01400
colanic acid capsular biosynthesis activation protein A		rcsA	UniRef100_P69406
dextransucrase DSRB family protein			PF10781.4
conserved hypothetical protein			PF10733.4
diguanylate cyclase domain protein			TIGR00254
putative mannosyl-3-phosphoglycerate phosphatase			UniRef100_C4ZQM8
conserved hypothetical protein			UniRef100_P64518
inner membrane protein yedI		yedI	UniRef100_P46125
very short patch repair protein	3.1.-.-	vsr	UniRef100_P09184
conserved hypothetical protein			UniRef100_P0AA72
DNA-cytosine methyltransferase	2.1.1.37	dcm	UniRef100_P0AEE0
conserved hypothetical protein			UniRef100_P46144
inner membrane protein yedR		yedR	UniRef100_P76334
gram-negative porin family protein			PF00267.16
gram-negative porin family protein			PF00267.16
gram-negative porin family protein			PF00267.16
DJ-1/PfpI family protein			PF01965.19
putative sensor-like histidine kinase yedV			UniRef100_P76339
putative transcriptional regulatory protein yedW			UniRef100_P76340
hydroxyisourate hydrolase	3.5.2.17	uraH	TIGR02962
sulfoxide reductase catalytic subunit yedY	1.8.-.-	yedY	UniRef100_P76342
ferric reductase like transmembrane component family protein			PF01794.14
metal-binding protein ZinT		zinT	UniRef100_P76344
conserved hypothetical protein			UniRef100_P76345
protein mtfA		mtfA	UniRef100_A6TB83
bacterial Ig-like domain family protein			PF02369.11
putative predicted protein, N-terminal fragment			UniRef100_P76349
H+ symporter family protein			TIGR00883
AMP nucleosidase	3.2.2.4	amn	TIGR01717
conserved hypothetical protein			UniRef100_Q0TGH3
MATE efflux family protein			TIGR00797
HTH-type transcriptional regulator cbl		cbl	UniRef100_Q47083
nitrogen assimilation regulatory protein nac		nac	UniRef100_Q47005
putative L,D-transpeptidase ErfK/SrfK			UniRef100_P39176
nicotinate-nucleotide--dimethylbenzimidazole phosphoribosyltransferase	2.4.2.21	cobT	TIGR03160
cobalamin 5'-phosphate synthase	2.7.8.26	cobS	TIGR00317
bifunctional adenosylcobalamin biosynthesis protein CobU	2.7.7.62	cobU	UniRef100_Q05599
transposase DDE domain protein			PF01609.16
conserved hypothetical protein			UniRef100_D8CLM5
integrase core domain protein			PF00665.21
transposase family protein			PF01527.15
tonB-dependent Receptor Plug domain protein			PF07715.10
putative gTPase-like protein			UniRef100_P76359
antigen 43		flu	UniRef100_P39180
inner membrane protein yeeR		yeeR	UniRef100_P76361
conserved hypothetical protein			UniRef100_Q47685
conserved hypothetical protein			PF06174.6
antitoxin YeeU		yeeU	UniRef100_P76364
toxin CbtA		cbtA	UniRef100_P64525
conserved hypothetical protein			UniRef100_P64527
conserved hypothetical protein			UniRef100_P44117
inner membrane protein yeeA		yeeA	UniRef100_P33011
gyrI-like small molecule binding domain protein			PF06445.10
D-alanyl-D-alanine carboxypeptidase dacD	3.4.16.4	dacD	UniRef100_P33013
exodeoxyribonuclease I	3.1.11.1	sbcB	UniRef100_P04995
sirA-like family protein			PF01206.12
conserved hypothetical protein			UniRef100_P33015
inner membrane transport protein YeeF		yeeF	UniRef100_P0AA48
bacterial regulatory helix-turn-helix , lysR family protein			PF00126.22
protein yeeZ		yeeZ	UniRef100_P0AD13
addiction module toxin, Txe/YoeB family			TIGR02116
antitoxin YefM		yefM	UniRef100_P69347
ATP phosphoribosyltransferase	2.4.2.17	hisG	TIGR00070
histidinol dehydrogenase	1.1.1.23	hisD	UniRef100_P06988
histidinol-phosphate transaminase	2.6.1.9	hisC	TIGR01141
histidine biosynthesis bifunctional protein hisB	4.2.1.19	hisB	UniRef100_P06987
imidazole glycerol phosphate synthase, glutamine amidotransferase subunit	2.4.2.-	hisH	TIGR01855
1-(5-phosphoribosyl)-5-[(5-phosphoribosylamino)methylideneamino]imidazole-4-carboxamide isomerase	5.3.1.16	hisA	TIGR00007
imidazole glycerol phosphate synthase subunit hisF	4.1.3.-	hisF	UniRef100_B7UT62
phosphoribosyl-ATP diphosphatase	3.6.1.31	hisE	TIGR03188
chain length determinant protein		wzzB	UniRef100_P76372
UDP-glucose 6-dehydrogenase	1.1.1.22	ugd	UniRef100_P76373
6-phosphogluconate dehydrogenase	1.1.1.44	gnd	TIGR00873
transposase DDE domain protein			PF01609.16
glycosyl transferase 2 family protein			PF00535.21
glycosyl transferases group 1 family protein			PF00534.15
putative glycosyltransferase			UniRef100_P37749
putative membrane protein			TMHMM
UDP-galactopyranose mutase	5.4.99.9	glf	TIGR00031
putative O-antigen transporter			UniRef100_P37746
glucose-1-phosphate thymidylyltransferase	2.7.7.24	rfbA	TIGR01207
dTDP-4-dehydrorhamnose reductase	1.1.1.133	rfbD	TIGR01214
dTDP-glucose 4,6-dehydratase	4.2.1.46	rfbB	TIGR01181
regulatory protein GalF		galF	TIGR01105
colanic acid biosynthesis protein WcaM		wcaM	TIGR04004
colanic acid biosynthesis glycosyltransferase WcaL	2.4.-.-	wcaL	TIGR04005
colanic acid biosynthesis pyruvyl transferase WcaK	2.-.-.-	wcaK	TIGR04006
lipopolysaccharide biosynthesis protein wzxC		wzxC	UniRef100_P77377
undecaprenyl-phosphate glucose phosphotransferase	2.7.8.-		TIGR03023
phosphoglucomutase/phosphomannomutase, C-terminal domain protein			PF00408.15
mannose-1-phosphate guanylyltransferase/mannose-6-phosphate isomerase	5.3.1.8		TIGR01479
colanic acid biosynthesis glycosyltransferase WcaI	2.4.-.-	wcaI	TIGR04007
GDP-mannose mannosyl hydrolase	3.6.1.-	nudD	UniRef100_P32056
GDP-L-fucose synthase	1.1.1.271	fcl	UniRef100_P32055
GDP-mannose 4,6-dehydratase	4.2.1.47	gmd	TIGR01472
colanic acid biosynthesis acetyltransferase WcaF	2.3.1.-	wcaF	TIGR04008
colanic acid biosynthesis glycosyltransferase WcaE	2.4.-.-	wcaE	TIGR04009
putative colanic acid polymerase WcaD			TIGR04010
colanic acid biosynthesis glycosyltransferase WcaC	2.4.-.-	wcaC	TIGR04015
colanic acid biosynthesis acetyltransferase WcaB	2.3.1.-	wcaB	TIGR04016
colanic acid biosynthesis glycosyltransferase WcaA	2.4.-.-	wcaA	TIGR04017
tyrosine-protein kinase wzc	2.7.10.-	wzc	UniRef100_P76387
low molecular weight protein-tyrosine-phosphatase wzb	3.1.3.48	wzb	UniRef100_P0AAB3
putative outer membrane lipoprotein Wza			UniRef100_Q9X4B7
transporter associated domain protein			PF03471.12
asmA family protein			PF05170.9
deoxycytidine triphosphate deaminase	3.5.4.13	dcd	TIGR02274
uridine kinase	2.7.1.48	udk	TIGR00235
diguanylate cyclase domain protein			TIGR00254
DNA-3-methyladenine glycosylase 2	3.2.2.21	alkA	UniRef100_P04395
hsp70 family protein			PF00012.15
conserved hypothetical protein			UniRef100_Q1RA00
conserved hypothetical protein			PF10077.4
phosphatase 2C family protein			PF13672.1
von Willebrand factor type A domain protein			PF00092.23
efflux transporter, RND family, MFP subunit			TIGR01730
export membrane family protein			PF02355.11
multidrug resistance protein MdtC		mdtC	UniRef100_C4ZSG4
putative multidrug resistance protein mdtD			UniRef100_C4ZSG5
HAMP domain protein			PF00672.20
transcriptional regulatory , C terminal family protein			PF00486.23
putative two-component system protein			UniRef100_E9WG90
conserved hypothetical protein			UniRef100_P76402
peptidase U32 family protein			PF01136.14
ogr/Delta-like zinc finger family protein			PF04606.7
conserved hypothetical protein			UniRef100_P76406
lipid kinase YegS	2.7.1.-	yegS	TIGR03702
deoR C terminal sensor domain protein			PF00455.17
transposase family protein			PF01527.15
deoR-like helix-turn-helix domain protein			PF08220.7
integrase core domain protein			PF00665.21
[truncated: 2,234 more rows]
