# Supplementary material for: A semi-automated genome annotation comparison and integration scheme
Source: BMC Bioinformatics. 2013 Jun 1;14:172. doi: 10.1186/1471-2105-14-172 (PMC3680241; doi:10.1186/1471-2105-14-172)
Supplement: Additional file 1 — The code and datasets: file contains the python code and related datasets used in our research. We used two datasets in our research. (1). ‘pfam_mapped_dic.csv’ file contains the Pfam IDs obtained from Pfam database; (2) ‘gene_info_dic.csv’ file contains the gene symbol data obtained from Entrez gene database; (3) ‘database data’ folder contains the automated annotation results and the OMA data to run the program. [file 1471-2105-14-172-S1.zip › Additional file 1 code and datasets/database data/ecol_img.txt]

aspartate kinase	2.7.2.4, 1.1.1.3	CDS	TIGR00657
homoserine kinase (EC 2.7.1.39)	2.7.1.39	CDS	TIGR00191
L-threonine synthase (EC 4.2.3.1)	4.2.3.1	CDS	TIGR00260
Protein of unknown function (DUF2502).		CDS
Uncharacterized protein conserved in bacteria		CDS
amino acid carrier protein		CDS	TIGR00835
transaldolase (EC 2.2.1.2)	2.2.1.2	CDS	TIGR00874
molybdopterin adenylyltransferase (EC 2.7.7.75)		CDS	TIGR00177
Predicted membrane protein		CDS
Uncharacterized protein conserved in bacteria		CDS
Protein of unknown function (DUF2541).		CDS
chaperone protein DnaK		CDS	TIGR02350
chaperone protein DnaJ		CDS	TIGR02349
FOG: Transposase and inactivated derivatives		CDS
Hok/gef family.		CDS
sodium/proton antiporter, NhaA family (TC 2.A.33.1.1)		CDS	TIGR00773
Transcriptional regulator		CDS
Transposase and inactivated derivatives, IS1 family		CDS
Transposase and inactivated derivatives		CDS
SSU ribosomal protein S20P		CDS	TIGR00029
FMN adenylyltransferase (EC 2.7.7.2)/riboflavin kinase (EC 2.7.1.26)	2.7.1.26, 2.7.7.2	CDS	TIGR00083
Isoleucyl-tRNA synthetase (EC 6.1.1.5)	6.1.1.5	CDS	TIGR00392
signal peptidase II (EC:3.4.23.36). Aspartic peptidase. MEROPS family A08	3.4.23.36	CDS	TIGR00077
FKBP-type peptidyl-prolyl cis-trans isomerases 2	5.2.1.8	CDS
4-hydroxy-3-methylbut-2-enyl diphosphate reductase (EC 1.17.1.2)	1.17.1.2	CDS	TIGR00216
Inosine-uridine nucleoside N-ribohydrolase	3.2.-	CDS
dihydrodipicolinate reductase (EC 1.3.1.26)	1.3.1.26	CDS	TIGR00036
carbamoyl-phosphate synthase, small subunit	6.3.5.5	CDS	TIGR01368
carbamoyl-phosphate synthase, large subunit	6.3.5.5	CDS	TIGR01369
Protein of unknown function (DUF1401).		CDS
Carbonic anhydrases/acetyltransferases, isoleucine patch superfamily		CDS
Enoyl-CoA hydratase/carnithine racemase	4.2.1.-	CDS
Acyl-CoA synthetases (AMP-forming)/AMP-acid ligases II	6.2.1.-	CDS
Predicted acyl-CoA transferases/carnitine dehydratase	2.8.3.-	CDS
Acyl-CoA dehydrogenases	1.3.99.-	CDS
choline/carnitine/betaine transport		CDS	TIGR00842
electron transfer flavoprotein beta subunit		CDS
electron transfer flavoprotein alpha subunit apoprotein		CDS
Dehydrogenases (flavoproteins)	1.5.5.-	CDS
Ferredoxin-like protein		CDS
Sugar phosphate permease		CDS
Kef-type potassium/proton antiporter accessory protein, CPA2 family (TC 2.A.37.1)		CDS
Kef-type potassium/proton antiporter, CPA2 family (TC 2.A.37.1)		CDS	TIGR00932
dihydrofolate reductase (EC 1.5.1.3)	1.5.1.3	CDS
Bis(5'nucleosyl)-tetraphosphatase, ApaH	3.6.1.41	CDS	TIGR00668
Uncharacterized protein affecting Mg2+/Co2+ transport		CDS
dimethyladenosine transferase (EC 2.1.1.-)	2.1.1.182	CDS	TIGR00755
4-hydroxythreonine-4-phosphate dehydrogenase (EC 1.1.1.262)	1.1.1.262	CDS	TIGR00557
periplasmic chaperone for outer membrane proteins SurA	5.2.1.8	CDS
Organic solvent tolerance protein OstA		CDS
DnaJ-domain-containing proteins 1		CDS
hypothetical protein		CDS
hypothetical protein		CDS
ribosomal large subunit pseudouridine synthase A (EC 5.4.99.-)	5.4.99.28, 5.4.99.29	CDS	TIGR00005
Superfamily II DNA/RNA helicases, SNF2 family	3.6.4.-	CDS
DNA polymerase elongation subunit (family B)	2.7.7.7	CDS
L-ribulose 5-phosphate 4-epimerase (EC 5.1.3.4)	5.1.3.4	CDS	TIGR00760
L-arabinose isomerase (EC 5.3.1.4)	5.3.1.4	CDS
L-ribulokinase (EC 2.7.1.16)	2.7.1.16	CDS	TIGR01234
transcriptional regulator, AraC family		CDS
Uncharacterized membrane-associated protein		CDS
thiamine ABC transporter, ATP-binding protein		CDS	TIGR01277
thiamine ABC transporter, permease protein		CDS	TIGR01253
thiamine ABC transporter, periplasmic binding protein		CDS	TIGR01254, TIGR01276
ABC-type uncharacterized transport system, periplasmic component		CDS
sugar efflux transporter		CDS	TIGR00899
3-isopropylmalate dehydratase, small subunit	4.2.1.33, 4.2.1.35	CDS	TIGR00171
3-isopropylmalate dehydratase, large subunit (EC 4.2.1.33)	4.2.1.33, 4.2.1.35	CDS	TIGR00170
3-isopropylmalate dehydrogenase	1.1.1.85	CDS	TIGR00169
2-isopropylmalate synthase (EC 2.3.3.13)	2.3.3.13	CDS	TIGR00973
Transcriptional regulator		CDS
acetolactate synthase, large subunit (EC 2.2.1.6)	2.2.1.6	CDS	TIGR00118
acetolactate synthase, small subunit (EC 2.2.1.6)	2.2.1.6	CDS	TIGR00119
transcriptional regulator, LacI family		CDS	TIGR02417
mraZ protein		CDS	TIGR00242
S-adenosyl-methyltransferase MraW	2.1.1.199	CDS	TIGR00006
cell division protein FtsL		CDS	TIGR02209
peptidoglycan synthetase FtsI (EC 2.4.1.129)	2.4.1.129	CDS
UDP-N-acetylmuramoylalanyl-D-glutamate--2,6-diaminopimelate ligase (EC 6.3.2.13)	6.3.2.13	CDS	TIGR01085
UDP-N-acetylmuramoyl-tripeptide--D-alanyl-D-alanine ligase (EC 6.3.2.10)	6.3.2.10	CDS	TIGR01143
Phospho-N-acetylmuramoyl-pentapeptide-transferase (EC 2.7.8.13)	2.7.8.13	CDS	TIGR00445
UDP-N-acetylmuramoylalanine--D-glutamate ligase (EC 6.3.2.9)	6.3.2.9	CDS	TIGR01087
cell division-specific peptidoglycan biosynthesis regulator FtsW		CDS	TIGR02614
UDP-N-acetylglucosamine-N-acetylmuramylpentapeptide N-acetylglucosamine transferase	2.4.1.227	CDS	TIGR01133
UDP-N-acetylmuramate--L-alanine ligase (EC 6.3.2.8)	6.3.2.8	CDS	TIGR01082
D-alanine--D-alanine ligase (EC 6.3.2.4)	6.3.2.4	CDS	TIGR01205
Cell division septal protein		CDS
cell division protein FtsA		CDS	TIGR01174
cell division protein FtsZ		CDS	TIGR00065
UDP-3-O-[3-hydroxymyristoyl] N-acetylglucosamine deacetylase (EC 3.5.1.108)	3.5.1.108	CDS	TIGR00325
protein translocase subunit secM		CDS
protein translocase subunit secA		CDS	TIGR00963
8-oxo-dGTPase (EC 3.6.1.55)	3.6.1.-	CDS	TIGR00586
Uncharacterized protein conserved in bacteria		CDS
Uncharacterized protein conserved in bacteria		CDS
dephospho-CoA kinase (EC 2.7.1.24)	2.7.1.24	CDS	TIGR00152
guanosine monophosphate reductase, eukaryotic	1.7.1.7	CDS	TIGR01305
Type II secretory pathway, component PulF		CDS
Type II secretory pathway, ATPase PulE/Tfp pilus assembly pathway, ATPase PilB		CDS
prepilin-type N-terminal cleavage/methylation domain		CDS	TIGR02532
nicotinate-nucleotide pyrophosphorylase [carboxylating] (EC 2.4.2.19)	2.4.2.19	CDS	TIGR00078
Negative regulator of beta-lactamase expression		CDS
Membrane protein required for beta-lactamase induction		CDS
aromatic amino acid:proton symporter, AAT family (TC 2.A.3.1.3)		CDS
transcriptional regulator, GntR family		CDS
pyruvate dehydrogenase E1 component, homodimeric type	1.2.4.1	CDS	TIGR00759
pyruvate dehydrogenase complex dihydrolipoamide acetyltransferase, long form	2.3.1.12	CDS	TIGR01348
dihydrolipoamide dehydrogenase	1.8.1.4	CDS	TIGR01350
Protein of unknown function (DUF3300).		CDS
aconitase (EC 4.2.1.3)	4.2.1.3, 4.2.1.99	CDS	TIGR00117
Uncharacterized protein conserved in bacteria		CDS
adenosylmethionine decarboxylase proenzyme (EC 4.1.1.50)	4.1.1.50	CDS	TIGR03331
spermidine synthase (EC 2.5.1.16)	2.5.1.16	CDS	TIGR00417
Bacterial chaperone lipoprotein (PulS_OutS).		CDS
cell division protein SufI		CDS
membrane-bound PQQ-dependent dehydrogenase, glucose/quinate/shikimate family	1.1.5.2	CDS	TIGR03074
hypoxanthine phosphoribosyltransferase	2.4.2.8	CDS	TIGR01203
Carbonic anhydrase	4.2.1.1	CDS
ABC-type multidrug transport system, ATPase component		CDS
ABC-type polysaccharide/polyol phosphate export systems, permease component		CDS
Phosphotransferase system, mannose/fructose-specific component IIA	2.7.1.69	CDS
Predicted xylanase/chitin deacetylase		CDS
L-aspartate 1-decarboxylase (EC 4.1.1.11)	4.1.1.11	CDS	TIGR00223
conserved hypothetical protein (putative transposase or invertase)		CDS	TIGR01784
pantothenate synthetase (EC 6.3.2.1)	6.3.2.1	CDS	TIGR00018, TIGR00125
ketopantoate hydroxymethyltransferase (EC 2.1.2.11)	2.1.2.11	CDS	TIGR00222
P pilus assembly protein, pilin FimA		CDS
P pilus assembly protein, pilin FimA		CDS
P pilus assembly protein, pilin FimA		CDS
P pilus assembly protein, pilin FimA		CDS
P pilus assembly protein, porin PapC		CDS
P pilus assembly protein, chaperone PapD		CDS
P pilus assembly protein, pilin FimA		CDS
2-amino-4-hydroxy-6-hydroxymethyldihydropteridine pyrophosphokinase	2.7.6.3	CDS	TIGR01498
poly(A) polymerase	2.7.7.19	CDS	TIGR01942
glutamyl-queuosine tRNA(Asp) synthetase	6.1.1.-	CDS	TIGR03838
transcriptional regulator, TraR/DksA family		CDS	TIGR02420
sugar fermentation stimulation protein		CDS	TIGR00230
2'-5' RNA ligase	6.5.1.-	CDS	TIGR02258
ATP-dependent helicase HrpB	3.6.4.13	CDS	TIGR01970
penicillin-binding protein 1B	2.4.1.129, 3.4.-	CDS	TIGR02071
TonB-dependent siderophore receptor		CDS	TIGR01783
ABC-type cobalamin/Fe3+-siderophores transport systems, ATPase components	3.6.3.34	CDS
ABC-type Fe3+-hydroxamate transport system, periplasmic component		CDS
ABC-type Fe3+-siderophore transport system, permease component		CDS
glutamate-1-semialdehyde 2,1-aminomutase (EC 5.4.3.8)	5.4.3.8	CDS	TIGR00713
Chloride channel protein EriC		CDS
Iron-sulfur cluster assembly accessory protein		CDS	TIGR00049
Predicted membrane protein		CDS
ABC-type Fe3+-hydroxamate transport system, periplasmic component		CDS
methylthioadenosine nucleosidase (EC 3.2.2.16)/adenosylhomocysteine nucleosidase (EC 3.2.2.9)	3.2.2.9	CDS	TIGR01705, TIGR01704
deoxyguanosinetriphosphate triphosphohydrolase, putative	3.1.5.1	CDS	TIGR01353
peptidase Do (EC 3.4.21.107). Serine peptidase. MEROPS family S01B		CDS	TIGR02037
transcriptional regulator, CdaR family		CDS
Protein of unknown function (DUF3461).		CDS
Predicted phosphohydrolases		CDS
2,3,4,5-tetrahydropyridine-2,6-dicarboxylate N-succinyltransferase (EC 2.3.1.117)	2.3.1.117	CDS	TIGR00965
UTP--GlnB (protein PII) uridylyltransferase, GlnD	2.7.7.59	CDS	TIGR01693
methionine aminopeptidase, type I (EC 3.4.11.18)	3.4.11.18	CDS	TIGR00500
SSU ribosomal protein S2P		CDS	TIGR01011
translation elongation factor Ts (EF-Ts)		CDS	TIGR00116
uridylate kinase (EC 2.7.4.22)	2.7.4.22	CDS	TIGR02075
ribosome recycling factor		CDS	TIGR00496
1-deoxy-D-xylulose 5-phosphate reductoisomerase (EC 1.1.1.267)	1.1.1.267	CDS	TIGR00243
Undecaprenyl pyrophosphate synthetase (EC 2.5.1.31)	2.5.1.31	CDS	TIGR00055
hypothetical protein		CDS
CDP-diglyceride synthetase	2.7.7.41	CDS
site-2 protease. Metallo peptidase. MEROPS family M50B	3.4.24.-	CDS	TIGR00054
Beta-barrel assembly machine subunit BamA		CDS	TIGR03303
periplasmic chaperone for outer membrane proteins Skp		CDS
UDP-3-O-[3-hydroxymyristoyl] glucosamine N-acyltransferase (EC 2.3.1.191)	2.3.1.191	CDS	TIGR01853
3-hydroxyacyl-[acyl-carrier-protein] dehydratase (EC 4.2.1.-)	4.2.1.-	CDS	TIGR01750
acyl-[acyl-carrier-protein]--UDP-N-acetylglucosamine O-acyltransferase (EC 2.3.1.129)	2.3.1.129	CDS	TIGR01852
lipid-A-disaccharide synthase (EC 2.4.1.182)	2.4.1.182	CDS	TIGR00215
RNase HII (EC 3.1.26.4)	3.1.26.4	CDS
DNA polymerase III, alpha subunit (EC 2.7.7.7)	2.7.7.7	CDS	TIGR00594
acetyl-CoA carboxylase carboxyltransferase subunit alpha	6.4.1.2	CDS	TIGR00513
L-lysine decarboxylase (EC 4.1.1.18)	4.1.1.18	CDS
Lactoylglutathione lyase and related lyases		CDS
tRNA(Ile)-lysidine synthetase, N-terminal domain/tRNA(Ile)-lysidine synthetase, C-terminal domain		CDS	TIGR02433, TIGR02432
transcriptional antiterminator, Rof		CDS
Uncharacterised protein family (UPF0253).		CDS
Uncharacterized protein conserved in bacteria		CDS
Protein chain release factor B		CDS
Uncharacterized lipoprotein NlpE involved in copper resistance		CDS
Cell wall-associated hydrolases (invasion-associated proteins)		CDS
prolyl-tRNA synthetase (EC 6.1.1.15)	6.1.1.15	CDS	TIGR00409
putative methyltransferase, YaeB/AF_0241 family		CDS	TIGR00104
hypothetical protein		CDS
lipoprotein, YaeC family		CDS	TIGR00363
ABC-type metal ion transport system, permease component		CDS
D-methionine ABC transporter, ATP-binding protein		CDS	TIGR02314
D-alpha,beta-D-heptose 1,7-bisphosphate phosphatase (EC 3.1.3.-)	3.1.3.83, 3.1.3.82	CDS	TIGR01656, TIGR00213, TIGR01662
transcriptional regulator, LysR family		CDS
Aldo/keto reductases, related to diketogulonate reductase	1.1.1.274	CDS
Uncharacterized protein conserved in bacteria		CDS
Methylase involved in ubiquinone/menaquinone biosynthesis		CDS
Soluble lytic murein transglycosylase and related regulatory proteins (some contain LysM/invasin domains)	3.2.1.-	CDS
hydroxyacylglutathione hydrolase	3.1.2.6	CDS	TIGR03413
RNase HI (EC 3.1.26.4)	3.1.26.4	CDS
Methylase involved in ubiquinone/menaquinone biosynthesis		CDS
DNA polymerase III, epsilon subunit, Proteobacterial	2.7.7.7	CDS	TIGR01406, TIGR00573
hypothetical protein		CDS
hypothetical protein		CDS
hypothetical protein		CDS
Predicted amidohydrolase		CDS
Inhibitor of vertebrate lysozyme (Ivy).		CDS
Acyl-CoA dehydrogenases	1.3.99.-	CDS
phosphoheptose isomerase (EC 5.3.1.-)	5.3.1.28	CDS	TIGR00441
Uncharacterized protein conserved in bacteria		CDS
Predicted glutamine amidotransferase		CDS
addiction module toxin component, YafQ family/addiction module toxin, RelE/StbE family		CDS	TIGR00053, TIGR02385
addiction module antitoxin, RelB/DinJ family		CDS	TIGR02384
Cell wall-associated hydrolases (invasion-associated proteins)		CDS
Transposase and inactivated derivatives		CDS
Flagellar biosynthesis pathway, component FlhA		CDS
Flagellar motor protein		CDS
Nucleotidyltransferase/DNA polymerase involved in DNA repair	2.7.7.7	CDS
Antitoxin of toxin-antitoxin stability system		CDS
Toxin YafO, type II toxin-antitoxin system.		CDS
Acetyltransferase, GNAT family	2.3.1.-	CDS
Uncharacterized conserved protein		CDS
putative peptide chain release factor H		CDS	TIGR03072
Xaa-His dipeptidase (EC:3.4.13.3). Metallo peptidase. MEROPS family M20C	3.4.13.-	CDS	TIGR01893
Adenine/guanine phosphoribosyltransferases and related PRPP-binding proteins	2.4.2.22	CDS
Dienelactone hydrolase and related enzymes	3.1.-	CDS
Transcriptional regulator Crl.		CDS
Outer membrane protein (porin)		CDS
glutamate 5-kinase (EC 2.7.2.11)	2.7.2.11	CDS	TIGR01027
glutamate-5-semialdehyde dehydrogenase (EC 1.2.1.41)	1.2.1.41	CDS	TIGR00407
Protein of unknown function (DUF1219).		CDS
YagB/YeeU/YfjZ family.		CDS
Protein of unknown function (DUF987).		CDS
DNA repair protein radc		CDS	TIGR00608
Antirestriction protein.		CDS
Bacterial protein of unknown function (DUF905).		CDS
hypothetical protein		CDS
Predicted transcriptional regulator		CDS
Domain of unknown function (DUF932).		CDS
Predicted GTPase		CDS
Transcriptional regulator		CDS
Transposase and inactivated derivatives		CDS
Transposase and inactivated derivatives, IS30 family		CDS
hypothetical protein		CDS
Retron-type reverse transcriptase		CDS
Transposase and inactivated derivatives, IS5 family		CDS
S-methylmethionine:proton symporter, AAT family (TC 2.A.3.1.10)		CDS
homocysteine S-methyltransferase (EC 2.1.1.10)	2.1.1.10	CDS
ABC-type spermidine/putrescine transport systems, ATPase components	3.6.3.30	CDS
ABC-type Fe3+ transport system, permease component		CDS
Transposase and inactivated derivatives, IS1 family		CDS
Transposase and inactivated derivatives		CDS
Transposase and inactivated derivatives		CDS
YagB/YeeU/YfjZ family.		CDS
Transposase and inactivated derivatives		CDS
Dihydrodipicolinate synthase/N-acetylneuraminate lyase	4.2.1.52	CDS	TIGR00674
putative dehydratase, YjhG/YagF family		CDS	TIGR03432
sugar (Glycoside-Pentoside-Hexuronide) transporter		CDS	TIGR00792
Beta-xylosidase	3.2.1.37	CDS
transcriptional regulator, IclR family		CDS
ornithine carbamoyltransferase (EC 2.1.3.3)	2.1.3.3	CDS	TIGR00658
Transposase and inactivated derivatives, IS1 family		CDS
Transposase and inactivated derivatives		CDS
hypothetical protein		CDS
Protein of unknown function (DUF3296).		CDS
Site-specific recombinases, DNA invertase Pin homologs		CDS
hypothetical protein		CDS
hypothetical protein		CDS
hypothetical protein		CDS
Site-specific recombinase XerD		CDS
Transcriptional regulator		CDS
Xanthine and CO dehydrogenases maturation factor, XdhC/CoxF family		CDS
xanthine dehydrogenase, molybdenum binding subunit apoprotein (EC 1.17.1.4)	1.17.1.4	CDS
Aerobic-type carbon monoxide dehydrogenase, middle subunit CoxM/CutM homologs	1.17.1.4	CDS
Aerobic-type carbon monoxide dehydrogenase, small subunit CoxS/CutS homologs		CDS
Predicted periplasmic/secreted protein		CDS
Gram-negative pili assembly chaperone, N-terminal domain.		CDS
hypothetical protein		CDS
hypothetical protein		CDS
hypothetical protein		CDS
hypothetical protein		CDS
DNA-binding HTH domain-containing proteins		CDS
LSU ribosomal protein L31P		CDS	TIGR00105
Protein of unknown function (DUF3442).		CDS
Transposase.		CDS
transcriptional regulator, AraC family		CDS
Transposase and inactivated derivatives		CDS
Predicted membrane protein		CDS
Pyruvate/2-oxoglutarate dehydrogenase complex, dihydrolipoamide dehydrogenase (E3) component, and related enzymes		CDS
transcriptional regulator, AraC family		CDS
Fe-S oxidoreductase		CDS
iron-sulfur cluster-binding protein		CDS	TIGR00273
Uncharacterized conserved protein		CDS
G-rich domain on putative tyrosine kinase.		CDS
choline dehydrogenase (EC 1.1.99.1)	1.1.99.1	CDS	TIGR01810
betaine aldehyde dehydrogenase (EC 1.2.1.8)	1.2.1.8	CDS	TIGR01804
transcriptional regulator, TetR family		CDS	TIGR03384
choline/carnitine/betaine transport		CDS	TIGR00842
FOG: EAL domain		CDS
Transcriptional regulator		CDS
Protein of unknown function (DUF1097).		CDS
FOG: Ankyrin repeat		CDS
Protein of unknown function (DUF2877).		CDS
Succinyl-CoA synthetase, alpha subunit		CDS
Protein of unknown function (DUF1116).		CDS
hypothetical protein		CDS
carbamate kinase (EC 2.7.2.2)	2.7.2.2	CDS	TIGR00746
Cytosine deaminase and related metal-dependent hydrolases		CDS
Zn-dependent alcohol dehydrogenases	1.-	CDS
hypothetical protein		CDS
The Resistance to Homoserine/Threonine (RhtB) Family protein		CDS	TIGR00949
Protein of unknown function (DUF1471).		CDS
propionate catabolism operon regulatory protein PrpR		CDS	TIGR02329
hypothetical protein		CDS
methylisocitrate lyase (EC 4.1.3.30)	4.1.3.30	CDS	TIGR02317
2-methylcitrate synthase (EC 2.3.3.5)	2.3.3.5	CDS	TIGR01800
2-methylcitrate dehydratase (EC 4.2.1.79)	4.2.1.79	CDS	TIGR02330
propionyl-CoA synthetase (EC 6.2.1.17)	6.2.1.17	CDS	TIGR02316
Purine-cytosine permease and related proteins		CDS	TIGR00800
Cytosine deaminase and related metal-dependent hydrolases	3.5.4.1	CDS
Transcriptional regulator		CDS
Carbonic anhydrase	4.2.1.1	CDS
cyanate hydratase	4.2.1.104	CDS	TIGR00673
cyanate transporter		CDS	TIGR00896
Acetyltransferase (isoleucine patch superfamily)	2.3.1.18	CDS
oligosaccharide:H+ symporter		CDS	TIGR00882
Beta-galactosidase/beta-glucuronidase	3.2.1.23	CDS
transcriptional regulator, LacI family		CDS
transcriptional regulator, IclR family		CDS
3-hydroxyphenylpropionate hydroxylase (EC 1.14.13.127)		CDS
2,3-dihydroxyphenylpropionate 1,2-dioxygenase (EC 1.13.11.16)	1.13.11.16	CDS
2-hydroxy-6-ketonona-2,4-dienedioate hydrolase (EC 3.7.1.-)	3.7.1.-	CDS
2-keto-4-pentenoate hydratase (EC 4.2.1.80)	4.2.1.80	CDS	TIGR03220
acetaldehyde dehydrogenase (EC 1.2.1.10)	1.2.1.10	CDS	TIGR03215
4-hydroxy-2-oxovalerate aldolase (EC 4.1.3.39)	4.1.3.39	CDS	TIGR03217
Arabinose efflux permease		CDS
Uncharacterized protein conserved in bacteria		CDS
S-formylglutathione hydrolase	3.1.2.12	CDS	TIGR02821
S-(hydroxymethyl)glutathione dehydrogenase/class III alcohol dehydrogenase	1.1.1.284, 1.1.1.1	CDS	TIGR02818
Uncharacterized protein conserved in bacteria		CDS
hypothetical protein		CDS
hypothetical protein		CDS
Transposase and inactivated derivatives		CDS
Transposase and inactivated derivatives		CDS
Glycosyltransferases, probably involved in cell wall biogenesis		CDS
Uncharacterized proteins, LmbE homologs		CDS
taurine ABC transporter, periplasmic binding protein		CDS	TIGR01729
ABC-type taurine transport system, ATPase component	3.6.3.36	CDS
ABC-type nitrate/sulfonate/bicarbonate transport system, permease component		CDS
Probable taurine catabolism dioxygenase	1.14.11.17	CDS
porphobilinogen synthase (EC 4.2.1.24)	4.2.1.24	CDS
hypothetical protein		CDS
Transposase and inactivated derivatives		CDS
Transposase.		CDS
outer membrane autotransporter barrel domain		CDS	TIGR01414
hypothetical protein		CDS
Beta-lactamase class C and other penicillin binding proteins		CDS
ABC-type long-chain fatty acid transport system, fused permease and ATPase components		CDS
Protein of unknown function (DUF1615).		CDS
Protein of unknown function (DUF2755).		CDS
Protein of unknown function (DUF2754).		CDS
D-alanine--D-alanine ligase (EC 6.3.2.4)	6.3.2.4	CDS	TIGR01205
Sigma-S stabilisation anti-adaptor protein.		CDS
alkaline phosphatase (EC 3.1.3.1)	3.1.3.1	CDS
psiF repeat.		CDS
diguanylate cyclase (GGDEF) domain		CDS	TIGR00254
pyrroline-5-carboxylate reductase (EC 1.5.1.2)	1.5.1.2	CDS	TIGR00112
Uncharacterized protein conserved in bacteria		CDS
shikimate kinase (EC 2.7.1.71)	2.7.1.71	CDS
hypothetical protein		CDS
AroM protein.		CDS
Uncharacterized protein conserved in bacteria		CDS
DNA recombination-dependent growth factor C		CDS
N-acetylglucosamine kinase (EC 2.7.1.59)	2.7.1.4	CDS
Arabinose efflux permease		CDS	TIGR00880
exonuclease SbcC		CDS	TIGR00618
Exodeoxyribonuclease I subunit D (EC 3.1.11.1)		CDS	TIGR00619
phosphate regulon transcriptional regulatory protein PhoB		CDS	TIGR02154
PAS/PAC sensor signal transduction histidine kinase (EC 2.7.13.3)	2.7.13.3	CDS	TIGR02966
branched-chain amino acid uptake carrier		CDS	TIGR00796
proline:proton symporter, AAT family (TC 2.A.3.1.6)		CDS
Glycosidases	3.2.1.20	CDS
Uncharacterized protein conserved in bacteria	3.1.4.14	CDS
S-adenosylmethionine:tRNA ribosyltransferase-isomerase	5.-	CDS	TIGR00113
tRNA-guanine transglycosylase (EC 2.4.2.29)	2.4.2.29	CDS	TIGR00430, TIGR00449
protein translocase subunit yajC		CDS	TIGR00739
protein-export membrane protein, SecD/SecF family		CDS	TIGR01129, TIGR00916
protein translocase subunit secF		CDS	TIGR00916, TIGR00966
HNH endonuclease.		CDS
Nucleoside-binding outer membrane protein		CDS
Protein of unknown function (DUF3251).		CDS
transcriptional regulator NrdR		CDS	TIGR00244
diaminohydroxyphosphoribosylaminopyrimidine deaminase (EC 3.5.4.26)	1.1.1.193, 3.5.4.26	CDS	TIGR00326, TIGR00227
6,7-dimethyl-8-ribityllumazine synthase (EC 2.5.1.78)	2.5.1.78	CDS	TIGR00114
NusB antitermination factor		CDS	TIGR01951
thiamine-phosphate kinase	2.7.4.16	CDS	TIGR01379
Phosphatidylglycerophosphatase A and related proteins	3.1.3.27	CDS
Predicted oxidoreductases (related to aryl-alcohol dehydrogenases)		CDS
1-deoxy-D-xylulose-5-phosphate synthase (EC 2.2.1.7)	2.2.1.7	CDS	TIGR00204
farnesyl-diphosphate synthase (EC 2.5.1.10)	2.5.1.1, 2.5.1.10	CDS
Exodeoxyribonuclease VII small subunit (EC 3.1.11.6)	3.1.11.6	CDS	TIGR01280
[ThiS-adenylate] sulfurtransferase		CDS	TIGR00342
DJ-1 family protein		CDS	TIGR01383
ketopantoate reductase (EC 1.1.1.169)	1.1.1.169	CDS	TIGR00745
Uncharacterized protein conserved in bacteria		CDS
Arabinose efflux permease		CDS
protoheme IX farnesyltransferase	2.5.1.-	CDS	TIGR01473
cytochrome bo3 quinol oxidase subunit 4 (EC 1.10.3.-)		CDS	TIGR02847
cytochrome bo3 quinol oxidase subunit 3 (EC 1.10.3.-)	1.10.3.-	CDS	TIGR02842
cytochrome bo3 quinol oxidase subunit 1 apoprotein (EC 1.10.3.-)	1.10.3.-	CDS	TIGR02843
cytochrome bo3 quinol oxidase subunit 2 (EC 1.10.3.-)	1.10.3.-	CDS	TIGR01433
AmpG-related permease		CDS	TIGR00901
Uncharacterized lipoprotein		CDS
transcriptional regulator, BolA protein family		CDS
trigger factor		CDS	TIGR00115
ATP-dependent Clp protease proteolytic subunit ClpP (EC 3.4.21.92)	3.4.21.92	CDS	TIGR00493
ATP-dependent Clp protease ATP-binding subunit ClpX (EC 3.4.21.92)		CDS	TIGR00382
ATP-dependent proteinase. Serine peptidase. MEROPS family S16	3.4.21.53	CDS	TIGR00763
bacterial nucleoid protein HU beta subunit		CDS
Parvulin-like peptidyl-prolyl isomerase	5.2.1.8	CDS
competence protein ComEA helix-hairpin-helix repeat region		CDS	TIGR00426
acyl-CoA thioester hydrolase, YbgC/YbaW family	3.1.2.-	CDS	TIGR00051
preQ(0) biosynthesis protein QueC		CDS	TIGR00364
ABC-type uncharacterized transport system, periplasmic component		CDS
HAD-superfamily hydrolase, subfamily IIB	3.6.1.-	CDS	TIGR01484, TIGR00099
transcriptional regulator, AsnC family		CDS
ABC-type multidrug transport system, ATPase and permease components		CDS
ABC-type multidrug transport system, ATPase and permease components		CDS
nitrogen regulatory protein P-II family		CDS
ammonium transporter (TC 1.A.11)		CDS	TIGR00836
acyl-CoA thioesterase II	3.1.2.-	CDS	TIGR00189
Uncharacterized protein conserved in bacteria		CDS
O(6)-alkylguanine repair protein YbaZ		CDS	TIGR00589
Uncharacterized conserved protein		CDS
Predicted signal transduction protein containing sensor and EAL domains		CDS
sigma70 family sigma factor YlaC.		CDS
Acetyltransferase (isoleucine patch superfamily)	2.3.1.79	CDS
Haemolysin expression modulating protein.		CDS
Biofilm formation regulator YbaJ.		CDS
The (Largely Gram-negative Bacterial) Hydrophobe/Amphiphile Efflux-1 (HAE1) Family		CDS	TIGR00915
RND family efflux transporter, MFP subunit		CDS	TIGR01730
transcriptional regulator, TetR family		CDS
Small-conductance mechanosensitive channel		CDS
Protein of unknown function (DUF2496).		CDS
restart primosome assembly protein PriC		CDS
Uncharacterized protein conserved in bacteria		CDS
adenine phosphoribosyltransferase (EC 2.4.2.7)	2.4.2.7	CDS	TIGR01090
DNA polymerase III, gamma subunit (EC 2.7.7.7)/DNA polymerase III, tau subunit (EC 2.7.7.7)	2.7.7.7	CDS	TIGR02397
DNA-binding protein, YbaB/EbfC family		CDS	TIGR00103
DNA replication and repair protein RecR		CDS	TIGR00615
Molecular chaperone, HSP90 family		CDS
Adenylate kinase (EC 2.7.4.3)	2.7.4.3	CDS	TIGR01351
Esterase/lipase	3.1.1.-	CDS
ferrochelatase (EC 4.99.1.1)	4.99.1.1	CDS	TIGR00109
inosine-guanosine kinase (EC 2.7.1.73)	2.7.1.73	CDS
Kef-type potassium/proton antiporter, CPA2 family (TC 2.A.37.1)		CDS	TIGR00932
Nitrate/nitrite transporter		CDS
5'-nucleotidase/2',3'-cyclic phosphodiesterase and related esterases	3.1.3.5, 3.6.1.45	CDS
Cys-tRNA(Pro) hydrolase (EC 3.1.1.-)		CDS	TIGR00011
Uncharacterized protein conserved in bacteria		CDS
addiction module antidote protein, HigA family		CDS	TIGR02607
copper-(or silver)-translocating P-type ATPase	3.6.3.4	CDS	TIGR01525, TIGR01511, TIGR01494
L-glutaminase (EC 3.5.1.2)	3.5.1.2	CDS	TIGR03814
amino acid/polyamine/organocation transporter, APC superfamily (TC 2.A.3)		CDS
Cu(I)-responsive transcriptional regulator		CDS	TIGR02044
Membrane protein implicated in regulation of membrane protease activity		CDS
SPFH domain, Band 7 family protein		CDS
ABC-type uncharacterized transport system, ATPase component		CDS
TIGR00245 family protein		CDS	TIGR00245, TIGR00245
Thioredoxin domain-containing protein		CDS
Short-chain dehydrogenases of various substrate specificities		CDS
Lysophospholipase L1 and related esterases	3.1.2.-, 3.1.1.5	CDS
Predicted ABC-type transport system involved in lysophospholipase L1 biosynthesis, ATPase component		CDS
Predicted ABC-type transport system involved in lysophospholipase L1 biosynthesis, permease component		CDS
RHS repeat-associated core domain		CDS	TIGR01643, TIGR03696
hypothetical protein		CDS
RHS repeat-associated core domain		CDS	TIGR03696
hypothetical protein		CDS
Winged helix-turn helix.		CDS
tRNA 2-selenouridine synthase (EC 2.9.1.-)	2.9.1.-	CDS	TIGR03167
Transcriptional regulator		CDS
Ureidoglycolate hydrolase	3.5.3.19	CDS
transcriptional regulator, IclR family		CDS
glyoxylate carboligase	4.1.1.47	CDS	TIGR01504
hydroxypyruvate isomerase	5.3.1.22	CDS	TIGR03234
2-hydroxy-3-oxopropionate reductase	1.1.1.60	CDS	TIGR01505
NCS1 nucleoside transporter family		CDS	TIGR00800
allantoinase	3.5.2.5	CDS	TIGR00857, TIGR03178
Xanthine/uracil permeases		CDS
glycerate kinase	2.7.1.31	CDS	TIGR00045
putative allantoin catabolism protein	3.5.3.-	CDS	TIGR03214
allantoate amidohydrolase	3.5.3.9	CDS	TIGR01879, TIGR03176
ureidoglycolate dehydrogenase	1.1.1.154	CDS	TIGR03175
Succinyl-CoA synthetase, alpha subunit		CDS
hypothetical protein		CDS
Protein of unknown function (DUF1116).		CDS
Protein of unknown function (DUF2877).		CDS
carbamate kinase (EC 2.7.2.2)	2.7.2.2	CDS	TIGR00746
5-(carboxyamino)imidazole ribonucleotide synthase	6.3.4.18	CDS	TIGR01161
5-(carboxyamino)imidazole ribonucleotide mutase	5.4.99.18	CDS	TIGR01162
UDP-2,3-diacylglucosamine hydrolase (EC 3.6.1.54)	3.6.1.54	CDS	TIGR01854
Peptidyl-prolyl cis-trans isomerase (rotamase) - cyclophilin family	5.2.1.8	CDS
cysteinyl-tRNA synthetase (EC 6.1.1.16)	6.1.1.16	CDS	TIGR00435
Predicted membrane-bound metal-dependent hydrolases		CDS
Uncharacterized conserved protein		CDS
5,10-methylene-tetrahydrofolate dehydrogenase/Methenyl tetrahydrofolate cyclohydrolase	3.5.4.9, 1.5.1.5	CDS
P pilus assembly protein, pilin FimA		CDS
P pilus assembly protein, chaperone PapD		CDS
P pilus assembly protein, porin PapC		CDS
P pilus assembly protein, pilin FimA		CDS
P pilus assembly protein, pilin FimA		CDS
two component transcriptional regulator, LuxR family		CDS
Site-specific recombinase XerD		CDS
hypothetical protein		CDS
Transposase.		CDS
Transposase and inactivated derivatives		CDS
Membrane transporters of cations and cationic drugs		CDS
Site-specific recombinases, DNA invertase Pin homologs		CDS
Raf kinase inhibitor-like protein, YbhB/YbcL family		CDS	TIGR00481
AraC-type DNA-binding domain-containing proteins		CDS
hypothetical protein		CDS
hypothetical protein		CDS
Protein of unknown function (DUF1364).		CDS
Holliday junction resolvase	3.1.22.4	CDS
Phage antitermination protein Q.		CDS
hypothetical protein		CDS
Transposase and inactivated derivatives, IS5 family		CDS
Outer membrane protein (porin)		CDS
Lysis protein S.		CDS
Phage-related lysozyme (muraminidase)	3.2.1.17	CDS
Bacteriophage lysis protein.	3.4.-	CDS
Bor protein.		CDS
Phage envelope protein		CDS
hypothetical protein		CDS
Phage DNA packaging protein, Nu1 subunit of terminase		CDS
Bacteriophage tail assembly protein		CDS
hypothetical protein		CDS
Caudovirales tail fibre assembly protein.		CDS
transcriptional regulator, AraC family		CDS
Outer membrane protease	3.4.23.49	CDS
transcriptional regulator, AraC family		CDS
hypothetical protein		CDS
Flp pilus assembly protein TadD, contains TPR repeats		CDS
Glycosyltransferases, probably involved in cell wall biogenesis		CDS
heavy metal sensor kinase	2.7.13.3	CDS	TIGR01386
heavy metal response regulator		CDS	TIGR01387
efflux transporter, outer membrane factor (OMF) lipoprotein, NodT family		CDS	TIGR01845
Uncharacterized conserved protein		CDS
RND family efflux transporter, MFP subunit		CDS	TIGR01730
heavy metal efflux pump (cobalt-zinc-cadmium)		CDS	TIGR00914
phenylalanine:proton symporter, AAT family (TC 2.A.3.1.1)		CDS
Small-conductance mechanosensitive channel		CDS
Nitroreductase	1.-, 1.5.1.34	CDS
Uncharacterized protein conserved in bacteria		CDS
Protein of unknown function (DUF1158).		CDS
carboxylate-amine ligase, YbdK family	6.3.-	CDS	TIGR02050
Hok/gef family.		CDS
FOG: Transposase and inactivated derivatives		CDS
Phosphopantetheinyl transferase component of siderophore synthetase	2.7.8.-	CDS
TonB-dependent siderophore receptor		CDS	TIGR01783
Enterochelin esterase and related enzymes		CDS
Uncharacterized protein conserved in bacteria		CDS
amino acid adenylation domain	2.7.7.-	CDS	TIGR01733
ABC-type cobalamin/Fe3+-siderophores transport systems, ATPase components	3.6.3.34	CDS
Chain length determinant protein		CDS
ABC-type enterobactin transport system, permease component		CDS
ABC-type Fe3+-siderophore transport system, permease component		CDS
Arabinose efflux permease		CDS
ABC-type Fe2+-enterobactin transport system, periplasmic component		CDS
isochorismate synthase (EC 5.4.4.2)	5.4.4.2	CDS	TIGR00543
2,3-dihydroxybenzoate-AMP ligase	2.7.7.58	CDS	TIGR02275
Isochorismate hydrolase	3.3.2.1	CDS
Dehydrogenases with different specificities (related to short-chain alcohol dehydrogenases)	1.3.1.28	CDS
uncharacterized domain 1		CDS	TIGR00369
Carbon starvation protein, predicted membrane protein		CDS
Uncharacterized small protein		CDS
Glycerol dehydrogenase and related enzymes	1.1.-	CDS
Aspartate/tyrosine/aromatic aminotransferase	2.6.1.-	CDS
Predicted transcriptional regulators		CDS
Predicted phosphoadenosine phosphosulfate sulfotransferase		CDS
Transcriptional regulator		CDS
Thiol:disulfide interchange protein DsbC		CDS
peroxiredoxin	1.11.1.15	CDS	TIGR03137
alkyl hydroperoxide reductase, F subunit		CDS	TIGR03140
Universal stress protein UspA and related nucleotide-binding proteins		CDS
glutathione-independent formaldehyde dehydrogenase		CDS
hypothetical protein		CDS
Transcription elongation factor		CDS
Ribonuclease I	3.1.27.6	CDS
anion transporter		CDS	TIGR00785
triphosphoribosyl-dephospho-CoA synthase CitG	2.7.8.25	CDS	TIGR03125
holo-ACP synthase CitX	2.7.7.61	CDS	TIGR03124
citrate lyase, alpha subunit	2.8.3.10, 4.1.3.6	CDS	TIGR01584
citrate lyase, beta subunit	4.1.3.34, 4.1.3.6	CDS	TIGR01588
citrate lyase acyl carrier protein	4.1.3.6	CDS	TIGR01608
[citrate (pro-3S)-lyase] ligase	6.2.1.22	CDS	TIGR00125, TIGR00124
Signal transduction histidine kinase regulating citrate/malate metabolism	2.7.13.3	CDS
Response regulator of citrate/malate metabolism		CDS
c4-dicarboxylate anaerobic carrier family protein		CDS	TIGR00771
Antimicrobial peptide resistance and lipid A acylation PagP	2.3.1.-	CDS
cold shock protein E (CspE)		CDS
camphor resistance protein CrcB		CDS	TIGR00494
hypothetical protein		CDS
Predicted amidohydrolase		CDS
Sec-independent protein translocase TatE		CDS	TIGR01411
lipoate synthase	2.8.1.8	CDS	TIGR00510
Transcriptional regulator		CDS
lipoate-protein ligase B	2.3.1.181	CDS	TIGR00214
Uncharacterized conserved protein		CDS
penicillin-binding protein 6. Serine peptidase. MEROPS family S11	3.4.16.4	CDS
rare lipoprotein A		CDS	TIGR00413
cell elongation-specific peptidoglycan biosynthesis regulator RodA		CDS	TIGR02210
penicillin-binding protein 2		CDS	TIGR03423
23S rRNA (pseudouridine-1915-N(3)-) methyltransferase	2.1.1.177	CDS	TIGR00246
iojap-like ribosome-associated protein		CDS	TIGR00090
alpha-ribazole phosphatase	3.1.3.73	CDS	TIGR03162
nicotinate-nucleotide adenylyltransferase (EC 2.7.7.18)	2.7.7.18	CDS	TIGR00125, TIGR00482
DNA polymerase III, delta subunit (EC 2.7.7.7)	2.7.7.7	CDS	TIGR01128
Rare lipoprotein B		CDS
leucyl-tRNA synthetase (EC 6.1.1.4)	6.1.1.4	CDS	TIGR00396
Protein of unknown function (DUF1451).		CDS
FOG: TPR repeat, SEL1 subfamily		CDS
Protein of unknown function (DUF1266).		CDS
DnaJ domain.		CDS
Sel1 repeat.		CDS
Protein of unknown function (DUF1266).		CDS
hypothetical protein		CDS
Molecular chaperone		CDS
Inosine-uridine nucleoside N-ribohydrolase	3.2.-	CDS
L-glutamate ABC transporter ATP-binding protein/L-aspartate ABC transporter ATP-binding protein	3.6.3.-	CDS
L-glutamate ABC transporter membrane protein/L-aspartate ABC transporter membrane protein		CDS	TIGR01726
L-glutamate ABC transporter membrane protein/L-aspartate ABC transporter membrane protein		CDS	TIGR01726
L-glutamate-binding protein/L-aspartate-binding protein		CDS
Transposase and inactivated derivatives, IS5 family		CDS
Apolipoprotein N-acyltransferase	2.3.1.-	CDS	TIGR00546
Putative Mg2+ and Co2+ transporter CorC		CDS
metalloprotein, YbeY/UPF0054 family		CDS	TIGR00043
Phosphate starvation-inducible protein PhoH, predicted ATPase		CDS
tRNA-i(6)A37 thiotransferase enzyme MiaB		CDS	TIGR00089, TIGR01574
Ubiquinone biosynthesis hydroxylase, UbiH/UbiF/VisC/COQ6 family	1.14.13.-	CDS	TIGR01988
asparagine synthase (glutamine-hydrolysing) (EC 6.3.5.4)	6.3.5.4	CDS	TIGR01536
Predicted sugar phosphatases of the HAD superfamily		CDS	TIGR01460
N-acetylglucosamine repressor, NagC		CDS
N-acetylglucosamine 6-phosphate deacetylase (EC 3.5.1.25)	3.5.1.25	CDS	TIGR00221
glucosamine-6-phosphate deaminase (EC 3.5.99.6)	3.5.99.6	CDS	TIGR00502
PTS system N-acetylglucosamine-specific IIA component, Glc family (TC 4.A.1.1.2)/PTS system N-acetylglucosamine-specific IIB component, Glc family (TC 4.A.1.1.2)/PTS system N-acetylglucosamine-specific IIC component, Glc family (TC 4.A.1.1.2)		CDS	TIGR01998, TIGR00826, TIGR00830
glutaminyl-tRNA synthetase (EC 6.1.1.18)	6.1.1.18	CDS	TIGR00440
outer membrane porin, OprD family.		CDS
YbfN-like lipoprotein.		CDS
Fe2+/Zn2+ uptake regulation proteins		CDS
flavodoxin, long chain		CDS	TIGR01752
Ribbon-helix-helix protein, copG family.		CDS
Predicted hydrolases or acyltransferases (alpha/beta hydrolase superfamily)		CDS
negative regulator of replication initiation SeqA		CDS
phosphoglucomutase, alpha-D-glucose phosphate-specific	5.4.2.2	CDS	TIGR01132
hypothetical protein		CDS
Protein of unknown function DUF2625.		CDS
putrescine:ornithine antiporter, APA family (TC 2.A.3.2.1)		CDS	TIGR00905
ornithine decarboxylase (EC 4.1.1.17)	4.1.1.17	CDS
hypothetical protein		CDS
Response regulators consisting of a CheY-like receiver domain and a winged-helix DNA-binding domain		CDS
Osmosensitive K+ channel histidine kinase	2.7.13.3	CDS
K+-transporting ATPase, C subunit	3.6.3.12	CDS	TIGR00681
K+-transporting ATPase, B subunit	3.6.3.12	CDS	TIGR01497, TIGR01494
K+-transporting ATPase, KdpA	3.6.3.12	CDS	TIGR00680
Protein of unknown function (DUF2517).		CDS
RHS repeat-associated core domain		CDS	TIGR03696, TIGR01643
hypothetical protein		CDS
RHS repeat-associated core domain		CDS	TIGR03696
hypothetical protein		CDS
Transposase		CDS
Transposase		CDS
Transposase		CDS
Uncharacterized conserved protein		CDS
deoxyribodipyrimidine photo-lyase type I	4.1.99.3	CDS
amino acid/peptide transporter (Peptide:H+ symporter), bacterial		CDS	TIGR00924
dinuclear metal center protein, YbgI/SA1388 family		CDS	TIGR00486
TIGR00370 family protein		CDS	TIGR00370, TIGR00370
biotin-dependent carboxylase uncharacterized domain		CDS	TIGR00724
Uncharacterized proteins, homologs of lactam utilization protein B		CDS
membrane protein AbrB duplication		CDS	TIGR03082
Formamidopyrimidine-DNA glycosylase	3.2.2.-, 4.2.99.18	CDS
Fimbrial protein.		CDS
P pilus assembly protein, chaperone PapD		CDS
P pilus assembly protein, porin PapC		CDS
P pilus assembly protein, pilin FimA		CDS
citrate synthase (EC 2.3.3.1)	2.3.3.1	CDS	TIGR01798
succinate dehydrogenase subunit C (EC 1.3.5.1)		CDS	TIGR02970
succinate dehydrogenase subunit D (EC 1.3.5.1)		CDS	TIGR02968
succinate dehydrogenase subunit A (EC 1.3.5.1)	1.3.99.1	CDS	TIGR01812, TIGR01816
succinate dehydrogenase and fumarate reductase iron-sulfur protein	1.3.99.1	CDS	TIGR00384
2-oxoglutarate dehydrogenase E1 component (EC 1.2.4.2)	1.2.4.2	CDS	TIGR00239
2-oxoglutarate dehydrogenase E2 component (EC 2.3.1.61)	2.3.1.61	CDS	TIGR01347
succinyl-CoA synthetase (ADP-forming) beta subunit (EC 6.2.1.5)	6.2.1.5	CDS	TIGR01016
succinyl-CoA synthetase (ADP-forming) alpha subunit (EC 6.2.1.5)	6.2.1.5	CDS	TIGR01019
transcriptional regulator, GntR family		CDS
PTS system mannosylglycerate-specific IIA component, Fru family (TC 4.A.2.1.3)/PTS system mannosylglycerate-specific IIB component, Fru family (TC 4.A.2.1.3)/PTS system mannosylglycerate-specific IIC component, Fru family (TC 4.A.2.1.3)		CDS	TIGR00829, TIGR01427, TIGR00848
Alpha-mannosidase	3.2.1.170	CDS
cytochrome bd-I ubiquinol oxidase subunit 1 apoprotein (EC 1.10.3.10)	1.10.3.-	CDS
cytochrome bd-I ubiquinol oxidase subunit 2 apoprotein (EC 1.10.3.10)	1.10.3.-	CDS	TIGR00203
cyd operon protein YbgE		CDS	TIGR02112
tol-pal system-associated acyl-CoA thioesterase	3.1.2.-	CDS	TIGR02799, TIGR00051
Cell division and transport-associated protein TolQ (TC 2.C.1.2.1)		CDS	TIGR02796
Cell division and transport-associated protein TolR (TC 2.C.1.2.1)		CDS	TIGR02801
Cell division and transport-associated protein TolA (TC 2.C.1.2.1)		CDS	TIGR02794
tol-pal system beta propeller repeat protein TolB		CDS	TIGR02800
peptidoglycan-associated lipoprotein		CDS	TIGR02802
tol-pal system protein YbgF		CDS	TIGR02795
quinolinate synthetase (EC 2.5.1.72)	2.5.1.72	CDS	TIGR00550
cation diffusion facilitator family transporter		CDS	TIGR01297
nicotinamide mononucleotide transporter PnuC		CDS	TIGR01528
YbgS-like protein.		CDS
3-deoxy-D-arabinoheptulosonate-7-phosphate synthase (EC 2.5.1.54)	2.5.1.54	CDS	TIGR00034
phosphoglycerate mutase (EC 5.4.2.1)	5.4.2.1	CDS	TIGR01258
aldose 1-epimerase (EC 5.1.3.3)	5.1.3.3	CDS	TIGR02636
galactokinase (EC 2.7.1.6)	2.7.1.6	CDS	TIGR00131
UTP-hexose-1-phosphate uridylyltransferase (EC 2.7.7.10)/UDP-glucose-hexose-1-phosphate uridylyltransferase (EC 2.7.7.12)	2.7.7.12	CDS	TIGR00209
UDP-galactose 4-epimerase (EC 5.1.3.2)	5.1.3.2	CDS	TIGR01179
ABC-type molybdenum transport system, ATPase component/photorepair protein PhrA		CDS
molybdate transport repressor, ModE		CDS	TIGR00637, TIGR00638
molybdenum ABC transporter, periplasmic molybdate-binding protein		CDS	TIGR01256
molybdate ABC transporter, permease protein		CDS	TIGR02141
molybdenum ABC transporter, ATP-binding protein	3.6.3.29	CDS	TIGR00638, TIGR02142
HAD-superfamily hydrolase, subfamily IIB		CDS	TIGR01484, TIGR00099
3-carboxymuconate cyclase	3.1.1.31	CDS
Transcriptional regulator		CDS
Uncharacterized protein conserved in bacteria		CDS
anion transporter		CDS	TIGR00785
Aconitase A	4.2.1.3	CDS
Pectin methylesterase	3.1.1.11	CDS
phospholipid-binding protein, PBP family		CDS	TIGR00481
adenosylmethionine-8-amino-7-oxononanoate transaminase	2.6.1.62	CDS	TIGR00508
biotin synthase (EC 2.8.1.6)	2.8.1.6	CDS	TIGR00433
8-amino-7-oxononanoate synthase (EC 2.3.1.47)	2.3.1.47	CDS	TIGR00858
pimeloyl-CoA biosynthesis protein BioC	2.1.1.197	CDS	TIGR02072
dethiobiotin synthase	6.3.3.3	CDS	TIGR00347
Excinuclease ABC subunit B		CDS	TIGR00631
conserved hypothetical protein, cofD-related		CDS	TIGR01826
cyclic pyranopterin monophosphate synthase subunit MoaA (EC 4.1.99.18)		CDS	TIGR02666
molybdenum cofactor biosynthesis protein B, proteobacterial		CDS	TIGR00177, TIGR02667
cyclic pyranopterin monophosphate synthase subunit MoaC (EC 4.1.99.18)		CDS	TIGR00581
molybdopterin synthase subunit MoaD (EC 2.8.1.12)		CDS	TIGR01682
molybdopterin synthase subunit MoaE (EC 2.8.1.12)	2.-	CDS
Integral membrane protein, interacts with FtsH		CDS
Integral membrane protein, interacts with FtsH		CDS
Predicted integral membrane protein		CDS
Phosphatidylserine/phosphatidylglycerophosphate/cardiolipin synthases and related enzymes	2.7.8.-	CDS
Metal-dependent hydrolase		CDS
ABC-type multidrug transport system, permease component		CDS
Putative inner membrane protein YbhQ.		CDS
ABC-type multidrug transport system, permease component		CDS
ABC-type multidrug transport system, ATPase component		CDS
Multidrug resistance efflux pump		CDS
transcriptional regulator, TetR family		CDS
Superfamily II DNA and RNA helicases	3.6.4.13	CDS
conserved hypothetical protein, ribA/ribD-fused		CDS	TIGR02464
Rad3-related DNA helicases	3.6.4.12	CDS
Anthranilate phosphoribosyltransferase		CDS
Malate/L-lactate dehydrogenases	1.1.1.-	CDS
Protein of unknown function (DUF1471).		CDS
transcriptional regulator, TraR/DksA family		CDS	TIGR02419
Uncharacterized iron-regulated protein	1.14.11.-	CDS
TonB-dependent siderophore receptor		CDS	TIGR01783
Protein of unknown function (DUF1471).		CDS
Small-conductance mechanosensitive channel		CDS
23S rRNA m(6)A-1618 methyltransferase (EC 2.1.1.48)	2.1.1.181	CDS
L-glutamine ABC transporter ATP-binding protein	3.6.3.-	CDS
L-glutamine ABC transporter membrane protein		CDS	TIGR01726
L-glutamine-binding protein		CDS	TIGR01096
DNA-binding ferritin-like protein (oxidative damage protectant)		CDS
Predicted permease, DMT superfamily		CDS
Opacity protein and related surface antigens		CDS
Predicted membrane-associated, metal-dependent hydrolase		CDS
iron (metal) dependent repressor, DtxR family		CDS
transporter, YbiR family		CDS
Uncharacterized protein conserved in bacteria		CDS
ATPase components of ABC transporters with duplicated ATPase domains		CDS
Protein of unknown function (DUF1479).		CDS
HAD-superfamily hydrolase, subfamily IIB	3.1.3.23	CDS	TIGR01484, TIGR00099
pyruvate formate-lyase	2.3.1.54	CDS	TIGR01774
glycyl-radical enzyme activating protein family	1.97.1.4	CDS	TIGR02494
fructose 6-phosphate aldolase (EC 4.1.2.-)	4.1.2.-	CDS	TIGR00875
[molybdopterin synthase] sulfurylase		CDS	TIGR02355
molybdopterin molybdochelatase (EC 2.10.1.1)		CDS	TIGR00177
asparaginase (EC 3.5.1.1)	3.4.19.5	CDS
ATPase components of various ABC-type transport systems, contain duplicated ATPase		CDS	TIGR01727
ABC-type dipeptide transport system, periplasmic component		CDS
ABC-type dipeptide/oligopeptide/nickel transport systems, permease components		CDS
ABC-type dipeptide/oligopeptide/nickel transport systems, permease components		CDS
FOG: EAL domain		CDS
diguanylate cyclase (GGDEF) domain		CDS	TIGR00254
SSU ribosomal protein S12P methylthiotransferase (EC 2.-.-.-)	2.-	CDS	TIGR01125, TIGR00089
Biofilm formation protein (YliH/bssR).		CDS
Glutathione S-transferase		CDS
Glucose/sorbosone dehydrogenases		CDS
penicillin-binding protein 6. Serine peptidase. MEROPS family S11	3.4.16.4	CDS
transcriptional regulator, DeoR family		CDS
Undecaprenyl-diphosphatase (EC 3.6.1.27)	3.6.1.27	CDS
Arabinose efflux permease		CDS
hypothetical protein		CDS
HAD-superfamily hydrolase, subfamily IIB		CDS	TIGR01484, TIGR00099
Major Facilitator Superfamily.		CDS
transcriptional regulator, TetR family		CDS
Predicted permease		CDS	TIGR01625
Putative inner membrane protein of Enterobacteriaceae.		CDS
Glutaredoxin, GrxA family		CDS	TIGR02183
Protein of unknown function (DUF1418).		CDS
Nitroreductase	1.-	CDS
SSU ribosomal protein S6P modification protein		CDS	TIGR00768
Putative bacterial sensory transduction regulator.		CDS
Spermidine/putrescine-binding periplasmic protein		CDS
spermidine/putrescine ABC transporter ATP-binding subunit		CDS	TIGR01187
ABC-type spermidine/putrescine transport system, permease component I		CDS
ABC-type spermidine/putrescine transport system, permease component II		CDS
Protein of unknown function (DUF2593).		CDS
23S rRNA m(5)U-747 methyltransferase (EC 2.1.1.189)	2.1.1.189	CDS	TIGR00479, TIGR02085
L-arginine-binding protein		CDS	TIGR01096
L-arginine ABC transporter membrane protein		CDS	TIGR01726
L-arginine ABC transporter membrane protein		CDS	TIGR01726
L-arginine-binding protein		CDS	TIGR01096
L-arginine ABC transporter ATP-binding protein	3.6.3.-	CDS
hypothetical protein		CDS
Uncharacterized conserved protein		CDS
Nucleoside-diphosphate-sugar epimerases		CDS
Negative regulator of beta-lactamase expression	3.5.1.28	CDS
Predicted nucleoside-diphosphate-sugar epimerases		CDS
L-threonine aldolase (EC 4.1.2.5)	4.1.2.5	CDS
pyruvate dehydrogenase (quinone) (EC 1.2.5.1)	1.2.5.1	CDS
Flavodoxin reductases (ferredoxin-NADPH reductases) family 1	1.-	CDS
hydroxylamine reductase precursor (EC 1.7.99.1)	1.7.-	CDS	TIGR01703
Predicted membrane protein		CDS
MIP family channel proteins		CDS	TIGR00861
Uncharacterized protein conserved in bacteria		CDS
Predicted ATP-dependent endonuclease of the OLD family		CDS
RND family efflux transporter, MFP subunit		CDS	TIGR01730
ABC-type antimicrobial peptide transport system, ATPase component	3.6.3.-	CDS
cold-shock DNA-binding protein family		CDS	TIGR02381
Uncharacterized conserved protein		CDS
ATP-dependent Clp protease ATP-binding subunit ClpA (EC 3.4.21.92)		CDS	TIGR02639
bacterial translation initiation factor 1 (bIF-1)		CDS	TIGR00008
leucyl/phenylalanyl-tRNA--protein transferase	2.3.2.6	CDS	TIGR00667
thiol reductant ABC exporter, CydC subunit		CDS	TIGR02868
thiol reductant ABC exporter, CydD subunit		CDS	TIGR02857
thioredoxin-disulfide reductase	1.8.1.9	CDS	TIGR01292
transcriptional regulator, AsnC family		CDS
DNA translocase FtsK		CDS
periplasmic chaperone LolA		CDS	TIGR00547
Recombination protein MgsA		CDS
seryl-tRNA synthetase (EC 6.1.1.11)	6.1.1.11	CDS	TIGR00414
anaerobic dimethyl sulfoxide reductase, A subunit, DmsA/YnfE family	1.8.5.3	CDS	TIGR00509, TIGR02166, TIGR01409
DMSO reductase, iron-sulfur subunit		CDS	TIGR02951
DMSO reductase anchor subunit		CDS
Amidases related to nicotinamidase		CDS
Arabinose efflux permease		CDS
amino acid/polyamine/organocation transporter, APC superfamily (TC 2.A.3)		CDS
transcriptional regulator, LysR family		CDS
Putative NADPH-quinone reductase (modulator of drug activity B)		CDS
pyruvate formate-lyase 1-activating enzyme	1.97.1.4	CDS	TIGR02493
formate acetyltransferase 1	2.3.1.54	CDS	TIGR01255
formate transporter FocA		CDS	TIGR00790, TIGR04060
uncharacterized domain		CDS	TIGR00702
Predicted membrane protein		CDS
phosphoserine aminotransferase apoenzyme (EC 2.6.1.52)	2.6.1.52	CDS	TIGR01364
3-phosphoshikimate 1-carboxyvinyltransferase (EC 2.5.1.19)	2.5.1.19	CDS	TIGR01356
Zn-dependent protease with chaperone function	3.4.24.-	CDS
cytidylate kinase (EC 2.7.4.14)	2.7.4.14	CDS	TIGR00017
SSU ribosomal protein S1P		CDS	TIGR00717
integration host factor, beta subunit		CDS	TIGR00988
DNA internalization-related competence protein ComEC/Rec2		CDS	TIGR00360, TIGR00361
lipid A export permease/ATP-binding protein MsbA	3.6.3.-	CDS	TIGR02203
lipid-A-disaccharide kinase (EC 2.7.1.130)	2.7.1.130	CDS	TIGR00682
Uncharacterized protein conserved in bacteria		CDS
Uncharacterized conserved protein		CDS
3-deoxy-D-manno-octulosonate cytidylyltransferase	2.7.7.38	CDS	TIGR00466
Uncharacterized conserved protein		CDS
hypothetical protein		CDS
2-polyprenyl-3-methyl-5-hydroxy-6-metoxy-1,4-benzoquinol methylase		CDS
bacterial condensin subunit MukF		CDS
bacterial condensin subunit MukE		CDS
bacterial condensin subunit MukB		CDS
Uncharacterized protein conserved in bacteria		CDS
Uncharacterized protein conserved in bacteria		CDS
Zn-dependent hydrolases, including glyoxylases		CDS
Aspartate/tyrosine/aromatic aminotransferase	2.6.1.1	CDS
Outer membrane protein (porin)		CDS
asparaginyl-tRNA synthetase (EC 6.1.1.22)	6.1.1.22	CDS	TIGR00457
nicotinate phosphoribosyltransferase	2.4.2.11	CDS	TIGR01514
aminopeptidase N, Escherichia coli type	3.4.11.2	CDS	TIGR02414
ABC-type nitrate/sulfonate/bicarbonate transport system, ATPase component	3.6.3.-	CDS
ABC-type nitrate/sulfonate/bicarbonate transport system, permease component		CDS
alkanesulfonate monooxygenase (EC 1.14.14.5)	1.14.14.5	CDS	TIGR03565
ABC transporter, substrate-binding protein, aliphatic sulfonates family		CDS	TIGR01728
FMN reductase, SsuE family		CDS	TIGR03567
P pilus assembly protein, pilin FimA		CDS
P pilus assembly protein, chaperone PapD		CDS
P pilus assembly protein, porin PapC		CDS
P pilus assembly protein, pilin FimA		CDS
P pilus assembly protein, pilin FimA		CDS
P pilus assembly protein, pilin FimA		CDS
P pilus assembly protein, chaperone PapD		CDS
dihydroorotate oxidase A (EC 1.3.3.1)	1.3.98.1	CDS	TIGR01036
Uncharacterized Fe-S protein		CDS
Protein of unknown function (DUF1379).		CDS
23S rRNA m(2)G-2445 methyltransferase (EC 2.1.1.52)	2.1.1.173	CDS
ATPase components of ABC transporters with duplicated ATPase domains		CDS
integral membrane protein, PqiA family		CDS	TIGR00155
Paraquat-inducible protein B		CDS
Uncharacterized protein conserved in bacteria		CDS
Ribosome modulation factor		CDS
3-hydroxydecanoyl-[acyl-carrier-protein] dehydratase (EC 4.2.1.60)	4.2.1.60	CDS	TIGR01749
Predicted ATP-dependent protease	3.4.21.-	CDS
Uncharacterized protein conserved in bacteria		CDS
Outer membrane protein and related peptidoglycan-associated (lipo)proteins		CDS
SOS cell division inhibitor SulA		CDS	TIGR00623
hypothetical membrane protein, TIGR01666		CDS	TIGR01667, TIGR01666
regulator of competence-specific genes		CDS
Predicted membrane protein		CDS
Superfamily I DNA and RNA helicases	3.6.4.12	CDS
methylglyoxal synthase	4.2.3.3	CDS	TIGR00160
Uncharacterized protein conserved in bacteria		CDS
Predicted CoA-binding protein		CDS
hemimethylated DNA binding domain		CDS	TIGR02097
23S rRNA m(5)C-1962 methyltransferase (EC 2.1.1.191)	2.1.1.191	CDS
sulfur relay protein, TusE/DsrC/DsvC family	2.8.1.-	CDS	TIGR03342
Acylphosphatases	3.6.1.7	CDS
Integral membrane protein, interacts with FtsH		CDS
[NiFe]-hydrogenase I apoprotein, small subunit	1.12.99.6	CDS	TIGR01409, TIGR00391
[NiFe]-hydrogenase I apoprotein, large subunit	1.12.99.6	CDS
[NiFe]-hydrogenase I apocytochrome b subunit		CDS	TIGR02125
Hydrogenase 1 maturation peptidase HyaD. Aspartic peptidase. MEROPS family A31	3.4.24.-	CDS	TIGR00140, TIGR00072
Tat proofreading chaperone HyaE		CDS
HupH hydrogenase expression protein, C-terminal conserved region.		CDS
cytochrome bd-II ubiquinol oxidase subunit 1 apoprotein (EC 1.10.3.11)	1.10.3.-	CDS
cytochrome bd-II ubiquinol oxidase subunit 2 apoprotein (EC 1.10.3.11)	1.10.3.-	CDS	TIGR00203
Histidine phosphatase superfamily (branch 2).	3.1.3.26, 3.1.3.2	CDS
capsular exopolysaccharide family		CDS	TIGR01007
Protein-tyrosine-phosphatase	3.1.3.48	CDS
Periplasmic protein involved in polysaccharide export		CDS
Bacterial putative lipoprotein (DUF940).		CDS
Capsule biosynthesis GfcC.		CDS
Protein of unknown function (DUF2886).		CDS
hypothetical protein		CDS
Transposase and inactivated derivatives		CDS
Transposase and inactivated derivatives, IS1 family		CDS
cold-shock DNA-binding protein family		CDS
GnsA/GnsB family.		CDS
Polyferredoxin		CDS
histidine kinase TorS	2.7.13.3	CDS	TIGR02956
response regulator TorR		CDS
TMAO-binding protein		CDS	TIGR02955
trimethylamine-N-oxide reductase c-type cytochrome TorC		CDS	TIGR02162
trimethylamine-N-oxide reductase TorA	1.7.2.3	CDS	TIGR02164, TIGR00509
Tat proofreading chaperone TorD		CDS
MerR HTH family regulatory protein.		CDS
DnaJ-class molecular chaperone with C-terminal Zn finger domain		CDS
hypothetical protein		CDS
Histidine phosphatase superfamily (branch 2).	3.1.3.10	CDS
YccJ-like protein.		CDS
NAD(P)H:quinone oxidoreductase, type IV		CDS	TIGR01755
Stress-induced bacterial acidophilic repeat motif.		CDS
pyrimidine utilization transport protein G		CDS	TIGR00801, TIGR03616
pyrimidine utilization flavin reductase protein F	1.5.1.-	CDS	TIGR03615
Nitroreductase	1.1.1.-	CDS
pyrimidine utilization protein D	3.5.1.-	CDS	TIGR03611
pyrimidine utilization protein C		CDS	TIGR03610
pyrimidine utilization protein B		CDS	TIGR03614
pyrimidine utilization protein A		CDS	TIGR03612
transcriptional regulator, TetR family		CDS	TIGR03613
L-proline dehydrogenase (EC 1.5.99.8)/delta-1-pyrroline-5-carboxylate dehydrogenase (EC 1.5.1.12)	1.5.1.12, 1.5.99.8	CDS	TIGR01238
sodium/proline symporter		CDS	TIGR00813, TIGR02121
High-affinity Fe2+/Pb2+ permease		CDS	TIGR00145
Predicted periplasmic lipoprotein involved in iron transport		CDS
Tat-translocated enzyme	1.11.1.19	CDS	TIGR01413, TIGR01412
Phosphate starvation-inducible protein PhoH, predicted ATPase		CDS
poly-beta-1,6-N-acetyl-D-glucosamine biosynthesis protein PgaD		CDS	TIGR03940
poly-beta-1,6 N-acetyl-D-glucosamine synthase	2.4.-	CDS	TIGR03937
poly-beta-1,6-N-acetyl-D-glucosamine N-deacetylase PgaB	3.-	CDS	TIGR03938
poly acetylglucosamine porin (TC 1.B.55)		CDS	TIGR03939
diguanylate cyclase (GGDEF) domain		CDS	TIGR00254
Transposase and inactivated derivatives		CDS
Transposase.		CDS
hypothetical protein		CDS
hypothetical protein		CDS
Phosphoglycerate dehydrogenase and related dehydrogenases	1.1.1.81, 1.1.1.79	CDS
Histidinol phosphatase and related hydrolases of the PHP family		CDS
Uncharacterized component of anaerobic dehydrogenases		CDS
Protein of unknown function (DUF1097).		CDS
Uncharacterized protein involved in formation of curli polymers		CDS
Type VIII secretion system (T8SS), CsgF protein.		CDS
Curli assembly protein CsgE.		CDS
Response regulator containing a CheY-like receiver domain and an HTH DNA-binding domain		CDS
Curlin associated repeat.		CDS
Curlin associated repeat.		CDS
Thin aggregative fimbriae synthesis protein.		CDS
hypothetical protein		CDS
Predicted phosphatase homologous to the C-terminal domain of histone macroH2A1		CDS
Phosphatidylserine/phosphatidylglycerophosphate/cardiolipin synthases and related enzymes		CDS
Predicted acyltransferases	2.1.-	CDS
Periplasmic glucans biosynthesis protein		CDS
Membrane glycosyltransferase	2.4.1.-	CDS
Predicted periplasmic lipoprotein		CDS
MsyB protein.		CDS
Arabinose efflux permease		CDS
lipid A biosynthesis lauroyl (or palmitoleoyl) acyltransferase	2.3.1.-	CDS	TIGR02207
Predicted sulfurtransferase		CDS
Uncharacterized conserved protein		CDS
Cytochrome B561		CDS
Glycine/D-amino acid oxidases (deaminating)	1.5.3.-	CDS	TIGR01377
BssS protein family.		CDS
DinI-like family.		CDS
dihydroorotase (EC 3.5.2.3)	3.5.2.3	CDS	TIGR00856
Protein of unknown function (DUF1439).		CDS
Glutaredoxin, GrxB family		CDS	TIGR02182
Arabinose efflux permease		CDS
[SSU ribosomal protein S5P]-alanine acetyltransferase (EC 2.3.1.128)	2.3.1.128	CDS
Uncharacterized protein conserved in bacteria		CDS
Predicted dehydrogenases and related proteins		CDS
integral membrane protein MviN		CDS	TIGR01695
Flagellar biosynthesis/type III secretory pathway chaperone		CDS
anti-sigma-28 factor, FlgM family		CDS	TIGR03824
flagella basal body P-ring formation protein FlgA		CDS	TIGR03170
flagellar basal-body rod protein FlgB		CDS	TIGR01396
flagellar basal-body rod protein FlgC		CDS	TIGR01395
Flagellar hook capping protein		CDS
fagellar hook-basal body proteins		CDS	TIGR03506
fagellar hook-basal body proteins		CDS	TIGR03506
flagellar basal-body rod protein FlgG, Gram-negative bacteria		CDS	TIGR02488, TIGR03506, TIGR01396
Flagellar basal body L-ring protein		CDS
Flagellar basal-body P-ring protein		CDS
flagellar rod assembly protein/muramidase FlgJ		CDS	TIGR02541
flagellar hook-associated protein FlgK		CDS	TIGR02492
flagellar hook-associated protein 3		CDS	TIGR02550
RNAse E (EC 3.1.26.12)	3.1.26.12	CDS	TIGR00757
ribosomal large subunit pseudouridine synthase C (EC 5.4.99.24)	5.4.99.24	CDS	TIGR00005
MAF protein		CDS	TIGR00172
Predicted metal-binding, possibly nucleic acid-binding protein		CDS
LSU ribosomal protein L32P		CDS	TIGR01031
phosphate:acyl-[acyl carrier protein] acyltransferase	2.3.1.15	CDS	TIGR00182
3-oxoacyl-[acyl-carrier-protein] synthase III (EC 2.3.1.41)	2.3.1.180	CDS	TIGR00747
[Acyl-carrier-protein] S-malonyltransferase (EC 2.3.1.39)	2.3.1.39	CDS	TIGR00128
3-oxoacyl-[acyl-carrier-protein] reductase (EC 1.1.1.100)	1.1.1.100	CDS	TIGR01830
acyl carrier protein		CDS	TIGR00517
3-oxoacyl-[acyl-carrier-protein] synthase II (EC 2.3.1.41)	2.3.1.179	CDS	TIGR03150
aminodeoxychorismate lyase apoprotein (EC 4.1.3.38)	4.1.3.38	CDS	TIGR03461
conserved hypothetical protein, YceG family		CDS	TIGR00247
thymidylate kinase (EC 2.7.4.9)	2.7.4.9	CDS	TIGR00041
DNA polymerase III, delta prime subunit (EC 2.7.7.7)	2.7.7.7	CDS	TIGR00678
hydrolase, TatD family	3.1.21.-	CDS	TIGR00010
PTS system D-glucose-specific IIB component, Glc family (TC 4.A.1.1.1)/PTS system D-glucose-specific IIC component, Glc family (TC 4.A.1.1.1)		CDS	TIGR00852, TIGR00826, TIGR02002
TonB-dependent siderophore receptor		CDS	TIGR01783
Diadenosine tetraphosphate (Ap4A) hydrolase and other HIT family hydrolases		CDS
Predicted periplasmic lipoprotein		CDS
uncharacterized proteobacterial lipoprotein		CDS	TIGR02722
thiamine kinase	2.7.1.89	CDS	TIGR02721
beta-N-acetylhexosaminidase (EC:3.2.1.52)	3.2.1.52	CDS
Predicted esterase		CDS
NADH dehydrogenase, FAD-containing subunit	1.6.99.3	CDS
Predicted outer membrane lipoprotein		CDS
transcriptional regulator, TetR family		CDS
Protein of unknown function (DUF1471).		CDS
Uncharacterized protein conserved in bacteria		CDS
transcription-repair coupling factor (mfd)	3.6.4.-	CDS	TIGR00580
Predicted membrane protein		CDS
lipoprotein releasing system, transmembrane protein, LolC/E family		CDS	TIGR02212
lipoprotein releasing system, ATP-binding protein	3.6.3.-	CDS	TIGR02211
lipoprotein releasing system, transmembrane protein LolE		CDS	TIGR02213, TIGR02212
N-acetylglucosamine kinase (EC 2.7.1.59)	2.7.1.59	CDS
NAD-dependent protein deacetylases, SIR2 family	3.5.1.-	CDS
Beta-propeller domains of methanol dehydrogenase type		CDS
Protein of unknown function (DUF3592).		CDS
Spermidine/putrescine-binding periplasmic protein		CDS
ABC-type spermidine/putrescine transport system, permease component II		CDS
ABC-type spermidine/putrescine transport system, permease component I		CDS
spermidine/putrescine ABC transporter ATP-binding subunit	3.6.3.31	CDS	TIGR01187
peptidase T. Metallo peptidase. MEROPS family M20B	3.4.11.4	CDS	TIGR01882
Uncharacterized conserved protein		CDS
Signal transduction histidine kinase	2.7.13.3	CDS
Response regulators consisting of a CheY-like receiver domain and a winged-helix DNA-binding domain		CDS
Adenylosuccinate lyase (EC 4.3.2.2)	4.3.2.2	CDS	TIGR00928
Uncharacterized protein involved in purine metabolism		CDS
tRNA (5-methylaminomethyl-2-thiouridylate)-methyltransferase (EC 2.1.1.61)	2.8.1.-	CDS	TIGR00420
ADP-ribose pyrophosphatase	3.6.1.-	CDS
ribosomal large subunit pseudouridine synthase E (EC 5.4.99.-)	5.4.99.20	CDS	TIGR00093
isocitrate dehydrogenase (NADP) (EC 1.1.1.42)	1.1.1.42	CDS	TIGR00183
Methyltransferase domain.		CDS
hypothetical protein		CDS
Peptidase U49.		CDS
Bacteriophage lambda integrase, N-terminal domain./Phage integrase family.		CDS
Excisionase-like protein.		CDS
hypothetical protein		CDS
hypothetical protein		CDS
phage repressor protein. Serine peptidase. MEROPS family S24		CDS
hypothetical protein		CDS
hypothetical protein		CDS
hypothetical protein		CDS
transcriptional regulator, GntR family		CDS
hypothetical protein		CDS
Phage-related protein		CDS	TIGR01537
Uncharacterized homolog of phage Mu protein gp47		CDS
Uncharacterized protein conserved in bacteria		CDS
hypothetical protein		CDS
Caudovirales tail fibre assembly protein.		CDS
Caudovirales tail fibre assembly protein.		CDS
Phage Tail Collar Domain.		CDS
Site-specific recombinases, DNA invertase Pin homologs		CDS
Predicted restriction endonuclease	3.1.21.-	CDS
Isocitrate dehydrogenases		CDS
Phage envelope protein		CDS
Predicted transcriptional regulators		CDS
FOG: EAL domain		CDS
Biofilm development protein YmgB/AriR.		CDS
Biofilm development protein YmgB/AriR.		CDS
hypothetical protein		CDS
FOG: EAL domain		CDS
hypothetical protein		CDS
outer membrane autotransporter barrel domain		CDS	TIGR01414
outer membrane autotransporter barrel domain		CDS	TIGR01414
hypothetical protein		CDS
Glycine zipper.		CDS
cell division topological specificity factor MinE		CDS	TIGR01215
septum site-determining protein MinD		CDS	TIGR01968
septum site-determining protein MinC		CDS	TIGR01222
Fels-1 Prophage Protein-like.		CDS
Bacterial pre-peptidase C-terminal domain.		CDS
Uncharacterized protein conserved in bacteria		CDS
2-keto-4-pentenoate hydratase/2-oxohepta-3-ene-1,7-dioic acid hydratase (catechol pathway)		CDS
Uncharacterized conserved protein		CDS
Haemolysin E (HlyE).		CDS
SOS response UmuD protein. Serine peptidase. MEROPS family S24	3.4.21.-	CDS
Nucleotidyltransferase/DNA polymerase involved in DNA repair		CDS
Thiol:disulfide interchange protein DsbB		CDS
sodium/proton antiporter, NhaB family (TC 2.A.34.1.1)		CDS	TIGR00774
transcriptional regulator, GntR family		CDS	TIGR02812
Uncharacterized conserved protein		CDS
D-amino acid dehydrogenase small subunit (EC 1.4.99.1)	1.4.99.1	CDS
alanine racemase (EC 5.1.1.1)	5.1.1.1	CDS	TIGR00492
potassium/proton antiporter, CPA1 family (TC 2.A.36)		CDS
murein tetrapeptidase LD-carboxypeptidase (EC:3.4.17.13). Serine peptidase. MEROPS family S66	3.4.17.13	CDS
Soluble lytic murein transglycosylase and related regulatory proteins (some contain LysM/invasin domains)	3.2.1.-	CDS
Predicted glycosyltransferase		CDS
Predicted membrane protein		CDS
hypothetical protein		CDS
Neutral trehalase	3.2.1.28	CDS
Phosphotransferase System HPr (HPr) Family		CDS	TIGR02364, TIGR01003
dihydroxyacetone kinase DhaL subunit (EC 2.7.1.121)	2.7.1.-	CDS	TIGR02365
dihydroxyacetone kinase DhaK subunit (EC 2.7.1.121)	2.7.1.-	CDS	TIGR02363
Transcriptional activator of acetoin/glycerol metabolism		CDS
outer membrane autotransporter barrel domain		CDS	TIGR01414
hypothetical protein		CDS
GTP-binding protein YchF		CDS	TIGR00092
peptidyl-tRNA hydrolase (EC 3.1.1.29)	3.1.1.29	CDS	TIGR00447
Protein of unknown function (DUF2583).		CDS
high affinity sulphate transporter 1		CDS	TIGR00815
ribose-phosphate pyrophosphokinase	2.7.6.1	CDS	TIGR01251
4-diphosphocytidyl-2-C-methyl-D-erythritol kinase (EC 2.7.1.148)	2.7.1.148	CDS	TIGR00154
outer membrane lipoprotein LolB		CDS	TIGR00548
glutamyl-tRNA reductase (EC 1.2.1.70)	1.2.1.70	CDS	TIGR01035
bacterial peptide chain release factor 1 (bRF-1)		CDS	TIGR00019
[protein release factor]-glutamine N5-methyltransferase (EC 2.1.1.-)	2.1.1.-	CDS	TIGR03534, TIGR00536
Uncharacterized protein conserved in bacteria		CDS
Uncharacterized conserved protein		CDS
3-deoxy-8-phosphooctulonate synthase	2.5.1.55	CDS	TIGR01362
calcium/proton exchanger		CDS	TIGR00378, TIGR00846
Putative cation transport regulator		CDS
Uncharacterized protein involved in cation transport		CDS
Uncharacterized conserved protein involved in intracellular sulfur reduction		CDS
Protein of unknown function (DUF3442).		CDS
two component transcriptional regulator, LuxR family		CDS
Signal transduction histidine kinase, nitrate/nitrite-specific	2.7.13.3	CDS
hypothetical protein		CDS
nitrite extrusion protein (nitrite facilitator)		CDS	TIGR00886
respiratory nitrate reductase alpha subunit apoprotein	1.7.99.4	CDS	TIGR01580
respiratory nitrate reductase beta subunit	1.7.99.4	CDS	TIGR01660
respiratory nitrate reductase chaperone NarJ		CDS	TIGR00684
respiratory nitrate reductase gamma subunit	1.7.99.4	CDS	TIGR00351
formyltetrahydrofolate deformylase (EC 3.5.1.10)	3.5.1.10	CDS	TIGR00655
Uncharacterized protein conserved in bacteria		CDS
Predicted esterase of the alpha-beta hydrolase superfamily		CDS
Response regulator containing CheY-like receiver, AAA-type ATPase, and DNA-binding domains		CDS
UDP-glucose pyrophosphorylase (EC 2.7.7.9)	2.7.7.9	CDS	TIGR01099
nucleoid protein H-NS		CDS
thymidine kinase (EC 2.7.1.21)	2.7.1.21	CDS
hypothetical protein		CDS
Insertion element 4 transposase N-terminal.		CDS
acetaldehyde dehydrogenase (EC 1.2.1.10)/alcohol dehydrogenase AdhE (EC 1.1.1.1)	1.2.1.10, 1.1.1.1	CDS
membrane protein, MarC family		CDS	TIGR00427
hypothetical protein		CDS
hypothetical protein		CDS
ABC-type oligopeptide transport system, periplasmic component		CDS
ABC-type dipeptide/oligopeptide/nickel transport systems, permease components		CDS
ABC-type dipeptide/oligopeptide/nickel transport systems, permease components		CDS
oligopeptide/dipeptide ABC transporter, ATP-binding protein, C-terminal domain		CDS	TIGR01727
oligopeptide/dipeptide ABC transporter, ATP-binding protein, C-terminal domain		CDS	TIGR01727
Uncharacterized protein conserved in bacteria		CDS
cardiolipin synthetase 2 (EC 2.7.8.-)	2.7.8.-	CDS
K+ transport systems, NAD-binding component		CDS
Uncharacterized protein conserved in bacteria		CDS
TonB family C-terminal domain		CDS	TIGR01352
Acyl-CoA hydrolase	3.1.2.-	CDS
intracellular septation protein A		CDS	TIGR00997
Uncharacterised protein family (UPF0259).		CDS
Outer membrane protein W		CDS
Uncharacterized protein conserved in bacteria		CDS
Uncharacterized protein conserved in bacteria		CDS
Stress-induced bacterial acidophilic repeat motif.		CDS
tryptophan synthase, alpha chain (EC 4.2.1.20)	4.2.1.20	CDS	TIGR00262
tryptophan synthase, beta chain (EC 4.2.1.20)	4.2.1.20	CDS	TIGR00263
Indole-3-glycerol phosphate synthase	4.1.1.48, 5.3.1.24	CDS
glutamine amidotransferase of anthranilate synthase or aminodeoxychorismate synthase	2.4.2.18, 4.1.3.27	CDS	TIGR00566, TIGR01245
anthranilate synthase, component I (EC 4.1.3.27)	4.1.3.27	CDS	TIGR00565
Predicted metal-dependent phosphoesterases (PHP family)		CDS
Sua5/YciO/YrdC/YwlC family protein		CDS	TIGR00057
Predicted membrane protein (DUF2207).		CDS
ribosomal large subunit pseudouridine synthase B (EC 5.4.99.-)	5.4.99.22	CDS	TIGR00093
cob(I)yrinic acid a,c-diamide adenosyltransferase (EC 2.5.1.17)	2.5.1.17	CDS	TIGR00708
Dehydrogenases with different specificities (related to short-chain alcohol dehydrogenases)		CDS
inner membrane peptidase. Serine peptidase. MEROPS family S49	3.4.21.-	CDS	TIGR00706
Protein of unknown function (DUF2498).		CDS
DNA topoisomerase I (EC 5.99.1.2)	5.99.1.2	CDS	TIGR01051
Transcriptional regulator		CDS
hypothetical protein		CDS
aconitase (EC 4.2.1.3)	4.2.1.3	CDS	TIGR01341
GTP cyclohydrolase II (EC 3.5.4.25)	3.5.4.25	CDS	TIGR00505
phosphatidylglycerophosphatase (EC 3.1.3.27)	3.1.3.27	CDS
Predicted membrane protein		CDS
Predicted N-acetylglucosaminyl transferase		CDS
orotidine-5'-phosphate decarboxylase (EC 4.1.1.23)	4.1.1.23	CDS	TIGR01740
translation initiation factor 1 (eIF-1/SUI1)		CDS	TIGR01158
Glycine zipper 2TM domain.		CDS
transcriptional regulator, DeoR family		CDS
hypothetical protein		CDS
diguanylate cyclase/phosphodiesterase	3.1.4.52	CDS	TIGR00229, TIGR00254
exoribonuclease II	3.1.13.1	CDS	TIGR02062, TIGR00358
Uncharacterized protein conserved in bacteria		CDS
Enoyl-[acyl-carrier-protein] reductase [NADH] (EC 1.3.1.9)	1.3.1.9	CDS
ABC-type antimicrobial peptide transport system, ATPase component		CDS
oligopeptide/dipeptide ABC transporter, ATP-binding protein, C-terminal domain		CDS	TIGR01727
ABC-type antimicrobial peptide transport system, permease component		CDS
ABC-type antimicrobial peptide transport system, permease component		CDS
ABC-type oligopeptide transport system, periplasmic component		CDS
Protein of unknown function (DUF2543).		CDS
putrescine:proton symporter, AAT family (TC 2.A.3.1.13)		CDS
glutamate--putrescine ligase	6.3.1.11	CDS
gamma-glutamyl-gamma-aminobutyrate hydrolase	3.5.1.94	CDS
transcriptional regulator, XRE family with cupin sensor		CDS
gamma-glutamyl-gamma-aminobutyraldehyde dehydrogenase	1.2.1.-	CDS
gamma-glutamylputrescine oxidase	1.4.3.-	CDS
4-aminobutyrate aminotransferase apoenzyme (EC 2.6.1.19)	2.6.1.19	CDS	TIGR00700
psp operon transcriptional activator PspF		CDS	TIGR02974
phage shock protein A (PspA) family protein		CDS	TIGR02977
phage shock protein B		CDS	TIGR02976
phage shock protein C (PspC) family protein		CDS	TIGR02978
phage shock protein PspD		CDS	TIGR02979
thiosulfate sulfurtransferase (EC 2.8.1.1)		CDS	TIGR02981
sucrose phosphorylase (EC 2.4.1.7)	2.4.1.7	CDS
carbohydrate ABC transporter substrate-binding protein, CUT1 family (TC 3.A.1.1.-)		CDS
carbohydrate ABC transporter membrane protein 1, CUT1 family (TC 3.A.1.1.-)		CDS
carbohydrate ABC transporter membrane protein 2, CUT1 family (TC 3.A.1.1.-)		CDS
Threonine dehydrogenase and related Zn-dependent dehydrogenases		CDS
Sugar phosphate isomerases/epimerases		CDS
Predicted dehydrogenases and related proteins		CDS
Trehalose and maltose hydrolases (possible phosphorylases)	3.2.1.-	CDS
beta-phosphoglucomutase	5.4.2.6	CDS	TIGR01509, TIGR02009, TIGR01990
carbohydrate ABC transporter ATP-binding protein, CUT1 family (TC 3.A.1.1.-)		CDS
Outer membrane protein G (OmpG).		CDS
transcriptional regulator, LacI family		CDS
Predicted ATPase		CDS
TIGR01620 family protein		CDS	TIGR01620, TIGR01620
Transcriptional regulator of aromatic amino acids metabolism		CDS
thiol peroxidase (atypical 2-Cys peroxiredoxin) (EC 1.11.1.5)	1.11.1.15	CDS
Predicted carboxypeptidase		CDS
L-alanine-DL-glutamate epimerase and related enzymes of enolase superfamily		CDS
hypothetical protein		CDS
Hydrolases of the alpha/beta superfamily		CDS
transcriptional regulator, LysR family		CDS
ABC-type oligopeptide transport system, periplasmic component		CDS
Small-conductance mechanosensitive channel		CDS
Transposase and inactivated derivatives, IS5 family		CDS
Protein of unknown function (DUF2534).		CDS
Universal stress protein UspA and related nucleotide-binding proteins		CDS
cAMP-binding proteins - catabolite gene activator and regulatory subunit of cAMP-dependent protein kinases		CDS
O-6-methylguanine DNA methyltransferase	2.1.1.63	CDS	TIGR00589
p-Aminobenzoyl-glutamate transporter family		CDS	TIGR00819
p-Aminobenzoyl-glutamate hydrolase, B subunit		CDS	TIGR01891
p-aminobenzoyl-glutamate hydrolase, A subunit		CDS	TIGR01891
Transcriptional regulator		CDS
Uncharacterized protein conserved in bacteria		CDS
PAS domain S-box/diguanylate cyclase (GGDEF) domain		CDS	TIGR00229, TIGR00254
Mg2+ and Co2+ transporters		CDS
hypothetical protein		CDS
ATP-dependent RNA helicase DbpA (EC 5.99.1.-)	3.6.4.13	CDS
tRNA s(2)C-32 sulfurtransferase (EC 2.8.1.4)		CDS
Site-specific recombinase XerD		CDS
Putative excisionase (DUF1233).		CDS
Protein of unknown function (DUF1187).		CDS
recombinase, phage RecT family		CDS	TIGR00616
Enterobacterial exodeoxyribonuclease VIII./PDDEXK-like domain of unknown function (DUF3799).	3.1.11.-	CDS
hypothetical protein		CDS
Rtr1/RPAP2 family.		CDS
hypothetical protein		CDS
Protein of unknown function (DUF1391).		CDS
Superinfection exclusion protein B.		CDS
hypothetical protein		CDS
Uncharacterized protein conserved in bacteria, prophage-related		CDS
Protein of unknown function (DUF1019).		CDS
Uncharacterized protein conserved in bacteria		CDS
phage DNA replication protein (predicted replicative helicase loader)		CDS
Mn-dependent transcriptional regulator		CDS
Bacteriophage lysis protein.		CDS
potassium uptake protein, TrkH family		CDS	TIGR00933
Predicted transcriptional regulators		CDS
hypothetical protein		CDS
Prophage tail length tape measure protein.		CDS
transposase, IS5 family		CDS
hypothetical protein		CDS
Phage tail fibre repeat./Phage Tail Collar Domain.		CDS
Bacteriophage tail assembly protein		CDS
Site-specific recombinases, DNA invertase Pin homologs		CDS
hypothetical protein		CDS
Universal stress protein UspA and related nucleotide-binding proteins		CDS
Outer membrane protein (porin)		CDS
pyruvate:ferredoxin (flavodoxin) oxidoreductase, homodimeric	1.2.7.-	CDS	TIGR02176
Heat shock protein		CDS
Putative hemolysin		CDS
Lactate dehydrogenase and related dehydrogenases	1.1.1.28	CDS
Dicarboxylate transport.		CDS
YnbE-like lipoprotein.		CDS
Uncharacterized protein conserved in bacteria		CDS
transcriptional regulator, AraC family		CDS
phenylacetaldehyde dehydrogenase (EC 1.2.1.39)	1.2.1.39	CDS
tyramine oxidase (EC 1.4.3.-)	1.4.3.21	CDS
phenylacetic acid degradation protein paaN		CDS	TIGR02278
phenylacetate-CoA oxygenase, PaaG subunit		CDS	TIGR02156
phenylacetate-CoA oxygenase, PaaH subunit		CDS	TIGR02157
phenylacetate-CoA oxygenase, PaaI subunit		CDS	TIGR02158
phenylacetate-CoA oxygenase, PaaJ subunit		CDS	TIGR02159
phenylacetate-CoA oxygenase/reductase, PaaK subunit		CDS	TIGR02160
Enoyl-CoA hydratase/carnithine racemase	4.2.1.17	CDS
phenylacetate degradation probable enoyl-CoA hydratase paaB		CDS	TIGR02280
3-hydroxyacyl-CoA dehydrogenase PaaC	1.1.1.157	CDS	TIGR02279
phenylacetic acid degradation protein PaaD	3.1.2.-	CDS	TIGR00369, TIGR02286
3-oxoadipyl-CoA thiolase	2.3.1.-	CDS	TIGR01930, TIGR02430
phenylacetate-CoA ligase (EC 6.2.1.30)	6.2.1.30	CDS	TIGR02155
transcriptional regulator, PaaX family		CDS	TIGR02277
phenylacetic acid degradation protein PaaY		CDS	TIGR02287
Transposase and inactivated derivatives		CDS
hypothetical protein		CDS
Transposase and inactivated derivatives		CDS
Transposase and inactivated derivatives, IS30 family		CDS
Autotransporter beta-domain.		CDS
Predicted oxidoreductases (related to aryl-alcohol dehydrogenases)		CDS
Protein of unknown function (DUF2773).		CDS
Phosphatidylglycerophosphate synthase		CDS
Predicted CDP-diglyceride synthetase/phosphatidate cytidylyltransferase	2.7.7.41	CDS
Lysophospholipase		CDS
Predicted protein-tyrosine phosphatase		CDS
Acyl carrier protein phosphodiesterase	1.7.-	CDS
ATP-dependent helicase HrpA	3.6.4.13	CDS	TIGR01967
Uncharacterized conserved protein		CDS
lactaldehyde dehydrogenase (EC 1.2.1.22)	1.2.1.21, 1.2.1.22	CDS
Glyceraldehyde-3-phosphate dehydrogenase/erythrose-4-phosphate dehydrogenase		CDS
Glyceraldehyde-3-phosphate dehydrogenase/erythrose-4-phosphate dehydrogenase		CDS	TIGR01534
Cytochrome B561		CDS
hypothetical protein		CDS
hypothetical protein		CDS
methyl-accepting chemotaxis sensory transducer with TarH sensor		CDS
Transcriptional regulator		CDS
Uncharacterized protein conserved in bacteria		CDS
Periplasmic glucans biosynthesis protein		CDS
Uncharacterized protein conserved in bacteria		CDS
hypothetical protein		CDS
[LSU ribosomal protein L12P]-serine N-acetyltransferase (EC:2.3.1.-)	2.3.1.-	CDS
C4-dicarboxylate transporter/malic acid transport protein		CDS	TIGR00816
tellurite resistance protein TehB		CDS	TIGR00477
Protein of unknown function (DUF3313).		CDS
Transposase and inactivated derivatives		CDS
transposase, IS605 OrfB family, central region		CDS	TIGR01766
benzoate transporter		CDS	TIGR00843
transcriptional regulator, XRE family with cupin sensor		CDS
Collagenase and related proteases	3.4.-	CDS
Protein of unknown function (DUF2554).		CDS
YcfA-like protein.		CDS
Uncharacterized conserved protein		CDS
transcriptional regulator, GntR family		CDS
Spermidine/putrescine-binding periplasmic protein		CDS
ABC-type spermidine/putrescine transport systems, ATPase components		CDS
ABC-type spermidine/putrescine transport system, permease component I		CDS
ABC-type spermidine/putrescine transport system, permease component II		CDS
1-pyrroline dehydrogenase	1.2.1.19	CDS	TIGR03374
Protein of unknown function (DUF2566).		CDS
Protein of unknown function (DUF2526).		CDS
Uncharacterized protein conserved in bacteria		CDS
Sortase and related acyltransferases	2.3.1.183	CDS
Putative NADP-dependent oxidoreductases		CDS
transcriptional regulator, GntR family		CDS
TonB-dependent siderophore receptor		CDS	TIGR01783
Uncharacterized conserved protein		CDS	TIGR02276
asparagine:proton symporter, AAT family (TC 2.A.3.1.8)		CDS
Glutathione S-transferase		CDS
hypothetical protein		CDS
RHS repeat-associated core domain		CDS	TIGR03696
hypothetical protein		CDS
Transposase		CDS
transposase, IS4 family		CDS
Conserved protein/domain typically associated with flavoprotein oxygenases, DIM6/NTAB family		CDS
Uncharacterized protein, 4-oxalocrotonate tautomerase homolog	5.3.2.-	CDS
Arylamine N-acetyltransferase	2.3.1.118	CDS
phenazine biosynthesis protein PhzF family		CDS	TIGR00654
respiratory nitrate reductase gamma subunit	1.7.99.4	CDS	TIGR00351
respiratory nitrate reductase chaperone NarJ		CDS	TIGR00684
respiratory nitrate reductase beta subunit	1.7.99.4	CDS	TIGR01660
respiratory nitrate reductase alpha subunit apoprotein	1.7.99.4	CDS	TIGR01580
nitrite extrusion protein (nitrite facilitator)		CDS	TIGR00886
hypothetical protein		CDS
hypothetical protein		CDS
Outer membrane protein (porin)		CDS
EamA-like transporter family.		CDS
formate dehydrogenase (quinone-dependent) catalytic subunit		CDS
formate dehydrogenase (quinone-dependent) catalytic subunit	1.2.1.2	CDS	TIGR01553
formate dehydrogenase (quinone-dependent) iron-sulfur subunit		CDS	TIGR01582
formate dehydrogenase, gamma subunit		CDS	TIGR01583
addiction module antidote protein, HigA family		CDS	TIGR02607
Zn-dependent alcohol dehydrogenases	1.1.1.1	CDS
NAD-dependent malic enzyme (EC 1.1.1.38)	1.1.1.38	CDS
Putative biofilm-dependent modulation protein.		CDS
peroxiredoxin, OsmC subfamily		CDS	TIGR03562
oligopeptide/dipeptide ABC transporter, ATP-binding protein, C-terminal domain		CDS	TIGR01727
oligopeptide/dipeptide ABC transporter, ATP-binding protein, C-terminal domain		CDS	TIGR01727
ABC-type dipeptide/oligopeptide/nickel transport systems, permease components		CDS
ABC-type dipeptide/oligopeptide/nickel transport systems, permease components		CDS
ABC-type dipeptide transport system, periplasmic component		CDS
D-alanyl-D-alanine dipeptidase	3.4.13.22	CDS
diguanylate cyclase/phosphodiesterase with PAS/PAC sensor(s)	3.1.4.52	CDS	TIGR00254, TIGR00229
diguanylate cyclase (GGDEF) domain	2.7.7.65	CDS	TIGR00254
Uncharacterized protein conserved in bacteria		CDS
glutamate:gamma-aminobutyrate antiporter, GGA family (TC 2.A.3.7.1)		CDS	TIGR00910
glutamate decarboxylase (EC 4.1.1.15)	4.1.1.15	CDS	TIGR01788
Predicted Zn-dependent peptidases	3.4.24.-	CDS
Outer membrane receptor proteins, mostly Fe transport		CDS
ABC-type uncharacterized transport system, permease and ATPase components		CDS
anaerobic sulfatase-maturating enzyme		CDS	TIGR03942, TIGR04085
Arylsulfatase A and related enzymes		CDS
transcriptional regulator, AraC family		CDS
hypothetical protein		CDS
oxidoreductase alpha (molybdopterin) subunit		CDS	TIGR01701
FimH, mannose binding./Fimbrial protein.		CDS
P pilus assembly protein, pilin FimA		CDS
P pilus assembly protein, pilin FimA		CDS
P pilus assembly protein, porin PapC		CDS
HipA N-terminal domain	2.7.11.1	CDS	TIGR03071
Predicted transcriptional regulators		CDS
outer membrane autotransporter barrel domain		CDS	TIGR01414
autotransporter-associated beta strand repeat		CDS	TIGR02601
Sugar (pentulose and hexulose) kinases	2.7.1.-	CDS
Transcriptional regulator, contains sigma factor-related N-terminal domain		CDS
autoinducer 2 ABC transporter ATP-binding protein		CDS
autoinducer 2 ABC transporter membrane protein		CDS
autoinducer 2 ABC transporter membrane protein		CDS
autoinducer 2-binding protein		CDS
DhnA-type fructose-1,6-bisphosphate aldolase and related enzymes	4.1.2.-	CDS
Uncharacterized conserved protein		CDS
Trans-aconitate methyltransferase	2.1.1.144	CDS
Predicted membrane protein		CDS
tagaturonate reductase (EC 1.1.1.58)	1.1.1.58	CDS
diguanylate cyclase (GGDEF) domain		CDS	TIGR00254
Domain of unknown function (DUF4186).		CDS
L-glutaminase (EC 3.5.1.2)	3.5.1.2	CDS	TIGR03814
succinate semialdehyde dehydrogenase (EC 1.2.1.16)	1.2.1.-	CDS
Transcriptional regulator		CDS
hypothetical protein		CDS
Arabinose efflux permease		CDS	TIGR00880
membrane protein, MarC family		CDS	TIGR00427
Transcriptional regulators		CDS
transcriptional regulator, AraC family		CDS
MarB protein.		CDS
Predicted permease, DMT superfamily		CDS
Arabinose efflux permease		CDS
diguanylate cyclase (GGDEF) domain		CDS	TIGR00254
TIGR00156 family protein		CDS	TIGR00156, TIGR00156
competence/damage-inducible protein CinA C-terminal domain		CDS	TIGR00199
peptidyl-dipeptidase Dcp (EC 3.4.15.5). Metallo peptidase. MEROPS family M03A	3.4.15.5	CDS
Short-chain alcohol dehydrogenase of unknown specificity	1.1.1.-	CDS
transcriptional regulator, GntR family		CDS
putative selenium-binding protein YdfZ		CDS	TIGR03318
Mannitol-1-phosphate/altronate dehydrogenases		CDS
metabolite-proton symporter		CDS	TIGR00883
hypothetical protein		CDS
Site-specific recombinases, DNA invertase Pin homologs		CDS
Bacteriophage tail assembly protein		CDS
Phage tail fibre repeat./Phage Tail Collar Domain.		CDS
Phage DNA packaging protein, Nu1 subunit of terminase		CDS
Phage envelope protein		CDS
GnsA/GnsB family.		CDS
cold-shock DNA-binding protein family		CDS
Protein of unknown function (DUF2514).		CDS
Phage-related lysozyme (muraminidase)		CDS
Protein of unknown function (DUF1327).		CDS
Lysis protein S.		CDS
cold-shock DNA-binding protein family		CDS
cold-shock DNA-binding protein family		CDS
DnaJ-class molecular chaperone with C-terminal Zn finger domain		CDS
Protein of unknown function (DUF968).		CDS
hypothetical protein		CDS
Hok/gef family.		CDS
addiction module toxin, RelE/StbE family		CDS	TIGR02385
addiction module antitoxin, RelB/DinJ family		CDS	TIGR02384
FlxA-like protein.		CDS
hypothetical protein		CDS
Protein of unknown function (DUF1019).		CDS
hypothetical protein		CDS
Predicted transcriptional regulators		CDS
Protein of unknown function (DUF1391).		CDS
hypothetical protein		CDS
hypothetical protein		CDS
DicB protein.		CDS
Protein of unknown function (DUF1482).		CDS
hypothetical protein		CDS
Transposase and inactivated derivatives		CDS
Site-specific recombinase XerD		CDS
Threonine dehydrogenase and related Zn-dependent dehydrogenases	1.1.1.-	CDS	TIGR01202
D-mannonate dehydratase (EC 4.2.1.8)		CDS
Uncharacterized conserved protein		CDS
Protein of unknown function (DUF1283).		CDS
spermine/spermidine N-acetyltransferase (EC 2.3.1.-)	2.3.1.57	CDS
Uncharacterised protein family (UPF0257).		CDS
Protein of unknown function (DUF1161).		CDS
anaerobic dimethyl sulfoxide reductase, A subunit, DmsA/YnfE family	1.97.1.9	CDS	TIGR02166, TIGR00509
anaerobic dimethyl sulfoxide reductase, A subunit, DmsA/YnfE family	1.97.1.9	CDS	TIGR00509, TIGR02166
DMSO reductase, iron-sulfur subunit		CDS	TIGR02951
DMSO reductase anchor subunit		CDS
Uncharacterized component of anaerobic dehydrogenases		CDS
dethiobiotin synthase (EC 6.3.3.3)	6.3.3.3	CDS	TIGR00347
Chloride channel protein EriC		CDS
Transcriptional regulator/sugar kinase		CDS
transcriptional regulator, LysR family		CDS
Arabinose efflux permease		CDS
Acid shock protein repeat.		CDS
V8-like Glu-specific endopeptidase	3.4.21.-	CDS
Membrane transporters of cations and cationic drugs		CDS
Membrane transporters of cations and cationic drugs		CDS
Predicted permease		CDS
NAD/NADP transhydrogenase beta subunit	1.6.1.2	CDS
NAD(P) transhydrogenase, alpha subunit	1.6.1.2	CDS	TIGR00561
Protein of unknown function (DUF1471).		CDS
amino acid/polyamine/organocation transporter, APC superfamily (TC 2.A.3)		CDS	TIGR00905
Uncharacterized membrane protein required for alginate biosynthesis		CDS
Dehydrogenases with different specificities (related to short-chain alcohol dehydrogenases)	1.5.1.3, 1.5.1.-	CDS
Response regulators consisting of a CheY-like receiver domain and a winged-helix DNA-binding domain		CDS
Signal transduction histidine kinase	2.7.13.3	CDS
fumarase, class II (EC 4.2.1.2)	4.2.1.2	CDS	TIGR00979
DNA replication terminus site binding protein		CDS	TIGR02648
fumarase, class I, homodimeric (EC 4.2.1.2)	4.2.1.2	CDS	TIGR00722, TIGR00723
mannose-6-phosphate isomerase, type 1 (EC 5.3.1.8)	5.3.1.8	CDS	TIGR00218
Uncharacterized protein conserved in bacteria		CDS
outer membrane porin, OprD family.		CDS
sugar (Glycoside-Pentoside-Hexuronide) transporter		CDS	TIGR00792
Beta-galactosidase/beta-glucuronidase	3.2.1.31	CDS
transcriptional regulator, TetR family		CDS
Dehydrogenases with different specificities (related to short-chain alcohol dehydrogenases)	1.1.1.159	CDS
transcriptional regulator, LacI family		CDS
PTS system IIB component, Glc family (TC 4.A.1)/PTS system IIC component, Glc family (TC 4.A.1)		CDS	TIGR00826, TIGR00852, TIGR02004
Bifunctional PLP-dependent enzyme with beta-cystathionase and maltose regulon repressor activities	4.4.1.8	CDS
adenosine deaminase	3.5.4.4	CDS	TIGR01430
Predicted dehydrogenases and related proteins		CDS
Haemolysin expression modulating protein.		CDS
Protein of unknown function (DUF2569).		CDS
electron transport complex, RnfABCDGE type, A subunit		CDS	TIGR01943
electron transport complex, RnfABCDGE type, B subunit		CDS	TIGR01944
electron transport complex, RnfABCDGE type, C subunit		CDS	TIGR01945
electron transport complex, RnfABCDGE type, D subunit		CDS	TIGR01946
electron transport complex, RnfABCDGE type, G subunit		CDS	TIGR01947
electron transport complex, RnfABCDGE type, E subunit		CDS	TIGR01948
DNA-(apurinic or apyrimidinic site) lyase (EC 4.2.99.18)/endonuclease III (EC 3.2.2.-)	4.2.99.18	CDS	TIGR01083
hypothetical protein		CDS
amino acid/peptide transporter (Peptide:H+ symporter), bacterial		CDS	TIGR00924
Glutathione S-transferase	2.5.1.18	CDS
pyridoxal kinase	2.7.1.35	CDS	TIGR00687
tyrosyl-tRNA synthetase (EC 6.1.1.1)	6.1.1.1	CDS	TIGR00234
Pyridoxamine 5'-phosphate oxidase (EC 1.4.3.5)	1.4.3.5	CDS	TIGR00558
Predicted periplasmic protein		CDS
Predicted molecular chaperone distantly related to HSP70-fold metalloproteases		CDS
Outer membrane lipoprotein		CDS
Transcriptional regulators		CDS
Protein of unknown function (DUF1656).		CDS
RND family efflux transporter, MFP subunit		CDS	TIGR01730
Predicted membrane protein		CDS
Cu/Zn superoxide dismutase	1.15.1.1	CDS
Predicted oxidoreductase		CDS
Predicted Fe-S protein		CDS
transcriptional regulator, TetR family		CDS
NADH:flavin oxidoreductases, Old Yellow Enzyme family	1.-	CDS
lactoylglutathione lyase	4.4.1.5	CDS	TIGR00068
RNAse T (EC 3.1.13.-)	3.1.13.-	CDS	TIGR01298
ATP dependent helicase, Lhr family	3.6.4.-	CDS
monothiol glutaredoxin, Grx4 family		CDS	TIGR00365
Cell wall-associated hydrolases (invasion-associated proteins)		CDS
Superoxide dismutase	1.15.1.1	CDS
Arabinose efflux permease		CDS
Transcriptional regulator		CDS
transcriptional regulator, LacI family		CDS
drug resistance transporter, Bcr/CflA subfamily		CDS	TIGR00710, TIGR00880
cyclopropane-fatty-acyl-phospholipid synthase (EC 2.1.1.79)	2.1.1.79	CDS
riboflavin synthase alpha chain (EC 2.5.1.9)	2.5.1.9	CDS	TIGR00187
putative efflux protein, MATE family		CDS	TIGR00797
Pertactin.		CDS
Putative mono-oxygenase ydhR.		CDS
Uncharacterized protein conserved in bacteria		CDS
hypothetical protein		CDS
Thiosulfate reductase cytochrome B subunit (membrane anchoring protein)		CDS
Fe-S-cluster-containing hydrogenase components 1		CDS
hypothetical protein		CDS
Aldehyde:ferredoxin oxidoreductase		CDS
Fe-S-cluster-containing hydrogenase components 1		CDS
Protein of unknown function (DUF2767).		CDS
pyruvate kinase (EC 2.7.1.40)	2.7.1.40	CDS	TIGR01064
Murein lipoprotein		CDS
Uncharacterized protein conserved in bacteria		CDS
Cysteine desulfuration protein SufE		CDS
cysteine desulfurase (EC 2.8.1.7)/L-selenocysteine selenide-lyase (L-alanine-forming) (EC 4.4.1.16)	4.4.1.16, 2.8.1.7	CDS	TIGR01979
Iron-regulated ABC transporter permease protein SufD		CDS	TIGR01981
Iron-regulated ABC transporter ATPase subunit SufC		CDS	TIGR01978
Iron-regulated ABC transporter membrane component SufB		CDS	TIGR01980
FeS assembly scaffold SufA		CDS	TIGR01997, TIGR00049
hypothetical protein		CDS
uncharacterized domain 1		CDS	TIGR00369
FAD/FMN-containing dehydrogenases		CDS
Predicted permease		CDS
Domain of unknown function (DUF1870).		CDS
Sugar phosphate permease		CDS
Sugar phosphate permease		CDS
shikimate dehydrogenase (EC 1.1.1.25)	1.1.1.282	CDS	TIGR00507
3-dehydroquinate dehydratase (EC 4.2.1.10)	4.2.1.10	CDS	TIGR01093
propionate CoA-transferase (EC 2.8.3.1)		CDS
Acyl-CoA dehydrogenases		CDS
transcriptional regulator, AraC family		CDS
hypothetical protein		CDS
electron transfer flavoprotein beta subunit		CDS
electron transfer flavoprotein alpha subunit apoprotein		CDS
Dehydrogenases (flavoproteins)	1.5.5.-	CDS
Ferredoxin-like protein		CDS
Acyl-CoA synthetases (AMP-forming)/AMP-acid ligases II	6.2.1.-	CDS
phosphoenolpyruvate synthase (EC 2.7.9.2)	2.7.9.2	CDS	TIGR01418
Uncharacterized protein conserved in bacteria		CDS
3-deoxy-D-arabinoheptulosonate-7-phosphate synthase (EC 2.5.1.54)	2.5.1.54	CDS	TIGR00034
Hemin uptake protein		CDS
Uncharacterized conserved protein		CDS
FOG: EAL domain		CDS
Cell wall-associated hydrolases (invasion-associated proteins)		CDS
ABC-type cobalamin transport system, ATPase component	3.6.3.33	CDS
Glutathione peroxidase	1.11.1.9	CDS
ABC-type cobalamin transport system, permease component		CDS
integration host factor, alpha subunit		CDS	TIGR00987
phenylalanyl-tRNA synthetase beta subunit (EC 6.1.1.20)	6.1.1.20	CDS	TIGR00472
phenylalanyl-tRNA synthetase, alpha subunit (EC 6.1.1.20)	6.1.1.20	CDS	TIGR00468
LSU ribosomal protein L20P		CDS	TIGR01032
LSU ribosomal protein L35P		CDS	TIGR00001
bacterial translation initiation factor 3 (bIF-3)		CDS	TIGR00168
threonyl-tRNA synthetase	6.1.1.3	CDS	TIGR00418
hypothetical protein		CDS
hypothetical protein		CDS
Putative salt-induced outer membrane protein		CDS
6-phosphofructokinase (EC 2.7.1.11)	2.7.1.11	CDS	TIGR03168
Protein of unknown function (DUF2622).		CDS
Fructosamine-3-kinase		CDS
YniB-like protein.		CDS
haloacid dehalogenase superfamily, subfamily IA, variant 3 with third motif having DD or ED		CDS	TIGR01509
Predicted membrane-bound metal-dependent hydrolases		CDS
Predicted Na+/dicarboxylate symporter		CDS
hypothetical protein		CDS
cell division activator CedA		CDS
Catalase	1.11.1.6	CDS
Uncharacterized protein conserved in bacteria		CDS
6-phospho-beta-glucosidase (EC 3.2.1.86)	3.2.1.86	CDS
transcriptional regulator, AraC family		CDS
PTS system N,N'-diacetylchitobiose-specific IIA component, Lac family (TC 4.A.3.2.1)	2.7.1.69	CDS	TIGR00823
PTS system N,N'-diacetylchitobiose-specific IIC component, Lac family (TC 4.A.3.2.1)		CDS	TIGR00410, TIGR00359
PTS system N,N'-diacetylchitobiose-specific IIB component, Lac family (TC 4.A.3.2.1)	2.7.1.69	CDS	TIGR00853
Beta-barrel assembly machine subunit BamE		CDS
NH(3)-dependent NAD(+) synthetase (EC 6.3.1.5)	6.3.1.5	CDS	TIGR00552
Uncharacterized protein conserved in bacteria		CDS
Excinuclease Cho	3.1.25.-	CDS
P pilus assembly/Cpx signaling pathway, periplasmic inhibitor/zinc-resistance associated protein		CDS
succinylglutamate desuccinylase (EC 3.5.1.96)	3.5.1.96	CDS	TIGR03242
succinylarginine dihydrolase (EC 3.5.3.23)	3.5.3.23	CDS	TIGR03241
succinylglutamic semialdehyde dehydrogenase (EC 1.2.1.71)	1.2.1.71	CDS	TIGR03240
arginine succinyltransferase (EC 2.3.1.109)	2.3.1.109	CDS	TIGR03244, TIGR03243
acetylornithine and succinylornithine transaminases/succinylornithine transaminase family	2.6.1.81	CDS	TIGR03246, TIGR00707
exodeoxyribonuclease III	3.1.11.2	CDS	TIGR00195, TIGR00633
Uncharacterized conserved protein		CDS
hypothetical protein		CDS
Uncharacterized conserved protein		CDS
Uncharacterized conserved protein		CDS
ABC-type uncharacterized transport system, periplasmic component		CDS
ABC-type uncharacterized transport system, permease component		CDS
ABC-type uncharacterized transport system, ATPase component		CDS
thiosulfate sulfurtransferase (EC 2.8.1.1)	2.8.1.1, 2.8.1.2	CDS
Phosphatidylglycerophosphate synthase		CDS
Protein of unknown function (DUF1496).		CDS
ADP-ribose pyrophosphatase	3.6.1.-	CDS	TIGR00586
glutamate dehydrogenase (NADP) (EC 1.4.1.4)	1.4.1.4	CDS
Protein of unknown function (DUF1266).		CDS
DNA topoisomerase III, bacteria and conjugative plasmid	5.99.1.2	CDS	TIGR01056
selenophosphate synthase (EC 2.7.9.3)	2.7.9.3	CDS	TIGR00476
Nitroreductase		CDS
signal peptide peptidase SppA, 67K type	3.4.21.-	CDS	TIGR00706, TIGR00705
L-asparaginases, type I	3.5.1.1	CDS	TIGR00519
Amidases related to nicotinamidase	3.5.1.19, 3.5.1.-	CDS
Sugar phosphate permease		CDS
transcriptional regulator, DeoR family		CDS
Predicted oxidoreductases (related to aryl-alcohol dehydrogenases)		CDS
Sugar kinases, ribokinase family		CDS
fructose-bisphosphate aldolase (EC 4.1.2.13)		CDS	TIGR00167
Threonine dehydrogenase and related Zn-dependent dehydrogenases		CDS
Sugar phosphate permease		CDS
Threonine dehydrogenase and related Zn-dependent dehydrogenases		CDS
Uncharacterized protein conserved in bacteria		CDS
methionine-R-sulfoxide reductase	1.8.4.12	CDS	TIGR00357
glyceraldehyde-3-phosphate dehydrogenase (NAD+) (EC 1.2.1.12)	1.2.1.12	CDS	TIGR01534
Uncharacterized enzymes related to aldose 1-epimerase	5.1.3.15	CDS
Aldo/keto reductases, related to diketogulonate reductase		CDS
Outer membrane protein V		CDS
putative serine protein kinase, PrkA		CDS
Uncharacterized conserved protein		CDS
diguanylate cyclase (GGDEF) domain		CDS	TIGR00254
diguanylate cyclase (GGDEF) domain		CDS	TIGR00254
Uncharacterized conserved protein		CDS
transcriptional regulator, AraC family		CDS
Predicted membrane protein		CDS
cyanate transporter		CDS	TIGR00896
Uncharacterized conserved protein		CDS
Putative hemolysin		CDS
diguanylate cyclase with GAF sensor	2.7.7.65	CDS	TIGR00254
Predicted membrane protein		CDS
Domain of unknown function (DUF1869).		CDS
Uncharacterized protein/domain, possibly involved in tellurite resistance		CDS
Putative threonine efflux protein		CDS	TIGR00949
transcriptional regulator, LysR family		CDS
tartrate dehydrogenase	1.1.1.83, 4.1.1.73, 1.1.1.93	CDS	TIGR02089
choline/carnitine/betaine transport		CDS	TIGR00842
Phenylpropionate dioxygenase and related ring-hydroxylating dioxygenases, large terminal subunit		CDS
Flavodoxin reductases (ferredoxin-NADPH reductases) family 1		CDS
ribonuclease D	3.1.13.5	CDS	TIGR01388
outer membrane lipoprotein, Slp family		CDS	TIGR00752
universal bacterial protein YeaZ		CDS	TIGR03725
Rad3-related DNA helicases		CDS
Putative translation initiation inhibitor, yjgF family		CDS
Domain of unknown function (DUF1889).		CDS
Uncharacterized protein conserved in bacteria		CDS
aminodeoxychorismate synthase, subunit I (EC 2.6.1.85)	2.6.1.85	CDS	TIGR00553
NTP pyrophosphohydrolases including oxidative damage repair enzymes		CDS
L-serine dehydratase, iron-sulfur-dependent, single chain form	4.3.1.17	CDS	TIGR00720
FOG: EAL domain		CDS
Membrane protein TerC, possibly involved in tellurium resistance		CDS
PTS system D-mannose-specific IIA component, Man family (TC 4.A.6.1.1)/PTS system D-mannose-specific IIB component, Man family (TC 4.A.6.1.1)	2.7.1.69	CDS	TIGR00824, TIGR00854
PTS system D-mannose-specific IIC component, Man family (TC 4.A.6.1.1)		CDS	TIGR00822
PTS system D-mannose-specific IID component, Man family (TC 4.A.6.1.1)		CDS	TIGR00828
Predicted membrane protein		CDS
23S rRNA m(1)G-745 methyltransferase (EC 2.1.1.51)	2.1.1.187	CDS
Predicted membrane protein		CDS
cold-shock DNA-binding protein family		CDS
YebO-like protein.		CDS
YobH-like protein.		CDS
transcriptional regulator, IclR family		CDS
Arabinose efflux permease		CDS	TIGR00711
Zn-dependent protease with chaperone function	3.4.24.-	CDS
C-terminal processing peptidase-1. Serine peptidase. MEROPS family S41A	3.4.21.102	CDS	TIGR00225
Activator of osmoprotectant transporter ProP		CDS
GAF domain-containing protein		CDS
integral membrane protein, PqiA family		CDS	TIGR00155
Paraquat-inducible protein B		CDS
16S rRNA m(5)C-1407 methyltransferase (EC 2.1.1.178)	2.1.1.178	CDS	TIGR00446
Protein of unknown function (DUF1480).		CDS
Protein of unknown function (DUF1482).		CDS
Diadenosine tetraphosphatase and related serine/threonine protein phosphatases	3.1.3.16	CDS
Protein of unknown function (DUF2511).		CDS
Putative copper export protein		CDS
Uncharacterized protein, homolog of Cu resistance protein CopC		CDS
DNA polymerase III, theta subunit (EC 2.7.7.7)	2.7.7.7	CDS
Predicted amidohydrolase		CDS
oligopeptidase B (EC:3.4.21.83). Serine peptidase. MEROPS family S09A	3.4.21.83	CDS
Exodeoxyribonuclease X (EC 3.1.11.-)	3.1.11.-	CDS
Uncharacterized protein conserved in bacteria		CDS
YebF-like protein.		CDS
Uncharacterized protein conserved in bacteria		CDS
formate-dependent phosphoribosylglycinamide formyltransferase (EC 6.3.4.-)	2.1.2.2	CDS	TIGR01142
2-keto-3-deoxy-phosphogluconate aldolase (EC 4.1.2.14)	4.1.2.14, 4.1.3.16	CDS	TIGR01182
6-phosphogluconate dehydratase (EC 4.2.1.12)	4.2.1.12	CDS	TIGR01196
glucose-6-phosphate 1-dehydrogenase (EC 1.1.1.49)	1.1.1.49	CDS	TIGR00871
transcriptional regulator, RpiR family		CDS
pyruvate kinase	2.7.1.40	CDS	TIGR01064
lipid A biosynthesis (KDO)2-(lauroyl)-lipid IVA acyltransferase	2.3.1.-	CDS	TIGR02208
Membrane proteins related to metalloendopeptidases		CDS
ABC-type Zn2+ transport system, periplasmic component/surface adhesin		CDS
ABC-type Mn/Zn transport systems, ATPase component	3.6.3.-	CDS
ABC-type Mn2+/Zn2+ transport systems, permease components		CDS
Holliday junction DNA helicase subunit RuvB	3.6.4.12	CDS	TIGR00635
Holliday junction DNA helicase subunit RuvA	3.6.4.12	CDS	TIGR00084
Orthopoxvirus protein of unknown function (DUF830).		CDS
Holliday junction endonuclease RuvC (EC 3.1.22.4)	3.1.22.4	CDS	TIGR00228
DNA-binding regulatory protein, YebC/PmpR family		CDS	TIGR01033
NTP pyrophosphohydrolases including oxidative damage repair enzymes	3.6.1.-	CDS
aspartyl-tRNA synthetase, bacterial type	6.1.1.12	CDS	TIGR00459
Amidases related to nicotinamidase		CDS
Uncharacterized conserved protein		CDS
Uncharacterized relative of glutathione S-transferase, MAPEG superfamily		CDS
methyltransferase, putative	2.1.1.-	CDS	TIGR00740
methyltransferase, putative	2.1.1.-	CDS	TIGR00452
molybdopterin guanine dinucleotide-containing S/N-oxide reductases	1.7.2.3	CDS	TIGR01409, TIGR00509
Nitrate/TMAO reductases, membrane-bound tetraheme cytochrome c subunit		CDS
Uncharacterized protein involved in copper resistance		CDS
Uncharacterized protein conserved in bacteria		CDS
arginyl-tRNA synthetase (EC 6.1.1.19)	6.1.1.19	CDS	TIGR00456
Uncharacterized protein conserved in bacteria		CDS
Flagellar protein FlhE.		CDS
flagellar biosynthesis protein FlhA		CDS	TIGR01398
flagellar biosynthetic protein FlhB		CDS	TIGR00328
Chemotaxis protein		CDS
Response regulator containing CheY-like receiver, AAA-type ATPase, and DNA-binding domains		CDS
Chemotaxis response regulator containing a CheY-like receiver domain and a methylesterase domain	3.1.1.61	CDS
Methylase of chemotaxis methyl-accepting proteins	2.1.1.80	CDS
methyl-accepting chemotaxis sensory transducer with TarH sensor		CDS
methyl-accepting chemotaxis sensory transducer with TarH sensor		CDS
Chemotaxis signal transduction protein		CDS
CheA signal transduction histidine kinase	2.7.13.3	CDS
Flagellar motor protein		CDS
flagellar motor stator protein MotA		CDS	TIGR03818
Flagellar transcriptional activator (FlhC).		CDS
Flagellar transcriptional activator (FlhD).		CDS
Transposase and inactivated derivatives, IS1 family		CDS
Transposase and inactivated derivatives		CDS
Universal stress protein UspA and related nucleotide-binding proteins		CDS
trehalose 6-phosphate synthase (EC 2.4.1.15)	2.4.1.15	CDS	TIGR02400
trehalose 6-phosphatase (EC 3.1.3.12)	3.1.3.12	CDS	TIGR00685, TIGR01484
L-arabinose ABC transporter membrane protein		CDS
L-arabinose ABC transporter ATP-binding protein	3.6.3.17	CDS
L-arabinose-binding protein		CDS
Ferritin-like protein		CDS
Protein of unknown function (DUF2766).		CDS
YecR-like lipoprotein.		CDS
Ferritin-like protein	1.16.3.1	CDS
probable metal-binding protein		CDS	TIGR03853
aromatic amino acid transport protein		CDS	TIGR00837
yecA family protein		CDS	TIGR02292
CDP-diacylglycerol--glycerol-3-phosphate 3-phosphatidyltransferase (EC 2.7.8.5)	2.7.8.5	CDS	TIGR00560
Excinuclease ABC subunit C		CDS	TIGR00194
two component transcriptional regulator, LuxR family		CDS
Protein of unknown function (DUF2594).		CDS
transcriptional activator SdiA		CDS
L-cystine ABC transporter ATP-binding protein/Diaminopimelate ABC transporter ATP-binding protein	3.6.3.-	CDS
L-cystine ABC transporter membrane protein/Diaminopimelate ABC transporter membrane protein		CDS	TIGR01726
D-cysteine desulfhydrase (EC 4.4.1.15)	4.4.1.15	CDS	TIGR01275
L-cystine-binding protein/Diaminopimelate-binding protein		CDS
flagellar regulatory protein FliZ		CDS	TIGR03823
RNA polymerase, sigma 28 subunit, SigD/FliA/WhiG		CDS	TIGR02479, TIGR02937
Flagellin and related hook-associated proteins		CDS
Flagellar capping protein		CDS
flagellar biosynthetic protein FliS		CDS	TIGR00208
Flagellar protein FliT.		CDS
Glycosidases	3.2.1.1	CDS
YedD-like protein.		CDS
Predicted transporter component		CDS
Predicted redox protein, regulator of disulfide bond formation		CDS
Uncharacterized conserved protein		CDS
N-acetylglutamate synthase and related acetyltransferases	2.3.1.-	CDS
hypothetical protein		CDS
hypothetical protein		CDS
flagellar hook-basal body complex protein FliE		CDS	TIGR00205
flagellar basal-body M-ring protein/flagellar hook-basal body protein (fliF)		CDS	TIGR00206
flagellar motor switch protein FliG		CDS	TIGR00207
Flagellar biosynthesis/type III secretory pathway protein		CDS
flagellar protein export ATPase FliI	3.6.3.14	CDS	TIGR01026, TIGR03496
flagellar export protein FliJ		CDS	TIGR02473
Flagellar hook-length control protein		CDS
Flagellar basal body-associated protein		CDS
flagellar motor switch protein FliM		CDS	TIGR01397
flagellar motor switch protein FliN		CDS	TIGR02480
flagellar biosynthetic protein FliO		CDS	TIGR03500
flagellar biosynthetic protein FliP		CDS	TIGR01103
flagellar biosynthetic protein FliQ		CDS	TIGR01402
flagellar biosynthetic protein FliR		CDS	TIGR01400
Response regulator containing a CheY-like receiver domain and an HTH DNA-binding domain		CDS
Dextransucrase DSRB.		CDS
Protein of unknown function (DUF2525).		CDS
diguanylate cyclase (GGDEF) domain		CDS	TIGR00254
mannosyl-3-phosphoglycerate phosphatase-related protein	3.1.3.70	CDS	TIGR02463, TIGR01486, TIGR01484
Uncharacterized small protein		CDS
Uncharacterized protein conserved in bacteria		CDS
T/G mismatch-specific endonuclease (EC 3.1.-.-)	3.1.-	CDS	TIGR00632
Carboxylate/Amino Acid/Amine Transporter		CDS	TIGR00950
DNA-methyltransferase (dcm)	2.1.1.37	CDS	TIGR00675
Predicted HD superfamily hydrolase		CDS
hypothetical protein		CDS
Outer membrane protein (porin)		CDS
Outer membrane protein (porin)		CDS
chaperone Hsp31. Cysteine peptidase. MEROPS family C56		CDS
heavy metal sensor kinase	2.7.13.3	CDS	TIGR01386
heavy metal response regulator		CDS	TIGR01387
hydroxyisourate hydrolase	3.5.2.17	CDS	TIGR02962
Sulfite oxidase and related enzymes		CDS
Predicted membrane protein		CDS
Predicted periplasmic or secreted protein		CDS
Cytochrome B561		CDS
Uncharacterized protein conserved in bacteria		CDS
Large extracellular alpha-helical protein		CDS
hypothetical protein		CDS
metabolite-proton symporter		CDS	TIGR00883
AMP nucleosidase	3.2.2.4	CDS	TIGR01717
DNA-binding regulatory protein, YebC/PmpR family		CDS	TIGR01033
putative efflux protein, MATE family		CDS	TIGR00797
Transcriptional regulator		CDS
Transcriptional regulator		CDS
Uncharacterized protein conserved in bacteria		CDS
nicotinate-nucleotide-dimethylbenzimidazole phosphoribosyltransferase (EC 2.4.2.21)	2.4.2.21	CDS	TIGR03160
cobalamin-5'-phosphate synthase (EC 2.7.8.26)	2.7.8.26	CDS	TIGR00317
adenosylcobinamide kinase (EC 2.7.1.156)/adenosylcobinamide-phosphate guanylyltransferase (EC 2.7.7.62)	2.7.7.62, 2.7.1.156	CDS
transposase, IS5 family		CDS
Transposase and inactivated derivatives		CDS
Outer membrane receptor for ferrienterochelin and colicins		CDS
Transposase and inactivated derivatives		CDS
Predicted GTPase		CDS
Autotransporter beta-domain./Extended Signal Peptide of Type V secretion system.		CDS
hypothetical protein		CDS
DNA repair protein radc		CDS	TIGR00608
Protein of unknown function (DUF987).		CDS
YagB/YeeU/YfjZ family.		CDS
Protein of unknown function (DUF1219).		CDS
hypothetical protein		CDS
Uncharacterized protein conserved in bacteria		CDS
Predicted membrane protein		CDS
DNA gyrase inhibitor		CDS
penicillin-binding protein 6. Serine peptidase. MEROPS family S11	3.4.16.4	CDS
Exodeoxyribonuclease I subunit C (EC 3.1.11.1)	3.1.11.1	CDS
Predicted redox protein, regulator of disulfide bond formation		CDS
Predicted transporter component		CDS
putrescine:proton symporter, AAT family (TC 2.A.3.1.13)		CDS
Transcriptional regulator		CDS
Nucleoside-diphosphate-sugar epimerases		CDS
toxin-antitoxin system, toxin component, Txe/YoeB family		CDS	TIGR02116
prevent-host-death family protein		CDS	TIGR01552
ATP phosphoribosyltransferase	2.4.2.17	CDS	TIGR00070, TIGR03455
histidinol dehydrogenase (EC 1.1.1.23)	1.1.1.23	CDS	TIGR00069
histidinol phosphate aminotransferase apoenzyme (EC 2.6.1.9)	2.6.1.9	CDS	TIGR01141
histidinol-phosphatase	3.1.3.15, 4.2.1.19	CDS	TIGR01656, TIGR01261, TIGR01662
imidazole glycerol phosphate synthase subunit hisH (EC 2.4.2.-)	2.4.2.-	CDS	TIGR01855
1-(5-phosphoribosyl)-5-[(5-phosphoribosylamino)methylideneamino] imidazole-4-carboxamide isomerase (EC 5.3.1.16)	5.3.1.16	CDS	TIGR00007
imidazole glycerol phosphate synthase subunit hisF (EC 4.1.3.-)	4.1.3.-	CDS	TIGR00735
phosphoribosyl-ATP pyrophosphatase (EC 3.6.1.31)/phosphoribosyl-AMP cyclohydrolase (EC 3.5.4.19)	3.5.4.19, 3.6.1.31	CDS	TIGR03188
Chain length determinant protein		CDS
nucleotide sugar dehydrogenase	1.1.1.22	CDS	TIGR03026
6-phosphogluconate dehydrogenase (decarboxylating) (EC 1.1.1.44)	1.1.1.44	CDS	TIGR00873
Predicted glycosyltransferases		CDS
Transposase and inactivated derivatives, IS5 family		CDS
Predicted glycosyltransferases		CDS
Glycosyltransferase		CDS
Acetyltransferase (isoleucine patch superfamily)	2.3.1.-	CDS
hypothetical protein		CDS
hypothetical protein		CDS
UDP-galactopyranose mutase (EC 5.4.99.9)	5.4.99.9	CDS	TIGR00031
Membrane protein involved in the export of O-antigen and teichoic acid		CDS
dTDP-4-dehydrorhamnose 3,5-epimerase (EC 5.1.3.13)	5.1.3.13	CDS	TIGR01221
Glucose-1-phosphate thymidylyltransferase (EC 2.7.7.24)	2.7.7.24	CDS	TIGR01207, TIGR01208
dTDP-4-dehydrorhamnose reductase (EC 1.1.1.133)	1.1.1.133	CDS	TIGR01214
dTDP-glucose 4,6-dehydratase (EC 4.2.1.46)	4.2.1.46	CDS	TIGR01181
UDP-glucose pyrophosphorylase regulatory subunit	2.7.7.9	CDS	TIGR01099, TIGR01105
colanic acid biosynthesis protein WcaM		CDS	TIGR04004
colanic acid biosynthesis glycosyltransferase WcaL		CDS	TIGR04005
colanic acid biosynthesis pyruvyl transferase WcaK		CDS	TIGR04006
Membrane protein involved in the export of O-antigen and teichoic acid		CDS
Undecaprenyl-phosphate glucose phosphotransferase		CDS	TIGR03023, TIGR03025
phosphomannomutase (EC 5.4.2.8)	5.4.2.8	CDS
mannose-1-phosphate guanylyltransferase (GDP) (EC 2.7.7.22)/mannose-6-phosphate isomerase, type 2 (EC 5.3.1.8)	2.7.7.13	CDS	TIGR01479
colanic acid biosynthesis glycosyl transferase WcaI		CDS	TIGR04007
ADP-ribose pyrophosphatase	3.6.1.-	CDS
Nucleoside-diphosphate-sugar epimerases	1.1.1.271	CDS
GDP-mannose 4,6-dehydratase	4.2.1.47	CDS	TIGR01472
colanic acid biosynthesis acetyltransferase WcaF	2.3.1.-	CDS	TIGR04008
colanic acid biosynthesis glycosyl transferase WcaE	2.4.-	CDS	TIGR04009
putative colanic acid polymerase WcaD		CDS	TIGR04010
colanic acid biosynthesis glycosyl transferase WcaC	2.4.-	CDS	TIGR04015
colanic acid biosynthesis acetyltransferase WcaB	2.3.1.-	CDS	TIGR04016
colanic acid biosynthesis glycosyl transferase WcaA		CDS	TIGR04017
capsular exopolysaccharide family	2.7.10.-	CDS	TIGR01007
Protein-tyrosine-phosphatase	3.1.3.48	CDS
Periplasmic protein involved in polysaccharide export		CDS
Membrane protein TerC, possibly involved in tellurium resistance		CDS
Uncharacterized protein involved in outer membrane biogenesis		CDS
dCTP deaminase (EC 3.5.4.13)	3.5.4.13	CDS	TIGR02274
uridine kinase (EC 2.7.1.48)	2.7.1.48	CDS	TIGR00235
PAS domain S-box/diguanylate cyclase (GGDEF) domain		CDS	TIGR00254, TIGR00229
DNA-3-methyladenine glycosylase II (EC 3.2.2.21)	3.2.2.21	CDS
Molecular chaperone		CDS
Uncharacterized protein with protein kinase and helix-hairpin-helix DNA-binding domains		CDS
Uncharacterized protein conserved in bacteria		CDS
Protein phosphatase 2C.		CDS
Uncharacterized protein encoded in toxicity protection region of plasmid R478, contains von Willebrand factor (vWF) domain		CDS
RND family efflux transporter, MFP subunit		CDS	TIGR01730
Cation/multidrug efflux pump		CDS	TIGR00915
Cation/multidrug efflux pump		CDS	TIGR00915
drug resistance transporter, EmrB/QacA subfamily		CDS	TIGR00711
Signal transduction histidine kinase	2.7.13.3	CDS
[truncated: 2,238 more rows]
