# Supplementary material for: A semi-automated genome annotation comparison and integration scheme
Source: BMC Bioinformatics. 2013 Jun 1;14:172. doi: 10.1186/1471-2105-14-172 (PMC3680241; doi:10.1186/1471-2105-14-172)
Supplement: Additional file 1 — The code and datasets: file contains the python code and related datasets used in our research. We used two datasets in our research. (1). ‘pfam_mapped_dic.csv’ file contains the Pfam IDs obtained from Pfam database; (2) ‘gene_info_dic.csv’ file contains the gene symbol data obtained from Entrez gene database; (3) ‘database data’ folder contains the automated annotation results and the OMA data to run the program. [file 1471-2105-14-172-S1.zip › Additional file 1 code and datasets/database data/ecol_output.txt]

+	337	2799	2463	Aspartokinase (EC 2.7.2.4) / Homoserine dehydrogenase (EC 1.1.1.3)	peg	gi|49175990|ref|NC_000913.2|_337_2799		aspartate kinase	2.7.2.4, 1.1.1.3	CDS	bifunctional aspartokinase/homoserine dehydrogenase 1	1.1.1.3	thrA
+	2801	3733	933	Homoserine kinase (EC 2.7.1.39)	peg	gi|49175990|ref|NC_000913.2|_2801_3733		homoserine kinase (EC 2.7.1.39)	2.7.1.39	CDS	homoserine kinase	2.7.1.39	thrB
+	3734	5020	1287	Threonine synthase (EC 4.2.3.1)	peg	gi|49175990|ref|NC_000913.2|_3734_5020		L-threonine synthase (EC 4.2.3.1)	4.2.3.1	CDS	threonine synthase	4.2.3.1	thrC
-	5310	5537	228	FIG00638853: hypothetical protein	peg	gi|49175990|ref|NC_000913.2|_5537_5310					conserved hypothetical protein
+	5234	5530	297				Protein of unknown function (DUF2502).		CDS
-	5683	6459	777	UPF0246 protein YaaA	peg	gi|49175990|ref|NC_000913.2|_6459_5683		Uncharacterized protein conserved in bacteria		CDS	conserved hypothetical protein
-	6529	7959	1431	Putative alanine/glycine transport protein	peg	gi|49175990|ref|NC_000913.2|_7959_6529		amino acid carrier protein		CDS	amino acid carrier family protein		agcS
+	8238	9191	954	Transaldolase (EC 2.2.1.2)	peg	gi|49175990|ref|NC_000913.2|_8238_9191		transaldolase (EC 2.2.1.2)	2.2.1.2	CDS	transaldolase	2.2.1.2	tal
+	9306	9893	588	Molybdopterin biosynthesis Mog protein, molybdochelatase	peg	gi|49175990|ref|NC_000913.2|_9306_9893		molybdopterin adenylyltransferase (EC 2.7.7.75)		CDS	molybdopterin adenylyltransferase		mog
-	9928	10494	567	YaaH protein	peg	gi|49175990|ref|NC_000913.2|_10494_9928		Predicted membrane protein		CDS	inner membrane protein yaaH		yaaH
-	10643	11356	714	Putative oxidoreductase	peg	gi|49175990|ref|NC_000913.2|_11356_10643		Uncharacterized protein conserved in bacteria		CDS	ubiquinol-cytochrome C chaperone family protein
-	11382	11786	405	FIG00638537: hypothetical protein	peg	gi|49175990|ref|NC_000913.2|_11786_11382		Protein of unknown function (DUF2541).		CDS	conserved hypothetical protein
+	12163	14079	1917	Chaperone protein DnaK	peg	gi|49175990|ref|NC_000913.2|_12163_14079		chaperone protein DnaK		CDS	chaperone protein DnaK		dnaK
+	14168	15298	1131	Chaperone protein DnaJ	peg	gi|49175990|ref|NC_000913.2|_14168_15298		chaperone protein DnaJ		CDS	chaperone protein DnaJ		dnaJ
+	15445	16557	1113	Mobile element protein	peg	gi|49175990|ref|NC_000913.2|_15445_16557		FOG: Transposase and inactivated derivatives		CDS	transposase DDE domain protein
-	16751	16903	153				Hok/gef family.		CDS
-	16901	17053	153
+	17489	18655	1167	Na+/H+ antiporter NhaA type	peg	gi|49175990|ref|NC_000913.2|_17489_18655		sodium/proton antiporter, NhaA family (TC 2.A.33.1.1)		CDS	na+/H+ antiporter NhaA		nhaA
+	18715	19620	906	Transcriptional activator NhaR	peg	gi|49175990|ref|NC_000913.2|_18715_19620		Transcriptional regulator		CDS	transcriptional activator protein nhaR		nhaR
-	19811	20314	504	Mobile element protein	peg	gi|49175990|ref|NC_000913.2|_20314_19811		Transposase and inactivated derivatives, IS1 family		CDS	putative transposase
-	20233	20508	276				Transposase and inactivated derivatives		CDS
-	20815	21078	264	SSU ribosomal protein S20p	peg	gi|49175990|ref|NC_000913.2|_21000_20815		SSU ribosomal protein S20P		CDS	ribosomal protein S20		rpsT
+	21407	22348	942	Riboflavin kinase (EC 2.7.1.26) / FMN adenylyltransferase (EC 2.7.7.2)	peg	gi|49175990|ref|NC_000913.2|_21461_22348		FMN adenylyltransferase (EC 2.7.7.2)/riboflavin kinase (EC 2.7.1.26)	2.7.1.26, 2.7.7.2	CDS	riboflavin biosynthesis protein RibF	2.7.1.26	ribF
+	22391	25207	2817	Isoleucyl-tRNA synthetase (EC 6.1.1.5)	peg	gi|49175990|ref|NC_000913.2|_22391_25207		Isoleucyl-tRNA synthetase (EC 6.1.1.5)	6.1.1.5	CDS	isoleucine--tRNA ligase	6.1.1.5	ileS
+	25207	25701	495	Lipoprotein signal peptidase (EC 3.4.23.36)	peg	gi|49175990|ref|NC_000913.2|_25207_25701		signal peptidase II (EC:3.4.23.36). Aspartic peptidase. MEROPS family A08	3.4.23.36	CDS	signal peptidase II	3.4.23.36	lspA
+	25826	26275	450	FKBP-type peptidyl-prolyl cis-trans isomerase SlpA (EC 5.2.1.8)	peg	gi|49175990|ref|NC_000913.2|_25826_26275		FKBP-type peptidyl-prolyl cis-trans isomerases 2	5.2.1.8	CDS	FKBP-type 16 kDa peptidyl-prolyl cis-trans isomerase	5.2.1.8	fkpB
+	26277	27227	951	4-hydroxy-3-methylbut-2-enyl diphosphate reductase (EC 1.17.1.2)	peg	gi|49175990|ref|NC_000913.2|_26277_27227		4-hydroxy-3-methylbut-2-enyl diphosphate reductase (EC 1.17.1.2)	1.17.1.2	CDS	4-hydroxy-3-methylbut-2-enyl diphosphate reductase	1.17.1.2	ispH
+	27293	28207	915	Inosine-uridine preferring nucleoside hydrolase (EC 3.2.2.1)	peg	gi|49175990|ref|NC_000913.2|_27293_28207		Inosine-uridine nucleoside N-ribohydrolase	3.2.-	CDS	non-specific ribonucleoside hydrolase rihC	3.2.-.-	rihC
+	28374	29195	822	Dihydrodipicolinate reductase (EC 1.3.1.26)	peg	gi|49175990|ref|NC_000913.2|_28374_29195		dihydrodipicolinate reductase (EC 1.3.1.26)	1.3.1.26	CDS	dihydrodipicolinate reductase	1.3.1.26	dapB
+	29651	30799	1149	Carbamoyl-phosphate synthase small chain (EC 6.3.5.5)	peg	gi|49175990|ref|NC_000913.2|_29651_30799		carbamoyl-phosphate synthase, small subunit	6.3.5.5	CDS	carbamoyl-phosphate synthase small chain	6.3.5.5	carA
+	30817	34038	3222	Carbamoyl-phosphate synthase large chain (EC 6.3.5.5)	peg	gi|49175990|ref|NC_000913.2|_30817_34038		carbamoyl-phosphate synthase, large subunit	6.3.5.5	CDS	carbamoyl-phosphate synthase large chain	6.3.5.5	carB
-	34086	34265	180	orf; Unknown function	peg	gi|49175990|ref|NC_000913.2|_34265_34086					putative hypothe
+	34300	34695	396	Transcriptional activatory protein CaiF	peg	gi|49175990|ref|NC_000913.2|_34300_34695		Protein of unknown function (DUF1401).		CDS	conserved hypothetical protein
-	34781	35371	591	Carnitine operon protein CaiE	peg	gi|49175990|ref|NC_000913.2|_35371_34781		Carbonic anhydrases/acetyltransferases, isoleucine patch superfamily		CDS	bacterial transferase hexapeptide family protein
-	35377	36270	894	Carnitine racemase (EC 5.-.-.-) / Carnitinyl-CoA dehydratase (EC 4.2.1.-)	peg	gi|49175990|ref|NC_000913.2|_36270_35377		Enoyl-CoA hydratase/carnithine racemase	4.2.1.-	CDS	carnitinyl-CoA dehydratase	4.2.1.-	caiD
-	36271	37824	1554	Crotonobetaine carnitine-CoA ligase (EC 6.3.2.-)	peg	gi|49175990|ref|NC_000913.2|_37824_36271		Acyl-CoA synthetases (AMP-forming)/AMP-acid ligases II	6.2.1.-	CDS	AMP-binding enzyme family protein
-	37898	39115	1218	Crotonobetainyl-CoA:carnitine CoA-transferase (EC 2.8.3.-)	peg	gi|49175990|ref|NC_000913.2|_39115_37898		Predicted acyl-CoA transferases/carnitine dehydratase	2.8.3.-	CDS	crotonobetainyl-CoA:carnitine CoA-transferase	2.8.3.-	caiB
-	39244	40386	1143	Crotonobetainyl-CoA dehydrogenase (EC 1.3.99.-)	peg	gi|49175990|ref|NC_000913.2|_40386_39244		Acyl-CoA dehydrogenases	1.3.99.-	CDS	crotonobetainyl-CoA dehydrogenase	1.3.99.-	caiA
-	40417	41931	1515	L-carnitine/gamma-butyrobetaine antiporter	peg	gi|49175990|ref|NC_000913.2|_41931_40417		choline/carnitine/betaine transport		CDS	L-carnitine/gamma-butyrobetaine antiporter		caiT
+	42403	43173	771	Electron transfer flavoprotein, beta subunit FixA	peg	gi|49175990|ref|NC_000913.2|_42403_43173		electron transfer flavoprotein beta subunit		CDS	electron transfer flavodomain protein
+	43188	44129	942	Electron transfer flavoprotein, alpha subunit FixB	peg	gi|49175990|ref|NC_000913.2|_43188_44129		electron transfer flavoprotein alpha subunit apoprotein		CDS	electron transfer flavodomain protein
+	44180	45466	1287	Probable electron transfer flavoprotein-quinone oxidoreductase FixC (EC 1.5.5.-)	peg	gi|49175990|ref|NC_000913.2|_44180_45466		Dehydrogenases (flavoproteins)	1.5.5.-	CDS	FAD binding domain protein
+	45463	45750	288	Ferredoxin-like protein FixX	peg	gi|49175990|ref|NC_000913.2|_45463_45750		Ferredoxin-like protein		CDS	putative ferredoxin
+	45807	47138	1332	Putative metabolite transport protein yaaU	peg	gi|49175990|ref|NC_000913.2|_45807_47138		Sugar phosphate permease		CDS	sugar (and other) transporter family protein
+	47246	47776	531	Glutathione-regulated potassium-efflux system ancillary protein KefF	peg	gi|49175990|ref|NC_000913.2|_47246_47776		Kef-type potassium/proton antiporter accessory protein, CPA2 family (TC 2.A.37.1)		CDS	glutathione-regulated potassium-efflux system ancillary protein kefF		kefF
+	47769	49631	1863	Glutathione-regulated potassium-efflux system protein KefC	peg	gi|49175990|ref|NC_000913.2|_47769_49631		Kef-type potassium/proton antiporter, CPA2 family (TC 2.A.37.1)		CDS	glutathione-regulated potassium-efflux system protein kefC		kefC
+	49712	50302	591	Dihydrofolate reductase (EC 1.5.1.3)	peg	gi|49175990|ref|NC_000913.2|_49712_50302		dihydrofolate reductase (EC 1.5.1.3)	1.5.1.3	CDS	dihydrofolate reductase	1.5.1.3	folA
-	50380	51222	843	Bis(5'-nucleosyl)-tetraphosphatase, symmetrical (EC 3.6.1.41)	peg	gi|49175990|ref|NC_000913.2|_51222_50380		Bis(5'nucleosyl)-tetraphosphatase, ApaH	3.6.1.41	CDS	bis	3.6.1.41	apaH
-	51229	51606	378	ApaG protein	peg	gi|49175990|ref|NC_000913.2|_51480_51229		Uncharacterized protein affecting Mg2+/Co2+ transport		CDS	conserved hypothetical protein
-	51609	52430	822	SSU rRNA (adenine(1518)-N(6)/adenine(1519)-N(6))-dimethyltransferase (EC 2.1.1.182) ## SSU rRNA m6,m6-A1518-1519	peg	gi|49175990|ref|NC_000913.2|_52358_51609		dimethyladenosine transferase (EC 2.1.1.-)	2.1.1.182	CDS	dimethyladenosine transferase	2.1.1.-	ksgA
-	52427	53416	990	4-hydroxythreonine-4-phosphate dehydrogenase (EC 1.1.1.262)	peg	gi|49175990|ref|NC_000913.2|_53416_52427		4-hydroxythreonine-4-phosphate dehydrogenase (EC 1.1.1.262)	1.1.1.262	CDS	4-hydroxythreonine-4-phosphate dehydrogenase	1.1.1.262	pdxA
-	53416	54702	1287	Survival protein SurA precursor (Peptidyl-prolyl cis-trans isomerase SurA) (EC 5.2.1.8)	peg	gi|49175990|ref|NC_000913.2|_54702_53416		periplasmic chaperone for outer membrane proteins SurA	5.2.1.8	CDS	surA N-terminal domain protein
-	54755	57109	2355	Outer membrane protein Imp, required for envelope biogenesis / Organic solvent tolerance protein precursor	peg	gi|49175990|ref|NC_000913.2|_57076_54755		Organic solvent tolerance protein OstA		CDS	LPS-assembly protein lptD		lptD
+	57364	58179	816	DnaJ-like protein DjlA	peg	gi|49175990|ref|NC_000913.2|_57364_58179		DnaJ-domain-containing proteins 1		CDS	dnaJ-like protein DjlA		djlA
+	58474	59124	651	FIG00638467: hypothetical protein	peg	gi|49175990|ref|NC_000913.2|_58474_59124		hypothetical protein		CDS	putative undecaprenyl pyrophosphate phosphatase [multifunctional]
+	59121	59279	159	hypothetical protein	peg	gi|49175990|ref|NC_000913.2|_59121_59279		hypothetical protein		CDS	hypothetical protein
-	59687	60346	660	Ribosomal large subunit pseudouridine synthase A (EC 4.2.1.70)	peg	gi|49175990|ref|NC_000913.2|_60346_59687		ribosomal large subunit pseudouridine synthase A (EC 5.4.99.-)	5.4.99.28, 5.4.99.29	CDS	pseudouridine synthase, RluA family protein	5.4.99.-
-	60358	63264	2907	RNA polymerase associated protein RapA (EC 3.6.1.-)	peg	gi|49175990|ref|NC_000913.2|_63117_60358		Superfamily II DNA/RNA helicases, SNF2 family	3.6.4.-	CDS	RNA polymerase-associated protein rapA	3.6.4.-	rapA
-	63429	65780	2352	DNA polymerase II (EC 2.7.7.7)	peg	gi|49175990|ref|NC_000913.2|_65780_63429		DNA polymerase elongation subunit (family B)	2.7.7.7	CDS	DNA polymerase II	2.7.7.7	polB
-	65855	66550	696	L-ribulose-5-phosphate 4-epimerase (EC 5.1.3.4)	peg	gi|49175990|ref|NC_000913.2|_66550_65855		L-ribulose 5-phosphate 4-epimerase (EC 5.1.3.4)	5.1.3.4	CDS	L-ribulose-5-phosphate 4-epimerase	5.1.3.4	araD
-	66835	68337	1503	L-arabinose isomerase (EC 5.3.1.4)	peg	gi|49175990|ref|NC_000913.2|_68337_66835		L-arabinose isomerase (EC 5.3.1.4)	5.3.1.4	CDS	L-arabinose isomerase	5.3.1.4	araA
-	68348	70048	1701	Ribulokinase (EC 2.7.1.16)	peg	gi|49175990|ref|NC_000913.2|_70048_68348		L-ribulokinase (EC 2.7.1.16)	2.7.1.16	CDS	L-ribulokinase	2.7.1.16	araB
+	70378	71265	888	Arabinose operon regulatory protein	peg	gi|49175990|ref|NC_000913.2|_70378_71265		transcriptional regulator, AraC family		CDS	arabinose operon regulatory protein		araC
+	71351	72115	765	DedA family inner membrane protein YabI	peg	gi|49175990|ref|NC_000913.2|_71351_72115		Uncharacterized membrane-associated protein		CDS	inner membrane protein yabI		yabI
-	72229	72927	699	Thiamin ABC transporter, ATPase component / Thiamine transport ATP-binding protein thiQ	peg	gi|49175990|ref|NC_000913.2|_72927_72229		thiamine ABC transporter, ATP-binding protein		CDS	thiamine ABC transporter, ATP-binding protein	3.6.3.-	thiQ
-	72911	74521	1611	Thiamin ABC transporter, transmembrane component	peg	gi|49175990|ref|NC_000913.2|_74521_72911		thiamine ABC transporter, permease protein		CDS	thiamine/thiamine pyrophosphate ABC transporter, permease protein		thiP
-	74497	75480	984	Thiamin ABC transporter, substrate-binding component	peg	gi|49175990|ref|NC_000913.2|_75480_74497		thiamine ABC transporter, periplasmic binding protein		CDS	thiamin/thiamine pyrophosphate ABC transporter, thiamin/thiamine pyrophospate-binding protein		thiB
-	75644	77299	1656	SgrR, sugar-phosphate stress, transcriptional activator of SgrS small RNA	peg	gi|49175990|ref|NC_000913.2|_77299_75644		ABC-type uncharacterized transport system, periplasmic component		CDS	HTH-type transcriptional regulator sgrR		sgrR
+	77367	77593	227
+	77621	78799	1179	Putative transport protein	peg	gi|49175990|ref|NC_000913.2|_77621_78799		sugar efflux transporter		CDS	sugar efflux transporter A		setA
-	78848	79453	606	3-isopropylmalate dehydratase small subunit (EC 4.2.1.33)	peg	gi|49175990|ref|NC_000913.2|_79453_78848		3-isopropylmalate dehydratase, small subunit	4.2.1.33, 4.2.1.35	CDS	3-isopropylmalate dehydratase small subunit	4.2.1.33	leuD
-	79464	80864	1401	3-isopropylmalate dehydratase large subunit (EC 4.2.1.33)	peg	gi|49175990|ref|NC_000913.2|_80864_79464		3-isopropylmalate dehydratase, large subunit (EC 4.2.1.33)	4.2.1.33, 4.2.1.35	CDS	3-isopropylmalate dehydratase large subunit	4.2.1.33	leuC
-	80867	81958	1092	3-isopropylmalate dehydrogenase (EC 1.1.1.85)	peg	gi|49175990|ref|NC_000913.2|_81958_80867		3-isopropylmalate dehydrogenase	1.1.1.85	CDS	3-isopropylmalate dehydrogenase	1.1.1.85	leuB
-	81958	83529	1572	2-isopropylmalate synthase (EC 2.3.3.13)	peg	gi|49175990|ref|NC_000913.2|_83529_81958		2-isopropylmalate synthase (EC 2.3.3.13)	2.3.3.13	CDS	2-isopropylmalate synthase	2.3.3.13	leuA
+	84368	85312	945	Probable transcriptional activator for leuABCD operon	peg	gi|49175990|ref|NC_000913.2|_84368_85312		Transcriptional regulator		CDS	putative HTH-type transcriptional regulator leuO
+	85630	87354	1725	Acetolactate synthase large subunit (EC 2.2.1.6)	peg	gi|49175990|ref|NC_000913.2|_85654_87354		acetolactate synthase, large subunit (EC 2.2.1.6)	2.2.1.6	CDS	acetolactate synthase, large subunit, biosynthetic type	2.2.1.6	ilvB
+	87327	87848	522	Acetolactate synthase small subunit (EC 2.2.1.6)	peg	gi|49175990|ref|NC_000913.2|_87327_87848		acetolactate synthase, small subunit (EC 2.2.1.6)	2.2.1.6	CDS	acetolactate synthase, small subunit	2.2.1.6	ilvN
+	88028	89032	1005	Fructose repressor FruR, LacI family	peg	gi|49175990|ref|NC_000913.2|_88028_89032		transcriptional regulator, LacI family		CDS	fructose repressor		fruR
+	89634	90092	459	Cell division protein MraZ	peg	gi|49175990|ref|NC_000913.2|_89634_90092		mraZ protein		CDS	mraZ family protein
+	90094	91035	942	rRNA small subunit methyltransferase H	peg	gi|49175990|ref|NC_000913.2|_90094_91035		S-adenosyl-methyltransferase MraW	2.1.1.199	CDS	S-adenosyl-methyltransferase MraW	2.1.1.-	mraW
+	91032	91397	366	Cell division protein FtsL	peg	gi|49175990|ref|NC_000913.2|_91032_91397		cell division protein FtsL		CDS	cell division protein FtsL		ftsL
+	91413	93179	1767	Cell division protein FtsI [Peptidoglycan synthetase] (EC 2.4.1.129)	peg	gi|49175990|ref|NC_000913.2|_91413_93179		peptidoglycan synthetase FtsI (EC 2.4.1.129)	2.4.1.129	CDS	peptidoglycan synthase ftsI	2.4.1.129	ftsI
+	93166	94653	1488	UDP-N-acetylmuramoylalanyl-D-glutamate--2,6-diaminopimelate ligase (EC 6.3.2.13)	peg	gi|49175990|ref|NC_000913.2|_93166_94653		UDP-N-acetylmuramoylalanyl-D-glutamate--2,6-diaminopimelate ligase (EC 6.3.2.13)	6.3.2.13	CDS	UDP-N-acetylmuramoyl-L-alanyl-D-glutamate--2,6-diaminopimelate ligase	6.3.2.13	murE
+	94650	96008	1359	UDP-N-acetylmuramoylalanyl-D-glutamyl-2,6-diaminopimelate--D-alanyl-D-alanine ligase (EC 6.3.2.10)	peg	gi|49175990|ref|NC_000913.2|_94650_96008		UDP-N-acetylmuramoyl-tripeptide--D-alanyl-D-alanine ligase (EC 6.3.2.10)	6.3.2.10	CDS	UDP-N-acetylmuramoyl-tripeptide--D-alanyl-D-alanine ligase	6.3.2.10	murF
+	96002	97084	1083	Phospho-N-acetylmuramoyl-pentapeptide-transferase (EC 2.7.8.13)	peg	gi|49175990|ref|NC_000913.2|_96002_97084		Phospho-N-acetylmuramoyl-pentapeptide-transferase (EC 2.7.8.13)	2.7.8.13	CDS	phospho-N-acetylmuramoyl-pentapeptide-transferase	2.7.8.13	mraY
+	97087	98403	1317	UDP-N-acetylmuramoylalanine--D-glutamate ligase (EC 6.3.2.9)	peg	gi|49175990|ref|NC_000913.2|_97087_98403		UDP-N-acetylmuramoylalanine--D-glutamate ligase (EC 6.3.2.9)	6.3.2.9	CDS	UDP-N-acetylmuramoylalanine--D-glutamate ligase	6.3.2.9	murD
+	98403	99647	1245	Cell division protein FtsW	peg	gi|49175990|ref|NC_000913.2|_98403_99647		cell division-specific peptidoglycan biosynthesis regulator FtsW		CDS	cell division protein FtsW		ftsW
+	99644	100711	1068	UDP-N-acetylglucosamine--N-acetylmuramyl-(pentapeptide) pyrophosphoryl-undecaprenol N-acetylglucosamine transferase (EC 2.4.1.227)	peg	gi|49175990|ref|NC_000913.2|_99668_100711		UDP-N-acetylglucosamine-N-acetylmuramylpentapeptide N-acetylglucosamine transferase	2.4.1.227	CDS	undecaprenyldiphospho-muramoylpentapeptide beta-N-acetylglucosaminyltransferase	2.4.1.227	murG
+	100765	102240	1476	UDP-N-acetylmuramate--alanine ligase (EC 6.3.2.8)	peg	gi|49175990|ref|NC_000913.2|_100765_102240		UDP-N-acetylmuramate--L-alanine ligase (EC 6.3.2.8)	6.3.2.8	CDS	UDP-N-acetylmuramate--alanine ligase	6.3.2.8	murC
+	102233	103153	921	D-alanine--D-alanine ligase (EC 6.3.2.4)	peg	gi|49175990|ref|NC_000913.2|_102233_103153		D-alanine--D-alanine ligase (EC 6.3.2.4)	6.3.2.4	CDS	D-alanine--D-alanine ligase B	6.3.2.4	ddlB
+	103155	103985	831	Cell division protein FtsQ	peg	gi|49175990|ref|NC_000913.2|_103155_103985		Cell division septal protein		CDS	cell division protein ftsQ		ftsQ
+	103982	105244	1263	Cell division protein FtsA	peg	gi|49175990|ref|NC_000913.2|_103982_105244		cell division protein FtsA		CDS	cell division protein FtsA		ftsA
+	105305	106456	1152	Cell division protein FtsZ (EC 3.4.24.-)	peg	gi|49175990|ref|NC_000913.2|_105305_106456		cell division protein FtsZ		CDS	cell division protein FtsZ		ftsZ
+	106557	107474	918	UDP-3-O-[3-hydroxymyristoyl] N-acetylglucosamine deacetylase (EC 3.5.1.-)	peg	gi|49175990|ref|NC_000913.2|_106557_107474		UDP-3-O-[3-hydroxymyristoyl] N-acetylglucosamine deacetylase (EC 3.5.1.108)	3.5.1.108	CDS	UDP-3-O-[3-hydroxymyristoyl] N-acetylglucosamine deacetylase	3.5.1.-	lpxC
+	107630	108217	588	Secretion monitor precursor	peg	gi|49175990|ref|NC_000913.2|_107630_108217		protein translocase subunit secM		CDS	secretion monitor		secM
+	108279	110984	2706	Protein export cytoplasm protein SecA ATPase RNA helicase (TC 3.A.5.1.1)	peg	gi|49175990|ref|NC_000913.2|_108279_110984		protein translocase subunit secA		CDS	preprotein translocase, SecA subunit		secA
+	111044	111433	390	Mutator mutT protein (7,8-dihydro-8-oxoguanine-triphosphatase) (EC 3.6.1.-)	peg	gi|49175990|ref|NC_000913.2|_111044_111433		8-oxo-dGTPase (EC 3.6.1.55)	3.6.1.-	CDS	mutator mutT protein	3.6.1.-	mutT
-	111649	111846	198	FIG003276: zinc-binding protein	peg	gi|49175990|ref|NC_000913.2|_111846_111649		Uncharacterized protein conserved in bacteria		CDS	conserved hypothetical protein
-	111856	112599	744	FIG002842: hypothetical protein	peg	gi|49175990|ref|NC_000913.2|_112599_111856		Uncharacterized protein conserved in bacteria		CDS	conserved hypothetical protein
-	112599	113219	621	Dephospho-CoA kinase (EC 2.7.1.24)	peg	gi|49175990|ref|NC_000913.2|_113219_112599		dephospho-CoA kinase (EC 2.7.1.24)	2.7.1.24	CDS	dephospho-CoA kinase	2.7.1.24	coaE
+	113444	114487	1044	GMP reductase (EC 1.7.1.7)	peg	gi|49175990|ref|NC_000913.2|_113444_114487		guanosine monophosphate reductase, eukaryotic	1.7.1.7	CDS	guanosine monophosphate reductase	1.7.1.7	guaC
-	114522	115724	1203	Type IV fimbrial assembly protein PilC	peg	gi|49175990|ref|NC_000913.2|_115724_114522		Type II secretory pathway, component PulF		CDS	type II secretion system (T2SS), F family protein
-	115714	117099	1386	Type IV fimbrial assembly, ATPase PilB	peg	gi|49175990|ref|NC_000913.2|_117099_115714		Type II secretory pathway, ATPase PulE/Tfp pilus assembly pathway, ATPase PilB		CDS	type II/IV secretion system family protein
-	117109	117549	441	Type IV pilin PilA	peg	gi|49175990|ref|NC_000913.2|_117549_117109		prepilin-type N-terminal cleavage/methylation domain		CDS	prepilin-type N-terminal cleavage/methylation domain protein
-	117752	118645	894	Quinolinate phosphoribosyltransferase [decarboxylating] (EC 2.4.2.19)	peg	gi|49175990|ref|NC_000913.2|_118645_117752		nicotinate-nucleotide pyrophosphorylase [carboxylating] (EC 2.4.2.19)	2.4.2.19	CDS	nicotinate-nucleotide diphosphorylase	2.4.2.19	nadC
+	118733	119284	552	N-acetylmuramoyl-L-alanine amidase (EC 3.5.1.28) AmpD	peg	gi|49175990|ref|NC_000913.2|_118733_119284		Negative regulator of beta-lactamase expression		CDS	1,6-anhydro-N-acetylmuramyl-L-alanine amidase AmpD	3.5.1.28	ampD
+	119281	120135	855	AmpE protein	peg	gi|49175990|ref|NC_000913.2|_119281_120135		Membrane protein required for beta-lactamase induction		CDS	protein AmpE		ampE
-	120178	121548	1371	Aromatic amino acid transport protein AroP	peg	gi|49175990|ref|NC_000913.2|_121548_120178		aromatic amino acid:proton symporter, AAT family (TC 2.A.3.1.3)		CDS	aromatic amino acid transport protein AroP		aroP
+	122092	122856	765	Transcriptional repressor for pyruvate dehydrogenase complex	peg	gi|49175990|ref|NC_000913.2|_122092_122856		transcriptional regulator, GntR family		CDS	bacterial regulatory s, gntR family protein
+	123017	125680	2664	Pyruvate dehydrogenase E1 component (EC 1.2.4.1)	peg	gi|49175990|ref|NC_000913.2|_123017_125680		pyruvate dehydrogenase E1 component, homodimeric type	1.2.4.1	CDS	pyruvate dehydrogenase (acetyl-transferring), homodimeric type	1.2.4.1	aceE
+	125695	127587	1893	Dihydrolipoamide acetyltransferase component of pyruvate dehydrogenase complex (EC 2.3.1.12)	peg	gi|49175990|ref|NC_000913.2|_125695_127587		pyruvate dehydrogenase complex dihydrolipoamide acetyltransferase, long form	2.3.1.12	CDS	dihydrolipoyllysine-residue acetyltransferase	2.3.1.12	aceF
+	127879	129336	1458	Dihydrolipoamide dehydrogenase of pyruvate dehydrogenase complex (EC 1.8.1.4) @ Dihydrolipoamide dehydrogenase (EC 1.8.1.4)	peg	gi|49175990|ref|NC_000913.2|_127879_129336		dihydrolipoamide dehydrogenase	1.8.1.4	CDS	dihydrolipoyl dehydrogenase	1.8.1.4	lpdA
-	129407	131260	1854	Putative exported protein	peg	gi|49175990|ref|NC_000913.2|_131260_129407		Protein of unknown function (DUF3300).		CDS	conserved hypothetical protein
+	131615	134212	2598	Aconitate hydratase 2 (EC 4.2.1.3) @ 2-methylisocitrate dehydratase (EC 4.2.1.99)	peg	gi|49175990|ref|NC_000913.2|_131693_134212		aconitase (EC 4.2.1.3)	4.2.1.3, 4.2.1.99	CDS	aconitate hydratase 2	4.2.1.3	acnB
+	134388	134750	363	FIG00638902: hypothetical protein	peg	gi|49175990|ref|NC_000913.2|_134388_134750		Uncharacterized protein conserved in bacteria		CDS	conserved hypothetical protein
-	134788	135582	795	S-adenosylmethionine decarboxylase proenzyme (EC 4.1.1.50), prokaryotic class 1A	peg	gi|49175990|ref|NC_000913.2|_135582_134788		adenosylmethionine decarboxylase proenzyme (EC 4.1.1.50)	4.1.1.50	CDS	S-adenosylmethionine decarboxylase proenzyme	4.1.1.50	speD
-	135598	136464	867	Spermidine synthase (EC 2.5.1.16)	peg	gi|49175990|ref|NC_000913.2|_136464_135598		spermidine synthase (EC 2.5.1.16)	2.5.1.16	CDS	spermidine synthase	2.5.1.16	speE
-	136570	136917	348	Predicted chaperone lipoprotein YacC, potentially involved in protein secretion	peg	gi|49175990|ref|NC_000913.2|_136917_136570		Bacterial chaperone lipoprotein (PulS_OutS).		CDS	bacterial chaperone lipo family protein
+	137083	138633	1551	Blue copper oxidase CueO precursor	peg	gi|49175990|ref|NC_000913.2|_137083_138633		cell division protein SufI		CDS	blue copper oxidase CueO		cueO
-	138835	141225	2391	Glucose dehydrogenase, PQQ-dependent (EC 1.1.5.2)	peg	gi|49175990|ref|NC_000913.2|_141225_138835		membrane-bound PQQ-dependent dehydrogenase, glucose/quinate/shikimate family	1.1.5.2	CDS	quinoprotein glucose dehydrogenase	1.1.5.2	gcd
+	141431	141967	537	Hypoxanthine-guanine phosphoribosyltransferase (EC 2.4.2.8)	peg	gi|49175990|ref|NC_000913.2|_141431_141967		hypoxanthine phosphoribosyltransferase	2.4.2.8	CDS	hypoxanthine phosphoribosyltransferase	2.4.2.8	hpt
-	142008	142670	663	Carbonic anhydrase (EC 4.2.1.1)	peg	gi|49175990|ref|NC_000913.2|_142670_142008		Carbonic anhydrase	4.2.1.1	CDS	carbonic anhydrase 2	4.2.1.1	can
+	142779	143705	927	ABC-type multidrug transport system, ATPase component	peg	gi|49175990|ref|NC_000913.2|_142779_143705		ABC-type multidrug transport system, ATPase component		CDS	conserved hypothetical protein
+	143702	144472	771	ABC-type multidrug transport system, permease component	peg	gi|49175990|ref|NC_000913.2|_143702_144472		ABC-type polysaccharide/polyol phosphate export systems, permease component		CDS	inner membrane transport permease yadH		yadH
+	144577	145017	441	Putative PTS system IIA component yadI (EC 2.7.1.69)	peg	gi|49175990|ref|NC_000913.2|_144577_145017		Phosphotransferase system, mannose/fructose-specific component IIA	2.7.1.69	CDS	PTS system fructose IIA component family protein
+	145081	146310	1230	Polysaccharide deacetylase	peg	gi|49175990|ref|NC_000913.2|_145081_146310		Predicted xylanase/chitin deacetylase		CDS	polysaccharide deacetylase family protein
-	146314	146694	381	Aspartate 1-decarboxylase (EC 4.1.1.11)	peg	gi|49175990|ref|NC_000913.2|_146694_146314		L-aspartate 1-decarboxylase (EC 4.1.1.11)	4.1.1.11	CDS	aspartate 1-decarboxylase	4.1.1.11	panD
+	146968	147870	903	Transposase ECs0136	peg	gi|49175990|ref|NC_000913.2|_146968_147870		conserved hypothetical protein (putative transposase or invertase)		CDS	conserved hypothetical family protein
-	147944	148795	852	Pantoate--beta-alanine ligase (EC 6.3.2.1)	peg	gi|49175990|ref|NC_000913.2|_148795_147944		pantothenate synthetase (EC 6.3.2.1)	6.3.2.1	CDS	pantoate--beta-alanine ligase	6.3.2.1	panC
-	148807	149601	795	3-methyl-2-oxobutanoate hydroxymethyltransferase (EC 2.1.2.11)	peg	gi|49175990|ref|NC_000913.2|_149601_148807		ketopantoate hydroxymethyltransferase (EC 2.1.2.11)	2.1.2.11	CDS	3-methyl-2-oxobutanoate hydroxymethyltransferase	2.1.2.11	panB
-	149715	150953	1239	Fimbrial protein YadC	peg	gi|49175990|ref|NC_000913.2|_150953_149715		P pilus assembly protein, pilin FimA		CDS	fimbrial family protein
-	151003	151599	597	Fimbrial protein YadK	peg	gi|49175990|ref|NC_000913.2|_151599_151003		P pilus assembly protein, pilin FimA		CDS	conserved hypothetical protein
-	151626	152231	606	Fimbrial protein YadL	peg	gi|49175990|ref|NC_000913.2|_152231_151626		P pilus assembly protein, pilin FimA		CDS	fimbrial family protein
-	152243	152812	570	Fimbrial protein YadM	peg	gi|49175990|ref|NC_000913.2|_152626_152243		P pilus assembly protein, pilin FimA		CDS	fimbrial family protein
-	152829	155426	2598	Outer membrane usher protein HtrE	peg	gi|49175990|ref|NC_000913.2|_155426_152829		P pilus assembly protein, porin PapC		CDS	outer membrane usher protein htrE		htrE
-	155461	156201	741	Chaperone protein EcpD	peg	gi|49175990|ref|NC_000913.2|_156201_155461		P pilus assembly protein, chaperone PapD		CDS	gram-negative pili assembly chaperone, C-terminal domain protein
-	156299	156883	585	Fimbrial protein YadN	peg	gi|49175990|ref|NC_000913.2|_156883_156299		P pilus assembly protein, pilin FimA		CDS	fimbrial family protein
-	157253	157732	480	2-amino-4-hydroxy-6-hydroxymethyldihydropteridine pyrophosphokinase (EC 2.7.6.3)	peg	gi|49175990|ref|NC_000913.2|_157732_157253		2-amino-4-hydroxy-6-hydroxymethyldihydropteridine pyrophosphokinase	2.7.6.3	CDS	2-amino-4-hydroxy-6-hydroxymethyldihydropteridine diphosphokinase	2.7.6.3	folK
-	157729	159093	1365	Poly(A) polymerase (EC 2.7.7.19)	peg	gi|49175990|ref|NC_000913.2|_159093_157729		poly(A) polymerase	2.7.7.19	CDS	poly(A) polymerase	2.7.7.19	pcnB
-	159186	160112	927	glutamyl-Q-tRNA synthetase	peg	gi|49175990|ref|NC_000913.2|_160112_159186		glutamyl-queuosine tRNA(Asp) synthetase	6.1.1.-	CDS	glutamyl-queuosine tRNA(Asp) synthetase	6.1.1.-	gluQ
-	160149	160604	456	C4-type zinc finger protein, DksA/TraR family	peg	gi|49175990|ref|NC_000913.2|_160604_160149		transcriptional regulator, TraR/DksA family		CDS	RNA polymerase-binding protein DksA		dksA
-	160782	161486	705	Sugar/maltose fermentation stimulation protein homolog	peg	gi|49175990|ref|NC_000913.2|_161486_160782		sugar fermentation stimulation protein		CDS	sugar fermentation stimulation protein		sfsA
-	161501	162031	531	COG1514: 2'-5' RNA ligase	peg	gi|49175990|ref|NC_000913.2|_162031_161501		2'-5' RNA ligase	6.5.1.-	CDS	2'-5' RNA ligase	6.5.1.-
+	162060	164534	2475	ATP-dependent helicase HrpB	peg	gi|49175990|ref|NC_000913.2|_162060_164534		ATP-dependent helicase HrpB	3.6.4.13	CDS	ATP-dependent helicase HrpB	3.6.4.-	hrpB
+	164730	167264	2535	Multimodular transpeptidase-transglycosylase (EC 2.4.1.129) (EC 3.4.-.-)	peg	gi|49175990|ref|NC_000913.2|_164730_167264		penicillin-binding protein 1B	2.4.1.129, 3.4.-	CDS	penicillin-binding protein 1B		mrcB
+	167484	169727	2244	Ferric hydroxamate outer membrane receptor FhuA	peg	gi|49175990|ref|NC_000913.2|_167484_169727		TonB-dependent siderophore receptor		CDS	ferrichrome-iron receptor		fhuA
+	169778	170575	798	Ferric hydroxamate ABC transporter (TC 3.A.1.14.3), ATP-binding protein FhuC	peg	gi|49175990|ref|NC_000913.2|_169778_170575		ABC-type cobalamin/Fe3+-siderophores transport systems, ATPase components	3.6.3.34	CDS	iron(3+)-hydroxamate import ATP-binding protein FhuC	3.6.3.34	fhuC
+	170575	171465	891	Ferric hydroxamate ABC transporter (TC 3.A.1.14.3), periplasmic substrate binding protein FhuD	peg	gi|49175990|ref|NC_000913.2|_170575_171465		ABC-type Fe3+-hydroxamate transport system, periplasmic component		CDS	iron(3+)-hydroxamate-binding protein fhuD		fhuD
+	171462	173444	1983	Ferric hydroxamate ABC transporter (TC 3.A.1.14.3), permease component FhuB	peg	gi|49175990|ref|NC_000913.2|_171462_173444		ABC-type Fe3+-siderophore transport system, permease component		CDS	iron(3+)-hydroxamate import system permease protein fhuB		fhuB
-	173602	174882	1281	Glutamate-1-semialdehyde aminotransferase (EC 5.4.3.8)	peg	gi|49175990|ref|NC_000913.2|_174882_173602		glutamate-1-semialdehyde 2,1-aminomutase (EC 5.4.3.8)	5.4.3.8	CDS	glutamate-1-semialdehyde-2,1-aminomutase	5.4.3.8	hemL
+	175107	176528	1422	H(+)/Cl(-) exchange transporter ClcA	peg	gi|49175990|ref|NC_000913.2|_175107_176528		Chloride channel protein EriC		CDS	H(+)/Cl(-) exchange transporter ClcA		clcA
+	176610	176954	345	ErpA, essential respiratory protein A / probable iron binding protein from the HesB_IscA_SufA family	peg	gi|49175990|ref|NC_000913.2|_176610_176954		Iron-sulfur cluster assembly accessory protein		CDS	iron-sulfur cluster insertion protein erpA		erpA
-	177001	177624	624	Putative inner membrane protein	peg	gi|49175990|ref|NC_000913.2|_177624_177001		Predicted membrane protein		CDS	conserved hypothetical protein
-	177662	178462	801	Vitamin B12 ABC transporter, B12-binding component BtuF	peg	gi|49175990|ref|NC_000913.2|_178462_177662		ABC-type Fe3+-hydroxamate transport system, periplasmic component		CDS	vitamin B12-binding protein		btuF
-	178455	179153	699	5'-methylthioadenosine nucleosidase (EC 3.2.2.16) / S-adenosylhomocysteine nucleosidase (EC 3.2.2.9)	peg	gi|49175990|ref|NC_000913.2|_179153_178455		methylthioadenosine nucleosidase (EC 3.2.2.16)/adenosylhomocysteine nucleosidase (EC 3.2.2.9)	3.2.2.9	CDS	MTA/SAH nucleosidase	3.2.2.16	mtnN
+	179237	180754	1518	Deoxyguanosinetriphosphate triphosphohydrolase (EC 3.1.5.1), subgroup 1	peg	gi|49175990|ref|NC_000913.2|_179237_180754		deoxyguanosinetriphosphate triphosphohydrolase, putative	3.1.5.1	CDS	deoxyguanosinetriphosphate triphosphohydrolase	3.1.5.1	dgt
+	180884	182308	1425	HtrA protease/chaperone protein	peg	gi|49175990|ref|NC_000913.2|_180884_182308		peptidase Do (EC 3.4.21.107). Serine peptidase. MEROPS family S01B		CDS	protease do	3.4.21.-	degP
+	182463	183620	1158	Sugar diacid utilization regulator SdaR	peg	gi|49175990|ref|NC_000913.2|_182463_183620		transcriptional regulator, CdaR family		CDS	carbohydrate diacid regulator		cdaR
-	183709	184095	387	Chromosome segregation ATPase	peg	gi|49175990|ref|NC_000913.2|_184095_183709		Protein of unknown function (DUF3461).		CDS	conserved hypothetical protein
-	184257	185000	744	Phosphoesterase (EC 3.1.-.-)	peg	gi|49175990|ref|NC_000913.2|_185000_184257		Predicted phosphohydrolases		CDS	calcineurin-like phosphoesterase family protein
-	185123	185947	825	2,3,4,5-tetrahydropyridine-2,6-dicarboxylate N-succinyltransferase (EC 2.3.1.117)	peg	gi|49175990|ref|NC_000913.2|_185947_185123		2,3,4,5-tetrahydropyridine-2,6-dicarboxylate N-succinyltransferase (EC 2.3.1.117)	2.3.1.117	CDS	2,3,4,5-tetrahydropyridine-2,6-dicarboxylate N-succinyltransferase	2.3.1.117	dapD
-	185978	188650	2673	[Protein-PII] uridylyltransferase (EC 2.7.7.59)	peg	gi|49175990|ref|NC_000913.2|_188650_185978		UTP--GlnB (protein PII) uridylyltransferase, GlnD	2.7.7.59	CDS	protein-P-II uridylyltransferase	2.7.7.59	glnD
-	188712	189506	795	Methionine aminopeptidase (EC 3.4.11.18)	peg	gi|49175990|ref|NC_000913.2|_189506_188712		methionine aminopeptidase, type I (EC 3.4.11.18)	3.4.11.18	CDS	methionine aminopeptidase, type I	3.4.11.18	map
-	190551	190838	288	FIG00637992: hypothetical protein	peg	gi|49175990|ref|NC_000913.2|_190802_190551					putative predicted protein
+	189874	190599	726	SSU ribosomal protein S2p (SAe)	peg	gi|49175990|ref|NC_000913.2|_189874_190599		SSU ribosomal protein S2P		CDS	ribosomal protein S2		rpsB
+	190857	191708	852	Translation elongation factor Ts	peg	gi|49175990|ref|NC_000913.2|_190857_191708		translation elongation factor Ts (EF-Ts)		CDS	translation elongation factor Ts		tsf
+	191855	192580	726	Uridylate kinase (EC 2.7.4.-)	peg	gi|49175990|ref|NC_000913.2|_191855_192580		uridylate kinase (EC 2.7.4.22)	2.7.4.22	CDS	UMP kinase	2.7.4.22	pyrH
+	192872	193429	558	Ribosome recycling factor	peg	gi|49175990|ref|NC_000913.2|_192872_193429		ribosome recycling factor		CDS	ribosome recycling factor		frr
+	193521	194717	1197	1-deoxy-D-xylulose 5-phosphate reductoisomerase (EC 1.1.1.267)	peg	gi|49175990|ref|NC_000913.2|_193521_194717		1-deoxy-D-xylulose 5-phosphate reductoisomerase (EC 1.1.1.267)	1.1.1.267	CDS	1-deoxy-D-xylulose 5-phosphate reductoisomerase	1.1.1.267	dxr
+	194903	195664	762	Undecaprenyl diphosphate synthase (EC 2.5.1.31)	peg	gi|49175990|ref|NC_000913.2|_194903_195664		Undecaprenyl pyrophosphate synthetase (EC 2.5.1.31)	2.5.1.31	CDS	di-trans,poly-cis-decaprenylcistransferase	2.5.1.31	uppS
+	195664	195816	153	hypothetical protein	peg	gi|49175990|ref|NC_000913.2|_195664_195816		hypothetical protein		CDS	phosphatidate cytidylyltransferase domain protein	2.7.7.41	cdsA
+	195785	196534	750	Phosphatidate cytidylyltransferase (EC 2.7.7.41)	peg	gi|49175990|ref|NC_000913.2|_195785_196534		CDP-diglyceride synthetase	2.7.7.41	CDS	phosphatidate cytidylyltransferase	2.7.7.41	cdsA
+	196546	197898	1353	Intramembrane protease RasP/YluC, implicated in cell division based on FtsL cleavage	peg	gi|49175990|ref|NC_000913.2|_196546_197898		site-2 protease. Metallo peptidase. MEROPS family M50B	3.4.24.-	CDS	RIP metalloprotease RseP	3.4.24.-	rseP
+	197928	200360	2433	Outer membrane protein assembly factor YaeT precursor	peg	gi|49175990|ref|NC_000913.2|_197928_200360		Beta-barrel assembly machine subunit BamA		CDS	outer membrane assembly complex, YaeT protein		yaeT
+	200482	200967	486	Outer membrane protein H precursor	peg	gi|49175990|ref|NC_000913.2|_200482_200967		periplasmic chaperone for outer membrane proteins Skp		CDS	chaperone protein skp		skp
+	200971	201996	1026	UDP-3-O-[3-hydroxymyristoyl] glucosamine N-acyltransferase (EC 2.3.1.-)	peg	gi|49175990|ref|NC_000913.2|_200971_201996		UDP-3-O-[3-hydroxymyristoyl] glucosamine N-acyltransferase (EC 2.3.1.191)	2.3.1.191	CDS	UDP-3-O-[3-hydroxymyristoyl] glucosamine N-acyltransferase	2.3.1.-	lpxD
+	202101	202556	456	(3R)-hydroxymyristoyl-[acyl carrier protein] dehydratase (EC 4.2.1.-)	peg	gi|49175990|ref|NC_000913.2|_202101_202556		3-hydroxyacyl-[acyl-carrier-protein] dehydratase (EC 4.2.1.-)	4.2.1.-	CDS	beta-hydroxyacyl-(acyl-carrier-protein) dehydratase FabZ	4.2.1.-	fabZ
+	202560	203348	789	Acyl-[acyl-carrier-protein]--UDP-N-acetylglucosamine O-acyltransferase (EC 2.3.1.129)	peg	gi|49175990|ref|NC_000913.2|_202560_203348		acyl-[acyl-carrier-protein]--UDP-N-acetylglucosamine O-acyltransferase (EC 2.3.1.129)	2.3.1.129	CDS	acyl-[acyl-carrier-protein]-UDP-N-acetylglucosamine O-acyltransferase	2.3.1.129	lpxA
+	203348	204496	1149	Lipid-A-disaccharide synthase (EC 2.4.1.182)	peg	gi|49175990|ref|NC_000913.2|_203348_204496		lipid-A-disaccharide synthase (EC 2.4.1.182)	2.4.1.182	CDS	lipid-A-disaccharide synthase	2.4.1.182	lpxB
+	204493	205089	597	Ribonuclease HII (EC 3.1.26.4)	peg	gi|49175990|ref|NC_000913.2|_204493_205089		RNase HII (EC 3.1.26.4)	3.1.26.4	CDS	ribonuclease HII	3.1.26.4	rnhB
+	205126	208608	3483	DNA polymerase III alpha subunit (EC 2.7.7.7)	peg	gi|49175990|ref|NC_000913.2|_205126_208608		DNA polymerase III, alpha subunit (EC 2.7.7.7)	2.7.7.7	CDS	DNA polymerase III subunit alpha	2.7.7.7	dnaE
+	208621	209580	960	Acetyl-coenzyme A carboxyl transferase alpha chain (EC 6.4.1.2)	peg	gi|49175990|ref|NC_000913.2|_208621_209580		acetyl-CoA carboxylase carboxyltransferase subunit alpha	6.4.1.2	CDS	acetyl-CoA carboxylase, carboxyl transferase, alpha subunit	6.4.1.2	accA
+	209679	211820	2142	Lysine decarboxylase 2, constitutive (EC 4.1.1.18)	peg	gi|49175990|ref|NC_000913.2|_209679_211820		L-lysine decarboxylase (EC 4.1.1.18)	4.1.1.18	CDS	lysine decarboxylase, constitutive	4.1.1.18	ldcC
+	211877	212266	390	FIG01280259: hypothetical protein	peg	gi|49175990|ref|NC_000913.2|_211877_212266		Lactoylglutathione lyase and related lyases		CDS	glyoxalase/Bleomycin resistance /Dioxygenase superfamily protein
+	212331	213629	1299	tRNA(Ile)-lysidine synthetase	peg	gi|49175990|ref|NC_000913.2|_212331_213629		tRNA(Ile)-lysidine synthetase, N-terminal domain/tRNA(Ile)-lysidine synthetase, C-terminal domain		CDS	tRNA(Ile)-lysidine synthase	6.3.4.-	tilS
-	213678	213938	261	Rho-specific inhibitor of transcription termination (YaeO)	peg	gi|49175990|ref|NC_000913.2|_213932_213678		transcriptional antiterminator, Rof		CDS	protein rof		rof
-	213925	214125	201	FIG00905232: hypothetical protein	peg	gi|49175990|ref|NC_000913.2|_214125_213925		Uncharacterised protein family (UPF0253).		CDS	conserved hypothetical protein
+	214291	214836	546	YaeQ protein	peg	gi|49175990|ref|NC_000913.2|_214291_214836		Uncharacterized protein conserved in bacteria		CDS	conserved hypothetical protein
+	214833	215255	423	Hypothetical protein YaeJ with similarity to translation release factor	peg	gi|49175990|ref|NC_000913.2|_214833_215255		Protein chain release factor B		CDS	peptidyl-tRNA hydrolase domain protein
+	215269	215979	711	Copper homeostasis protein CutF precursor / Lipoprotein NlpE involeved in surface adhesion	peg	gi|49175990|ref|NC_000913.2|_215269_215979		Uncharacterized lipoprotein NlpE involved in copper resistance		CDS	lipoprotein NlpE		nlpE
-	216179	217003	825	Uncharacterized lipoprotein yaeF precursor	peg	gi|49175990|ref|NC_000913.2|_217003_216179		Cell wall-associated hydrolases (invasion-associated proteins)		CDS	nlpC/P60 family protein
-	217057	218775	1719	Prolyl-tRNA synthetase (EC 6.1.1.15), bacterial type	peg	gi|49175990|ref|NC_000913.2|_218775_217057		prolyl-tRNA synthetase (EC 6.1.1.15)	6.1.1.15	CDS	proline--tRNA ligase	6.1.1.15	proS
-	218887	219594	708	COG1720: Uncharacterized conserved protein	peg	gi|49175990|ref|NC_000913.2|_219594_218887		putative methyltransferase, YaeB/AF_0241 family		CDS	conserved hypothetical protein
-	219591	219995	405	Protein RcsF	peg	gi|49175990|ref|NC_000913.2|_219944_219591		hypothetical protein		CDS	protein rcsF		rcsF
-	220113	220928	816	Methionine ABC transporter substrate-binding protein	peg	gi|49175990|ref|NC_000913.2|_220928_220113		lipoprotein, YaeC family		CDS	D-methionine-binding lipoprotein metQ		metQ
-	220968	221621	654	Methionine ABC transporter permease protein	peg	gi|49175990|ref|NC_000913.2|_221621_220968		ABC-type metal ion transport system, permease component		CDS	D-methionine transport system permease protein metI		metI
-	221614	222645	1032	Methionine ABC transporter ATP-binding protein	peg	gi|49175990|ref|NC_000913.2|_222645_221614		D-methionine ABC transporter, ATP-binding protein		CDS	D-methionine ABC transporter, ATP-binding protein	3.6.3.-	metN
+	222833	223408	576	D-glycero-D-manno-heptose 1,7-bisphosphate phosphatase (EC 3.1.1.-)	peg	gi|49175990|ref|NC_000913.2|_222833_223408		D-alpha,beta-D-heptose 1,7-bisphosphate phosphatase (EC 3.1.3.-)	3.1.3.83, 3.1.3.82	CDS	D,D-heptose 1,7-bisphosphate phosphatase	3.1.3.-	gmhB
+	223789	225212	1424
+	223771	225312	1542
+	225762	228661	2900
+	225759	228682	2924
-	229967	230881	915	LysR family transcriptional regulator YafC	peg	gi|49175990|ref|NC_000913.2|_230881_229967		transcriptional regulator, LysR family		CDS	conserved hypothetical protein
+	229167	229970	804	Methylglyoxal reductase, acetol producing (EC 1.1.1.-) / 2,5-diketo-D-gluconic acid reductase B (EC 1.1.1.274)	peg	gi|49175990|ref|NC_000913.2|_229167_229970		Aldo/keto reductases, related to diketogulonate reductase	1.1.1.274	CDS	2,5-diketo-D-gluconic acid reductase B	1.1.1.274	dkgB
+	231122	231922	801	FIG00613320: hypothetical protein	peg	gi|49175990|ref|NC_000913.2|_231122_231922		Uncharacterized protein conserved in bacteria		CDS	endonuclease/Exonuclease/phosphatase family protein
+	231926	232549	624	SAM-dependent methyltransferase YafE (UbiE paralog)	peg	gi|49175990|ref|NC_000913.2|_231926_232549		Methylase involved in ubiquinone/menaquinone biosynthesis		CDS	methyltransferase domain protein
-	232597	233817	1221	Membrane-bound lytic murein transglycosylase D precursor (EC 3.2.1.-)	peg	gi|49175990|ref|NC_000913.2|_233817_232597		Soluble lytic murein transglycosylase and related regulatory proteins (some contain LysM/invasin domains)	3.2.1.-	CDS	membrane-bound lytic murein transglycosylase D	4.2.2.n1	mltD
-	234027	234782	756	Hydroxyacylglutathione hydrolase (EC 3.1.2.6)	peg	gi|49175990|ref|NC_000913.2|_234782_234027		hydroxyacylglutathione hydrolase	3.1.2.6	CDS	hydroxyacylglutathione hydrolase	3.1.2.6	gloB
-	235535	236002	468	Ribonuclease HI (EC 3.1.26.4)	peg	gi|49175990|ref|NC_000913.2|_236002_235535		RNase HI (EC 3.1.26.4)	3.1.26.4	CDS	RNase H family protein
+	234816	235538	723	FIG005121: SAM-dependent methyltransferase (EC 2.1.1.-)	peg	gi|49175990|ref|NC_000913.2|_234816_235538		Methylase involved in ubiquinone/menaquinone biosynthesis		CDS	methyltransferase domain protein
+	236058	236798	741	DNA polymerase III epsilon subunit (EC 2.7.7.7)	peg	gi|49175990|ref|NC_000913.2|_236067_236798		DNA polymerase III, epsilon subunit, Proteobacterial	2.7.7.7	CDS	DNA polymerase III, epsilon subunit	2.7.7.7	dnaQ
+	237335	238120	786	putative aminopeptidase	peg	gi|49175990|ref|NC_000913.2|_237335_238120		hypothetical protein		CDS	putative aminopeptidase
-	238257	238736	480				hypothetical protein		CDS
-	238746	239084	339				hypothetical protein		CDS
+	239184	239378	195	Mobile element protein	peg	gi|49175990|ref|NC_000913.2|_239184_239378					H repeat-associated yhhI domain protein		yhhI
-	239419	240189	771	Omega amidase (Nit2 homolog)	peg	gi|49175990|ref|NC_000913.2|_240189_239419		Predicted amidohydrolase		CDS	carbon-nitrogen hydrolase family protein
+	240367	240816	450	Inhibitor of vertebrate lysozyme precursor	peg	gi|49175990|ref|NC_000913.2|_240367_240816		Inhibitor of vertebrate lysozyme (Ivy).		CDS	inhibitor of vertebrate lysozyme		ivy
-	240859	243303	2445	acyl-CoA dehydrogenase	peg	gi|49175990|ref|NC_000913.2|_243303_240859		Acyl-CoA dehydrogenases	1.3.99.-	CDS	acyl-CoA dehydrogenase, C-terminal domain protein
+	243543	244121	579	Phosphoheptose isomerase 1 (EC 5.3.1.-)	peg	gi|49175990|ref|NC_000913.2|_243543_244121		phosphoheptose isomerase (EC 5.3.1.-)	5.3.1.28	CDS	phosphoheptose isomerase	5.3.1.28	gmhA
-	245065	245805	741	probable exported protein STY0357	peg	gi|49175990|ref|NC_000913.2|_245805_245065		Uncharacterized protein conserved in bacteria		CDS	L,D-transpeptidase catalytic domain protein
+	244327	245094	768	Predicted glutamine amidotransferase	peg	gi|49175990|ref|NC_000913.2|_244327_245094		Predicted glutamine amidotransferase		CDS	glutamine amidotransferase domain protein
-	245961	246239	279	YafQ toxin protein	peg	gi|49175990|ref|NC_000913.2|_246155_245961		addiction module toxin component, YafQ family/addiction module toxin, RelE/StbE family		CDS	mRNA interferase YafQ	3.1.-.-	yafQ
-	246242	246502	261	DNA-damage-inducible protein J	peg	gi|49175990|ref|NC_000913.2|_246502_246242		addiction module antitoxin, RelB/DinJ family		CDS	antitoxin DinJ		dinJ
-	246630	246797	168	hypothetical protein	peg	gi|49175990|ref|NC_000913.2|_246797_246630
+	246712	247461	750	Hypothetical lipoprotein yafL precursor	peg	gi|49175990|ref|NC_000913.2|_246712_247461		Cell wall-associated hydrolases (invasion-associated proteins)		CDS	conserved hypothetical protein
+	247637	248134	498	Transposase and inactivated derivatives	peg	gi|49175990|ref|NC_000913.2|_247637_248134		Transposase and inactivated derivatives		CDS	conserved hypothetical protein
-	248358	250097	1740	Flagellar biosynthesis protein FlhA	peg	gi|49175990|ref|NC_000913.2|_250097_248358		Flagellar biosynthesis pathway, component FlhA		CDS	FHIPEP family protein
+	250057	250827	771	Flagellar motor rotation protein MotB	peg	gi|49175990|ref|NC_000913.2|_250057_250827		Flagellar motor protein		CDS	ompA family protein
+	250898	251953	1056	DNA polymerase IV (EC 2.7.7.7)	peg	gi|49175990|ref|NC_000913.2|_250898_251953		Nucleotidyltransferase/DNA polymerase involved in DNA repair	2.7.7.7	CDS	DNA polymerase IV	2.7.7.7	dinB
+	252005	252298	294	Antitoxin YafN	peg	gi|49175990|ref|NC_000913.2|_252005_252298		Antitoxin of toxin-antitoxin stability system		CDS	antitoxin YafN		yafN
+	252301	252699	399	Toxin YafO	peg	gi|49175990|ref|NC_000913.2|_252301_252699		Toxin YafO, type II toxin-antitoxin system.		CDS	mRNA interferase YafO	3.1.-.-	yafO
+	252787	253161	375	Uncharacterized acetyltransferase YafP (EC 2.3.1.-)	peg	gi|49175990|ref|NC_000913.2|_252787_253161		Acetyltransferase, GNAT family	2.3.1.-	CDS	acetyltransferase family protein
+	253467	253733	267	Protein with similarity to RtcB	peg	gi|49175990|ref|NC_000913.2|_253479_253733		Uncharacterized conserved protein		CDS	conserved hypothetical protein
+	253702	254202	501	Peptide chain release factor homolog	peg	gi|49175990|ref|NC_000913.2|_253702_254202		putative peptide chain release factor H		CDS	putative peptide chain release factor H
-	254259	255716	1458	Aminoacyl-histidine dipeptidase (Peptidase D) (EC 3.4.13.3)	peg	gi|49175990|ref|NC_000913.2|_255716_254259		Xaa-His dipeptidase (EC:3.4.13.3). Metallo peptidase. MEROPS family M20C	3.4.13.-	CDS	aminoacyl-histidine dipeptidase		pepD
+	255977	256435	459	Xanthine-guanine phosphoribosyltransferase (EC 2.4.2.22)	peg	gi|49175990|ref|NC_000913.2|_255977_256435		Adenine/guanine phosphoribosyltransferases and related PRPP-binding proteins	2.4.2.22	CDS	xanthine phosphoribosyltransferase	2.4.2.22	gpt
+	256527	257771	1245	FIG01200175: hypothetical protein	peg	gi|49175990|ref|NC_000913.2|_256527_257771		Dienelactone hydrolase and related enzymes	3.1.-	CDS	alpha/beta hydrolase family protein
+	257829	258230	402	Curlin genes transcriptional activator	peg	gi|49175990|ref|NC_000913.2|_257829_258230		Transcriptional regulator Crl.		CDS	sigma factor-binding protein crl		crl
-	258269	259324	1056	Outer membrane pore protein E precursor	peg	gi|49175990|ref|NC_000913.2|_259324_258269		Outer membrane protein (porin)		CDS	outer membrane pore protein E		phoE
+	259612	260715	1104	Glutamate 5-kinase (EC 2.7.2.11) / RNA-binding C-terminal domain PUA	peg	gi|49175990|ref|NC_000913.2|_259612_260715		glutamate 5-kinase (EC 2.7.2.11)	2.7.2.11	CDS	glutamate 5-kinase	2.7.2.11	proB
+	260727	261980	1254	Gamma-glutamyl phosphate reductase (EC 1.2.1.41)	peg	gi|49175990|ref|NC_000913.2|_260727_261980		glutamate-5-semialdehyde dehydrogenase (EC 1.2.1.41)	1.2.1.41	CDS	gamma-glutamyl phosphate reductase	1.2.1.41	proA
-	262552	262893	342	YpjF toxin protein	peg	gi|49175990|ref|NC_000913.2|_262893_262552		Protein of unknown function (DUF1219).		CDS	toxin YkfI		ykfI
-	262914	263231	318	YfjZ protein (antitoxin to YpjF)	peg	gi|49175990|ref|NC_000913.2|_263171_262914		YagB/YeeU/YfjZ family.		CDS	putative antitoxin YfjZ
-	263250	263471	222	Uncharacterized protein YeeT	peg	gi|49175990|ref|NC_000913.2|_263471_263250		Protein of unknown function (DUF987).		CDS	conserved hypothetical protein
-	263480	263956	477	DNA repair protein RadC	peg	gi|49175990|ref|NC_000913.2|_263956_263480		DNA repair protein radc		CDS	conserved hypothetical protein
-	263972	264430	459	Antirestriction protein klcA	peg	gi|49175990|ref|NC_000913.2|_264430_263972		Antirestriction protein.		CDS	intergenic-region protein
-	264528	264767	240	Putative cytoplasmic protein	peg	gi|49175990|ref|NC_000913.2|_264767_264528		Bacterial protein of unknown function (DUF905).		CDS	conserved hypothetical protein
-	264844	265311	468	Intergenic-region protein	peg	gi|49175990|ref|NC_000913.2|_265311_264844		hypothetical protein		CDS	conserved hypothetical protein
-	265334	266191	858	FIG00641766: hypothetical protein	peg	gi|49175990|ref|NC_000913.2|_265777_265334		Predicted transcriptional regulator		CDS	conserved hypothetical protein
-	265777	265953	177	predicted inner membrane protein	peg	gi|49175990|ref|NC_000913.2|_265953_265777					putative membrane protein
-	266408	267229	822	FIG01224161: hypothetical protein	peg	gi|49175990|ref|NC_000913.2|_267229_266408		Domain of unknown function (DUF932).		CDS	conserved hypothetical protein
-	267321	268184	864	NgrB	peg	gi|49175990|ref|NC_000913.2|_268184_267321		Predicted GTPase		CDS	50S ribosome-binding GTPase family protein
-	268513	269406	894	LysR family transcriptional regulator PerR	peg	gi|49175990|ref|NC_000913.2|_269406_268513		Transcriptional regulator		CDS	bacterial regulatory helix-turn-helix , lysR family protein
+	269502	269870	369	Mobile element protein	peg	gi|49175990|ref|NC_000913.2|_269502_269870		Transposase and inactivated derivatives		CDS	transposase family protein
+	269827	270978	1152	Mobile element protein	peg	gi|49175990|ref|NC_000913.2|_269827_270978		Transposase and inactivated derivatives, IS30 family		CDS	integrase core domain protein
+	271054	271479	426	Mobile element protein	peg	gi|49175990|ref|NC_000913.2|_271240_271479		hypothetical protein		CDS	HTH-like domain protein
+	272071	273216	1146	Retron-type RNA-directed DNA polymerase (EC 2.7.7.49)	peg	gi|49175990|ref|NC_000913.2|_272071_273216		Retron-type reverse transcriptase		CDS	reverse transcriptase family protein
-	273325	274341	1017	Mobile element protein	peg	gi|49175990|ref|NC_000913.2|_274341_273325		Transposase and inactivated derivatives, IS5 family		CDS	transposase DDE domain protein
+	274525	275952	1428	S-methylmethionine permease	peg	gi|49175990|ref|NC_000913.2|_274549_275952		S-methylmethionine:proton symporter, AAT family (TC 2.A.3.1.10)		CDS	amino acid permease family protein
+	275939	276871	933	Homocysteine S-methyltransferase (EC 2.1.1.10)	peg	gi|49175990|ref|NC_000913.2|_275939_276871		homocysteine S-methyltransferase (EC 2.1.1.10)	2.1.1.10	CDS	homocysteine S-methyltransferase	2.1.1.10	mmuM
-	276980	278026	1047	ABC transporter ATP-binding protein	peg	gi|49175990|ref|NC_000913.2|_278026_276980		ABC-type spermidine/putrescine transport systems, ATPase components	3.6.3.30	CDS	ABC transporter family protein
-	278038	278400	363	Ferric iron ABC transporter, permease protein	peg	gi|49175990|ref|NC_000913.2|_278400_278038		ABC-type Fe3+ transport system, permease component		CDS	binding--dependent transport system inner membrane component family protein
-	278402	278905	504	Mobile element protein	peg	gi|49175990|ref|NC_000913.2|_278905_278402		Transposase and inactivated derivatives, IS1 family		CDS	putative transposase
-	278824	279099	276				Transposase and inactivated derivatives		CDS
-	279248	279586	339	Mobile element protein	peg	gi|49175990|ref|NC_000913.2|_279586_279248		Transposase and inactivated derivatives		CDS	transposase family protein
-	279609	279959	351	putative structure	peg	gi|49175990|ref|NC_000913.2|_279890_279609		YagB/YeeU/YfjZ family.		CDS	putative antitoxin YfjZ
-	280053	281195	1143	Mobile element protein	peg	gi|49175990|ref|NC_000913.2|_281195_280053		Transposase and inactivated derivatives		CDS	conserved hypothetical protein
+	281502	282410	909	Dihydrodipicolinate synthase (EC 4.2.1.52) homolog	peg	gi|49175990|ref|NC_000913.2|_281502_282410		Dihydrodipicolinate synthase/N-acetylneuraminate lyase	4.2.1.52	CDS	conserved hypothetical protein
+	282425	284392	1968	Dihydroxy-acid dehydratase (EC 4.2.1.9)	peg	gi|49175990|ref|NC_000913.2|_282425_284392		putative dehydratase, YjhG/YagF family		CDS	conserved hypothetical protein
+	284619	286001	1383	Xyloside transporter XynT	peg	gi|49175990|ref|NC_000913.2|_284619_286001		sugar (Glycoside-Pentoside-Hexuronide) transporter		CDS	inner membrane symporter yicJ		yicJ
+	286013	287623	1611	Beta-xylosidase (EC 3.2.1.37)	peg	gi|49175990|ref|NC_000913.2|_286013_287623		Beta-xylosidase	3.2.1.37	CDS	beta-xylosidase	3.2.1.37	xynB
-	287628	288386	759	Transcriptional regulator, IclR family	peg	gi|49175990|ref|NC_000913.2|_288386_287628		transcriptional regulator, IclR family		CDS	bacterial transcriptional regulator family protein
-	288525	289529	1005	Ornithine carbamoyltransferase (EC 2.1.3.3)	peg	gi|49175990|ref|NC_000913.2|_289529_288525		ornithine carbamoyltransferase (EC 2.1.3.3)	2.1.3.3	CDS	ornithine carbamoyltransferase	2.1.3.3	argF
-	289873	290376	504	Mobile element protein	peg	gi|49175990|ref|NC_000913.2|_290376_289873		Transposase and inactivated derivatives, IS1 family		CDS	putative transposase
-	290295	290570	276				Transposase and inactivated derivatives		CDS
+	290724	291455	732	FIG00640257: hypothetical protein	peg	gi|49175990|ref|NC_000913.2|_290724_291455		hypothetical protein		CDS	putative cP4-6 prophage; predicted protein
-	291546	292172	627	hypothetical protein	peg	gi|49175990|ref|NC_000913.2|_291977_291546		Protein of unknown function (DUF3296).		CDS	conserved hypothetical protein
-	292444	293142	699	DNA-binding protein	peg	gi|49175990|ref|NC_000913.2|_293142_292444		Site-specific recombinases, DNA invertase Pin homologs		CDS	resolvase, N terminal domain protein
-	293169	294023	855	FIG00639014: hypothetical protein	peg	gi|49175990|ref|NC_000913.2|_294023_293169		hypothetical protein		CDS	conserved hypothetical protein
-	294142	294366	225	hypothetical protein	peg	gi|49175990|ref|NC_000913.2|_294366_294142		hypothetical protein		CDS	conserved hypothetical protein
-	294363	294803	441				hypothetical protein		CDS
-	294920	296245	1326	CP4-6 prophage; predicted phage integrase	peg	gi|49175990|ref|NC_000913.2|_296245_294920		Site-specific recombinase XerD		CDS	phage integrase family protein
-	296605	297015	411	Transcriptional regulator	peg	gi|49175990|ref|NC_000913.2|_297015_296605		Transcriptional regulator		CDS
-	296994	297950	957	Hypothetical protein YagQ	peg	gi|49175990|ref|NC_000913.2|_297950_296994		Xanthine and CO dehydrogenases maturation factor, XdhC/CoxF family		CDS	xdhC and CoxI family protein
-	297960	300158	2199	Periplasmic aromatic aldehyde oxidoreductase, molybdenum binding subunit YagR	peg	gi|49175990|ref|NC_000913.2|_300158_297960		xanthine dehydrogenase, molybdenum binding subunit apoprotein (EC 1.17.1.4)	1.17.1.4	CDS	molybdopterin-binding domain of aldehyde dehydrogenase family protein
-	300155	301111	957	Periplasmic aromatic aldehyde oxidoreductase, FAD binding subunit YagS	peg	gi|49175990|ref|NC_000913.2|_301111_300155		Aerobic-type carbon monoxide dehydrogenase, middle subunit CoxM/CutM homologs	1.17.1.4	CDS	FAD binding domain in molybdopterin dehydrogenase family protein
-	301108	301797	690	Periplasmic aromatic aldehyde oxidoreductase, iron-sulfur subunit YagT	peg	gi|49175990|ref|NC_000913.2|_301797_301108		Aerobic-type carbon monoxide dehydrogenase, small subunit CoxS/CutS homologs		CDS	putative xanthine dehydrogenase yagT iron-sulfur-binding subunit
+	302215	302829	615	DUF1440 domain-containing membrane protein	peg	gi|49175990|ref|NC_000913.2|_302215_302829		Predicted periplasmic/secreted protein		CDS	inner membrane protein yagU		yagU
-	303719	304429	711	CFA/I fimbrial chaperone	peg	gi|49175990|ref|NC_000913.2|_304429_303719		Gram-negative pili assembly chaperone, N-terminal domain.		CDS	gram-negative pili assembly chaperone, N-terminal domain protein
-	304398	306041	1644	CFA/I fimbrial minor adhesin	peg	gi|49175990|ref|NC_000913.2|_305969_304398		hypothetical protein		CDS	putative receptor
-	306031	308556	2526	CFA/I fimbrial subunit C usher protein	peg	gi|49175990|ref|NC_000913.2|_308556_306031		hypothetical protein		CDS	conserved hypothetical protein
-	308582	309250	669	CFA/I fimbrial auxiliary subunit	peg	gi|49175990|ref|NC_000913.2|_309250_308582		hypothetical protein		CDS	conserved hypothetical protein
-	309308	309895	588	CFA/I fimbrial major subunit	peg	gi|49175990|ref|NC_000913.2|_309895_309308		hypothetical protein		CDS	fimbrillin matB		matB
-	309970	310512	543	FIGfam014588: Predicted regulator of CFA/I fimbriae	peg	gi|49175990|ref|NC_000913.2|_310173_309970		DNA-binding HTH domain-containing proteins		CDS	bacterial regulatory s, luxR family protein
-	311738	312004	267	LSU ribosomal protein L31p @ LSU ribosomal protein L31p, zinc-independent	peg	gi|49175990|ref|NC_000913.2|_312001_311738		LSU ribosomal protein L31P		CDS	ribosomal protein L31		rpmE
+	313581	314468	888	Putative adhesin	peg	gi|49175990|ref|NC_000913.2|_313581_314468		Protein of unknown function (DUF3442).		CDS	conserved hypothetical protein
+	314515	314814	300	Mobile element protein	peg	gi|49175990|ref|NC_000913.2|_314515_314814		Transposase.		CDS	transposase family protein
-	315674	316360	687	Transcriptional regulator YkgA	peg	gi|49175990|ref|NC_000913.2|_316144_315674		transcriptional regulator, AraC family		CDS	bacterial regulatory helix-turn-helix s, AraC family protein
+	314811	315677	867	Mobile element protein	peg	gi|49175990|ref|NC_000913.2|_314811_315677		Transposase and inactivated derivatives		CDS	integrase core domain protein
-	316950	317543	594	Putative inner membrane protein	peg	gi|49175990|ref|NC_000913.2|_317543_316950		Predicted membrane protein		CDS	inner membrane protein ykgB		ykgB
-	317555	317791	237	hypothetical protein	peg	gi|49175990|ref|NC_000913.2|_317791_317555					conserved hypothetical protein
-	317900	319225	1326	Putative Dihydrolipoamide dehydrogenase (EC 1.8.1.4); Mercuric ion reductase (EC 1.16.1.1); PF00070 family, FAD-dependent NAD(P)-disulphide oxidoreductase	peg	gi|49175990|ref|NC_000913.2|_319225_317900		Pyruvate/2-oxoglutarate dehydrogenase complex, dihydrolipoamide dehydrogenase (E3) component, and related enzymes		CDS	pyridine nucleotide-disulfide oxidoreductase family protein
+	319451	320305	855	Putative HTH-type transcriptional regulator ykgD	peg	gi|49175990|ref|NC_000913.2|_319451_320305		transcriptional regulator, AraC family		CDS	bacterial regulatory helix-turn-helix s, AraC family protein
-	320463	320633	171	hypothetical protein	peg	gi|49175990|ref|NC_000913.2|_320633_320463					conserved hypothetical protein
+	320832	321551	720	Predicted L-lactate dehydrogenase, Fe-S oxidoreductase subunit YkgE	peg	gi|49175990|ref|NC_000913.2|_320832_321551		Fe-S oxidoreductase		CDS	cysteine-rich domain protein
+	321562	322989	1428	Predicted L-lactate dehydrogenase, Iron-sulfur cluster-binding subunit YkgF	peg	gi|49175990|ref|NC_000913.2|_321562_322989		iron-sulfur cluster-binding protein		CDS	iron-sulfur cluster-binding protein
+	322982	323677	696	Predicted L-lactate dehydrogenase, hypothetical protein subunit YkgG	peg	gi|49175990|ref|NC_000913.2|_322982_323677		Uncharacterized conserved protein		CDS	conserved hypothetical protein
-	323920	324588	669	FIG00639487: hypothetical protein	peg	gi|49175990|ref|NC_000913.2|_324588_323920		G-rich domain on putative tyrosine kinase.		CDS	G-rich domain on tyrosine kinase family protein
-	324801	326471	1671	Choline dehydrogenase (EC 1.1.99.1)	peg	gi|49175990|ref|NC_000913.2|_326471_324801		choline dehydrogenase (EC 1.1.99.1)	1.1.99.1	CDS	choline dehydrogenase	1.1.99.1	betA
-	326485	327957	1473	Betaine aldehyde dehydrogenase (EC 1.2.1.8)	peg	gi|49175990|ref|NC_000913.2|_327957_326485		betaine aldehyde dehydrogenase (EC 1.2.1.8)	1.2.1.8	CDS	betaine aldehyde dehydrogenase	1.2.1.8	betB
-	327971	328558	588	HTH-type transcriptional regulator BetI	peg	gi|49175990|ref|NC_000913.2|_328558_327971		transcriptional regulator, TetR family		CDS	transcriptional repressor BetI		betI
+	328687	330720	2034	High-affinity choline uptake protein BetT	peg	gi|49175990|ref|NC_000913.2|_328687_330720		choline/carnitine/betaine transport		CDS	transporter, betaine/carnitine/choline transporter family protein
+	331595	332683	1089	FIG00638331: hypothetical protein	peg	gi|49175990|ref|NC_000913.2|_331595_332683		FOG: EAL domain		CDS	cyclic di-GMP phosphodiesterase yahA	3.1.4.-	yahA
-	332725	333657	933	Putative HTH-type transcriptional regulator yahB	peg	gi|49175990|ref|NC_000913.2|_333657_332725		Transcriptional regulator		CDS	bacterial regulatory helix-turn-helix , lysR family protein
-	333749	334246	498	FIG00638603: hypothetical protein	peg	gi|49175990|ref|NC_000913.2|_334246_333749		Protein of unknown function (DUF1097).		CDS	conserved hypothetical protein
+	334504	335109	606	Putative transcription factor	peg	gi|49175990|ref|NC_000913.2|_334504_335109		FOG: Ankyrin repeat		CDS	ankyrin repeat family protein
-	335158	335463	306							conserved hypothetical protein
+	335149	336012	864	FIG00637989: hypothetical protein	peg	gi|49175990|ref|NC_000913.2|_335149_336012		Protein of unknown function (DUF2877).		CDS	conserved hypothetical protein
+	336002	337549	1548	Putative oxidoreductase subunit	peg	gi|49175990|ref|NC_000913.2|_336002_337549		Succinyl-CoA synthetase, alpha subunit		CDS	coA binding domain protein
+	337549	338967	1419	Putative cytoplasmic protein	peg	gi|49175990|ref|NC_000913.2|_337549_338967		Protein of unknown function (DUF1116).		CDS	conserved hypothetical protein
+	338993	339313	321	FIG00639198: hypothetical protein	peg	gi|49175990|ref|NC_000913.2|_338993_339313		hypothetical protein		CDS	conserved hypothetical protein
+	339389	340339	951	Carbamate kinase (EC 2.7.2.2)	peg	gi|49175990|ref|NC_000913.2|_339389_340339		carbamate kinase (EC 2.7.2.2)	2.7.2.2	CDS	carbamate kinase	2.7.2.2	cpkA
+	340349	341731	1383	Cytosine deaminase (EC 3.5.4.1)	peg	gi|49175990|ref|NC_000913.2|_340349_341731		Cytosine deaminase and related metal-dependent hydrolases		CDS	amidohydrolase family protein
+	342108	343157	1050	Alcohol dehydrogenase (EC 1.1.1.1)	peg	gi|49175990|ref|NC_000913.2|_342108_343157		Zn-dependent alcohol dehydrogenases	1.-	CDS	conserved hypothetical protein
+	343400	344215	816	FIG00638728: hypothetical protein	peg	gi|49175990|ref|NC_000913.2|_343400_344215		hypothetical protein		CDS	conserved hypothetical protein
-	344278	344448	171	hypothetical protein	peg	gi|49175990|ref|NC_000913.2|_344448_344278					conserved hypothetical protein
-	344890	345522	633	Threonine efflux protein	peg	gi|49175990|ref|NC_000913.2|_345522_344890		The Resistance to Homoserine/Threonine (RhtB) Family protein		CDS	homoserine/Threonine efflux family protein
+	345708	345983	276	FIG00639237: hypothetical protein	peg	gi|49175990|ref|NC_000913.2|_345708_345983		Protein of unknown function (DUF1471).		CDS	conserved hypothetical protein
-	346081	347667	1587	Propionate catabolism operon regulatory protein PrpR	peg	gi|49175990|ref|NC_000913.2|_347667_346081		propionate catabolism operon regulatory protein PrpR		CDS	propionate catabolism operon regulatory protein PrpR		prpR
-	348742	349188	447				hypothetical protein		CDS
+	347906	348796	891	Methylisocitrate lyase (EC 4.1.3.30)	peg	gi|49175990|ref|NC_000913.2|_347906_348796		methylisocitrate lyase (EC 4.1.3.30)	4.1.3.30	CDS	methylisocitrate lyase	4.1.3.30	prpB
+	349236	350405	1170	2-methylcitrate synthase (EC 2.3.3.5)	peg	gi|49175990|ref|NC_000913.2|_349236_350405		2-methylcitrate synthase (EC 2.3.3.5)	2.3.3.5	CDS	2-methylcitrate synthase/citrate synthase II family protein
+	350439	351890	1452	2-methylcitrate dehydratase (EC 4.2.1.79)	peg	gi|49175990|ref|NC_000913.2|_350439_351890		2-methylcitrate dehydratase (EC 4.2.1.79)	4.2.1.79	CDS	2-methylcitrate dehydratase	4.2.1.79	prpD
+	351930	353816	1887	Propionate--CoA ligase (EC 6.2.1.17)	peg	gi|49175990|ref|NC_000913.2|_351930_353816		propionyl-CoA synthetase (EC 6.2.1.17)	6.2.1.17	CDS	propionate--CoA ligase	6.2.1.17	prpE
+	354146	355405	1260	COG1457: Purine-cytosine permease and related proteins	peg	gi|49175990|ref|NC_000913.2|_354146_355405		Purine-cytosine permease and related proteins		CDS	cytosine permease		codB
+	355395	356678	1284	Cytosine deaminase (EC 3.5.4.1)	peg	gi|49175990|ref|NC_000913.2|_355395_356678		Cytosine deaminase and related metal-dependent hydrolases	3.5.4.1	CDS	cytosine deaminase	3.5.4.1	codA
-	357015	357914	900	Cyn operon transcriptional activator	peg	gi|49175990|ref|NC_000913.2|_357914_357015		Transcriptional regulator		CDS	HTH-type transcriptional regulator CynR		cynR
+	358023	358682	660	Carbonic anhydrase (EC 4.2.1.1)	peg	gi|49175990|ref|NC_000913.2|_358023_358682		Carbonic anhydrase	4.2.1.1	CDS	carbonic anhydrase 1	4.2.1.1	cynT
+	358713	359183	471	Cyanate hydratase (EC 4.2.1.104)	peg	gi|49175990|ref|NC_000913.2|_358713_359183		cyanate hydratase	4.2.1.104	CDS	cyanate hydratase	4.2.1.104	cynS
+	359189	360370	1182	Cyanate transport protein CynX	peg	gi|49175990|ref|NC_000913.2|_359216_360370		cyanate transporter		CDS	cyanate transporter family protein
-	360473	361084	612	Galactoside O-acetyltransferase (EC 2.3.1.18)	peg	gi|49175990|ref|NC_000913.2|_361084_360473		Acetyltransferase (isoleucine patch superfamily)	2.3.1.18	CDS	galactoside O-acetyltransferase	2.3.1.18	lacA
-	361150	362403	1254	Lactose permease	peg	gi|49175990|ref|NC_000913.2|_362403_361150		oligosaccharide:H+ symporter		CDS	lactose permease		lacY
-	362455	365529	3075	Beta-galactosidase (EC 3.2.1.23)	peg	gi|49175990|ref|NC_000913.2|_365529_362455		Beta-galactosidase/beta-glucuronidase	3.2.1.23	CDS	beta-galactosidase	3.2.1.23	lacZ
-	365652	366743	1092	Transcriptional repressor of the lac operon	peg	gi|49175990|ref|NC_000913.2|_366734_365652		transcriptional regulator, LacI family		CDS	lactose operon repressor		lacI
-	366811	367644	834	Mhp operon transcriptional activator	peg	gi|49175990|ref|NC_000913.2|_367644_366811		transcriptional regulator, IclR family		CDS	bacterial transcriptional regulator family protein
+	367835	369499	1665	3-(3-hydroxy-phenyl)propionate hydroxylase (EC 1.14.13.-)	peg	gi|49175990|ref|NC_000913.2|_367835_369499		3-hydroxyphenylpropionate hydroxylase (EC 1.14.13.127)		CDS	3-(3-hydroxy-phenyl)propionate/3-hydroxycinnamic acid hydroxylase	1.14.13.n3	mhpA
+	369501	370445	945	3-carboxyethylcatechol 2,3-dioxygenase (EC 1.13.11.16)	peg	gi|49175990|ref|NC_000913.2|_369501_370445		2,3-dihydroxyphenylpropionate 1,2-dioxygenase (EC 1.13.11.16)	1.13.11.16	CDS	2,3-dihydroxyphenylpropionate/2,3-dihydroxicinnamic acid 1,2-dioxygenase	1.13.11.16	mhpB
+	370463	371329	867	2-hydroxy-6-ketonona-2,4-dienedioic acid hydrolase (EC 3.7.1.-)	peg	gi|49175990|ref|NC_000913.2|_370463_371329		2-hydroxy-6-ketonona-2,4-dienedioate hydrolase (EC 3.7.1.-)	3.7.1.-	CDS	2-hydroxy-6-oxononadienedioate/2-hydroxy-6-oxononatrienedioate hydrolase	3.7.1.n1	mhpC
+	371339	372148	810	2-keto-4-pentenoate hydratase (EC 4.2.1.80)	peg	gi|49175990|ref|NC_000913.2|_371339_372148		2-keto-4-pentenoate hydratase (EC 4.2.1.80)	4.2.1.80	CDS	2-keto-4-pentenoate hydratase	4.2.1.80	mhpD
+	372145	373095	951	Acetaldehyde dehydrogenase, acetylating, (EC 1.2.1.10) in gene cluster for degradation of phenols, cresols, catechol	peg	gi|49175990|ref|NC_000913.2|_372145_373095		acetaldehyde dehydrogenase (EC 1.2.1.10)	1.2.1.10	CDS	acetaldehyde dehydrogenase	1.2.1.10
+	373092	374105	1014	4-hydroxy-2-oxovalerate aldolase (EC 4.1.3.39)	peg	gi|49175990|ref|NC_000913.2|_373092_374105		4-hydroxy-2-oxovalerate aldolase (EC 4.1.3.39)	4.1.3.39	CDS	4-hydroxy-2-oxovalerate aldolase	4.1.3.39	dmpG
+	374683	375894	1212	4-hydroxybenzoate transporter	peg	gi|49175990|ref|NC_000913.2|_374683_375894		Arabinose efflux permease		CDS	sugar (and other) transporter family protein
+	375996	376535	540	Nucleoprotein/polynucleotide-associated enzyme	peg	gi|49175990|ref|NC_000913.2|_375996_376535		Uncharacterized protein conserved in bacteria		CDS	conserved hypothetical protein
-	376759	377592	834	S-formylglutathione hydrolase (EC 3.1.2.12)	peg	gi|49175990|ref|NC_000913.2|_377592_376759		S-formylglutathione hydrolase	3.1.2.12	CDS	S-formylglutathione hydrolase	3.1.2.12	fghA
-	377686	378795	1110	S-(hydroxymethyl)glutathione dehydrogenase (EC 1.1.1.284)	peg	gi|49175990|ref|NC_000913.2|_378795_377686		S-(hydroxymethyl)glutathione dehydrogenase/class III alcohol dehydrogenase	1.1.1.284, 1.1.1.1	CDS	S-(hydroxymethyl)glutathione dehydrogenase/class III alcohol dehydrogenase	1.1.1.284
-	378830	379105	276	FrmR: Negative transcriptional regulator of formaldehyde detoxification operon	peg	gi|49175990|ref|NC_000913.2|_379105_378830		Uncharacterized protein conserved in bacteria		CDS	transcriptional repressor frmR		frmR
-	379293	380066	774	Putative uncharacterized protein YaiO	peg	gi|49175990|ref|NC_000913.2|_380066_379293		hypothetical protein		CDS	putative predicted acyl transferase
-	380068	380511	444	Glucose-1-phosphate thymidylyltransferase (EC 2.7.7.24)	peg	gi|49175990|ref|NC_000913.2|_380511_380068		hypothetical protein		CDS	bacterial transferase hexapeptide family protein
+	380575	380940	366	Mobile element protein	peg	gi|49175990|ref|NC_000913.2|_380575_380940		Transposase and inactivated derivatives		CDS	transposase family protein
+	380898	381803	906	Mobile element protein	peg	gi|49175990|ref|NC_000913.2|_380898_381803		Transposase and inactivated derivatives		CDS	integrase core domain protein
-	381963	383159	1197	Glucose-1-phosphate thymidylyltransferase (EC 2.7.7.24)	peg	gi|49175990|ref|NC_000913.2|_383159_381963		Glycosyltransferases, probably involved in cell wall biogenesis		CDS	glycosyl transferase 2 family protein
-	383283	383840	558	FIG00640332: hypothetical protein	peg	gi|49175990|ref|NC_000913.2|_383840_383283		Uncharacterized proteins, LmbE homologs		CDS	glcNAc-PI de-N-acetylase family protein
+	384456	385418	963	Taurine-binding periplasmic protein TauA	peg	gi|49175990|ref|NC_000913.2|_384456_385418		taurine ABC transporter, periplasmic binding protein		CDS	taurine ABC transporter, periplasmic binding protein		tauA
+	385431	386198	768	Taurine transport ATP-binding protein TauB	peg	gi|49175990|ref|NC_000913.2|_385431_386198		ABC-type taurine transport system, ATPase component	3.6.3.36	CDS	ABC transporter family protein
+	386195	387022	828	Taurine transport system permease protein TauC	peg	gi|49175990|ref|NC_000913.2|_386195_387022		ABC-type nitrate/sulfonate/bicarbonate transport system, permease component		CDS	binding--dependent transport system inner membrane component family protein
+	387019	387870	852	Alpha-ketoglutarate-dependent taurine dioxygenase (EC 1.14.11.17)	peg	gi|49175990|ref|NC_000913.2|_387019_387870		Probable taurine catabolism dioxygenase	1.14.11.17	CDS	alpha-ketoglutarate-dependent taurine dioxygenase	1.14.11.17	tauD
-	387977	388951	975	Porphobilinogen synthase (EC 4.2.1.24)	peg	gi|49175990|ref|NC_000913.2|_388951_387977		porphobilinogen synthase (EC 4.2.1.24)	4.2.1.24	CDS	delta-aminolevulinic acid dehydratase	4.2.1.24	hemB
-	389121	389276	156	FIG00640177: hypothetical protein	peg	gi|49175990|ref|NC_000913.2|_389276_389121					putative predicted protein
+	389475	390935	1461	Putative flagellin structural protein	peg	gi|49175990|ref|NC_000913.2|_389475_390935		hypothetical protein		CDS	conserved hypothetical protein
-	390963	391829	867	Mobile element protein	peg	gi|49175990|ref|NC_000913.2|_391829_390963		Transposase and inactivated derivatives		CDS	integrase core domain protein
-	391826	392125	300	Mobile element protein	peg	gi|49175990|ref|NC_000913.2|_392125_391826		Transposase.		CDS	transposase family protein
+	392239	393642	1404	Putative flagellin structural protein	peg	gi|49175990|ref|NC_000913.2|_392245_393642		outer membrane autotransporter barrel domain		CDS	outer membrane autotransporter barrel domain protein
+	393730	394353	624	FIG00637869: hypothetical protein	peg	gi|49175990|ref|NC_000913.2|_393730_394353		hypothetical protein		CDS	putative dNA-binding transcriptional regulator
-	394354	395511	1158	Penicillin-binding protein AmpH	peg	gi|49175990|ref|NC_000913.2|_395511_394354		Beta-lactamase class C and other penicillin binding proteins		CDS	beta-lactamase family protein
+	395649	395843	195	FIG00638822: hypothetical protein	peg	gi|49175990|ref|NC_000913.2|_395649_395843					putative hypothe
+	395863	397083	1221	SbmA protein	peg	gi|49175990|ref|NC_000913.2|_395863_397083		ABC-type long-chain fatty acid transport system, fused permease and ATPase components		CDS	protein sbmA		sbmA
+	397096	398190	1095	putative lipoprotein	peg	gi|49175990|ref|NC_000913.2|_397096_398190		Protein of unknown function (DUF1615).		CDS	conserved hypothetical protein
-	398249	398557	309	Putative inner membrane protein	peg	gi|49175990|ref|NC_000913.2|_398557_398249		Protein of unknown function (DUF2755).		CDS	inner membrane protein yaiY		yaiY
+	398817	399029	213	membrane protein yaiZ	peg	gi|49175990|ref|NC_000913.2|_398817_399029		Protein of unknown function (DUF2754).		CDS	conserved hypothetical protein
-	399053	400147	1095	D-alanine--D-alanine ligase A (EC 6.3.2.4)	peg	gi|49175990|ref|NC_000913.2|_400147_399053		D-alanine--D-alanine ligase (EC 6.3.2.4)	6.3.2.4	CDS	D-alanine--D-alanine ligase A	6.3.2.4	ddlA
+	400610	400870	261	Cytoplasmic protein YaiB	peg	gi|49175990|ref|NC_000913.2|_400610_400870		Sigma-S stabilisation anti-adaptor protein.		CDS	anti-adapter protein iraP		iraP
+	400971	402386	1416	Alkaline phosphatase (EC 3.1.3.1)	peg	gi|49175990|ref|NC_000913.2|_400971_402386		alkaline phosphatase (EC 3.1.3.1)	3.1.3.1	CDS	alkaline phosphatase	3.1.3.1	phoA
+	402505	402825	321	Phosphate starvation-inducible protein PsiF	peg	gi|49175990|ref|NC_000913.2|_402505_402825		psiF repeat.		CDS	phosphate starvation-inducible protein psiF		psiF
+	402927	404042	1116	Protein YaiC	peg	gi|49175990|ref|NC_000913.2|_402927_404042		diguanylate cyclase (GGDEF) domain		CDS	putative diguanylate cyclase AdrA
-	404059	404868	810	Pyrroline-5-carboxylate reductase (EC 1.5.1.2)	peg	gi|49175990|ref|NC_000913.2|_404868_404059		pyrroline-5-carboxylate reductase (EC 1.5.1.2)	1.5.1.2	CDS	pyrroline-5-carboxylate reductase	1.5.1.2	proC
+	404988	405446	459	Protein YaiI	peg	gi|49175990|ref|NC_000913.2|_404988_405446		Uncharacterized protein conserved in bacteria		CDS	conserved hypothetical protein
+	405629	406153	525	Shikimate kinase III (EC 2.7.1.71)	peg	gi|49175990|ref|NC_000913.2|_405686_406153		shikimate kinase (EC 2.7.1.71)	2.7.1.71	CDS	shikimate kinase 2	2.7.1.71	aroL
+	406203	406394	192	Protein YaiA	peg	gi|49175990|ref|NC_000913.2|_406203_406394		hypothetical protein		CDS	conserved hypothetical protein
+	406652	407329	678	AroM protein	peg	gi|49175990|ref|NC_000913.2|_406652_407329		AroM protein.		CDS	aroM family protein
+	407401	407685	285	Cytoplasmic protein YaiE	peg	gi|49175990|ref|NC_000913.2|_407401_407685		Uncharacterized protein conserved in bacteria		CDS	conserved hypothetical protein
+	407959	408174	216	Protein YkiA	peg	gi|49175990|ref|NC_000913.2|_407959_408174					conserved hypothetical protein
-	408332	409309	978	DNA recombination-dependent growth factor C	peg	gi|49175990|ref|NC_000913.2|_409243_408332		DNA recombination-dependent growth factor C		CDS	recombination-associated protein rdgC		rdgC
+	409368	410276	909	Glucokinase, ROK family (EC 2.7.1.2)	peg	gi|49175990|ref|NC_000913.2|_409368_410276		N-acetylglucosamine kinase (EC 2.7.1.59)	2.7.1.4	CDS	fructokinase	2.7.1.4	mak
+	410300	410497	198	FIG01271267: hypothetical protein	peg	gi|49175990|ref|NC_000913.2|_410300_410497					conserved hypothetical protein
-	410521	411789	1269	Protein AraJ precursor	peg	gi|49175990|ref|NC_000913.2|_411789_410521		Arabinose efflux permease		CDS	protein AraJ		araJ
-	411831	414977	3147	Exonuclease SbcC	peg	gi|49175990|ref|NC_000913.2|_414977_411831		exonuclease SbcC		CDS	nuclease sbcCD subunit C		sbcC
-	414974	416176	1203	Exonuclease SbcD	peg	gi|49175990|ref|NC_000913.2|_416176_414974		Exodeoxyribonuclease I subunit D (EC 3.1.11.1)		CDS	nuclease sbcCD subunit D		sbcD
+	416366	417055	690	Phosphate regulon transcriptional regulatory protein PhoB (SphR)	peg	gi|49175990|ref|NC_000913.2|_416366_417055		phosphate regulon transcriptional regulatory protein PhoB		CDS	phosphate regulon transcriptional regulatory protein PhoB		phoB
+	417113	418408	1296	Phosphate regulon sensor protein PhoR (SphS) (EC 2.7.13.3)	peg	gi|49175990|ref|NC_000913.2|_417113_418408		PAS/PAC sensor signal transduction histidine kinase (EC 2.7.13.3)	2.7.13.3	CDS	phosphate regulon sensor kinase PhoR	2.7.3.-	phoR
+	418815	420134	1320	Branched-chain amino acid transport system carrier protein	peg	gi|49175990|ref|NC_000913.2|_418815_420134		branched-chain amino acid uptake carrier		CDS	branched-chain amino acid transport system II carrier protein		brnQ
+	420210	421583	1374	Proline-specific permease proY	peg	gi|49175990|ref|NC_000913.2|_420264_421583		proline:proton symporter, AAT family (TC 2.A.3.1.6)		CDS	proline-specific permease ProY		proY
+	421739	423556	1818	Maltodextrin glucosidase (EC 3.2.1.20)	peg	gi|49175990|ref|NC_000913.2|_421739_423556		Glycosidases	3.2.1.20	CDS	alpha amylase, catalytic domain protein
-	423561	424142	582	Acyl carrier protein phosphodiesterase (EC 3.1.4.14)	peg	gi|49175990|ref|NC_000913.2|_424142_423561		Uncharacterized protein conserved in bacteria	3.1.4.14	CDS	conserved hypothetical protein
+	424235	425305	1071	S-adenosylmethionine:tRNA ribosyltransferase-isomerase (EC 5.-.-.-)	peg	gi|49175990|ref|NC_000913.2|_424235_425305		S-adenosylmethionine:tRNA ribosyltransferase-isomerase	5.-	CDS	tRNA ribosyltransferase-isomerase	5.-.-.-	queA
+	425361	426488	1128	tRNA-guanine transglycosylase (EC 2.4.2.29)	peg	gi|49175990|ref|NC_000913.2|_425361_426488		tRNA-guanine transglycosylase (EC 2.4.2.29)	2.4.2.29	CDS	queuine tRNA-ribosyltransferase	2.4.2.29	tgt
+	426511	426843	333	Preprotein translocase subunit YajC (TC 3.A.5.1.1)	peg	gi|49175990|ref|NC_000913.2|_426511_426843		protein translocase subunit yajC		CDS	preprotein translocase, YajC subunit		yajC
+	426904	428718	1815	Protein-export membrane protein SecD (TC 3.A.5.1.1)	peg	gi|49175990|ref|NC_000913.2|_426904_428718		protein-export membrane protein, SecD/SecF family		CDS	-export membrane protein SecD		secD
+	428729	429700	972	Protein-export membrane protein SecF (TC 3.A.5.1.1)	peg	gi|49175990|ref|NC_000913.2|_428729_429700		protein translocase subunit secF		CDS	protein translocase subunit SecF		secF
+	429829	430176	348	hypothetical protein	peg	gi|49175990|ref|NC_000913.2|_429829_430176		HNH endonuclease.		CDS	HNH endonuclease family protein
-	430353	431237	885	Nucleoside-specific channel-forming protein Tsx precursor	peg	gi|49175990|ref|NC_000913.2|_431237_430353		Nucleoside-binding outer membrane protein		CDS	nucleoside-specific channel-forming protein tsx		tsx
-	431536	432075	540	Hypothetical lipoprotein yajI	peg	gi|49175990|ref|NC_000913.2|_432075_431536		Protein of unknown function (DUF3251).		CDS	conserved hypothetical protein
+	432226	432675	450	Ribonucleotide reductase transcriptional regulator NrdR	peg	gi|49175990|ref|NC_000913.2|_432280_432675		transcriptional regulator NrdR		CDS	transcriptional regulator NrdR		nrdR
+	432679	433782	1104	Diaminohydroxyphosphoribosylaminopyrimidine deaminase (EC 3.5.4.26) / 5-amino-6-(5-phosphoribosylamino)uracil reductase (EC 1.1.1.193)	peg	gi|49175990|ref|NC_000913.2|_432679_433782		diaminohydroxyphosphoribosylaminopyrimidine deaminase (EC 3.5.4.26)	1.1.1.193, 3.5.4.26	CDS	riboflavin biosynthesis protein RibD	3.5.4.26	ribD
+	433871	434341	471	6,7-dimethyl-8-ribityllumazine synthase (EC 2.5.1.78)	peg	gi|49175990|ref|NC_000913.2|_433871_434341		6,7-dimethyl-8-ribityllumazine synthase (EC 2.5.1.78)	2.5.1.78	CDS	6,7-dimethyl-8-ribityllumazine synthase	6.3.3.-	ribH
+	434361	434780	420	Transcription termination protein NusB	peg	gi|49175990|ref|NC_000913.2|_434361_434780		NusB antitermination factor		CDS	transcription antitermination factor NusB		nusB
+	434858	435835	978	Thiamine-monophosphate kinase (EC 2.7.4.16)	peg	gi|49175990|ref|NC_000913.2|_434858_435835		thiamine-phosphate kinase	2.7.4.16	CDS	thiamine-monophosphate kinase	2.7.4.16	thiL
+	435813	436331	519	Phosphatidylglycerophosphatase A (EC 3.1.3.27)	peg	gi|49175990|ref|NC_000913.2|_435822_436331		Phosphatidylglycerophosphatase A and related proteins	3.1.3.27	CDS	phosphatidylglycerophosphatase A	3.1.3.27	pgpA
-	436385	437359	975	Putative oxidoreductase	peg	gi|49175990|ref|NC_000913.2|_437359_436385		Predicted oxidoreductases (related to aryl-alcohol dehydrogenases)		CDS	aldo/keto reductase family protein
-	437539	439401	1863	1-deoxy-D-xylulose 5-phosphate synthase (EC 2.2.1.7)	peg	gi|49175990|ref|NC_000913.2|_439401_437539		1-deoxy-D-xylulose-5-phosphate synthase (EC 2.2.1.7)	2.2.1.7	CDS	1-deoxy-D-xylulose-5-phosphate synthase	2.2.1.7	dxs
-	439426	440325	900	Dimethylallyltransferase (EC 2.5.1.1) @ (2E,6E)-farnesyl diphosphate synthase (EC 2.5.1.10)	peg	gi|49175990|ref|NC_000913.2|_440325_439426		farnesyl-diphosphate synthase (EC 2.5.1.10)	2.5.1.1, 2.5.1.10	CDS	farnesyl diphosphate synthase	2.5.1.10	ispA
-	440325	440567	243	Exodeoxyribonuclease VII small subunit (EC 3.1.11.6)	peg	gi|49175990|ref|NC_000913.2|_440567_440325		Exodeoxyribonuclease VII small subunit (EC 3.1.11.6)	3.1.11.6	CDS	exodeoxyribonuclease VII, small subunit	3.1.11.6	xseB
+	440773	442221	1449	tRNA S(4)U 4-thiouridine synthase (former ThiI) / Rhodanese-like domain required for thiamine synthesis	peg	gi|49175990|ref|NC_000913.2|_440773_442221		[ThiS-adenylate] sulfurtransferase		CDS	tRNA sulfurtransferase ThiI	2.8.1.4	thiI
-	442275	442865	591	DJ-1/YajL/PfpI superfamily, includes chaperone protein YajL (former ThiJ), parkinsonism-associated protein DJ-1, peptidases PfpI, Hsp31	peg	gi|49175990|ref|NC_000913.2|_442865_442275		DJ-1 family protein		CDS	chaperone protein YajL		yajL
-	442828	443739	912	2-dehydropantoate 2-reductase (EC 1.1.1.169)	peg	gi|49175990|ref|NC_000913.2|_443739_442828		ketopantoate reductase (EC 1.1.1.169)	1.1.1.169	CDS	2-dehydropantoate 2-reductase	1.1.1.169	panE
+	443907	444398	492	FIG001943: hypothetical protein YajQ	peg	gi|49175990|ref|NC_000913.2|_443907_444398		Uncharacterized protein conserved in bacteria		CDS	conserved hypothetical protein
-	444526	445890	1365	Putative transport protein	peg	gi|49175990|ref|NC_000913.2|_445818_444526		Arabinose efflux permease		CDS	inner membrane transport protein yajR		yajR
-	446039	446929	891	Heme O synthase, protoheme IX farnesyltransferase (EC 2.5.1.-) COX10-CtaB	peg	gi|49175990|ref|NC_000913.2|_446926_446039		protoheme IX farnesyltransferase	2.5.1.-	CDS	protoheme IX farnesyltransferase	2.5.1.-	cyoE
-	446941	447270	330	Cytochrome O ubiquinol oxidase subunit IV (EC 1.10.3.-)	peg	gi|49175990|ref|NC_000913.2|_447216_446941		cytochrome bo3 quinol oxidase subunit 4 (EC 1.10.3.-)		CDS	cytochrome o ubiquinol oxidase subunit IV	1.10.3.-	cyoD
-	447270	447884	615	Cytochrome O ubiquinol oxidase subunit III (EC 1.10.3.-)	peg	gi|49175990|ref|NC_000913.2|_447884_447270		cytochrome bo3 quinol oxidase subunit 3 (EC 1.10.3.-)	1.10.3.-	CDS	cytochrome o ubiquinol oxidase, subunit III	1.10.3.-	cyoC
-	447874	449865	1992	Cytochrome O ubiquinol oxidase subunit I (EC 1.10.3.-)	peg	gi|49175990|ref|NC_000913.2|_449865_447874		cytochrome bo3 quinol oxidase subunit 1 apoprotein (EC 1.10.3.-)	1.10.3.-	CDS	cytochrome o ubiquinol oxidase, subunit I	1.10.3.-	cyoB
-	449887	450834	948	Cytochrome O ubiquinol oxidase subunit II (EC 1.10.3.-)	peg	gi|49175990|ref|NC_000913.2|_450774_449887		cytochrome bo3 quinol oxidase subunit 2 (EC 1.10.3.-)	1.10.3.-	CDS	ubiquinol oxidase, subunit II	1.10.3.-	cyoA
-	451294	452769	1476	AmpG permease	peg	gi|49175990|ref|NC_000913.2|_452769_451294		AmpG-related permease		CDS	protein AmpG		ampG
-	452813	453391	579	Hypothetical lipoprotein YajG precursor	peg	gi|49175990|ref|NC_000913.2|_453391_452813		Uncharacterized lipoprotein		CDS	conserved hypothetical protein
+	453696	454013	318	Cell division protein BolA	peg	gi|49175990|ref|NC_000913.2|_453696_454013		transcriptional regulator, BolA protein family		CDS	protein BolA		bolA
+	454022	454210	189	FIG00637934: hypothetical protein	peg	gi|49175990|ref|NC_000913.2|_454022_454210					putative predicted protein
+	454357	455655	1299	Cell division trigger factor (EC 5.2.1.8)	peg	gi|49175990|ref|NC_000913.2|_454357_455655		trigger factor		CDS	trigger factor	5.2.1.8	tig
+	455901	456524	624	ATP-dependent Clp protease proteolytic subunit (EC 3.4.21.92)	peg	gi|49175990|ref|NC_000913.2|_455901_456524		ATP-dependent Clp protease proteolytic subunit ClpP (EC 3.4.21.92)	3.4.21.92	CDS	ATP-dependent Clp endopeptidase, proteolytic subunit ClpP	3.4.21.92	clpP
+	456650	457924	1275	ATP-dependent Clp protease ATP-binding subunit ClpX	peg	gi|49175990|ref|NC_000913.2|_456650_457924		ATP-dependent Clp protease ATP-binding subunit ClpX (EC 3.4.21.92)		CDS	ATP-dependent Clp protease, ATP-binding subunit ClpX		clpX
+	458112	460466	2355	ATP-dependent protease La (EC 3.4.21.53) Type I	peg	gi|49175990|ref|NC_000913.2|_458112_460466		ATP-dependent proteinase. Serine peptidase. MEROPS family S16	3.4.21.53	CDS	ATP-dependent protease La	3.4.21.53	lon
+	460675	460947	273	DNA-binding protein HU-beta	peg	gi|49175990|ref|NC_000913.2|_460675_460947		bacterial nucleoid protein HU beta subunit		CDS	DNA-binding protein HU-beta		hupB
+	461139	463010	1872	Peptidyl-prolyl cis-trans isomerase PpiD (EC 5.2.1.8)	peg	gi|49175990|ref|NC_000913.2|_461139_463010		Parvulin-like peptidyl-prolyl isomerase	5.2.1.8	CDS	peptidyl-prolyl cis-trans isomerase D	5.2.1.8	ppiD
+	463161	463532	372	Putative exported protein	peg	gi|49175990|ref|NC_000913.2|_463161_463532		competence protein ComEA helix-hairpin-helix repeat region		CDS	competence ComEA helix-hairpin-helix repeat region domain protein
+	463626	464024	399	4-hydroxybenzoyl-CoA thioesterase family active site	peg	gi|49175990|ref|NC_000913.2|_463626_464024		acyl-CoA thioester hydrolase, YbgC/YbaW family	3.1.2.-	CDS	long-chain acyl-CoA thioesterase tesC	3.1.2.-	tesC
-	464076	464771	696	Queuosine Biosynthesis QueC ATPase	peg	gi|49175990|ref|NC_000913.2|_464771_464076		preQ(0) biosynthesis protein QueC		CDS	queuosine biosynthesis protein QueC		queC
-	464836	466536	1701	Oligopeptide ABC transporter, periplasmic oligopeptide-binding protein OppA (TC 3.A.1.5.1)	peg	gi|49175990|ref|NC_000913.2|_466536_464836		ABC-type uncharacterized transport system, periplasmic component		CDS	bacterial extracellular solute-binding s, 5 Middle family protein
+	466636	467454	819	Cof protein, HD superfamily hydrolase	peg	gi|49175990|ref|NC_000913.2|_466636_467454		HAD-superfamily hydrolase, subfamily IIB	3.6.1.-	CDS	HMP-PP phosphatase	3.6.1.-	cof
+	467607	468065	459	Putative HTH-type transcriptional regulator ybaO	peg	gi|49175990|ref|NC_000913.2|_467607_468065		transcriptional regulator, AsnC family		CDS	asnC family protein
+	468095	469867	1773	ATP-binding component of a transport system	peg	gi|49175990|ref|NC_000913.2|_468095_469867		ABC-type multidrug transport system, ATPase and permease components		CDS	ABC transporter family protein
+	469860	471641	1782	Multidrug resistance-like ATP-binding protein mdlB	peg	gi|49175990|ref|NC_000913.2|_469860_471641		ABC-type multidrug transport system, ATPase and permease components		CDS	multidrug resistance-like ATP-binding protein MdlB	3.6.3.44	mdlB
+	471822	472160	339	Nitrogen regulatory protein P-II, glnK	peg	gi|49175990|ref|NC_000913.2|_471822_472160		nitrogen regulatory protein P-II family		CDS	nitrogen regulatory protein P-II 2		glnK
+	472190	473476	1287	Ammonium transporter	peg	gi|49175990|ref|NC_000913.2|_472190_473476		ammonium transporter (TC 1.A.11)		CDS	ammonia channel		amtB
-	473525	474385	861	Acyl-CoA thioesterase II (EC 3.1.2.-)	peg	gi|49175990|ref|NC_000913.2|_474385_473525		acyl-CoA thioesterase II	3.1.2.-	CDS	acyl-CoA thioesterase II	3.1.2.-	tesB
+	474603	475175	573	Glycoprotein-polysaccharide metabolism	peg	gi|49175990|ref|NC_000913.2|_474618_475175		Uncharacterized protein conserved in bacteria		CDS	conserved hypothetical protein
-	475206	475517	312	methylated-DNA--protein-cysteine methyltransferase-related protein	peg	gi|49175990|ref|NC_000913.2|_475517_475206		O(6)-alkylguanine repair protein YbaZ		CDS	O6-methylguanine-DNA methyltransferase
+	475896	476249	354	RNA signal recognition particle 4.5S RNA	peg	gi|49175990|ref|NC_000913.2|_475896_476249		Uncharacterized conserved protein		CDS	conserved hypothetical protein
-	476291	477841	1551	Uncharacterized protein ylaB	peg	gi|49175990|ref|NC_000913.2|_477841_476291		Predicted signal transduction protein containing sensor and EAL domains		CDS	EAL domain protein
-	478005	478475	471	Putative inner membrane protein	peg	gi|49175990|ref|NC_000913.2|_478475_478005		sigma70 family sigma factor YlaC.		CDS	inner membrane protein ylaC		ylaC
-	478591	479142	552	Maltose O-acetyltransferase (EC 2.3.1.79)	peg	gi|49175990|ref|NC_000913.2|_479142_478591		Acetyltransferase (isoleucine patch superfamily)	2.3.1.79	CDS	maltose O-acetyltransferase	2.3.1.79	maa
-	479314	479532	219	Haemolysin expression modulating protein	peg	gi|49175990|ref|NC_000913.2|_479532_479314		Haemolysin expression modulating protein.		CDS	hemolysin expression-modulating protein		hha
-	479558	479932	375	FIG00948312: hypothetical protein	peg	gi|49175990|ref|NC_000913.2|_479932_479558		Biofilm formation regulator YbaJ.		CDS	biofilm formation regulator YbaJ family protein
-	480478	483627	3150	RND efflux system, inner membrane transporter CmeB	peg	gi|49175990|ref|NC_000913.2|_483627_480478		The (Largely Gram-negative Bacterial) Hydrophobe/Amphiphile Efflux-1 (HAE1) Family		CDS	acriflavine resistance protein B		acrB
-	483650	484843	1194	Acriflavine resistance protein A (AcrA)	peg	gi|49175990|ref|NC_000913.2|_484735_483650		RND family efflux transporter, MFP subunit		CDS	acriflavine resistance protein A		acrA
+	484985	485632	648	Transcription repressor of multidrug efflux pump acrAB operon, TetR (AcrR) family	peg	gi|49175990|ref|NC_000913.2|_484985_485632		transcriptional regulator, TetR family		CDS	HTH-type transcriptional regulator AcrR		acrR
+	485760	489122	3363	Potassium efflux system KefA protein / Small-conductance mechanosensitive channel	peg	gi|49175990|ref|NC_000913.2|_485760_489122		Small-conductance mechanosensitive channel		CDS	potassium efflux system KefA		kefA
-	489334	489495	162	Putative inner membrane protein	peg	gi|49175990|ref|NC_000913.2|_489495_489334		Protein of unknown function (DUF2496).		CDS	conserved hypothetical protein
-	489509	490036	528	Primosomal replication protein N prime prime	peg	gi|49175990|ref|NC_000913.2|_490036_489509		restart primosome assembly protein PriC		CDS	primosomal replication protein N''		priC
+	490106	490483	378	FIG039061: hypothetical protein related to heme utilization	peg	gi|49175990|ref|NC_000913.2|_490106_490483		Uncharacterized protein conserved in bacteria		CDS	inner membrane protein ybaN		ybaN
+	490636	491187	552	Adenine phosphoribosyltransferase (EC 2.4.2.7)	peg	gi|49175990|ref|NC_000913.2|_490636_491187		adenine phosphoribosyltransferase (EC 2.4.2.7)	2.4.2.7	CDS	adenine phosphoribosyltransferase	2.4.2.7	apt
+	491316	493247	1932	DNA polymerase III subunits gamma and tau (EC 2.7.7.7)	peg	gi|49175990|ref|NC_000913.2|_491385_493247		DNA polymerase III, gamma subunit (EC 2.7.7.7)/DNA polymerase III, tau subunit (EC 2.7.7.7)	2.7.7.7	CDS	DNA polymerase III, subunit gamma and tau	2.7.7.7	dnaX
+	493300	493629	330	FIG000557: hypothetical protein co-occurring with RecR	peg	gi|49175990|ref|NC_000913.2|_493300_493629		DNA-binding protein, YbaB/EbfC family		CDS	DNA-binding protein, YbaB/EbfC family
+	493629	494234	606	Recombination protein RecR	peg	gi|49175990|ref|NC_000913.2|_493629_494234		DNA replication and repair protein RecR		CDS	recombination protein RecR		recR
+	494344	496218	1875	Chaperone protein HtpG	peg	gi|49175990|ref|NC_000913.2|_494344_496218		Molecular chaperone, HSP90 family		CDS	histidine kinase-, DNA gyrase B-, and HSP90-like ATPase family protein
+	496399	497043	645	Adenylate kinase (EC 2.7.4.3)	peg	gi|49175990|ref|NC_000913.2|_496399_497043		Adenylate kinase (EC 2.7.4.3)	2.7.4.3	CDS	adenylate kinase	2.7.4.3	adk
-	498238	499197	960	Acetyl esterase (EC 3.1.1.-)	peg	gi|49175990|ref|NC_000913.2|_499197_498238		Esterase/lipase	3.1.1.-	CDS	acetyl esterase	3.1.1.-	aes
+	497279	498241	963	Ferrochelatase, protoheme ferro-lyase (EC 4.99.1.1)	peg	gi|49175990|ref|NC_000913.2|_497279_498241		ferrochelatase (EC 4.99.1.1)	4.99.1.1	CDS	ferrochelatase	4.99.1.1	hemH
+	499349	500653	1305	Inosine-guanosine kinase (EC 2.7.1.73)	peg	gi|49175990|ref|NC_000913.2|_499349_500653		inosine-guanosine kinase (EC 2.7.1.73)	2.7.1.73	CDS	inosine-guanosine kinase	2.7.1.73	gsk
-	500786	502462	1677	POTASSIUM/PROTON ANTIPORTER ROSB	peg	gi|49175990|ref|NC_000913.2|_502462_500786		Kef-type potassium/proton antiporter, CPA2 family (TC 2.A.37.1)		CDS	inner membrane protein ybaL		ybaL
-	502700	503920	1221	Fosmidomycin resistance protein	peg	gi|49175990|ref|NC_000913.2|_503920_502700		Nitrate/nitrite transporter		CDS	fosmidomycin resistance protein		fsr
+	504138	505790	1653	UDP-sugar hydrolase (EC 3.6.1.45); 5'-nucleotidase (EC 3.1.3.5)	peg	gi|49175990|ref|NC_000913.2|_504138_505790		5'-nucleotidase/2',3'-cyclic phosphodiesterase and related esterases	3.1.3.5, 3.6.1.45	CDS	protein UshA	3.1.3.5	ushA
-	505827	506306	480	Cys-tRNA(Pro) deacylase YbaK	peg	gi|49175990|ref|NC_000913.2|_506306_505827		Cys-tRNA(Pro) hydrolase (EC 3.1.1.-)		CDS	cys-tRNA(Pro)/Cys-tRNA(Cys) deacylase ybaK		ybaK
-	506510	507304	795	FIG01199637: hypothetical protein	peg	gi|49175990|ref|NC_000913.2|_507304_506510		Uncharacterized protein conserved in bacteria		CDS	traB family protein
+	507388	507783	396	HigA protein (antitoxin to HigB)	peg	gi|49175990|ref|NC_000913.2|_507442_507783		addiction module antidote protein, HigA family		CDS	addiction module antidote protein, HigA family		higA
-	508099	510603	2505	Lead, cadmium, zinc and mercury transporting ATPase (EC 3.6.3.3) (EC 3.6.3.5); Copper-translocating P-type ATPase (EC 3.6.3.4)	peg	gi|49175990|ref|NC_000913.2|_510603_508099		copper-(or silver)-translocating P-type ATPase	3.6.3.4	CDS	copper-translocating P-type ATPase	3.6.3.4
+	510865	511797	933	Glutaminase (EC 3.5.1.2)	peg	gi|49175990|ref|NC_000913.2|_510865_511797		L-glutaminase (EC 3.5.1.2)	3.5.1.2	CDS	glutaminase A	3.5.1.2	glsA
+	511800	513092	1293	Inner membrane transport protein YbaT	peg	gi|49175990|ref|NC_000913.2|_511800_513092		amino acid/polyamine/organocation transporter, APC superfamily (TC 2.A.3)		CDS	inner membrane transport protein YbaT		ybaT
+	513217	513624	408	HTH-type transcriptional regulator cueR	peg	gi|49175990|ref|NC_000913.2|_513217_513624		Cu(I)-responsive transcriptional regulator		CDS	cu(I)-responsive transcriptional regulator		cueR
-	513625	514083	459	Putative activity regulator of membrane protease YbbK	peg	gi|49175990|ref|NC_000913.2|_514083_513625		Membrane protein implicated in regulation of membrane protease activity		CDS	inner membrane protein ybbJ		ybbJ
-	514080	514997	918	Putative stomatin/prohibitin-family membrane protease subunit YbbK	peg	gi|49175990|ref|NC_000913.2|_514997_514080		SPFH domain, Band 7 family protein		CDS	protein QmcA		qmcA
+	515143	515820	678	YbbL ABC transporter ATP-binding protein	peg	gi|49175990|ref|NC_000913.2|_515143_515820		ABC-type uncharacterized transport system, ATPase component		CDS	conserved hypothetical protein
+	515807	516586	780	YbbM seven transmembrane helix protein	peg	gi|49175990|ref|NC_000913.2|_515807_516586		TIGR00245 family protein		CDS	conserved hypothetical protein
-	516649	517503	855	FIG000875: Thioredoxin domain-containing protein EC-YbbN	peg	gi|49175990|ref|NC_000913.2|_517503_516649		Thioredoxin domain-containing protein		CDS	conserved hypothetical protein
-	517564	518334	771	Putative NAD(P)-dependent oxidoreductase EC-YbbO	peg	gi|49175990|ref|NC_000913.2|_518334_517564		Short-chain dehydrogenases of various substrate specificities		CDS	short chain dehydrogenase family protein
-	518363	518986	624	Arylesterase precursor (EC 3.1.1.2)	peg	gi|49175990|ref|NC_000913.2|_518986_518363		Lysophospholipase L1 and related esterases	3.1.2.-, 3.1.1.5	CDS	GDSL-like Lipase/Acylhydrolase family protein
+	518957	519643	687	Uncharacterized metabolite ABC transporter in Enterobacteriaceae, ATP-binding protein EC-YbbA	peg	gi|49175990|ref|NC_000913.2|_518957_519643		Predicted ABC-type transport system involved in lysophospholipase L1 biosynthesis, ATPase component		CDS	ABC transporter family protein
+	519640	522054	2415	FIG00809136: hypothetical protein	peg	gi|49175990|ref|NC_000913.2|_519640_522054		Predicted ABC-type transport system involved in lysophospholipase L1 biosynthesis, permease component		CDS	ftsX-like permease family protein
+	522485	526765	4281	core protein	peg	gi|49175990|ref|NC_000913.2|_522485_526765		RHS repeat-associated core domain		CDS	RHS repeat-associated core domain protein
+	526805	527173	369	FIG00637923: hypothetical protein	peg	gi|49175990|ref|NC_000913.2|_526805_527173		hypothetical protein		CDS	conserved hypothetical protein
+	527173	527883	711	core protein	peg	gi|49175990|ref|NC_000913.2|_527173_527883		RHS repeat-associated core domain		CDS	RHS repeat-associated core domain protein
+	527864	528124	261				hypothetical protein		CDS
-	528869	529240	372	hypothetical protein	peg	gi|49175990|ref|NC_000913.2|_529240_528869		Winged helix-turn helix.		CDS	helix-turn-helix domain protein
-	529356	530450	1095	Selenophosphate-dependent tRNA 2-selenouridine synthase	peg	gi|49175990|ref|NC_000913.2|_530450_529356		tRNA 2-selenouridine synthase (EC 2.9.1.-)	2.9.1.-	CDS	tRNA 2-selenouridine synthase	2.9.1.-	selU
-	530519	531445	927	DNA-binding transcriptional activator of the allD operon	peg	gi|49175990|ref|NC_000913.2|_531445_530519		Transcriptional regulator		CDS	HTH-type transcriptional activator AllS		allS
+	531675	532157	483	Ureidoglycolate hydrolase (EC 3.5.3.19)	peg	gi|49175990|ref|NC_000913.2|_531675_532157		Ureidoglycolate hydrolase	3.5.3.19	CDS	ureidoglycolate hydrolase	3.5.3.19	allA
+	532235	533050	816	Negative regulator of allantoin and glyoxylate utilization operons	peg	gi|49175990|ref|NC_000913.2|_532280_533050		transcriptional regulator, IclR family		CDS	acetate operon repressor		iclR
+	533140	534921	1782	Glyoxylate carboligase (EC 4.1.1.47)	peg	gi|49175990|ref|NC_000913.2|_533140_534921		glyoxylate carboligase	4.1.1.47	CDS	glyoxylate carboligase	4.1.1.47	gcl
+	534934	535710	777	Hydroxypyruvate isomerase (EC 5.3.1.22)	peg	gi|49175990|ref|NC_000913.2|_534934_535710		hydroxypyruvate isomerase	5.3.1.22	CDS	hydroxypyruvate isomerase	5.3.1.22	hyi
+	535810	536688	879	2-hydroxy-3-oxopropionate reductase (EC 1.1.1.60)	peg	gi|49175990|ref|NC_000913.2|_535810_536688		2-hydroxy-3-oxopropionate reductase	1.1.1.60	CDS	2-hydroxy-3-oxopropionate reductase	1.1.1.60
+	536857	538311	1455	Allantoin permease	peg	gi|49175990|ref|NC_000913.2|_536857_538311		NCS1 nucleoside transporter family		CDS	putative allantoin permease
+	538371	539732	1362	Allantoinase (EC 3.5.2.5)	peg	gi|49175990|ref|NC_000913.2|_538371_539732		allantoinase	3.5.2.5	CDS	allantoinase	3.5.2.5	allB
+	539789	541090	1302	putative transport	peg	gi|49175990|ref|NC_000913.2|_539789_541090		Xanthine/uracil permeases		CDS	putative purine permease ybbY
+	541112	542257	1146	Glycerate kinase (EC 2.7.1.31)	peg	gi|49175990|ref|NC_000913.2|_541112_542257		glycerate kinase	2.7.1.31	CDS	glycerate kinase 1	2.7.1.31	glxK
-	542485	543270	786	Ureidoglycine aminohydrolase	peg	gi|49175990|ref|NC_000913.2|_543270_542485		putative allantoin catabolism protein	3.5.3.-	CDS	conserved hypothetical protein
-	543281	544516	1236	Allantoate amidohydrolase (EC 3.5.3.9)	peg	gi|49175990|ref|NC_000913.2|_544516_543281		allantoate amidohydrolase	3.5.3.9	CDS	allantoate amidohydrolase	3.5.3.9	allC
-	544538	545587	1050	Ureidoglycolate dehydrogenase (EC 1.1.1.154)	peg	gi|49175990|ref|NC_000913.2|_545587_544538		ureidoglycolate dehydrogenase	1.1.1.154	CDS	ureidoglycolate dehydrogenase	1.1.1.154	allD
+	545904	547571	1668	Protein fdrA	peg	gi|49175990|ref|NC_000913.2|_545904_547571		Succinyl-CoA synthetase, alpha subunit		CDS	protein fdrA		fdrA
+	547581	547841	261	Putative cytoplasmic protein	peg	gi|49175990|ref|NC_000913.2|_547581_547841		hypothetical protein		CDS	conserved hypothetical protein
+	547838	548839	1002	Putative cytoplasmic protein	peg	gi|49175990|ref|NC_000913.2|_547838_548839		Protein of unknown function (DUF1116).		CDS	conserved hypothetical protein
+	548850	549665	816	Putative cytoplasmic protein	peg	gi|49175990|ref|NC_000913.2|_548850_549665		Protein of unknown function (DUF2877).		CDS	conserved hypothetical protein
+	549662	550555	894	Carbamate kinase (EC 2.7.2.2)	peg	gi|49175990|ref|NC_000913.2|_549662_550555		carbamate kinase (EC 2.7.2.2)	2.7.2.2	CDS	carbamate kinase	2.7.2.2	arcC
-	550750	551817	1068	Phosphoribosylaminoimidazole carboxylase ATPase subunit (EC 4.1.1.21)	peg	gi|49175990|ref|NC_000913.2|_551817_550750		5-(carboxyamino)imidazole ribonucleotide synthase	6.3.4.18	CDS	phosphoribosylaminoimidazole carboxylase, ATPase subunit	4.1.1.21	purK
-	551814	552323	510	Phosphoribosylaminoimidazole carboxylase catalytic subunit (EC 4.1.1.21)	peg	gi|49175990|ref|NC_000913.2|_552323_551814		5-(carboxyamino)imidazole ribonucleotide mutase	5.4.99.18	CDS	N5-carboxyaminoimidazole ribonucleotide mutase	5.4.99.18	purE
-	552441	553163	723	UDP-2,3-diacylglucosamine hydrolase (EC 3.6.1.-)	peg	gi|49175990|ref|NC_000913.2|_553163_552441		UDP-2,3-diacylglucosamine hydrolase (EC 3.6.1.54)	3.6.1.54	CDS	UDP-2,3-diacylglucosamine hydrolase	3.6.1.-	lpxH
-	553166	553660	495	Peptidyl-prolyl cis-trans isomerase PpiB (EC 5.2.1.8)	peg	gi|49175990|ref|NC_000913.2|_553660_553166		Peptidyl-prolyl cis-trans isomerase (rotamase) - cyclophilin family	5.2.1.8	CDS	peptidyl-prolyl cis-trans isomerase B	5.2.1.8	ppiB
+	553834	555219	1386	Cysteinyl-tRNA synthetase (EC 6.1.1.16)	peg	gi|49175990|ref|NC_000913.2|_553834_555219		cysteinyl-tRNA synthetase (EC 6.1.1.16)	6.1.1.16	CDS	cysteine--tRNA ligase	6.1.1.16	cysS
-	555255	555776	522	Putative membrane-bound metal-dependent hydrolases	peg	gi|49175990|ref|NC_000913.2|_555776_555255		Predicted membrane-bound metal-dependent hydrolases		CDS	inner membrane protein ybcI		ybcI
-	555884	556096	213	FIG002958: hypothetical protein	peg	gi|49175990|ref|NC_000913.2|_556096_555884		Uncharacterized conserved protein		CDS	conserved hypothetical protein
-	556098	556964	867	Methylenetetrahydrofolate dehydrogenase (NADP+) (EC 1.5.1.5) / Methenyltetrahydrofolate cyclohydrolase (EC 3.5.4.9)	peg	gi|49175990|ref|NC_000913.2|_556964_556098		5,10-methylene-tetrahydrofolate dehydrogenase/Methenyl tetrahydrofolate cyclohydrolase	3.5.4.9, 1.5.1.5	CDS	bifunctional protein FolD	3.5.4.9	folD
+	557435	557977	543	Fimbriae-like adhesin SfmA	peg	gi|49175990|ref|NC_000913.2|_557435_557977		P pilus assembly protein, pilin FimA		CDS	type-1 fimbrial protein, A chain		fimA
+	558197	558889	693	Fimbrial periplasmic chaperone SfmC	peg	gi|49175990|ref|NC_000913.2|_558197_558889		P pilus assembly protein, chaperone PapD		CDS	chaperone protein fimC		fimC
+	558920	561523	2604	Outer membrane usher protein SfmD	peg	gi|49175990|ref|NC_000913.2|_558920_561523		P pilus assembly protein, porin PapC		CDS	type VII secretion system (T7SS), usher family protein
+	561565	562542	978	Fimbriae-like adhesin SfmH	peg	gi|49175990|ref|NC_000913.2|_561565_562542		P pilus assembly protein, pilin FimA		CDS	fimbrial family protein
+	562553	563068	516	Fimbriae-like periplasmic protein SfmF	peg	gi|49175990|ref|NC_000913.2|_562871_563068		P pilus assembly protein, pilin FimA		CDS	putative fimbrial protein
-	563071	563703	633	Transcriptional regulator of fimbriae expression FimZ (LuxR/UhpA family)	peg	gi|49175990|ref|NC_000913.2|_563703_563071		two component transcriptional regulator, LuxR family		CDS	bacterial regulatory s, luxR family protein
+	563758	563913	156	FIG00639671: hypothetical protein	peg	gi|49175990|ref|NC_000913.2|_563758_563913					putative predicted protein
-	564038	565201	1164	Mobile element protein	peg	gi|49175990|ref|NC_000913.2|_565201_564038		Site-specific recombinase XerD		CDS	phage integrase family protein
-	565321	565584	264	Phage exonuclease (EC 3.1.11.3); Putative phage-encoded enzyme involved in integration-recombination	peg	gi|49175990|ref|NC_000913.2|_565518_565321		hypothetical protein		CDS	exonuclease domain protein	3.1.11.3	exo
+	565698	565910	213	Putative uncharacterized protein ybcD	peg	gi|49175990|ref|NC_000913.2|_565698_565910					replication P family protein
+	566065	566364	300	Mobile element protein	peg	gi|49175990|ref|NC_000913.2|_566065_566364		Transposase.		CDS	transposase family protein
+	566361	567227	867	Mobile element protein	peg	gi|49175990|ref|NC_000913.2|_566361_567227		Transposase and inactivated derivatives		CDS	integrase core domain protein
+	567538	567870	333	Ethidium bromide-methyl viologen resistance protein EmrE	peg	gi|49175990|ref|NC_000913.2|_567538_567870		Membrane transporters of cations and cationic drugs		CDS	multidrug transporter emrE		emrE
+	568125	569651	1527	FIG00637998: hypothetical protein	peg	gi|49175990|ref|NC_000913.2|_568125_569651		Site-specific recombinases, DNA invertase Pin homologs		CDS	recombinase family protein
+	570116	570667	552				Raf kinase inhibitor-like protein, YbhB/YbcL family		CDS
+	570677	571474	798	Transcriptional regulator, AraC/XylS family	peg	gi|49175990|ref|NC_000913.2|_570677_571474		AraC-type DNA-binding domain-containing proteins		CDS	bacterial regulatory helix-turn-helix s, AraC family protein
+	571689	572144	456	FIG00638895: hypothetical protein	peg	gi|49175990|ref|NC_000913.2|_571689_572144		hypothetical protein		CDS	putative dLP12 prophage; DNA base-flipping protein
+	572144	572314	171				hypothetical protein		CDS
+	572307	572597	291	FIG00639062: hypothetical protein	peg	gi|49175990|ref|NC_000913.2|_572307_572597		Protein of unknown function (DUF1364).		CDS	conserved hypothetical protein
+	572594	572956	363	Holliday junction resolvase / Crossover junction endodeoxyribonuclease rusA (EC 3.1.22.-)	peg	gi|49175990|ref|NC_000913.2|_572594_572956		Holliday junction resolvase	3.1.22.4	CDS	crossover junction endodeoxyribonuclease rusA	3.1.22.4	rusA
+	573179	573562	384	Phage antitermination protein Q	peg	gi|49175990|ref|NC_000913.2|_573179_573562		Phage antitermination protein Q.		CDS	phage antitermination Q family protein
+	573704	573922	219				hypothetical protein		CDS
-	573960	574976	1017	Mobile element protein	peg	gi|49175990|ref|NC_000913.2|_574976_573960		Transposase and inactivated derivatives, IS5 family		CDS	transposase DDE domain protein
-	574981	576108	1128	Outer membrane porin protein NmpC precursor	peg	gi|49175990|ref|NC_000913.2|_576108_574981		Outer membrane protein (porin)		CDS	outer membrane porin protein ompD		ompD
+	576621	576836	216	Phage holin	peg	gi|49175990|ref|NC_000913.2|_576621_576836		Lysis protein S.		CDS	lysis S family protein
+	576836	577333	498	Probable lysozyme from lambdoid prophage DLP12 (EC 3.2.1.17)	peg	gi|49175990|ref|NC_000913.2|_576836_577333		Phage-related lysozyme (muraminidase)	3.2.1.17	CDS	putative lysozyme from lambdoid prophage DLP12
+	577330	577791	462	Endopeptidase (EC 3.4.-.-)	peg	gi|49175990|ref|NC_000913.2|_577330_577791		Bacteriophage lysis protein.	3.4.-	CDS	bacteriophage lysis family protein
-	577823	578116	294	Lipoprotein Bor	peg	gi|49175990|ref|NC_000913.2|_578116_577823		Bor protein.		CDS	lipoprotein bor		bor
-	578407	578817	411				Phage envelope protein		CDS
+	579103	579309	207	FIG00638683: hypothetical protein	peg	gi|49175990|ref|NC_000913.2|_579103_579309		hypothetical protein		CDS	conserved hypothetical protein
+	580057	580602	546	Terminase small subunit	peg	gi|49175990|ref|NC_000913.2|_580057_580602		Phage DNA packaging protein, Nu1 subunit of terminase		CDS	terminase small subunit		Nu1
+	580577	581320	744	Tail fiber assembly protein	peg	gi|49175990|ref|NC_000913.2|_580577_581320		Bacteriophage tail assembly protein		CDS	caudovirales tail fibre assembly family protein
-	581375	581806	432				hypothetical protein		CDS
+	582098	582283	186	Phage tail fiber assembly protein	peg	gi|49175990|ref|NC_000913.2|_582098_582283		Caudovirales tail fibre assembly protein.		CDS	caudovirales tail fibre assembly family protein
+	582904	583653	750	HTH-type transcriptional regulator gadW	peg	gi|49175990|ref|NC_000913.2|_582904_583653		transcriptional regulator, AraC family		CDS	HTH-type transcriptional regulator AppY		appY
-	583903	584856	954	Protease VII (Omptin) precursor (EC 3.4.23.49)	peg	gi|49175990|ref|NC_000913.2|_584856_583903		Outer membrane protease	3.4.23.49	CDS	protease 7	3.4.23.49	ompT
-	585370	586131	762	Transcriptional regulator of catabolic arginine decarboxylase (adiA)	peg	gi|49175990|ref|NC_000913.2|_586131_585370		transcriptional regulator, AraC family		CDS	HTH-type transcriptional regulator AdiY		adiY
-	586314	587204	891	FIG00638135: hypothetical protein	peg	gi|49175990|ref|NC_000913.2|_587204_586314		hypothetical protein		CDS	putative n5-glutamine methyltransferase
-	587205	590177	2973	Bacteriophage N4 adsorption protein A	peg	gi|49175990|ref|NC_000913.2|_590177_587205		Flp pilus assembly protein TadD, contains TPR repeats		CDS	TPR repeat family protein
-	590164	592401	2238	Bacteriophage N4 adsorption protein B	peg	gi|49175990|ref|NC_000913.2|_592401_590164		Glycosyltransferases, probably involved in cell wall biogenesis		CDS	type II secretion system (T2SS), E, N-terminal domain protein
-	592551	593993	1443	putative 2-component sensor protein	peg	gi|49175990|ref|NC_000913.2|_593993_592551		heavy metal sensor kinase	2.7.13.3	CDS	sensor kinase CusS	2.7.13.3	cusS
-	593983	594666	684	Copper-sensing two-component system response regulator CusR	peg	gi|49175990|ref|NC_000913.2|_594666_593983		heavy metal response regulator		CDS	transcriptional regulatory protein CusR		cusR
+	594713	594868	156	hypothetical protein	peg	gi|49175990|ref|NC_000913.2|_594713_594868					putative predicted protein
+	594823	596196	1374	Cation efflux system protein CusC precursor	peg	gi|49175990|ref|NC_000913.2|_594823_596196		efflux transporter, outer membrane factor (OMF) lipoprotein, NodT family		CDS	cation efflux system protein CusC		cusC
+	596354	596686	333	Cation efflux system protein CusF precursor	peg	gi|49175990|ref|NC_000913.2|_596354_596686		Uncharacterized conserved protein		CDS	cation efflux system protein CusF		cusF
+	596702	597925	1224	Cobalt/zinc/cadmium efflux RND transporter, membrane fusion protein, CzcB family	peg	gi|49175990|ref|NC_000913.2|_596702_597925		RND family efflux transporter, MFP subunit		CDS	cation efflux system protein CusB		cusB
+	597937	601080	3144	Cobalt-zinc-cadmium resistance protein CzcA; Cation efflux system protein CusA	peg	gi|49175990|ref|NC_000913.2|_597937_601080		heavy metal efflux pump (cobalt-zinc-cadmium)		CDS	cation efflux system protein CusA		cusA
+	601182	602558	1377	Phenylalanine-specific permease	peg	gi|49175990|ref|NC_000913.2|_601182_602558		phenylalanine:proton symporter, AAT family (TC 2.A.3.1.1)		CDS	phenylalanine-specific permease		pheP
-	602639	603886	1248	Uncharacterized protein ybdG	peg	gi|49175990|ref|NC_000913.2|_603886_602639		Small-conductance mechanosensitive channel		CDS	miniconductance mechanosensitive channel		mscM
-	603994	604647	654	Oxygen-insensitive NAD(P)H nitroreductase (EC 1.-.-.-) / Dihydropteridine reductase (EC 1.5.1.34)	peg	gi|49175990|ref|NC_000913.2|_604647_603994		Nitroreductase	1.-, 1.5.1.34	CDS	oxygen-insensitive NAD(P)H nitroreductase	1.5.1.34	nfnB
-	604741	605109	369	Putative cytoplasmic protein	peg	gi|49175990|ref|NC_000913.2|_605109_604741		Uncharacterized protein conserved in bacteria		CDS	conserved hypothetical protein
-	605174	605422	249	Putative inner membrane protein	peg	gi|49175990|ref|NC_000913.2|_605422_605174		Protein of unknown function (DUF1158).		CDS	conserved hypothetical protein
-	605488	606606	1119	FIG00638355: hypothetical protein	peg	gi|49175990|ref|NC_000913.2|_606606_605488		carboxylate-amine ligase, YbdK family	6.3.-	CDS	carboxylate-amine ligase YbdK	6.3.-.-	ybdK
+	606912	607067	156
+	606960	607211	252	HokE protein	peg	gi|49175990|ref|NC_000913.2|_607059_607211		Hok/gef family.		CDS	hok/gef family protein
+	607288	608400	1113	Mobile element protein	peg	gi|49175990|ref|NC_000913.2|_607288_608400		FOG: Transposase and inactivated derivatives		CDS	transposase DDE domain protein
-	608682	609452	771	4'-phosphopantetheinyl transferase (EC 2.7.8.-) [enterobactin] siderophore	peg	gi|49175990|ref|NC_000913.2|_609452_608682		Phosphopantetheinyl transferase component of siderophore synthetase	2.7.8.-	CDS	4'-phosphopantetheinyl transferase superfamily protein
-	609477	611717	2241	TonB-dependent receptor; Outer membrane receptor for ferric enterobactin and colicins B, D	peg	gi|49175990|ref|NC_000913.2|_611717_609477		TonB-dependent siderophore receptor		CDS	ferrienterobactin receptor		fepA
+	611960	613162	1203	Enterobactin esterase	peg	gi|49175990|ref|NC_000913.2|_611960_613162		Enterochelin esterase and related enzymes		CDS	enterochelin esterase		fes
+	613165	613383	219	FIG005032: Putative cytoplasmic protein YbdZ in enterobactin biosynthesis operon	peg	gi|49175990|ref|NC_000913.2|_613165_613383		Uncharacterized protein conserved in bacteria		CDS	mbtH-like family protein
+	613380	617261	3882	Enterobactin synthetase component F, serine activating enzyme (EC 2.7.7.-)	peg	gi|49175990|ref|NC_000913.2|_613380_617261		amino acid adenylation domain	2.7.7.-	CDS	enterobactin synthase component F	2.7.7.-	entF
-	618607	619422	816	Ferric enterobactin transport ATP-binding protein FepC (TC 3.A.1.14.2)	peg	gi|49175990|ref|NC_000913.2|_619422_618607		ABC-type cobalamin/Fe3+-siderophores transport systems, ATPase components	3.6.3.34	CDS	ABC transporter family protein
+	617477	618610	1134	Ferric enterobactin uptake protein FepE	peg	gi|49175990|ref|NC_000913.2|_617477_618610		Chain length determinant protein		CDS	ferric enterobactin transport protein fepE		fepE
-	619419	620411	993	ferric enterobactin transport protein	peg	gi|49175990|ref|NC_000913.2|_620411_619419		ABC-type enterobactin transport system, permease component		CDS	ferric enterobactin transport system permease protein fepG		fepG
-	620408	621412	1005	Ferric enterobactin transport system permease protein fepD	peg	gi|49175990|ref|NC_000913.2|_621412_620408		ABC-type Fe3+-siderophore transport system, permease component		CDS	ferric enterobactin transport system permease protein fepD		fepD
+	621523	622773	1251	Enterobactin exporter EntS	peg	gi|49175990|ref|NC_000913.2|_621523_622773		Arabinose efflux permease		CDS	enterobactin exporter EntS		entS
-	622777	623733	957	Ferric enterobactin-binding periplasmic protein FepB (TC 3.A.1.14.2)	peg	gi|49175990|ref|NC_000913.2|_623733_622777		ABC-type Fe2+-enterobactin transport system, periplasmic component		CDS	ferrienterobactin-binding periplasmic protein		fepB
+	624108	625283	1176	Isochorismate synthase (EC 5.4.4.2) [enterobactin] siderophore	peg	gi|49175990|ref|NC_000913.2|_624108_625283		isochorismate synthase (EC 5.4.4.2)	5.4.4.2	CDS	isochorismate synthase entC	5.4.4.2	entC
+	625293	626903	1611	2,3-dihydroxybenzoate-AMP ligase (EC 2.7.7.58) [enterobactin] siderophore	peg	gi|49175990|ref|NC_000913.2|_625293_626903		2,3-dihydroxybenzoate-AMP ligase	2.7.7.58	CDS	(2,3-dihydroxybenzoyl)adenylate synthase	2.7.7.58
+	626917	627774	858	Isochorismatase (EC 3.3.2.1) [enterobactin] siderophore / Apo-aryl carrier domain of EntB	peg	gi|49175990|ref|NC_000913.2|_626917_627774		Isochorismate hydrolase	3.3.2.1	CDS	isochorismatase	3.3.2.1	entB
+	627774	628520	747	2,3-dihydro-2,3-dihydroxybenzoate dehydrogenase (EC 1.3.1.28) [enterobactin] siderophore	peg	gi|49175990|ref|NC_000913.2|_627774_628520		Dehydrogenases with different specificities (related to short-chain alcohol dehydrogenases)	1.3.1.28	CDS	2,3-dihydro-2,3-dihydroxybenzoate dehydrogenase	1.3.1.28	entA
+	628523	628936	414	Proofreading thioesterase in enterobactin biosynthesis EntH	peg	gi|49175990|ref|NC_000913.2|_628523_628936		uncharacterized domain 1		CDS	esterase YbdB	3.1.-.-	ybdB
+	629117	631222	2106	Carbon starvation protein A	peg	gi|49175990|ref|NC_000913.2|_629117_631222		Carbon starvation protein, predicted membrane protein		CDS	carbon starvation protein A		cstA
+	631405	631602	198	COG2879, Hypothetical small protein yjiX	peg	gi|49175990|ref|NC_000913.2|_631405_631602		Uncharacterized small protein		CDS	conserved hypothetical protein
-	631612	632700	1089	Glycerol dehydrogenase (EC 1.1.1.6)	peg	gi|49175990|ref|NC_000913.2|_632700_631612		Glycerol dehydrogenase and related enzymes	1.1.-	CDS	iron-containing alcohol dehydrogenase family protein
+	632809	633969	1161	Methionine aminotransferase, PLP-dependent	peg	gi|49175990|ref|NC_000913.2|_632809_633969		Aspartate/tyrosine/aromatic aminotransferase	2.6.1.-	CDS	aminotransferase YbdL	2.6.1.-	ybdL
-	633970	634599	630	Co-activator of prophage gene expression IbrB	peg	gi|49175990|ref|NC_000913.2|_634587_633970		Predicted transcriptional regulators		CDS	parB-like nuclease domain protein
-	634572	635792	1221	Co-activator of prophage gene expression IbrA	peg	gi|49175990|ref|NC_000913.2|_635792_634572		Predicted phosphoadenosine phosphosulfate sulfotransferase		CDS	conserved hypothetical protein
-	635939	636841	903	LysR-family transcriptional regulator YbeF	peg	gi|49175990|ref|NC_000913.2|_636841_635939		Transcriptional regulator		CDS	bacterial regulatory helix-turn-helix , lysR family protein
-	637050	637796	747	Thiol:disulfide interchange protein DsbG precursor	peg	gi|49175990|ref|NC_000913.2|_637796_637050		Thiol:disulfide interchange protein DsbC		CDS	thioredoxin family protein
+	638168	638731	564	Alkyl hydroperoxide reductase protein C (EC 1.6.4.-)	peg	gi|49175990|ref|NC_000913.2|_638168_638731		peroxiredoxin	1.11.1.15	CDS	peroxiredoxin	1.11.1.15	ahpC
+	638946	640541	1596	Alkyl hydroperoxide reductase protein F (EC 1.6.4.-)	peg	gi|49175990|ref|NC_000913.2|_638976_640541		alkyl hydroperoxide reductase, F subunit		CDS	alkyl hydroperoxide reductase, F subunit	1.8.1.-	ahpF
-	640662	641090	429	Universal stress protein G	peg	gi|49175990|ref|NC_000913.2|_641090_640662		Universal stress protein UspA and related nucleotide-binding proteins		CDS	universal stress protein G		uspG
+	641311	642549	1239	Uncharacterized zinc-type alcohol dehydrogenase-like protein ybdR	peg	gi|49175990|ref|NC_000913.2|_641311_642549		glutathione-independent formaldehyde dehydrogenase		CDS	zinc-binding dehydrogenase family protein
-	642553	642741	189	FIG00639549: hypothetical protein	peg	gi|49175990|ref|NC_000913.2|_642741_642553		hypothetical protein		CDS	conserved hypothetical protein
-	642780	643190	411	Regulator of nucleoside diphosphate kinase	peg	gi|49175990|ref|NC_000913.2|_643190_642780		Transcription elongation factor		CDS	prokaryotic transcription elongation factor GreA/GreB		rnk
-	643420	644226	807	Ribonuclease I precursor (EC 3.1.27.6)	peg	gi|49175990|ref|NC_000913.2|_644226_643420		Ribonuclease I	3.1.27.6	CDS	ribonuclease I	3.1.27.6	rna
-	644340	645803	1464	Citrate Succinate antiporter (TC 2.A.47.3.2)	peg	gi|49175990|ref|NC_000913.2|_645770_644340		anion transporter		CDS	citrate carrier		citT
-	645854	646732	879	2-(5''-triphosphoribosyl)-3'-dephosphocoenzyme-A synthase (EC 2.7.8.25)	peg	gi|49175990|ref|NC_000913.2|_646726_645854		triphosphoribosyl-dephospho-CoA synthase CitG	2.7.8.25	CDS	triphosphoribosyl-dephospho-CoA synthase CitG	2.7.8.25	citG
-	646707	647258	552	Apo-citrate lyase phosphoribosyl-dephospho-CoA transferase (EC 2.7.7.61)	peg	gi|49175990|ref|NC_000913.2|_647258_646707		holo-ACP synthase CitX	2.7.7.61	CDS	holo-ACP synthase CitX	2.7.7.61	citX
-	647262	648794	1533	Citrate lyase alpha chain (EC 4.1.3.6)	peg	gi|49175990|ref|NC_000913.2|_648794_647262		citrate lyase, alpha subunit	2.8.3.10, 4.1.3.6	CDS	citrate lyase, alpha subunit	2.8.3.10	citF
-	648805	649713	909	Citrate lyase beta chain (EC 4.1.3.6)	peg	gi|49175990|ref|NC_000913.2|_649713_648805		citrate lyase, beta subunit	4.1.3.34, 4.1.3.6	CDS	citrate (pro-3S)-lyase, beta subunit	4.1.3.6	citE
-	649710	650006	297	Citrate lyase gamma chain, acyl carrier protein (EC 4.1.3.6)	peg	gi|49175990|ref|NC_000913.2|_650006_649710		citrate lyase acyl carrier protein	4.1.3.6	CDS	citrate lyase acyl carrier protein	4.1.3.6	citD
-	650021	651079	1059	[Citrate [pro-3S]-lyase] ligase (EC 6.2.1.22)	peg	gi|49175990|ref|NC_000913.2|_651079_650021		[citrate (pro-3S)-lyase] ligase	6.2.1.22	CDS	[citrate (pro-3S)-lyase] ligase	6.2.1.22	citC
+	651458	653116	1659	Sensor kinase CitA, DpiB (EC 2.7.3.-)	peg	gi|49175990|ref|NC_000913.2|_651458_653116		Signal transduction histidine kinase regulating citrate/malate metabolism	2.7.13.3	CDS	sensor histidine kinase DpiB	2.7.13.3	dpiB
+	653085	653765	681	Transcriptional regulatory protein CitB, DpiA	peg	gi|49175990|ref|NC_000913.2|_653085_653765		Response regulator of citrate/malate metabolism		CDS	transcriptional regulatory protein DpiA		dpiA
-	653806	655191	1386	C4-dicarboxylate transporter DcuC (TC 2.A.61.1.1)	peg	gi|49175990|ref|NC_000913.2|_655191_653806		c4-dicarboxylate anaerobic carrier family protein		CDS	transporter, anaerobic C4-dicarboxylate uptake C family protein
+	655780	656340	561	Lipid A acylation protein PagP, palmitoyltransferase	peg	gi|49175990|ref|NC_000913.2|_655780_656340		Antimicrobial peptide resistance and lipid A acylation PagP	2.3.1.-	CDS	antimicrobial peptide resistance and lipid A acylation PagP family protein
+	656515	656724	210	Cold shock protein CspE	peg	gi|49175990|ref|NC_000913.2|_656515_656724		cold shock protein E (CspE)		CDS	RNA chaperone, negative regulator of cspA transcription		cspE
+	656345	656772	428
-	656778	657161	384	CrcB protein	peg	gi|49175990|ref|NC_000913.2|_657161_656778		camphor resistance protein CrcB		CDS	protein CrcB		crcB
+	657254	657481	228	Carbon-nitrogen hydrolase	peg	gi|49175990|ref|NC_000913.2|_657254_657481		hypothetical protein		CDS	putative amidase
+	657478	658041	564	Carbon-nitrogen hydrolase	peg	gi|49175990|ref|NC_000913.2|_657478_658041		Predicted amidohydrolase		CDS	carbon-nitrogen hydrolase family protein
+	658170	658373	204	Twin-arginine translocation protein TatE	peg	gi|49175990|ref|NC_000913.2|_658170_658373		Sec-independent protein translocase TatE		CDS	twin arginine-targeting translocase, TatA/E family protein		tatA
-	658474	659439	966	Lipoate synthase	peg	gi|49175990|ref|NC_000913.2|_659439_658474		lipoate synthase	2.8.1.8	CDS	lipoyl synthase	2.8.1.8	lipA
-	659648	660601	954	LysR-family transcriptional regulator YbeF	peg	gi|49175990|ref|NC_000913.2|_660601_659648		Transcriptional regulator		CDS	bacterial regulatory helix-turn-helix , lysR family protein
-	660860	661501	642	Octanoate-[acyl-carrier-protein]-protein-N-octanoyltransferase	peg	gi|49175990|ref|NC_000913.2|_661501_660860		lipoate-protein ligase B	2.3.1.181	CDS	lipoyl(octanoyl) transferase	2.3.1.181	lipB
-	661602	661865	264	Proposed lipoate regulatory protein YbeD	peg	gi|49175990|ref|NC_000913.2|_661865_661602		Uncharacterized conserved protein		CDS	conserved hypothetical protein
-	661975	663258	1284	D-alanyl-D-alanine carboxypeptidase (EC 3.4.16.4)	peg	gi|49175990|ref|NC_000913.2|_663258_661975		penicillin-binding protein 6. Serine peptidase. MEROPS family S11	3.4.16.4	CDS	D-alanyl-D-alanine carboxypeptidase dacA	3.5.2.6	dacA
-	663325	664413	1089	Rare lipoprotein A precursor	peg	gi|49175990|ref|NC_000913.2|_664413_663325		rare lipoprotein A		CDS	rare lipoprotein A		rlpA
-	664424	665536	1113	rod shape-determining membrane protein	peg	gi|49175990|ref|NC_000913.2|_665536_664424		cell elongation-specific peptidoglycan biosynthesis regulator RodA		CDS	rod shape-determining protein RodA		mrdB
-	665539	667440	1902	Penicillin-binding protein 2 (PBP-2)	peg	gi|49175990|ref|NC_000913.2|_667440_665539		penicillin-binding protein 2		CDS	penicillin-binding protein 2		mrdA
-	667471	667938	468	LSU m3Psi1915 methyltransferase RlmH	peg	gi|49175990|ref|NC_000913.2|_667938_667471		23S rRNA (pseudouridine-1915-N(3)-) methyltransferase	2.1.1.177	CDS	rRNA large subunit m3Psi methyltransferase RlmH	2.1.-.-	rlmH
-	667942	668259	318	Iojap protein	peg	gi|49175990|ref|NC_000913.2|_668259_667942		iojap-like ribosome-associated protein		CDS	conserved hypothetical protein
-	668519	669130	612	Alpha-ribazole-5'-phosphate phosphatase (EC 3.1.3.73)	peg	gi|49175990|ref|NC_000913.2|_669130_668519		alpha-ribazole phosphatase	3.1.3.73	CDS	alpha-ribazole phosphatase	3.1.3.73	cobC
-	669154	669795	642	Nicotinate-nucleotide adenylyltransferase (EC 2.7.7.18)	peg	gi|49175990|ref|NC_000913.2|_669795_669154		nicotinate-nucleotide adenylyltransferase (EC 2.7.7.18)	2.7.7.18	CDS	nicotinate (nicotinamide) nucleotide adenylyltransferase	2.7.7.18	nadD
-	669797	670828	1032	DNA polymerase III delta subunit (EC 2.7.7.7)	peg	gi|49175990|ref|NC_000913.2|_670828_669797		DNA polymerase III, delta subunit (EC 2.7.7.7)	2.7.7.7	CDS	DNA polymerase III, delta subunit	2.7.7.7	holA
-	670828	671409	582	LPS-assembly lipoprotein RlpB precursor (Rare lipoprotein B)	peg	gi|49175990|ref|NC_000913.2|_671409_670828		Rare lipoprotein B		CDS	LPS-assembly lipoprotein lptE		lptE
-	671424	674006	2583	Leucyl-tRNA synthetase (EC 6.1.1.4)	peg	gi|49175990|ref|NC_000913.2|_674006_671424		leucyl-tRNA synthetase (EC 6.1.1.4)	6.1.1.4	CDS	leucine--tRNA ligase	6.1.1.4	leuS
+	674241	674723	483	COG2433: Uncharacterized conserved protein	peg	gi|49175990|ref|NC_000913.2|_674241_674723		Protein of unknown function (DUF1451).		CDS	conserved hypothetical protein
-	674793	675770	978	FIG00639187: hypothetical protein	peg	gi|49175990|ref|NC_000913.2|_675770_674793		FOG: TPR repeat, SEL1 subfamily		CDS	sel1 repeat family protein
+	675934	676641	708	Uncharacterized protein YbeR	peg	gi|49175990|ref|NC_000913.2|_675934_676641		Protein of unknown function (DUF1266).		CDS	conserved hypothetical protein
+	676638	678065	1428	FIG00638911: hypothetical protein	peg	gi|49175990|ref|NC_000913.2|_676638_678065		DnaJ domain.		CDS	dnaJ domain protein
-	678075	678629	555	FIG00639103: hypothetical protein	peg	gi|49175990|ref|NC_000913.2|_678629_678075		Sel1 repeat.		CDS	sel1 repeat family protein
+	678731	679438	708	FIG00637867: hypothetical protein	peg	gi|49175990|ref|NC_000913.2|_678731_679438		Protein of unknown function (DUF1266).		CDS	conserved hypothetical protein
+	679435	680886	1452	FIG00638911: hypothetical protein	peg	gi|49175990|ref|NC_000913.2|_679435_680886		hypothetical protein		CDS	dnaJ domain protein
-	680946	682616	1671	Chaperone protein DnaK	peg	gi|49175990|ref|NC_000913.2|_682616_680946		Molecular chaperone		CDS	hsp70 family protein
-	682700	683635	936	Inosine-uridine preferring nucleoside hydrolase (EC 3.2.2.1)	peg	gi|49175990|ref|NC_000913.2|_683635_682700		Inosine-uridine nucleoside N-ribohydrolase	3.2.-	CDS	pyrimidine-specific ribonucleoside hydrolase rihA	3.2.-.-	rihA
-	683753	684478	726	Glutamate Aspartate transport ATP-binding protein GltL (TC 3.A.1.3.4)	peg	gi|49175990|ref|NC_000913.2|_684478_683753		L-glutamate ABC transporter ATP-binding protein/L-aspartate ABC transporter ATP-binding protein	3.6.3.-	CDS	ABC transporter family protein
-	684478	685152	675	Glutamate Aspartate transport system permease protein GltK (TC 3.A.1.3.4)	peg	gi|49175990|ref|NC_000913.2|_685152_684478		L-glutamate ABC transporter membrane protein/L-aspartate ABC transporter membrane protein		CDS	amino ABC transporter, permease , 3-TM region, His/Glu/Gln/Arg/opine family domain protein
-	685152	685892	741	Glutamate Aspartate transport system permease protein GltJ (TC 3.A.1.3.4)	peg	gi|49175990|ref|NC_000913.2|_685892_685152		L-glutamate ABC transporter membrane protein/L-aspartate ABC transporter membrane protein		CDS	amino ABC transporter, permease , 3-TM region, His/Glu/Gln/Arg/opine family domain protein
-	685904	686066	163
-	686062	686970	909	Glutamate Aspartate periplasmic binding protein precursor GltI (TC 3.A.1.3.4)	peg	gi|49175990|ref|NC_000913.2|_686970_686062		L-glutamate-binding protein/L-aspartate-binding protein		CDS	glutamate/aspartate periplasmic-binding protein		gltI
-	687220	688236	1017	Mobile element protein	peg	gi|49175990|ref|NC_000913.2|_688236_687220		Transposase and inactivated derivatives, IS5 family		CDS	transposase DDE domain protein
-	688566	690104	1539	Apolipoprotein N-acyltransferase (EC 2.3.1.-) / Copper homeostasis protein CutE	peg	gi|49175990|ref|NC_000913.2|_690104_688566		Apolipoprotein N-acyltransferase	2.3.1.-	CDS	apolipoprotein N-acyltransferase	2.3.1.-	lnt
-	690129	691007	879	Magnesium and cobalt efflux protein CorC	peg	gi|49175990|ref|NC_000913.2|_691007_690129		Putative Mg2+ and Co2+ transporter CorC		CDS	magnesium and cobalt efflux protein CorC		corC
-	691097	691564	468	Metal-dependent hydrolase YbeY, involved in rRNA and/or ribosome maturation and assembly	peg	gi|49175990|ref|NC_000913.2|_691564_691097		metalloprotein, YbeY/UPF0054 family		CDS	putative rRNA maturation factor YbeY
-	691561	692640	1080	Phosphate starvation-inducible ATPase PhoH with RNA binding motif	peg	gi|49175990|ref|NC_000913.2|_692601_691561		Phosphate starvation-inducible protein PhoH, predicted ATPase		CDS	phoH-like protein		ybeZ
-	692754	694178	1425	tRNA-i(6)A37 methylthiotransferase	peg	gi|49175990|ref|NC_000913.2|_694178_692754		tRNA-i(6)A37 thiotransferase enzyme MiaB		CDS	tRNA-i(6)A37 thiotransferase enzyme MiaB	2.-.-.-	miaB
+	694324	695499	1176	2-octaprenyl-3-methyl-6-methoxy-1,4-benzoquinol hydroxylase (EC 1.14.13.-)	peg	gi|49175990|ref|NC_000913.2|_694324_695499		Ubiquinone biosynthesis hydroxylase, UbiH/UbiF/VisC/COQ6 family	1.14.13.-	CDS	2-octaprenyl-3-methyl-6-methoxy-1,4-benzoquinol hydroxylase	1.14.13.-	ubiF
-	696736	698400	1665	Asparagine synthetase [glutamine-hydrolyzing] (EC 6.3.5.4)	peg	gi|49175990|ref|NC_000913.2|_698400_696736		asparagine synthase (glutamine-hydrolysing) (EC 6.3.5.4)	6.3.5.4	CDS	asparagine synthase	6.3.5.4	asnB
+	698369	698533	165	putative lipoprotein	peg	gi|49175990|ref|NC_000913.2|_698369_698533					putative lipoprotein
-	698797	699549	753	Phosphatase NagD predicted to act in N-acetylglucosamine utilization subsystem	peg	gi|49175990|ref|NC_000913.2|_699549_698797		Predicted sugar phosphatases of the HAD superfamily		CDS	HAD hydrolase, IA, variant 1 family protein
-	699597	700817	1221	N-acetylglucosamine-6P-responsive transcriptional repressor NagC, ROK family	peg	gi|49175990|ref|NC_000913.2|_700817_699597		N-acetylglucosamine repressor, NagC		CDS	ROK family protein
-	700826	701974	1149	N-acetylglucosamine-6-phosphate deacetylase (EC 3.5.1.25)	peg	gi|49175990|ref|NC_000913.2|_701974_700826		N-acetylglucosamine 6-phosphate deacetylase (EC 3.5.1.25)	3.5.1.25	CDS	N-acetylglucosamine-6-phosphate deacetylase	3.5.1.25	nagA
-	702034	702834	801	Glucosamine-6-phosphate deaminase (EC 3.5.99.6)	peg	gi|49175990|ref|NC_000913.2|_702834_702034		glucosamine-6-phosphate deaminase (EC 3.5.99.6)	3.5.99.6	CDS	glucosamine-6-phosphate deaminase	3.5.99.6	nagB
+	703167	705113	1947	PTS system, N-acetylglucosamine-specific IIA component (EC 2.7.1.69) / PTS system, N-acetylglucosamine-specific IIB component (EC 2.7.1.69) / PTS system, N-acetylglucosamine-specific IIC component (EC 2.7.1.69)	peg	gi|49175990|ref|NC_000913.2|_703167_705113		PTS system N-acetylglucosamine-specific IIA component, Glc family (TC 4.A.1.1.2)/PTS system N-acetylglucosamine-specific IIB component, Glc family (TC 4.A.1.1.2)/PTS system N-acetylglucosamine-specific IIC component, Glc family (TC 4.A.1.1.2)		CDS	PTS system, N-acetylglucosamine-specific IIBC component	2.7.1.69	nagE
+	705316	706980	1665	Glutaminyl-tRNA synthetase (EC 6.1.1.18)	peg	gi|49175990|ref|NC_000913.2|_705316_706980		glutaminyl-tRNA synthetase (EC 6.1.1.18)	6.1.1.18	CDS	glutamine--tRNA ligase	6.1.1.18	glnS
+	707557	708963	1407	N-acetylglucosamine-regulated outer membrane porin	peg	gi|49175990|ref|NC_000913.2|_707557_708963		outer membrane porin, OprD family.		CDS	outer membrane porin, OprD family protein
+	709013	709339	327	Hypothetical lipoprotein ybfN precursor	peg	gi|49175990|ref|NC_000913.2|_709013_709339		YbfN-like lipoprotein.		CDS	ybfN-like lipofamily protein
-	709423	709869	447	Ferric uptake regulation protein FUR	peg	gi|49175990|ref|NC_000913.2|_709869_709423		Fe2+/Zn2+ uptake regulation proteins		CDS	ferric uptake regulation protein		fur
-	710158	710688	531	Flavodoxin 1	peg	gi|49175990|ref|NC_000913.2|_710688_710158		flavodoxin, long chain		CDS	flavodoxin
-	710828	711190	363	Uncharacterized protein ybfE	peg	gi|49175990|ref|NC_000913.2|_711121_710828		Ribbon-helix-helix protein, copG family.		CDS	ribbon-helix-helix , copG family protein
-	711261	712025	765	Esterase ybfF (EC 3.1.-.-)	peg	gi|49175990|ref|NC_000913.2|_712025_711261		Predicted hydrolases or acyltransferases (alpha/beta hydrolase superfamily)		CDS	esterase ybfF	3.1.-.-	ybfF
+	712210	712755	546	SeqA protein, negative modulator of initiation of replication	peg	gi|49175990|ref|NC_000913.2|_712210_712755		negative regulator of replication initiation SeqA		CDS	protein seqA		seqA
-	714396	714599	204	hypothetical protein	peg	gi|49175990|ref|NC_000913.2|_714599_714396
+	712781	714421	1641	Phosphoglucomutase (EC 5.4.2.2)	peg	gi|49175990|ref|NC_000913.2|_712781_714421		phosphoglucomutase, alpha-D-glucose phosphate-specific	5.4.2.2	CDS	phosphoglucomutase, alpha-D-glucose phosphate-specific	5.4.2.2	pgm
+	714635	715129	495	Hypothetical lipoprotein ybfP precursor	peg	gi|49175990|ref|NC_000913.2|_714635_715129		hypothetical protein		CDS	conserved hypothetical protein
-	715170	715532	363	FIG00638110: hypothetical protein	peg	gi|49175990|ref|NC_000913.2|_715532_715170					conserved hypothetical protein
-	715611	715820	210	FIG00638110: hypothetical protein	peg	gi|49175990|ref|NC_000913.2|_715820_715611		Protein of unknown function DUF2625.		CDS	conserved hypothetical protein
-	716169	717488	1320	Putrescine/proton symporter, putrescine/ornithine antiporter PotE	peg	gi|49175990|ref|NC_000913.2|_717488_716169		putrescine:ornithine antiporter, APA family (TC 2.A.3.2.1)		CDS	putrescine-ornithine antiporter		potE
-	717485	719683	2199	Ornithine decarboxylase (EC 4.1.1.17)	peg	gi|49175990|ref|NC_000913.2|_719683_717485		ornithine decarboxylase (EC 4.1.1.17)	4.1.1.17	CDS	orn/Lys/Arg decarboxylase, N-terminal domain protein
+	719806	720063	258				hypothetical protein		CDS
-	720279	720956	678	DNA-binding response regulator KdpE	peg	gi|49175990|ref|NC_000913.2|_720956_720279		Response regulators consisting of a CheY-like receiver domain and a winged-helix DNA-binding domain		CDS	KDP operon transcriptional regulatory protein KdpE		kdpE
-	720953	723637	2685	Osmosensitive K+ channel histidine kinase KdpD (EC 2.7.3.-)	peg	gi|49175990|ref|NC_000913.2|_723637_720953		Osmosensitive K+ channel histidine kinase	2.7.13.3	CDS	sensor protein KdpD	2.7.13.3	kdpD
-	723630	724202	573	Potassium-transporting ATPase C chain (EC 3.6.3.12) (TC 3.A.3.7.1)	peg	gi|49175990|ref|NC_000913.2|_724202_723630		K+-transporting ATPase, C subunit	3.6.3.12	CDS	K+-transporting ATPase, C subunit	3.6.3.12	kdpC
-	724211	726259	2049	Potassium-transporting ATPase B chain (EC 3.6.3.12) (TC 3.A.3.7.1)	peg	gi|49175990|ref|NC_000913.2|_726259_724211		K+-transporting ATPase, B subunit	3.6.3.12	CDS	K+-transporting ATPase, B subunit	3.6.3.12	kdpB
-	726282	727955	1674	Potassium-transporting ATPase A chain (EC 3.6.3.12) (TC 3.A.3.7.1)	peg	gi|49175990|ref|NC_000913.2|_727955_726282		K+-transporting ATPase, KdpA	3.6.3.12	CDS	K+-transporting ATPase, A subunit	3.6.3.12	kdpA
-	727955	728158	204	FIG00637855: hypothetical protein	peg	gi|49175990|ref|NC_000913.2|_728158_727955					K+-transporting ATPase, F subunit	3.6.3.12	kdpF
+	728357	728563	207	Putative exported protein	peg	gi|49175990|ref|NC_000913.2|_728357_728563		Protein of unknown function (DUF2517).		CDS	conserved hypothetical protein
+	728806	732999	4194	core protein	peg	gi|49175990|ref|NC_000913.2|_728806_732999		RHS repeat-associated core domain		CDS	protein rhsC		rhsC
+	732999	733325	327				hypothetical protein		CDS
+	733443	734876	1434	core protein	peg	gi|49175990|ref|NC_000913.2|_733443_734876		RHS repeat-associated core domain		CDS	RHS repeat-associated core domain protein
+	734873	735442	570	orf, hypothetical protein	peg	gi|49175990|ref|NC_000913.2|_734873_735442		hypothetical protein		CDS	conserved hypothetical protein
+	735668	735922	255	Mobile element protein	peg	gi|49175990|ref|NC_000913.2|_735668_735922		Transposase		CDS	DDE_Tnp_1-associated family protein
+	736141	737184	1044	Mobile element protein	peg	gi|49175990|ref|NC_000913.2|_736141_737184		Transposase		CDS	H repeat-associated protein yhhI		yhhI
+	737315	738076	762	Mobile element protein	peg	gi|49175990|ref|NC_000913.2|_737315_738076		Transposase		CDS	H repeat-associated protein ydcC		ydcC
+	738224	738733	510	FIG143828: Hypothetical protein YbgA	peg	gi|49175990|ref|NC_000913.2|_738224_738733		Uncharacterized conserved protein		CDS	conserved hypothetical protein
+	738730	740148	1419	Deoxyribodipyrimidine photolyase (EC 4.1.99.3)	peg	gi|49175990|ref|NC_000913.2|_738730_740148		deoxyribodipyrimidine photo-lyase type I	4.1.99.3	CDS	deoxyribodipyrimidine photo-lyase	4.1.99.3	phrB
-	740298	741779	1482	Di/tripeptide permease YbgH	peg	gi|49175990|ref|NC_000913.2|_741779_740298		amino acid/peptide transporter (Peptide:H+ symporter), bacterial		CDS	dipeptide permease D		dtpD
+	742050	742793	744	FIG137478: Hypothetical protein YbgI	peg	gi|49175990|ref|NC_000913.2|_742050_742793		dinuclear metal center protein, YbgI/SA1388 family		CDS	conserved hypothetical protein
+	742816	743472	657	Allophanate hydrolase 2 subunit 1 (EC 3.5.1.54)	peg	gi|49175990|ref|NC_000913.2|_742816_743472		TIGR00370 family protein		CDS	allophanate hydrolase subunit 1 family protein
+	743466	744398	933	Allophanate hydrolase 2 subunit 2 (EC 3.5.1.54)	peg	gi|49175990|ref|NC_000913.2|_743466_744398		biotin-dependent carboxylase uncharacterized domain		CDS	conserved hypothetical protein
+	744388	745122	735	Lactam utilization protein LamB	peg	gi|49175990|ref|NC_000913.2|_744388_745122		Uncharacterized proteins, homologs of lactam utilization protein B		CDS	conserved hypothetical protein
-	745946	746992	1047	Putative transport protein	peg	gi|49175990|ref|NC_000913.2|_746992_745946		membrane protein AbrB duplication		CDS	membrane AbrB duplication domain protein
+	745158	745949	792	Endonuclease VIII	peg	gi|49175990|ref|NC_000913.2|_745158_745949		Formamidopyrimidine-DNA glycosylase	3.2.2.-, 4.2.99.18	CDS	endonuclease 8	4.2.99.18	nei
-	747144	748205	1062	FIG00637862: hypothetical protein	peg	gi|49175990|ref|NC_000913.2|_748205_747144		Fimbrial protein.		CDS	fimbrial family protein
-	748202	748930	729	Putative chaperone	peg	gi|49175990|ref|NC_000913.2|_748930_748202		P pilus assembly protein, chaperone PapD		CDS	chaperone protein papD		papD
-	748945	751392	2448	Uncharacterized outer membrane usher protein yqiG precursor	peg	gi|49175990|ref|NC_000913.2|_751392_748945		P pilus assembly protein, porin PapC		CDS	type VII secretion system (T7SS), usher family protein
-	751452	752018	567	Uncharacterized fimbrial-like protein ygiL precursor	peg	gi|49175990|ref|NC_000913.2|_752018_751452		P pilus assembly protein, pilin FimA		CDS	fimbrial family protein
-	752408	753691	1284	Citrate synthase (si) (EC 2.3.3.1)	peg	gi|49175990|ref|NC_000913.2|_753691_752408		citrate synthase (EC 2.3.3.1)	2.3.3.1	CDS	citrate (Si)-synthase	2.3.3.1	gltA
+	754385	754789	405	Succinate dehydrogenase cytochrome b-556 subunit	peg	gi|49175990|ref|NC_000913.2|_754502_754789		succinate dehydrogenase subunit C (EC 1.3.5.1)		CDS	succinate dehydrogenase, cytochrome b556 subunit		sdhC
+	754783	755130	348	Succinate dehydrogenase hydrophobic membrane anchor protein	peg	gi|49175990|ref|NC_000913.2|_754783_755130		succinate dehydrogenase subunit D (EC 1.3.5.1)		CDS	succinate dehydrogenase, hydrophobic membrane anchor protein		sdhD
+	755130	756896	1767	Succinate dehydrogenase flavoprotein subunit (EC 1.3.99.1)	peg	gi|49175990|ref|NC_000913.2|_755130_756896		succinate dehydrogenase subunit A (EC 1.3.5.1)	1.3.99.1	CDS	succinate dehydrogenase, flavoprotein subunit		sdhA
+	756912	757628	717	Succinate dehydrogenase iron-sulfur protein (EC 1.3.99.1)	peg	gi|49175990|ref|NC_000913.2|_756912_757628		succinate dehydrogenase and fumarate reductase iron-sulfur protein	1.3.99.1	CDS	succinate dehydrogenase iron-sulfur subunit	1.3.99.1	sdhB
+	757929	760730	2802	2-oxoglutarate dehydrogenase E1 component (EC 1.2.4.2)	peg	gi|49175990|ref|NC_000913.2|_757929_760730		2-oxoglutarate dehydrogenase E1 component (EC 1.2.4.2)	1.2.4.2	CDS	oxoglutarate dehydrogenase (succinyl-transferring), E1 component	1.2.4.2	sucA
+	760745	761962	1218	Dihydrolipoamide succinyltransferase component (E2) of 2-oxoglutarate dehydrogenase complex (EC 2.3.1.61)	peg	gi|49175990|ref|NC_000913.2|_760745_761962		2-oxoglutarate dehydrogenase E2 component (EC 2.3.1.61)	2.3.1.61	CDS	dihydrolipoyllysine-residue succinyltransferase, E2 component of oxoglutarate dehydrogenase (succinyl-transferring) complex	2.3.1.61	sucB
+	762237	763403	1167	Succinyl-CoA ligase [ADP-forming] beta chain (EC 6.2.1.5)	peg	gi|49175990|ref|NC_000913.2|_762237_763403		succinyl-CoA synthetase (ADP-forming) beta subunit (EC 6.2.1.5)	6.2.1.5	CDS	succinyl-CoA ligase [ADP-forming] subunit beta	6.2.1.5	sucC
+	763403	764272	870	Succinyl-CoA ligase [ADP-forming] alpha chain (EC 6.2.1.5)	peg	gi|49175990|ref|NC_000913.2|_763403_764272		succinyl-CoA synthetase (ADP-forming) alpha subunit (EC 6.2.1.5)	6.2.1.5	CDS	succinyl-CoA ligase [ADP-forming] subunit alpha	6.2.1.5	sucD
-	764376	765098	723	Transcriptional regulator of succinyl CoA synthetase operon	peg	gi|49175990|ref|NC_000913.2|_765098_764376		transcriptional regulator, GntR family		CDS	mannosyl-D-glycerate transport/metabolism system repressor mngR		mngR
+	765267	767183	1917	PTS system HrsA EIIA component / PTS system HrsA EIIB component / PTS system HrsA permease IIC component	peg	gi|49175990|ref|NC_000913.2|_765267_767183		PTS system mannosylglycerate-specific IIA component, Fru family (TC 4.A.2.1.3)/PTS system mannosylglycerate-specific IIB component, Fru family (TC 4.A.2.1.3)/PTS system mannosylglycerate-specific IIC component, Fru family (TC 4.A.2.1.3)		CDS	heat-responsive suppressor hrsA	2.7.1.69	hrsA
+	767201	769834	2634	Alpha-mannosidase (EC 3.2.1.24)	peg	gi|49175990|ref|NC_000913.2|_767201_769834		Alpha-mannosidase	3.2.1.170	CDS	alpha-mannosidase mngB	3.2.1.-	mngB
+	769859	770086	228	FIG00640343: hypothetical protein	peg	gi|49175990|ref|NC_000913.2|_769859_770086
+	770681	772249	1569	Cytochrome d ubiquinol oxidase subunit I (EC 1.10.3.-)	peg	gi|49175990|ref|NC_000913.2|_770681_772249		cytochrome bd-I ubiquinol oxidase subunit 1 apoprotein (EC 1.10.3.10)	1.10.3.-	CDS	cytochrome d ubiquinol oxidase subunit 1	1.10.3.-	cydA
+	772265	773404	1140	Cytochrome d ubiquinol oxidase subunit II (EC 1.10.3.-)	peg	gi|49175990|ref|NC_000913.2|_772265_773404		cytochrome bd-I ubiquinol oxidase subunit 2 apoprotein (EC 1.10.3.10)	1.10.3.-	CDS	cytochrome d ubiquinol oxidase, subunit II	1.10.3.-	cydB
+	773532	773825	294	Protein YbgE	peg	gi|49175990|ref|NC_000913.2|_773532_773825		cyd operon protein YbgE		CDS	cyd operon protein YbgE
+	773975	774379	405	4-hydroxybenzoyl-CoA thioesterase family active site	peg	gi|49175990|ref|NC_000913.2|_773975_774379		tol-pal system-associated acyl-CoA thioesterase	3.1.2.-	CDS	tol-pal system-associated acyl-CoA thioesterase	3.1.2.-	ybgC
+	774376	775068	693	MotA/TolQ/ExbB proton channel family protein	peg	gi|49175990|ref|NC_000913.2|_774385_775068		Cell division and transport-associated protein TolQ (TC 2.C.1.2.1)		CDS	protein TolQ		tolQ
+	775072	775500	429	Tol biopolymer transport system, TolR protein	peg	gi|49175990|ref|NC_000913.2|_775072_775500		Cell division and transport-associated protein TolR (TC 2.C.1.2.1)		CDS	protein TolR		tolR
+	775565	776830	1266	TolA protein	peg	gi|49175990|ref|NC_000913.2|_775565_776830		Cell division and transport-associated protein TolA (TC 2.C.1.2.1)		CDS	protein TolA		tolA
+	776963	778255	1293	tolB protein precursor, periplasmic protein involved in the tonb-independent uptake of group A colicins	peg	gi|49175990|ref|NC_000913.2|_776963_778255		tol-pal system beta propeller repeat protein TolB		CDS	tol-Pal system beta propeller repeat protein TolB		tolB
+	778290	778811	522	18K peptidoglycan-associated outer membrane lipoprotein; Peptidoglycan-associated lipoprotein precursor; Outer membrane protein P6; OmpA/MotB precursor	peg	gi|49175990|ref|NC_000913.2|_778290_778811		peptidoglycan-associated lipoprotein		CDS	peptidoglycan-associated lipoprotein		pal
+	778821	779612	792	TPR repeat containing exported protein; Putative periplasmic protein contains a protein prenylyltransferase domain	peg	gi|49175990|ref|NC_000913.2|_778821_779612		tol-pal system protein YbgF		CDS	tol-pal system protein YbgF		ygbF
+	781308	782351	1044	Quinolinate synthetase (EC 2.5.1.72)	peg	gi|49175990|ref|NC_000913.2|_781317_782351		quinolinate synthetase (EC 2.5.1.72)	2.5.1.72	CDS	quinolinate synthetase complex, A subunit	2.5.1.72	nadA
-	783105	784046	942	Zinc transporter ZitB	peg	gi|49175990|ref|NC_000913.2|_784046_783105		cation diffusion facilitator family transporter		CDS	zinc transporter zitB		zitB
+	782389	783108	720	Ribosyl nicotinamide transporter, PnuC-like	peg	gi|49175990|ref|NC_000913.2|_782404_783108		nicotinamide mononucleotide transporter PnuC		CDS	nicotinamide riboside transporter pnuC		pnuC
-	784160	784540	381	Probable secreted protein	peg	gi|49175990|ref|NC_000913.2|_784540_784160		YbgS-like protein.		CDS	ybgS-like family protein
+	784856	785908	1053	2-keto-3-deoxy-D-arabino-heptulosonate-7-phosphate synthase I alpha (EC 2.5.1.54)	peg	gi|49175990|ref|NC_000913.2|_784856_785908		3-deoxy-D-arabinoheptulosonate-7-phosphate synthase (EC 2.5.1.54)	2.5.1.54	CDS	3-deoxy-7-phosphoheptulonate synthase	2.5.1.54
-	786066	786818	753	Phosphoglycerate mutase (EC 5.4.2.1)	peg	gi|49175990|ref|NC_000913.2|_786818_786066		phosphoglycerate mutase (EC 5.4.2.1)	5.4.2.1	CDS	2,3-bisphosphoglycerate-dependent phosphoglycerate mutase	5.4.2.1	gpmA
-	787020	788060	1041	Aldose 1-epimerase (EC 5.1.3.3)	peg	gi|49175990|ref|NC_000913.2|_788060_787020		aldose 1-epimerase (EC 5.1.3.3)	5.1.3.3	CDS	galactose mutarotase	5.1.3.-	galM
-	788054	789202	1149	Galactokinase (EC 2.7.1.6)	peg	gi|49175990|ref|NC_000913.2|_789202_788054		galactokinase (EC 2.7.1.6)	2.7.1.6	CDS	galactokinase	2.7.1.6	galK
-	789206	790252	1047	Galactose-1-phosphate uridylyltransferase (EC 2.7.7.10)	peg	gi|49175990|ref|NC_000913.2|_790252_789206		UTP-hexose-1-phosphate uridylyltransferase (EC 2.7.7.10)/UDP-glucose-hexose-1-phosphate uridylyltransferase (EC 2.7.7.12)	2.7.7.12	CDS	galactose-1-phosphate uridylyltransferase	2.7.7.10	galT
-	790262	791278	1017	UDP-N-acetylglucosamine 4-epimerase (EC 5.1.3.7) / UDP-glucose 4-epimerase (EC 5.1.3.2)	peg	gi|49175990|ref|NC_000913.2|_791278_790262		UDP-galactose 4-epimerase (EC 5.1.3.2)	5.1.3.2	CDS	UDP-glucose 4-epimerase	5.1.3.2	galE
-	791539	793011	1473	Putative molybdenum transport ATP-binding protein modF	peg	gi|49175990|ref|NC_000913.2|_793011_791539		ABC-type molybdenum transport system, ATPase component/photorepair protein PhrA		CDS	ABC transporter family protein
-	793079	793867	789	DNA-binding domain of ModE / Molybdate-binding domain of ModE	peg	gi|49175990|ref|NC_000913.2|_793867_793079		molybdate transport repressor, ModE		CDS	transcriptional regulator modE		modE
+	794312	795085	774	Molybdenum ABC transporter, periplasmic molybdenum-binding protein ModA (TC 3.A.1.8.1)	peg	gi|49175990|ref|NC_000913.2|_794312_795085		molybdenum ABC transporter, periplasmic molybdate-binding protein		CDS	molybdate ABC transporter, periplasmic molybdate-binding protein		modA
+	795085	795774	690	Molybdenum transport system permease protein ModB (TC 3.A.1.8.1)	peg	gi|49175990|ref|NC_000913.2|_795085_795774		molybdate ABC transporter, permease protein		CDS	molybdate ABC transporter, permease protein		modB
+	795777	796835	1059	Molybdenum transport ATP-binding protein ModC (TC 3.A.1.8.1)	peg	gi|49175990|ref|NC_000913.2|_795777_796835		molybdenum ABC transporter, ATP-binding protein	3.6.3.29	CDS	molybdate ABC transporter, ATP-binding protein	3.6.3.29	modC
-	796836	797654	819	Putative phosphatase	peg	gi|49175990|ref|NC_000913.2|_797654_796836		HAD-superfamily hydrolase, subfamily IIB		CDS	cof-like hydrolase family protein
+	797809	798804	996	6-phosphogluconolactonase (EC 3.1.1.31)	peg	gi|49175990|ref|NC_000913.2|_797809_798804		3-carboxymuconate cyclase	3.1.1.31	CDS	lactonase, 7-bladed beta-propeller family protein
-	798845	799798	954	LysR family transcriptional regulator YbhD	peg	gi|49175990|ref|NC_000913.2|_799798_798845		Transcriptional regulator		CDS	bacterial regulatory helix-turn-helix , lysR family protein
+	799982	801034	1053	FIG00637898: hypothetical protein	peg	gi|49175990|ref|NC_000913.2|_799982_801034		Uncharacterized protein conserved in bacteria		CDS	prpF family protein
+	801110	802543	1434	2-oxoglutarate/malate translocator	peg	gi|49175990|ref|NC_000913.2|_801110_802543		anion transporter		CDS	inner membrane protein ybhI		ybhI
+	802726	804987	2262	Putative enzyme	peg	gi|49175990|ref|NC_000913.2|_802726_804987		Aconitase A	4.2.1.3	CDS	aconitase C-terminal domain protein
-	805221	806504	1284	Pectinesterase (EC 3.1.1.11)	peg	gi|49175990|ref|NC_000913.2|_806504_805221		Pectin methylesterase	3.1.1.11	CDS	putative acyl-CoA thioester hydrolase ybhC
-	806656	807132	477	UPF0098 protein ybhB	peg	gi|49175990|ref|NC_000913.2|_807132_806656		phospholipid-binding protein, PBP family		CDS	conserved hypothetical protein
-	807191	808480	1290	Adenosylmethionine-8-amino-7-oxononanoate aminotransferase (EC 2.6.1.62)	peg	gi|49175990|ref|NC_000913.2|_808423_807191		adenosylmethionine-8-amino-7-oxononanoate transaminase	2.6.1.62	CDS	adenosylmethionine-8-amino-7-oxononanoate transaminase	2.6.1.62	bioA
+	808567	809607	1041	Biotin synthase (EC 2.8.1.6)	peg	gi|49175990|ref|NC_000913.2|_808567_809607		biotin synthase (EC 2.8.1.6)	2.8.1.6	CDS	biotin synthase	2.8.1.6	bioB
+	809604	810758	1155	8-amino-7-oxononanoate synthase (EC 2.3.1.47)	peg	gi|49175990|ref|NC_000913.2|_809604_810758		8-amino-7-oxononanoate synthase (EC 2.3.1.47)	2.3.1.47	CDS	8-amino-7-oxononanoate synthase	2.3.1.47	bioF
+	810745	811500	756	Biotin synthesis protein BioC	peg	gi|49175990|ref|NC_000913.2|_810745_811500		pimeloyl-CoA biosynthesis protein BioC	2.1.1.197	CDS	malonyl-CoA O-methyltransferase BioC	2.1.1.197	bioC
+	811493	812170	678	Dethiobiotin synthetase (EC 6.3.3.3)	peg	gi|49175990|ref|NC_000913.2|_811493_812170		dethiobiotin synthase	6.3.3.3	CDS	dethiobiotin synthase	6.3.3.3	bioD
+	812749	814770	2022	Excinuclease ABC subunit B	peg	gi|49175990|ref|NC_000913.2|_812749_814770		Excinuclease ABC subunit B		CDS	excinuclease ABC subunit B	3.1.25.-	uvrB
-	814962	815870	909	hypothetical protein	peg	gi|49175990|ref|NC_000913.2|_815870_814962		conserved hypothetical protein, cofD-related		CDS	conserved hypothetical family protein
+	816267	817256	990	Molybdenum cofactor biosynthesis protein MoaA	peg	gi|49175990|ref|NC_000913.2|_816267_817256		cyclic pyranopterin monophosphate synthase subunit MoaA (EC 4.1.99.18)		CDS	molybdenum cofactor biosynthesis protein A		moaA
+	817278	817790	513	Molybdenum cofactor biosynthesis protein MoaB	peg	gi|49175990|ref|NC_000913.2|_817278_817790		molybdenum cofactor biosynthesis protein B, proteobacterial		CDS	molybdenum cofactor biosynthesis protein B		moaB
+	817793	818278	486	Molybdenum cofactor biosynthesis protein MoaC	peg	gi|49175990|ref|NC_000913.2|_817793_818278		cyclic pyranopterin monophosphate synthase subunit MoaC (EC 4.1.99.18)		CDS	molybdenum cofactor biosynthesis protein C		moaC
+	818271	818516	246	Molybdenum cofactor biosynthesis protein MoaD	peg	gi|49175990|ref|NC_000913.2|_818271_818516		molybdopterin synthase subunit MoaD (EC 2.8.1.12)		CDS	molybdopterin converting factor, subunit 1		moaD
+	818518	818970	453	Molybdenum cofactor biosynthesis protein MoaE	peg	gi|49175990|ref|NC_000913.2|_818518_818970		molybdopterin synthase subunit MoaE (EC 2.8.1.12)	2.-	CDS	molybdopterin synthase catalytic subunit	2.-.-.-	moaE
+	819107	819811	705	Putative membrane protein	peg	gi|49175990|ref|NC_000913.2|_819167_819811		Integral membrane protein, interacts with FtsH		CDS	inner membrane protein YbhL		ybhL
+	820016	820729	714	hypothetical protein	peg	gi|49175990|ref|NC_000913.2|_820214_820729		Integral membrane protein, interacts with FtsH		CDS	inhibitor of apoptosis-promoting Bax1 family protein
-	820765	821721	957	Inner membrane protein YbhQ	peg	gi|49175990|ref|NC_000913.2|_821721_820765		Predicted integral membrane protein		CDS	inner membrane protein ybhN		ybhN
-	821721	822962	1242	Cardiolipin synthetase (EC 2.7.8.-)	peg	gi|49175990|ref|NC_000913.2|_822962_821721		Phosphatidylserine/phosphatidylglycerophosphate/cardiolipin synthases and related enzymes	2.7.8.-	CDS	putative cardiolipin synthase YbhO
-	822959	823720	762	Endonuclease/Exonuclease/phosphatase family protein	peg	gi|49175990|ref|NC_000913.2|_823720_822959		Metal-dependent hydrolase		CDS	endonuclease/Exonuclease/phosphatase family protein
-	824225	825331	1107	ABC transport system, permease component YbhR	peg	gi|49175990|ref|NC_000913.2|_825331_824225		ABC-type multidrug transport system, permease component		CDS	inner membrane transport permease ybhR		ybhR
+	823853	824263	411	Putative inner membrane protein	peg	gi|49175990|ref|NC_000913.2|_823853_824263		Putative inner membrane protein YbhQ.		CDS	inner membrane protein ybhQ		ybhQ
-	825342	826475	1134	ABC transport system, permease component YbhS	peg	gi|49175990|ref|NC_000913.2|_826475_825342		ABC-type multidrug transport system, permease component		CDS	inner membrane transport permease ybhS		ybhS
-	826468	828204	1737	ABC transporter multidrug efflux pump, fused ATP-binding domains	peg	gi|49175990|ref|NC_000913.2|_828204_826468		ABC-type multidrug transport system, ATPase component		CDS	heme ABC exporter, ATP-binding protein CcmA	3.6.3.41	ccmA
-	828197	829192	996	Predicted membrane fusion protein (MFP) component of efflux pump, membrane anchor protein YbhG	peg	gi|49175990|ref|NC_000913.2|_829192_828197		Multidrug resistance efflux pump		CDS	efflux transporter, RND family, MFP subunit
-	829195	829866	672	Transcriptional regulator YbiH, TetR family	peg	gi|49175990|ref|NC_000913.2|_829866_829195		transcriptional regulator, TetR family		CDS	bacterial regulatory s, tetR family protein
+	830095	831459	1365	ATP-dependent RNA helicase RhlE	peg	gi|49175990|ref|NC_000913.2|_830095_831459		Superfamily II DNA and RNA helicases	3.6.4.13	CDS	ATP-dependent RNA helicase rhlE	3.6.4.13	rhlE
-	831691	832140	450	Uncharacterized protein COG3236	peg	gi|49175990|ref|NC_000913.2|_832140_831691		conserved hypothetical protein, ribA/ribD-fused		CDS	swarming motility protein ybiA		ybiA
+	832158	834443	2286	ATP-dependent helicase DinG/Rad3	peg	gi|49175990|ref|NC_000913.2|_832158_834443		Rad3-related DNA helicases	3.6.4.12	CDS	DEAD/DEAH box helicase family protein
+	834471	835433	963	Anthranilate phosphoribosyltransferase like (EC 2.4.2.18)	peg	gi|49175990|ref|NC_000913.2|_834471_835433		Anthranilate phosphoribosyltransferase		CDS	glycosyl transferase family, helical bundle domain protein
+	835574	836659	1086	Malate dehydrogenase (EC 1.1.1.37)	peg	gi|49175990|ref|NC_000913.2|_835574_836659		Malate/L-lactate dehydrogenases	1.1.1.-	CDS	conserved hypothetical protein
-	836888	837148	261	Putative exported protein	peg	gi|49175990|ref|NC_000913.2|_837148_836888		Protein of unknown function (DUF1471).		CDS	multiple stress resistance protein BhsA		bhsA
-	837413	837679	267	Hypothetical Zinc-finger containing protein	peg	gi|49175990|ref|NC_000913.2|_837679_837413		transcriptional regulator, TraR/DksA family		CDS	conserved hypothetical protein
-	837753	838430	678	Iron-uptake factor PiuC	peg	gi|49175990|ref|NC_000913.2|_838427_837753		Uncharacterized iron-regulated protein	1.14.11.-	CDS	PKHD-type hydroxylase Sbal_3634	1.14.11.-
-	838472	840754	2283	Ferrichrome-iron receptor	peg	gi|49175990|ref|NC_000913.2|_840754_838472		TonB-dependent siderophore receptor		CDS	catecholate siderophore receptor fiu		fiu
-	841019	841279	261	hypothetical protein	peg	gi|49175990|ref|NC_000913.2|_841279_841019		Protein of unknown function (DUF1471).		CDS	multiple stress resistance protein BhsA		bhsA
-	842478	844703	2226	Potassium efflux system KefA protein / Small-conductance mechanosensitive channel	peg	gi|49175990|ref|NC_000913.2|_844703_842478		Small-conductance mechanosensitive channel		CDS	mechanosensitive ion channel family protein
+	841555	842481	927	Ribosomal RNA large subunit methyltransferase F (EC 2.1.1.51)	peg	gi|49175990|ref|NC_000913.2|_841555_842481		23S rRNA m(6)A-1618 methyltransferase (EC 2.1.1.48)	2.1.1.181	CDS	ribosomal RNA large subunit methyltransferase F	2.1.1.181	rlmF
-	844964	845686	723	Glutamate transport ATP-binding protein	peg	gi|49175990|ref|NC_000913.2|_845686_844964		L-glutamine ABC transporter ATP-binding protein	3.6.3.-	CDS	ABC transporter family protein
-	845683	846342	660	Glutamate transport membrane-spanning protein	peg	gi|49175990|ref|NC_000913.2|_846342_845683		L-glutamine ABC transporter membrane protein		CDS	amino ABC transporter, permease , 3-TM region, His/Glu/Gln/Arg/opine family domain protein
-	846481	847227	747	Glutamine ABC transporter, periplasmic glutamine-binding protein (TC 3.A.1.3.2)	peg	gi|49175990|ref|NC_000913.2|_847227_846481		L-glutamine-binding protein		CDS	bacterial extracellular solute-binding s, 3 family protein
-	847631	848134	504	Non-specific DNA-binding protein Dps / Iron-binding ferritin-like antioxidant protein / Ferroxidase (EC 1.16.3.1)	peg	gi|49175990|ref|NC_000913.2|_848134_847631		DNA-binding ferritin-like protein (oxidative damage protectant)		CDS	DNA protection during starvation protein	1.16.-.-	dps
-	848433	849320	888	Putative DMT superfamily metabolite efflux protein precursor	peg	gi|49175990|ref|NC_000913.2|_849260_848433		Predicted permease, DMT superfamily		CDS	inner membrane transporter rhtA		rhtA
+	849673	850188	516	Outer membrane protein X precursor	peg	gi|49175990|ref|NC_000913.2|_849673_850188		Opacity protein and related surface antigens		CDS	outer membrane protein X		ompX
-	850237	851820	1584	Putative integral membrane protein	peg	gi|49175990|ref|NC_000913.2|_851820_850237		Predicted membrane-associated, metal-dependent hydrolase		CDS	putative phosphoethanolamine transferase ybiP
+	852406	852873	468	Mn-dependent transcriptional regulator MntR	peg	gi|49175990|ref|NC_000913.2|_852406_852873		iron (metal) dependent repressor, DtxR family		CDS	transcriptional regulator mntR		mntR
+	852870	853988	1119	Putative membrane protein	peg	gi|49175990|ref|NC_000913.2|_852870_853988		transporter, YbiR family		CDS	inner membrane protein YbiR		ybiR
-	854047	854967	921	L,D-transpeptidase YbiS	peg	gi|49175990|ref|NC_000913.2|_854961_854047		Uncharacterized protein conserved in bacteria		CDS	putative L,D-transpeptidase YbiS
+	855186	856778	1593	Putative ATPase component of ABC transporter with duplicated ATPase domain	peg	gi|49175990|ref|NC_000913.2|_855186_856778		ATPase components of ABC transporters with duplicated ATPase domains		CDS	heme ABC exporter, ATP-binding protein CcmA	3.6.3.41	ccmA
-	857019	858284	1266	FIG01046262: hypothetical protein	peg	gi|49175990|ref|NC_000913.2|_858284_857019		Protein of unknown function (DUF1479).		CDS	conserved hypothetical protein
-	858436	859251	816	Hydrolase (HAD superfamily)	peg	gi|49175990|ref|NC_000913.2|_859251_858436		HAD-superfamily hydrolase, subfamily IIB	3.1.3.23	CDS	sugar phosphatase SupH	3.1.3.23	supH
-	859397	861829	2433	Pyruvate formate-lyase (EC 2.3.1.54)	peg	gi|49175990|ref|NC_000913.2|_861829_859397		pyruvate formate-lyase	2.3.1.54	CDS	glycyl radical enzyme, PFL2/glycerol dehydratase family protein
-	861835	862734	900	Pyruvate formate-lyase activating enzyme (EC 1.97.1.4)	peg	gi|49175990|ref|NC_000913.2|_862734_861835		glycyl-radical enzyme activating protein family	1.97.1.4	CDS	glycyl-radical enzyme activating family protein	1.97.1.-
+	862865	863527	663	Transaldolase (EC 2.2.1.2)	peg	gi|49175990|ref|NC_000913.2|_862865_863527		fructose 6-phosphate aldolase (EC 4.1.2.-)	4.1.2.-	CDS	fructose-6-phosphate aldolase	4.1.2.-	fsa
-	863603	864352	750	Molybdopterin biosynthesis protein MoeB	peg	gi|49175990|ref|NC_000913.2|_864352_863603		[molybdopterin synthase] sulfurylase		CDS	molybdopterin synthase sulfurylase MoeB		moeB
-	864352	865587	1236	Molybdopterin biosynthesis protein MoeA	peg	gi|49175990|ref|NC_000913.2|_865587_864352		molybdopterin molybdochelatase (EC 2.10.1.1)		CDS	molybdopterin molybdenumtransferase	2.-.-.-	moeA
+	865791	866756	966	Isoaspartyl aminopeptidase (EC 3.4.19.5) @ Asp-X dipeptidase	peg	gi|49175990|ref|NC_000913.2|_865791_866756		asparaginase (EC 3.5.1.1)	3.4.19.5	CDS	isoaspartyl peptidase	3.4.19.5	iaaA
+	866743	868614	1872	Glutothione ABC transporter ATP-binding protein	peg	gi|49175990|ref|NC_000913.2|_866743_868614		ATPase components of various ABC-type transport systems, contain duplicated ATPase		CDS	nickel import ATP-binding protein NikE	3.6.3.24	nikE
+	868634	870172	1539	Dipeptide-binding ABC transporter, periplasmic substrate-binding component (TC 3.A.1.5.2); Putative hemin-binding lipoprotein	peg	gi|49175990|ref|NC_000913.2|_868634_870172		ABC-type dipeptide transport system, periplasmic component		CDS	glutathione-binding protein gsiB		gsiB
+	870190	871110	921	Oligopeptide transport system permease protein OppB (TC 3.A.1.5.1)	peg	gi|49175990|ref|NC_000913.2|_870190_871110		ABC-type dipeptide/oligopeptide/nickel transport systems, permease components		CDS	glutathione transport system permease protein gsiC		gsiC
+	871113	872024	912	Dipeptide transport system permease protein DppC (TC 3.A.1.5.2)	peg	gi|49175990|ref|NC_000913.2|_871113_872024		ABC-type dipeptide/oligopeptide/nickel transport systems, permease components		CDS	glutathione transport system permease protein gsiD		gsiD
+	872124	874550	2427	FIG00638993: hypothetical protein	peg	gi|49175990|ref|NC_000913.2|_872124_874550		FOG: EAL domain		CDS	putative cyclic di-GMP phosphodiesterase YliE
+	874558	875886	1329	COG2199: FOG: GGDEF domain	peg	gi|49175990|ref|NC_000913.2|_874660_875886		diguanylate cyclase (GGDEF) domain		CDS	diguanylate cyclase domain protein
-	875933	877258	1326	Ribosomal protein S12p Asp88 (E. coli) methylthiotransferase	peg	gi|49175990|ref|NC_000913.2|_877258_875933		SSU ribosomal protein S12P methylthiotransferase (EC 2.-.-.-)	2.-	CDS	ribosomal protein S12 methylthiotransferase RimO		rimO
+	877471	877854	384	biofilm regulator BssR	peg	gi|49175990|ref|NC_000913.2|_877471_877854		Biofilm formation protein (YliH/bssR).		CDS	biofilm formation family protein
-	879077	879703	627	Uncharacterized glutathione S-transferase-like protein	peg	gi|49175990|ref|NC_000913.2|_879703_879077		Glutathione S-transferase		CDS	glutathione S-transferase, C-terminal domain protein
+	877965	879080	1116	Soluble aldose sugar dehydrogenase, PQQ-dependent (EC 1.1.5.-)	peg	gi|49175990|ref|NC_000913.2|_877965_879080		Glucose/sorbosone dehydrogenases		CDS	soluble aldose sugar dehydrogenase yliI	1.1.5.-	yliI
+	879941	881152	1212	D-alanyl-D-alanine carboxypeptidase (EC 3.4.16.4)	peg	gi|49175990|ref|NC_000913.2|_879941_881152		penicillin-binding protein 6. Serine peptidase. MEROPS family S11	3.4.16.4	CDS	D-alanyl-D-alanine carboxypeptidase dacC	3.4.16.4	dacC
-	881199	881957	759	Deoxyribose operon repressor, DeoR family	peg	gi|49175990|ref|NC_000913.2|_881957_881199		transcriptional regulator, DeoR family		CDS	deoxyribose operon repressor		deoR
-	882015	882611	597	Putative permease	peg	gi|49175990|ref|NC_000913.2|_882611_882015		Undecaprenyl-diphosphatase (EC 3.6.1.27)	3.6.1.27	CDS	putative undecaprenyl-diphosphatase ybjG
+	882896	884128	1233	Multidrug translocase MdfA	peg	gi|49175990|ref|NC_000913.2|_882896_884128		Arabinose efflux permease		CDS	multidrug transporter MdfA		mdfA
-	884169	884447	279	FIG00639076: hypothetical protein	peg	gi|49175990|ref|NC_000913.2|_884447_884169		hypothetical protein		CDS	conserved hypothetical protein
-	884539	885354	816	Protein ybjI	peg	gi|49175990|ref|NC_000913.2|_885354_884539		HAD-superfamily hydrolase, subfamily IIB		CDS	phosphatase YbjI	3.1.3.-	ybjI
-	885354	886562	1209	Putative transport protein/putative regulator	peg	gi|49175990|ref|NC_000913.2|_886562_885354		Major Facilitator Superfamily.		CDS	inner membrane protein ybjJ		ybjJ
+	886646	887182	537	Transcriptional regulator, TetR family	peg	gi|49175990|ref|NC_000913.2|_886646_887182		transcriptional regulator, TetR family		CDS	tetR-family transcriptional regulatory protein
-	887357	889042	1686	TrkA, Potassium channel-family protein	peg	gi|49175990|ref|NC_000913.2|_889042_887357		Predicted permease		CDS	aspT/YidE/YbjL antiporter duplication domain protein
+	889312	889689	378	Inner membrane protein	peg	gi|49175990|ref|NC_000913.2|_889312_889689		Putative inner membrane protein of Enterobacteriaceae.		CDS	inner membrane protein ybjM		ybjM
-	889719	889976	258	Glutaredoxin 1	peg	gi|49175990|ref|NC_000913.2|_889976_889719		Glutaredoxin, GrxA family		CDS	glutaredoxin, GrxA family		grxA
+	890136	890423	288	hypothetical protein; Some similarities with putative membrane protein YbjC of Escherichia coli	peg	gi|49175990|ref|NC_000913.2|_890136_890423		Protein of unknown function (DUF1418).		CDS	conserved hypothetical protein
+	890407	891129	723	Oxygen-insensitive NADPH nitroreductase (EC 1.-.-.-)	peg	gi|49175990|ref|NC_000913.2|_890407_891129		Nitroreductase	1.-	CDS	oxygen-insensitive NADPH nitroreductase	1.-.-.-	nfsA
+	891190	892092	903	Ribosomal protein S6 glutaminyl transferase	peg	gi|49175990|ref|NC_000913.2|_891190_892092		SSU ribosomal protein S6P modification protein		CDS	alpha-L-glutamate ligases, RimK family protein
+	892180	892656	477	putative sensory transduction regulator	peg	gi|49175990|ref|NC_000913.2|_892180_892656		Putative bacterial sensory transduction regulator.		CDS	bacterial sensory transduction regulator family protein
+	893007	894119	1113	Putrescine ABC transporter putrescine-binding protein PotF (TC 3.A.1.11.2)	peg	gi|49175990|ref|NC_000913.2|_893007_894119		Spermidine/putrescine-binding periplasmic protein		CDS	putrescine-binding periplasmic protein		potF
+	894214	895347	1134	Putrescine transport ATP-binding protein PotG (TC 3.A.1.11.2)	peg	gi|49175990|ref|NC_000913.2|_894214_895347		spermidine/putrescine ABC transporter ATP-binding subunit		CDS	polyamine ABC transporter, ATP-binding family protein	3.6.3.31
+	895357	896310	954	Putrescine transport system permease protein PotH (TC 3.A.1.11.2)	peg	gi|49175990|ref|NC_000913.2|_895357_896310		ABC-type spermidine/putrescine transport system, permease component I		CDS	putrescine transport system permease protein PotH		potH
+	896307	897152	846	Putrescine transport system permease protein PotI (TC 3.A.1.11.2)	peg	gi|49175990|ref|NC_000913.2|_896307_897152		ABC-type spermidine/putrescine transport system, permease component II		CDS	binding--dependent transport system inner membrane component family protein
+	897212	897700	489	Putative inner membrane protein	peg	gi|49175990|ref|NC_000913.2|_897212_897700		Protein of unknown function (DUF2593).		CDS	inner membrane protein ybjO		ybjO
+	897741	898868	1128	23S rRNA (Uracil-5-) -methyltransferase rumB (EC 2.1.1.-)	peg	gi|49175990|ref|NC_000913.2|_897792_898868		23S rRNA m(5)U-747 methyltransferase (EC 2.1.1.189)	2.1.1.189	CDS	23S rRNA (uracil-5-)-methyltransferase RumB	2.1.1.189	rumB
-	899067	899798	732	Arginine ABC transporter, periplasmic arginine-binding protein ArtJ	peg	gi|49175990|ref|NC_000913.2|_899798_899067		L-arginine-binding protein		CDS	ABC transporter arginine-binding protein 1		artJ
+	898904	899092	189	hypothetical protein	peg	gi|49175990|ref|NC_000913.2|_898904_899092
-	900089	900757	669	Arginine ABC transporter, permease protein ArtM	peg	gi|49175990|ref|NC_000913.2|_900757_900089		L-arginine ABC transporter membrane protein		CDS	amino ABC transporter, permease , 3-TM region, His/Glu/Gln/Arg/opine family domain protein
-	900757	901473	717	Arginine ABC transporter, permease protein ArtQ	peg	gi|49175990|ref|NC_000913.2|_901473_900757		L-arginine ABC transporter membrane protein		CDS	amino ABC transporter, permease , 3-TM region, His/Glu/Gln/Arg/opine family domain protein
-	901480	902211	732	Arginine ABC transporter, periplasmic arginine-binding protein ArtI	peg	gi|49175990|ref|NC_000913.2|_902211_901480		L-arginine-binding protein		CDS	lysine-arginine-ornithine-binding periplasmic family protein
-	902229	902957	729	Arginine ABC transporter, ATP-binding protein ArtP	peg	gi|49175990|ref|NC_000913.2|_902957_902229		L-arginine ABC transporter ATP-binding protein	3.6.3.-	CDS	arginine transport ATP-binding protein ArtP	3.6.3.-	artP
-	903175	903690	516	probable lipoprotein	peg	gi|49175990|ref|NC_000913.2|_903690_903175		hypothetical protein		CDS	conserved hypothetical protein
+	903816	904139	324	hypothetical protein	peg	gi|49175990|ref|NC_000913.2|_903816_904139		Uncharacterized conserved protein		CDS	conserved hypothetical protein
-	904963	906012	1050	Putative nucleotide di-P-sugar epimerase or dehydratase	peg	gi|49175990|ref|NC_000913.2|_906012_904963		Nucleoside-diphosphate-sugar epimerases		CDS	NAD dependent epimerase/dehydratase family protein
+	904136	904966	831	N-acetylmuramoyl-L-alanine amidase (EC 3.5.1.28)	peg	gi|49175990|ref|NC_000913.2|_904136_904966		Negative regulator of beta-lactamase expression	3.5.1.28	CDS	N-acetylmuramoyl-L-alanine amidase AmiD	3.5.1.28	amiD
-	906075	907505	1431	FIG00638862: hypothetical protein	peg	gi|49175990|ref|NC_000913.2|_907505_906075		Predicted nucleoside-diphosphate-sugar epimerases		CDS	short chain dehydrogenase family protein
-	907516	908517	1002	Low-specificity L-threonine aldolase (EC 4.1.2.5)	peg	gi|49175990|ref|NC_000913.2|_908517_907516		L-threonine aldolase (EC 4.1.2.5)	4.1.2.5	CDS	low specificity L-threonine aldolase	4.1.2.5	ltaE
-	908554	910272	1719	Pyruvate oxidase [ubiquinone, cytochrome] (EC 1.2.2.2)	peg	gi|49175990|ref|NC_000913.2|_910272_908554		pyruvate dehydrogenase (quinone) (EC 1.2.5.1)	1.2.5.1	CDS	pyruvate dehydrogenase [ubiquinone]	1.2.5.1	poxB
-	910405	911373	969	NADH oxidoreductase hcr (EC 1.-.-.-)	peg	gi|49175990|ref|NC_000913.2|_911373_910405		Flavodoxin reductases (ferredoxin-NADPH reductases) family 1	1.-	CDS	NADH oxidoreductase hcr	1.-.-.-	hcr
-	911385	913037	1653	Hydroxylamine reductase (EC 1.7.-.-)	peg	gi|49175990|ref|NC_000913.2|_913037_911385		hydroxylamine reductase precursor (EC 1.7.99.1)	1.7.-	CDS	hydroxylamine reductase	1.-.-.-	hcp
-	913181	914080	900	FIG003145: Surface protein	peg	gi|49175990|ref|NC_000913.2|_914080_913181		Predicted membrane protein		CDS	conserved hypothetical protein
-	914575	915279	705	Aquaporin Z	peg	gi|49175990|ref|NC_000913.2|_915279_914575		MIP family channel proteins		CDS	aquaporin Z		aqpZ
-	917351	918343	993	Virulence factor VirK	peg	gi|49175990|ref|NC_000913.2|_918343_917351		Uncharacterized protein conserved in bacteria		CDS	conserved hypothetical protein
+	915696	917354	1659	Predicted ATP-dependent endonuclease of the OLD family, YbjD subgroup	peg	gi|49175990|ref|NC_000913.2|_915696_917354		Predicted ATP-dependent endonuclease of the OLD family		CDS	AAA domain protein
+	918458	919573	1116	Macrolide-specific efflux protein MacA	peg	gi|49175990|ref|NC_000913.2|_918458_919573		RND family efflux transporter, MFP subunit		CDS	macrolide-specific efflux protein macA		macA
+	919570	921516	1947	Macrolide export ATP-binding/permease protein MacB (EC 3.6.3.-)	peg	gi|49175990|ref|NC_000913.2|_919570_921516		ABC-type antimicrobial peptide transport system, ATPase component	3.6.3.-	CDS	macrolide export ATP-binding/permease protein MacB	3.6.3.-	macB
-	921589	921813	225	Cold shock protein CspD	peg	gi|49175990|ref|NC_000913.2|_921813_921589		cold-shock DNA-binding protein family		CDS	cold shock domain protein CspD		cspD
+	922136	922456	321	ATP-dependent Clp protease adaptor protein ClpS	peg	gi|49175990|ref|NC_000913.2|_922136_922456		Uncharacterized conserved protein		CDS	ATP-dependent Clp protease adaptor ClpS family protein
+	922487	924763	2277	ATP-dependent Clp protease ATP-binding subunit ClpA	peg	gi|49175990|ref|NC_000913.2|_922487_924763		ATP-dependent Clp protease ATP-binding subunit ClpA (EC 3.4.21.92)		CDS	ATP-dependent Clp protease ATP-binding subunit ClpA		clpA
-	925448	925666	219	Translation initiation factor 1	peg	gi|49175990|ref|NC_000913.2|_925666_925448		bacterial translation initiation factor 1 (bIF-1)		CDS	translation initiation factor IF-1		infA
-	925951	926655	705	Leucyl/phenylalanyl-tRNA--protein transferase (EC 2.3.2.6)	peg	gi|49175990|ref|NC_000913.2|_926655_925951		leucyl/phenylalanyl-tRNA--protein transferase	2.3.2.6	CDS	leucyl/phenylalanyl-tRNA--protein transferase	2.3.2.6	aat
-	926697	928418	1722	Transport ATP-binding protein CydC	peg	gi|49175990|ref|NC_000913.2|_928418_926697		thiol reductant ABC exporter, CydC subunit		CDS	thiol reductant ABC exporter, CydC subunit		cydC
-	928419	930185	1767	Transport ATP-binding protein CydD	peg	gi|49175990|ref|NC_000913.2|_930185_928419		thiol reductant ABC exporter, CydD subunit		CDS	thiol reductant ABC exporter, CydD subunit		cydD
-	930308	931273	966	Thioredoxin reductase (EC 1.8.1.9)	peg	gi|49175990|ref|NC_000913.2|_931273_930308		thioredoxin-disulfide reductase	1.8.1.9	CDS	thioredoxin-disulfide reductase	1.8.1.9	trxB
+	931818	932312	495	Leucine-responsive regulatory protein, regulator for leucine (or lrp) regulon and high-affinity branched-chain amino acid transport system	peg	gi|49175990|ref|NC_000913.2|_931818_932312		transcriptional regulator, AsnC family		CDS	leucine-responsive regulatory protein		lrp
+	932447	936436	3990	Cell division protein FtsK	peg	gi|49175990|ref|NC_000913.2|_932447_936436		DNA translocase FtsK		CDS	DNA translocase ftsK		ftsK
+	936595	937206	612	Outer membrane lipoprotein carrier protein LolA	peg	gi|49175990|ref|NC_000913.2|_936595_937206		periplasmic chaperone LolA		CDS	outer membrane lipocarrier protein LolA		lolA
+	937217	938560	1344	FIG065221: Holliday junction DNA helicase	peg	gi|49175990|ref|NC_000913.2|_937217_938560		Recombination protein MgsA		CDS	replication-associated recombination protein A		rarA
+	938651	939943	1293	Seryl-tRNA synthetase (EC 6.1.1.11)	peg	gi|49175990|ref|NC_000913.2|_938651_939943		seryl-tRNA synthetase (EC 6.1.1.11)	6.1.1.11	CDS	serine--tRNA ligase	6.1.1.11	serS
+	940182	942626	2445	Anaerobic dimethyl sulfoxide reductase chain A (EC 1.8.99.-)	peg	gi|49175990|ref|NC_000913.2|_940182_942626		anaerobic dimethyl sulfoxide reductase, A subunit, DmsA/YnfE family	1.8.5.3	CDS	anaerobic dimethyl sulfoxide reductase chain A	1.8.99.-	dmsA
+	942637	943254	618	Anaerobic dimethyl sulfoxide reductase chain B (EC 1.8.99.-)	peg	gi|49175990|ref|NC_000913.2|_942637_943254		DMSO reductase, iron-sulfur subunit		CDS	dimethylsulfoxide reductase, chain B		dmsB
+	943256	944119	864	Anaerobic dimethyl sulfoxide reductase chain C (EC 1.8.99.-)	peg	gi|49175990|ref|NC_000913.2|_943256_944119		DMSO reductase anchor subunit		CDS	DMSO reductase anchor subunit family protein
-	944154	944780	627	Nicotinamidase family protein YcaC	peg	gi|49175990|ref|NC_000913.2|_944780_944154		Amidases related to nicotinamidase		CDS	conserved hypothetical protein
+	945094	946242	1149	Hypothetical MFS-type transporter protein YcaD	peg	gi|49175990|ref|NC_000913.2|_945094_946242		Arabinose efflux permease		CDS	sugar (and other) transporter family protein
+	946452	947882	1431	Probable transport protein	peg	gi|49175990|ref|NC_000913.2|_946452_947882		amino acid/polyamine/organocation transporter, APC superfamily (TC 2.A.3)		CDS	inner membrane transporter ycaM		ycaM
-	947883	948791	909	Putative LysR-like transcriptional regulator	peg	gi|49175990|ref|NC_000913.2|_948791_947883		transcriptional regulator, LysR family		CDS	bacterial regulatory helix-turn-helix , lysR family protein
+	948891	949481	591	putative NAD(P)H dehydrogenase	peg	gi|49175990|ref|NC_000913.2|_948891_949481		Putative NADPH-quinone reductase (modulator of drug activity B)		CDS	NADPH-dependent FMN reductase family protein
-	949563	950303	741	Pyruvate formate-lyase activating enzyme (EC 1.97.1.4)	peg	gi|49175990|ref|NC_000913.2|_950303_949563		pyruvate formate-lyase 1-activating enzyme	1.97.1.4	CDS	pyruvate formate-lyase 1-activating enzyme	1.97.1.4	pflA
-	950495	952777	2283	Pyruvate formate-lyase (EC 2.3.1.54)	peg	gi|49175990|ref|NC_000913.2|_952777_950495		formate acetyltransferase 1	2.3.1.54	CDS	formate acetyltransferase	2.3.1.54	pflB
-	952832	953689	858	Formate efflux transporter (TC 2.A.44 family)	peg	gi|49175990|ref|NC_000913.2|_953689_952832		formate transporter FocA		CDS	formate transporter FocA		focA
-	954095	955855	1761	FIG00613574: hypothetical protein	peg	gi|49175990|ref|NC_000913.2|_955855_954095		uncharacterized domain		CDS	conserved hypothetical protein
+	955985	956677	693	Putative inner membrane protein	peg	gi|49175990|ref|NC_000913.2|_955985_956677		Predicted membrane protein		CDS	conserved hypothetical protein
+	956876	957964	1089	Phosphoserine aminotransferase (EC 2.6.1.52)	peg	gi|49175990|ref|NC_000913.2|_956876_957964		phosphoserine aminotransferase apoenzyme (EC 2.6.1.52)	2.6.1.52	CDS	phosphoserine transaminase	2.6.1.52	serC
+	958035	959318	1284	5-Enolpyruvylshikimate-3-phosphate synthase (EC 2.5.1.19)	peg	gi|49175990|ref|NC_000913.2|_958035_959318		3-phosphoshikimate 1-carboxyvinyltransferase (EC 2.5.1.19)	2.5.1.19	CDS	3-phosphoshikimate 1-carboxyvinyltransferase	2.5.1.19	aroA
+	959487	960251	765	Putative metalloprotease yggG (EC 3.4.24.-)	peg	gi|49175990|ref|NC_000913.2|_959487_960251		Zn-dependent protease with chaperone function	3.4.24.-	CDS	peptidase M48 family protein
+	960424	961107	684	Cytidylate kinase (EC 2.7.4.14)	peg	gi|49175990|ref|NC_000913.2|_960424_961107		cytidylate kinase (EC 2.7.4.14)	2.7.4.14	CDS	cytidylate kinase	2.7.4.14	cmk
+	961218	962891	1674	SSU ribosomal protein S1p	peg	gi|49175990|ref|NC_000913.2|_961218_962891		SSU ribosomal protein S1P		CDS	ribosomal protein S1		rpsA
+	963051	963335	285	Integration host factor beta subunit	peg	gi|49175990|ref|NC_000913.2|_963051_963335		integration host factor, beta subunit		CDS	integration host factor, beta subunit		ihfB
+	963543	965807	2265	DNA internalization-related competence protein ComEC/Rec2	peg	gi|49175990|ref|NC_000913.2|_963591_965807		DNA internalization-related competence protein ComEC/Rec2		CDS	DNA internalization-related competence protein ComEC/Rec2
+	965844	967592	1749	Lipid A export ATP-binding/permease protein MsbA (EC 3.6.3.25)	peg	gi|49175990|ref|NC_000913.2|_965844_967592		lipid A export permease/ATP-binding protein MsbA	3.6.3.-	CDS	lipid A export permease/ATP-binding protein MsbA		msbA
+	967589	968575	987	Tetraacyldisaccharide 4'-kinase (EC 2.7.1.130)	peg	gi|49175990|ref|NC_000913.2|_967589_968575		lipid-A-disaccharide kinase (EC 2.7.1.130)	2.7.1.130	CDS	tetraacyldisaccharide 4'-kinase	2.7.1.130	lpxK
+	968612	969844	1233	FIG004798: Putative cytoplasmic protein	peg	gi|49175990|ref|NC_000913.2|_968612_969844		Uncharacterized protein conserved in bacteria		CDS	conserved hypothetical protein
+	969896	970078	183	FIG002473: Protein YcaR in KDO2-Lipid A biosynthesis cluster	peg	gi|49175990|ref|NC_000913.2|_969896_970078		Uncharacterized conserved protein		CDS	trm112p-like family protein
+	970075	970821	747	3-deoxy-manno-octulosonate cytidylyltransferase (EC 2.7.7.38)	peg	gi|49175990|ref|NC_000913.2|_970075_970821		3-deoxy-D-manno-octulosonate cytidylyltransferase	2.7.7.38	CDS	3-deoxy-D-manno-octulosonate cytidylyltransferase	2.7.7.38	kdsB
-	971845	972624	780	Membrane Protein Functionally coupled to the MukBEF Chromosome Partitioning Mechanism	peg	gi|49175990|ref|NC_000913.2|_972624_971845		Uncharacterized conserved protein		CDS	conserved hypothetical protein
+	970975	971868	894	FIG00637875: hypothetical protein	peg	gi|49175990|ref|NC_000913.2|_970975_971868		hypothetical protein		CDS	conserved hypothetical protein
+	972760	973545	786	S-adenosylmethionine-dependent methyltransferase Functionally Coupled to the MukBEF Chromosome Partitioning Mechanism	peg	gi|49175990|ref|NC_000913.2|_972760_973545		2-polyprenyl-3-methyl-5-hydroxy-6-metoxy-1,4-benzoquinol methylase		CDS	protein smtA		smtA
+	973542	974864	1323	Chromosome partition protein MukF	peg	gi|49175990|ref|NC_000913.2|_973542_974864		bacterial condensin subunit MukF		CDS	chromosome partition protein mukF		mukF
+	974845	975549	705	Chromosome partition protein MukE	peg	gi|49175990|ref|NC_000913.2|_974872_975549		bacterial condensin subunit MukE		CDS	chromosome partition protein mukE		mukE
+	975549	980009	4461	Chromosome partition protein MukB	peg	gi|49175990|ref|NC_000913.2|_975549_980009		bacterial condensin subunit MukB		CDS	chromosome partition protein mukB		mukB
+	980270	982117	1848	L,D-transpeptidase YcbB	peg	gi|49175990|ref|NC_000913.2|_980270_982117		Uncharacterized protein conserved in bacteria		CDS	putative L,D-transpeptidase YcbB
+	982298	982846	549	FIG001587: exported protein	peg	gi|49175990|ref|NC_000913.2|_982298_982846		Uncharacterized protein conserved in bacteria		CDS	conserved hypothetical protein
+	982873	983520	648	Hypothetical metal-binding enzyme, YcbL homolog	peg	gi|49175990|ref|NC_000913.2|_982873_983520		Zn-dependent hydrolases, including glyoxylases		CDS	metallo-beta-lactamase superfamily protein
-	983742	984932	1191	Aspartate aminotransferase (EC 2.6.1.1)	peg	gi|49175990|ref|NC_000913.2|_984932_983742		Aspartate/tyrosine/aromatic aminotransferase	2.6.1.1	CDS	aspartate aminotransferase	2.6.1.1	aspC
-	985117	986205	1089	Outer membrane protein F precursor	peg	gi|49175990|ref|NC_000913.2|_986205_985117		Outer membrane protein (porin)		CDS	outer membrane protein F		ompF
-	986808	988208	1401	Asparaginyl-tRNA synthetase (EC 6.1.1.22)	peg	gi|49175990|ref|NC_000913.2|_988208_986808		asparaginyl-tRNA synthetase (EC 6.1.1.22)	6.1.1.22	CDS	asparagine--tRNA ligase	6.1.1.22	asnS
-	988377	989579	1203	Nicotinate phosphoribosyltransferase (EC 2.4.2.11)	peg	gi|49175990|ref|NC_000913.2|_989579_988377		nicotinate phosphoribosyltransferase	2.4.2.11	CDS	nicotinate phosphoribosyltransferase	2.4.2.11	pncB
+	989845	992457	2613	Membrane alanine aminopeptidase N (EC 3.4.11.2)	peg	gi|49175990|ref|NC_000913.2|_989845_992457		aminopeptidase N, Escherichia coli type	3.4.11.2	CDS	aminopeptidase N	3.4.11.2	pepN
-	992500	993267	768	Alkanesulfonates ABC transporter ATP-binding protein / Sulfonate ABC transporter, ATP-binding subunit SsuB	peg	gi|49175990|ref|NC_000913.2|_993267_992500		ABC-type nitrate/sulfonate/bicarbonate transport system, ATPase component	3.6.3.-	CDS	aliphatic sulfonates import ATP-binding protein SsuB	3.6.3.-	ssuB
-	993264	994055	792	Alkanesulfonates transport system permease protein	peg	gi|49175990|ref|NC_000913.2|_994055_993264		ABC-type nitrate/sulfonate/bicarbonate transport system, permease component		CDS	putative aliphatic sulfonates transport permease protein ssuC
-	994066	995211	1146	Alkanesulfonate monooxygenase (EC 1.14.14.5)	peg	gi|49175990|ref|NC_000913.2|_995211_994066		alkanesulfonate monooxygenase (EC 1.14.14.5)	1.14.14.5	CDS	alkanesulfonate monooxygenase, FMNH(2)-dependent	1.14.14.5	ssuD
-	995208	996167	960	Alkanesulfonates-binding protein	peg	gi|49175990|ref|NC_000913.2|_996167_995208		ABC transporter, substrate-binding protein, aliphatic sulfonates family		CDS	putative aliphatic sulfonates-binding protein
-	996160	996735	576	FMN reductase (EC 1.5.1.29)	peg	gi|49175990|ref|NC_000913.2|_996735_996160		FMN reductase, SsuE family		CDS	FMN reductase		ssuE
+	997091	997630	540	type 1 fimbriae major subunit FimA	peg	gi|49175990|ref|NC_000913.2|_997091_997630		P pilus assembly protein, pilin FimA		CDS	fimbrial family protein
+	997713	998414	702	Putative chaperone	peg	gi|49175990|ref|NC_000913.2|_997740_998414		P pilus assembly protein, chaperone PapD		CDS	chaperone protein focC		focC
+	998439	1001039	2601	type 1 fimbriae anchoring protein FimD	peg	gi|49175990|ref|NC_000913.2|_998484_1001039		P pilus assembly protein, porin PapC		CDS	type VII secretion system (T7SS), usher family protein
+	1001030	1002100	1071	Fimbriae-like adhesin SfmH	peg	gi|49175990|ref|NC_000913.2|_1001030_1002100		P pilus assembly protein, pilin FimA		CDS	fimbrial family protein
+	1002112	1002654	543	type 1 fimbrae adaptor subunit FimF	peg	gi|49175990|ref|NC_000913.2|_1002202_1002654		P pilus assembly protein, pilin FimA		CDS	fimbrial family protein
+	1002614	1003177	564	type 1 fimbrae adaptor subunit FimF	peg	gi|49175990|ref|NC_000913.2|_1002665_1003177		P pilus assembly protein, pilin FimA		CDS	fimbrial family protein
+	1003191	1003880	690	Hypothetical fimbrial chaperone ycbF precursor	peg	gi|49175990|ref|NC_000913.2|_1003200_1003880		P pilus assembly protein, chaperone PapD		CDS	gram-negative pili assembly chaperone, C-terminal domain protein
+	1003991	1005001	1011	Dihydroorotate dehydrogenase (EC 1.3.3.1)	peg	gi|49175990|ref|NC_000913.2|_1003991_1005001		dihydroorotate oxidase A (EC 1.3.3.1)	1.3.98.1	CDS	dihydroorotate dehydrogenase	1.3.98.1	pyrD
-	1005714	1006823	1110	Flavodoxin reductases (ferredoxin-NADPH reductases) family 1	peg	gi|49175990|ref|NC_000913.2|_1006823_1005714		Uncharacterized Fe-S protein		CDS	conserved hypothetical protein
+	1005175	1005717	543	FIG01199806: hypothetical protein	peg	gi|49175990|ref|NC_000913.2|_1005175_1005717		Protein of unknown function (DUF1379).		CDS	conserved hypothetical protein
+	1007067	1009175	2109	23S rRNA (guanine-N-2-) -methyltransferase rlmL EC 2.1.1.-)	peg	gi|49175990|ref|NC_000913.2|_1007067_1009175		23S rRNA m(2)G-2445 methyltransferase (EC 2.1.1.52)	2.1.1.173	CDS	ribosomal RNA large subunit methyltransferase L	2.1.1.173	rlmL
+	1009187	1011094	1908	COG0488: ATPase components of ABC transporters with duplicated ATPase domains	peg	gi|49175990|ref|NC_000913.2|_1009187_1011094		ATPase components of ABC transporters with duplicated ATPase domains		CDS	heme ABC exporter, ATP-binding protein CcmA	3.6.3.41	ccmA
+	1011224	1012477	1254	Paraquat-inducible protein A	peg	gi|49175990|ref|NC_000913.2|_1011224_1012477		integral membrane protein, PqiA family		CDS	integral membrane , PqiA family protein
+	1012482	1014122	1641	Paraquat-inducible protein B	peg	gi|49175990|ref|NC_000913.2|_1012482_1014122		Paraquat-inducible protein B		CDS	mce related family protein
+	1014119	1014682	564	Paraquat-inducible protein B	peg	gi|49175990|ref|NC_000913.2|_1014134_1014682		Uncharacterized protein conserved in bacteria		CDS	conserved hypothetical protein
+	1014938	1015105	168				Ribosome modulation factor		CDS
-	1015175	1015801	627	3-hydroxydecanoyl-[acyl-carrier-protein] dehydratase (EC 4.2.1.60)	peg	gi|49175990|ref|NC_000913.2|_1015693_1015175		3-hydroxydecanoyl-[acyl-carrier-protein] dehydratase (EC 4.2.1.60)	4.2.1.60	CDS	beta-hydroxyacyl-(acyl-carrier-protein) dehydratase FabA	4.2.1.60	fabA
-	1015762	1017522	1761	ATP-dependent protease La (EC 3.4.21.53) Type II	peg	gi|49175990|ref|NC_000913.2|_1017522_1015762		Predicted ATP-dependent protease	3.4.21.-	CDS	AAA domain protein
+	1017708	1018160	453	FIG01201035: hypothetical protein	peg	gi|49175990|ref|NC_000913.2|_1017708_1018160		Uncharacterized protein conserved in bacteria		CDS	organiser of macrodomain of Terminus of chromosome family protein
-	1018236	1019300	1065	Outer membrane protein A precursor	peg	gi|49175990|ref|NC_000913.2|_1019300_1018236		Outer membrane protein and related peptidoglycan-associated (lipo)proteins		CDS	outer membrane protein A		ompA
-	1019633	1020142	510	Cell division inhibitor	peg	gi|49175990|ref|NC_000913.2|_1020142_1019633		SOS cell division inhibitor SulA		CDS	cell division inhibitor sulA		sulA
-	1020953	1023115	2163	Putative efflux (PET) family inner membrane protein YccS	peg	gi|49175990|ref|NC_000913.2|_1023115_1020953		hypothetical membrane protein, TIGR01666		CDS	inner membrane protein yccS		yccS
+	1020361	1020990	630	DNA transformation protein TfoX	peg	gi|49175990|ref|NC_000913.2|_1020361_1020990		regulator of competence-specific genes		CDS	protein sxy		sxy
-	1023125	1023571	447	Inner membrane protein YccF	peg	gi|49175990|ref|NC_000913.2|_1023571_1023125		Predicted membrane protein		CDS	inner membrane protein yccF		yccF
+	1023694	1025748	2055	DNA helicase IV	peg	gi|49175990|ref|NC_000913.2|_1023694_1025748		Superfamily I DNA and RNA helicases	3.6.4.12	CDS	helicase IV	3.6.4.12	helD
-	1025780	1026238	459	Methylglyoxal synthase (EC 4.2.3.3)	peg	gi|49175990|ref|NC_000913.2|_1026238_1025780		methylglyoxal synthase	4.2.3.3	CDS	methylglyoxal synthase	4.2.3.3	mgsA
-	1026334	1026996	663	UPF0319 protein YccT precursor	peg	gi|49175990|ref|NC_000913.2|_1026996_1026334		Uncharacterized protein conserved in bacteria		CDS	conserved hypothetical protein
-	1027036	1027194	159	FIG00638691: hypothetical protein	peg	gi|49175990|ref|NC_000913.2|_1027194_1027036					putative predicted protein
+	1027169	1027582	414	Succinyl-CoA synthetase, alpha subunit-related enzymes	peg	gi|49175990|ref|NC_000913.2|_1027169_1027582		Predicted CoA-binding protein		CDS	conserved hypothetical protein
-	1027627	1027944	318	hemimethylated DNA binding protein YccV	peg	gi|49175990|ref|NC_000913.2|_1027944_1027627		hemimethylated DNA binding domain		CDS	hemimethylated DNA binding domain protein
-	1028002	1029192	1191	LSU m5C1962 methyltransferase RlmI	peg	gi|49175990|ref|NC_000913.2|_1029192_1028002		23S rRNA m(5)C-1962 methyltransferase (EC 2.1.1.191)	2.1.1.191	CDS	ribosomal RNA large subunit methyltransferase I	2.1.1.191	rlmI
-	1029562	1029891	330	tRNA 2-thiouridine synthesizing protein E (EC 2.8.1.-)	peg	gi|49175990|ref|NC_000913.2|_1029891_1029562		sulfur relay protein, TusE/DsrC/DsvC family	2.8.1.-	CDS	sulfur relay , TusE/DsrC/DsvC family protein		tusE
+	1029287	1029565	279	Acylphosphate phosphohydrolase (EC 3.6.1.7), putative	peg	gi|49175990|ref|NC_000913.2|_1029287_1029565		Acylphosphatases	3.6.1.7	CDS	acylphosphatase	3.6.1.7	yccX
-	1029982	1030641	660	Putative TEGT family carrier/transport protein	peg	gi|49175990|ref|NC_000913.2|_1030584_1029982		Integral membrane protein, interacts with FtsH		CDS	modulator of FtsH protease YccA		yccA
+	1031362	1032480	1119	Uptake hydrogenase small subunit precursor (EC 1.12.99.6)	peg	gi|49175990|ref|NC_000913.2|_1031362_1032480		[NiFe]-hydrogenase I apoprotein, small subunit	1.12.99.6	CDS	hydrogenase-1 small chain	1.12.99.6	hyaA
+	1032477	1034270	1794	Uptake hydrogenase large subunit (EC 1.12.99.6)	peg	gi|49175990|ref|NC_000913.2|_1032477_1034270		[NiFe]-hydrogenase I apoprotein, large subunit	1.12.99.6	CDS	hydrogenase-1 large chain	1.12.99.6	hyaB
+	1034289	1034996	708	Ni,Fe-hydrogenase I cytochrome b subunit	peg	gi|49175990|ref|NC_000913.2|_1034289_1034996		[NiFe]-hydrogenase I apocytochrome b subunit		CDS	ni/Fe-hydrogenase, b-type cytochrome subunit		cybH
+	1034993	1035580	588	Hydrogenase maturation protease (EC 3.4.24.-)	peg	gi|49175990|ref|NC_000913.2|_1034993_1035580		Hydrogenase 1 maturation peptidase HyaD. Aspartic peptidase. MEROPS family A31	3.4.24.-	CDS	hydrogenase expression/formation protein	3.4.23.-	hybD
+	1035577	1035975	399	Hydrogenase maturation factor HoxO/HyaE	peg	gi|49175990|ref|NC_000913.2|_1035577_1035975		Tat proofreading chaperone HyaE		CDS	hydrogenase-1 operon protein hyaE		hyaE
+	1035972	1036829	858	Hydrogenase maturation factor HoxQ	peg	gi|49175990|ref|NC_000913.2|_1035972_1036829		HupH hydrogenase expression protein, C-terminal conserved region.		CDS	hupH hydrogenase expression , C-terminal conserved region family protein
+	1036963	1038507	1545	Cytochrome d ubiquinol oxidase subunit I (EC 1.10.3.-)	peg	gi|49175990|ref|NC_000913.2|_1036963_1038507		cytochrome bd-II ubiquinol oxidase subunit 1 apoprotein (EC 1.10.3.11)	1.10.3.-	CDS	cytochrome bd-II oxidase subunit 1	1.10.3.-	appC
+	1038519	1039655	1137	Cytochrome d ubiquinol oxidase subunit II (EC 1.10.3.-)	peg	gi|49175990|ref|NC_000913.2|_1038519_1039655		cytochrome bd-II ubiquinol oxidase subunit 2 apoprotein (EC 1.10.3.11)	1.10.3.-	CDS	cytochrome d ubiquinol oxidase, subunit II	1.10.3.-	cydB
+	1039840	1041138	1299	Phosphoanhydride phosphohydrolase (EC 3.1.3.2) (pH 2.5 acid phosphatase) (AP) / 4- phytase (EC 3.1.3.26)	peg	gi|49175990|ref|NC_000913.2|_1039840_1041138		Histidine phosphatase superfamily (branch 2).	3.1.3.26, 3.1.3.2	CDS	periplasmic AppA protein	3.1.3.26	appA
-	1041253	1043433	2181	Tyrosine-protein kinase Wzc (EC 2.7.10.2)	peg	gi|49175990|ref|NC_000913.2|_1043418_1041253		capsular exopolysaccharide family		CDS	tyrosine-protein kinase etk	2.7.10.-	etk
-	1043453	1043899	447	Low molecular weight protein-tyrosine-phosphatase Wzb (EC 3.1.3.48)	peg	gi|49175990|ref|NC_000913.2|_1043899_1043453		Protein-tyrosine-phosphatase	3.1.3.48	CDS	low molecular weight protein-tyrosine-phosphatase etp	3.1.3.48	etp
-	1043887	1045026	1140	Putative polysaccharide export protein YccZ precursor	peg	gi|49175990|ref|NC_000913.2|_1045026_1043887		Periplasmic protein involved in polysaccharide export		CDS	putative outer membrane lipoprotein Wza
-	1045072	1047168	2097	Putative outer membrane lipoprotein YmcA	peg	gi|49175990|ref|NC_000913.2|_1047168_1045072		Bacterial putative lipoprotein (DUF940).		CDS	conserved hypothetical protein
-	1047168	1047914	747	YjbG polysaccharide synthesis-related protein	peg	gi|49175990|ref|NC_000913.2|_1047914_1047168		Capsule biosynthesis GfcC.		CDS	putative protein
-	1047911	1048555	645	Uncharacterized lipoprotein YmcC precursor	peg	gi|49175990|ref|NC_000913.2|_1048555_1047911		Protein of unknown function (DUF2886).		CDS	conserved hypothetical protein
-	1048662	1048967	306	hypothetical protein	peg	gi|49175990|ref|NC_000913.2|_1048967_1048662		hypothetical protein		CDS	hypothetical protein
+	1049056	1049331	276				Transposase and inactivated derivatives		CDS
+	1049250	1049753	504	Mobile element protein	peg	gi|49175990|ref|NC_000913.2|_1049250_1049753		Transposase and inactivated derivatives, IS1 family		CDS	putative transposase
-	1050186	1050398	213	Cold shock protein CspH	peg	gi|49175990|ref|NC_000913.2|_1050398_1050186					RNA chaperone, negative regulator of cspA transcription		cspE
+	1050684	1050896	213	Cold shock protein CspG	peg	gi|49175990|ref|NC_000913.2|_1050684_1050896		cold-shock DNA-binding protein family		CDS	cold shock-like protein CspG		cspG
+	1050528	1050957	430
+	1051290	1051463	174	GnsA protein	peg	gi|49175990|ref|NC_000913.2|_1051290_1051463		GnsA/GnsB family.		CDS	gnsA/GnsB family protein
-	1051512	1052585	1074	Hypothetical iron-sulfur cluster binding protein YccM	peg	gi|49175990|ref|NC_000913.2|_1052585_1051512		Polyferredoxin		CDS	putative electron transport protein yccM
-	1052657	1055371	2715	Sensor protein torS (EC 2.7.3.-)	peg	gi|49175990|ref|NC_000913.2|_1055371_1052657		histidine kinase TorS	2.7.13.3	CDS	TMAO reductase sytem sensor TorS	2.7.13.3	torS
-	1056485	1057177	693	TorCAD operon transcriptional regulatory protein TorR	peg	gi|49175990|ref|NC_000913.2|_1057177_1056485		response regulator TorR		CDS	torCAD operon transcriptional regulatory protein torR		torR
+	1055484	1056512	1029	Periplasmic protein torT precursor	peg	gi|49175990|ref|NC_000913.2|_1055484_1056512		TMAO-binding protein		CDS	TMAO reductase system periplasmic protein TorT		torT
+	1057307	1058479	1173	Cytochrome c-type protein TorC	peg	gi|49175990|ref|NC_000913.2|_1057307_1058479		trimethylamine-N-oxide reductase c-type cytochrome TorC		CDS	trimethylamine-N-oxide reductase c-type cytochrome TorC		torC
+	1058479	1061025	2547	Trimethylamine-N-oxide reductase (EC 1.6.6.9)	peg	gi|49175990|ref|NC_000913.2|_1058479_1061025		trimethylamine-N-oxide reductase TorA	1.7.2.3	CDS	trimethylamine-N-oxide reductase TorA	1.7.2.3	torA
+	1061022	1061621	600	Chaperone protein TorD	peg	gi|49175990|ref|NC_000913.2|_1061022_1061621		Tat proofreading chaperone TorD		CDS	chaperone protein torD		torD
-	1061773	1062078	306	Chaperone-modulator protein CbpM	peg	gi|49175990|ref|NC_000913.2|_1062078_1061773		MerR HTH family regulatory protein.		CDS	chaperone modulatory protein CbpM		cbpM
-	1062078	1062998	921	DnaJ-class molecular chaperone CbpA	peg	gi|49175990|ref|NC_000913.2|_1062998_1062078		DnaJ-class molecular chaperone with C-terminal Zn finger domain		CDS	curved DNA-binding protein		cbpA
+	1063259	1064515	1257	FIG00638642: hypothetical protein	peg	gi|49175990|ref|NC_000913.2|_1063259_1064515		hypothetical protein		CDS	conserved hypothetical protein
+	1064808	1066049	1242	Glucose-1-phosphatase (EC 3.1.3.10)	peg	gi|49175990|ref|NC_000913.2|_1064808_1066049		Histidine phosphatase superfamily (branch 2).	3.1.3.10	CDS	glucose-1-phosphatase	3.1.3.10	agp
-	1066087	1066314	228	FIG00895798: hypothetical protein	peg	gi|49175990|ref|NC_000913.2|_1066314_1066087		YccJ-like protein.		CDS	yccJ-like family protein
-	1066335	1066931	597	Flavoprotein wrbA	peg	gi|49175990|ref|NC_000913.2|_1066931_1066335		NAD(P)H:quinone oxidoreductase, type IV		CDS	quinone oxidoreductase, type IV	1.6.5.2	wrbA
+	1067304	1067477	174				Stress-induced bacterial acidophilic repeat motif.		CDS
-	1067540	1067707	168	conserved hypothetical protein	peg	gi|49175990|ref|NC_000913.2|_1067707_1067540
-	1067734	1069062	1329	Uracil permease	peg	gi|49175990|ref|NC_000913.2|_1069062_1067734		pyrimidine utilization transport protein G		CDS	pyrimidine utilization transport protein G		rutG
-	1069083	1069577	495	Predicted flavin reductase RutF in novel pyrimidine catabolism pathway	peg	gi|49175990|ref|NC_000913.2|_1069577_1069083		pyrimidine utilization flavin reductase protein F	1.5.1.-	CDS	pyrimidine utilization flavin reductase protein F		rutF
-	1069588	1070178	591	Predicted reductase RutE in novel pyrimidine catabolism pathway	peg	gi|49175990|ref|NC_000913.2|_1070178_1069588		Nitroreductase	1.1.1.-	CDS	putative malonic semialdehyde reductase RutE
-	1070188	1070988	801	Possible hydrolase or acyltransferase RutD in novel pyrimidine catabolism pathway	peg	gi|49175990|ref|NC_000913.2|_1070988_1070188		pyrimidine utilization protein D	3.5.1.-	CDS	pyrimidine utilization protein D		rutD
-	1070996	1071382	387	Possible ring-opening amidohydrolase RutC in novel pyrimidine catabolism pathway	peg	gi|49175990|ref|NC_000913.2|_1071382_1070996		pyrimidine utilization protein C		CDS	pyrimidine utilization protein C		rutC
-	1071394	1072089	696	Predicted amidohydrolase RutB in novel pyrimidine catabolism pathway	peg	gi|49175990|ref|NC_000913.2|_1072089_1071394		pyrimidine utilization protein B		CDS	pyrimidine utilization protein B		rutB
-	1072086	1073177	1092	Predicted monooxygenase RutA in novel pyrimidine catabolism pathway	peg	gi|49175990|ref|NC_000913.2|_1073177_1072086		pyrimidine utilization protein A		CDS	pyrimidine utilization protein A		rutA
+	1073465	1074103	639	Transcriptional regulator RutR of pyrimidine catabolism (TetR family)	peg	gi|49175990|ref|NC_000913.2|_1073465_1074103		transcriptional regulator, TetR family		CDS	pyrimidine utilization regulatory protein R		rutR
-	1074143	1078105	3963	Transcriptional repressor of PutA and PutP / Proline dehydrogenase (EC 1.5.99.8) (Proline oxidase) / Delta-1-pyrroline-5-carboxylate dehydrogenase (EC 1.5.1.12)	peg	gi|49175990|ref|NC_000913.2|_1078105_1074143		L-proline dehydrogenase (EC 1.5.99.8)/delta-1-pyrroline-5-carboxylate dehydrogenase (EC 1.5.1.12)	1.5.1.12, 1.5.99.8	CDS	bifunctional protein putA	1.5.1.12	putA
+	1078217	1078369	153	FIG00639374: hypothetical protein	peg	gi|49175990|ref|NC_000913.2|_1078217_1078369					putative predicted protein
+	1078528	1080036	1509	Proline/sodium symporter PutP (TC 2.A.21.2.1) @ Propionate/sodium symporter	peg	gi|49175990|ref|NC_000913.2|_1078546_1080036		sodium/proline symporter		CDS	sodium/proline symporter		putP
+	1080689	1081408	720	Ferrous iron transport permease EfeU	peg	gi|49175990|ref|NC_000913.2|_1080689_1081408		High-affinity Fe2+/Pb2+ permease		CDS	ferrous iron permease efeU		efeU
+	1081466	1082593	1128	Ferrous iron transport periplasmic protein EfeO, contains peptidase-M75 domain and (frequently) cupredoxin-like domain	peg	gi|49175990|ref|NC_000913.2|_1081466_1082593		Predicted periplasmic lipoprotein involved in iron transport		CDS	conserved hypothetical protein
+	1082599	1083870	1272	Ferrous iron transport peroxidase EfeB	peg	gi|49175990|ref|NC_000913.2|_1082599_1083870		Tat-translocated enzyme	1.11.1.19	CDS	peroxidase ycdB	1.11.1.-	ycdB
+	1084215	1085279	1065	Phosphate starvation-inducible protein PhoH, predicted ATPase	peg	gi|49175990|ref|NC_000913.2|_1084215_1085279		Phosphate starvation-inducible protein PhoH, predicted ATPase		CDS	protein phoH		phoH
-	1085329	1085742	414	Biofilm PGA synthesis auxiliary protein PgaD	peg	gi|49175990|ref|NC_000913.2|_1085631_1085329		poly-beta-1,6-N-acetyl-D-glucosamine biosynthesis protein PgaD		CDS	poly-beta-1,6-N-acetyl-D-glucosamine biosynthesis protein PgaD		pgaD
-	1085744	1087069	1326	Biofilm PGA synthesis N-glycosyltransferase PgaC (EC 2.4.-.-)	peg	gi|49175990|ref|NC_000913.2|_1086982_1085744		poly-beta-1,6 N-acetyl-D-glucosamine synthase	2.4.-	CDS	poly-beta-1,6 N-acetyl-D-glucosamine synthase	2.4.1.-	pgaC
-	1087062	1089080	2019	Biofilm PGA synthesis deacetylase PgaB (EC 3.-)	peg	gi|49175990|ref|NC_000913.2|_1089080_1087062		poly-beta-1,6-N-acetyl-D-glucosamine N-deacetylase PgaB	3.-	CDS	poly-beta-1,6-N-acetyl-D-glucosamine N-deacetylase PgaB	3.5.1.-	pgaB
-	1089089	1091512	2424	Biofilm PGA outer membrane secretin PgaA	peg	gi|49175990|ref|NC_000913.2|_1091512_1089089		poly acetylglucosamine porin (TC 1.B.55)		CDS	poly-beta-1,6 N-acetyl-D-glucosamine export porin PgaA		pgaA
+	1092027	1093457	1431	Sensory box/GGDEF domain protein	peg	gi|49175990|ref|NC_000913.2|_1092027_1093457		diguanylate cyclase (GGDEF) domain		CDS	putative diguanylate cyclase YcdT
-	1093498	1094364	867	Mobile element protein	peg	gi|49175990|ref|NC_000913.2|_1094364_1093498		Transposase and inactivated derivatives		CDS	integrase core domain protein
-	1094361	1094660	300	Mobile element protein	peg	gi|49175990|ref|NC_000913.2|_1094660_1094361		Transposase.		CDS	transposase family protein
+	1094746	1095069	324	hypothetical protein	peg	gi|49175990|ref|NC_000913.2|_1094746_1095069		hypothetical protein		CDS	putative (Acyl-carrier-protein) S-malonyltransferase
+	1095066	1096052	987	Uncharacterized protein YcdU	peg	gi|49175990|ref|NC_000913.2|_1095066_1096052		hypothetical protein		CDS	photosystem II complex subunit Ycf12 family protein
+	1097109	1098047	939	Putative 2-hydroxyacid dehydrogenase YcdW (EC 1.-.-.-)	peg	gi|49175990|ref|NC_000913.2|_1097109_1098047		Phosphoglycerate dehydrogenase and related dehydrogenases	1.1.1.81, 1.1.1.79	CDS	NAD binding domain of 6-phosphogluconate dehydrogenase family protein
+	1098102	1098839	738	Putative hydrolase YcdX (EC 3.1.-.-)	peg	gi|49175990|ref|NC_000913.2|_1098102_1098839		Histidinol phosphatase and related hydrolases of the PHP family		CDS	putative hydrolase ycdX
+	1098863	1099417	555	Uncharacterized protein YcdY, TorD family	peg	gi|49175990|ref|NC_000913.2|_1098863_1099417		Uncharacterized component of anaerobic dehydrogenases		CDS	nitrate reductase delta subunit
+	1099489	1100010	522	Inner membrane protein YcdZ	peg	gi|49175990|ref|NC_000913.2|_1099489_1100010		Protein of unknown function (DUF1097).		CDS	inner membrane protein ycdZ		ycdZ
-	1100074	1100907	834	Curli production assembly/transport component CsgG	peg	gi|49175990|ref|NC_000913.2|_1100907_1100074		Uncharacterized protein involved in formation of curli polymers		CDS	curli production assembly/transport component CsgG family protein
-	1100934	1101350	417	Curli production assembly/transport component CsgF	peg	gi|49175990|ref|NC_000913.2|_1101320_1100934		Type VIII secretion system (T8SS), CsgF protein.		CDS	type VIII secretion system (T8SS), CsgF family protein
-	1101375	1101764	390	Curli production assembly/transport component CsgE	peg	gi|49175990|ref|NC_000913.2|_1101764_1101375		Curli assembly protein CsgE.		CDS	curli assembly CsgE family protein
-	1101769	1102419	651	Transcriptional regulator CsgD for 2nd curli operon	peg	gi|49175990|ref|NC_000913.2|_1102341_1101769		Response regulator containing a CheY-like receiver domain and an HTH DNA-binding domain		CDS	csgBAC operon transcriptional regulatory protein		csgD
-	1102886	1103071	186	FIG00637955: hypothetical protein	peg	gi|49175990|ref|NC_000913.2|_1103071_1102886					putative conserved predicted protein
+	1103147	1103629	483	Minor curlin subunit CsgB, nucleation component of curlin monomers	peg	gi|49175990|ref|NC_000913.2|_1103147_1103629		Curlin associated repeat.		CDS	minor curlin subunit		csgB
+	1103670	1104125	456	Major curlin subunit precursor CsgA	peg	gi|49175990|ref|NC_000913.2|_1103670_1104125		Curlin associated repeat.		CDS	major curlin subunit		csgA
+	1104184	1104516	333	Putative curli production protein CsgC	peg	gi|49175990|ref|NC_000913.2|_1104184_1104516		Thin aggregative fimbriae synthesis protein.		CDS	curli assembly protein CsgC		csgC
+	1104637	1104948	312	FIG00638598: hypothetical protein	peg	gi|49175990|ref|NC_000913.2|_1104664_1104948		hypothetical protein		CDS	conserved hypothetical protein
+	1105043	1105576	534	COG2110, Macro domain, possibly ADP-ribose binding module	peg	gi|49175990|ref|NC_000913.2|_1105043_1105576		Predicted phosphatase homologous to the C-terminal domain of histone macroH2A1		CDS	regulator of RNase III activity		ymdB
+	1105518	1106999	1482	Cardiolipin synthetase (EC 2.7.8.-)	peg	gi|49175990|ref|NC_000913.2|_1105578_1106999		Phosphatidylserine/phosphatidylglycerophosphate/cardiolipin synthases and related enzymes		CDS	phospholipase D family protein
-	1107007	1108164	1158	Glucans biosynthesis protein C (EC 2.1.-.-)	peg	gi|49175990|ref|NC_000913.2|_1108164_1107007		Predicted acyltransferases	2.1.-	CDS	acyltransferase family protein
+	1108540	1110093	1554	Glucans biosynthesis protein G precursor	peg	gi|49175990|ref|NC_000913.2|_1108540_1110093		Periplasmic glucans biosynthesis protein		CDS	glucans biosynthesis protein G		mdoG
+	1110116	1112629	2514	Glucans biosynthesis glucosyltransferase H (EC 2.4.1.-)	peg	gi|49175990|ref|NC_000913.2|_1110116_1112629		Membrane glycosyltransferase	2.4.1.-	CDS	glucans biosynthesis glucosyltransferase H	2.4.1.-	mdoH
+	1112802	1113029	228	Putative outer membrane lipoprotein	peg	gi|49175990|ref|NC_000913.2|_1112802_1113029		Predicted periplasmic lipoprotein		CDS	conserved hypothetical protein
-	1113030	1113404	375	Acidic protein msyB	peg	gi|49175990|ref|NC_000913.2|_1113404_1113030		MsyB protein.		CDS	msyB family protein
-	1113487	1114713	1227	Multidrug-efflux transporter, major facilitator superfamily (MFS) (TC 2.A.1)	peg	gi|49175990|ref|NC_000913.2|_1114713_1113487		Arabinose efflux permease		CDS	sugar (and other) transporter family protein
-	1114885	1115805	921	Lipid A biosynthesis lauroyl acyltransferase (EC 2.3.1.-)	peg	gi|49175990|ref|NC_000913.2|_1115805_1114885		lipid A biosynthesis lauroyl (or palmitoleoyl) acyltransferase	2.3.1.-	CDS	lipid A biosynthesis lauroyl acyltransferase	2.3.1.-	htrB
+	1116030	1117082	1053	Rhodanese-related sulfurtransferases	peg	gi|49175990|ref|NC_000913.2|_1116030_1117082		Predicted sulfurtransferase		CDS	rhodanese-like domain protein
-	1117124	1117699	576	Protein yceI precursor	peg	gi|49175990|ref|NC_000913.2|_1117699_1117124		Uncharacterized conserved protein		CDS	yceI-like domain protein
-	1117703	1118269	567	Cytochrome B561	peg	gi|49175990|ref|NC_000913.2|_1118269_1117703		Cytochrome B561		CDS	conserved hypothetical protein
-	1118691	1119809	1119	N-methyl-L-amino-acid oxidase (EC 1.5.3.2); N-methyl-L-tryptophan oxidase (EC 1.5.3.-)	peg	gi|49175990|ref|NC_000913.2|_1119809_1118691		Glycine/D-amino acid oxidases (deaminating)	1.5.3.-	CDS	N-methyl-L-tryptophan oxidase	1.5.3.-	solA
-	1119924	1120181	258	Putative cytoplasmic protein	peg	gi|49175990|ref|NC_000913.2|_1120181_1119924		BssS protein family.		CDS	bssS family protein
-	1120465	1120710	246	DNA-damage-inducible protein I	peg	gi|49175990|ref|NC_000913.2|_1120710_1120465		DinI-like family.		CDS	DNA-damage-inducible protein I		dinI
-	1120784	1121830	1047	Dihydroorotase (EC 3.5.2.3)	peg	gi|49175990|ref|NC_000913.2|_1121704_1120784		dihydroorotase (EC 3.5.2.3)	3.5.2.3	CDS	dihydroorotase, homodimeric type	3.5.2.3	pyrC
-	1121936	1122496	561	Putative lipoprotein yceB precursor	peg	gi|49175990|ref|NC_000913.2|_1122496_1121936		Protein of unknown function (DUF1439).		CDS	conserved hypothetical protein
-	1122630	1123277	648	Glutaredoxin 2	peg	gi|49175990|ref|NC_000913.2|_1123277_1122630		Glutaredoxin, GrxB family		CDS	glutaredoxin, GrxB family		grxB
-	1123341	1124549	1209	MFS superfamily export protein YceL	peg	gi|49175990|ref|NC_000913.2|_1124549_1123341		Arabinose efflux permease		CDS	major Facilitator Superfamily protein
+	1124785	1125369	585	Ribosomal-protein-S5p-alanine acetyltransferase	peg	gi|49175990|ref|NC_000913.2|_1124785_1125369		[SSU ribosomal protein S5P]-alanine acetyltransferase (EC 2.3.1.128)	2.3.1.128	CDS	ribosomal-protein-alanine acetyltransferase	2.3.1.128	rimJ
+	1125380	1126027	648	Protein of unknown function YceH	peg	gi|49175990|ref|NC_000913.2|_1125380_1126027		Uncharacterized protein conserved in bacteria		CDS	conserved hypothetical protein
+	1126029	1126952	924	Virulence factor MviM	peg	gi|49175990|ref|NC_000913.2|_1126029_1126952		Predicted dehydrogenases and related proteins		CDS	conserved hypothetical protein
+	1127062	1128597	1536	Proposed peptidoglycan lipid II flippase MurJ	peg	gi|49175990|ref|NC_000913.2|_1127062_1128597		integral membrane protein MviN		CDS	integral membrane protein MviN		mviN
-	1128637	1129053	417	Flagellar biosynthesis protein FlgN	peg	gi|49175990|ref|NC_000913.2|_1129053_1128637		Flagellar biosynthesis/type III secretory pathway chaperone		CDS	flgN family protein
-	1129058	1129351	294	Negative regulator of flagellin synthesis FlgM	peg	gi|49175990|ref|NC_000913.2|_1129351_1129058		anti-sigma-28 factor, FlgM family		CDS	flagellar biosynthesis anti-sigma factor FlgM		flgM
-	1129427	1130086	660	Flagellar basal-body P-ring formation protein FlgA	peg	gi|49175990|ref|NC_000913.2|_1130086_1129427		flagella basal body P-ring formation protein FlgA		CDS	flagella basal body P-ring formation protein FlgA		flgA
+	1130241	1130657	417	Flagellar basal-body rod protein FlgB	peg	gi|49175990|ref|NC_000913.2|_1130241_1130657		flagellar basal-body rod protein FlgB		CDS	flagellar basal-body rod protein FlgB		flgB
+	1130661	1131065	405	Flagellar basal-body rod protein FlgC	peg	gi|49175990|ref|NC_000913.2|_1130661_1131065		flagellar basal-body rod protein FlgC		CDS	flagellar basal-body rod protein FlgC		flgC
+	1131077	1131772	696	Flagellar basal-body rod modification protein FlgD	peg	gi|49175990|ref|NC_000913.2|_1131077_1131772		Flagellar hook capping protein		CDS	basal-body rod modification protein flgD		flgD
+	1131797	1133005	1209	Flagellar hook protein FlgE	peg	gi|49175990|ref|NC_000913.2|_1131797_1133005		fagellar hook-basal body proteins		CDS	flagellar hook protein flgE		flgE
+	1133025	1133780	756	Flagellar basal-body rod protein FlgF	peg	gi|49175990|ref|NC_000913.2|_1133025_1133780		fagellar hook-basal body proteins		CDS	flagellar basal-body rod protein flgF		flgF
+	1133952	1134734	783	Flagellar basal-body rod protein FlgG	peg	gi|49175990|ref|NC_000913.2|_1133952_1134734		flagellar basal-body rod protein FlgG, Gram-negative bacteria		CDS	flagellar basal-body rod protein FlgG		flgG
+	1134787	1135485	699	Flagellar L-ring protein FlgH	peg	gi|49175990|ref|NC_000913.2|_1134787_1135485		Flagellar basal body L-ring protein		CDS	flagellar L-ring family protein
+	1135497	1136594	1098	Flagellar P-ring protein FlgI	peg	gi|49175990|ref|NC_000913.2|_1135497_1136594		Flagellar basal-body P-ring protein		CDS	flagellar P-ring family protein
+	1136594	1137535	942	Flagellar protein FlgJ [peptidoglycan hydrolase] (EC 3.2.1.-)	peg	gi|49175990|ref|NC_000913.2|_1136594_1137535		flagellar rod assembly protein/muramidase FlgJ		CDS	flagellar rod assembly protein/muramidase FlgJ		flgJ
+	1137601	1139244	1644	Flagellar hook-associated protein FlgK	peg	gi|49175990|ref|NC_000913.2|_1137601_1139244		flagellar hook-associated protein FlgK		CDS	flagellar hook-associated protein FlgK		flgK
+	1139256	1140209	954	Flagellar hook-associated protein FlgL	peg	gi|49175990|ref|NC_000913.2|_1139256_1140209		flagellar hook-associated protein 3		CDS	flagellar hook-associated protein 3		flgL
-	1140405	1143590	3186	Ribonuclease E (EC 3.1.26.12)	peg	gi|49175990|ref|NC_000913.2|_1143590_1140405		RNAse E (EC 3.1.26.12)	3.1.26.12	CDS	ribonuclease E	3.1.26.12	rne
-	1143615	1143951	337
+	1144163	1145122	960	Ribosomal large subunit pseudouridine synthase C (EC 4.2.1.70)	peg	gi|49175990|ref|NC_000913.2|_1144163_1145122		ribosomal large subunit pseudouridine synthase C (EC 5.4.99.24)	5.4.99.24	CDS	pseudouridine synthase, RluA family protein	5.4.99.-
-	1145234	1145857	624	FIG146278: Maf/YceF/YhdE family protein	peg	gi|49175990|ref|NC_000913.2|_1145857_1145234		MAF protein		CDS	septum formation protein Maf		maf
+	1145812	1145980	169
+	1146017	1146538	522	COG1399 protein, clustered with ribosomal protein L32p	peg	gi|49175990|ref|NC_000913.2|_1146017_1146538		Predicted metal-binding, possibly nucleic acid-binding protein		CDS	conserved hypothetical protein
+	1146590	1146763	174	LSU ribosomal protein L32p	peg	gi|49175990|ref|NC_000913.2|_1146590_1146763		LSU ribosomal protein L32P		CDS	ribosomal protein L32		rpmF
+	1146874	1147914	1041	Phosphate:acyl-ACP acyltransferase PlsX	peg	gi|49175990|ref|NC_000913.2|_1146874_1147914		phosphate:acyl-[acyl carrier protein] acyltransferase	2.3.1.15	CDS	fatty acid/phospholipid synthesis protein PlsX		plsX
+	1147982	1148935	954	3-oxoacyl-[acyl-carrier-protein] synthase, KASIII (EC 2.3.1.41)	peg	gi|49175990|ref|NC_000913.2|_1147982_1148935		3-oxoacyl-[acyl-carrier-protein] synthase III (EC 2.3.1.41)	2.3.1.180	CDS	3-oxoacyl-[acyl-carrier-protein] synthase 3	2.3.1.180	fabH
+	1148951	1149880	930	Malonyl CoA-acyl carrier protein transacylase (EC 2.3.1.39)	peg	gi|49175990|ref|NC_000913.2|_1148951_1149880		[Acyl-carrier-protein] S-malonyltransferase (EC 2.3.1.39)	2.3.1.39	CDS	malonyl CoA-acyl carrier protein transacylase	2.3.1.39	fabD
+	1149893	1150627	735	3-oxoacyl-[acyl-carrier protein] reductase (EC 1.1.1.100)	peg	gi|49175990|ref|NC_000913.2|_1149893_1150627		3-oxoacyl-[acyl-carrier-protein] reductase (EC 1.1.1.100)	1.1.1.100	CDS	3-oxoacyl-[acyl-carrier-protein] reductase	1.1.1.100	fabG
+	1150838	1151074	237	Acyl carrier protein	peg	gi|49175990|ref|NC_000913.2|_1150838_1151074		acyl carrier protein		CDS	acyl carrier protein		acpP
+	1151162	1152403	1242	3-oxoacyl-[acyl-carrier-protein] synthase, KASII (EC 2.3.1.41)	peg	gi|49175990|ref|NC_000913.2|_1151162_1152403		3-oxoacyl-[acyl-carrier-protein] synthase II (EC 2.3.1.41)	2.3.1.179	CDS	beta-ketoacyl-acyl-carrier-protein synthase II	2.3.1.179	fabF
+	1152523	1153332	810	Aminodeoxychorismate lyase (EC 4.1.3.38)	peg	gi|49175990|ref|NC_000913.2|_1152523_1153332		aminodeoxychorismate lyase apoprotein (EC 4.1.3.38)	4.1.3.38	CDS	aminodeoxychorismate lyase	4.1.3.38	pabC
+	1153335	1154357	1023	FIG004453: protein YceG like	peg	gi|49175990|ref|NC_000913.2|_1153335_1154357		conserved hypothetical protein, YceG family		CDS	yceG-like family protein
+	1154347	1154988	642	Thymidylate kinase (EC 2.7.4.9)	peg	gi|49175990|ref|NC_000913.2|_1154347_1154988		thymidylate kinase (EC 2.7.4.9)	2.7.4.9	CDS	thymidylate kinase	2.7.4.9	tmk
+	1154985	1155989	1005	DNA polymerase III delta prime subunit (EC 2.7.7.7)	peg	gi|49175990|ref|NC_000913.2|_1154985_1155989		DNA polymerase III, delta prime subunit (EC 2.7.7.7)	2.7.7.7	CDS	DNA polymerase III subunit delta'	2.7.7.7	holB
+	1156000	1156797	798	Putative deoxyribonuclease YcfH	peg	gi|49175990|ref|NC_000913.2|_1156000_1156797		hydrolase, TatD family	3.1.21.-	CDS	conserved hypothetical protein
+	1157092	1158525	1434	PTS system, glucose-specific IIB component (EC 2.7.1.69) / PTS system, glucose-specific IIC component (EC 2.7.1.69)	peg	gi|49175990|ref|NC_000913.2|_1157092_1158525		PTS system D-glucose-specific IIB component, Glc family (TC 4.A.1.1.1)/PTS system D-glucose-specific IIC component, Glc family (TC 4.A.1.1.1)		CDS	PTS system glucose-specific EIICB component	2.7.1.69	ptsG
-	1158585	1160774	2190	Putative OMR family iron-siderophore receptor precursor	peg	gi|49175990|ref|NC_000913.2|_1160774_1158585		TonB-dependent siderophore receptor		CDS	fhuE receptor		fhuE
-	1160807	1160977	171	FIG00639251: hypothetical protein	peg	gi|49175990|ref|NC_000913.2|_1160977_1160807					conserved hypothetical protein
+	1161108	1161467	360	YcfF/hinT protein: a purine nucleoside phosphoramidase	peg	gi|49175990|ref|NC_000913.2|_1161108_1161467		Diadenosine tetraphosphate (Ap4A) hydrolase and other HIT family hydrolases		CDS	HIT domain protein
+	1161470	1161847	378	YcfL protein: an outer membrane lipoprotein that is part of a salvage cluster	peg	gi|49175990|ref|NC_000913.2|_1161494_1161847		Predicted periplasmic lipoprotein		CDS	conserved hypothetical protein
+	1161861	1162502	642	Lipoprotein YcfM, part of a salvage pathway of unknown substrate	peg	gi|49175990|ref|NC_000913.2|_1161861_1162502		uncharacterized proteobacterial lipoprotein		CDS	conserved hypothetical protein
+	1162483	1163307	825	Thiamine kinase (EC 2.7.1.89) @ Adenosylcobinamide kinase (EC 2.7.1.156)	peg	gi|49175990|ref|NC_000913.2|_1162483_1163307		thiamine kinase	2.7.1.89	CDS	thiamine kinase	2.7.1.89	thiK
+	1163318	1164343	1026	Beta N-acetyl-glucosaminidase (EC 3.2.1.52)	peg	gi|49175990|ref|NC_000913.2|_1163318_1164343		beta-N-acetylhexosaminidase (EC:3.2.1.52)	3.2.1.52	CDS	glycosyl hydrolase family 3 N terminal domain protein
+	1164366	1164908	543	YcfP protein: probably an esterase that is part of a salvage cluster	peg	gi|49175990|ref|NC_000913.2|_1164366_1164908		Predicted esterase		CDS	conserved hypothetical protein
+	1165308	1166612	1305	NADH dehydrogenase (EC 1.6.99.3)	peg	gi|49175990|ref|NC_000913.2|_1165308_1166612		NADH dehydrogenase, FAD-containing subunit	1.6.99.3	CDS	NADH dehydrogenase	1.6.99.3	ndh
+	1166822	1167361	540	Putative exported protein	peg	gi|49175990|ref|NC_000913.2|_1166822_1167361		Predicted outer membrane lipoprotein		CDS	glycine-zipper containing OmpA-like membrane domain protein
-	1167423	1168118	696	Transcriptional regulator, TetR family	peg	gi|49175990|ref|NC_000913.2|_1168055_1167423		transcriptional regulator, TetR family		CDS	bacterial regulatory s, tetR family protein
+	1168296	1168553	258	Putative outer membrane protein	peg	gi|49175990|ref|NC_000913.2|_1168296_1168553		Protein of unknown function (DUF1471).		CDS	multiple stress resistance protein BhsA		bhsA
-	1168635	1169594	960	L,D-transpeptidase YcfS	peg	gi|49175990|ref|NC_000913.2|_1169594_1168635		Uncharacterized protein conserved in bacteria		CDS	putative L,D-transpeptidase YcfS
-	1169741	1173235	3495	Transcription-repair coupling factor	peg	gi|49175990|ref|NC_000913.2|_1173187_1169741		transcription-repair coupling factor (mfd)	3.6.4.-	CDS	transcription-repair coupling factor	3.6.1.-	mfd
-	1173315	1174388	1074	FIG00638640: hypothetical protein	peg	gi|49175990|ref|NC_000913.2|_1174388_1173315		Predicted membrane protein		CDS	inner membrane protein YcfT		ycfT
+	1174650	1175849	1200	Lipoprotein releasing system transmembrane protein LolC	peg	gi|49175990|ref|NC_000913.2|_1174650_1175849		lipoprotein releasing system, transmembrane protein, LolC/E family		CDS	lipo-releasing system transmembrane protein lolC		lolC
+	1175842	1176543	702	Lipoprotein releasing system ATP-binding protein LolD	peg	gi|49175990|ref|NC_000913.2|_1175842_1176543		lipoprotein releasing system, ATP-binding protein	3.6.3.-	CDS	liporeleasing system, ATP-binding protein	3.6.3.-	lolD
+	1176549	1177787	1239	Lipoprotein releasing system transmembrane protein LolE	peg	gi|49175990|ref|NC_000913.2|_1176549_1177787		lipoprotein releasing system, transmembrane protein LolE		CDS	liporeleasing system, transmembrane protein LolE		lolE
+	1177816	1178727	912	Latent glucokinase ycfX	peg	gi|49175990|ref|NC_000913.2|_1177816_1178727		N-acetylglucosamine kinase (EC 2.7.1.59)	2.7.1.59	CDS	glucokinase family protein
+	1178743	1179582	840	NAD-dependent protein deacetylase of SIR2 family	peg	gi|49175990|ref|NC_000913.2|_1178743_1179582		NAD-dependent protein deacetylases, SIR2 family	3.5.1.-	CDS	sir2 family protein
-	1179702	1180490	789	putative factor	peg	gi|49175990|ref|NC_000913.2|_1180490_1179702		Beta-propeller domains of methanol dehydrogenase type		CDS	inner membrane protein ycfZ		ycfZ
-	1180487	1180948	462	FIG00639097: hypothetical protein	peg	gi|49175990|ref|NC_000913.2|_1180948_1180487		Protein of unknown function (DUF3592).		CDS	inner membrane protein ymfA		ymfA
-	1181006	1182052	1047	ABC transporter, periplasmic spermidine putrescine-binding protein PotD (TC 3.A.1.11.1)	peg	gi|49175990|ref|NC_000913.2|_1182052_1181006		Spermidine/putrescine-binding periplasmic protein		CDS	bacterial extracellular solute-binding family protein
-	1182049	1182843	795	Spermidine Putrescine ABC transporter permease component potC (TC_3.A.1.11.1)	peg	gi|49175990|ref|NC_000913.2|_1182843_1182049		ABC-type spermidine/putrescine transport system, permease component II		CDS	binding--dependent transport system inner membrane component family protein
-	1182840	1183697	858	Spermidine Putrescine ABC transporter permease component PotB (TC 3.A.1.11.1)	peg	gi|49175990|ref|NC_000913.2|_1183697_1182840		ABC-type spermidine/putrescine transport system, permease component I		CDS	binding--dependent transport system inner membrane component family protein
-	1183681	1184817	1137	Putrescine transport ATP-binding protein PotA (TC 3.A.1.11.1)	peg	gi|49175990|ref|NC_000913.2|_1184817_1183681		spermidine/putrescine ABC transporter ATP-binding subunit	3.6.3.31	CDS	polyamine ABC transporter, ATP-binding family protein	3.6.3.31
-	1184796	1185011	216	FIG00639905: hypothetical protein	peg	gi|49175990|ref|NC_000913.2|_1185011_1184796					putative predicted protein
+	1185067	1186293	1227	Tripeptide aminopeptidase (EC 3.4.11.4)	peg	gi|49175990|ref|NC_000913.2|_1185169_1186293		peptidase T. Metallo peptidase. MEROPS family M20B	3.4.11.4	CDS	peptidase T	3.4.11.-	pepT
-	1186342	1187463	1122	FIG002776: hypothetical protein	peg	gi|49175990|ref|NC_000913.2|_1187463_1186342		Uncharacterized conserved protein		CDS	cupin superfamily protein
-	1187539	1188999	1461	Sensor protein PhoQ (EC 2.7.13.3)	peg	gi|49175990|ref|NC_000913.2|_1188999_1187539		Signal transduction histidine kinase	2.7.13.3	CDS	sensor protein PhoQ	2.7.13.3	phoQ
-	1188999	1189670	672	Transcriptional regulatory protein PhoP	peg	gi|49175990|ref|NC_000913.2|_1189670_1188999		Response regulators consisting of a CheY-like receiver domain and a winged-helix DNA-binding domain		CDS	transcriptional regulatory protein phoP		phoP
-	1189839	1191209	1371	Adenylosuccinate lyase (EC 4.3.2.2)	peg	gi|49175990|ref|NC_000913.2|_1191209_1189839		Adenylosuccinate lyase (EC 4.3.2.2)	4.3.2.2	CDS	adenylosuccinate lyase	4.3.2.2	purB
-	1191213	1191854	642	FIG002903: a protein of unknown function perhaps involved in purine metabolism	peg	gi|49175990|ref|NC_000913.2|_1191854_1191213		Uncharacterized protein involved in purine metabolism		CDS	high frequency lysogenization protein hflD		hflD
-	1191890	1192996	1107	tRNA-specific 2-thiouridylase MnmA	peg	gi|49175990|ref|NC_000913.2|_1192996_1191890		tRNA (5-methylaminomethyl-2-thiouridylate)-methyltransferase (EC 2.1.1.61)	2.8.1.-	CDS	tRNA (5-methylaminomethyl-2-thiouridylate)-methyltransferase	2.1.1.61	trmU
-	1193050	1193511	462	Nudix-like NDP and NTP phosphohydrolase YmfB	peg	gi|49175990|ref|NC_000913.2|_1193511_1193050		ADP-ribose pyrophosphatase	3.6.1.-	CDS	phosphatase nudJ	3.6.1.-	nudJ
-	1193521	1194174	654	Ribosomal large subunit pseudouridine synthase E (EC 4.2.1.70)	peg	gi|49175990|ref|NC_000913.2|_1194144_1193521		ribosomal large subunit pseudouridine synthase E (EC 5.4.99.-)	5.4.99.20	CDS	pseudouridine synthase family protein	5.4.99.-
+	1194346	1195596	1251	Isocitrate dehydrogenase [NADP] (EC 1.1.1.42)	peg	gi|49175990|ref|NC_000913.2|_1194346_1195596		isocitrate dehydrogenase (NADP) (EC 1.1.1.42)	1.1.1.42	CDS	isocitrate dehydrogenase, NADP-dependent	1.1.1.42	icd
-	1196090	1196755	666				Methyltransferase domain.		CDS
-	1196756	1197451	696	predicted inner membrane protein	peg	gi|49175990|ref|NC_000913.2|_1196932_1196756		hypothetical protein		CDS	e14 prophage; predicted inner membrane domain protein		ymfE
+	1197918	1198811	894	cell death peptidase, inhibitor of T4 late gene expression	peg	gi|49175990|ref|NC_000913.2|_1197918_1198811		Peptidase U49.		CDS	peptidase U49 family protein
-	1198902	1200029	1128	Prophage lambda integrase	peg	gi|49175990|ref|NC_000913.2|_1200029_1198902		Bacteriophage lambda integrase, N-terminal domain./Phage integrase family.		CDS	phage integrase family protein
-	1200010	1200255	246				Excisionase-like protein.		CDS
-	1200999	1201307	309				hypothetical protein		CDS
+	1200720	1201061	342	hypothetical protein	peg	gi|49175990|ref|NC_000913.2|_1200720_1201061		hypothetical protein		CDS
-	1201482	1202156	675	repressor	peg	gi|49175990|ref|NC_000913.2|_1201715_1201482		phage repressor protein. Serine peptidase. MEROPS family S24		CDS	peptidase S24-like family protein
+	1202247	1202447	201	hypothetical protein	peg	gi|49175990|ref|NC_000913.2|_1202247_1202447		hypothetical protein		CDS	conserved hypothetical protein
+	1202491	1203048	558	FIG00639586: hypothetical protein	peg	gi|49175990|ref|NC_000913.2|_1202491_1203048		hypothetical protein		CDS	putative predicted DNA-binding transcriptional regulator
+	1203045	1203383	339				hypothetical protein		CDS
+	1203224	1203403	180	FIG00643873: hypothetical protein	peg	gi|49175990|ref|NC_000913.2|_1203224_1203403
+	1203393	1204760	1368	COG4626: Phage terminase-like protein, large subunit	peg	gi|49175990|ref|NC_000913.2|_1203393_1204760		transcriptional regulator, GntR family		CDS	phage Terminase family protein
+	1204772	1204954	183	FIG00640168: hypothetical protein	peg	gi|49175990|ref|NC_000913.2|_1204772_1204954		hypothetical protein		CDS	putative membrane protein
+	1204954	1205427	474	Phage portal protein	peg	gi|49175990|ref|NC_000913.2|_1204954_1205427		Phage-related protein		CDS	phage portal family protein
+	1205396	1206145	750	Phage FluMu protein gp47	peg	gi|49175990|ref|NC_000913.2|_1205396_1206145		Uncharacterized homolog of phage Mu protein gp47		CDS	baseplate J-like family protein
+	1206136	1206720	585	FIG121501: Prophage tail protein	peg	gi|49175990|ref|NC_000913.2|_1206136_1206720		Uncharacterized protein conserved in bacteria		CDS	conserved hypothetical protein
+	1206724	1207353	630	Prophage tail fiber protein	peg	gi|49175990|ref|NC_000913.2|_1206724_1207353		hypothetical protein		CDS	conserved hypothetical protein
-	1207740	1208342	603	Phage tail fiber assembly protein	peg	gi|49175990|ref|NC_000913.2|_1208342_1207740		Caudovirales tail fibre assembly protein.		CDS	caudovirales tail fibre assembly family protein
+	1207343	1207768	426	Phage tail fiber assembly protein	peg	gi|49175990|ref|NC_000913.2|_1207343_1207768		Caudovirales tail fibre assembly protein.		CDS	caudovirales tail fibre assembly family protein
-	1208342	1208881	540	Prophage tail fiber protein	peg	gi|49175990|ref|NC_000913.2|_1208881_1208342		Phage Tail Collar Domain.		CDS	phage Tail Collar domain protein
+	1208908	1209462	555	Phage DNA invertase	peg	gi|49175990|ref|NC_000913.2|_1208908_1209462		Site-specific recombinases, DNA invertase Pin homologs		CDS	resolvase, N terminal domain protein
+	1209569	1210402	834	HNH nuclease	peg	gi|49175990|ref|NC_000913.2|_1209569_1210402		Predicted restriction endonuclease	3.1.21.-	CDS	HNH endonuclease family protein
+	1210636	1210800	165	Isocitrate dehydrogenase [NADP] (EC 1.1.1.42)	peg	gi|49175990|ref|NC_000913.2|_1210636_1210800		Isocitrate dehydrogenases		CDS	isocitrate/isopropylmalate dehydrogenase family protein
-	1211926	1212330	405	FIG00638962: hypothetical protein	peg	gi|49175990|ref|NC_000913.2|_1212330_1211926		Phage envelope protein		CDS	conserved hypothetical protein
-	1212551	1213282	732	Putative HTH-type transcriptional regulator ycgE	peg	gi|49175990|ref|NC_000913.2|_1213282_1212551		Predicted transcriptional regulators		CDS	HTH-type transcriptional repressor YcgE		ycgE
-	1213487	1214698	1212	Hypothetical protein ycgF	peg	gi|49175990|ref|NC_000913.2|_1214698_1213487		FOG: EAL domain		CDS	blue light- and temperature-regulated antirepressor YcgF		ycgF
+	1215012	1215248	237				Biofilm development protein YmgB/AriR.		CDS
+	1215592	1215858	267				Biofilm development protein YmgB/AriR.		CDS	putative two-component-system connector protein AriR
+	1215971	1216219	249	FIG00638803: hypothetical protein	peg	gi|49175990|ref|NC_000913.2|_1216043_1216219		hypothetical protein		CDS	putative protein involved in biofilm formation
+	1216551	1218074	1524	FIG00638205: hypothetical protein	peg	gi|49175990|ref|NC_000913.2|_1216590_1218074		FOG: EAL domain		CDS	EAL domain protein
+	1218206	1218424	219	FIG00638313: hypothetical protein	peg	gi|49175990|ref|NC_000913.2|_1218206_1218424		hypothetical protein		CDS	putative membrane protein
+	1218824	1220344	1521	AidA-I adhesin-like protein	peg	gi|49175990|ref|NC_000913.2|_1218824_1220344		outer membrane autotransporter barrel domain		CDS	outer membrane autotransporter barrel domain protein
+	1220429	1221445	1017	AidA-I adhesin-like protein	peg	gi|49175990|ref|NC_000913.2|_1220552_1221445		outer membrane autotransporter barrel domain		CDS	outer membrane autotransporter barrel domain protein
-	1221528	1221857	330	FIG00637894: hypothetical protein	peg	gi|49175990|ref|NC_000913.2|_1221857_1221528		hypothetical protein		CDS	conserved hypothetical protein
-	1221867	1222211	345	FIG00639301: hypothetical protein	peg	gi|49175990|ref|NC_000913.2|_1222211_1221867		Glycine zipper.		CDS	glycine zipper family protein
+	1222918	1223130	213	Pertactin precursor	peg	gi|49175990|ref|NC_000913.2|_1222918_1223130					outer membrane autotransporter barrel domain protein
-	1223502	1223768	267	Cell division topological specificity factor MinE	peg	gi|49175990|ref|NC_000913.2|_1223768_1223502		cell division topological specificity factor MinE		CDS	cell division topological specificity factor MinE		minE
-	1223772	1224584	813	Septum site-determining protein MinD	peg	gi|49175990|ref|NC_000913.2|_1224584_1223772		septum site-determining protein MinD		CDS	septum site-determining protein MinD		minD
-	1224608	1225303	696	Septum site-determining protein MinC	peg	gi|49175990|ref|NC_000913.2|_1225303_1224608		septum site-determining protein MinC		CDS	septum site-determining protein MinC		minC
+	1225823	1226191	369	orf, hypothetical protein	peg	gi|49175990|ref|NC_000913.2|_1225823_1226191		Fels-1 Prophage Protein-like.		CDS	fels-1 Prophage Protein-like family protein
-	1226294	1226695	402	FIG01045439: hypothetical protein	peg	gi|49175990|ref|NC_000913.2|_1226695_1226294		Bacterial pre-peptidase C-terminal domain.		CDS	conserved hypothetical protein
+	1226937	1227230	294	Protein YcgL	peg	gi|49175990|ref|NC_000913.2|_1227030_1227230		Uncharacterized protein conserved in bacteria		CDS	conserved hypothetical protein
+	1227302	1227961	660	FIG094199: Fumarylacetoacetate hydrolase	peg	gi|49175990|ref|NC_000913.2|_1227302_1227961		2-keto-4-pentenoate hydratase/2-oxohepta-3-ene-1,7-dioic acid hydratase (catechol pathway)		CDS	fumarylacetoacetate (FAA) hydrolase family protein
+	1228038	1228499	462	YcgN (Fragment)	peg	gi|49175990|ref|NC_000913.2|_1228038_1228499		Uncharacterized conserved protein		CDS	flagellin N-methylase family protein
-	1228706	1229617	912	Hemolysin E, chromosomal	peg	gi|49175990|ref|NC_000913.2|_1229617_1228706		Haemolysin E (HlyE).		CDS	hemolysin E, chromosomal		hlyE
+	1229990	1230409	420	Error-prone repair protein UmuD	peg	gi|49175990|ref|NC_000913.2|_1229990_1230409		SOS response UmuD protein. Serine peptidase. MEROPS family S24	3.4.21.-	CDS	protein umuD	3.4.21.-	umuD
+	1230409	1231677	1269	Error-prone, lesion bypass DNA polymerase V (UmuC)	peg	gi|49175990|ref|NC_000913.2|_1230409_1231677		Nucleotidyltransferase/DNA polymerase involved in DNA repair		CDS	impB/mucB/samB family protein
-	1231723	1232253	531	Periplasmic thiol:disulfide oxidoreductase DsbB, required for DsbA reoxidation	peg	gi|49175990|ref|NC_000913.2|_1232253_1231723		Thiol:disulfide interchange protein DsbB		CDS	disulfide bond formation DsbB family protein
-	1232399	1233940	1542	Na+/H+ antiporter NhaB	peg	gi|49175990|ref|NC_000913.2|_1233940_1232399		sodium/proton antiporter, NhaB family (TC 2.A.34.1.1)		CDS	na+/H+ antiporter NhaB		nhaB
+	1234161	1234880	720	Transcriptional regulator for fatty acid degradation FadR, GntR family	peg	gi|49175990|ref|NC_000913.2|_1234161_1234880		transcriptional regulator, GntR family		CDS	fatty acid metabolism transcriptional regulator FadR		fadR
-	1234932	1236464	1533	Stage V sporulation protein involved in spore cortex synthesis (SpoVR)	peg	gi|49175990|ref|NC_000913.2|_1236464_1234932		Uncharacterized conserved protein		CDS	spoVR like family protein
+	1236794	1238092	1299	D-amino acid dehydrogenase small subunit (EC 1.4.99.1)	peg	gi|49175990|ref|NC_000913.2|_1236821_1238092		D-amino acid dehydrogenase small subunit (EC 1.4.99.1)	1.4.99.1	CDS	flavin containing amine oxidoreductase family protein
+	1238102	1239172	1071	alanine racemase 2, catabolic	peg	gi|49175990|ref|NC_000913.2|_1238102_1239172		alanine racemase (EC 5.1.1.1)	5.1.1.1	CDS	alanine racemase	5.1.1.1	alr
-	1239558	1241294	1737	Cell volume regulation protein A	peg	gi|49175990|ref|NC_000913.2|_1241294_1239558		potassium/proton antiporter, CPA1 family (TC 2.A.36)		CDS	transporter associated domain protein
-	1241389	1242303	915	Muramoyltetrapeptide carboxypeptidase (EC 3.4.17.13)	peg	gi|49175990|ref|NC_000913.2|_1242303_1241389		murein tetrapeptidase LD-carboxypeptidase (EC:3.4.17.13). Serine peptidase. MEROPS family S66	3.4.17.13	CDS	murein tetrapeptide carboxypeptidase	3.4.17.13	ldcA
+	1242403	1243014	612	Membrane-bound lytic murein transglycosylase E (EC 3.2.1.-)	peg	gi|49175990|ref|NC_000913.2|_1242403_1243014		Soluble lytic murein transglycosylase and related regulatory proteins (some contain LysM/invasin domains)	3.2.1.-	CDS	transglycosylase SLT domain protein
-	1243016	1243750	735	Inner membrane protein	peg	gi|49175990|ref|NC_000913.2|_1243750_1243016		Predicted glycosyltransferase		CDS	flagellar brake protein YcgR		ycgR
+	1243951	1244205	255	UPF0410 protein YmgE	peg	gi|49175990|ref|NC_000913.2|_1243951_1244205		Predicted membrane protein		CDS	transglycosylase associated family protein
+	1244383	1244823	441	FIG00637958: hypothetical protein	peg	gi|49175990|ref|NC_000913.2|_1244455_1244823		hypothetical protein		CDS	conserved hypothetical protein
-	1244902	1246599	1698	COG1626: Neutral trehalase( EC:3.2.1.28 )	peg	gi|49175990|ref|NC_000913.2|_1246599_1244902		Neutral trehalase	3.2.1.28	CDS	periplasmic trehalase	3.2.1.28	treA
-	1246919	1248337	1419	Phosphoenolpyruvate-dihydroxyacetone phosphotransferase (EC 2.7.1.121), subunit DhaM; DHA-specific IIA component / DHA-specific phosphocarrier protein HPr / DHA-specific EI component	peg	gi|49175990|ref|NC_000913.2|_1248337_1246919		Phosphotransferase System HPr (HPr) Family		CDS	PTS-dependent dihydroxyacetone kinase, phosphotransferase subunit dhaM	2.7.1.-	dhaM
-	1248348	1248980	633	Phosphoenolpyruvate-dihydroxyacetone phosphotransferase (EC 2.7.1.121), ADP-binding subunit DhaL	peg	gi|49175990|ref|NC_000913.2|_1248980_1248348		dihydroxyacetone kinase DhaL subunit (EC 2.7.1.121)	2.7.1.-	CDS	dihydroxyacetone kinase, L subunit	2.7.-.-	dhaL
-	1248991	1250061	1071	Phosphoenolpyruvate-dihydroxyacetone phosphotransferase (EC 2.7.1.121), dihydroxyacetone binding subunit DhaK	peg	gi|49175990|ref|NC_000913.2|_1250061_1248991		dihydroxyacetone kinase DhaK subunit (EC 2.7.1.121)	2.7.1.-	CDS	dihydroxyacetone kinase, DhaK subunit	2.7.1.-	dhaK
+	1250289	1252208	1920	Phosphoenolpyruvate-dihydroxyacetone phosphotransferase operon regulatory protein DhaR	peg	gi|49175990|ref|NC_000913.2|_1250289_1252208		Transcriptional activator of acetoin/glycerol metabolism		CDS	bacterial regulatory , Fis family protein
-	1252308	1255175	2868	Putative adhesion and penetration protein	peg	gi|49175990|ref|NC_000913.2|_1255175_1252308		outer membrane autotransporter barrel domain		CDS	outer membrane autotransporter barrel domain protein
+	1255520	1255699	180	FIG00638199: hypothetical protein	peg	gi|49175990|ref|NC_000913.2|_1255520_1255699		hypothetical protein		CDS	conserved hypothetical protein
-	1255944	1257035	1092	GTP-binding and nucleic acid-binding protein YchF	peg	gi|49175990|ref|NC_000913.2|_1257035_1255944		GTP-binding protein YchF		CDS	GTP-dependent nucleic acid-binding protein engD		engD
-	1257152	1257736	585	Peptidyl-tRNA hydrolase (EC 3.1.1.29)	peg	gi|49175990|ref|NC_000913.2|_1257736_1257152		peptidyl-tRNA hydrolase (EC 3.1.1.29)	3.1.1.29	CDS	peptidyl-tRNA hydrolase	3.1.1.29	pth
+	1258014	1258292	279	Putative membrane protein YchH	peg	gi|49175990|ref|NC_000913.2|_1258014_1258292		Protein of unknown function (DUF2583).		CDS	conserved hypothetical protein
-	1258347	1260026	1680	Putative sulfate permease	peg	gi|49175990|ref|NC_000913.2|_1260026_1258347		high affinity sulphate transporter 1		CDS	putative sulfate transporter ychM
-	1260151	1261164	1014	Ribose-phosphate pyrophosphokinase (EC 2.7.6.1)	peg	gi|49175990|ref|NC_000913.2|_1261098_1260151		ribose-phosphate pyrophosphokinase	2.7.6.1	CDS	ribose-phosphate pyrophosphokinase	2.7.6.1	prs
-	1261249	1262100	852	4-diphosphocytidyl-2-C-methyl-D-erythritol kinase (EC 2.7.1.148)	peg	gi|49175990|ref|NC_000913.2|_1262100_1261249		4-diphosphocytidyl-2-C-methyl-D-erythritol kinase (EC 2.7.1.148)	2.7.1.148	CDS	4-(cytidine 5'-diphospho)-2-C-methyl-D-erythritol kinase	2.7.1.148	ispE
-	1262100	1262723	624	Outer membrane lipoprotein LolB	peg	gi|49175990|ref|NC_000913.2|_1262723_1262100		outer membrane lipoprotein LolB		CDS	outer membrane lipoprotein LolB		lolB
+	1262937	1264193	1257	Glutamyl-tRNA reductase (EC 1.2.1.70)	peg	gi|49175990|ref|NC_000913.2|_1262937_1264193		glutamyl-tRNA reductase (EC 1.2.1.70)	1.2.1.70	CDS	glutamyl-tRNA reductase	1.2.1.70	hemA
+	1264235	1265317	1083	Peptide chain release factor 1	peg	gi|49175990|ref|NC_000913.2|_1264235_1265317		bacterial peptide chain release factor 1 (bRF-1)		CDS	peptide chain release factor 1		prfA
+	1265317	1266150	834	Protein-N(5)-glutamine methyltransferase PrmC, methylates polypeptide chain release factors RF1 and RF2	peg	gi|49175990|ref|NC_000913.2|_1265317_1266150		[protein release factor]-glutamine N5-methyltransferase (EC 2.1.1.-)	2.1.1.-	CDS	protein-(glutamine-N5) methyltransferase, release factor-specific	2.1.1.-	prmC
+	1266147	1266539	393	FIG002082: Protein SirB2	peg	gi|49175990|ref|NC_000913.2|_1266147_1266539		Uncharacterized protein conserved in bacteria		CDS	protein sirB2		sirB2
+	1266543	1267352	810	FIG002708: Protein SirB1	peg	gi|49175990|ref|NC_000913.2|_1266543_1267352		Uncharacterized conserved protein		CDS	tetratricopeptide repeat family protein
+	1267388	1268242	855	2-Keto-3-deoxy-D-manno-octulosonate-8-phosphate synthase (EC 2.5.1.55)	peg	gi|49175990|ref|NC_000913.2|_1267388_1268242		3-deoxy-8-phosphooctulonate synthase	2.5.1.55	CDS	3-deoxy-8-phosphooctulonate synthase	2.5.1.55	kdsA
-	1269972	1271072	1101	Calcium/proton antiporter	peg	gi|49175990|ref|NC_000913.2|_1271072_1269972		calcium/proton exchanger		CDS	calcium/proton antiporter		chaA
+	1271342	1271572	231	Cation transport regulator chaB	peg	gi|49175990|ref|NC_000913.2|_1271342_1271572		Putative cation transport regulator		CDS	cation transport regulator ChaB		chaB
+	1271709	1272425	717	Cation transport protein chaC	peg	gi|49175990|ref|NC_000913.2|_1271709_1272425		Uncharacterized protein involved in cation transport		CDS	chaC-like family protein
-	1272469	1272822	354	Putative ACR protein	peg	gi|49175990|ref|NC_000913.2|_1272822_1272469		Uncharacterized conserved protein involved in intracellular sulfur reduction		CDS	protein ychN		ychN
+	1273007	1274401	1395	Invasin	peg	gi|49175990|ref|NC_000913.2|_1273007_1274401		Protein of unknown function (DUF3442).		CDS	conserved hypothetical protein
-	1274402	1275052	651	Nitrate/nitrite response regulator protein	peg	gi|49175990|ref|NC_000913.2|_1275052_1274402		two component transcriptional regulator, LuxR family		CDS	response regulator		narL
-	1275045	1276841	1797	Nitrate/nitrite sensor protein (EC 2.7.3.-)	peg	gi|49175990|ref|NC_000913.2|_1276841_1275045		Signal transduction histidine kinase, nitrate/nitrite-specific	2.7.13.3	CDS	nitrate/nitrite sensor protein narX	2.7.13.3	narX
+	1276867	1277085	219	FIG00637970: hypothetical protein	peg	gi|49175990|ref|NC_000913.2|_1276867_1277085		hypothetical protein		CDS	putative predicted protein
+	1277180	1278571	1392	Nitrate/nitrite transporter	peg	gi|49175990|ref|NC_000913.2|_1277180_1278571		nitrite extrusion protein (nitrite facilitator)		CDS	nitrite extrusion protein 1		narK
+	1279087	1282830	3744	Respiratory nitrate reductase alpha chain (EC 1.7.99.4)	peg	gi|49175990|ref|NC_000913.2|_1279087_1282830		respiratory nitrate reductase alpha subunit apoprotein	1.7.99.4	CDS	nitrate reductase, alpha subunit	1.7.99.4
+	1282827	1284365	1539	Respiratory nitrate reductase beta chain (EC 1.7.99.4)	peg	gi|49175990|ref|NC_000913.2|_1282827_1284365		respiratory nitrate reductase beta subunit	1.7.99.4	CDS	nitrate reductase, beta subunit	1.7.99.4	narH
+	1284362	1285072	711	Respiratory nitrate reductase delta chain (EC 1.7.99.4)	peg	gi|49175990|ref|NC_000913.2|_1284362_1285072		respiratory nitrate reductase chaperone NarJ		CDS	nitrate reductase molybdenum cofactor assembly chaperone		narJ
+	1285072	1285749	678	Respiratory nitrate reductase gamma chain (EC 1.7.99.4)	peg	gi|49175990|ref|NC_000913.2|_1285072_1285749		respiratory nitrate reductase gamma subunit	1.7.99.4	CDS	respiratory nitrate reductase, gamma subunit	1.7.99.4	narI
-	1287005	1287847	843	Formyltetrahydrofolate deformylase (EC 3.5.1.10)	peg	gi|49175990|ref|NC_000913.2|_1287847_1287005		formyltetrahydrofolate deformylase (EC 3.5.1.10)	3.5.1.10	CDS	formyltetrahydrofolate deformylase	3.5.1.10	purU
-	1287897	1288355	459	UPF0225 protein YchJ	peg	gi|49175990|ref|NC_000913.2|_1288256_1287897		Uncharacterized protein conserved in bacteria		CDS	conserved hypothetical protein
+	1288429	1289373	945	UPF0028 protein YchK	peg	gi|49175990|ref|NC_000913.2|_1288468_1289373		Predicted esterase of the alpha-beta hydrolase superfamily		CDS	patatin-like phospholipase family protein
+	1289465	1290478	1014	Hnr protein	peg	gi|49175990|ref|NC_000913.2|_1289465_1290478		Response regulator containing CheY-like receiver, AAA-type ATPase, and DNA-binding domains		CDS	protein hnr		hnr
+	1290680	1291588	909	UTP--glucose-1-phosphate uridylyltransferase (EC 2.7.7.9)	peg	gi|49175990|ref|NC_000913.2|_1290680_1291588		UDP-glucose pyrophosphorylase (EC 2.7.7.9)	2.7.7.9	CDS	UTP-glucose-1-phosphate uridylyltransferase	2.7.7.9	galU
-	1291732	1292145	414	DNA-binding protein H-NS	peg	gi|49175990|ref|NC_000913.2|_1292145_1291732		nucleoid protein H-NS		CDS	DNA-binding protein H-NS		hns
+	1292750	1293367	618	Thymidine kinase (EC 2.7.1.21)	peg	gi|49175990|ref|NC_000913.2|_1292840_1293367		thymidine kinase (EC 2.7.1.21)	2.7.1.21	CDS	thymidine kinase family protein
-	1293649	1294239	591	Mobile element protein	peg	gi|49175990|ref|NC_000913.2|_1294239_1293649		hypothetical protein		CDS	putative acetaldehyde dehydrogenase 2
-	1294360	1294545	186	Mobile element protein	peg	gi|49175990|ref|NC_000913.2|_1294545_1294360		Insertion element 4 transposase N-terminal.		CDS	insertion element 4 transposase N-terminal family protein
-	1294669	1297344	2676	Alcohol dehydrogenase (EC 1.1.1.1); Acetaldehyde dehydrogenase (EC 1.2.1.10)	peg	gi|49175990|ref|NC_000913.2|_1297344_1294669		acetaldehyde dehydrogenase (EC 1.2.1.10)/alcohol dehydrogenase AdhE (EC 1.1.1.1)	1.2.1.10, 1.1.1.1	CDS	aldehyde-alcohol dehydrogenase	1.2.1.10	adhE
+	1297821	1298468	648	Putative membrane protein	peg	gi|49175990|ref|NC_000913.2|_1297821_1298468		membrane protein, MarC family		CDS	marC integral membrane family protein
-	1298626	1298787	162	FIG00638240: hypothetical protein	peg	gi|49175990|ref|NC_000913.2|_1298787_1298626		hypothetical protein		CDS	putative predicted protein
+	1298495	1298650	156				hypothetical protein		CDS
+	1299161	1300837	1677	Oligopeptide ABC transporter, periplasmic oligopeptide-binding protein OppA (TC 3.A.1.5.1)	peg	gi|49175990|ref|NC_000913.2|_1299206_1300837		ABC-type oligopeptide transport system, periplasmic component		CDS	periplasmic oligopeptide-binding protein		oppA
+	1300923	1301843	921	Oligopeptide transport system permease protein OppB (TC 3.A.1.5.1)	peg	gi|49175990|ref|NC_000913.2|_1300923_1301843		ABC-type dipeptide/oligopeptide/nickel transport systems, permease components		CDS	oligopeptide transport system permease protein oppB		oppB
+	1301858	1302766	909	Oligopeptide transport system permease protein OppC (TC 3.A.1.5.1)	peg	gi|49175990|ref|NC_000913.2|_1301858_1302766		ABC-type dipeptide/oligopeptide/nickel transport systems, permease components		CDS	oligopeptide transport system permease protein oppC		oppC
+	1302778	1303791	1014	Oligopeptide transport ATP-binding protein OppD (TC 3.A.1.5.1)	peg	gi|49175990|ref|NC_000913.2|_1302778_1303791		oligopeptide/dipeptide ABC transporter, ATP-binding protein, C-terminal domain		CDS	oligopeptide/dipeptide ABC transporter, ATP-binding , C-terminal domain protein
+	1303788	1304792	1005	Oligopeptide transport ATP-binding protein OppF (TC 3.A.1.5.1)	peg	gi|49175990|ref|NC_000913.2|_1303788_1304792		oligopeptide/dipeptide ABC transporter, ATP-binding protein, C-terminal domain		CDS	oligopeptide/dipeptide ABC transporter, ATP-binding , C-terminal domain protein
-	1304845	1305174	330	FIG002901: hypothetical protein co-occurring with Cardiolipin synthetase	peg	gi|49175990|ref|NC_000913.2|_1305174_1304845		Uncharacterized protein conserved in bacteria		CDS	conserved hypothetical protein
-	1305209	1306669	1461	Cardiolipin synthetase (EC 2.7.8.-)	peg	gi|49175990|ref|NC_000913.2|_1306669_1305209		cardiolipin synthetase 2 (EC 2.7.8.-)	2.7.8.-	CDS	cardiolipin synthase	2.7.8.-	cls
-	1307040	1308293	1254	Potassium channel protein	peg	gi|49175990|ref|NC_000913.2|_1308248_1307040		K+ transport systems, NAD-binding component		CDS	voltage-gated potassium channel Kch		kch
-	1308593	1308889	297	YciL protein	peg	gi|49175990|ref|NC_000913.2|_1308889_1308593		Uncharacterized protein conserved in bacteria		CDS	protein yciI		yciI
+	1309098	1309832	735	Ferric siderophore transport system, periplasmic binding protein TonB	peg	gi|49175990|ref|NC_000913.2|_1309098_1309832		TonB family C-terminal domain		CDS	protein tonB		tonB
-	1309872	1310270	399	Acyl-CoA thioesterase YciA, involved in membrane biogenesis	peg	gi|49175990|ref|NC_000913.2|_1310216_1309872		Acyl-CoA hydrolase	3.1.2.-	CDS	conserved hypothetical protein
-	1310375	1310914	540	Intracellular septation protein IspA	peg	gi|49175990|ref|NC_000913.2|_1310914_1310375		intracellular septation protein A		CDS	intracellular septation protein A		ispZ
-	1310944	1311687	744	Membrane protein YciC, linked to IspA	peg	gi|49175990|ref|NC_000913.2|_1311687_1310944		Uncharacterised protein family (UPF0259).		CDS	conserved hypothetical protein
+	1312044	1312682	639	Outer membrane protein W precursor	peg	gi|49175990|ref|NC_000913.2|_1312044_1312682		Outer membrane protein W		CDS	outer membrane protein W		ompW
-	1312742	1313248	507	Protein YciE	peg	gi|49175990|ref|NC_000913.2|_1313248_1312742		Uncharacterized protein conserved in bacteria		CDS	protein yciE		yciE
-	1313294	1313815	522	Protein yciF	peg	gi|49175990|ref|NC_000913.2|_1313815_1313294		Uncharacterized protein conserved in bacteria		CDS	protein yciF		yciF
-	1313880	1314059	180	Conidiation-specific protein 10	peg	gi|49175990|ref|NC_000913.2|_1314059_1313880		Stress-induced bacterial acidophilic repeat motif.		CDS	conserved hypothetical protein
-	1314440	1315246	807	Tryptophan synthase alpha chain (EC 4.2.1.20)	peg	gi|49175990|ref|NC_000913.2|_1315246_1314440		tryptophan synthase, alpha chain (EC 4.2.1.20)	4.2.1.20	CDS	tryptophan synthase, alpha subunit	4.2.1.20	trpA
-	1315246	1316439	1194	Tryptophan synthase beta chain (EC 4.2.1.20)	peg	gi|49175990|ref|NC_000913.2|_1316439_1315246		tryptophan synthase, beta chain (EC 4.2.1.20)	4.2.1.20	CDS	tryptophan synthase, beta subunit	4.2.1.20	trpB
-	1316451	1317809	1359	Indole-3-glycerol phosphate synthase (EC 4.1.1.48) / Phosphoribosylanthranilate isomerase (EC 5.3.1.24)	peg	gi|49175990|ref|NC_000913.2|_1317809_1316451		Indole-3-glycerol phosphate synthase	4.1.1.48, 5.3.1.24	CDS	tryptophan biosynthesis protein trpCF	5.3.1.24	trpC
-	1317813	1319408	1596	Anthranilate synthase, amidotransferase component (EC 4.1.3.27) / Anthranilate phosphoribosyltransferase (EC 2.4.2.18) # TrpAb/TrpB	peg	gi|49175990|ref|NC_000913.2|_1319408_1317813		glutamine amidotransferase of anthranilate synthase or aminodeoxychorismate synthase	2.4.2.18, 4.1.3.27	CDS	anthranilate synthase component II	2.4.2.18	trpD
-	1319408	1320970	1563	Anthranilate synthase, aminase component (EC 4.1.3.27)	peg	gi|49175990|ref|NC_000913.2|_1320970_1319408		anthranilate synthase, component I (EC 4.1.3.27)	4.1.3.27	CDS	anthranilate synthase component I	4.1.3.27	trpE
+	1321244	1322125	882	COG0613, Predicted metal-dependent phosphoesterases (PHP family)	peg	gi|49175990|ref|NC_000913.2|_1321265_1322125		Predicted metal-dependent phosphoesterases (PHP family)		CDS	PHP domain protein
+	1322086	1322742	657	YciO family	peg	gi|49175990|ref|NC_000913.2|_1322086_1322742		Sua5/YciO/YrdC/YwlC family protein		CDS	conserved hypothetical protein
+	1322770	1324665	1896	FIG00637979: hypothetical protein	peg	gi|49175990|ref|NC_000913.2|_1322770_1324665		Predicted membrane protein (DUF2207).		CDS	conserved hypothetical protein
+	1324876	1325751	876	Ribosomal large subunit pseudouridine synthase B (EC 4.2.1.70)	peg	gi|49175990|ref|NC_000913.2|_1324876_1325751		ribosomal large subunit pseudouridine synthase B (EC 5.4.99.-)	5.4.99.22	CDS	pseudouridine synthase family protein	5.4.99.-
-	1325791	1326381	591	Cob(I)alamin adenosyltransferase (EC 2.5.1.17)	peg	gi|49175990|ref|NC_000913.2|_1326381_1325791		cob(I)yrinic acid a,c-diamide adenosyltransferase (EC 2.5.1.17)	2.5.1.17	CDS	cob(I)yrinic acid a,c-diamide adenosyltransferase	2.5.1.17	cobO
-	1326378	1327136	759	Putative oxidoreductase	peg	gi|49175990|ref|NC_000913.2|_1327136_1326378		Dehydrogenases with different specificities (related to short-chain alcohol dehydrogenases)		CDS	conserved hypothetical protein
+	1327356	1328405	1050	Possible protease sohB (EC 3.4.21.-)	peg	gi|49175990|ref|NC_000913.2|_1327356_1328405		inner membrane peptidase. Serine peptidase. MEROPS family S49	3.4.21.-	CDS	putative protease sohB
-	1328441	1328692	252	Protein yciN	peg	gi|49175990|ref|NC_000913.2|_1328692_1328441		Protein of unknown function (DUF2498).		CDS	protein yciN		yciN
+	1329072	1331669	2598	DNA topoisomerase I (EC 5.99.1.2)	peg	gi|49175990|ref|NC_000913.2|_1329072_1331669		DNA topoisomerase I (EC 5.99.1.2)	5.99.1.2	CDS	DNA topoisomerase I	5.99.1.2	topA
+	1331879	1332853	975	Cys regulon transcriptional activator CysB	peg	gi|49175990|ref|NC_000913.2|_1331879_1332853		Transcriptional regulator		CDS	HTH-type transcriptional regulator CysB		cysB
+	1333315	1333482	168	FIG00638229: hypothetical protein	peg	gi|49175990|ref|NC_000913.2|_1333315_1333482		hypothetical protein		CDS	conserved hypothetical protein
+	1333855	1336530	2676	Aconitate hydratase (EC 4.2.1.3) @ 2-methylisocitrate dehydratase (EC 4.2.1.99)	peg	gi|49175990|ref|NC_000913.2|_1333855_1336530		aconitase (EC 4.2.1.3)	4.2.1.3	CDS	aconitate hydratase 1	4.2.1.3	acnA
-	1336594	1337184	591	GTP cyclohydrolase II (EC 3.5.4.25)	peg	gi|49175990|ref|NC_000913.2|_1337184_1336594		GTP cyclohydrolase II (EC 3.5.4.25)	3.5.4.25	CDS	GTP cyclohydrolase-2	3.5.4.25	ribA
+	1337354	1338118	765	Phosphatidylglycerophosphatase B (EC 3.1.3.27)	peg	gi|49175990|ref|NC_000913.2|_1337354_1338118		phosphatidylglycerophosphatase (EC 3.1.3.27)	3.1.3.27	CDS	phosphatidylglycerophosphatase B	3.1.3.27	pgpB
+	1338267	1338575	309	Inner membrane protein yciS	peg	gi|49175990|ref|NC_000913.2|_1338267_1338575		Predicted membrane protein		CDS	inner membrane protein yciS		yciS
+	1338582	1339751	1170	Heat shock (predicted periplasmic) protein YciM, precursor	peg	gi|49175990|ref|NC_000913.2|_1338582_1339751		Predicted N-acetylglucosaminyl transferase		CDS	TPR repeat family protein
+	1339885	1340682	798	Orotidine 5'-phosphate decarboxylase (EC 4.1.1.23)	peg	gi|49175990|ref|NC_000913.2|_1339945_1340682		orotidine-5'-phosphate decarboxylase (EC 4.1.1.23)	4.1.1.23	CDS	orotidine 5'-phosphate decarboxylase	4.1.1.23	pyrF
+	1340679	1341008	330	Translation initiation factor SUI1-related protein	peg	gi|49175990|ref|NC_000913.2|_1340679_1341008		translation initiation factor 1 (eIF-1/SUI1)		CDS	conserved hypothetical protein
-	1341134	1341352	219	Osmotically inducible lipoprotein B precursor	peg	gi|49175990|ref|NC_000913.2|_1341352_1341134		Glycine zipper 2TM domain.		CDS	glycine zipper 2TM domain protein
-	1341621	1342370	750	Transcriptional regulatory protein YciT	peg	gi|49175990|ref|NC_000913.2|_1342370_1341621		transcriptional regulator, DeoR family		CDS	deoR C terminal sensor domain protein
-	1342460	1342633	174	FIG00638067: hypothetical protein	peg	gi|49175990|ref|NC_000913.2|_1342633_1342460		hypothetical protein		CDS	putative uPF0509 protein yciZ
-	1342781	1344766	1986	hypothetical protein	peg	gi|49175990|ref|NC_000913.2|_1344598_1342781		diguanylate cyclase/phosphodiesterase	3.1.4.52	CDS	cyclic di-GMP phosphodiesterase Gmr	3.1.4.52	gmr
-	1345002	1346936	1935	Exoribonuclease II (EC 3.1.13.1)	peg	gi|49175990|ref|NC_000913.2|_1346936_1345002		exoribonuclease II	3.1.13.1	CDS	exoribonuclease II	3.1.13.1	rnb
-	1347004	1348131	1128	FIG01220641: hypothetical protein	peg	gi|49175990|ref|NC_000913.2|_1348131_1347004		Uncharacterized protein conserved in bacteria		CDS	putative amidase/amidotransferase
-	1348275	1349063	789	Enoyl-[acyl-carrier-protein] reductase [NADH] (EC 1.3.1.9)	peg	gi|49175990|ref|NC_000913.2|_1349063_1348275		Enoyl-[acyl-carrier-protein] reductase [NADH] (EC 1.3.1.9)	1.3.1.9	CDS	enoyl-[acyl-carrier-protein] reductase [NADH] FabI	1.3.1.9	fabI
-	1349431	1349784	354	FIG00638073: hypothetical protein	peg	gi|49175990|ref|NC_000913.2|_1349784_1349431					conserved hypothetical protein
-	1349852	1350658	807	Peptide transport system ATP-binding protein SapF	peg	gi|49175990|ref|NC_000913.2|_1350658_1349852		ABC-type antimicrobial peptide transport system, ATPase component		CDS	peptide transport system ATP-binding protein SapF		sapF
-	1350660	1351652	993	Peptide transport system ATP-binding protein SapD	peg	gi|49175990|ref|NC_000913.2|_1351652_1350660		oligopeptide/dipeptide ABC transporter, ATP-binding protein, C-terminal domain		CDS	oligopeptide/dipeptide ABC transporter, ATP-binding , C-terminal domain protein
-	1351652	1352542	891	Peptide transport system permease protein SapC	peg	gi|49175990|ref|NC_000913.2|_1352542_1351652		ABC-type antimicrobial peptide transport system, permease component		CDS	peptide transport system permease protein sapC		sapC
-	1352529	1353494	966	Peptide transport system permease protein SapB	peg	gi|49175990|ref|NC_000913.2|_1353494_1352529		ABC-type antimicrobial peptide transport system, permease component		CDS	peptide transport system permease protein sapB		sapB
-	1353491	1355134	1644	Peptide transport periplasmic protein SapA	peg	gi|49175990|ref|NC_000913.2|_1355110_1353491		ABC-type oligopeptide transport system, periplasmic component		CDS	bacterial extracellular solute-binding s, 5 Middle family protein
-	1355447	1355692	246	FIG00639322: hypothetical protein	peg	gi|49175990|ref|NC_000913.2|_1355692_1355447		Protein of unknown function (DUF2543).		CDS	conserved hypothetical protein
-	1355826	1357211	1386	Putrescine importer	peg	gi|49175990|ref|NC_000913.2|_1357211_1355826		putrescine:proton symporter, AAT family (TC 2.A.3.1.13)		CDS	putrescine importer PuuP		puuP
-	1357514	1358932	1419	Gamma-glutamyl-putrescine synthetase (EC 6.3.1.11)	peg	gi|49175990|ref|NC_000913.2|_1358932_1357514		glutamate--putrescine ligase	6.3.1.11	CDS	gamma-glutamylputrescine synthetase PuuA	6.3.1.11	puuA
+	1359156	1359908	753	Gamma-glutamyl-GABA hydrolase (EC 3.5.1.94)	peg	gi|49175990|ref|NC_000913.2|_1359432_1359908		gamma-glutamyl-gamma-aminobutyrate hydrolase	3.5.1.94	CDS	glutamine amidotransferase class-I family protein
+	1359935	1360492	558	Putrescine utilization regulator	peg	gi|49175990|ref|NC_000913.2|_1359935_1360492		transcriptional regulator, XRE family with cupin sensor		CDS	HTH-type transcriptional regulator PuuR		puuR
+	1360767	1362254	1488	Gamma-glutamyl-aminobutyraldehyde dehydrogenase (EC 1.2.1.-)	peg	gi|49175990|ref|NC_000913.2|_1360767_1362254		gamma-glutamyl-gamma-aminobutyraldehyde dehydrogenase	1.2.1.-	CDS	aldehyde dehydrogenase PuuC	1.2.1.5	puuC
+	1362256	1363536	1281	Gamma-glutamyl-putrescine oxidase (EC1.4.3.-)	peg	gi|49175990|ref|NC_000913.2|_1362256_1363536		gamma-glutamylputrescine oxidase	1.4.3.-	CDS	gamma-glutamylputrescine oxidoreductase	1.4.3.-	puuB
+	1363574	1364839	1266	Gamma-aminobutyrate:alpha-ketoglutarate aminotransferase (EC 2.6.1.19)	peg	gi|49175990|ref|NC_000913.2|_1363574_1364839		4-aminobutyrate aminotransferase apoenzyme (EC 2.6.1.19)	2.6.1.19	CDS	4-aminobutyrate transaminase	2.6.1.19	gabT
-	1364959	1365936	978	Psp operon transcriptional activator	peg	gi|49175990|ref|NC_000913.2|_1365936_1364959		psp operon transcriptional activator PspF		CDS	psp operon transcriptional activator		pspF
+	1366103	1366771	669	Phage shock protein A	peg	gi|49175990|ref|NC_000913.2|_1366103_1366771		phage shock protein A (PspA) family protein		CDS	phage shock protein A		pspA
+	1366825	1367049	225	Phage shock protein B	peg	gi|49175990|ref|NC_000913.2|_1366825_1367049		phage shock protein B		CDS	phage shock protein B		pspB
+	1367049	1367408	360	Phage shock protein C	peg	gi|49175990|ref|NC_000913.2|_1367049_1367408		phage shock protein C (PspC) family protein		CDS	phage shock protein C		pspC
+	1367417	1367638	222	Phage shock protein D	peg	gi|49175990|ref|NC_000913.2|_1367417_1367638		phage shock protein PspD		CDS	phage shock PspD family protein
+	1367713	1368027	315	Phage shock protein E precursor	peg	gi|49175990|ref|NC_000913.2|_1367713_1368027		thiosulfate sulfurtransferase (EC 2.8.1.1)		CDS	thiosulfate sulfurtransferase PspE	2.8.1.1	pspE
+	1368240	1369919	1680	Putative sucrose phosphorylase (EC 2.4.1.7)	peg	gi|49175990|ref|NC_000913.2|_1368240_1369919		sucrose phosphorylase (EC 2.4.1.7)	2.4.1.7	CDS	alpha amylase, catalytic domain protein
+	1369933	1371225	1293	ABC-type sugar transport system, periplasmic binding protein YcjN	peg	gi|49175990|ref|NC_000913.2|_1369933_1371225		carbohydrate ABC transporter substrate-binding protein, CUT1 family (TC 3.A.1.1.-)		CDS	bacterial extracellular solute-binding family protein
+	1371246	1372127	882	Inner membrane ABC transporter permease protein YcjO	peg	gi|49175990|ref|NC_000913.2|_1371246_1372127		carbohydrate ABC transporter membrane protein 1, CUT1 family (TC 3.A.1.1.-)		CDS	binding--dependent transport system inner membrane component family protein
+	1372114	1372956	843	Inner membrane ABC transporter permease protein YcjP	peg	gi|49175990|ref|NC_000913.2|_1372114_1372956		carbohydrate ABC transporter membrane protein 2, CUT1 family (TC 3.A.1.1.-)		CDS	binding--dependent transport system inner membrane component family protein
+	1372987	1374039	1053	Zinc-type alcohol dehydrogenase YcjQ	peg	gi|49175990|ref|NC_000913.2|_1372987_1374039		Threonine dehydrogenase and related Zn-dependent dehydrogenases		CDS	zinc-binding dehydrogenase family protein
+	1374058	1374846	789	Sugar phosphate isomerases/epimerases family protein YcjR	peg	gi|49175990|ref|NC_000913.2|_1374058_1374846		Sugar phosphate isomerases/epimerases		CDS	xylose isomerase-like TIM barrel family protein
+	1374856	1375911	1056	Putative oxidoreductase YcjS (EC 1.-.-.-), NADH-binding	peg	gi|49175990|ref|NC_000913.2|_1374868_1375911		Predicted dehydrogenases and related proteins		CDS	conserved hypothetical protein
+	1375908	1378175	2268	Maltose phosphorylase (EC 2.4.1.8) / Trehalose phosphorylase (EC 2.4.1.64)	peg	gi|49175990|ref|NC_000913.2|_1375908_1378175		Trehalose and maltose hydrolases (possible phosphorylases)	3.2.1.-	CDS	glycosyl hydrolase family 65 central catalytic domain protein
+	1378172	1378831	660	Beta-phosphoglucomutase (EC 5.4.2.6)	peg	gi|49175990|ref|NC_000913.2|_1378172_1378831		beta-phosphoglucomutase	5.4.2.6	CDS	beta-phosphoglucomutase	5.4.2.6	pgmB
+	1378845	1379813	969	Multiple sugar ABC transporter, ATP-binding protein	peg	gi|49175990|ref|NC_000913.2|_1378845_1379813		carbohydrate ABC transporter ATP-binding protein, CUT1 family (TC 3.A.1.1.-)		CDS	ABC transporter family protein
+	1379971	1380876	906	Outer membrane protein G precursor	peg	gi|49175990|ref|NC_000913.2|_1379971_1380876		Outer membrane protein G (OmpG).		CDS	outer membrane protein G		ompG
-	1380987	1381985	999	Transcriptional regulator YcjW, LacI family, possibly involved in maltodextrin utilization pathway	peg	gi|49175990|ref|NC_000913.2|_1381985_1380987		transcriptional regulator, LacI family		CDS	helix-turn-helix family protein
+	1382141	1383538	1398	Conserved protein YcjX with nucleoside triphosphate hydrolase domain	peg	gi|49175990|ref|NC_000913.2|_1382141_1383538		Predicted ATPase		CDS	conserved hypothetical protein
+	1383535	1384596	1062	Membrane protein YcjF	peg	gi|49175990|ref|NC_000913.2|_1383535_1384596		TIGR01620 family protein		CDS	conserved hypothetical protein
+	1384744	1386285	1542	Transcriptional repressor protein TyrR	peg	gi|49175990|ref|NC_000913.2|_1384744_1386285		Transcriptional regulator of aromatic amino acids metabolism		CDS	transcriptional regulatory protein tyrR		tyrR
-	1386329	1386835	507	Thiol peroxidase, Tpx-type (EC 1.11.1.15)	peg	gi|49175990|ref|NC_000913.2|_1386835_1386329		thiol peroxidase (atypical 2-Cys peroxiredoxin) (EC 1.11.1.5)	1.11.1.15	CDS	thiol peroxidase	1.11.1.-	tpx
-	1387894	1388622	729	Gamma-D-Glutamyl-meso-Diaminopimelate Amidase	peg	gi|49175990|ref|NC_000913.2|_1388622_1387894		Predicted carboxypeptidase		CDS	zinc carboxypeptidase family protein
+	1386954	1387919	966	L-alanine-DL-glutamate epimerase	peg	gi|49175990|ref|NC_000913.2|_1386954_1387919		L-alanine-DL-glutamate epimerase and related enzymes of enolase superfamily		CDS	L-Ala-D/L-Glu epimerase	5.1.1.-	ycjG
-	1388704	1388886	183	Oxidoreductase (putative)	peg	gi|49175990|ref|NC_000913.2|_1388886_1388704		hypothetical protein		CDS	conserved hypothetical protein
-	1388957	1389877	921	Dienelactone hydrolase and related enzymes	peg	gi|49175990|ref|NC_000913.2|_1389877_1388957		Hydrolases of the alpha/beta superfamily		CDS	conserved hypothetical protein
+	1390015	1390914	900	LysR family transcriptional regulator YcjZ	peg	gi|49175990|ref|NC_000913.2|_1390015_1390914		transcriptional regulator, LysR family		CDS	bacterial regulatory helix-turn-helix , lysR family protein
+	1391251	1392864	1614	Periplasmic Murein Peptide-Binding Protein MppA	peg	gi|49175990|ref|NC_000913.2|_1391251_1392864		ABC-type oligopeptide transport system, periplasmic component		CDS	periplasmic murein peptide-binding protein		mppA
-	1392915	1393946	1032	Mechanosensitive ion channel	peg	gi|49175990|ref|NC_000913.2|_1393946_1392915		Small-conductance mechanosensitive channel		CDS	mechanosensitive ion channel family protein
+	1394100	1395116	1017	Mobile element protein	peg	gi|49175990|ref|NC_000913.2|_1394100_1395116		Transposase and inactivated derivatives, IS5 family		CDS	transposase DDE domain protein
+	1395389	1395646	258	Putative inner membrane protein	peg	gi|49175990|ref|NC_000913.2|_1395389_1395646		Protein of unknown function (DUF2534).		CDS	conserved hypothetical protein
-	1395696	1396646	951	Universal stress protein E	peg	gi|49175990|ref|NC_000913.2|_1396646_1395696		Universal stress protein UspA and related nucleotide-binding proteins		CDS	universal stress protein E		uspE
-	1396798	1397550	753	Fumarate and nitrate reduction regulatory protein	peg	gi|49175990|ref|NC_000913.2|_1397550_1396798		cAMP-binding proteins - catabolite gene activator and regulatory subunit of cAMP-dependent protein kinases		CDS	fumarate and nitrate reduction regulatory protein		fnr
-	1397745	1398260	516	Methylated-DNA--protein-cysteine methyltransferase (EC 2.1.1.63)	peg	gi|49175990|ref|NC_000913.2|_1398260_1397745		O-6-methylguanine DNA methyltransferase	2.1.1.63	CDS	methylated-DNA--protein-cysteine methyltransferase	2.1.1.63	ogt
-	1398271	1399797	1527	Aminobenzoyl-glutamate transport protein	peg	gi|49175990|ref|NC_000913.2|_1399677_1398271		p-Aminobenzoyl-glutamate transporter family		CDS	aminobenzoyl-glutamate transport protein		abgT
-	1399834	1401279	1446	Catalyzes the cleavage of p-aminobenzoyl-glutamate to p-aminobenzoate and glutamate, subunit B	peg	gi|49175990|ref|NC_000913.2|_1401279_1399834		p-Aminobenzoyl-glutamate hydrolase, B subunit		CDS	amidohydrolase family protein
-	1401279	1402589	1311	Catalyzes the cleavage of p-aminobenzoyl-glutamate to p-aminobenzoate and glutamate, subunit A	peg	gi|49175990|ref|NC_000913.2|_1402580_1401279		p-aminobenzoyl-glutamate hydrolase, A subunit		CDS	indole-3-acetyl-aspartic acid hydrolase	3.5.1.-	iaaH
+	1402765	1403673	909	Regulatory protein (induces abgABT, used to catabolize p-aminobenzoyl-glutamate)	peg	gi|49175990|ref|NC_000913.2|_1402765_1403673		Transcriptional regulator		CDS	bacterial regulatory helix-turn-helix , lysR family protein
+	1403654	1403833	180
+	1404003	1404566	564	FIG00638524: hypothetical protein	peg	gi|49175990|ref|NC_000913.2|_1404003_1404566		Uncharacterized protein conserved in bacteria		CDS	smr domain protein
-	1404587	1405879	1293	FIG00638107: hypothetical protein	peg	gi|49175990|ref|NC_000913.2|_1405879_1404587		PAS domain S-box/diguanylate cyclase (GGDEF) domain		CDS	putative diguanylate cyclase YdaM
+	1406074	1407057	984	Zinc transport protein ZntB	peg	gi|49175990|ref|NC_000913.2|_1406074_1407057		Mg2+ and Co2+ transporters		CDS	zinc transport protein ZntB		zntB
+	1407332	1407505	174				hypothetical protein		CDS
+	1407535	1408908	1374	ATP-dependent 23S rRNA helicase DbpA	peg	gi|49175990|ref|NC_000913.2|_1407535_1408908		ATP-dependent RNA helicase DbpA (EC 5.99.1.-)	3.6.4.13	CDS	ATP-independent RNA helicase dbpA	3.6.4.13	dbpA
-	1409037	1409972	936	tRNA(Cytosine32)-2-thiocytidine synthetase	peg	gi|49175990|ref|NC_000913.2|_1409972_1409037		tRNA s(2)C-32 sulfurtransferase (EC 2.8.1.4)		CDS	tRNA 2-thiocytidine biosynthesis protein TtcA		ttcA
-	1410024	1411259	1236	hypothetical protein	peg	gi|49175990|ref|NC_000913.2|_1411259_1410024		Site-specific recombinase XerD		CDS	putative lambdoid prophage Rac integrase
-	1411261	1411476	216	ydaQ protein	peg	gi|49175990|ref|NC_000913.2|_1411476_1411261		Putative excisionase (DUF1233).		CDS	putative excisionase
-	1411555	1411764	210				Protein of unknown function (DUF1187).		CDS
-	1412008	1412817	810	Recombinational DNA repair protein RecT (prophage associated)	peg	gi|49175990|ref|NC_000913.2|_1412817_1412008		recombinase, phage RecT family		CDS	protein recT		recT
-	1412810	1415410	2601	Exodeoxyribonuclease VIII (EC 3.1.11.-)	peg	gi|49175990|ref|NC_000913.2|_1415410_1412810		Enterobacterial exodeoxyribonuclease VIII./PDDEXK-like domain of unknown function (DUF3799).	3.1.11.-	CDS	exodeoxyribonuclease 8	3.1.11.-	recE
-	1415512	1415787	276	Phage protein	peg	gi|49175990|ref|NC_000913.2|_1415787_1415512		hypothetical protein		CDS	putative rac prophage; predicted protein
-	1415862	1416038	177	Putative bacteriophage protein	peg	gi|49175990|ref|NC_000913.2|_1416038_1415862		Rtr1/RPAP2 family.		CDS	rtr1/RPAP2 family protein
-	1416032	1416253	222	Kil protein	peg	gi|49175990|ref|NC_000913.2|_1416253_1416032		hypothetical protein		CDS	protein kil		kil
-	1417180	1417335	156	Mobile element protein	peg	gi|49175990|ref|NC_000913.2|_1417335_1417180		Protein of unknown function (DUF1391).		CDS	conserved hypothetical protein
+	1416572	1417183	612	Superinfection exclusion protein B	peg	gi|49175990|ref|NC_000913.2|_1416878_1417183		Superinfection exclusion protein B.		CDS	superinfection exclusion B family protein
-	1417789	1418265	477				hypothetical protein		CDS
+	1418389	1418685	297				Uncharacterized protein conserved in bacteria, prophage-related		CDS
+	1418708	1419130	423	FIG00639855: hypothetical protein	peg	gi|49175990|ref|NC_000913.2|_1418708_1419130		Protein of unknown function (DUF1019).		CDS	conserved hypothetical protein
+	1419143	1420000	858	FIG00638968: hypothetical protein	peg	gi|49175990|ref|NC_000913.2|_1419143_1420000		Uncharacterized protein conserved in bacteria		CDS	conserved hypothetical protein
+	1420007	1420753	747	Bacteriophage-encoded homolog of DNA replication protein DnaC	peg	gi|49175990|ref|NC_000913.2|_1420007_1420753		phage DNA replication protein (predicted replicative helicase loader)		CDS	DNA replication protein dnaC		dnaC
+	1420776	1421336	561	Uncharacterized protein ydaW	peg	gi|49175990|ref|NC_000913.2|_1420776_1421336		Mn-dependent transcriptional regulator		CDS	conserved hypothetical protein
+	1421363	1421668	306	Endopeptidase (EC 3.4.-.-)	peg	gi|49175990|ref|NC_000913.2|_1421363_1421668		Bacteriophage lysis protein.		CDS	bacteriophage lysis family protein
+	1421806	1423263	1458	Trk system potassium uptake protein TrkG	peg	gi|49175990|ref|NC_000913.2|_1421806_1423263		potassium uptake protein, TrkH family		CDS	trk system potassium uptake protein trkG		trkG
+	1423401	1423664	264	Chromosome (plasmid) partitioning protein ParB	peg	gi|49175990|ref|NC_000913.2|_1423401_1423664		Predicted transcriptional regulators		CDS	parB-like nuclease domain protein
+	1423645	1424004	360	FIG00642729: hypothetical protein	peg	gi|49175990|ref|NC_000913.2|_1423645_1424004		hypothetical protein		CDS	putative rac prophage; predicted protein
+	1424478	1425506	1029	Phage tail length tape-measure protein 1	peg	gi|49175990|ref|NC_000913.2|_1424478_1425506		Prophage tail length tape measure protein.		CDS	prophage tail length tape measure family protein
-	1425770	1426750	981	Mobile element protein	peg	gi|49175990|ref|NC_000913.2|_1426750_1425770		transposase, IS5 family		CDS	transposase DDE domain protein
+	1426838	1427008	171	Attachment invasion locus protein precursor	peg	gi|49175990|ref|NC_000913.2|_1426838_1427008					enterobacterial Ail/Lom family protein
-	1427009	1427182	174	FIG00638731: hypothetical protein	peg	gi|49175990|ref|NC_000913.2|_1427182_1427009					putative predicted protein
-	1427296	1427529	234	hypothetical protein	peg	gi|49175990|ref|NC_000913.2|_1427529_1427296					conserved hypothetical protein
-	1427570	1428307	738	Phage tail fiber protein	peg	gi|49175990|ref|NC_000913.2|_1428307_1427570		hypothetical protein		CDS	conserved domain protein
+	1428438	1430435	1998	Phage tail fiber protein	peg	gi|49175990|ref|NC_000913.2|_1428438_1430435		Phage tail fibre repeat./Phage Tail Collar Domain.		CDS	phage tail fibre repeat family protein
+	1430435	1431010	576	Phage tail fiber assembly protein	peg	gi|49175990|ref|NC_000913.2|_1430435_1431010		Bacteriophage tail assembly protein		CDS	tail fiber assembly protein		tfa
-	1431108	1431698	591	Mobile element protein	peg	gi|49175990|ref|NC_000913.2|_1431698_1431108		Site-specific recombinases, DNA invertase Pin homologs		CDS	putative DNA-invertase from lambdoid prophage Rac
-	1432015	1432248	234	FIG00640097: hypothetical protein	peg	gi|49175990|ref|NC_000913.2|_1432173_1432015		hypothetical protein		CDS	putative rac prophage; predicted DNA-binding transcriptional regulator
+	1432770	1432943	174	FIG00639451: hypothetical protein	peg	gi|49175990|ref|NC_000913.2|_1432770_1432943					conserved hypothetical protein
-	1433209	1433643	435	Universal stress protein F	peg	gi|49175990|ref|NC_000913.2|_1433643_1433209		Universal stress protein UspA and related nucleotide-binding proteins		CDS	conserved hypothetical protein
-	1433784	1434917	1134	Outer membrane protein N precursor	peg	gi|49175990|ref|NC_000913.2|_1434917_1433784		Outer membrane protein (porin)		CDS	outer membrane protein N		ompN
-	1435284	1438808	3525	Pyruvate-flavodoxin oxidoreductase (EC 1.2.7.-)	peg	gi|49175990|ref|NC_000913.2|_1438808_1435284		pyruvate:ferredoxin (flavodoxin) oxidoreductase, homodimeric	1.2.7.-	CDS	ferredoxin (flavodoxin) oxidoreductase	1.2.7.1	nifJ
-	1439345	1439767	423	Heat shock protein hslJ	peg	gi|49175990|ref|NC_000913.2|_1439767_1439345		Heat shock protein		CDS	heat shock protein hslJ		hslJ
+	1439082	1439348	267	probable lipoprotein YPO2331	peg	gi|49175990|ref|NC_000913.2|_1439082_1439348		Putative hemolysin		CDS	conserved hypothetical protein
-	1439878	1440867	990	D-lactate dehydrogenase (EC 1.1.1.28)	peg	gi|49175990|ref|NC_000913.2|_1440867_1439878		Lactate dehydrogenase and related dehydrogenases	1.1.1.28	CDS	D-lactate dehydrogenase	1.1.1.28	ldhA
+	1441075	1443714	2640	Putative uncharacterized protein ydbH	peg	gi|49175990|ref|NC_000913.2|_1441075_1443714		Dicarboxylate transport.		CDS	dicarboxylate transport family protein
+	1443711	1443896	186	Uncharacterized protein ynbE; probable lipoprotein STY1424	peg	gi|49175990|ref|NC_000913.2|_1443711_1443896		YnbE-like lipoprotein.		CDS	ynbE-like lipofamily protein
+	1443904	1444230	327	Putative uncharacterized protein ydbL, may be related to amine metabolism	peg	gi|49175990|ref|NC_000913.2|_1443904_1444230		Uncharacterized protein conserved in bacteria		CDS	conserved hypothetical protein
-	1444402	1445307	906	Transcriptional activator feaR	peg	gi|49175990|ref|NC_000913.2|_1445295_1444402		transcriptional regulator, AraC family		CDS	transcriptional activator feaR		feaR
+	1445543	1447042	1500	Phenylacetaldehyde dehydrogenase (EC 1.2.1.39)	peg	gi|49175990|ref|NC_000913.2|_1445543_1447042		phenylacetaldehyde dehydrogenase (EC 1.2.1.39)	1.2.1.39	CDS	phenylacetaldehyde dehydrogenase	1.2.1.39	feaB
-	1447100	1449373	2274	Monoamine oxidase (1.4.3.4)	peg	gi|49175990|ref|NC_000913.2|_1449373_1447100		tyramine oxidase (EC 1.4.3.-)	1.4.3.21	CDS	primary amine oxidase	1.4.3.21	tynA
-	1449621	1451666	2046	COG1012: NAD-dependent aldehyde dehydrogenases	peg	gi|49175990|ref|NC_000913.2|_1451666_1449621		phenylacetic acid degradation protein paaN		CDS	phenylacetic acid degradation protein paaN		paaN
+	1451951	1452880	930	Phenylacetate-CoA oxygenase, PaaG subunit	peg	gi|49175990|ref|NC_000913.2|_1451951_1452880		phenylacetate-CoA oxygenase, PaaG subunit		CDS	phenylacetic acid degradation protein paaA		paaA
+	1452892	1453179	288	Phenylacetate-CoA oxygenase, PaaH subunit	peg	gi|49175990|ref|NC_000913.2|_1452892_1453179		phenylacetate-CoA oxygenase, PaaH subunit		CDS	phenylacetic acid degradation B family protein
+	1453188	1453934	747	Phenylacetate-CoA oxygenase, PaaI subunit	peg	gi|49175990|ref|NC_000913.2|_1453188_1453934		phenylacetate-CoA oxygenase, PaaI subunit		CDS	phenylacetic acid degradation protein paaC		paaC
+	1453949	1454446	498	Phenylacetate-CoA oxygenase, PaaJ subunit	peg	gi|49175990|ref|NC_000913.2|_1453949_1454446		phenylacetate-CoA oxygenase, PaaJ subunit		CDS	phenylacetate-CoA oxygenase, PaaJ subunit		paaJ
+	1454454	1455524	1071	Phenylacetate-CoA oxygenase/reductase, PaaK subunit	peg	gi|49175990|ref|NC_000913.2|_1454454_1455524		phenylacetate-CoA oxygenase/reductase, PaaK subunit		CDS	2Fe-2S iron-sulfur cluster binding domain protein
+	1455521	1456288	768	Phenylacetate degradation enoyl-CoA hydratase PaaA (EC 4.2.1.17)	peg	gi|49175990|ref|NC_000913.2|_1455521_1456288		Enoyl-CoA hydratase/carnithine racemase	4.2.1.17	CDS	putative enoyl-CoA hydratase, mitochondrial
+	1456288	1457076	789	Phenylacetate degradation enoyl-CoA hydratase PaaB (EC 4.2.1.17)	peg	gi|49175990|ref|NC_000913.2|_1456288_1457076		phenylacetate degradation probable enoyl-CoA hydratase paaB		CDS	phenylacetate degradation putative enoyl-CoA hydratase PaaB	4.2.1.17	paaB
+	1457078	1458505	1428	3-hydroxyacyl-CoA dehydrogenase PaaC (EC 1.1.1.-)	peg	gi|49175990|ref|NC_000913.2|_1457078_1458505		3-hydroxyacyl-CoA dehydrogenase PaaC	1.1.1.157	CDS	3-hydroxyacyl-CoA dehydrogenase PaaC	1.1.1.-	paaC
+	1458495	1458917	423	Phenylacetic acid degradation protein PaaD, thioesterase	peg	gi|49175990|ref|NC_000913.2|_1458495_1458917		phenylacetic acid degradation protein PaaD	3.1.2.-	CDS	phenylacetic acid degradation protein PaaD		paaD
+	1458917	1460122	1206	Phenylacetic acid degradation protein PaaE, ketothiolase	peg	gi|49175990|ref|NC_000913.2|_1458917_1460122		3-oxoadipyl-CoA thiolase	2.3.1.-	CDS	3-oxoadipyl-CoA thiolase	2.3.1.174	pcaF
+	1460149	1461462	1314	Phenylacetate-coenzyme A ligase (EC 6.2.1.30) PaaF	peg	gi|49175990|ref|NC_000913.2|_1460149_1461462		phenylacetate-CoA ligase (EC 6.2.1.30)	6.2.1.30	CDS	phenylacetate-CoA ligase	6.2.1.30	paaF
+	1461563	1462513	951	Phenylacetic acid degradation operon negative regulatory protein PaaX	peg	gi|49175990|ref|NC_000913.2|_1461563_1462513		transcriptional regulator, PaaX family		CDS	phenylacetic acid degradation operon negative regulatory protein PaaX		paaX
+	1462495	1463085	591	Phenylacetic acid degradation protein PaaY	peg	gi|49175990|ref|NC_000913.2|_1462495_1463085		phenylacetic acid degradation protein PaaY		CDS	phenylacetic acid degradation protein PaaY		paaY
-	1465945	1466850	906	Mobile element protein	peg	gi|49175990|ref|NC_000913.2|_1466850_1465945		Transposase and inactivated derivatives		CDS	integrase core domain protein
+	1463416	1465974	2559	BigB	peg	gi|49175990|ref|NC_000913.2|_1463434_1465974		hypothetical protein		CDS	autotransporter (AT) family porin		ydbA
-	1466808	1467173	366	Mobile element protein	peg	gi|49175990|ref|NC_000913.2|_1467173_1466808		Transposase and inactivated derivatives		CDS	transposase family protein
+	1467382	1468533	1152	Mobile element protein	peg	gi|49175990|ref|NC_000913.2|_1467382_1468533		Transposase and inactivated derivatives, IS30 family		CDS	integrase core domain protein
+	1468714	1472037	3324	putative BigB-like protein	peg	gi|49175990|ref|NC_000913.2|_1469113_1472037		Autotransporter beta-domain.		CDS	autotransporter beta-domain protein
+	1472245	1473105	861	Aldo-keto reductase	peg	gi|49175990|ref|NC_000913.2|_1472245_1473105		Predicted oxidoreductases (related to aryl-alcohol dehydrogenases)		CDS	putative oxidoreductase YdbC
+	1473168	1475474	2307	FIG00638289: hypothetical protein	peg	gi|49175990|ref|NC_000913.2|_1473168_1475474		Protein of unknown function (DUF2773).		CDS	conserved hypothetical protein
+	1475645	1476250	606	CDP-diacylglycerol--glycerol-3-phosphate 3-phosphatidyltransferase (EC 2.7.8.5)	peg	gi|49175990|ref|NC_000913.2|_1475645_1476250		Phosphatidylglycerophosphate synthase		CDS	inner membrane protein ynbA		ynbA
+	1476250	1477146	897	Phosphatidate cytidylyltransferase (EC 2.7.7.41)	peg	gi|49175990|ref|NC_000913.2|_1476250_1477146		Predicted CDP-diglyceride synthetase/phosphatidate cytidylyltransferase	2.7.7.41	CDS	cytidylyltransferase family protein
+	1477162	1478919	1758	Putative lipase in cluster with Phosphatidate cytidylyltransferase	peg	gi|49175990|ref|NC_000913.2|_1477162_1478919		Lysophospholipase		CDS	conserved hypothetical protein
+	1478909	1480225	1317	Ser/Thr and Tyr protein phosphatase (dual specificity)	peg	gi|49175990|ref|NC_000913.2|_1478957_1480225		Predicted protein-tyrosine phosphatase		CDS	conserved hypothetical protein
-	1480279	1480884	606	FMN-dependent NADH-azoreductase	peg	gi|49175990|ref|NC_000913.2|_1480884_1480279		Acyl carrier protein phosphodiesterase	1.7.-	CDS	NADPH-dependent FMN reductase family protein
+	1481085	1484987	3903	ATP-dependent helicase HrpA	peg	gi|49175990|ref|NC_000913.2|_1481085_1484987		ATP-dependent helicase HrpA	3.6.4.13	CDS	ATP-dependent helicase HrpA	3.6.4.-	hrpA
+	1485259	1486059	801	Protein ydcF	peg	gi|49175990|ref|NC_000913.2|_1485259_1486059		Uncharacterized conserved protein		CDS	protein ydcF		ydcF
+	1486256	1487695	1440	Aldehyde dehydrogenase A (EC 1.2.1.22) / Glycolaldehyde dehydrogenase (EC 1.2.1.21)	peg	gi|49175990|ref|NC_000913.2|_1486256_1487695		lactaldehyde dehydrogenase (EC 1.2.1.22)	1.2.1.21, 1.2.1.22	CDS	lactaldehyde dehydrogenase	1.2.1.21	aldA
-	1487737	1487988	252	NAD-dependent glyceraldehyde-3-phosphate dehydrogenase (EC 1.2.1.12)	peg	gi|49175990|ref|NC_000913.2|_1487988_1487737		Glyceraldehyde-3-phosphate dehydrogenase/erythrose-4-phosphate dehydrogenase		CDS	glyceraldehyde 3-phosphate dehydrogenase, C-terminal domain protein
-	1487985	1488389	405	NAD-dependent glyceraldehyde-3-phosphate dehydrogenase (EC 1.2.1.12)	peg	gi|49175990|ref|NC_000913.2|_1488389_1487985		Glyceraldehyde-3-phosphate dehydrogenase/erythrose-4-phosphate dehydrogenase		CDS	glyceraldehyde 3-phosphate dehydrogenase, C-terminal domain protein
+	1488890	1489456	567	Cytochrome b(561)	peg	gi|49175990|ref|NC_000913.2|_1488890_1489456		Cytochrome B561		CDS	conserved hypothetical protein
+	1489701	1489874	174	FIG00638461: hypothetical protein	peg	gi|49175990|ref|NC_000913.2|_1489701_1489874		hypothetical protein		CDS	conserved hypothetical protein
-	1489986	1490153	168				hypothetical protein		CDS
-	1490090	1490241	152
+	1490494	1492134	1641	Methyl-accepting chemotaxis protein III (ribose and galactose chemoreceptor protein)	peg	gi|49175990|ref|NC_000913.2|_1490542_1492134		methyl-accepting chemotaxis sensory transducer with TarH sensor		CDS	methyl-accepting chemotaxis protein III		trg
-	1492172	1493095	924	LysR family transcriptional regulator YdcI	peg	gi|49175990|ref|NC_000913.2|_1493095_1492172		Transcriptional regulator		CDS	bacterial regulatory helix-turn-helix , lysR family protein
+	1493312	1494655	1344	Putative cytoplasmic protein	peg	gi|49175990|ref|NC_000913.2|_1493312_1494655		Uncharacterized protein conserved in bacteria		CDS	conserved hypothetical protein
+	1494916	1496535	1620	Glucans biosynthesis protein D precursor	peg	gi|49175990|ref|NC_000913.2|_1494916_1496535		Periplasmic glucans biosynthesis protein		CDS	glucans biosynthesis protein D		mdoD
+	1496675	1496899	225	YdcH protein	peg	gi|49175990|ref|NC_000913.2|_1496675_1496899		Uncharacterized protein conserved in bacteria		CDS	conserved hypothetical protein
-	1497493	1498473	981	FIG005189: putative transferase clustered with tellurite resistance proteins TehA/TehB	peg	gi|49175990|ref|NC_000913.2|_1498473_1497493		hypothetical protein		CDS	putative transferase
+	1496962	1497501	540	Ribosomal-protein-L7p-serine acetyltransferase	peg	gi|49175990|ref|NC_000913.2|_1496962_1497501		[LSU ribosomal protein L12P]-serine N-acetyltransferase (EC:2.3.1.-)	2.3.1.-	CDS	ribosomal-protein-serine acetyltransferase	2.3.1.-	rimL
+	1498585	1499589	1005	Tellurite resistance protein TehA	peg	gi|49175990|ref|NC_000913.2|_1498585_1499589		C4-dicarboxylate transporter/malic acid transport protein		CDS	tellurite resistance protein tehA		tehA
+	1499586	1500179	594	Tellurite resistance protein TehB	peg	gi|49175990|ref|NC_000913.2|_1499586_1500179		tellurite resistance protein TehB		CDS	tellurite resistance protein TehB		tehB
+	1500481	1501149	669	Uncharacterized membrane lipoprotein clustered with tellurite resistance proteins TehA/TehB	peg	gi|49175990|ref|NC_000913.2|_1500481_1501149		Protein of unknown function (DUF3313).		CDS	conserved hypothetical protein
-	1501167	1501334	168	Mobile element protein	peg	gi|49175990|ref|NC_000913.2|_1501334_1501167					transposase IS200 like family protein
-	1501386	1501673	288				Transposase and inactivated derivatives		CDS
+	1501741	1502889	1149	putative virulence protein	peg	gi|49175990|ref|NC_000913.2|_1501741_1502889		transposase, IS605 OrfB family, central region		CDS	transposase, IS605 OrfB family
-	1502929	1504104	1176	Benzoate transport protein	peg	gi|49175990|ref|NC_000913.2|_1504104_1502929		benzoate transporter		CDS	inner membrane protein ydcO		ydcO
+	1504196	1504732	537	Transcriptional regulator yidN, Cro/CI family	peg	gi|49175990|ref|NC_000913.2|_1504196_1504732		transcriptional regulator, XRE family with cupin sensor		CDS	helix-turn-helix family protein
+	1504763	1506766	2004	putative collagenase	peg	gi|49175990|ref|NC_000913.2|_1504763_1506766		Collagenase and related proteases	3.4.-	CDS	conserved hypothetical protein
-	1506858	1507028	171	FIG01045143: hypothetical protein	peg	gi|49175990|ref|NC_000913.2|_1507028_1506858		Protein of unknown function (DUF2554).		CDS	conserved hypothetical protein
+	1507310	1507486	177				YcfA-like protein.		CDS
+	1507511	1507948	438	FIG00638106: hypothetical protein	peg	gi|49175990|ref|NC_000913.2|_1507511_1507948		Uncharacterized conserved protein		CDS	antitoxin HicB		hicB
+	1508027	1509433	1407	COG1167: Transcriptional regulators containing a DNA-binding HTH domain and an aminotransferase domain (MocR family) and their eukaryotic orthologs	peg	gi|49175990|ref|NC_000913.2|_1508027_1509433		transcriptional regulator, GntR family		CDS	conserved hypothetical protein
+	1509678	1510823	1146	ABC transporter, periplasmic spermidine putrescine-binding protein PotD (TC 3.A.1.11.1)	peg	gi|49175990|ref|NC_000913.2|_1509678_1510823		Spermidine/putrescine-binding periplasmic protein		CDS	bacterial extracellular solute-binding family protein
+	1510841	1511854	1014	Putrescine transport ATP-binding protein PotA (TC 3.A.1.11.1)	peg	gi|49175990|ref|NC_000913.2|_1510841_1511854		ABC-type spermidine/putrescine transport systems, ATPase components		CDS	ABC transporter family protein
+	1511855	1512796	942	Spermidine Putrescine ABC transporter permease component PotB (TC 3.A.1.11.1)	peg	gi|49175990|ref|NC_000913.2|_1511855_1512796		ABC-type spermidine/putrescine transport system, permease component I		CDS	inner membrane ABC transporter permease protein ydcU		ydcU
+	1512786	1513580	795	Spermidine Putrescine ABC transporter permease component potC (TC_3.A.1.11.1)	peg	gi|49175990|ref|NC_000913.2|_1512786_1513580		ABC-type spermidine/putrescine transport system, permease component II		CDS	inner membrane ABC transporter permease protein ydcV		ydcV
+	1513602	1515026	1425	4-aminobutyraldehyde dehydrogenase (EC 1.2.1.19)	peg	gi|49175990|ref|NC_000913.2|_1513602_1515026		1-pyrroline dehydrogenase	1.2.1.19	CDS	1-pyrroline dehydrogenase	1.2.1.19	ydcW
+	1515338	1515586	249	FIG00638290: hypothetical protein	peg	gi|49175990|ref|NC_000913.2|_1515338_1515586		Protein of unknown function (DUF2566).		CDS	conserved hypothetical protein
+	1515672	1515905	234	FIG01045262: hypothetical protein	peg	gi|49175990|ref|NC_000913.2|_1515672_1515905		Protein of unknown function (DUF2526).		CDS	conserved hypothetical protein
-	1515906	1516355	450	Putative inner membrane protein	peg	gi|49175990|ref|NC_000913.2|_1516355_1515906		Uncharacterized protein conserved in bacteria		CDS	inner membrane protein ydcZ		ydcZ
-	1516352	1516933	582	Putative acetyltransferase	peg	gi|49175990|ref|NC_000913.2|_1516933_1516352		Sortase and related acyltransferases	2.3.1.183	CDS	acetyltransferase family protein
+	1517051	1518088	1038	Putative oxidoreductase YncB	peg	gi|49175990|ref|NC_000913.2|_1517051_1518088		Putative NADP-dependent oxidoreductases		CDS	zinc-binding dehydrogenase family protein
+	1518286	1518951	666	Transcriptional regulator, GntR family	peg	gi|49175990|ref|NC_000913.2|_1518286_1518951		transcriptional regulator, GntR family		CDS	HTH-type transcriptional regulator mcbR		mcbR
-	1518987	1521089	2103	Probable tonB-dependent receptor yncD precursor	peg	gi|49175990|ref|NC_000913.2|_1521089_1518987		TonB-dependent siderophore receptor		CDS	tonB-dependent siderophore receptor family protein
+	1521331	1522392	1062	FIG00638561: hypothetical protein	peg	gi|49175990|ref|NC_000913.2|_1521331_1522392		Uncharacterized conserved protein		CDS	conserved hypothetical protein
-	1522505	1524004	1500	L-asparagine permease	peg	gi|49175990|ref|NC_000913.2|_1524004_1522505		asparagine:proton symporter, AAT family (TC 2.A.3.1.8)		CDS	amino acid permease family protein
+	1524271	1524888	618	Uncharacterized GST-like protein yncG	peg	gi|49175990|ref|NC_000913.2|_1524271_1524888		Glutathione S-transferase		CDS	putative glutathione S-transferase
+	1524964	1525176	213	FIG00641231: hypothetical protein	peg	gi|49175990|ref|NC_000913.2|_1524964_1525176		hypothetical protein		CDS	conserved hypothetical protein
+	1525914	1527962	2049	core protein	peg	gi|49175990|ref|NC_000913.2|_1525914_1527962		RHS repeat-associated core domain		CDS	RHS repeat-associated core domain protein
+	1527946	1528428	483	hypothetical protein	peg	gi|49175990|ref|NC_000913.2|_1528195_1528428		hypothetical protein		CDS	putative dCTP deaminase
+	1528610	1529356	747	Transposase	peg	gi|49175990|ref|NC_000913.2|_1528610_1529356		Transposase		CDS	H repeat-associated protein yhhI		yhhI
+	1529840	1530976	1137	Mobile element protein	peg	gi|49175990|ref|NC_000913.2|_1529840_1530976		transposase, IS4 family		CDS	H repeat-associated protein ydcC		ydcC
-	1531306	1531875	570	NAD(P)H-flavin oxidoreductase	peg	gi|49175990|ref|NC_000913.2|_1531875_1531306		Conserved protein/domain typically associated with flavoprotein oxygenases, DIM6/NTAB family		CDS	flavin reductase like domain protein
+	1531076	1531309	234	Probable tautomerase ydcE (EC 5.3.2.-)	peg	gi|49175990|ref|NC_000913.2|_1531076_1531309		Uncharacterized protein, 4-oxalocrotonate tautomerase homolog	5.3.2.-	CDS	tautomerase pptA	5.3.2.-	pptA
+	1532048	1532893	846	N-hydroxyarylamine O-acetyltransferase (EC 2.3.1.118)	peg	gi|49175990|ref|NC_000913.2|_1532048_1532893		Arylamine N-acetyltransferase	2.3.1.118	CDS	N-hydroxyarylamine O-acetyltransferase	2.3.1.118	nhoA
-	1532989	1533882	894	Phenazine biosynthesis protein PhzF	peg	gi|49175990|ref|NC_000913.2|_1533882_1532989		phenazine biosynthesis protein PhzF family		CDS	conserved hypothetical protein
-	1533961	1534641	681	Respiratory nitrate reductase gamma chain (EC 1.7.99.4)	peg	gi|49175990|ref|NC_000913.2|_1534641_1533961		respiratory nitrate reductase gamma subunit	1.7.99.4	CDS	respiratory nitrate reductase, gamma subunit	1.7.99.4	narI
-	1534638	1535333	696	Respiratory nitrate reductase delta chain (EC 1.7.99.4)	peg	gi|49175990|ref|NC_000913.2|_1535333_1534638		respiratory nitrate reductase chaperone NarJ		CDS	nitrate reductase molybdenum cofactor assembly chaperone		narJ
-	1535333	1536877	1545	Respiratory nitrate reductase beta chain (EC 1.7.99.4)	peg	gi|49175990|ref|NC_000913.2|_1536877_1535333		respiratory nitrate reductase beta subunit	1.7.99.4	CDS	nitrate reductase, beta subunit	1.7.99.4	narH
-	1536874	1540614	3741	Respiratory nitrate reductase alpha chain (EC 1.7.99.4)	peg	gi|49175990|ref|NC_000913.2|_1540614_1536874		respiratory nitrate reductase alpha subunit apoprotein	1.7.99.4	CDS	nitrate reductase, alpha subunit	1.7.99.4
-	1540696	1542084	1389	Nitrate/nitrite transporter	peg	gi|49175990|ref|NC_000913.2|_1542084_1540696		nitrite extrusion protein (nitrite facilitator)		CDS	nitrite extrusion protein 2		narU
-	1542408	1542743	336				hypothetical protein		CDS
-	1542782	1543738	957	internalin, putative	peg	gi|49175990|ref|NC_000913.2|_1543738_1542782		hypothetical protein		CDS	leucine Rich Repeat family protein
-	1543762	1544052	291	Outer membrane porin protein NmpC precursor	peg	gi|49175990|ref|NC_000913.2|_1544052_1543762		Outer membrane protein (porin)		CDS	gram-negative porin family protein
-	1544312	1545136	825	Permease of the drug/metabolite transporter (DMT) superfamily	peg	gi|49175990|ref|NC_000913.2|_1545136_1544312		EamA-like transporter family.		CDS	inner membrane protein yddG		yddG
+	1545425	1546012	588				formate dehydrogenase (quinone-dependent) catalytic subunit		CDS	molybdopterin oxidoreductase family protein
+	1545425	1548472	3048	Formate dehydrogenase N alpha subunit (EC 1.2.1.2) @ selenocysteine-containing	peg	gi|49175990|ref|NC_000913.2|_1545425_1548472		formate dehydrogenase (quinone-dependent) catalytic subunit	1.2.1.2	CDS	formate dehydrogenase, alpha subunit	1.2.1.2
+	1548485	1549369	885	formate dehydrogenase-N, nitrate-inducible, iron-sulfur beta subunit	peg	gi|49175990|ref|NC_000913.2|_1548485_1549369		formate dehydrogenase (quinone-dependent) iron-sulfur subunit		CDS	formate dehydrogenase, beta subunit	1.2.1.2	fdxH
+	1549362	1550015	654	Formate dehydrogenase N gamma subunit (EC 1.2.1.2)	peg	gi|49175990|ref|NC_000913.2|_1549362_1550015		formate dehydrogenase, gamma subunit		CDS	formate dehydrogenase, gamma subunit	1.2.1.2
+	1550100	1550252	153	hypothetical protein	peg	gi|49175990|ref|NC_000913.2|_1550100_1550252
-	1550422	1550706	285	HigA protein (antitoxin to HigB)	peg	gi|49175990|ref|NC_000913.2|_1550706_1550422		addiction module antidote protein, HigA family		CDS	addiction module antidote protein, HigA family		higA
-	1550852	1551862	1011	Alcohol dehydrogenase (EC 1.1.1.1)	peg	gi|49175990|ref|NC_000913.2|_1551862_1550852		Zn-dependent alcohol dehydrogenases	1.1.1.1	CDS	alcohol dehydrogenase, propanol-preferring	1.1.1.1	adhP
-	1551996	1553720	1725	NAD-dependent malic enzyme (EC 1.1.1.38)	peg	gi|49175990|ref|NC_000913.2|_1553720_1551996		NAD-dependent malic enzyme (EC 1.1.1.38)	1.1.1.38	CDS	NAD-dependent malic enzyme	1.1.1.38	maeA
-	1554089	1554304	216	Bdm protein	peg	gi|49175990|ref|NC_000913.2|_1554304_1554089		Putative biofilm-dependent modulation protein.		CDS	biofilm-dependent modulation family protein
+	1554649	1555080	432	Osmotically inducible protein C	peg	gi|49175990|ref|NC_000913.2|_1554649_1555080		peroxiredoxin, OsmC subfamily		CDS	peroxiredoxin osmC	1.11.1.15	osmC
-	1555136	1556062	927	Dipeptide transport ATP-binding protein DppF (TC 3.A.1.5.2)	peg	gi|49175990|ref|NC_000913.2|_1556062_1555136		oligopeptide/dipeptide ABC transporter, ATP-binding protein, C-terminal domain		CDS	oligopeptide/dipeptide ABC transporter, ATP-binding , C-terminal domain protein
-	1556055	1557041	987	Dipeptide transport system permease protein DppC (TC 3.A.1.5.2); Putative hemine transporter ATP-binding subunit	peg	gi|49175990|ref|NC_000913.2|_1557041_1556055		oligopeptide/dipeptide ABC transporter, ATP-binding protein, C-terminal domain		CDS	oligopeptide/dipeptide ABC transporter, ATP-binding , C-terminal domain protein
-	1557038	1557934	897	Dipeptide transport system permease protein DppC (TC 3.A.1.5.2); Putative hemine transporter ATP-binding subunit	peg	gi|49175990|ref|NC_000913.2|_1557934_1557038		ABC-type dipeptide/oligopeptide/nickel transport systems, permease components		CDS	putative D,D-dipeptide transport system permease protein ddpC
-	1557931	1558953	1023	Dipeptide transport system permease protein DppB (TC 3.A.1.5.2); putative hemin permease	peg	gi|49175990|ref|NC_000913.2|_1558953_1557931		ABC-type dipeptide/oligopeptide/nickel transport systems, permease components		CDS	putative D,D-dipeptide transport system permease protein ddpB
-	1558955	1560505	1551	Dipeptide-binding ABC transporter, periplasmic substrate-binding component (TC 3.A.1.5.2); Putative hemin-binding lipoprotein	peg	gi|49175990|ref|NC_000913.2|_1560415_1558955		ABC-type dipeptide transport system, periplasmic component		CDS	bacterial extracellular solute-binding s, 5 Middle family protein
-	1560519	1561100	582	D-alanyl-D-alanine dipeptidase (EC 3.4.13.-); Putative metaloprotease associated with hemin utilization	peg	gi|49175990|ref|NC_000913.2|_1561100_1560519		D-alanyl-D-alanine dipeptidase	3.4.13.22	CDS	D-alanyl-D-alanine dipeptidase	3.4.13.22	ddpX
-	1561358	1563781	2424	Heme-regulated cyclic AMP phosphodiesterase (EC 3.1.4.-)	peg	gi|49175990|ref|NC_000913.2|_1563781_1561358		diguanylate cyclase/phosphodiesterase with PAS/PAC sensor(s)	3.1.4.52	CDS	oxygen sensor protein DosP	3.1.4.52	dosP
-	1563782	1565164	1383	Putative Heme-regulated two-component response regulator	peg	gi|49175990|ref|NC_000913.2|_1565164_1563782		diguanylate cyclase (GGDEF) domain	2.7.7.65	CDS	diguanylate cyclase domain protein
-	1565528	1566847	1320	COG1649 predicted glycoside hydrolase	peg	gi|49175990|ref|NC_000913.2|_1566682_1565528		Uncharacterized protein conserved in bacteria		CDS	conserved hypothetical protein
-	1566978	1568513	1536	Probable glutamate/gamma-aminobutyrate antiporter	peg	gi|49175990|ref|NC_000913.2|_1568513_1566978		glutamate:gamma-aminobutyrate antiporter, GGA family (TC 2.A.3.7.1)		CDS	gamma-aminobutyrate antiporter		gadC
-	1568669	1570069	1401	Glutamate decarboxylase (EC 4.1.1.15)	peg	gi|49175990|ref|NC_000913.2|_1570069_1568669		glutamate decarboxylase (EC 4.1.1.15)	4.1.1.15	CDS	glutamate decarboxylase	4.1.1.15
-	1570431	1573214	2784	Probable zinc protease pqqL (EC 3.4.99.-)	peg	gi|49175990|ref|NC_000913.2|_1573214_1570431		Predicted Zn-dependent peptidases	3.4.24.-	CDS	peptidase M16 inactive domain protein
-	1573271	1575643	2373	FIG00639422: hypothetical protein	peg	gi|49175990|ref|NC_000913.2|_1575643_1573271		Outer membrane receptor proteins, mostly Fe transport		CDS	tonB-dependent Receptor Plug domain protein
-	1575681	1577366	1686	Hypothetical ABC transporter ATP-binding protein yddA	peg	gi|49175990|ref|NC_000913.2|_1577273_1575681		ABC-type uncharacterized transport system, permease and ATPase components		CDS	inner membrane ABC transporter ATP-binding protein YddA		yddA
-	1577657	1578814	1158	GALNS arylsulfatase regulator (Fe-S oxidoreductase)	peg	gi|49175990|ref|NC_000913.2|_1578814_1577657		anaerobic sulfatase-maturating enzyme		CDS	anaerobic sulfatase maturase	1.1.99.-
-	1578866	1580548	1683	N-acetylgalactosamine 6-sulfate sulfatase (GALNS)	peg	gi|49175990|ref|NC_000913.2|_1580485_1578866		Arylsulfatase A and related enzymes		CDS	type I phosphodiesterase / nucleotide pyrophosphatase family protein
-	1580950	1581711	762	HTH-type transcriptional regulator ydeO	peg	gi|49175990|ref|NC_000913.2|_1581711_1580950		transcriptional regulator, AraC family		CDS	bacterial regulatory helix-turn-helix s, AraC family protein
-	1581786	1581983	198	FIG00638897: hypothetical protein	peg	gi|49175990|ref|NC_000913.2|_1581983_1581786		hypothetical protein		CDS	two-component-system connector protein SafA		safA
-	1582231	1584510	2280	Putative formate dehydrogenase oxidoreductase protein	peg	gi|49175990|ref|NC_000913.2|_1584510_1582231		oxidoreductase alpha (molybdopterin) subunit		CDS	protein ydeP		ydeP
-	1584844	1585758	915	mannose-specific adhesin FimH	peg	gi|49175990|ref|NC_000913.2|_1585758_1584844		FimH, mannose binding./Fimbrial protein.		CDS	protein fimH		fimH
-	1585817	1586320	504	type 1 fimbrae adaptor subunit FimG	peg	gi|49175990|ref|NC_000913.2|_1586107_1585817		P pilus assembly protein, pilin FimA		CDS	protein fimG		fimG
-	1586333	1586863	531	type 1 fimbrae adaptor subunit FimF	peg	gi|49175990|ref|NC_000913.2|_1586863_1586333		P pilus assembly protein, pilin FimA		CDS	protein fimF		fimF
-	1586877	1588025	1149	Putative outer membrane protein	peg	gi|49175990|ref|NC_000913.2|_1588025_1586877		P pilus assembly protein, porin PapC		CDS	type VII secretion system (T7SS), usher family protein
-	1588878	1590200	1323	HipA protein	peg	gi|49175990|ref|NC_000913.2|_1590179_1588878		HipA N-terminal domain	2.7.11.1	CDS	serine/threonine-protein kinase HipA	2.7.11.1	hipA
-	1590200	1590466	267	HipB protein	peg	gi|49175990|ref|NC_000913.2|_1590466_1590200		Predicted transcriptional regulators		CDS	antitoxin HipB		hipB
-	1590689	1592089	1401	FIG00637907: hypothetical protein	peg	gi|49175990|ref|NC_000913.2|_1592089_1590689		outer membrane autotransporter barrel domain		CDS	outer membrane autotransporter barrel domain protein
-	1592133	1596110	3978	FIG00637907: hypothetical protein	peg	gi|49175990|ref|NC_000913.2|_1595972_1592133		autotransporter-associated beta strand repeat		CDS	putative predicted lipoprotein
-	1596641	1598233	1593	Autoinducer 2 (AI-2) kinase LsrK (EC 2.7.1.-)	peg	gi|49175990|ref|NC_000913.2|_1598233_1596641		Sugar (pentulose and hexulose) kinases	2.7.1.-	CDS	autoinducer 2 kinase LsrK	2.7.1.-	lsrK
-	1598312	1599265	954	LsrR, transcriptional repressor of lsr operon	peg	gi|49175990|ref|NC_000913.2|_1599265_1598312		Transcriptional regulator, contains sigma factor-related N-terminal domain		CDS	transcriptional regulator lsrR		lsrR
+	1599514	1601049	1536	Autoinducer 2 (AI-2) ABC transport system, fused AI2 transporter subunits and ATP-binding component	peg	gi|49175990|ref|NC_000913.2|_1599514_1601049		autoinducer 2 ABC transporter ATP-binding protein		CDS	heme ABC exporter, ATP-binding protein CcmA	3.6.3.41	ccmA
+	1601043	1602071	1029	Autoinducer 2 (AI-2) ABC transport system, membrane channel protein LsrC	peg	gi|49175990|ref|NC_000913.2|_1601043_1602071		autoinducer 2 ABC transporter membrane protein		CDS	branched-chain amino acid transport system / permease component family protein
+	1602071	1603063	993	Autoinducer 2 (AI-2) ABC transport system, membrane channel protein LsrD	peg	gi|49175990|ref|NC_000913.2|_1602071_1603063		autoinducer 2 ABC transporter membrane protein		CDS	branched-chain amino acid transport system / permease component family protein
+	1603075	1604097	1023	Autoinducer 2 (AI-2) ABC transport system, periplasmic AI-2 binding protein LsrB	peg	gi|49175990|ref|NC_000913.2|_1603075_1604097		autoinducer 2-binding protein		CDS	autoinducer 2-binding protein lsrB		lsrB
+	1604124	1604999	876	Autoinducer 2 (AI-2) aldolase LsrF (EC 4.2.1.-)	peg	gi|49175990|ref|NC_000913.2|_1604124_1604999		DhnA-type fructose-1,6-bisphosphate aldolase and related enzymes	4.1.2.-	CDS	conserved hypothetical protein
+	1605023	1605313	291	Autoinducer 2 (AI-2) modifying protein LsrG	peg	gi|49175990|ref|NC_000913.2|_1605023_1605313		Uncharacterized conserved protein		CDS	autoinducer 2-degrading protein lsrG		lsrG
+	1605370	1606128	759	Trans-aconitate 2-methyltransferase (EC 2.1.1.144)	peg	gi|49175990|ref|NC_000913.2|_1605370_1606128		Trans-aconitate methyltransferase	2.1.1.144	CDS	trans-aconitate 2-methyltransferase	2.1.1.144	tam
-	1606132	1607046	915	FIG00638206: hypothetical protein	peg	gi|49175990|ref|NC_000913.2|_1607046_1606132		Predicted membrane protein		CDS	bestrophin, RFP-TM, chloride channel family protein
-	1607253	1608704	1452	Altronate oxidoreductase (EC 1.1.1.58)	peg	gi|49175990|ref|NC_000913.2|_1608704_1607253		tagaturonate reductase (EC 1.1.1.58)	1.1.1.58	CDS	mannitol dehydrogenase Rossmann domain protein
-	1608931	1609878	948	FIG00638480: hypothetical protein	peg	gi|49175990|ref|NC_000913.2|_1609878_1608931		diguanylate cyclase (GGDEF) domain		CDS	diguanylate cyclase domain protein
-	1609990	1610349	360	FIG00637950: hypothetical protein	peg	gi|49175990|ref|NC_000913.2|_1610280_1609990		Domain of unknown function (DUF4186).		CDS	conserved hypothetical protein
-	1610349	1611275	927	Glutaminase (EC 3.5.1.2)	peg	gi|49175990|ref|NC_000913.2|_1611275_1610349		L-glutaminase (EC 3.5.1.2)	3.5.1.2	CDS	glutaminase A	3.5.1.2	glsA
-	1611339	1612727	1389	Succinate-semialdehyde dehydrogenase [NAD] (EC 1.2.1.24); Succinate-semialdehyde dehydrogenase [NADP+] (EC 1.2.1.16)	peg	gi|49175990|ref|NC_000913.2|_1612727_1611339		succinate semialdehyde dehydrogenase (EC 1.2.1.16)	1.2.1.-	CDS	succinate semialdehyde dehydrogenase [NAD(P)+] Sad	1.2.1.16	sad
+	1612828	1613709	882	LysR family transcriptional regulator YneJ	peg	gi|49175990|ref|NC_000913.2|_1612828_1613709		Transcriptional regulator		CDS	bacterial regulatory helix-turn-helix , lysR family protein
+	1613787	1614902	1116	FIG00638496: hypothetical protein	peg	gi|49175990|ref|NC_000913.2|_1613787_1614902		hypothetical protein		CDS	conserved hypothetical protein
+	1615052	1616242	1191	Probable sugar efflux transporter	peg	gi|49175990|ref|NC_000913.2|_1615052_1616242		Arabinose efflux permease		CDS	sugar efflux transporter		sotB
-	1616267	1616932	666	Multiple antibiotic resistance protein MarC	peg	gi|49175990|ref|NC_000913.2|_1616932_1616267		membrane protein, MarC family		CDS	marC integral membrane family protein
+	1617144	1617578	435	Multiple antibiotic resistance protein MarR	peg	gi|49175990|ref|NC_000913.2|_1617144_1617578		Transcriptional regulators		CDS	multiple antibiotic resistance protein marR		marR
+	1617598	1617981	384	Multiple antibiotic resistance protein MarA	peg	gi|49175990|ref|NC_000913.2|_1617598_1617981		transcriptional regulator, AraC family		CDS	multiple antibiotic resistance protein marA		marA
+	1618013	1618231	219	Multiple antibiotic resistance protein MarB	peg	gi|49175990|ref|NC_000913.2|_1618013_1618231		MarB protein.		CDS	marB family protein
-	1618262	1619161	900	Permease of the drug/metabolite transporter (DMT) superfamily	peg	gi|49175990|ref|NC_000913.2|_1619161_1618262		Predicted permease, DMT superfamily		CDS	putative amino-acid metabolite efflux pump
+	1619356	1620543	1188	Putative transport protein	peg	gi|49175990|ref|NC_000913.2|_1619356_1620543		Arabinose efflux permease		CDS	major Facilitator Superfamily protein
-	1620984	1621874	891	FIG00637874: hypothetical protein	peg	gi|49175990|ref|NC_000913.2|_1621874_1620984		diguanylate cyclase (GGDEF) domain		CDS	diguanylate cyclase YdeH	2.7.7.65	ydeH
-	1622129	1622521	393	Putative periplasmic protein	peg	gi|49175990|ref|NC_000913.2|_1622521_1622129		TIGR00156 family protein		CDS	bacterial OB fold family protein
+	1622797	1623315	519	C-terminal domain of CinA paralog, YdeJ	peg	gi|49175990|ref|NC_000913.2|_1622797_1623315		competence/damage-inducible protein CinA C-terminal domain		CDS	competence/damage-inducible CinA C-terminal domain protein
-	1623359	1625404	2046	Dipeptidyl carboxypeptidase Dcp (EC 3.4.15.5)	peg	gi|49175990|ref|NC_000913.2|_1625404_1623359		peptidyl-dipeptidase Dcp (EC 3.4.15.5). Metallo peptidase. MEROPS family M03A	3.4.15.5	CDS	peptidyl-dipeptidase dcp	3.4.15.5	dcp
+	1625541	1626287	747	3-hydroxypropionate dehydrogenase (EC 1.1.1.298)	peg	gi|49175990|ref|NC_000913.2|_1625541_1626287		Short-chain alcohol dehydrogenase of unknown specificity	1.1.1.-	CDS	NADP-dependent 3-hydroxy acid dehydrogenase YdfG	1.1.1.298	ydfG
+	1626376	1627062	687	Transcriptional regulator, GntR family	peg	gi|49175990|ref|NC_000913.2|_1626376_1627062		transcriptional regulator, GntR family		CDS	conserved hypothetical protein
+	1627239	1627442	204	FIG00638357: hypothetical protein	peg	gi|49175990|ref|NC_000913.2|_1627239_1627442		putative selenium-binding protein YdfZ		CDS	putative selenoprotein ydfZ
-	1627477	1628937	1461	D-mannonate oxidoreductase (EC 1.1.1.57)	peg	gi|49175990|ref|NC_000913.2|_1628937_1627477		Mannitol-1-phosphate/altronate dehydrogenases		CDS	mannitol dehydrogenase Rossmann domain protein
-	1629026	1630309	1284	Putative transport protein	peg	gi|49175990|ref|NC_000913.2|_1630309_1629026		metabolite-proton symporter		CDS	H+ symporter family protein
+	1631096	1631329	234	FIG00640097: hypothetical protein	peg	gi|49175990|ref|NC_000913.2|_1631171_1631329		hypothetical protein		CDS	putative dNA-binding transcriptional regulator
+	1631646	1632236	591	Mobile element protein	peg	gi|49175990|ref|NC_000913.2|_1631646_1632236		Site-specific recombinases, DNA invertase Pin homologs		CDS	putative DNA-invertase from lambdoid prophage Rac
-	1632334	1632909	576	Phage tail fiber assembly protein	peg	gi|49175990|ref|NC_000913.2|_1632909_1632334		Bacteriophage tail assembly protein		CDS	tail fiber assembly protein		tfa
-	1632909	1633871	963	Phage tail fiber protein	peg	gi|49175990|ref|NC_000913.2|_1633871_1632909		Phage tail fibre repeat./Phage Tail Collar Domain.		CDS	phage tail fibre repeat family protein
-	1633822	1634391	570	Terminase small subunit	peg	gi|49175990|ref|NC_000913.2|_1634391_1633822		Phage DNA packaging protein, Nu1 subunit of terminase		CDS	terminase small subunit		Nu1
+	1634840	1635013	174	FIG00638841: hypothetical protein	peg	gi|49175990|ref|NC_000913.2|_1634840_1635013					conserved hypothetical protein
+	1635071	1635481	411				Phage envelope protein		CDS
-	1635633	1635806	174	GnsB protein	peg	gi|49175990|ref|NC_000913.2|_1635806_1635633		GnsA/GnsB family.		CDS	gnsA/GnsB family protein
-	1636452	1636837	386
-	1636479	1636691	213	Cold shock-like protein cspI	peg	gi|49175990|ref|NC_000913.2|_1636691_1636479		cold-shock DNA-binding protein family		CDS	cold shock-like protein CspG		cspG
-	1637054	1637551	498	FIG00639844: hypothetical protein	peg	gi|49175990|ref|NC_000913.2|_1637536_1637054		Protein of unknown function (DUF2514).		CDS	conserved hypothetical protein
-	1637548	1638081	534	COG3772: Phage-related lysozyme (muraminidase)	peg	gi|49175990|ref|NC_000913.2|_1638081_1637548		Phage-related lysozyme (muraminidase)		CDS	phage lysozyme family protein
-	1638078	1638389	312	FIG00639051: hypothetical protein	peg	gi|49175990|ref|NC_000913.2|_1638389_1638078		Protein of unknown function (DUF1327).		CDS	conserved hypothetical protein
-	1638394	1638600	207	Phage holin	peg	gi|49175990|ref|NC_000913.2|_1638600_1638394		Lysis protein S.		CDS	lysis S family protein
-	1639335	1639739	405
-	1639363	1639578	216	Cold shock protein CspB	peg	gi|49175990|ref|NC_000913.2|_1639578_1639363		cold-shock DNA-binding protein family		CDS	cold shock protein CspA		cspA
+	1639879	1640091	213	Cold shock protein CspF	peg	gi|49175990|ref|NC_000913.2|_1639879_1640091		cold-shock DNA-binding protein family		CDS	RNA chaperone, negative regulator of cspA transcription		cspE
-	1640513	1641265	753	Phage antitermination protein Q	peg	gi|49175990|ref|NC_000913.2|_1641265_1640513		DnaJ-class molecular chaperone with C-terminal Zn finger domain		CDS	dnaJ central domain protein
-	1641279	1642328	1050	Phage antitermination protein Q	peg	gi|49175990|ref|NC_000913.2|_1642328_1641279		Protein of unknown function (DUF968).		CDS	conserved hypothetical protein
-	1642675	1642926	252	Hypothetical rem protein	peg	gi|49175990|ref|NC_000913.2|_1642926_1642675		hypothetical protein		CDS	conserved hypothetical protein
-	1643143	1643298	156				Hok/gef family.		CDS
-	1643370	1643657	288				addiction module toxin, RelE/StbE family		CDS
-	1643657	1643896	240	RelB/StbD replicon stabilization protein (antitoxin to RelE/StbE)	peg	gi|49175990|ref|NC_000913.2|_1643896_1643657		addiction module antitoxin, RelB/DinJ family		CDS	antitoxin RelB		relB
+	1644429	1644761	333	Protein flxA	peg	gi|49175990|ref|NC_000913.2|_1644429_1644761		FlxA-like protein.		CDS	flxA-like family protein
-	1645146	1645373	228				hypothetical protein		CDS
-	1645370	1645660	291	hypothetical protein	peg	gi|49175990|ref|NC_000913.2|_1645600_1645370		Protein of unknown function (DUF1019).		CDS	conserved hypothetical protein
-	1645644	1645874	231	Putative regulator of cell division encoded by prophage CP-933O	peg	gi|49175990|ref|NC_000913.2|_1645874_1645644		hypothetical protein		CDS	putative division inhibition gene repressor protein DicB
+	1645958	1646365	408				Predicted transcriptional regulators		CDS
+	1646532	1646687	156	Mobile element protein	peg	gi|49175990|ref|NC_000913.2|_1646532_1646687		Protein of unknown function (DUF1391).		CDS	conserved hypothetical protein
+	1646847	1647065	219	FIG00637981: hypothetical protein	peg	gi|49175990|ref|NC_000913.2|_1646847_1647065		hypothetical protein		CDS	conserved hypothetical protein
-	1647069	1647233	165				hypothetical protein		CDS
-	1647434	1647604	171	hypothetical protein	peg	gi|49175990|ref|NC_000913.2|_1647604_1647434					conserved hypothetical protein
+	1647633	1647821	189	Division inhibition protein dicB	peg	gi|49175990|ref|NC_000913.2|_1647633_1647821		DicB protein.		CDS	dicB family protein
+	1647818	1648009	192	FIG00637919: hypothetical protein	peg	gi|49175990|ref|NC_000913.2|_1647818_1648009		Protein of unknown function (DUF1482).		CDS	conserved hypothetical protein
+	1648102	1649022	921	Exodeoxyribonuclease encoded by cryptic prophage CP-933P	peg	gi|49175990|ref|NC_000913.2|_1648102_1649022		hypothetical protein		CDS	exonuclease family protein
+	1649019	1649561	543	Mobile element protein	peg	gi|49175990|ref|NC_000913.2|_1649019_1649561		Transposase and inactivated derivatives		CDS	integrase core domain protein
+	1649536	1650732	1197	integrase fragment, cryptic prophage CP-933P	peg	gi|49175990|ref|NC_000913.2|_1649536_1650732		Site-specific recombinase XerD		CDS	phage integrase family protein
-	1650920	1651939	1020	Starvation sensing protein RspB	peg	gi|49175990|ref|NC_000913.2|_1651939_1650920		Threonine dehydrogenase and related Zn-dependent dehydrogenases	1.1.1.-	CDS	zinc-binding dehydrogenase family protein
-	1651951	1653165	1215	Starvation sensing protein RspA	peg	gi|49175990|ref|NC_000913.2|_1653165_1651951		D-mannonate dehydratase (EC 4.2.1.8)		CDS	starvation-sensing protein rspA		rspA
-	1653371	1653697	327	Protein of unknown function UPF0060	peg	gi|49175990|ref|NC_000913.2|_1653697_1653371		Uncharacterized conserved protein		CDS	conserved hypothetical protein
+	1653832	1654173	342	putative secreted protein	peg	gi|49175990|ref|NC_000913.2|_1653832_1654173		Protein of unknown function (DUF1283).		CDS	conserved hypothetical protein
+	1654208	1654768	561	Spermidine N1-acetyltransferase (EC 2.3.1.57)	peg	gi|49175990|ref|NC_000913.2|_1654208_1654768		spermine/spermidine N-acetyltransferase (EC 2.3.1.-)	2.3.1.57	CDS	spermidine N(1)-acetyltransferase	2.3.1.57	speG
-	1654771	1655517	747	Hypothetical UPF0257 lipoprotein ynfC precursor	peg	gi|49175990|ref|NC_000913.2|_1655394_1654771		Uncharacterised protein family (UPF0257).		CDS	conserved hypothetical protein
+	1655589	1655894	306	FIG00639146: hypothetical protein	peg	gi|49175990|ref|NC_000913.2|_1655589_1655894		Protein of unknown function (DUF1161).		CDS	conserved hypothetical protein
+	1656093	1658519	2427	COG0243: Anaerobic dehydrogenases, typically selenocysteine-containing	peg	gi|49175990|ref|NC_000913.2|_1656093_1658519		anaerobic dimethyl sulfoxide reductase, A subunit, DmsA/YnfE family	1.97.1.9	CDS	putative dimethyl sulfoxide reductase chain ynfE
+	1658577	1661003	2427	Anaerobic selenate reductase, molybdenum cofactor-containing periplasmic protein # YnfF	peg	gi|49175990|ref|NC_000913.2|_1658577_1661003		anaerobic dimethyl sulfoxide reductase, A subunit, DmsA/YnfE family	1.97.1.9	CDS	anaerobic dimethyl sulfoxide reductase, A subunit, DmsA/YnfE family protein
+	1661014	1661631	618	Anaerobic selenate reductase protein YnfG	peg	gi|49175990|ref|NC_000913.2|_1661014_1661631		DMSO reductase, iron-sulfur subunit		CDS	dimethylsulfoxide reductase, chain B		dmsB
+	1661633	1662487	855	Anaerobic dimethyl sulfoxide reductase chain C (EC 1.8.99.-)	peg	gi|49175990|ref|NC_000913.2|_1661633_1662487		DMSO reductase anchor subunit		CDS	DMSO reductase anchor subunit family protein
+	1662530	1663144	615	Anaerobic dimethyl sulfoxide reductase chaperone DmsD	peg	gi|49175990|ref|NC_000913.2|_1662530_1663144		Uncharacterized component of anaerobic dehydrogenases		CDS	twin-arginine leader-binding protein dmsD		dmsD
-	1664548	1665243	696	Dethiobiotin synthetase (EC 6.3.3.3)	peg	gi|49175990|ref|NC_000913.2|_1665243_1664548		dethiobiotin synthase (EC 6.3.3.3)	6.3.3.3	CDS	dethiobiotin synthase	6.3.3.3	bioD
+	1663339	1664595	1257	FIG00509904: hypothetical protein	peg	gi|49175990|ref|NC_000913.2|_1663339_1664595		Chloride channel protein EriC		CDS	voltage-gated ClC-type chloride channel ClcB		clcB
-	1665368	1666588	1221	Mlc, transcriptional repressor of MalT (the transcriptional activator of maltose regulon) and manXYZ operon	peg	gi|49175990|ref|NC_000913.2|_1666588_1665368		Transcriptional regulator/sugar kinase		CDS	protein mlc		mlc
-	1666723	1667616	894	LysR family transcriptional regulator YnfL	peg	gi|49175990|ref|NC_000913.2|_1667616_1666723		transcriptional regulator, LysR family		CDS	bacterial regulatory helix-turn-helix , lysR family protein
+	1667723	1668976	1254	Permeases of the major facilitator superfamily	peg	gi|49175990|ref|NC_000913.2|_1667723_1668976		Arabinose efflux permease		CDS	inner membrane transport protein ynfM		ynfM
+	1669373	1669708	336	Acid shock protein precursor	peg	gi|49175990|ref|NC_000913.2|_1669373_1669708		Acid shock protein repeat.		CDS	acid shock repeat family protein
+	1669984	1670805	822	Putative protease ydgD (EC 3.4.21.-)	peg	gi|49175990|ref|NC_000913.2|_1669984_1670805		V8-like Glu-specific endopeptidase	3.4.21.-	CDS	trypsin family protein
-	1670844	1671173	330	Spermidine export protein MdtI	peg	gi|49175990|ref|NC_000913.2|_1671173_1670844		Membrane transporters of cations and cationic drugs		CDS	small Multidrug Resistance family protein
-	1671160	1671525	366	Spermidine export protein MdtJ	peg	gi|49175990|ref|NC_000913.2|_1671525_1671160		Membrane transporters of cations and cationic drugs		CDS	spermidine export protein mdtJ		mdtJ
+	1671937	1672971	1035	Putative transport protein	peg	gi|49175990|ref|NC_000913.2|_1671937_1672971		Predicted permease		CDS	conserved hypothetical protein
-	1672996	1674384	1389	NAD(P) transhydrogenase subunit beta (EC 1.6.1.2)	peg	gi|49175990|ref|NC_000913.2|_1674384_1672996		NAD/NADP transhydrogenase beta subunit	1.6.1.2	CDS	NAD(P) transhydrogenase subunit beta	1.6.1.2	pntB
-	1674395	1675981	1587	NAD(P) transhydrogenase alpha subunit (EC 1.6.1.2)	peg	gi|49175990|ref|NC_000913.2|_1675981_1674395		NAD(P) transhydrogenase, alpha subunit	1.6.1.2	CDS	NAD(P)(+) transhydrogenase (AB-specific), alpha subunit	1.6.1.2	pntA
+	1676451	1677395	945	Protein ydgH precursor	peg	gi|49175990|ref|NC_000913.2|_1676451_1677395		Protein of unknown function (DUF1471).		CDS	protein ydgH		ydgH
+	1677581	1678963	1383	Arginine/ornithine antiporter ArcD	peg	gi|49175990|ref|NC_000913.2|_1677581_1678963		amino acid/polyamine/organocation transporter, APC superfamily (TC 2.A.3)		CDS	putative arginine/ornithine antiporter
-	1679719	1680054	336	Putative inner membrane protein	peg	gi|49175990|ref|NC_000913.2|_1680054_1679719		Uncharacterized membrane protein required for alginate biosynthesis		CDS	inner membrane protein ydgC		ydgC
+	1679000	1679722	723	FolM Alternative dihydrofolate reductase 1	peg	gi|49175990|ref|NC_000913.2|_1679000_1679722		Dehydrogenases with different specificities (related to short-chain alcohol dehydrogenases)	1.5.1.3, 1.5.1.-	CDS	short chain dehydrogenase family protein
+	1680183	1680902	720	Transcriptional regulatory protein RstA	peg	gi|49175990|ref|NC_000913.2|_1680183_1680902		Response regulators consisting of a CheY-like receiver domain and a winged-helix DNA-binding domain		CDS	response regulator
+	1680906	1682207	1302	Sensory histidine kinase in two-component regulatory system with RstA	peg	gi|49175990|ref|NC_000913.2|_1680906_1682207		Signal transduction histidine kinase	2.7.13.3	CDS	sensor protein rstB	2.7.13.3	rstB
-	1683209	1684612	1404	Fumarate hydratase class II (EC 4.2.1.2)	peg	gi|49175990|ref|NC_000913.2|_1684612_1683209		fumarase, class II (EC 4.2.1.2)	4.2.1.2	CDS	fumarate hydratase, class II	4.2.1.2	fumC
+	1682283	1683212	930	DNA replication terminus site-binding protein	peg	gi|49175990|ref|NC_000913.2|_1682283_1683212		DNA replication terminus site binding protein		CDS	DNA replication terminus site-binding protein		tus
-	1684755	1686401	1647	Fumarate hydratase class I, aerobic (EC 4.2.1.2)	peg	gi|49175990|ref|NC_000913.2|_1686401_1684755		fumarase, class I, homodimeric (EC 4.2.1.2)	4.2.1.2	CDS	fumarate hydratase class I, aerobic	4.2.1.2	fumA
+	1686600	1687775	1176	Mannose-6-phosphate isomerase (EC 5.3.1.8)	peg	gi|49175990|ref|NC_000913.2|_1686600_1687775		mannose-6-phosphate isomerase, type 1 (EC 5.3.1.8)	5.3.1.8	CDS	mannose-6-phosphate isomerase, class I	5.3.1.8	manA
+	1687876	1689384	1509	Putative GTP-binding protein YdgA	peg	gi|49175990|ref|NC_000913.2|_1687876_1689384		Uncharacterized protein conserved in bacteria		CDS	protein ydgA		ydgA
-	1689610	1690875	1266	Glucuronide transport facilitator UidC	peg	gi|49175990|ref|NC_000913.2|_1690857_1689610		outer membrane porin, OprD family.		CDS	membrane-associated protein uidC		uidC
-	1690914	1692287	1374	Glucuronide transporter UidB	peg	gi|49175990|ref|NC_000913.2|_1692287_1690914		sugar (Glycoside-Pentoside-Hexuronide) transporter		CDS	conserved hypothetical protein
-	1692284	1694095	1812	Beta-glucuronidase (EC 3.2.1.31)	peg	gi|49175990|ref|NC_000913.2|_1694095_1692284		Beta-galactosidase/beta-glucuronidase	3.2.1.31	CDS	beta-glucuronidase	3.2.1.31	uidA
-	1694486	1695076	591	Transcriptional repressor UidR	peg	gi|49175990|ref|NC_000913.2|_1695076_1694486		transcriptional regulator, TetR family		CDS	bacterial regulatory s, tetR family protein
-	1695297	1696064	768	7-alpha-hydroxysteroid dehydrogenase (EC 1.1.1.159)	peg	gi|49175990|ref|NC_000913.2|_1696064_1695297		Dehydrogenases with different specificities (related to short-chain alcohol dehydrogenases)	1.1.1.159	CDS	7-alpha-hydroxysteroid dehydrogenase	1.1.1.159	hdhA
-	1696176	1697204	1029	Maltose regulon regulatory protein MalI (repressor for malXY)	peg	gi|49175990|ref|NC_000913.2|_1697204_1696176		transcriptional regulator, LacI family		CDS	periplasmic binding s and sugar binding domain of LacI family protein
+	1697379	1698971	1593	PTS system, maltose and glucose-specific IIC component (EC 2.7.1.69) / PTS system, maltose and glucose-specific IIB component (EC 2.7.1.69)	peg	gi|49175990|ref|NC_000913.2|_1697379_1698971		PTS system IIB component, Glc family (TC 4.A.1)/PTS system IIC component, Glc family (TC 4.A.1)		CDS	PTS system, maltose and glucose-specific subfamily, IIC component domain protein
+	1698981	1700153	1173	Cystathionine beta-lyase (EC 4.4.1.8) (CBL) (Beta-cystathionase) (Cysteine lyase) / Maltose regulon modulator	peg	gi|49175990|ref|NC_000913.2|_1698981_1700153		Bifunctional PLP-dependent enzyme with beta-cystathionase and maltose regulon repressor activities	4.4.1.8	CDS	protein MalY	4.4.1.8	malY
+	1700257	1701258	1002	Adenosine deaminase (EC 3.5.4.4)	peg	gi|49175990|ref|NC_000913.2|_1700257_1701258		adenosine deaminase	3.5.4.4	CDS	adenosine deaminase	3.5.4.4	add
-	1701292	1702332	1041	L-arabinose 1-dehydrogenase (EC 1.1.1.46)	peg	gi|49175990|ref|NC_000913.2|_1702332_1701292		Predicted dehydrogenases and related proteins		CDS	conserved hypothetical protein
+	1702973	1703188	216	Cnu protein	peg	gi|49175990|ref|NC_000913.2|_1702973_1703188		Haemolysin expression modulating protein.		CDS	modulating protein ymoA		ymoA
+	1703274	1703714	441	Putative inner membrane protein	peg	gi|49175990|ref|NC_000913.2|_1703274_1703714		Protein of unknown function (DUF2569).		CDS	inner membrane protein ydgK		ydgK
+	1703791	1704372	582	Electron transport complex protein RnfA	peg	gi|49175990|ref|NC_000913.2|_1703791_1704372		electron transport complex, RnfABCDGE type, A subunit		CDS	electron transport complex, RnfABCDGE type, A subunit
+	1704372	1704950	579	Electron transport complex protein RnfB	peg	gi|49175990|ref|NC_000913.2|_1704372_1704950		electron transport complex, RnfABCDGE type, B subunit		CDS	electron transport complex, RnfABCDGE type, B subunit
+	1704943	1707165	2223	Electron transport complex protein RnfC	peg	gi|49175990|ref|NC_000913.2|_1704943_1707165		electron transport complex, RnfABCDGE type, C subunit		CDS	electron transport complex, RnfABCDGE type, C subunit
+	1707166	1708224	1059	Electron transport complex protein RnfD	peg	gi|49175990|ref|NC_000913.2|_1707166_1708224		electron transport complex, RnfABCDGE type, D subunit		CDS	electron transport complex, RnfABCDGE type, D subunit
+	1708228	1708848	621	Electron transport complex protein RnfG	peg	gi|49175990|ref|NC_000913.2|_1708228_1708848		electron transport complex, RnfABCDGE type, G subunit		CDS	electron transport complex, RnfABCDGE type, G subunit
+	1708852	1709547	696	Electron transport complex protein RnfE	peg	gi|49175990|ref|NC_000913.2|_1708852_1709547		electron transport complex, RnfABCDGE type, E subunit		CDS	electron transport complex, RnfABCDGE type, E subunit
+	1709547	1710182	636	Endonuclease III (EC 4.2.99.18)	peg	gi|49175990|ref|NC_000913.2|_1709547_1710182		DNA-(apurinic or apyrimidinic site) lyase (EC 4.2.99.18)/endonuclease III (EC 3.2.2.-)	4.2.99.18	CDS	endonuclease III	4.2.99.18	nth
+	1710310	1710510	201				hypothetical protein		CDS
+	1710793	1712295	1503	Di/tripeptide permease DtpA	peg	gi|49175990|ref|NC_000913.2|_1710793_1712295		amino acid/peptide transporter (Peptide:H+ symporter), bacterial		CDS	H+ symporter) family protein
+	1712401	1713006	606	Glutathione S-transferase (EC 2.5.1.18)	peg	gi|49175990|ref|NC_000913.2|_1712401_1713006		Glutathione S-transferase	2.5.1.18	CDS	glutathione S-transferase	2.5.1.18	gst
-	1713050	1713910	861	Pyridoxal kinase (EC 2.7.1.35)	peg	gi|49175990|ref|NC_000913.2|_1713910_1713050		pyridoxal kinase	2.7.1.35	CDS	pyridoxal kinase	2.7.1.35
-	1713972	1715246	1275	Tyrosyl-tRNA synthetase (EC 6.1.1.1)	peg	gi|49175990|ref|NC_000913.2|_1715246_1713972		tyrosyl-tRNA synthetase (EC 6.1.1.1)	6.1.1.1	CDS	tyrosine--tRNA ligase	6.1.1.1	tyrS
-	1715375	1716031	657	Pyridoxamine 5'-phosphate oxidase (EC 1.4.3.5)	peg	gi|49175990|ref|NC_000913.2|_1716031_1715375		Pyridoxamine 5'-phosphate oxidase (EC 1.4.3.5)	1.4.3.5	CDS	pyridoxamine 5'-phosphate oxidase	1.4.3.5	pdxH
-	1716090	1716419	330	Membrane-bound lysozyme inhibitor of c-type lysozyme	peg	gi|49175990|ref|NC_000913.2|_1716419_1716090		Predicted periplasmic protein		CDS	membrane-bound lysozyme inhibitor of C-type lysozyme		mliC
-	1716517	1717626	1110	Anhydro-N-acetylmuramic acid kinase (EC 2.7.1.-)	peg	gi|49175990|ref|NC_000913.2|_1717626_1716517		Predicted molecular chaperone distantly related to HSP70-fold metalloproteases		CDS	anhydro-N-acetylmuramic acid kinase	2.7.1.n1	anmK
+	1717900	1718367	468	Outer membrane lipoprotein pcp precursor	peg	gi|49175990|ref|NC_000913.2|_1717900_1718367		Outer membrane lipoprotein		CDS	outer membrane lipoprotein slyB		slyB
-	1718414	1718848	435	Transcriptional regulator SlyA	peg	gi|49175990|ref|NC_000913.2|_1718848_1718414		Transcriptional regulators		CDS	transcriptional regulator slyA		slyA
+	1719049	1719285	237	FIG00638170: hypothetical protein	peg	gi|49175990|ref|NC_000913.2|_1719049_1719285		Protein of unknown function (DUF1656).		CDS	conserved hypothetical protein
+	1719288	1720145	858	Putative membrane protein	peg	gi|49175990|ref|NC_000913.2|_1719288_1720145		RND family efflux transporter, MFP subunit		CDS	efflux transporter, RND family, MFP subunit
+	1720145	1722157	2013	FIG00639138: hypothetical protein	peg	gi|49175990|ref|NC_000913.2|_1720166_1722157		Predicted membrane protein		CDS	fusaric acid resistance family protein
-	1722158	1722679	522	Superoxide dismutase [Cu-Zn] precursor (EC 1.15.1.1)	peg	gi|49175990|ref|NC_000913.2|_1722679_1722158		Cu/Zn superoxide dismutase	1.15.1.1	CDS	superoxide dismutase [Cu-Zn]	1.15.1.1	sodC
-	1722760	1723656	897	Putative aldo/keto reductase	peg	gi|49175990|ref|NC_000913.2|_1723656_1722760		Predicted oxidoreductase		CDS	oxidoreductase YdhF	1.-.-.-	ydhF
-	1723705	1723944	240				Predicted Fe-S protein		CDS
+	1724047	1724646	600	Transcriptional regulator, TetR family	peg	gi|49175990|ref|NC_000913.2|_1724047_1724646		transcriptional regulator, TetR family		CDS	HTH-type transcriptional repressor nemR		nemR
+	1724683	1725780	1098	N-ethylmaleimide reductase (EC 1.-.-.-)	peg	gi|49175990|ref|NC_000913.2|_1724683_1725780		NADH:flavin oxidoreductases, Old Yellow Enzyme family	1.-	CDS	N-ethylmaleimide reductase	1.-.-.-	nemA
+	1725861	1726268	408	Lactoylglutathione lyase (EC 4.4.1.5)	peg	gi|49175990|ref|NC_000913.2|_1725861_1726268		lactoylglutathione lyase	4.4.1.5	CDS	lactoylglutathione lyase	4.4.1.5	gloA
+	1726371	1727018	648	Ribonuclease T (EC 3.1.13.-)	peg	gi|49175990|ref|NC_000913.2|_1726371_1727018		RNAse T (EC 3.1.13.-)	3.1.13.-	CDS	ribonuclease T	3.1.13.-	rnt
+	1727111	1731727	4617	Probable ATP-dependent helicase lhr (EC 3.6.1.-)	peg	gi|49175990|ref|NC_000913.2|_1727111_1731727		ATP dependent helicase, Lhr family	3.6.4.-	CDS	helicase conserved C-terminal domain protein
-	1731778	1732125	348	hypothetical protein	peg	gi|49175990|ref|NC_000913.2|_1732125_1731778		monothiol glutaredoxin, Grx4 family		CDS	monothiol glutaredoxin, Grx4 family		grxD
-	1732207	1732359	153	hypothetical protein	peg	gi|49175990|ref|NC_000913.2|_1732359_1732207					putative hypothe
+	1732459	1733274	816	Putative lipoprotein	peg	gi|49175990|ref|NC_000913.2|_1732459_1733274		Cell wall-associated hydrolases (invasion-associated proteins)		CDS	conserved hypothetical protein
+	1733402	1733983	582	Superoxide dismutase [Fe] (EC 1.15.1.1)	peg	gi|49175990|ref|NC_000913.2|_1733402_1733983		Superoxide dismutase	1.15.1.1	CDS	superoxide dismutase [Fe]	1.15.1.1	sodB
-	1734145	1735314	1170	Putative transport protein	peg	gi|49175990|ref|NC_000913.2|_1735314_1734145		Arabinose efflux permease		CDS	inner membrane transport protein ydhP		ydhP
-	1736890	1737822	933	LysR-family transcriptional regulator YdhB	peg	gi|49175990|ref|NC_000913.2|_1737822_1736890		Transcriptional regulator		CDS	bacterial regulatory helix-turn-helix , lysR family protein
+	1735868	1736893	1026	Purine nucleotide synthesis repressor	peg	gi|49175990|ref|NC_000913.2|_1735868_1736893		transcriptional regulator, LacI family		CDS	periplasmic binding s and sugar binding domain of LacI family protein
+	1737935	1739146	1212	Putative transport protein	peg	gi|49175990|ref|NC_000913.2|_1737935_1739146		drug resistance transporter, Bcr/CflA subfamily		CDS	inner membrane transport protein ydhC		ydhC
+	1739437	1740585	1149	Cyclopropane-fatty-acyl-phospholipid synthase (EC 2.1.1.79)	peg	gi|49175990|ref|NC_000913.2|_1739437_1740585		cyclopropane-fatty-acyl-phospholipid synthase (EC 2.1.1.79)	2.1.1.79	CDS	cyclopropane-fatty-acyl-phospholipid synthase	2.1.1.79	cfa
-	1740625	1741266	642	Riboflavin synthase eubacterial/eukaryotic (EC 2.5.1.9)	peg	gi|49175990|ref|NC_000913.2|_1741266_1740625		riboflavin synthase alpha chain (EC 2.5.1.9)	2.5.1.9	CDS	riboflavin synthase, alpha subunit	2.5.1.9	ribE
+	1741481	1742854	1374	Multidrug and toxin extrusion (MATE) family efflux pump YdhE/NorM	peg	gi|49175990|ref|NC_000913.2|_1741481_1742854		putative efflux protein, MATE family		CDS	multidrug resistance protein mdtK		mdtK
-	1742895	1744151	1257	Possible enzyme	peg	gi|49175990|ref|NC_000913.2|_1744151_1742895		Pertactin.		CDS	pertactin family protein
+	1744724	1745029	306	Protein ydhR precursor	peg	gi|49175990|ref|NC_000913.2|_1744724_1745029		Putative mono-oxygenase ydhR.		CDS	putative monooxygenase ydhR
+	1745155	1746759	1605	Acyl-CoA dehydrogenases	peg	gi|49175990|ref|NC_000913.2|_1745155_1746759		Uncharacterized protein conserved in bacteria		CDS	conserved hypothetical protein
-	1746771	1747583	813	FIG00639295: hypothetical protein	peg	gi|49175990|ref|NC_000913.2|_1747583_1746771		hypothetical protein		CDS	conserved hypothetical protein
-	1747587	1748372	786	Thiosulfate reductase cytochrome B subunit	peg	gi|49175990|ref|NC_000913.2|_1748372_1747587		Thiosulfate reductase cytochrome B subunit (membrane anchoring protein)		CDS	prokaryotic cytochrome b561 family protein
-	1748369	1749037	669	Uncharacterized ferredoxin-like protein YdhX	peg	gi|49175990|ref|NC_000913.2|_1748923_1748369		Fe-S-cluster-containing hydrogenase components 1		CDS	4Fe-4S binding domain protein
-	1749101	1749739	639	FIG00637966: hypothetical protein	peg	gi|49175990|ref|NC_000913.2|_1749739_1749101		hypothetical protein		CDS	putative predicted oxidoreductase
-	1749752	1751854	2103	FIG00638117: hypothetical protein	peg	gi|49175990|ref|NC_000913.2|_1751854_1749752		Aldehyde:ferredoxin oxidoreductase		CDS	aldehyde ferredoxin oxidoreductase, domains 2 & 3 family protein
-	1751875	1752501	627	putative oxidoreductase, Fe-S subunit	peg	gi|49175990|ref|NC_000913.2|_1752501_1751875		Fe-S-cluster-containing hydrogenase components 1		CDS	conserved hypothetical protein
-	1752956	1753165	210	FIG01045422: hypothetical protein	peg	gi|49175990|ref|NC_000913.2|_1753126_1752956		Protein of unknown function (DUF2767).		CDS	conserved hypothetical protein
+	1753722	1755134	1413	Pyruvate kinase (EC 2.7.1.40)	peg	gi|49175990|ref|NC_000913.2|_1753722_1755134		pyruvate kinase (EC 2.7.1.40)	2.7.1.40	CDS	pyruvate kinase	2.7.1.40	pyk
+	1755445	1755681	237	major outer membrane lipoprotein	peg	gi|49175990|ref|NC_000913.2|_1755445_1755681		Murein lipoprotein		CDS	major outer membrane lipoprotein Lpp		lpp
-	1755745	1756749	1005	L,D-transpeptidase YnhG	peg	gi|49175990|ref|NC_000913.2|_1756749_1755745		Uncharacterized protein conserved in bacteria		CDS	putative L,D-transpeptidase YnhG
-	1756898	1757314	417	Sulfur acceptor protein SufE for iron-sulfur cluster assembly	peg	gi|49175990|ref|NC_000913.2|_1757314_1756898		Cysteine desulfuration protein SufE		CDS	cysteine desulfuration protein sufE		sufE
-	1757327	1758547	1221	Cysteine desulfurase (EC 2.8.1.7), SufS subfamily; Selenocysteine lyase( EC:4.4.1.16 ) subunit	peg	gi|49175990|ref|NC_000913.2|_1758547_1757327		cysteine desulfurase (EC 2.8.1.7)/L-selenocysteine selenide-lyase (L-alanine-forming) (EC 4.4.1.16)	4.4.1.16, 2.8.1.7	CDS	cysteine desulfurase	4.4.1.16	sufS
-	1758544	1759815	1272	Iron-sulfur cluster assembly protein SufD	peg	gi|49175990|ref|NC_000913.2|_1759815_1758544		Iron-regulated ABC transporter permease protein SufD		CDS	feS assembly protein SufD		sufD
-	1759790	1760536	747	Iron-sulfur cluster assembly ATPase protein SufC	peg	gi|49175990|ref|NC_000913.2|_1760536_1759790		Iron-regulated ABC transporter ATPase subunit SufC		CDS	feS assembly ATPase SufC		sufC
-	1760546	1762033	1488	Iron-sulfur cluster assembly protein SufB	peg	gi|49175990|ref|NC_000913.2|_1762033_1760546		Iron-regulated ABC transporter membrane component SufB		CDS	feS assembly protein SufB		sufB
-	1762042	1762410	369	Iron binding protein SufA for iron-sulfur cluster assembly	peg	gi|49175990|ref|NC_000913.2|_1762410_1762042		FeS assembly scaffold SufA		CDS	feS assembly scaffold SufA		sufA
-	1762958	1763146	189	FIG00639040: hypothetical protein	peg	gi|49175990|ref|NC_000913.2|_1763146_1762958		hypothetical protein		CDS	conserved hypothetical protein
-	1763246	1763656	411	FIG002649: ydiI hotdog fold superfamily	peg	gi|49175990|ref|NC_000913.2|_1763656_1763246		uncharacterized domain 1		CDS	esterase YdiI	3.1.-.-	ydiI
-	1763653	1766709	3057	Fe-S protein, homolog of lactate dehydrogenase SO1521	peg	gi|49175990|ref|NC_000913.2|_1766709_1763653		FAD/FMN-containing dehydrogenases		CDS	4Fe-4S dicluster domain protein
+	1767098	1768210	1113	Putative membrane protein	peg	gi|49175990|ref|NC_000913.2|_1767098_1768210		Predicted permease		CDS	conserved hypothetical protein
+	1768639	1768995	357	FIG00638201: hypothetical protein	peg	gi|49175990|ref|NC_000913.2|_1768639_1768995		Domain of unknown function (DUF1870).		CDS	conserved hypothetical protein
+	1769095	1770309	1215	Putative transport system permease protein	peg	gi|49175990|ref|NC_000913.2|_1769095_1770309		Sugar phosphate permease		CDS	inner membrane transport protein ydiM		ydiM
+	1770536	1771801	1266	FIG00638001: hypothetical protein	peg	gi|49175990|ref|NC_000913.2|_1770536_1771801		Sugar phosphate permease		CDS	inner membrane transport protein ydiN		ydiN
+	1771813	1772679	867	Shikimate/quinate 5-dehydrogenase I beta (EC 1.1.1.282)	peg	gi|49175990|ref|NC_000913.2|_1771813_1772679		shikimate dehydrogenase (EC 1.1.1.25)	1.1.1.282	CDS	shikimate / quinate 5-dehydrogenase family protein
+	1772710	1773468	759	3-dehydroquinate dehydratase I (EC 4.2.1.10)	peg	gi|49175990|ref|NC_000913.2|_1772710_1773468		3-dehydroquinate dehydratase (EC 4.2.1.10)	4.2.1.10	CDS	3-dehydroquinate dehydratase	4.2.1.10	aroD
+	1773611	1775206	1596	hypothetical protein	peg	gi|49175990|ref|NC_000913.2|_1773611_1775206		propionate CoA-transferase (EC 2.8.3.1)		CDS	conserved hypothetical protein
+	1775220	1776371	1152	Acyl-CoA dehydrogenase (EC 1.3.99.3)	peg	gi|49175990|ref|NC_000913.2|_1775220_1776371		Acyl-CoA dehydrogenases		CDS	crotonobetainyl-CoA dehydrogenase	1.3.99.-	caiA
-	1776414	1777325	912	Transcriptional regulator, AraC family	peg	gi|49175990|ref|NC_000913.2|_1777325_1776414		transcriptional regulator, AraC family		CDS	bacterial regulatory helix-turn-helix s, AraC family protein
-	1777428	1777604	177	FIG00638426: hypothetical protein	peg	gi|49175990|ref|NC_000913.2|_1777604_1777428		hypothetical protein		CDS	conserved hypothetical protein
+	1777641	1778405	765	Electron transfer flavoprotein, beta subunit	peg	gi|49175990|ref|NC_000913.2|_1777641_1778405		electron transfer flavoprotein beta subunit		CDS	electron transfer flavodomain protein
+	1778425	1779363	939	Electron transfer flavoprotein, alpha subunit	peg	gi|49175990|ref|NC_000913.2|_1778425_1779363		electron transfer flavoprotein alpha subunit apoprotein		CDS	electron transfer flavodomain protein
+	1779419	1780708	1290	flavoprotein	peg	gi|49175990|ref|NC_000913.2|_1779419_1780708		Dehydrogenases (flavoproteins)	1.5.5.-	CDS	FAD binding domain protein
+	1780705	1780998	294	Ferredoxin-like protein FixX	peg	gi|49175990|ref|NC_000913.2|_1780705_1780998		Ferredoxin-like protein		CDS	putative ferredoxin
+	1781055	1782701	1647	Long-chain-fatty-acid--CoA ligase (EC 6.2.1.3)	peg	gi|49175990|ref|NC_000913.2|_1781055_1782701		Acyl-CoA synthetases (AMP-forming)/AMP-acid ligases II	6.2.1.-	CDS	short-chain-fatty-acid--CoA ligase	6.2.1.-	fadK
-	1782758	1785136	2379	Phosphoenolpyruvate synthase (EC 2.7.9.2)	peg	gi|49175990|ref|NC_000913.2|_1785136_1782758		phosphoenolpyruvate synthase (EC 2.7.9.2)	2.7.9.2	CDS	phosphoenolpyruvate synthase	2.7.9.2	ppsA
+	1785469	1786302	834	FIG137360: hypothetical protein	peg	gi|49175990|ref|NC_000913.2|_1785469_1786302		Uncharacterized protein conserved in bacteria		CDS	putative phosphotransferase ydiA
+	1786459	1787505	1047	2-keto-3-deoxy-D-arabino-heptulosonate-7-phosphate synthase I alpha (EC 2.5.1.54)	peg	gi|49175990|ref|NC_000913.2|_1786459_1787505		3-deoxy-D-arabinoheptulosonate-7-phosphate synthase (EC 2.5.1.54)	2.5.1.54	CDS	3-deoxy-7-phosphoheptulonate synthase	2.5.1.54
+	1787637	1787828	192	Hemin uptake protein HemP	peg	gi|49175990|ref|NC_000913.2|_1787637_1787828		Hemin uptake protein		CDS	hemin uptake hemP family protein
-	1787832	1789268	1437	Selenoprotein O and cysteine-containing homologs	peg	gi|49175990|ref|NC_000913.2|_1789268_1787832		Uncharacterized conserved protein		CDS	conserved hypothetical protein
-	1789331	1790044	714	FIG00638687: hypothetical protein	peg	gi|49175990|ref|NC_000913.2|_1790044_1789331		FOG: EAL domain		CDS	cyclic di-GMP regulator CdgR		cdgR
-	1790291	1790755	465	Probable lipoprotein nlpC precursor	peg	gi|49175990|ref|NC_000913.2|_1790755_1790291		Cell wall-associated hydrolases (invasion-associated proteins)		CDS	nlpC/P60 family protein
-	1790833	1791582	750	Vitamin B12 ABC transporter, ATPase component BtuD	peg	gi|49175990|ref|NC_000913.2|_1791582_1790833		ABC-type cobalamin transport system, ATPase component	3.6.3.33	CDS	vitamin B12 import ATP-binding protein BtuD	3.6.3.33	btuD
-	1791582	1792133	552	Glutathione peroxidase (EC 1.11.1.9)	peg	gi|49175990|ref|NC_000913.2|_1792133_1791582		Glutathione peroxidase	1.11.1.9	CDS	glutathione peroxidase family protein
-	1792196	1793176	981	Vitamin B12 ABC transporter, permease component BtuC	peg	gi|49175990|ref|NC_000913.2|_1793176_1792196		ABC-type cobalamin transport system, permease component		CDS	vitamin B12 import system permease protein BtuC		btuC
-	1793277	1793576	300	Integration host factor alpha subunit	peg	gi|49175990|ref|NC_000913.2|_1793576_1793277		integration host factor, alpha subunit		CDS	integration host factor, alpha subunit		ihfA
-	1793581	1795968	2388	Phenylalanyl-tRNA synthetase beta chain (EC 6.1.1.20)	peg	gi|49175990|ref|NC_000913.2|_1795968_1793581		phenylalanyl-tRNA synthetase beta subunit (EC 6.1.1.20)	6.1.1.20	CDS	phenylalanine--tRNA ligase, beta subunit	6.1.1.20	pheT
-	1795983	1796966	984	Phenylalanyl-tRNA synthetase alpha chain (EC 6.1.1.20)	peg	gi|49175990|ref|NC_000913.2|_1796966_1795983		phenylalanyl-tRNA synthetase, alpha subunit (EC 6.1.1.20)	6.1.1.20	CDS	phenylalanine--tRNA ligase, alpha subunit	6.1.1.20	pheS
-	1797417	1797773	357	LSU ribosomal protein L20p	peg	gi|49175990|ref|NC_000913.2|_1797773_1797417		LSU ribosomal protein L20P		CDS	ribosomal protein L20		rplT
-	1797826	1798023	198	LSU ribosomal protein L35p	peg	gi|49175990|ref|NC_000913.2|_1798023_1797826		LSU ribosomal protein L35P		CDS	ribosomal protein L35		rpmI
-	1798017	1798359	343
-	1798120	1798554	435	Translation initiation factor 3	peg	gi|49175990|ref|NC_000913.2|_1798461_1798120		bacterial translation initiation factor 3 (bIF-3)		CDS	translation initiation factor IF-3		infC
-	1798666	1800594	1929	Threonyl-tRNA synthetase (EC 6.1.1.3)	peg	gi|49175990|ref|NC_000913.2|_1800594_1798666		threonyl-tRNA synthetase	6.1.1.3	CDS	threonine--tRNA ligase	6.1.1.3	thrS
+	1801118	1801591	474				hypothetical protein		CDS	conserved hypothetical protein
+	1801602	1803017	1416	FIG00638086: hypothetical protein	peg	gi|49175990|ref|NC_000913.2|_1801602_1803017		hypothetical protein		CDS	shET2 enterotoxin, N-terminal region family protein
-	1803349	1804107	759	Putative outer membrane protein	peg	gi|49175990|ref|NC_000913.2|_1804107_1803349		Putative salt-induced outer membrane protein		CDS	conserved hypothetical protein
+	1804394	1805323	930	6-phosphofructokinase class II (EC 2.7.1.11)	peg	gi|49175990|ref|NC_000913.2|_1804394_1805323		6-phosphofructokinase (EC 2.7.1.11)	2.7.1.11	CDS	6-phosphofructokinase isozyme 2	2.7.1.11	pfkB
+	1805424	1805714	291	FIG00637864: hypothetical protein	peg	gi|49175990|ref|NC_000913.2|_1805424_1805714		Protein of unknown function (DUF2622).		CDS	conserved hypothetical protein
+	1805820	1806680	861	Ribulosamine/erythrulosamine 3-kinase potentially involved in protein deglycation	peg	gi|49175990|ref|NC_000913.2|_1805820_1806680		Fructosamine-3-kinase		CDS	phosphotransferase enzyme family protein
-	1806721	1807257	537	Putative membrane protein	peg	gi|49175990|ref|NC_000913.2|_1807257_1806721		YniB-like protein.		CDS	yniB-like family protein
+	1807404	1808072	669	2-deoxyglucose-6-phosphate hydrolase YniC	peg	gi|49175990|ref|NC_000913.2|_1807404_1808072		haloacid dehalogenase superfamily, subfamily IA, variant 3 with third motif having DD or ED		CDS	phosphatase YniC	3.1.3.-	yniC
+	1808235	1808825	591	FIG00638530: hypothetical protein	peg	gi|49175990|ref|NC_000913.2|_1808235_1808825		Predicted membrane-bound metal-dependent hydrolases		CDS	inner membrane protein ydjM		ydjM
+	1808958	1810349	1392	L-cystine uptake protein TcyP	peg	gi|49175990|ref|NC_000913.2|_1808958_1810349		Predicted Na+/dicarboxylate symporter		CDS	sodium:dicarboxylate symporter family protein
-	1810353	1811156	804	FIG00638395: hypothetical protein	peg	gi|49175990|ref|NC_000913.2|_1811156_1810353		hypothetical protein		CDS	conserved hypothetical protein
-	1811445	1811708	264	Cell division activator cedA	peg	gi|49175990|ref|NC_000913.2|_1811687_1811445		cell division activator CedA		CDS	cell division activator CedA		cedA
+	1811891	1814152	2262	Catalase (EC 1.11.1.6)	peg	gi|49175990|ref|NC_000913.2|_1811891_1814152		Catalase	1.11.1.6	CDS	catalase HPII	1.11.1.6	katE
+	1814194	1814358	165	hypothetical protein	peg	gi|49175990|ref|NC_000913.2|_1814194_1814358
-	1814410	1815159	750	Cellobiose phosphotransferase system YdjC-like protein	peg	gi|49175990|ref|NC_000913.2|_1815159_1814410		Uncharacterized protein conserved in bacteria		CDS	ydjC-like family protein
-	1815172	1816524	1353	Chitobiose-specific 6-phospho-beta-glucosidase ChbF (EC 3.2.1.86)	peg	gi|49175990|ref|NC_000913.2|_1816524_1815172		6-phospho-beta-glucosidase (EC 3.2.1.86)	3.2.1.86	CDS	6-phospho-beta-glucosidase	3.2.1.86	chbF
-	1816629	1817468	840	Chitobiose-specific regulator ChbR, AraC family	peg	gi|49175990|ref|NC_000913.2|_1817468_1816629		transcriptional regulator, AraC family		CDS	HTH-type transcriptional regulator ChbR		chbR
-	1817479	1817829	351	PEP-dependent phosphotransferase enzyme III	peg	gi|49175990|ref|NC_000913.2|_1817829_1817479		PTS system N,N'-diacetylchitobiose-specific IIA component, Lac family (TC 4.A.3.2.1)	2.7.1.69	CDS	N,N'-diacetylchitobiose-specific phosphotransferase enzyme IIA component	2.7.1.-	chbA
-	1817880	1819238	1359	PEP-dependent phosphotransferase enzyme II for cellobiose, arbutin, and salicin	peg	gi|49175990|ref|NC_000913.2|_1819238_1817880		PTS system N,N'-diacetylchitobiose-specific IIC component, Lac family (TC 4.A.3.2.1)		CDS	PTS system, cellobiose-specific IIC component	2.7.1.69	celB
-	1819323	1819643	321	PTS system, chitobiose-specific IIB component (EC 2.7.1.69)	peg	gi|49175990|ref|NC_000913.2|_1819643_1819323		PTS system N,N'-diacetylchitobiose-specific IIB component, Lac family (TC 4.A.3.2.1)	2.7.1.69	CDS	N,N'-diacetylchitobiose-specific phosphotransferase enzyme IIB component	2.7.1.69	chbB
-	1819942	1820280	339	Osmotically inducible lipoprotein E precursor	peg	gi|49175990|ref|NC_000913.2|_1820280_1819942		Beta-barrel assembly machine subunit BamE		CDS	smpA / OmlA family protein
+	1820482	1821309	828	NAD synthetase (EC 6.3.1.5)	peg	gi|49175990|ref|NC_000913.2|_1820482_1821309		NH(3)-dependent NAD(+) synthetase (EC 6.3.1.5)	6.3.1.5	CDS	NH(3)-dependent NAD(+) synthetase	6.3.1.5	nadE
-	1822386	1822961	576	Conserved hypothetical protein (perhaps related to histidine degradation)	peg	gi|49175990|ref|NC_000913.2|_1822961_1822386		Uncharacterized protein conserved in bacteria		CDS	protein ves		ves
+	1821539	1822426	888	Excinuclease cho (excinuclease ABC alternative C subunit)	peg	gi|49175990|ref|NC_000913.2|_1821677_1822426		Excinuclease Cho	3.1.25.-	CDS	excinuclease cho	3.1.25.-	cho
-	1823164	1823649	486	Periplasmic protein related to spheroblast formation	peg	gi|49175990|ref|NC_000913.2|_1823649_1823164		P pilus assembly/Cpx signaling pathway, periplasmic inhibitor/zinc-resistance associated protein		CDS	spheroplast protein Y		spy
-	1823979	1824947	969	Succinylglutamate desuccinylase (EC 3.5.1.96)	peg	gi|49175990|ref|NC_000913.2|_1824947_1823979		succinylglutamate desuccinylase (EC 3.5.1.96)	3.5.1.96	CDS	succinylglutamate desuccinylase	3.5.1.96	astE
-	1824940	1826283	1344	Succinylarginine dihydrolase (EC 3.5.3.23)	peg	gi|49175990|ref|NC_000913.2|_1826283_1824940		succinylarginine dihydrolase (EC 3.5.3.23)	3.5.3.23	CDS	succinylarginine dihydrolase	3.5.3.23	astB
-	1826280	1827758	1479	Succinylglutamic semialdehyde dehydrogenase (EC 1.2.1.71)	peg	gi|49175990|ref|NC_000913.2|_1827758_1826280		succinylglutamic semialdehyde dehydrogenase (EC 1.2.1.71)	1.2.1.71	CDS	succinylglutamic semialdehyde dehydrogenase	1.2.1.71	astD
-	1827755	1828789	1035	Arginine N-succinyltransferase (EC 2.3.1.109)	peg	gi|49175990|ref|NC_000913.2|_1828789_1827755		arginine succinyltransferase (EC 2.3.1.109)	2.3.1.109	CDS	arginine N-succinyltransferase	2.3.1.109	astA
-	1828786	1830006	1221	Succinylornithine transaminase (EC 2.6.1.81)	peg	gi|49175990|ref|NC_000913.2|_1830006_1828786		acetylornithine and succinylornithine transaminases/succinylornithine transaminase family	2.6.1.81	CDS	succinylornithine transaminase family protein	2.6.1.81	astC
+	1830269	1830439	171	hypothetical protein	peg	gi|49175990|ref|NC_000913.2|_1830269_1830439					conserved hypothetical protein
+	1830452	1831258	807	Exodeoxyribonuclease III (EC 3.1.11.2)	peg	gi|49175990|ref|NC_000913.2|_1830452_1831258		exodeoxyribonuclease III	3.1.11.2	CDS	exodeoxyribonuclease III	3.1.11.2	xth
+	1831425	1832135	711	DedA family inner membrane protein YdjX	peg	gi|49175990|ref|NC_000913.2|_1831425_1832135		Uncharacterized conserved protein		CDS	conserved hypothetical protein
+	1832140	1832817	678	Hypothetical protein YdjY	peg	gi|49175990|ref|NC_000913.2|_1832140_1832817		hypothetical protein		CDS	conserved hypothetical protein
+	1832832	1833539	708	Alkaline phosphatase like protein	peg	gi|49175990|ref|NC_000913.2|_1832832_1833539		Uncharacterized conserved protein		CDS	conserved hypothetical protein
+	1833539	1834087	549	FIG00922551: hypothetical protein	peg	gi|49175990|ref|NC_000913.2|_1833539_1834087		Uncharacterized conserved protein		CDS	carboxymuconolactone decarboxylase family protein
+	1834097	1835263	1167	ABC transporter, periplasmic substrate-binding protein YnjB	peg	gi|49175990|ref|NC_000913.2|_1834097_1835263		ABC-type uncharacterized transport system, periplasmic component		CDS	protein ynjB		ynjB
+	1835236	1836771	1536	ABC transporter, permease protein YnjC	peg	gi|49175990|ref|NC_000913.2|_1835236_1836771		ABC-type uncharacterized transport system, permease component		CDS	inner membrane ABC transporter permease protein ynjC		ynjC
+	1836771	1837424	654	ABC transporter, ATP-binding protein YnjD	peg	gi|49175990|ref|NC_000913.2|_1836771_1837424		ABC-type uncharacterized transport system, ATPase component		CDS	ABC transporter family protein
+	1837491	1838798	1308	Putative thiosulfate sulfurtransferase ynjE (EC 2.8.1.1)	peg	gi|49175990|ref|NC_000913.2|_1837491_1838798		thiosulfate sulfurtransferase (EC 2.8.1.1)	2.8.1.1, 2.8.1.2	CDS	thiosulfate sulfurtransferase YnjE	2.8.1.1	ynjE
-	1838807	1839427	621	Putative phosphatidylglycerophosphate synthase	peg	gi|49175990|ref|NC_000913.2|_1839427_1838807		Phosphatidylglycerophosphate synthase		CDS	inner membrane protein YnjF		ynjF
-	1839887	1840159	273	FIG00638396: hypothetical protein	peg	gi|49175990|ref|NC_000913.2|_1840159_1839887		Protein of unknown function (DUF1496).		CDS	conserved hypothetical protein
+	1839514	1839921	408	5-methyl-dCTP pyrophosphohydrolase (EC 3.6.1.-)	peg	gi|49175990|ref|NC_000913.2|_1839514_1839921		ADP-ribose pyrophosphatase	3.6.1.-	CDS	CTP pyrophosphohydrolase	3.6.1.-	nudG
+	1840395	1841738	1344	NADP-specific glutamate dehydrogenase (EC 1.4.1.4)	peg	gi|49175990|ref|NC_000913.2|_1840395_1841738		glutamate dehydrogenase (NADP) (EC 1.4.1.4)	1.4.1.4	CDS	NADP-specific glutamate dehydrogenase	1.4.1.4	gdhA
-	1841855	1842895	1041	FIG00638567: hypothetical protein	peg	gi|49175990|ref|NC_000913.2|_1842895_1841855		Protein of unknown function (DUF1266).		CDS	inner membrane protein ynjI		ynjI
-	1843023	1844984	1962	DNA topoisomerase III (EC 5.99.1.2)	peg	gi|49175990|ref|NC_000913.2|_1844984_1843023		DNA topoisomerase III, bacteria and conjugative plasmid	5.99.1.2	CDS	DNA topoisomerase 3	5.99.1.2	topB
-	1844989	1846032	1044	Selenide,water dikinase (EC 2.7.9.3)	peg	gi|49175990|ref|NC_000913.2|_1846032_1844989		selenophosphate synthase (EC 2.7.9.3)	2.7.9.3	CDS	selenide, water dikinase	2.7.9.3	selD
-	1846149	1846700	552	Protein ydjA	peg	gi|49175990|ref|NC_000913.2|_1846700_1846149		Nitroreductase		CDS	putative NAD(P)H nitroreductase ydjA
+	1846861	1848717	1857	Protease IV (EC 3.4.21.-)	peg	gi|49175990|ref|NC_000913.2|_1846861_1848717		signal peptide peptidase SppA, 67K type	3.4.21.-	CDS	signal peptide peptidase SppA, 67K type	3.4.-.-	sppA
+	1848884	1849900	1017	L-asparaginase I, cytoplasmic (EC 3.5.1.1)	peg	gi|49175990|ref|NC_000913.2|_1848932_1849900		L-asparaginases, type I	3.5.1.1	CDS	L-asparaginase 1	3.5.1.1	ansA
+	1849911	1850552	642	Nicotinamidase (EC 3.5.1.19)	peg	gi|49175990|ref|NC_000913.2|_1849911_1850552		Amidases related to nicotinamidase	3.5.1.19, 3.5.1.-	CDS	isochorismatase family protein
-	1850645	1852003	1359	Putative transport protein YdjK, MFS superfamily	peg	gi|49175990|ref|NC_000913.2|_1852003_1850645		Sugar phosphate permease		CDS	inner membrane metabolite transport protein ydjE		ydjE
-	1852120	1852878	759	Putative HTH-type transcriptional regulator YdjF	peg	gi|49175990|ref|NC_000913.2|_1852878_1852120		transcriptional regulator, DeoR family		CDS	conserved hypothetical protein
-	1853015	1853995	981	Hypothetical oxidoreductase YdjG (EC 1.-.-.-)	peg	gi|49175990|ref|NC_000913.2|_1853995_1853015		Predicted oxidoreductases (related to aryl-alcohol dehydrogenases)		CDS	aldo/keto reductase family protein
-	1854005	1854952	948	Uncharacterized sugar kinase YdjH	peg	gi|49175990|ref|NC_000913.2|_1854952_1854005		Sugar kinases, ribokinase family		CDS	conserved hypothetical protein
-	1854957	1855793	837	Putative aldolase YdjI	peg	gi|49175990|ref|NC_000913.2|_1855793_1854957		fructose-bisphosphate aldolase (EC 4.1.2.13)		CDS	ketose-bisphosphate aldolase family protein
-	1855814	1856857	1044	Hypothetical zinc-type alcohol dehydrogenase-like protein YdjJ	peg	gi|49175990|ref|NC_000913.2|_1856857_1855814		Threonine dehydrogenase and related Zn-dependent dehydrogenases		CDS	sorbitol dehydrogenase	1.1.1.14	gutB
-	1856874	1858253	1380	Putative transport protein YdjK, MFS superfamily	peg	gi|49175990|ref|NC_000913.2|_1858253_1856874		Sugar phosphate permease		CDS	inner membrane metabolite transport protein ydjE		ydjE
-	1858280	1859356	1077	Putative oxidoreductase YdjL	peg	gi|49175990|ref|NC_000913.2|_1859356_1858280		Threonine dehydrogenase and related Zn-dependent dehydrogenases		CDS	zinc-binding dehydrogenase family protein
-	1859726	1859998	273	Uncharacterized protein YeaC	peg	gi|49175990|ref|NC_000913.2|_1859998_1859726		Uncharacterized protein conserved in bacteria		CDS	conserved hypothetical protein
-	1860040	1860453	414	Peptide methionine sulfoxide reductase MsrB (EC 1.8.4.12)	peg	gi|49175990|ref|NC_000913.2|_1860453_1860040		methionine-R-sulfoxide reductase	1.8.4.12	CDS	peptide methionine sulfoxide reductase MsrB	1.8.4.12	msrB
+	1860795	1861790	996	NAD-dependent glyceraldehyde-3-phosphate dehydrogenase (EC 1.2.1.12)	peg	gi|49175990|ref|NC_000913.2|_1860795_1861790		glyceraldehyde-3-phosphate dehydrogenase (NAD+) (EC 1.2.1.12)	1.2.1.12	CDS	glyceraldehyde-3-phosphate dehydrogenase, type I	1.2.1.-	gap
+	1861874	1862758	885	Aldose 1-epimerase family protein YeaD	peg	gi|49175990|ref|NC_000913.2|_1861874_1862758		Uncharacterized enzymes related to aldose 1-epimerase	5.1.3.15	CDS	putative glucose-6-phosphate 1-epimerase
-	1862806	1863660	855	Putative oxidoreductase YeaE, aldo/keto reductase family	peg	gi|49175990|ref|NC_000913.2|_1863660_1862806		Aldo/keto reductases, related to diketogulonate reductase		CDS	aldo/keto reductase family protein
-	1863750	1864496	747	MltA-interacting protein MipA	peg	gi|49175990|ref|NC_000913.2|_1864496_1863750		Outer membrane protein V		CDS	mltA-interacting protein		mipA
+	1864932	1866866	1935	Serine protein kinase (prkA protein), P-loop containing	peg	gi|49175990|ref|NC_000913.2|_1864932_1866866		putative serine protein kinase, PrkA		CDS	prkA serine kinase C-terminal domain protein
+	1866979	1868262	1284	UPF0229 protein YeaH	peg	gi|49175990|ref|NC_000913.2|_1866979_1868262		Uncharacterized conserved protein		CDS	conserved hypothetical protein
+	1868409	1869884	1476	Inner membrane protein YeaI	peg	gi|49175990|ref|NC_000913.2|_1868550_1869884		diguanylate cyclase (GGDEF) domain		CDS	inner membrane protein YeaI		yeaI
+	1870065	1871555	1491	Putative two-component response regulator and GGDEF family protein YeaJ	peg	gi|49175990|ref|NC_000913.2|_1870065_1871555		diguanylate cyclase (GGDEF) domain		CDS	diguanylate cyclase domain protein
+	1871598	1872101	504	Putative uncharacterized protein YeaK	peg	gi|49175990|ref|NC_000913.2|_1871598_1872101		Uncharacterized conserved protein		CDS	ybaK / prolyl-tRNA synthetases associated domain protein
-	1872779	1873597	819	Transcriptional regulator, AraC family	peg	gi|49175990|ref|NC_000913.2|_1873588_1872779		transcriptional regulator, AraC family		CDS	bacterial regulatory helix-turn-helix s, AraC family protein
+	1872376	1872822	447	Putative inner membrane protein	peg	gi|49175990|ref|NC_000913.2|_1872376_1872822		Predicted membrane protein		CDS	conserved hypothetical protein
+	1873697	1874878	1182	FIG00638318: hypothetical protein	peg	gi|49175990|ref|NC_000913.2|_1873697_1874878		cyanate transporter		CDS	cyanate transporter family protein
+	1874933	1875280	348	FIG00638254: hypothetical protein	peg	gi|49175990|ref|NC_000913.2|_1874933_1875280		Uncharacterized conserved protein		CDS	conserved hypothetical protein
-	1875302	1875556	255	FIG00638802: hypothetical protein	peg	gi|49175990|ref|NC_000913.2|_1875556_1875302		Putative hemolysin		CDS	conserved hypothetical protein
+	1875610	1876764	1155	FIG00638308: hypothetical protein	peg	gi|49175990|ref|NC_000913.2|_1875610_1876764		diguanylate cyclase with GAF sensor	2.7.7.65	CDS	putative diguanylate cyclase YeaP
-	1877031	1877279	249	UPF0410 protein YeaQ	peg	gi|49175990|ref|NC_000913.2|_1877279_1877031		Predicted membrane protein		CDS	transglycosylase associated family protein
-	1877427	1877609	183	Putative cytoplasmic protein	peg	gi|49175990|ref|NC_000913.2|_1877609_1877427		Domain of unknown function (DUF1869).		CDS	protein yoaG		yoaG
-	1877613	1877972	360	Putative cytoplasmic protein	peg	gi|49175990|ref|NC_000913.2|_1877972_1877613		Uncharacterized protein/domain, possibly involved in tellurite resistance		CDS	conserved hypothetical protein
-	1878145	1878783	639	Putative transport protein	peg	gi|49175990|ref|NC_000913.2|_1878783_1878145		Putative threonine efflux protein		CDS	leucine efflux protein		leuE
-	1878910	1879833	924	Positive regulator of Tartrate dehydrogenase/decarboxylase/D-malic enzyme	peg	gi|49175990|ref|NC_000913.2|_1879833_1878910		transcriptional regulator, LysR family		CDS	HTH-type transcriptional regulator DmlR		dmlR
+	1879936	1881021	1086	Tartrate dehydrogenase (EC 1.1.1.93) / Tartrate decarboxylase (EC 4.1.1.73) / D-malic enzyme (EC 1.1.1.83)	peg	gi|49175990|ref|NC_000913.2|_1879936_1881021		tartrate dehydrogenase	1.1.1.83, 4.1.1.73, 1.1.1.93	CDS	tartrate dehydrogenase	1.1.1.93
+	1881218	1882657	1440	Choline-glycine betaine transporter	peg	gi|49175990|ref|NC_000913.2|_1881218_1882657		choline/carnitine/betaine transport		CDS	transporter, betaine/carnitine/choline transporter family protein
+	1882689	1883813	1125	Rieske (2Fe-2S) domain protein	peg	gi|49175990|ref|NC_000913.2|_1882689_1883813		Phenylpropionate dioxygenase and related ring-hydroxylating dioxygenases, large terminal subunit		CDS	rieske [2Fe-2S] domain protein
+	1883869	1884834	966	ferredoxin	peg	gi|49175990|ref|NC_000913.2|_1883869_1884834		Flavodoxin reductases (ferredoxin-NADPH reductases) family 1		CDS	2Fe-2S iron-sulfur cluster binding domain protein
-	1884888	1886015	1128	Ribonuclease D (EC 3.1.26.3)	peg	gi|49175990|ref|NC_000913.2|_1886015_1884888		ribonuclease D	3.1.13.5	CDS	ribonuclease D	3.1.13.5	rnd
-	1886085	1887770	1686	Long-chain-fatty-acid--CoA ligase (EC 6.2.1.3)	peg	gi|49175990|ref|NC_000913.2|_1887770_1886085					long-chain-fatty-acid--CoA ligase	6.2.1.3	fadD
-	1887975	1888556	582	Starvation lipoprotein Slp paralog	peg	gi|49175990|ref|NC_000913.2|_1888556_1887975		outer membrane lipoprotein, Slp family		CDS	outer membrane lipo, Slp family protein
-	1888596	1889291	696	Inactive homolog of metal-dependent proteases, putative molecular chaperone	peg	gi|49175990|ref|NC_000913.2|_1889291_1888596		universal bacterial protein YeaZ		CDS	conserved hypothetical protein
-	1889349	1891259	1911	DinG family ATP-dependent helicase YoaA	peg	gi|49175990|ref|NC_000913.2|_1891259_1889349		Rad3-related DNA helicases		CDS	DEAD/DEAH box helicase family protein
+	1891388	1891735	348	Putative translation initiation inhibitor YoaB	peg	gi|49175990|ref|NC_000913.2|_1891391_1891735		Putative translation initiation inhibitor, yjgF family		CDS	endoribonuclease L-PSP family protein
+	1892157	1892456	300	FIG00639292: hypothetical protein	peg	gi|49175990|ref|NC_000913.2|_1892157_1892456		Domain of unknown function (DUF1889).		CDS	putative cytoplasmic protein
-	1892576	1892755	180	FIG01046632: hypothetical protein	peg	gi|49175990|ref|NC_000913.2|_1892755_1892576		Uncharacterized protein conserved in bacteria		CDS	conserved hypothetical protein
+	1892829	1894190	1362	Para-aminobenzoate synthase, aminase component (EC 2.6.1.85)	peg	gi|49175990|ref|NC_000913.2|_1892829_1894190		aminodeoxychorismate synthase, subunit I (EC 2.6.1.85)	2.6.1.85	CDS	aminodeoxychorismate synthase, component I	2.6.1.85	pabB
+	1894194	1894772	579	Hypothetical nudix hydrolase YeaB	peg	gi|49175990|ref|NC_000913.2|_1894194_1894772		NTP pyrophosphohydrolases including oxidative damage repair enzymes		CDS	NUDIX domain protein
+	1894956	1896320	1365	L-serine dehydratase 1 (EC 4.3.1.17)	peg	gi|49175990|ref|NC_000913.2|_1895022_1896320		L-serine dehydratase, iron-sulfur-dependent, single chain form	4.3.1.17	CDS	L-serine ammonia-lyase	4.3.1.17
+	1896451	1898049	1599	Rtn protein	peg	gi|49175990|ref|NC_000913.2|_1896451_1898049		FOG: EAL domain		CDS	putative cyclic-di-GMP phosphodiesterase AdrB
-	1898053	1899609	1557	Magnesium and cobalt efflux protein CorC	peg	gi|49175990|ref|NC_000913.2|_1899609_1898053		Membrane protein TerC, possibly involved in tellurium resistance		CDS	conserved hypothetical protein
+	1900072	1901043	972	PTS system, mannose-specific IIA component (EC 2.7.1.69) / PTS system, mannose-specific IIB component (EC 2.7.1.69)	peg	gi|49175990|ref|NC_000913.2|_1900072_1901043		PTS system D-mannose-specific IIA component, Man family (TC 4.A.6.1.1)/PTS system D-mannose-specific IIB component, Man family (TC 4.A.6.1.1)	2.7.1.69	CDS	PTS system mannose-specific EIIAB component	2.7.1.69	manX
+	1901106	1901906	801	PTS system, mannose-specific IIC component (EC 2.7.1.69)	peg	gi|49175990|ref|NC_000913.2|_1901106_1901906		PTS system D-mannose-specific IIC component, Man family (TC 4.A.6.1.1)		CDS	PTS system, mannose/fructose/sorbose , IIC component family protein
+	1901919	1902770	852	PTS system, mannose-specific IID component (EC 2.7.1.69)	peg	gi|49175990|ref|NC_000913.2|_1901919_1902770		PTS system D-mannose-specific IID component, Man family (TC 4.A.6.1.1)		CDS	PTS system, mannose/fructose/sorbose , IID component family protein
-	1902822	1903019	198	FIG00639732: hypothetical protein	peg	gi|49175990|ref|NC_000913.2|_1903019_1902822
+	1902825	1903283	459	hypothetical protein	peg	gi|49175990|ref|NC_000913.2|_1903062_1903283		Predicted membrane protein		CDS	conserved hypothetical protein
-	1904275	1905084	810	Ribosomal RNA large subunit methyltransferase A (EC 2.1.1.51)	peg	gi|49175990|ref|NC_000913.2|_1905084_1904275		23S rRNA m(1)G-745 methyltransferase (EC 2.1.1.51)	2.1.1.187	CDS	ribosomal RNA large subunit methyltransferase A	2.1.1.187	rlmA
+	1903712	1904278	567	Putative membrane protein	peg	gi|49175990|ref|NC_000913.2|_1903712_1904278		Predicted membrane protein		CDS	conserved hypothetical protein
-	1905209	1905634	426
-	1905250	1905459	210	Cold shock protein CspC	peg	gi|49175990|ref|NC_000913.2|_1905459_1905250		cold-shock DNA-binding protein family		CDS	cold shock-like protein CspC		cspC
-	1906285	1906572	288	FIG01068233: hypothetical protein	peg	gi|49175990|ref|NC_000913.2|_1906572_1906285		YebO-like protein.		CDS	yebO-like family protein
+	1906949	1907188	240	putative exported protein	peg	gi|49175990|ref|NC_000913.2|_1906949_1907188		YobH-like protein.		CDS	yobH-like family protein
-	1907332	1908123	792	Transcriptional regulator KdgR, KDG operon repressor	peg	gi|49175990|ref|NC_000913.2|_1908123_1907332		transcriptional regulator, IclR family		CDS	pectin degradation repressor protein kdgR		kdgR
+	1908300	1909673	1374	Putative transport protein	peg	gi|49175990|ref|NC_000913.2|_1908300_1909673		Arabinose efflux permease		CDS	sugar (and other) transporter family protein
-	1909719	1910600	882	Probable protease HtpX (EC 3.4.24.-)	peg	gi|49175990|ref|NC_000913.2|_1910600_1909719		Zn-dependent protease with chaperone function	3.4.24.-	CDS	protease HtpX	3.4.24.-	htpX
-	1910792	1912840	2049	Tail-specific protease precursor (EC 3.4.21.102)	peg	gi|49175990|ref|NC_000913.2|_1912834_1910792		C-terminal processing peptidase-1. Serine peptidase. MEROPS family S41A	3.4.21.102	CDS	tail-specific protease	3.4.21.102	prc
-	1912860	1913558	699	ProQ: influences osmotic activation of compatible solute ProP	peg	gi|49175990|ref|NC_000913.2|_1913558_1912860		Activator of osmoprotectant transporter ProP		CDS	proP effector		proQ
-	1913655	1914206	552	Free methionine-(R)-sulfoxide reductase, contains GAF domain	peg	gi|49175990|ref|NC_000913.2|_1914152_1913655		GAF domain-containing protein		CDS	protein yebR		yebR
+	1914282	1915565	1284	Paraquat-inducible protein A	peg	gi|49175990|ref|NC_000913.2|_1914327_1915565		integral membrane protein, PqiA family		CDS	inner membrane protein yebS		yebS
+	1915528	1918167	2640	Paraquat-inducible protein B	peg	gi|49175990|ref|NC_000913.2|_1915528_1918167		Paraquat-inducible protein B		CDS	conserved hypothetical protein
+	1918241	1919686	1446	Ribosomal RNA small subunit methyltransferase F (EC 2.1.1.-)	peg	gi|49175990|ref|NC_000913.2|_1918247_1919686		16S rRNA m(5)C-1407 methyltransferase (EC 2.1.1.178)	2.1.1.178	CDS	ribosomal RNA small subunit methyltransferase F	2.1.1.178	rsmF
+	1919804	1920040	237	FIG01045311: hypothetical protein	peg	gi|49175990|ref|NC_000913.2|_1919804_1920040		Protein of unknown function (DUF1480).		CDS	conserved hypothetical protein
+	1920061	1920336	276	FIG00638765: hypothetical protein	peg	gi|49175990|ref|NC_000913.2|_1920145_1920336		Protein of unknown function (DUF1482).		CDS	conserved hypothetical protein
-	1920337	1920993	657	Ren protein	peg	gi|49175990|ref|NC_000913.2|_1920993_1920337		Diadenosine tetraphosphatase and related serine/threonine protein phosphatases	3.1.3.16	CDS	serine/threonine-protein phosphatase 1	3.1.3.16	pphA
-	1921389	1921730	342	Putative periplasmic or exported protein	peg	gi|49175990|ref|NC_000913.2|_1921730_1921389		Protein of unknown function (DUF2511).		CDS	conserved hypothetical protein
-	1921743	1922615	873	Copper resistance protein D	peg	gi|49175990|ref|NC_000913.2|_1922615_1921743		Putative copper export protein		CDS	inner membrane protein YebZ		yebZ
-	1922619	1922993	375	Copper resistance protein C precursor	peg	gi|49175990|ref|NC_000913.2|_1922993_1922619		Uncharacterized protein, homolog of Cu resistance protein CopC		CDS	protein YobA		yobA
+	1923132	1923362	231	DNA polymerase III theta subunit (EC 2.7.7.7)	peg	gi|49175990|ref|NC_000913.2|_1923132_1923362		DNA polymerase III, theta subunit (EC 2.7.7.7)	2.7.7.7	CDS	DNA polymerase III subunit theta	2.7.7.7	holE
+	1923464	1924120	657	Putative amidohydrolase	peg	gi|49175990|ref|NC_000913.2|_1923464_1924120		Predicted amidohydrolase		CDS	carbon-nitrogen hydrolase family protein
-	1924803	1926863	2061	Protease II (EC 3.4.21.83)	peg	gi|49175990|ref|NC_000913.2|_1926863_1924803		oligopeptidase B (EC:3.4.21.83). Serine peptidase. MEROPS family S09A	3.4.21.83	CDS	protease 2	3.4.21.83	ptrB
+	1924144	1924806	663	Exodeoxyribonuclease X (EC 3.1.11.-)	peg	gi|49175990|ref|NC_000913.2|_1924144_1924806		Exodeoxyribonuclease X (EC 3.1.11.-)	3.1.11.-	CDS	exodeoxyribonuclease 10	3.1.11.-	exoX
-	1927072	1927731	660	FIG004088: inner membrane protein YebE	peg	gi|49175990|ref|NC_000913.2|_1927731_1927072		Uncharacterized protein conserved in bacteria		CDS	inner membrane protein yebE		yebE
-	1928058	1928414	357	Putative exported protein	peg	gi|49175990|ref|NC_000913.2|_1928414_1928058		YebF-like protein.		CDS	protein yebF		yebF
-	1928481	1928771	291	DNA damage-inducible gene in SOS regulon, dependent on cyclic AMP and H-NS	peg	gi|49175990|ref|NC_000913.2|_1928771_1928481		Uncharacterized protein conserved in bacteria		CDS	yebG family protein
+	1928905	1930083	1179	Phosphoribosylglycinamide formyltransferase 2 (EC 2.1.2.-)	peg	gi|49175990|ref|NC_000913.2|_1928905_1930083		formate-dependent phosphoribosylglycinamide formyltransferase (EC 6.3.4.-)	2.1.2.2	CDS	phosphoribosylglycinamide formyltransferase 2	2.1.2.-	purT
-	1930139	1930780	642	4-hydroxy-2-oxoglutarate aldolase (EC 4.1.3.16) @ 2-dehydro-3-deoxyphosphogluconate aldolase (EC 4.1.2.14)	peg	gi|49175990|ref|NC_000913.2|_1930780_1930139		2-keto-3-deoxy-phosphogluconate aldolase (EC 4.1.2.14)	4.1.2.14, 4.1.3.16	CDS	KHG/KDPG aldolase	4.1.2.14	eda
-	1930817	1932628	1812	Phosphogluconate dehydratase (EC 4.2.1.12)	peg	gi|49175990|ref|NC_000913.2|_1932628_1930817		6-phosphogluconate dehydratase (EC 4.2.1.12)	4.2.1.12	CDS	phosphogluconate dehydratase	4.2.1.12	edd
-	1932863	1934338	1476	Glucose-6-phosphate 1-dehydrogenase (EC 1.1.1.49)	peg	gi|49175990|ref|NC_000913.2|_1934338_1932863		glucose-6-phosphate 1-dehydrogenase (EC 1.1.1.49)	1.1.1.49	CDS	glucose-6-phosphate dehydrogenase	1.1.1.49	zwf
+	1934676	1935545	870	Phosphogluconate repressor HexR, RpiR family	peg	gi|49175990|ref|NC_000913.2|_1934676_1935545		transcriptional regulator, RpiR family		CDS	helix-turn-helix domain, rpiR family protein
+	1935673	1937115	1443	Pyruvate kinase (EC 2.7.1.40)	peg	gi|49175990|ref|NC_000913.2|_1935673_1937115		pyruvate kinase	2.7.1.40	CDS	pyruvate kinase	2.7.1.40	pyk
-	1937246	1938217	972	Lipid A biosynthesis (KDO) 2-(lauroyl)-lipid IVA acyltransferase (EC 2.3.1.-)	peg	gi|49175990|ref|NC_000913.2|_1938217_1937246		lipid A biosynthesis (KDO)2-(lauroyl)-lipid IVA acyltransferase	2.3.1.-	CDS	lipid A biosynthesis (KDO)2-(lauroyl)-lipid IVA acyltransferase	2.3.1.-	msbB
-	1938337	1939659	1323	Cell wall endopeptidase, family M23/M37	peg	gi|49175990|ref|NC_000913.2|_1939659_1938337		Membrane proteins related to metalloendopeptidases		CDS	lysM domain protein
-	1939675	1940733	1059	Zinc ABC transporter, periplasmic-binding protein ZnuA	peg	gi|49175990|ref|NC_000913.2|_1940733_1939675		ABC-type Zn2+ transport system, periplasmic component/surface adhesin		CDS	high-affinity zinc uptake system protein znuA		znuA
+	1940686	1941441	756	Zinc ABC transporter, ATP-binding protein ZnuC	peg	gi|49175990|ref|NC_000913.2|_1940686_1941441		ABC-type Mn/Zn transport systems, ATPase component	3.6.3.-	CDS	ABC transporter family protein
+	1941438	1942223	786	Zinc ABC transporter, inner membrane permease protein ZnuB	peg	gi|49175990|ref|NC_000913.2|_1941438_1942223		ABC-type Mn2+/Zn2+ transport systems, permease components		CDS	high-affinity zinc uptake system membrane protein znuB		znuB
-	1942370	1943380	1011	Holliday junction DNA helicase RuvB	peg	gi|49175990|ref|NC_000913.2|_1943380_1942370		Holliday junction DNA helicase subunit RuvB	3.6.4.12	CDS	holliday junction DNA helicase RuvB	3.6.4.12	ruvB
-	1943389	1944000	612	Holliday junction DNA helicase RuvA	peg	gi|49175990|ref|NC_000913.2|_1944000_1943389		Holliday junction DNA helicase subunit RuvA	3.6.4.12	CDS	holliday junction DNA helicase RuvA	3.6.4.12	ruvA
+	1944275	1944877	603	FIG00637868: hypothetical protein	peg	gi|49175990|ref|NC_000913.2|_1944275_1944877		Orthopoxvirus protein of unknown function (DUF830).		CDS	conserved hypothetical protein
-	1944879	1945400	522	Crossover junction endodeoxyribonuclease RuvC (EC 3.1.22.4)	peg	gi|49175990|ref|NC_000913.2|_1945400_1944879		Holliday junction endonuclease RuvC (EC 3.1.22.4)	3.1.22.4	CDS	crossover junction endodeoxyribonuclease RuvC	3.1.22.4	ruvC
-	1945435	1946175	741	FIG000859: hypothetical protein YebC	peg	gi|49175990|ref|NC_000913.2|_1946175_1945435		DNA-binding regulatory protein, YebC/PmpR family		CDS	DNA-binding regulatory , YebC/PmpR family protein
-	1946204	1946713	510	Dihydroneopterin triphosphate pyrophosphohydrolase type 2 (nudB)	peg	gi|49175990|ref|NC_000913.2|_1946587_1946204		NTP pyrophosphohydrolases including oxidative damage repair enzymes	3.6.1.-	CDS	dihydroneopterin triphosphate pyrophosphatase	3.6.1.-	nudB
-	1946774	1948546	1773	Aspartyl-tRNA synthetase (EC 6.1.1.12)	peg	gi|49175990|ref|NC_000913.2|_1948495_1946774		aspartyl-tRNA synthetase, bacterial type	6.1.1.12	CDS	aspartate--tRNA ligase	6.1.1.-	aspS
+	1948856	1949422	567	Nicotinamidase/isochorismatase family protein	peg	gi|49175990|ref|NC_000913.2|_1948856_1949422		Amidases related to nicotinamidase		CDS	isochorismatase family protein
+	1949419	1950237	819	FIG003003: hypothetical protein	peg	gi|49175990|ref|NC_000913.2|_1949419_1950237		Uncharacterized conserved protein		CDS	conserved hypothetical protein
+	1950290	1950685	396	FIG01046209: hypothetical protein	peg	gi|49175990|ref|NC_000913.2|_1950290_1950685		Uncharacterized relative of glutathione S-transferase, MAPEG superfamily		CDS	inner membrane protein yecN		yecN
+	1950726	1951469	744	tRNA (uridine-5-oxyacetic acid methyl ester) 34 synthase	peg	gi|49175990|ref|NC_000913.2|_1950726_1951469		methyltransferase, putative	2.1.1.-	CDS	tRNA (cmo5U34)-methyltransferase	2.1.1.-	cmoA
+	1951466	1952437	972	tRNA (5-methoxyuridine) 34 synthase	peg	gi|49175990|ref|NC_000913.2|_1951466_1952437		methyltransferase, putative	2.1.1.-	CDS	tRNA (mo5U34)-methyltransferase	2.1.1.-	cmoB
-	1952602	1955031	2430	Trimethylamine-N-oxide reductase (EC 1.6.6.9)	peg	gi|49175990|ref|NC_000913.2|_1955031_1952602		molybdopterin guanine dinucleotide-containing S/N-oxide reductases	1.7.2.3	CDS	trimethylamine-N-oxide reductase 2	1.7.2.3	torZ
-	1955056	1956156	1101	Cytochrome c-type protein TorY	peg	gi|49175990|ref|NC_000913.2|_1956156_1955056		Nitrate/TMAO reductases, membrane-bound tetraheme cytochrome c subunit		CDS	cytochrome c-type protein TorY		torY
-	1956544	1957290	747	Cytoplasmic copper homeostasis protein CutC	peg	gi|49175990|ref|NC_000913.2|_1957290_1956544		Uncharacterized protein involved in copper resistance		CDS	copper homeostasis protein CutC		cutC
-	1957304	1957876	573	Protein yecM	peg	gi|49175990|ref|NC_000913.2|_1957876_1957304		Uncharacterized protein conserved in bacteria		CDS	protein yecM		yecM
+	1958086	1959819	1734	Arginyl-tRNA synthetase (EC 6.1.1.19)	peg	gi|49175990|ref|NC_000913.2|_1958086_1959819		arginyl-tRNA synthetase (EC 6.1.1.19)	6.1.1.19	CDS	arginine--tRNA ligase	6.1.1.19	argS
+	1959996	1960484	489	FIG00639719: hypothetical protein	peg	gi|49175990|ref|NC_000913.2|_1959996_1960484		Uncharacterized protein conserved in bacteria		CDS	conserved hypothetical protein
-	1960604	1960996	393	Flagellar protein FlhE	peg	gi|49175990|ref|NC_000913.2|_1960840_1960604		Flagellar protein FlhE.		CDS	flagellar protein flhE		flhE
-	1960996	1963074	2079	Flagellar biosynthesis protein FlhA	peg	gi|49175990|ref|NC_000913.2|_1963074_1960996		flagellar biosynthesis protein FlhA		CDS	flagellar biosynthesis protein FlhA		flhA
-	1963067	1964215	1149	Flagellar biosynthesis protein FlhB	peg	gi|49175990|ref|NC_000913.2|_1964215_1963067		flagellar biosynthetic protein FlhB		CDS	flagellar biosynthetic protein FlhB		flhB
-	1964417	1965061	645	Chemotaxis response - phosphatase CheZ	peg	gi|49175990|ref|NC_000913.2|_1965061_1964417		Chemotaxis protein		CDS	protein phosphatase CheZ	3.1.3.-	cheZ
-	1965072	1965461	390	Chemotaxis regulator - transmits chemoreceptor signals to flagelllar motor components CheY	peg	gi|49175990|ref|NC_000913.2|_1965461_1965072		Response regulator containing CheY-like receiver, AAA-type ATPase, and DNA-binding domains		CDS	chemotaxis protein CheY		cheY
-	1965476	1966525	1050	Chemotaxis response regulator protein-glutamate methylesterase CheB (EC 3.1.1.61)	peg	gi|49175990|ref|NC_000913.2|_1966525_1965476		Chemotaxis response regulator containing a CheY-like receiver domain and a methylesterase domain	3.1.1.61	CDS	cheB methylesterase family protein
-	1966528	1967388	861	Chemotaxis protein methyltransferase CheR (EC 2.1.1.80)	peg	gi|49175990|ref|NC_000913.2|_1967388_1966528		Methylase of chemotaxis methyl-accepting proteins	2.1.1.80	CDS	chemotaxis protein methyltransferase	2.1.1.80	cheR
-	1967407	1969008	1602	Methyl-accepting chemotaxis protein IV (dipeptide chemoreceptor protein)	peg	gi|49175990|ref|NC_000913.2|_1969008_1967407		methyl-accepting chemotaxis sensory transducer with TarH sensor		CDS	methyl-accepting chemotaxis protein IV		tap
-	1969054	1970715	1662	Methyl-accepting chemotaxis protein II (aspartate chemoreceptor protein)	peg	gi|49175990|ref|NC_000913.2|_1970715_1969054		methyl-accepting chemotaxis sensory transducer with TarH sensor		CDS	methyl-accepting chemotaxis protein II		tar
-	1970860	1971363	504	Positive regulator of CheA protein activity (CheW)	peg	gi|49175990|ref|NC_000913.2|_1971363_1970860		Chemotaxis signal transduction protein		CDS	cheW-like domain protein
-	1971384	1973348	1965	Signal transduction histidine kinase CheA (EC 2.7.3.-)	peg	gi|49175990|ref|NC_000913.2|_1973342_1971384		CheA signal transduction histidine kinase	2.7.13.3	CDS	chemotaxis protein CheA	2.7.13.3	cheA
-	1973353	1974279	927	Flagellar motor rotation protein MotB	peg	gi|49175990|ref|NC_000913.2|_1974279_1973353		Flagellar motor protein		CDS	motility protein B		motB
-	1974276	1975163	888	Flagellar motor rotation protein MotA	peg	gi|49175990|ref|NC_000913.2|_1975163_1974276		flagellar motor stator protein MotA		CDS	flagellar motor stator protein MotA		motA
-	1975290	1975868	579	Flagellar transcriptional activator FlhC	peg	gi|49175990|ref|NC_000913.2|_1975868_1975290		Flagellar transcriptional activator (FlhC).		CDS	flagellar transcriptional regulator FlhC		flhC
-	1975871	1976221	351	Flagellar transcriptional activator FlhD	peg	gi|49175990|ref|NC_000913.2|_1976221_1975871		Flagellar transcriptional activator (FlhD).		CDS	flagellar transcriptional activator family protein
-	1976542	1977045	504	Mobile element protein	peg	gi|49175990|ref|NC_000913.2|_1977045_1976542		Transposase and inactivated derivatives, IS1 family		CDS	putative transposase
-	1976964	1977239	276				Transposase and inactivated derivatives		CDS
+	1977777	1978205	429	Universal stress protein C	peg	gi|49175990|ref|NC_000913.2|_1977777_1978205		Universal stress protein UspA and related nucleotide-binding proteins		CDS	universal stress family protein
-	1978212	1979636	1425	Alpha,alpha-trehalose-phosphate synthase [UDP-forming] (EC 2.4.1.15)	peg	gi|49175990|ref|NC_000913.2|_1979636_1978212		trehalose 6-phosphate synthase (EC 2.4.1.15)	2.4.1.15	CDS	alpha,alpha-trehalose-phosphate synthase	2.4.1.15	otsA
-	1979611	1980411	801	Trehalose-6-phosphate phosphatase (EC 3.1.3.12)	peg	gi|49175990|ref|NC_000913.2|_1980411_1979611		trehalose 6-phosphatase (EC 3.1.3.12)	3.1.3.12	CDS	trehalose-phosphatase	3.1.3.12	otsB
-	1980578	1981564	987	L-arabinose transport system permease protein (TC 3.A.1.2.2)	peg	gi|49175990|ref|NC_000913.2|_1981564_1980578		L-arabinose ABC transporter membrane protein		CDS	branched-chain amino acid transport system / permease component family protein
-	1981579	1983093	1515	L-arabinose transport ATP-binding protein AraG (TC 3.A.1.2.2)	peg	gi|49175990|ref|NC_000913.2|_1983093_1981579		L-arabinose ABC transporter ATP-binding protein	3.6.3.17	CDS	arabinose import ATP-binding protein AraG	3.6.3.17	araG
-	1983163	1984152	990	L-arabinose-binding periplasmic protein precursor AraF (TC 3.A.1.2.2)	peg	gi|49175990|ref|NC_000913.2|_1984152_1983163		L-arabinose-binding protein		CDS	periplasmic binding s and sugar binding domain of LacI family protein
+	1984949	1985452	504	Ferritin-like protein 2	peg	gi|49175990|ref|NC_000913.2|_1984949_1985452		Ferritin-like protein		CDS	ferritin-like domain protein
-	1985531	1985782	252	FIG00510289: hypothetical protein	peg	gi|49175990|ref|NC_000913.2|_1985782_1985531		Protein of unknown function (DUF2766).		CDS	conserved hypothetical protein
+	1986246	1986569	324	FIG00638267: hypothetical protein	peg	gi|49175990|ref|NC_000913.2|_1986315_1986569		YecR-like lipoprotein.		CDS
+	1986740	1987237	498	Ferritin-like protein 2	peg	gi|49175990|ref|NC_000913.2|_1986740_1987237		Ferritin-like protein	1.16.3.1	CDS	ferritin-1	1.16.3.1	ftnA
-	1987275	1987514	240	FIG01045661: hypothetical protein	peg	gi|49175990|ref|NC_000913.2|_1987514_1987275		probable metal-binding protein		CDS	conserved hypothetical protein
+	1987705	1988916	1212	Tyrosine-specific transport protein	peg	gi|49175990|ref|NC_000913.2|_1987774_1988916		aromatic amino acid transport protein		CDS	tyrosine-specific transport protein		tyrP
-	1988978	1989643	666	FIG00637942: hypothetical protein	peg	gi|49175990|ref|NC_000913.2|_1989643_1988978		yecA family protein		CDS	yecA family protein
-	1990293	1990841	549	CDP-diacylglycerol--glycerol-3-phosphate 3-phosphatidyltransferase (EC 2.7.8.5)	peg	gi|49175990|ref|NC_000913.2|_1990841_1990293		CDP-diacylglycerol--glycerol-3-phosphate 3-phosphatidyltransferase (EC 2.7.8.5)	2.7.8.5	CDS	CDP-diacylglycerol--glycerol-3-phosphate 3-phosphatidyltransferase	2.7.8.5	pgsA
-	1990898	1992730	1833	Excinuclease ABC subunit C	peg	gi|49175990|ref|NC_000913.2|_1992730_1990898		Excinuclease ABC subunit C		CDS	excinuclease ABC subunit C	3.1.25.-	uvrC
-	1992727	1993383	657	BarA-associated response regulator UvrY (= GacA = SirA)	peg	gi|49175990|ref|NC_000913.2|_1993383_1992727		two component transcriptional regulator, LuxR family		CDS	response regulator		uvrY
+	1993842	1994066	225	FIG00634007: hypothetical protein	peg	gi|49175990|ref|NC_000913.2|_1993842_1994066		Protein of unknown function (DUF2594).		CDS	conserved hypothetical protein
-	1994134	1994856	723	N-3-oxohexanoyl-L-homoserine lactone quorum-sensing transcriptional activator @ N-3-oxooctanoyl-L-homoserine lactone quorum-sensing transcriptional activator	peg	gi|49175990|ref|NC_000913.2|_1994856_1994134		transcriptional activator SdiA		CDS	regulatory protein SdiA		sdiA
-	1995086	1995838	753	Cystine ABC transporter, ATP-binding protein	peg	gi|49175990|ref|NC_000913.2|_1995838_1995086		L-cystine ABC transporter ATP-binding protein/Diaminopimelate ABC transporter ATP-binding protein	3.6.3.-	CDS	ABC transporter family protein
-	1995835	1996503	669	Cystine ABC transporter, permease protein	peg	gi|49175990|ref|NC_000913.2|_1996503_1995835		L-cystine ABC transporter membrane protein/Diaminopimelate ABC transporter membrane protein		CDS	inner membrane amino-acid ABC transporter permease protein yecS		yecS
-	1996518	1997504	987	D-cysteine desulfhydrase (EC 4.4.1.15)	peg	gi|49175990|ref|NC_000913.2|_1997504_1996518		D-cysteine desulfhydrase (EC 4.4.1.15)	4.4.1.15	CDS	D-cysteine desulfhydrase	4.4.1.15	dcyD
-	1997609	1998466	858	Cystine ABC transporter, periplasmic cystine-binding protein FliY	peg	gi|49175990|ref|NC_000913.2|_1998409_1997609		L-cystine-binding protein/Diaminopimelate-binding protein		CDS	bacterial extracellular solute-binding s, 3 family protein
-	1998497	1999048	552	Flagellar biosynthesis protein FliZ	peg	gi|49175990|ref|NC_000913.2|_1999048_1998497		flagellar regulatory protein FliZ		CDS	flagellar regulatory protein FliZ		fliZ
-	1999094	1999813	720	RNA polymerase sigma factor for flagellar operon	peg	gi|49175990|ref|NC_000913.2|_1999813_1999094		RNA polymerase, sigma 28 subunit, SigD/FliA/WhiG		CDS	RNA polymerase sigma factor for flagellar operon		fliA
-	2000134	2001630	1497	Flagellar biosynthesis protein FliC	peg	gi|49175990|ref|NC_000913.2|_2001630_2000134		Flagellin and related hook-associated proteins		CDS	flagellin		fliC
+	2001896	2003302	1407	Flagellar hook-associated protein FliD	peg	gi|49175990|ref|NC_000913.2|_2001896_2003302		Flagellar capping protein		CDS	flagellar hook-associated protein 2		fliD
+	2003327	2003737	411	Flagellar biosynthesis protein FliS	peg	gi|49175990|ref|NC_000913.2|_2003327_2003737		flagellar biosynthetic protein FliS		CDS	flagellar protein FliS		fliS
+	2003737	2004102	366	Flagellar biosynthesis protein FliT	peg	gi|49175990|ref|NC_000913.2|_2003737_2004102		Flagellar protein FliT.		CDS	flagellar protein FliT		fliT
+	2004180	2005667	1488	Cytoplasmic alpha-amylase (EC 3.2.1.1)	peg	gi|49175990|ref|NC_000913.2|_2004180_2005667		Glycosidases	3.2.1.1	CDS	alpha amylase, catalytic domain protein
-	2005701	2006180	480	FIG00640199: hypothetical protein	peg	gi|49175990|ref|NC_000913.2|_2006180_2005701		YedD-like protein.		CDS	yedD-like family protein
+	2006301	2007506	1206	Putative transport system permease protein	peg	gi|49175990|ref|NC_000913.2|_2006301_2007506		Predicted transporter component		CDS	conserved hypothetical protein
+	2007503	2007736	234	hypothetical protein	peg	gi|49175990|ref|NC_000913.2|_2007503_2007736		Predicted redox protein, regulator of disulfide bond formation		CDS	conserved hypothetical protein
+	2007845	2008513	669	Gifsy-2 prophage protein	peg	gi|49175990|ref|NC_000913.2|_2007845_2008513		Uncharacterized conserved protein		CDS	conserved hypothetical protein
+	2008624	2009103	480	FIG00640229: hypothetical protein	peg	gi|49175990|ref|NC_000913.2|_2008624_2009103		N-acetylglutamate synthase and related acetyltransferases	2.3.1.-	CDS	conserved hypothetical protein
-	2009372	2009563	192				hypothetical protein		CDS
-	2010025	2010375	351				hypothetical protein		CDS
-	2010724	2011038	315	Flagellar hook-basal body complex protein FliE	peg	gi|49175990|ref|NC_000913.2|_2011038_2010724		flagellar hook-basal body complex protein FliE		CDS	flagellar hook-basal body complex protein FliE		fliE
+	2011253	2012911	1659	Flagellar M-ring protein FliF	peg	gi|49175990|ref|NC_000913.2|_2011253_2012911		flagellar basal-body M-ring protein/flagellar hook-basal body protein (fliF)		CDS	flagellar M-ring protein FliF		fliF
+	2012904	2013899	996	Flagellar motor switch protein FliG	peg	gi|49175990|ref|NC_000913.2|_2012904_2013899		flagellar motor switch protein FliG		CDS	flagellar motor switch protein FliG		fliG
+	2013892	2014578	687	Flagellar assembly protein FliH	peg	gi|49175990|ref|NC_000913.2|_2013892_2014578		Flagellar biosynthesis/type III secretory pathway protein		CDS	hrpE/YscL/FliH and V-type ATPase subunit E family protein
+	2014578	2015951	1374	Flagellum-specific ATP synthase FliI	peg	gi|49175990|ref|NC_000913.2|_2014578_2015951		flagellar protein export ATPase FliI	3.6.3.14	CDS	flagellar protein export ATPase FliI	3.6.3.14	fliI
+	2015970	2016413	444	Flagellar protein FliJ	peg	gi|49175990|ref|NC_000913.2|_2015970_2016413		flagellar export protein FliJ		CDS	flagellar export protein FliJ		fliJ
+	2016410	2017537	1128	Flagellar hook-length control protein FliK	peg	gi|49175990|ref|NC_000913.2|_2016410_2017537		Flagellar hook-length control protein		CDS	flagellar hook-length control protein		fliK
+	2017642	2018106	465	Flagellar biosynthesis protein FliL	peg	gi|49175990|ref|NC_000913.2|_2017642_2018106		Flagellar basal body-associated protein		CDS	flagellar basal body-associated FliL family protein
+	2018111	2019115	1005	Flagellar motor switch protein FliM	peg	gi|49175990|ref|NC_000913.2|_2018111_2019115		flagellar motor switch protein FliM		CDS	flagellar motor switch protein FliM		fliM
+	2019112	2019525	414	Flagellar motor switch protein FliN	peg	gi|49175990|ref|NC_000913.2|_2019112_2019525		flagellar motor switch protein FliN		CDS	flagellar motor switch protein FliN		fliN
+	2019528	2019893	366	Flagellar biosynthesis protein FliQ	peg	gi|49175990|ref|NC_000913.2|_2019588_2019893		flagellar biosynthetic protein FliO		CDS	flagellar biosynthetic protein FliO		fliO
+	2019893	2020630	738	Flagellar biosynthesis protein FliP	peg	gi|49175990|ref|NC_000913.2|_2019893_2020630		flagellar biosynthetic protein FliP		CDS	flagellar biosynthetic protein FliP		fliP
+	2020640	2020909	270	Flagellar biosynthesis protein FliQ	peg	gi|49175990|ref|NC_000913.2|_2020640_2020909		flagellar biosynthetic protein FliQ		CDS	flagellar biosynthetic protein FliQ		fliQ
+	2020917	2021702	786	Flagellar biosynthesis protein FliR	peg	gi|49175990|ref|NC_000913.2|_2020917_2021702		flagellar biosynthetic protein FliR		CDS	flagellar biosynthetic protein FliR		fliR
+	2021992	2022615	624	Colanic acid capsular biosynthesis activation accesory protein RcsA, co-regulator with RcsB	peg	gi|49175990|ref|NC_000913.2|_2021992_2022615		Response regulator containing a CheY-like receiver domain and an HTH DNA-binding domain		CDS	colanic acid capsular biosynthesis activation protein A		rcsA
-	2022659	2022847	189	DsrB protein	peg	gi|49175990|ref|NC_000913.2|_2022847_2022659		Dextransucrase DSRB.		CDS	dextransucrase DSRB family protein
+	2023010	2023237	228	putative cytoplasmic protein	peg	gi|49175990|ref|NC_000913.2|_2023010_2023237		Protein of unknown function (DUF2525).		CDS	conserved hypothetical protein
-	2024347	2026041	1695	FIG00638997: hypothetical protein	peg	gi|49175990|ref|NC_000913.2|_2026023_2024347		diguanylate cyclase (GGDEF) domain		CDS	diguanylate cyclase domain protein
+	2023535	2024350	816	Putative mannosyl-3-phosphoglycerate phosphatase (EC 3.1.3.70)	peg	gi|49175990|ref|NC_000913.2|_2023535_2024350		mannosyl-3-phosphoglycerate phosphatase-related protein	3.1.3.70	CDS	putative mannosyl-3-phosphoglycerate phosphatase
-	2026212	2026394	183	FIG01045396: hypothetical protein	peg	gi|49175990|ref|NC_000913.2|_2026394_2026212		Uncharacterized small protein		CDS	conserved hypothetical protein
-	2026473	2027390	918	Putative inner membrane protein	peg	gi|49175990|ref|NC_000913.2|_2027384_2026473		Uncharacterized protein conserved in bacteria		CDS	inner membrane protein yedI		yedI
-	2028472	2028942	471	Very-short-patch mismatch repair endonuclease (G-T specific)	peg	gi|49175990|ref|NC_000913.2|_2028942_2028472		T/G mismatch-specific endonuclease (EC 3.1.-.-)	3.1.-	CDS	very short patch repair protein	3.1.-.-	vsr
+	2027563	2028483	921	Permease of the drug/metabolite transporter (DMT) superfamily	peg	gi|49175990|ref|NC_000913.2|_2027563_2028483		Carboxylate/Amino Acid/Amine Transporter		CDS	conserved hypothetical protein
-	2028923	2030341	1419	DNA-cytosine methyltransferase (EC 2.1.1.37)	peg	gi|49175990|ref|NC_000913.2|_2030341_2028923		DNA-methyltransferase (dcm)	2.1.1.37	CDS	DNA-cytosine methyltransferase	2.1.1.37	dcm
-	2030408	2031103	696	metal-dependent phosphohydrolase	peg	gi|49175990|ref|NC_000913.2|_2031103_2030408		Predicted HD superfamily hydrolase		CDS	conserved hypothetical protein
-	2031143	2031445	303	FIG00638388: hypothetical protein	peg	gi|49175990|ref|NC_000913.2|_2031445_2031143		hypothetical protein		CDS	inner membrane protein yedR		yedR
+	2032075	2032560	486	Outer membrane protein N precursor	peg	gi|49175990|ref|NC_000913.2|_2032075_2032560		Outer membrane protein (porin)		CDS	gram-negative porin family protein
+	2032582	2032779	198	Outer membrane protein N	peg	gi|49175990|ref|NC_000913.2|_2032582_2032779					gram-negative porin family protein
+	2032878	2033267	390	Outer membrane protein C precursor	peg	gi|49175990|ref|NC_000913.2|_2032878_2033267		Outer membrane protein (porin)		CDS	gram-negative porin family protein
+	2033859	2034710	852	Chaperone protein hchA	peg	gi|49175990|ref|NC_000913.2|_2033859_2034710		chaperone Hsp31. Cysteine peptidase. MEROPS family C56		CDS	DJ-1/PfpI family protein
-	2034818	2036176	1359	Putative two component system histidine kinase YedV	peg	gi|49175990|ref|NC_000913.2|_2035720_2034818		heavy metal sensor kinase	2.7.13.3	CDS	putative sensor-like histidine kinase yedV
-	2036176	2036958	783	Putative two-component system response regulator YedW	peg	gi|49175990|ref|NC_000913.2|_2036958_2036176		heavy metal response regulator		CDS	putative transcriptional regulatory protein yedW
+	2036980	2037393	414	Transthyretin-like protein precursor	peg	gi|49175990|ref|NC_000913.2|_2036980_2037393		hydroxyisourate hydrolase	3.5.2.17	CDS	hydroxyisourate hydrolase	3.5.2.17	uraH
+	2037502	2038506	1005	Putative sulfite oxidase subunit YedY	peg	gi|49175990|ref|NC_000913.2|_2037502_2038506		Sulfite oxidase and related enzymes		CDS	sulfoxide reductase catalytic subunit yedY	1.8.-.-	yedY
+	2038507	2039142	636	FIG001196: Membrane protein YedZ	peg	gi|49175990|ref|NC_000913.2|_2038507_2039142		Predicted membrane protein		CDS	ferric reductase like transmembrane component family protein
+	2039399	2040049	651	Candidate zinc-binding lipoprotein ZinT	peg	gi|49175990|ref|NC_000913.2|_2039399_2040049		Predicted periplasmic or secreted protein		CDS	metal-binding protein ZinT		zinT
+	2040392	2040922	531	Cytochrome b561 homolog 1	peg	gi|49175990|ref|NC_000913.2|_2040392_2040922		Cytochrome B561		CDS	conserved hypothetical protein
+	2041675	2042472	798	FIG01220476: hypothetical protein	peg	gi|49175990|ref|NC_000913.2|_2041675_2042472		Uncharacterized protein conserved in bacteria		CDS	protein mtfA		mtfA
+	2042935	2050038	7104	adherence and invasion outermembrane protein (Inv,enhances Peyer's patches colonization)	peg	gi|49175990|ref|NC_000913.2|_2043082_2050038		Large extracellular alpha-helical protein		CDS	bacterial Ig-like domain family protein
-	2050648	2051352	705	FIG00638424: hypothetical protein	peg	gi|49175990|ref|NC_000913.2|_2051352_2050648		hypothetical protein		CDS	putative predicted protein, N-terminal fragment
+	2051667	2052983	1317	Shikimate transporter	peg	gi|49175990|ref|NC_000913.2|_2051667_2052983		metabolite-proton symporter		CDS	H+ symporter family protein
+	2053085	2054539	1455	AMP nucleosidase (EC 3.2.2.4)	peg	gi|49175990|ref|NC_000913.2|_2053085_2054539		AMP nucleosidase	3.2.2.4	CDS	AMP nucleosidase	3.2.2.4	amn
+	2054882	2055598	717	FIG007491: hypothetical protein YeeN	peg	gi|49175990|ref|NC_000913.2|_2054882_2055598		DNA-binding regulatory protein, YebC/PmpR family		CDS	conserved hypothetical protein
-	2056227	2057681	1455	FIG01069516: hypothetical protein	peg	gi|49175990|ref|NC_000913.2|_2057681_2056227		putative efflux protein, MATE family		CDS	MATE efflux family protein
-	2057988	2058938	951	Alkanesulfonate utilization operon LysR-family regulator CbI	peg	gi|49175990|ref|NC_000913.2|_2058938_2057988		Transcriptional regulator		CDS	HTH-type transcriptional regulator cbl		cbl
-	2059040	2059957	918	Nitrogen assimilation regulatory protein Nac	peg	gi|49175990|ref|NC_000913.2|_2059957_2059040		Transcriptional regulator		CDS	nitrogen assimilation regulatory protein nac		nac
-	2060415	2061350	936	L,D-transpeptidase ErfK	peg	gi|49175990|ref|NC_000913.2|_2061347_2060415		Uncharacterized protein conserved in bacteria		CDS	putative L,D-transpeptidase ErfK/SrfK
-	2061412	2062491	1080	Nicotinate-nucleotide--dimethylbenzimidazole phosphoribosyltransferase (EC 2.4.2.21)	peg	gi|49175990|ref|NC_000913.2|_2062491_2061412		nicotinate-nucleotide-dimethylbenzimidazole phosphoribosyltransferase (EC 2.4.2.21)	2.4.2.21	CDS	nicotinate-nucleotide--dimethylbenzimidazole phosphoribosyltransferase	2.4.2.21	cobT
-	2062503	2063246	744	Cobalamin synthase	peg	gi|49175990|ref|NC_000913.2|_2063246_2062503		cobalamin-5'-phosphate synthase (EC 2.7.8.26)	2.7.8.26	CDS	cobalamin 5'-phosphate synthase	2.7.8.26	cobS
-	2063243	2063788	546	Adenosylcobinamide-phosphate guanylyltransferase (EC 2.7.7.62)	peg	gi|49175990|ref|NC_000913.2|_2063788_2063243		adenosylcobinamide kinase (EC 2.7.1.156)/adenosylcobinamide-phosphate guanylyltransferase (EC 2.7.7.62)	2.7.7.62, 2.7.1.156	CDS	bifunctional adenosylcobalamin biosynthesis protein CobU	2.7.7.62	cobU
-	2064329	2065345	1017	Mobile element protein	peg	gi|49175990|ref|NC_000913.2|_2065345_2064329		transposase, IS5 family		CDS	transposase DDE domain protein
-	2065452	2065616	165	FIG00639305: hypothetical protein	peg	gi|49175990|ref|NC_000913.2|_2065616_2065452					conserved hypothetical protein
-	2066976	2067881	906	Mobile element protein	peg	gi|49175990|ref|NC_000913.2|_2067881_2066976		Transposase and inactivated derivatives		CDS	integrase core domain protein
+	2066659	2067051	393				Outer membrane receptor for ferrienterochelin and colicins		CDS
-	2067839	2068204	366	Mobile element protein	peg	gi|49175990|ref|NC_000913.2|_2068204_2067839		Transposase and inactivated derivatives		CDS	transposase family protein
+	2068376	2068528	153	COG1629: Outer membrane receptor proteins, mostly Fe transport	peg	gi|49175990|ref|NC_000913.2|_2068376_2068528					tonB-dependent Receptor Plug domain protein
+	2068525	2069235	711	NgrB	peg	gi|49175990|ref|NC_000913.2|_2068636_2069235		Predicted GTPase		CDS	putative gTPase-like protein
+	2069339	2069542	204
+	2069563	2072682	3120	Antigen 43 precursor	peg	gi|49175990|ref|NC_000913.2|_2069563_2072682		Autotransporter beta-domain./Extended Signal Peptide of Type V secretion system.		CDS	antigen 43		flu
+	2072803	2074335	1533	probable membrane protein b2001	peg	gi|49175990|ref|NC_000913.2|_2072803_2074335		hypothetical protein		CDS	inner membrane protein yeeR		yeeR
+	2074332	2074778	447	putative DNA repair protein	peg	gi|49175990|ref|NC_000913.2|_2074332_2074778		DNA repair protein radc		CDS	conserved hypothetical protein
+	2074841	2075062	222	Uncharacterized protein YeeT	peg	gi|49175990|ref|NC_000913.2|_2074841_2075062		Protein of unknown function (DUF987).		CDS	conserved hypothetical protein
[truncated: 2,401 more rows]
