# Supplementary material for: A semi-automated genome annotation comparison and integration scheme
Source: BMC Bioinformatics. 2013 Jun 1;14:172. doi: 10.1186/1471-2105-14-172 (PMC3680241; doi:10.1186/1471-2105-14-172)
Supplement: Additional file 1 — The code and datasets: file contains the python code and related datasets used in our research. We used two datasets in our research. (1). ‘pfam_mapped_dic.csv’ file contains the Pfam IDs obtained from Pfam database; (2) ‘gene_info_dic.csv’ file contains the gene symbol data obtained from Entrez gene database; (3) ‘database data’ folder contains the automated annotation results and the OMA data to run the program. [file 1471-2105-14-172-S1.zip › Additional file 1 code and datasets/database data/ecol_rast.txt]

Aspartokinase (EC 2.7.2.4) / Homoserine dehydrogenase (EC 1.1.1.3)
Homoserine kinase (EC 2.7.1.39)
Threonine synthase (EC 4.2.3.1)
FIG00638853: hypothetical protein
UPF0246 protein YaaA
Putative alanine/glycine transport protein
Transaldolase (EC 2.2.1.2)
Molybdopterin biosynthesis Mog protein, molybdochelatase
YaaH protein
Putative oxidoreductase
FIG00638537: hypothetical protein
Chaperone protein DnaK
Chaperone protein DnaJ
Mobile element protein
Na+/H+ antiporter NhaA type
Transcriptional activator NhaR
Mobile element protein
SSU ribosomal protein S20p
Riboflavin kinase (EC 2.7.1.26) / FMN adenylyltransferase (EC 2.7.7.2)
Isoleucyl-tRNA synthetase (EC 6.1.1.5)
Lipoprotein signal peptidase (EC 3.4.23.36)
FKBP-type peptidyl-prolyl cis-trans isomerase SlpA (EC 5.2.1.8)
4-hydroxy-3-methylbut-2-enyl diphosphate reductase (EC 1.17.1.2)
Inosine-uridine preferring nucleoside hydrolase (EC 3.2.2.1)
Dihydrodipicolinate reductase (EC 1.3.1.26)
Carbamoyl-phosphate synthase small chain (EC 6.3.5.5)
Carbamoyl-phosphate synthase large chain (EC 6.3.5.5)
orf; Unknown function
Transcriptional activatory protein CaiF
Carnitine operon protein CaiE
Carnitine racemase (EC 5.-.-.-) / Carnitinyl-CoA dehydratase (EC 4.2.1.-)
Crotonobetaine carnitine-CoA ligase (EC 6.3.2.-)
Crotonobetainyl-CoA:carnitine CoA-transferase (EC 2.8.3.-)
Crotonobetainyl-CoA dehydrogenase (EC 1.3.99.-)
L-carnitine/gamma-butyrobetaine antiporter
Electron transfer flavoprotein, beta subunit FixA
Electron transfer flavoprotein, alpha subunit FixB
Probable electron transfer flavoprotein-quinone oxidoreductase FixC (EC 1.5.5.-)
Ferredoxin-like protein FixX
Putative metabolite transport protein yaaU
Glutathione-regulated potassium-efflux system ancillary protein KefF
Glutathione-regulated potassium-efflux system protein KefC
Dihydrofolate reductase (EC 1.5.1.3)
Bis(5'-nucleosyl)-tetraphosphatase, symmetrical (EC 3.6.1.41)
ApaG protein
SSU rRNA (adenine(1518)-N(6)/adenine(1519)-N(6))-dimethyltransferase (EC 2.1.1.182) ## SSU rRNA m6,m6-A1518-1519
4-hydroxythreonine-4-phosphate dehydrogenase (EC 1.1.1.262)
Survival protein SurA precursor (Peptidyl-prolyl cis-trans isomerase SurA) (EC 5.2.1.8)
Outer membrane protein Imp, required for envelope biogenesis / Organic solvent tolerance protein precursor
DnaJ-like protein DjlA
FIG00638467: hypothetical protein
hypothetical protein
Ribosomal large subunit pseudouridine synthase A (EC 4.2.1.70)
RNA polymerase associated protein RapA (EC 3.6.1.-)
DNA polymerase II (EC 2.7.7.7)
L-ribulose-5-phosphate 4-epimerase (EC 5.1.3.4)
L-arabinose isomerase (EC 5.3.1.4)
Ribulokinase (EC 2.7.1.16)
Arabinose operon regulatory protein
DedA family inner membrane protein YabI
Thiamin ABC transporter, ATPase component / Thiamine transport ATP-binding protein thiQ
Thiamin ABC transporter, transmembrane component
Thiamin ABC transporter, substrate-binding component
SgrR, sugar-phosphate stress, transcriptional activator of SgrS small RNA
Putative transport protein
3-isopropylmalate dehydratase small subunit (EC 4.2.1.33)
3-isopropylmalate dehydratase large subunit (EC 4.2.1.33)
3-isopropylmalate dehydrogenase (EC 1.1.1.85)
2-isopropylmalate synthase (EC 2.3.3.13)
Probable transcriptional activator for leuABCD operon
Acetolactate synthase large subunit (EC 2.2.1.6)
Acetolactate synthase small subunit (EC 2.2.1.6)
Fructose repressor FruR, LacI family
Cell division protein MraZ
rRNA small subunit methyltransferase H
Cell division protein FtsL
Cell division protein FtsI [Peptidoglycan synthetase] (EC 2.4.1.129)
UDP-N-acetylmuramoylalanyl-D-glutamate--2,6-diaminopimelate ligase (EC 6.3.2.13)
UDP-N-acetylmuramoylalanyl-D-glutamyl-2,6-diaminopimelate--D-alanyl-D-alanine ligase (EC 6.3.2.10)
Phospho-N-acetylmuramoyl-pentapeptide-transferase (EC 2.7.8.13)
UDP-N-acetylmuramoylalanine--D-glutamate ligase (EC 6.3.2.9)
Cell division protein FtsW
UDP-N-acetylglucosamine--N-acetylmuramyl-(pentapeptide) pyrophosphoryl-undecaprenol N-acetylglucosamine transferase (EC 2.4.1.227)
UDP-N-acetylmuramate--alanine ligase (EC 6.3.2.8)
D-alanine--D-alanine ligase (EC 6.3.2.4)
Cell division protein FtsQ
Cell division protein FtsA
Cell division protein FtsZ (EC 3.4.24.-)
UDP-3-O-[3-hydroxymyristoyl] N-acetylglucosamine deacetylase (EC 3.5.1.-)
Secretion monitor precursor
Protein export cytoplasm protein SecA ATPase RNA helicase (TC 3.A.5.1.1)
Mutator mutT protein (7,8-dihydro-8-oxoguanine-triphosphatase) (EC 3.6.1.-)
FIG003276: zinc-binding protein
FIG002842: hypothetical protein
Dephospho-CoA kinase (EC 2.7.1.24)
GMP reductase (EC 1.7.1.7)
Type IV fimbrial assembly protein PilC
Type IV fimbrial assembly, ATPase PilB
Type IV pilin PilA
Quinolinate phosphoribosyltransferase [decarboxylating] (EC 2.4.2.19)
N-acetylmuramoyl-L-alanine amidase (EC 3.5.1.28) AmpD
AmpE protein
Aromatic amino acid transport protein AroP
Transcriptional repressor for pyruvate dehydrogenase complex
Pyruvate dehydrogenase E1 component (EC 1.2.4.1)
Dihydrolipoamide acetyltransferase component of pyruvate dehydrogenase complex (EC 2.3.1.12)
Dihydrolipoamide dehydrogenase of pyruvate dehydrogenase complex (EC 1.8.1.4) @ Dihydrolipoamide dehydrogenase (EC 1.8.1.4)
Putative exported protein
Aconitate hydratase 2 (EC 4.2.1.3) @ 2-methylisocitrate dehydratase (EC 4.2.1.99)
FIG00638902: hypothetical protein
S-adenosylmethionine decarboxylase proenzyme (EC 4.1.1.50), prokaryotic class 1A
Spermidine synthase (EC 2.5.1.16)
Predicted chaperone lipoprotein YacC, potentially involved in protein secretion
Blue copper oxidase CueO precursor
Glucose dehydrogenase, PQQ-dependent (EC 1.1.5.2)
Hypoxanthine-guanine phosphoribosyltransferase (EC 2.4.2.8)
Carbonic anhydrase (EC 4.2.1.1)
ABC-type multidrug transport system, ATPase component
ABC-type multidrug transport system, permease component
Putative PTS system IIA component yadI (EC 2.7.1.69)
Polysaccharide deacetylase
Aspartate 1-decarboxylase (EC 4.1.1.11)
Transposase ECs0136
Pantoate--beta-alanine ligase (EC 6.3.2.1)
3-methyl-2-oxobutanoate hydroxymethyltransferase (EC 2.1.2.11)
Fimbrial protein YadC
Fimbrial protein YadK
Fimbrial protein YadL
Fimbrial protein YadM
Outer membrane usher protein HtrE
Chaperone protein EcpD
Fimbrial protein YadN
2-amino-4-hydroxy-6-hydroxymethyldihydropteridine pyrophosphokinase (EC 2.7.6.3)
Poly(A) polymerase (EC 2.7.7.19)
glutamyl-Q-tRNA synthetase
C4-type zinc finger protein, DksA/TraR family
Sugar/maltose fermentation stimulation protein homolog
COG1514: 2'-5' RNA ligase
ATP-dependent helicase HrpB
Multimodular transpeptidase-transglycosylase (EC 2.4.1.129) (EC 3.4.-.-)
Ferric hydroxamate outer membrane receptor FhuA
Ferric hydroxamate ABC transporter (TC 3.A.1.14.3), ATP-binding protein FhuC
Ferric hydroxamate ABC transporter (TC 3.A.1.14.3), periplasmic substrate binding protein FhuD
Ferric hydroxamate ABC transporter (TC 3.A.1.14.3), permease component FhuB
Glutamate-1-semialdehyde aminotransferase (EC 5.4.3.8)
H(+)/Cl(-) exchange transporter ClcA
ErpA, essential respiratory protein A / probable iron binding protein from the HesB_IscA_SufA family
Putative inner membrane protein
Vitamin B12 ABC transporter, B12-binding component BtuF
5'-methylthioadenosine nucleosidase (EC 3.2.2.16) / S-adenosylhomocysteine nucleosidase (EC 3.2.2.9)
Deoxyguanosinetriphosphate triphosphohydrolase (EC 3.1.5.1), subgroup 1
HtrA protease/chaperone protein
Sugar diacid utilization regulator SdaR
Chromosome segregation ATPase
Phosphoesterase (EC 3.1.-.-)
2,3,4,5-tetrahydropyridine-2,6-dicarboxylate N-succinyltransferase (EC 2.3.1.117)
[Protein-PII] uridylyltransferase (EC 2.7.7.59)
Methionine aminopeptidase (EC 3.4.11.18)
FIG00637992: hypothetical protein
SSU ribosomal protein S2p (SAe)
Translation elongation factor Ts
Uridylate kinase (EC 2.7.4.-)
Ribosome recycling factor
1-deoxy-D-xylulose 5-phosphate reductoisomerase (EC 1.1.1.267)
Undecaprenyl diphosphate synthase (EC 2.5.1.31)
hypothetical protein
Phosphatidate cytidylyltransferase (EC 2.7.7.41)
Intramembrane protease RasP/YluC, implicated in cell division based on FtsL cleavage
Outer membrane protein assembly factor YaeT precursor
Outer membrane protein H precursor
UDP-3-O-[3-hydroxymyristoyl] glucosamine N-acyltransferase (EC 2.3.1.-)
(3R)-hydroxymyristoyl-[acyl carrier protein] dehydratase (EC 4.2.1.-)
Acyl-[acyl-carrier-protein]--UDP-N-acetylglucosamine O-acyltransferase (EC 2.3.1.129)
Lipid-A-disaccharide synthase (EC 2.4.1.182)
Ribonuclease HII (EC 3.1.26.4)
DNA polymerase III alpha subunit (EC 2.7.7.7)
Acetyl-coenzyme A carboxyl transferase alpha chain (EC 6.4.1.2)
Lysine decarboxylase 2, constitutive (EC 4.1.1.18)
FIG01280259: hypothetical protein
tRNA(Ile)-lysidine synthetase
Rho-specific inhibitor of transcription termination (YaeO)
FIG00905232: hypothetical protein
YaeQ protein
Hypothetical protein YaeJ with similarity to translation release factor
Copper homeostasis protein CutF precursor / Lipoprotein NlpE involeved in surface adhesion
Uncharacterized lipoprotein yaeF precursor
Prolyl-tRNA synthetase (EC 6.1.1.15), bacterial type
COG1720: Uncharacterized conserved protein
Protein RcsF
Methionine ABC transporter substrate-binding protein
Methionine ABC transporter permease protein
Methionine ABC transporter ATP-binding protein
D-glycero-D-manno-heptose 1,7-bisphosphate phosphatase (EC 3.1.1.-)
LysR family transcriptional regulator YafC
Methylglyoxal reductase, acetol producing (EC 1.1.1.-) / 2,5-diketo-D-gluconic acid reductase B (EC 1.1.1.274)
FIG00613320: hypothetical protein
SAM-dependent methyltransferase YafE (UbiE paralog)
Membrane-bound lytic murein transglycosylase D precursor (EC 3.2.1.-)
Hydroxyacylglutathione hydrolase (EC 3.1.2.6)
Ribonuclease HI (EC 3.1.26.4)
FIG005121: SAM-dependent methyltransferase (EC 2.1.1.-)
DNA polymerase III epsilon subunit (EC 2.7.7.7)
putative aminopeptidase
Mobile element protein
Omega amidase (Nit2 homolog)
Inhibitor of vertebrate lysozyme precursor
acyl-CoA dehydrogenase
Phosphoheptose isomerase 1 (EC 5.3.1.-)
probable exported protein STY0357
Predicted glutamine amidotransferase
YafQ toxin protein
DNA-damage-inducible protein J
hypothetical protein
Hypothetical lipoprotein yafL precursor
Transposase and inactivated derivatives
Flagellar biosynthesis protein FlhA
Flagellar motor rotation protein MotB
DNA polymerase IV (EC 2.7.7.7)
Antitoxin YafN
Toxin YafO
Uncharacterized acetyltransferase YafP (EC 2.3.1.-)
Protein with similarity to RtcB
Peptide chain release factor homolog
Aminoacyl-histidine dipeptidase (Peptidase D) (EC 3.4.13.3)
Xanthine-guanine phosphoribosyltransferase (EC 2.4.2.22)
FIG01200175: hypothetical protein
Curlin genes transcriptional activator
Outer membrane pore protein E precursor
Glutamate 5-kinase (EC 2.7.2.11) / RNA-binding C-terminal domain PUA
Gamma-glutamyl phosphate reductase (EC 1.2.1.41)
YpjF toxin protein
YfjZ protein (antitoxin to YpjF)
Uncharacterized protein YeeT
DNA repair protein RadC
Antirestriction protein klcA
Putative cytoplasmic protein
Intergenic-region protein
FIG00641766: hypothetical protein
predicted inner membrane protein
FIG01224161: hypothetical protein
NgrB
LysR family transcriptional regulator PerR
Mobile element protein
Mobile element protein
Mobile element protein
Retron-type RNA-directed DNA polymerase (EC 2.7.7.49)
Mobile element protein
S-methylmethionine permease
Homocysteine S-methyltransferase (EC 2.1.1.10)
ABC transporter ATP-binding protein
Ferric iron ABC transporter, permease protein
Mobile element protein
Mobile element protein
putative structure
Mobile element protein
Dihydrodipicolinate synthase (EC 4.2.1.52) homolog
Dihydroxy-acid dehydratase (EC 4.2.1.9)
Xyloside transporter XynT
Beta-xylosidase (EC 3.2.1.37)
Transcriptional regulator, IclR family
Ornithine carbamoyltransferase (EC 2.1.3.3)
Mobile element protein
FIG00640257: hypothetical protein
hypothetical protein
DNA-binding protein
FIG00639014: hypothetical protein
hypothetical protein
CP4-6 prophage; predicted phage integrase
Transcriptional regulator
Hypothetical protein YagQ
Periplasmic aromatic aldehyde oxidoreductase, molybdenum binding subunit YagR
Periplasmic aromatic aldehyde oxidoreductase, FAD binding subunit YagS
Periplasmic aromatic aldehyde oxidoreductase, iron-sulfur subunit YagT
DUF1440 domain-containing membrane protein
CFA/I fimbrial chaperone
CFA/I fimbrial minor adhesin
CFA/I fimbrial subunit C usher protein
CFA/I fimbrial auxiliary subunit
CFA/I fimbrial major subunit
FIGfam014588: Predicted regulator of CFA/I fimbriae
LSU ribosomal protein L31p @ LSU ribosomal protein L31p, zinc-independent
Putative adhesin
Mobile element protein
Transcriptional regulator YkgA
Mobile element protein
Putative inner membrane protein
hypothetical protein
Putative Dihydrolipoamide dehydrogenase (EC 1.8.1.4); Mercuric ion reductase (EC 1.16.1.1); PF00070 family, FAD-dependent NAD(P)-disulphide oxidoreductase
Putative HTH-type transcriptional regulator ykgD
hypothetical protein
Predicted L-lactate dehydrogenase, Fe-S oxidoreductase subunit YkgE
Predicted L-lactate dehydrogenase, Iron-sulfur cluster-binding subunit YkgF
Predicted L-lactate dehydrogenase, hypothetical protein subunit YkgG
FIG00639487: hypothetical protein
Choline dehydrogenase (EC 1.1.99.1)
Betaine aldehyde dehydrogenase (EC 1.2.1.8)
HTH-type transcriptional regulator BetI
High-affinity choline uptake protein BetT
FIG00638331: hypothetical protein
Putative HTH-type transcriptional regulator yahB
FIG00638603: hypothetical protein
Putative transcription factor
FIG00637989: hypothetical protein
Putative oxidoreductase subunit
Putative cytoplasmic protein
FIG00639198: hypothetical protein
Carbamate kinase (EC 2.7.2.2)
Cytosine deaminase (EC 3.5.4.1)
Alcohol dehydrogenase (EC 1.1.1.1)
FIG00638728: hypothetical protein
hypothetical protein
Threonine efflux protein
FIG00639237: hypothetical protein
Propionate catabolism operon regulatory protein PrpR
Methylisocitrate lyase (EC 4.1.3.30)
2-methylcitrate synthase (EC 2.3.3.5)
2-methylcitrate dehydratase (EC 4.2.1.79)
Propionate--CoA ligase (EC 6.2.1.17)
COG1457: Purine-cytosine permease and related proteins
Cytosine deaminase (EC 3.5.4.1)
Cyn operon transcriptional activator
Carbonic anhydrase (EC 4.2.1.1)
Cyanate hydratase (EC 4.2.1.104)
Cyanate transport protein CynX
Galactoside O-acetyltransferase (EC 2.3.1.18)
Lactose permease
Beta-galactosidase (EC 3.2.1.23)
Transcriptional repressor of the lac operon
Mhp operon transcriptional activator
3-(3-hydroxy-phenyl)propionate hydroxylase (EC 1.14.13.-)
3-carboxyethylcatechol 2,3-dioxygenase (EC 1.13.11.16)
2-hydroxy-6-ketonona-2,4-dienedioic acid hydrolase (EC 3.7.1.-)
2-keto-4-pentenoate hydratase (EC 4.2.1.80)
Acetaldehyde dehydrogenase, acetylating, (EC 1.2.1.10) in gene cluster for degradation of phenols, cresols, catechol
4-hydroxy-2-oxovalerate aldolase (EC 4.1.3.39)
4-hydroxybenzoate transporter
Nucleoprotein/polynucleotide-associated enzyme
S-formylglutathione hydrolase (EC 3.1.2.12)
S-(hydroxymethyl)glutathione dehydrogenase (EC 1.1.1.284)
FrmR: Negative transcriptional regulator of formaldehyde detoxification operon
Putative uncharacterized protein YaiO
Glucose-1-phosphate thymidylyltransferase (EC 2.7.7.24)
Mobile element protein
Mobile element protein
Glucose-1-phosphate thymidylyltransferase (EC 2.7.7.24)
FIG00640332: hypothetical protein
Taurine-binding periplasmic protein TauA
Taurine transport ATP-binding protein TauB
Taurine transport system permease protein TauC
Alpha-ketoglutarate-dependent taurine dioxygenase (EC 1.14.11.17)
Porphobilinogen synthase (EC 4.2.1.24)
FIG00640177: hypothetical protein
Putative flagellin structural protein
Mobile element protein
Mobile element protein
Putative flagellin structural protein
FIG00637869: hypothetical protein
Penicillin-binding protein AmpH
FIG00638822: hypothetical protein
SbmA protein
putative lipoprotein
Putative inner membrane protein
membrane protein yaiZ
D-alanine--D-alanine ligase A (EC 6.3.2.4)
Cytoplasmic protein YaiB
Alkaline phosphatase (EC 3.1.3.1)
Phosphate starvation-inducible protein PsiF
Protein YaiC
Pyrroline-5-carboxylate reductase (EC 1.5.1.2)
Protein YaiI
Shikimate kinase III (EC 2.7.1.71)
Protein YaiA
AroM protein
Cytoplasmic protein YaiE
Protein YkiA
DNA recombination-dependent growth factor C
Glucokinase, ROK family (EC 2.7.1.2)
FIG01271267: hypothetical protein
Protein AraJ precursor
Exonuclease SbcC
Exonuclease SbcD
Phosphate regulon transcriptional regulatory protein PhoB (SphR)
Phosphate regulon sensor protein PhoR (SphS) (EC 2.7.13.3)
Branched-chain amino acid transport system carrier protein
Proline-specific permease proY
Maltodextrin glucosidase (EC 3.2.1.20)
Acyl carrier protein phosphodiesterase (EC 3.1.4.14)
S-adenosylmethionine:tRNA ribosyltransferase-isomerase (EC 5.-.-.-)
tRNA-guanine transglycosylase (EC 2.4.2.29)
Preprotein translocase subunit YajC (TC 3.A.5.1.1)
Protein-export membrane protein SecD (TC 3.A.5.1.1)
Protein-export membrane protein SecF (TC 3.A.5.1.1)
hypothetical protein
Nucleoside-specific channel-forming protein Tsx precursor
Hypothetical lipoprotein yajI
Ribonucleotide reductase transcriptional regulator NrdR
Diaminohydroxyphosphoribosylaminopyrimidine deaminase (EC 3.5.4.26) / 5-amino-6-(5-phosphoribosylamino)uracil reductase (EC 1.1.1.193)
6,7-dimethyl-8-ribityllumazine synthase (EC 2.5.1.78)
Transcription termination protein NusB
Thiamine-monophosphate kinase (EC 2.7.4.16)
Phosphatidylglycerophosphatase A (EC 3.1.3.27)
Putative oxidoreductase
1-deoxy-D-xylulose 5-phosphate synthase (EC 2.2.1.7)
Dimethylallyltransferase (EC 2.5.1.1) @ (2E,6E)-farnesyl diphosphate synthase (EC 2.5.1.10)
Exodeoxyribonuclease VII small subunit (EC 3.1.11.6)
tRNA S(4)U 4-thiouridine synthase (former ThiI) / Rhodanese-like domain required for thiamine synthesis
DJ-1/YajL/PfpI superfamily, includes chaperone protein YajL (former ThiJ), parkinsonism-associated protein DJ-1, peptidases PfpI, Hsp31
2-dehydropantoate 2-reductase (EC 1.1.1.169)
FIG001943: hypothetical protein YajQ
Putative transport protein
Heme O synthase, protoheme IX farnesyltransferase (EC 2.5.1.-) COX10-CtaB
Cytochrome O ubiquinol oxidase subunit IV (EC 1.10.3.-)
Cytochrome O ubiquinol oxidase subunit III (EC 1.10.3.-)
Cytochrome O ubiquinol oxidase subunit I (EC 1.10.3.-)
Cytochrome O ubiquinol oxidase subunit II (EC 1.10.3.-)
AmpG permease
Hypothetical lipoprotein YajG precursor
Cell division protein BolA
FIG00637934: hypothetical protein
Cell division trigger factor (EC 5.2.1.8)
ATP-dependent Clp protease proteolytic subunit (EC 3.4.21.92)
ATP-dependent Clp protease ATP-binding subunit ClpX
ATP-dependent protease La (EC 3.4.21.53) Type I
DNA-binding protein HU-beta
Peptidyl-prolyl cis-trans isomerase PpiD (EC 5.2.1.8)
Putative exported protein
4-hydroxybenzoyl-CoA thioesterase family active site
Queuosine Biosynthesis QueC ATPase
Oligopeptide ABC transporter, periplasmic oligopeptide-binding protein OppA (TC 3.A.1.5.1)
Cof protein, HD superfamily hydrolase
Putative HTH-type transcriptional regulator ybaO
ATP-binding component of a transport system
Multidrug resistance-like ATP-binding protein mdlB
Nitrogen regulatory protein P-II, glnK
Ammonium transporter
Acyl-CoA thioesterase II (EC 3.1.2.-)
Glycoprotein-polysaccharide metabolism
methylated-DNA--protein-cysteine methyltransferase-related protein
RNA signal recognition particle 4.5S RNA
Uncharacterized protein ylaB
Putative inner membrane protein
Maltose O-acetyltransferase (EC 2.3.1.79)
Haemolysin expression modulating protein
FIG00948312: hypothetical protein
RND efflux system, inner membrane transporter CmeB
Acriflavine resistance protein A (AcrA)
Transcription repressor of multidrug efflux pump acrAB operon, TetR (AcrR) family
Potassium efflux system KefA protein / Small-conductance mechanosensitive channel
Putative inner membrane protein
Primosomal replication protein N prime prime
FIG039061: hypothetical protein related to heme utilization
Adenine phosphoribosyltransferase (EC 2.4.2.7)
DNA polymerase III subunits gamma and tau (EC 2.7.7.7)
FIG000557: hypothetical protein co-occurring with RecR
Recombination protein RecR
Chaperone protein HtpG
Adenylate kinase (EC 2.7.4.3)
Acetyl esterase (EC 3.1.1.-)
Ferrochelatase, protoheme ferro-lyase (EC 4.99.1.1)
Inosine-guanosine kinase (EC 2.7.1.73)
POTASSIUM/PROTON ANTIPORTER ROSB
Fosmidomycin resistance protein
UDP-sugar hydrolase (EC 3.6.1.45); 5'-nucleotidase (EC 3.1.3.5)
Cys-tRNA(Pro) deacylase YbaK
FIG01199637: hypothetical protein
HigA protein (antitoxin to HigB)
Lead, cadmium, zinc and mercury transporting ATPase (EC 3.6.3.3) (EC 3.6.3.5); Copper-translocating P-type ATPase (EC 3.6.3.4)
Glutaminase (EC 3.5.1.2)
Inner membrane transport protein YbaT
HTH-type transcriptional regulator cueR
Putative activity regulator of membrane protease YbbK
Putative stomatin/prohibitin-family membrane protease subunit YbbK
YbbL ABC transporter ATP-binding protein
YbbM seven transmembrane helix protein
FIG000875: Thioredoxin domain-containing protein EC-YbbN
Putative NAD(P)-dependent oxidoreductase EC-YbbO
Arylesterase precursor (EC 3.1.1.2)
Uncharacterized metabolite ABC transporter in Enterobacteriaceae, ATP-binding protein EC-YbbA
FIG00809136: hypothetical protein
core protein
FIG00637923: hypothetical protein
core protein
hypothetical protein
Selenophosphate-dependent tRNA 2-selenouridine synthase
DNA-binding transcriptional activator of the allD operon
Ureidoglycolate hydrolase (EC 3.5.3.19)
Negative regulator of allantoin and glyoxylate utilization operons
Glyoxylate carboligase (EC 4.1.1.47)
Hydroxypyruvate isomerase (EC 5.3.1.22)
2-hydroxy-3-oxopropionate reductase (EC 1.1.1.60)
Allantoin permease
Allantoinase (EC 3.5.2.5)
putative transport
Glycerate kinase (EC 2.7.1.31)
Ureidoglycine aminohydrolase
Allantoate amidohydrolase (EC 3.5.3.9)
Ureidoglycolate dehydrogenase (EC 1.1.1.154)
Protein fdrA
Putative cytoplasmic protein
Putative cytoplasmic protein
Putative cytoplasmic protein
Carbamate kinase (EC 2.7.2.2)
Phosphoribosylaminoimidazole carboxylase ATPase subunit (EC 4.1.1.21)
Phosphoribosylaminoimidazole carboxylase catalytic subunit (EC 4.1.1.21)
UDP-2,3-diacylglucosamine hydrolase (EC 3.6.1.-)
Peptidyl-prolyl cis-trans isomerase PpiB (EC 5.2.1.8)
Cysteinyl-tRNA synthetase (EC 6.1.1.16)
Putative membrane-bound metal-dependent hydrolases
FIG002958: hypothetical protein
Methylenetetrahydrofolate dehydrogenase (NADP+) (EC 1.5.1.5) / Methenyltetrahydrofolate cyclohydrolase (EC 3.5.4.9)
Fimbriae-like adhesin SfmA
Fimbrial periplasmic chaperone SfmC
Outer membrane usher protein SfmD
Fimbriae-like adhesin SfmH
Fimbriae-like periplasmic protein SfmF
Transcriptional regulator of fimbriae expression FimZ (LuxR/UhpA family)
FIG00639671: hypothetical protein
Mobile element protein
Phage exonuclease (EC 3.1.11.3); Putative phage-encoded enzyme involved in integration-recombination
Putative uncharacterized protein ybcD
Mobile element protein
Mobile element protein
Ethidium bromide-methyl viologen resistance protein EmrE
FIG00637998: hypothetical protein
Transcriptional regulator, AraC/XylS family
FIG00638895: hypothetical protein
FIG00639062: hypothetical protein
Holliday junction resolvase / Crossover junction endodeoxyribonuclease rusA (EC 3.1.22.-)
Phage antitermination protein Q
Mobile element protein
Outer membrane porin protein NmpC precursor
Phage holin
Probable lysozyme from lambdoid prophage DLP12 (EC 3.2.1.17)
Endopeptidase (EC 3.4.-.-)
Lipoprotein Bor
FIG00638683: hypothetical protein
Terminase small subunit
Tail fiber assembly protein
Phage tail fiber assembly protein
HTH-type transcriptional regulator gadW
Protease VII (Omptin) precursor (EC 3.4.23.49)
Transcriptional regulator of catabolic arginine decarboxylase (adiA)
FIG00638135: hypothetical protein
Bacteriophage N4 adsorption protein A
Bacteriophage N4 adsorption protein B
putative 2-component sensor protein
Copper-sensing two-component system response regulator CusR
hypothetical protein
Cation efflux system protein CusC precursor
Cation efflux system protein CusF precursor
Cobalt/zinc/cadmium efflux RND transporter, membrane fusion protein, CzcB family
Cobalt-zinc-cadmium resistance protein CzcA; Cation efflux system protein CusA
Phenylalanine-specific permease
Uncharacterized protein ybdG
Oxygen-insensitive NAD(P)H nitroreductase (EC 1.-.-.-) / Dihydropteridine reductase (EC 1.5.1.34)
Putative cytoplasmic protein
Putative inner membrane protein
FIG00638355: hypothetical protein
HokE protein
Mobile element protein
4'-phosphopantetheinyl transferase (EC 2.7.8.-) [enterobactin] siderophore
TonB-dependent receptor; Outer membrane receptor for ferric enterobactin and colicins B, D
Enterobactin esterase
FIG005032: Putative cytoplasmic protein YbdZ in enterobactin biosynthesis operon
Enterobactin synthetase component F, serine activating enzyme (EC 2.7.7.-)
Ferric enterobactin transport ATP-binding protein FepC (TC 3.A.1.14.2)
Ferric enterobactin uptake protein FepE
ferric enterobactin transport protein
Ferric enterobactin transport system permease protein fepD
Enterobactin exporter EntS
Ferric enterobactin-binding periplasmic protein FepB (TC 3.A.1.14.2)
Isochorismate synthase (EC 5.4.4.2) [enterobactin] siderophore
2,3-dihydroxybenzoate-AMP ligase (EC 2.7.7.58) [enterobactin] siderophore
Isochorismatase (EC 3.3.2.1) [enterobactin] siderophore / Apo-aryl carrier domain of EntB
2,3-dihydro-2,3-dihydroxybenzoate dehydrogenase (EC 1.3.1.28) [enterobactin] siderophore
Proofreading thioesterase in enterobactin biosynthesis EntH
Carbon starvation protein A
COG2879, Hypothetical small protein yjiX
Glycerol dehydrogenase (EC 1.1.1.6)
Methionine aminotransferase, PLP-dependent
Co-activator of prophage gene expression IbrB
Co-activator of prophage gene expression IbrA
LysR-family transcriptional regulator YbeF
Thiol:disulfide interchange protein DsbG precursor
Alkyl hydroperoxide reductase protein C (EC 1.6.4.-)
Alkyl hydroperoxide reductase protein F (EC 1.6.4.-)
Universal stress protein G
Uncharacterized zinc-type alcohol dehydrogenase-like protein ybdR
FIG00639549: hypothetical protein
Regulator of nucleoside diphosphate kinase
Ribonuclease I precursor (EC 3.1.27.6)
Citrate Succinate antiporter (TC 2.A.47.3.2)
2-(5''-triphosphoribosyl)-3'-dephosphocoenzyme-A synthase (EC 2.7.8.25)
Apo-citrate lyase phosphoribosyl-dephospho-CoA transferase (EC 2.7.7.61)
Citrate lyase alpha chain (EC 4.1.3.6)
Citrate lyase beta chain (EC 4.1.3.6)
Citrate lyase gamma chain, acyl carrier protein (EC 4.1.3.6)
[Citrate [pro-3S]-lyase] ligase (EC 6.2.1.22)
Sensor kinase CitA, DpiB (EC 2.7.3.-)
Transcriptional regulatory protein CitB, DpiA
C4-dicarboxylate transporter DcuC (TC 2.A.61.1.1)
Lipid A acylation protein PagP, palmitoyltransferase
Cold shock protein CspE
CrcB protein
Carbon-nitrogen hydrolase
Carbon-nitrogen hydrolase
Twin-arginine translocation protein TatE
Lipoate synthase
LysR-family transcriptional regulator YbeF
Octanoate-[acyl-carrier-protein]-protein-N-octanoyltransferase
Proposed lipoate regulatory protein YbeD
D-alanyl-D-alanine carboxypeptidase (EC 3.4.16.4)
Rare lipoprotein A precursor
rod shape-determining membrane protein
Penicillin-binding protein 2 (PBP-2)
LSU m3Psi1915 methyltransferase RlmH
Iojap protein
Alpha-ribazole-5'-phosphate phosphatase (EC 3.1.3.73)
Nicotinate-nucleotide adenylyltransferase (EC 2.7.7.18)
DNA polymerase III delta subunit (EC 2.7.7.7)
LPS-assembly lipoprotein RlpB precursor (Rare lipoprotein B)
Leucyl-tRNA synthetase (EC 6.1.1.4)
COG2433: Uncharacterized conserved protein
FIG00639187: hypothetical protein
Uncharacterized protein YbeR
FIG00638911: hypothetical protein
FIG00639103: hypothetical protein
FIG00637867: hypothetical protein
FIG00638911: hypothetical protein
Chaperone protein DnaK
Inosine-uridine preferring nucleoside hydrolase (EC 3.2.2.1)
Glutamate Aspartate transport ATP-binding protein GltL (TC 3.A.1.3.4)
Glutamate Aspartate transport system permease protein GltK (TC 3.A.1.3.4)
Glutamate Aspartate transport system permease protein GltJ (TC 3.A.1.3.4)
Glutamate Aspartate periplasmic binding protein precursor GltI (TC 3.A.1.3.4)
Mobile element protein
Apolipoprotein N-acyltransferase (EC 2.3.1.-) / Copper homeostasis protein CutE
Magnesium and cobalt efflux protein CorC
Metal-dependent hydrolase YbeY, involved in rRNA and/or ribosome maturation and assembly
Phosphate starvation-inducible ATPase PhoH with RNA binding motif
tRNA-i(6)A37 methylthiotransferase
2-octaprenyl-3-methyl-6-methoxy-1,4-benzoquinol hydroxylase (EC 1.14.13.-)
Asparagine synthetase [glutamine-hydrolyzing] (EC 6.3.5.4)
putative lipoprotein
Phosphatase NagD predicted to act in N-acetylglucosamine utilization subsystem
N-acetylglucosamine-6P-responsive transcriptional repressor NagC, ROK family
N-acetylglucosamine-6-phosphate deacetylase (EC 3.5.1.25)
Glucosamine-6-phosphate deaminase (EC 3.5.99.6)
PTS system, N-acetylglucosamine-specific IIA component (EC 2.7.1.69) / PTS system, N-acetylglucosamine-specific IIB component (EC 2.7.1.69) / PTS system, N-acetylglucosamine-specific IIC component (EC 2.7.1.69)
Glutaminyl-tRNA synthetase (EC 6.1.1.18)
N-acetylglucosamine-regulated outer membrane porin
Hypothetical lipoprotein ybfN precursor
Ferric uptake regulation protein FUR
Flavodoxin 1
Uncharacterized protein ybfE
Esterase ybfF (EC 3.1.-.-)
SeqA protein, negative modulator of initiation of replication
hypothetical protein
Phosphoglucomutase (EC 5.4.2.2)
Hypothetical lipoprotein ybfP precursor
FIG00638110: hypothetical protein
FIG00638110: hypothetical protein
Putrescine/proton symporter, putrescine/ornithine antiporter PotE
Ornithine decarboxylase (EC 4.1.1.17)
DNA-binding response regulator KdpE
Osmosensitive K+ channel histidine kinase KdpD (EC 2.7.3.-)
Potassium-transporting ATPase C chain (EC 3.6.3.12) (TC 3.A.3.7.1)
Potassium-transporting ATPase B chain (EC 3.6.3.12) (TC 3.A.3.7.1)
Potassium-transporting ATPase A chain (EC 3.6.3.12) (TC 3.A.3.7.1)
FIG00637855: hypothetical protein
Putative exported protein
core protein
core protein
orf, hypothetical protein
Mobile element protein
Mobile element protein
Mobile element protein
FIG143828: Hypothetical protein YbgA
Deoxyribodipyrimidine photolyase (EC 4.1.99.3)
Di/tripeptide permease YbgH
FIG137478: Hypothetical protein YbgI
Allophanate hydrolase 2 subunit 1 (EC 3.5.1.54)
Allophanate hydrolase 2 subunit 2 (EC 3.5.1.54)
Lactam utilization protein LamB
Putative transport protein
Endonuclease VIII
FIG00637862: hypothetical protein
Putative chaperone
Uncharacterized outer membrane usher protein yqiG precursor
Uncharacterized fimbrial-like protein ygiL precursor
Citrate synthase (si) (EC 2.3.3.1)
Succinate dehydrogenase cytochrome b-556 subunit
Succinate dehydrogenase hydrophobic membrane anchor protein
Succinate dehydrogenase flavoprotein subunit (EC 1.3.99.1)
Succinate dehydrogenase iron-sulfur protein (EC 1.3.99.1)
2-oxoglutarate dehydrogenase E1 component (EC 1.2.4.2)
Dihydrolipoamide succinyltransferase component (E2) of 2-oxoglutarate dehydrogenase complex (EC 2.3.1.61)
Succinyl-CoA ligase [ADP-forming] beta chain (EC 6.2.1.5)
Succinyl-CoA ligase [ADP-forming] alpha chain (EC 6.2.1.5)
Transcriptional regulator of succinyl CoA synthetase operon
PTS system HrsA EIIA component / PTS system HrsA EIIB component / PTS system HrsA permease IIC component
Alpha-mannosidase (EC 3.2.1.24)
FIG00640343: hypothetical protein
Cytochrome d ubiquinol oxidase subunit I (EC 1.10.3.-)
Cytochrome d ubiquinol oxidase subunit II (EC 1.10.3.-)
Protein YbgE
4-hydroxybenzoyl-CoA thioesterase family active site
MotA/TolQ/ExbB proton channel family protein
Tol biopolymer transport system, TolR protein
TolA protein
tolB protein precursor, periplasmic protein involved in the tonb-independent uptake of group A colicins
18K peptidoglycan-associated outer membrane lipoprotein; Peptidoglycan-associated lipoprotein precursor; Outer membrane protein P6; OmpA/MotB precursor
TPR repeat containing exported protein; Putative periplasmic protein contains a protein prenylyltransferase domain
Quinolinate synthetase (EC 2.5.1.72)
Zinc transporter ZitB
Ribosyl nicotinamide transporter, PnuC-like
Probable secreted protein
2-keto-3-deoxy-D-arabino-heptulosonate-7-phosphate synthase I alpha (EC 2.5.1.54)
Phosphoglycerate mutase (EC 5.4.2.1)
Aldose 1-epimerase (EC 5.1.3.3)
Galactokinase (EC 2.7.1.6)
Galactose-1-phosphate uridylyltransferase (EC 2.7.7.10)
UDP-N-acetylglucosamine 4-epimerase (EC 5.1.3.7) / UDP-glucose 4-epimerase (EC 5.1.3.2)
Putative molybdenum transport ATP-binding protein modF
DNA-binding domain of ModE / Molybdate-binding domain of ModE
Molybdenum ABC transporter, periplasmic molybdenum-binding protein ModA (TC 3.A.1.8.1)
Molybdenum transport system permease protein ModB (TC 3.A.1.8.1)
Molybdenum transport ATP-binding protein ModC (TC 3.A.1.8.1)
Putative phosphatase
6-phosphogluconolactonase (EC 3.1.1.31)
LysR family transcriptional regulator YbhD
FIG00637898: hypothetical protein
2-oxoglutarate/malate translocator
Putative enzyme
Pectinesterase (EC 3.1.1.11)
UPF0098 protein ybhB
Adenosylmethionine-8-amino-7-oxononanoate aminotransferase (EC 2.6.1.62)
Biotin synthase (EC 2.8.1.6)
8-amino-7-oxononanoate synthase (EC 2.3.1.47)
Biotin synthesis protein BioC
Dethiobiotin synthetase (EC 6.3.3.3)
Excinuclease ABC subunit B
hypothetical protein
Molybdenum cofactor biosynthesis protein MoaA
Molybdenum cofactor biosynthesis protein MoaB
Molybdenum cofactor biosynthesis protein MoaC
Molybdenum cofactor biosynthesis protein MoaD
Molybdenum cofactor biosynthesis protein MoaE
Putative membrane protein
hypothetical protein
Inner membrane protein YbhQ
Cardiolipin synthetase (EC 2.7.8.-)
Endonuclease/Exonuclease/phosphatase family protein
ABC transport system, permease component YbhR
Putative inner membrane protein
ABC transport system, permease component YbhS
ABC transporter multidrug efflux pump, fused ATP-binding domains
Predicted membrane fusion protein (MFP) component of efflux pump, membrane anchor protein YbhG
Transcriptional regulator YbiH, TetR family
ATP-dependent RNA helicase RhlE
Uncharacterized protein COG3236
ATP-dependent helicase DinG/Rad3
Anthranilate phosphoribosyltransferase like (EC 2.4.2.18)
Malate dehydrogenase (EC 1.1.1.37)
Putative exported protein
Hypothetical Zinc-finger containing protein
Iron-uptake factor PiuC
Ferrichrome-iron receptor
hypothetical protein
Potassium efflux system KefA protein / Small-conductance mechanosensitive channel
Ribosomal RNA large subunit methyltransferase F (EC 2.1.1.51)
Glutamate transport ATP-binding protein
Glutamate transport membrane-spanning protein
Glutamine ABC transporter, periplasmic glutamine-binding protein (TC 3.A.1.3.2)
Non-specific DNA-binding protein Dps / Iron-binding ferritin-like antioxidant protein / Ferroxidase (EC 1.16.3.1)
Putative DMT superfamily metabolite efflux protein precursor
Outer membrane protein X precursor
Putative integral membrane protein
Mn-dependent transcriptional regulator MntR
Putative membrane protein
L,D-transpeptidase YbiS
Putative ATPase component of ABC transporter with duplicated ATPase domain
FIG01046262: hypothetical protein
Hydrolase (HAD superfamily)
Pyruvate formate-lyase (EC 2.3.1.54)
Pyruvate formate-lyase activating enzyme (EC 1.97.1.4)
Transaldolase (EC 2.2.1.2)
Molybdopterin biosynthesis protein MoeB
Molybdopterin biosynthesis protein MoeA
Isoaspartyl aminopeptidase (EC 3.4.19.5) @ Asp-X dipeptidase
Glutothione ABC transporter ATP-binding protein
Dipeptide-binding ABC transporter, periplasmic substrate-binding component (TC 3.A.1.5.2); Putative hemin-binding lipoprotein
Oligopeptide transport system permease protein OppB (TC 3.A.1.5.1)
Dipeptide transport system permease protein DppC (TC 3.A.1.5.2)
FIG00638993: hypothetical protein
COG2199: FOG: GGDEF domain
Ribosomal protein S12p Asp88 (E. coli) methylthiotransferase
biofilm regulator BssR
Uncharacterized glutathione S-transferase-like protein
Soluble aldose sugar dehydrogenase, PQQ-dependent (EC 1.1.5.-)
D-alanyl-D-alanine carboxypeptidase (EC 3.4.16.4)
Deoxyribose operon repressor, DeoR family
Putative permease
Multidrug translocase MdfA
FIG00639076: hypothetical protein
Protein ybjI
Putative transport protein/putative regulator
Transcriptional regulator, TetR family
TrkA, Potassium channel-family protein
Inner membrane protein
Glutaredoxin 1
hypothetical protein; Some similarities with putative membrane protein YbjC of Escherichia coli
Oxygen-insensitive NADPH nitroreductase (EC 1.-.-.-)
Ribosomal protein S6 glutaminyl transferase
putative sensory transduction regulator
Putrescine ABC transporter putrescine-binding protein PotF (TC 3.A.1.11.2)
Putrescine transport ATP-binding protein PotG (TC 3.A.1.11.2)
Putrescine transport system permease protein PotH (TC 3.A.1.11.2)
Putrescine transport system permease protein PotI (TC 3.A.1.11.2)
Putative inner membrane protein
23S rRNA (Uracil-5-) -methyltransferase rumB (EC 2.1.1.-)
Arginine ABC transporter, periplasmic arginine-binding protein ArtJ
hypothetical protein
Arginine ABC transporter, permease protein ArtM
Arginine ABC transporter, permease protein ArtQ
Arginine ABC transporter, periplasmic arginine-binding protein ArtI
Arginine ABC transporter, ATP-binding protein ArtP
probable lipoprotein
hypothetical protein
Putative nucleotide di-P-sugar epimerase or dehydratase
N-acetylmuramoyl-L-alanine amidase (EC 3.5.1.28)
FIG00638862: hypothetical protein
Low-specificity L-threonine aldolase (EC 4.1.2.5)
Pyruvate oxidase [ubiquinone, cytochrome] (EC 1.2.2.2)
NADH oxidoreductase hcr (EC 1.-.-.-)
Hydroxylamine reductase (EC 1.7.-.-)
FIG003145: Surface protein
Aquaporin Z
Virulence factor VirK
Predicted ATP-dependent endonuclease of the OLD family, YbjD subgroup
Macrolide-specific efflux protein MacA
Macrolide export ATP-binding/permease protein MacB (EC 3.6.3.-)
Cold shock protein CspD
ATP-dependent Clp protease adaptor protein ClpS
ATP-dependent Clp protease ATP-binding subunit ClpA
Translation initiation factor 1
Leucyl/phenylalanyl-tRNA--protein transferase (EC 2.3.2.6)
Transport ATP-binding protein CydC
Transport ATP-binding protein CydD
Thioredoxin reductase (EC 1.8.1.9)
Leucine-responsive regulatory protein, regulator for leucine (or lrp) regulon and high-affinity branched-chain amino acid transport system
Cell division protein FtsK
Outer membrane lipoprotein carrier protein LolA
FIG065221: Holliday junction DNA helicase
Seryl-tRNA synthetase (EC 6.1.1.11)
Anaerobic dimethyl sulfoxide reductase chain A (EC 1.8.99.-)
Anaerobic dimethyl sulfoxide reductase chain B (EC 1.8.99.-)
Anaerobic dimethyl sulfoxide reductase chain C (EC 1.8.99.-)
Nicotinamidase family protein YcaC
Hypothetical MFS-type transporter protein YcaD
Probable transport protein
Putative LysR-like transcriptional regulator
putative NAD(P)H dehydrogenase
Pyruvate formate-lyase activating enzyme (EC 1.97.1.4)
Pyruvate formate-lyase (EC 2.3.1.54)
Formate efflux transporter (TC 2.A.44 family)
FIG00613574: hypothetical protein
Putative inner membrane protein
Phosphoserine aminotransferase (EC 2.6.1.52)
5-Enolpyruvylshikimate-3-phosphate synthase (EC 2.5.1.19)
Putative metalloprotease yggG (EC 3.4.24.-)
Cytidylate kinase (EC 2.7.4.14)
SSU ribosomal protein S1p
Integration host factor beta subunit
DNA internalization-related competence protein ComEC/Rec2
Lipid A export ATP-binding/permease protein MsbA (EC 3.6.3.25)
Tetraacyldisaccharide 4'-kinase (EC 2.7.1.130)
FIG004798: Putative cytoplasmic protein
FIG002473: Protein YcaR in KDO2-Lipid A biosynthesis cluster
3-deoxy-manno-octulosonate cytidylyltransferase (EC 2.7.7.38)
Membrane Protein Functionally coupled to the MukBEF Chromosome Partitioning Mechanism
FIG00637875: hypothetical protein
S-adenosylmethionine-dependent methyltransferase Functionally Coupled to the MukBEF Chromosome Partitioning Mechanism
Chromosome partition protein MukF
Chromosome partition protein MukE
Chromosome partition protein MukB
L,D-transpeptidase YcbB
FIG001587: exported protein
Hypothetical metal-binding enzyme, YcbL homolog
Aspartate aminotransferase (EC 2.6.1.1)
Outer membrane protein F precursor
Asparaginyl-tRNA synthetase (EC 6.1.1.22)
Nicotinate phosphoribosyltransferase (EC 2.4.2.11)
Membrane alanine aminopeptidase N (EC 3.4.11.2)
Alkanesulfonates ABC transporter ATP-binding protein / Sulfonate ABC transporter, ATP-binding subunit SsuB
Alkanesulfonates transport system permease protein
Alkanesulfonate monooxygenase (EC 1.14.14.5)
Alkanesulfonates-binding protein
FMN reductase (EC 1.5.1.29)
type 1 fimbriae major subunit FimA
Putative chaperone
type 1 fimbriae anchoring protein FimD
Fimbriae-like adhesin SfmH
type 1 fimbrae adaptor subunit FimF
type 1 fimbrae adaptor subunit FimF
Hypothetical fimbrial chaperone ycbF precursor
Dihydroorotate dehydrogenase (EC 1.3.3.1)
Flavodoxin reductases (ferredoxin-NADPH reductases) family 1
FIG01199806: hypothetical protein
23S rRNA (guanine-N-2-) -methyltransferase rlmL EC 2.1.1.-)
COG0488: ATPase components of ABC transporters with duplicated ATPase domains
Paraquat-inducible protein A
Paraquat-inducible protein B
Paraquat-inducible protein B
3-hydroxydecanoyl-[acyl-carrier-protein] dehydratase (EC 4.2.1.60)
ATP-dependent protease La (EC 3.4.21.53) Type II
FIG01201035: hypothetical protein
Outer membrane protein A precursor
Cell division inhibitor
Putative efflux (PET) family inner membrane protein YccS
DNA transformation protein TfoX
Inner membrane protein YccF
DNA helicase IV
Methylglyoxal synthase (EC 4.2.3.3)
UPF0319 protein YccT precursor
FIG00638691: hypothetical protein
Succinyl-CoA synthetase, alpha subunit-related enzymes
hemimethylated DNA binding protein YccV
LSU m5C1962 methyltransferase RlmI
tRNA 2-thiouridine synthesizing protein E (EC 2.8.1.-)
Acylphosphate phosphohydrolase (EC 3.6.1.7), putative
Putative TEGT family carrier/transport protein
Uptake hydrogenase small subunit precursor (EC 1.12.99.6)
Uptake hydrogenase large subunit (EC 1.12.99.6)
Ni,Fe-hydrogenase I cytochrome b subunit
Hydrogenase maturation protease (EC 3.4.24.-)
Hydrogenase maturation factor HoxO/HyaE
Hydrogenase maturation factor HoxQ
Cytochrome d ubiquinol oxidase subunit I (EC 1.10.3.-)
Cytochrome d ubiquinol oxidase subunit II (EC 1.10.3.-)
Phosphoanhydride phosphohydrolase (EC 3.1.3.2) (pH 2.5 acid phosphatase) (AP) / 4- phytase (EC 3.1.3.26)
Tyrosine-protein kinase Wzc (EC 2.7.10.2)
Low molecular weight protein-tyrosine-phosphatase Wzb (EC 3.1.3.48)
Putative polysaccharide export protein YccZ precursor
Putative outer membrane lipoprotein YmcA
YjbG polysaccharide synthesis-related protein
Uncharacterized lipoprotein YmcC precursor
hypothetical protein
Mobile element protein
Cold shock protein CspH
Cold shock protein CspG
GnsA protein
Hypothetical iron-sulfur cluster binding protein YccM
Sensor protein torS (EC 2.7.3.-)
TorCAD operon transcriptional regulatory protein TorR
Periplasmic protein torT precursor
Cytochrome c-type protein TorC
Trimethylamine-N-oxide reductase (EC 1.6.6.9)
Chaperone protein TorD
Chaperone-modulator protein CbpM
DnaJ-class molecular chaperone CbpA
FIG00638642: hypothetical protein
Glucose-1-phosphatase (EC 3.1.3.10)
FIG00895798: hypothetical protein
Flavoprotein wrbA
conserved hypothetical protein
Uracil permease
Predicted flavin reductase RutF in novel pyrimidine catabolism pathway
Predicted reductase RutE in novel pyrimidine catabolism pathway
Possible hydrolase or acyltransferase RutD in novel pyrimidine catabolism pathway
Possible ring-opening amidohydrolase RutC in novel pyrimidine catabolism pathway
Predicted amidohydrolase RutB in novel pyrimidine catabolism pathway
Predicted monooxygenase RutA in novel pyrimidine catabolism pathway
Transcriptional regulator RutR of pyrimidine catabolism (TetR family)
Transcriptional repressor of PutA and PutP / Proline dehydrogenase (EC 1.5.99.8) (Proline oxidase) / Delta-1-pyrroline-5-carboxylate dehydrogenase (EC 1.5.1.12)
FIG00639374: hypothetical protein
Proline/sodium symporter PutP (TC 2.A.21.2.1) @ Propionate/sodium symporter
Ferrous iron transport permease EfeU
Ferrous iron transport periplasmic protein EfeO, contains peptidase-M75 domain and (frequently) cupredoxin-like domain
Ferrous iron transport peroxidase EfeB
Phosphate starvation-inducible protein PhoH, predicted ATPase
Biofilm PGA synthesis auxiliary protein PgaD
Biofilm PGA synthesis N-glycosyltransferase PgaC (EC 2.4.-.-)
Biofilm PGA synthesis deacetylase PgaB (EC 3.-)
Biofilm PGA outer membrane secretin PgaA
Sensory box/GGDEF domain protein
Mobile element protein
Mobile element protein
hypothetical protein
Uncharacterized protein YcdU
Putative 2-hydroxyacid dehydrogenase YcdW (EC 1.-.-.-)
Putative hydrolase YcdX (EC 3.1.-.-)
Uncharacterized protein YcdY, TorD family
Inner membrane protein YcdZ
Curli production assembly/transport component CsgG
Curli production assembly/transport component CsgF
Curli production assembly/transport component CsgE
Transcriptional regulator CsgD for 2nd curli operon
FIG00637955: hypothetical protein
Minor curlin subunit CsgB, nucleation component of curlin monomers
Major curlin subunit precursor CsgA
Putative curli production protein CsgC
FIG00638598: hypothetical protein
COG2110, Macro domain, possibly ADP-ribose binding module
Cardiolipin synthetase (EC 2.7.8.-)
Glucans biosynthesis protein C (EC 2.1.-.-)
Glucans biosynthesis protein G precursor
Glucans biosynthesis glucosyltransferase H (EC 2.4.1.-)
Putative outer membrane lipoprotein
Acidic protein msyB
Multidrug-efflux transporter, major facilitator superfamily (MFS) (TC 2.A.1)
Lipid A biosynthesis lauroyl acyltransferase (EC 2.3.1.-)
Rhodanese-related sulfurtransferases
Protein yceI precursor
Cytochrome B561
N-methyl-L-amino-acid oxidase (EC 1.5.3.2); N-methyl-L-tryptophan oxidase (EC 1.5.3.-)
Putative cytoplasmic protein
DNA-damage-inducible protein I
Dihydroorotase (EC 3.5.2.3)
Putative lipoprotein yceB precursor
Glutaredoxin 2
MFS superfamily export protein YceL
Ribosomal-protein-S5p-alanine acetyltransferase
Protein of unknown function YceH
Virulence factor MviM
Proposed peptidoglycan lipid II flippase MurJ
Flagellar biosynthesis protein FlgN
Negative regulator of flagellin synthesis FlgM
Flagellar basal-body P-ring formation protein FlgA
Flagellar basal-body rod protein FlgB
Flagellar basal-body rod protein FlgC
Flagellar basal-body rod modification protein FlgD
Flagellar hook protein FlgE
Flagellar basal-body rod protein FlgF
Flagellar basal-body rod protein FlgG
Flagellar L-ring protein FlgH
Flagellar P-ring protein FlgI
Flagellar protein FlgJ [peptidoglycan hydrolase] (EC 3.2.1.-)
Flagellar hook-associated protein FlgK
Flagellar hook-associated protein FlgL
Ribonuclease E (EC 3.1.26.12)
Ribosomal large subunit pseudouridine synthase C (EC 4.2.1.70)
FIG146278: Maf/YceF/YhdE family protein
COG1399 protein, clustered with ribosomal protein L32p
LSU ribosomal protein L32p
Phosphate:acyl-ACP acyltransferase PlsX
3-oxoacyl-[acyl-carrier-protein] synthase, KASIII (EC 2.3.1.41)
Malonyl CoA-acyl carrier protein transacylase (EC 2.3.1.39)
3-oxoacyl-[acyl-carrier protein] reductase (EC 1.1.1.100)
Acyl carrier protein
3-oxoacyl-[acyl-carrier-protein] synthase, KASII (EC 2.3.1.41)
Aminodeoxychorismate lyase (EC 4.1.3.38)
FIG004453: protein YceG like
Thymidylate kinase (EC 2.7.4.9)
DNA polymerase III delta prime subunit (EC 2.7.7.7)
Putative deoxyribonuclease YcfH
PTS system, glucose-specific IIB component (EC 2.7.1.69) / PTS system, glucose-specific IIC component (EC 2.7.1.69)
Putative OMR family iron-siderophore receptor precursor
FIG00639251: hypothetical protein
YcfF/hinT protein: a purine nucleoside phosphoramidase
YcfL protein: an outer membrane lipoprotein that is part of a salvage cluster
Lipoprotein YcfM, part of a salvage pathway of unknown substrate
Thiamine kinase (EC 2.7.1.89) @ Adenosylcobinamide kinase (EC 2.7.1.156)
Beta N-acetyl-glucosaminidase (EC 3.2.1.52)
YcfP protein: probably an esterase that is part of a salvage cluster
NADH dehydrogenase (EC 1.6.99.3)
Putative exported protein
Transcriptional regulator, TetR family
Putative outer membrane protein
L,D-transpeptidase YcfS
Transcription-repair coupling factor
FIG00638640: hypothetical protein
Lipoprotein releasing system transmembrane protein LolC
Lipoprotein releasing system ATP-binding protein LolD
Lipoprotein releasing system transmembrane protein LolE
Latent glucokinase ycfX
NAD-dependent protein deacetylase of SIR2 family
putative factor
FIG00639097: hypothetical protein
ABC transporter, periplasmic spermidine putrescine-binding protein PotD (TC 3.A.1.11.1)
Spermidine Putrescine ABC transporter permease component potC (TC_3.A.1.11.1)
Spermidine Putrescine ABC transporter permease component PotB (TC 3.A.1.11.1)
Putrescine transport ATP-binding protein PotA (TC 3.A.1.11.1)
FIG00639905: hypothetical protein
Tripeptide aminopeptidase (EC 3.4.11.4)
FIG002776: hypothetical protein
Sensor protein PhoQ (EC 2.7.13.3)
Transcriptional regulatory protein PhoP
Adenylosuccinate lyase (EC 4.3.2.2)
FIG002903: a protein of unknown function perhaps involved in purine metabolism
tRNA-specific 2-thiouridylase MnmA
Nudix-like NDP and NTP phosphohydrolase YmfB
Ribosomal large subunit pseudouridine synthase E (EC 4.2.1.70)
Isocitrate dehydrogenase [NADP] (EC 1.1.1.42)
predicted inner membrane protein
cell death peptidase, inhibitor of T4 late gene expression
Prophage lambda integrase
hypothetical protein
repressor
hypothetical protein
FIG00639586: hypothetical protein
FIG00643873: hypothetical protein
COG4626: Phage terminase-like protein, large subunit
FIG00640168: hypothetical protein
Phage portal protein
Phage FluMu protein gp47
FIG121501: Prophage tail protein
Prophage tail fiber protein
Phage tail fiber assembly protein
Phage tail fiber assembly protein
Prophage tail fiber protein
Phage DNA invertase
HNH nuclease
Isocitrate dehydrogenase [NADP] (EC 1.1.1.42)
FIG00638962: hypothetical protein
Putative HTH-type transcriptional regulator ycgE
Hypothetical protein ycgF
FIG00638803: hypothetical protein
FIG00638205: hypothetical protein
FIG00638313: hypothetical protein
AidA-I adhesin-like protein
AidA-I adhesin-like protein
FIG00637894: hypothetical protein
FIG00639301: hypothetical protein
Pertactin precursor
Cell division topological specificity factor MinE
Septum site-determining protein MinD
Septum site-determining protein MinC
orf, hypothetical protein
FIG01045439: hypothetical protein
Protein YcgL
FIG094199: Fumarylacetoacetate hydrolase
YcgN (Fragment)
Hemolysin E, chromosomal
Error-prone repair protein UmuD
Error-prone, lesion bypass DNA polymerase V (UmuC)
Periplasmic thiol:disulfide oxidoreductase DsbB, required for DsbA reoxidation
Na+/H+ antiporter NhaB
Transcriptional regulator for fatty acid degradation FadR, GntR family
Stage V sporulation protein involved in spore cortex synthesis (SpoVR)
D-amino acid dehydrogenase small subunit (EC 1.4.99.1)
alanine racemase 2, catabolic
Cell volume regulation protein A
Muramoyltetrapeptide carboxypeptidase (EC 3.4.17.13)
Membrane-bound lytic murein transglycosylase E (EC 3.2.1.-)
Inner membrane protein
UPF0410 protein YmgE
FIG00637958: hypothetical protein
COG1626: Neutral trehalase( EC:3.2.1.28 )
Phosphoenolpyruvate-dihydroxyacetone phosphotransferase (EC 2.7.1.121), subunit DhaM; DHA-specific IIA component / DHA-specific phosphocarrier protein HPr / DHA-specific EI component
Phosphoenolpyruvate-dihydroxyacetone phosphotransferase (EC 2.7.1.121), ADP-binding subunit DhaL
Phosphoenolpyruvate-dihydroxyacetone phosphotransferase (EC 2.7.1.121), dihydroxyacetone binding subunit DhaK
Phosphoenolpyruvate-dihydroxyacetone phosphotransferase operon regulatory protein DhaR
Putative adhesion and penetration protein
FIG00638199: hypothetical protein
GTP-binding and nucleic acid-binding protein YchF
Peptidyl-tRNA hydrolase (EC 3.1.1.29)
Putative membrane protein YchH
Putative sulfate permease
Ribose-phosphate pyrophosphokinase (EC 2.7.6.1)
4-diphosphocytidyl-2-C-methyl-D-erythritol kinase (EC 2.7.1.148)
Outer membrane lipoprotein LolB
Glutamyl-tRNA reductase (EC 1.2.1.70)
Peptide chain release factor 1
Protein-N(5)-glutamine methyltransferase PrmC, methylates polypeptide chain release factors RF1 and RF2
FIG002082: Protein SirB2
FIG002708: Protein SirB1
2-Keto-3-deoxy-D-manno-octulosonate-8-phosphate synthase (EC 2.5.1.55)
Calcium/proton antiporter
Cation transport regulator chaB
Cation transport protein chaC
Putative ACR protein
Invasin
Nitrate/nitrite response regulator protein
Nitrate/nitrite sensor protein (EC 2.7.3.-)
FIG00637970: hypothetical protein
Nitrate/nitrite transporter
Respiratory nitrate reductase alpha chain (EC 1.7.99.4)
Respiratory nitrate reductase beta chain (EC 1.7.99.4)
Respiratory nitrate reductase delta chain (EC 1.7.99.4)
Respiratory nitrate reductase gamma chain (EC 1.7.99.4)
Formyltetrahydrofolate deformylase (EC 3.5.1.10)
UPF0225 protein YchJ
UPF0028 protein YchK
Hnr protein
UTP--glucose-1-phosphate uridylyltransferase (EC 2.7.7.9)
DNA-binding protein H-NS
Thymidine kinase (EC 2.7.1.21)
Mobile element protein
Mobile element protein
Alcohol dehydrogenase (EC 1.1.1.1); Acetaldehyde dehydrogenase (EC 1.2.1.10)
Putative membrane protein
FIG00638240: hypothetical protein
Oligopeptide ABC transporter, periplasmic oligopeptide-binding protein OppA (TC 3.A.1.5.1)
Oligopeptide transport system permease protein OppB (TC 3.A.1.5.1)
Oligopeptide transport system permease protein OppC (TC 3.A.1.5.1)
Oligopeptide transport ATP-binding protein OppD (TC 3.A.1.5.1)
Oligopeptide transport ATP-binding protein OppF (TC 3.A.1.5.1)
FIG002901: hypothetical protein co-occurring with Cardiolipin synthetase
Cardiolipin synthetase (EC 2.7.8.-)
Potassium channel protein
YciL protein
Ferric siderophore transport system, periplasmic binding protein TonB
Acyl-CoA thioesterase YciA, involved in membrane biogenesis
Intracellular septation protein IspA
Membrane protein YciC, linked to IspA
Outer membrane protein W precursor
Protein YciE
Protein yciF
Conidiation-specific protein 10
Tryptophan synthase alpha chain (EC 4.2.1.20)
Tryptophan synthase beta chain (EC 4.2.1.20)
Indole-3-glycerol phosphate synthase (EC 4.1.1.48) / Phosphoribosylanthranilate isomerase (EC 5.3.1.24)
Anthranilate synthase, amidotransferase component (EC 4.1.3.27) / Anthranilate phosphoribosyltransferase (EC 2.4.2.18) # TrpAb/TrpB
Anthranilate synthase, aminase component (EC 4.1.3.27)
COG0613, Predicted metal-dependent phosphoesterases (PHP family)
YciO family
FIG00637979: hypothetical protein
Ribosomal large subunit pseudouridine synthase B (EC 4.2.1.70)
Cob(I)alamin adenosyltransferase (EC 2.5.1.17)
Putative oxidoreductase
Possible protease sohB (EC 3.4.21.-)
Protein yciN
DNA topoisomerase I (EC 5.99.1.2)
Cys regulon transcriptional activator CysB
FIG00638229: hypothetical protein
Aconitate hydratase (EC 4.2.1.3) @ 2-methylisocitrate dehydratase (EC 4.2.1.99)
GTP cyclohydrolase II (EC 3.5.4.25)
Phosphatidylglycerophosphatase B (EC 3.1.3.27)
Inner membrane protein yciS
Heat shock (predicted periplasmic) protein YciM, precursor
Orotidine 5'-phosphate decarboxylase (EC 4.1.1.23)
Translation initiation factor SUI1-related protein
Osmotically inducible lipoprotein B precursor
Transcriptional regulatory protein YciT
FIG00638067: hypothetical protein
hypothetical protein
Exoribonuclease II (EC 3.1.13.1)
FIG01220641: hypothetical protein
Enoyl-[acyl-carrier-protein] reductase [NADH] (EC 1.3.1.9)
FIG00638073: hypothetical protein
Peptide transport system ATP-binding protein SapF
Peptide transport system ATP-binding protein SapD
Peptide transport system permease protein SapC
Peptide transport system permease protein SapB
Peptide transport periplasmic protein SapA
FIG00639322: hypothetical protein
Putrescine importer
Gamma-glutamyl-putrescine synthetase (EC 6.3.1.11)
Gamma-glutamyl-GABA hydrolase (EC 3.5.1.94)
Putrescine utilization regulator
Gamma-glutamyl-aminobutyraldehyde dehydrogenase (EC 1.2.1.-)
Gamma-glutamyl-putrescine oxidase (EC1.4.3.-)
Gamma-aminobutyrate:alpha-ketoglutarate aminotransferase (EC 2.6.1.19)
Psp operon transcriptional activator
Phage shock protein A
Phage shock protein B
Phage shock protein C
Phage shock protein D
Phage shock protein E precursor
Putative sucrose phosphorylase (EC 2.4.1.7)
ABC-type sugar transport system, periplasmic binding protein YcjN
Inner membrane ABC transporter permease protein YcjO
Inner membrane ABC transporter permease protein YcjP
Zinc-type alcohol dehydrogenase YcjQ
Sugar phosphate isomerases/epimerases family protein YcjR
Putative oxidoreductase YcjS (EC 1.-.-.-), NADH-binding
Maltose phosphorylase (EC 2.4.1.8) / Trehalose phosphorylase (EC 2.4.1.64)
Beta-phosphoglucomutase (EC 5.4.2.6)
Multiple sugar ABC transporter, ATP-binding protein
Outer membrane protein G precursor
Transcriptional regulator YcjW, LacI family, possibly involved in maltodextrin utilization pathway
Conserved protein YcjX with nucleoside triphosphate hydrolase domain
Membrane protein YcjF
Transcriptional repressor protein TyrR
Thiol peroxidase, Tpx-type (EC 1.11.1.15)
Gamma-D-Glutamyl-meso-Diaminopimelate Amidase
L-alanine-DL-glutamate epimerase
Oxidoreductase (putative)
Dienelactone hydrolase and related enzymes
LysR family transcriptional regulator YcjZ
Periplasmic Murein Peptide-Binding Protein MppA
Mechanosensitive ion channel
Mobile element protein
Putative inner membrane protein
Universal stress protein E
Fumarate and nitrate reduction regulatory protein
Methylated-DNA--protein-cysteine methyltransferase (EC 2.1.1.63)
Aminobenzoyl-glutamate transport protein
Catalyzes the cleavage of p-aminobenzoyl-glutamate to p-aminobenzoate and glutamate, subunit B
Catalyzes the cleavage of p-aminobenzoyl-glutamate to p-aminobenzoate and glutamate, subunit A
Regulatory protein (induces abgABT, used to catabolize p-aminobenzoyl-glutamate)
FIG00638524: hypothetical protein
FIG00638107: hypothetical protein
Zinc transport protein ZntB
ATP-dependent 23S rRNA helicase DbpA
tRNA(Cytosine32)-2-thiocytidine synthetase
hypothetical protein
ydaQ protein
Recombinational DNA repair protein RecT (prophage associated)
Exodeoxyribonuclease VIII (EC 3.1.11.-)
Phage protein
Putative bacteriophage protein
Kil protein
Mobile element protein
Superinfection exclusion protein B
FIG00639855: hypothetical protein
FIG00638968: hypothetical protein
Bacteriophage-encoded homolog of DNA replication protein DnaC
Uncharacterized protein ydaW
Endopeptidase (EC 3.4.-.-)
Trk system potassium uptake protein TrkG
Chromosome (plasmid) partitioning protein ParB
FIG00642729: hypothetical protein
Phage tail length tape-measure protein 1
Mobile element protein
Attachment invasion locus protein precursor
FIG00638731: hypothetical protein
hypothetical protein
Phage tail fiber protein
Phage tail fiber protein
Phage tail fiber assembly protein
Mobile element protein
FIG00640097: hypothetical protein
FIG00639451: hypothetical protein
Universal stress protein F
Outer membrane protein N precursor
Pyruvate-flavodoxin oxidoreductase (EC 1.2.7.-)
Heat shock protein hslJ
probable lipoprotein YPO2331
D-lactate dehydrogenase (EC 1.1.1.28)
Putative uncharacterized protein ydbH
Uncharacterized protein ynbE; probable lipoprotein STY1424
Putative uncharacterized protein ydbL, may be related to amine metabolism
Transcriptional activator feaR
Phenylacetaldehyde dehydrogenase (EC 1.2.1.39)
Monoamine oxidase (1.4.3.4)
COG1012: NAD-dependent aldehyde dehydrogenases
Phenylacetate-CoA oxygenase, PaaG subunit
Phenylacetate-CoA oxygenase, PaaH subunit
Phenylacetate-CoA oxygenase, PaaI subunit
Phenylacetate-CoA oxygenase, PaaJ subunit
Phenylacetate-CoA oxygenase/reductase, PaaK subunit
Phenylacetate degradation enoyl-CoA hydratase PaaA (EC 4.2.1.17)
Phenylacetate degradation enoyl-CoA hydratase PaaB (EC 4.2.1.17)
3-hydroxyacyl-CoA dehydrogenase PaaC (EC 1.1.1.-)
Phenylacetic acid degradation protein PaaD, thioesterase
Phenylacetic acid degradation protein PaaE, ketothiolase
Phenylacetate-coenzyme A ligase (EC 6.2.1.30) PaaF
Phenylacetic acid degradation operon negative regulatory protein PaaX
Phenylacetic acid degradation protein PaaY
Mobile element protein
BigB
Mobile element protein
Mobile element protein
putative BigB-like protein
Aldo-keto reductase
FIG00638289: hypothetical protein
CDP-diacylglycerol--glycerol-3-phosphate 3-phosphatidyltransferase (EC 2.7.8.5)
Phosphatidate cytidylyltransferase (EC 2.7.7.41)
Putative lipase in cluster with Phosphatidate cytidylyltransferase
Ser/Thr and Tyr protein phosphatase (dual specificity)
FMN-dependent NADH-azoreductase
ATP-dependent helicase HrpA
Protein ydcF
Aldehyde dehydrogenase A (EC 1.2.1.22) / Glycolaldehyde dehydrogenase (EC 1.2.1.21)
NAD-dependent glyceraldehyde-3-phosphate dehydrogenase (EC 1.2.1.12)
NAD-dependent glyceraldehyde-3-phosphate dehydrogenase (EC 1.2.1.12)
Cytochrome b(561)
FIG00638461: hypothetical protein
Methyl-accepting chemotaxis protein III (ribose and galactose chemoreceptor protein)
LysR family transcriptional regulator YdcI
Putative cytoplasmic protein
Glucans biosynthesis protein D precursor
YdcH protein
FIG005189: putative transferase clustered with tellurite resistance proteins TehA/TehB
Ribosomal-protein-L7p-serine acetyltransferase
Tellurite resistance protein TehA
Tellurite resistance protein TehB
Uncharacterized membrane lipoprotein clustered with tellurite resistance proteins TehA/TehB
Mobile element protein
putative virulence protein
Benzoate transport protein
Transcriptional regulator yidN, Cro/CI family
putative collagenase
FIG01045143: hypothetical protein
FIG00638106: hypothetical protein
COG1167: Transcriptional regulators containing a DNA-binding HTH domain and an aminotransferase domain (MocR family) and their eukaryotic orthologs
ABC transporter, periplasmic spermidine putrescine-binding protein PotD (TC 3.A.1.11.1)
Putrescine transport ATP-binding protein PotA (TC 3.A.1.11.1)
Spermidine Putrescine ABC transporter permease component PotB (TC 3.A.1.11.1)
Spermidine Putrescine ABC transporter permease component potC (TC_3.A.1.11.1)
4-aminobutyraldehyde dehydrogenase (EC 1.2.1.19)
FIG00638290: hypothetical protein
FIG01045262: hypothetical protein
Putative inner membrane protein
Putative acetyltransferase
Putative oxidoreductase YncB
Transcriptional regulator, GntR family
Probable tonB-dependent receptor yncD precursor
FIG00638561: hypothetical protein
L-asparagine permease
Uncharacterized GST-like protein yncG
FIG00641231: hypothetical protein
core protein
hypothetical protein
Transposase
Mobile element protein
NAD(P)H-flavin oxidoreductase
Probable tautomerase ydcE (EC 5.3.2.-)
N-hydroxyarylamine O-acetyltransferase (EC 2.3.1.118)
Phenazine biosynthesis protein PhzF
Respiratory nitrate reductase gamma chain (EC 1.7.99.4)
Respiratory nitrate reductase delta chain (EC 1.7.99.4)
Respiratory nitrate reductase beta chain (EC 1.7.99.4)
Respiratory nitrate reductase alpha chain (EC 1.7.99.4)
Nitrate/nitrite transporter
internalin, putative
Outer membrane porin protein NmpC precursor
Permease of the drug/metabolite transporter (DMT) superfamily
Formate dehydrogenase N alpha subunit (EC 1.2.1.2) @ selenocysteine-containing
formate dehydrogenase-N, nitrate-inducible, iron-sulfur beta subunit
Formate dehydrogenase N gamma subunit (EC 1.2.1.2)
hypothetical protein
HigA protein (antitoxin to HigB)
Alcohol dehydrogenase (EC 1.1.1.1)
NAD-dependent malic enzyme (EC 1.1.1.38)
Bdm protein
Osmotically inducible protein C
Dipeptide transport ATP-binding protein DppF (TC 3.A.1.5.2)
Dipeptide transport system permease protein DppC (TC 3.A.1.5.2); Putative hemine transporter ATP-binding subunit
Dipeptide transport system permease protein DppC (TC 3.A.1.5.2); Putative hemine transporter ATP-binding subunit
Dipeptide transport system permease protein DppB (TC 3.A.1.5.2); putative hemin permease
Dipeptide-binding ABC transporter, periplasmic substrate-binding component (TC 3.A.1.5.2); Putative hemin-binding lipoprotein
D-alanyl-D-alanine dipeptidase (EC 3.4.13.-); Putative metaloprotease associated with hemin utilization
Heme-regulated cyclic AMP phosphodiesterase (EC 3.1.4.-)
Putative Heme-regulated two-component response regulator
COG1649 predicted glycoside hydrolase
Probable glutamate/gamma-aminobutyrate antiporter
Glutamate decarboxylase (EC 4.1.1.15)
Probable zinc protease pqqL (EC 3.4.99.-)
FIG00639422: hypothetical protein
Hypothetical ABC transporter ATP-binding protein yddA
GALNS arylsulfatase regulator (Fe-S oxidoreductase)
N-acetylgalactosamine 6-sulfate sulfatase (GALNS)
HTH-type transcriptional regulator ydeO
FIG00638897: hypothetical protein
Putative formate dehydrogenase oxidoreductase protein
mannose-specific adhesin FimH
type 1 fimbrae adaptor subunit FimG
type 1 fimbrae adaptor subunit FimF
Putative outer membrane protein
HipA protein
HipB protein
FIG00637907: hypothetical protein
FIG00637907: hypothetical protein
Autoinducer 2 (AI-2) kinase LsrK (EC 2.7.1.-)
LsrR, transcriptional repressor of lsr operon
Autoinducer 2 (AI-2) ABC transport system, fused AI2 transporter subunits and ATP-binding component
Autoinducer 2 (AI-2) ABC transport system, membrane channel protein LsrC
Autoinducer 2 (AI-2) ABC transport system, membrane channel protein LsrD
Autoinducer 2 (AI-2) ABC transport system, periplasmic AI-2 binding protein LsrB
Autoinducer 2 (AI-2) aldolase LsrF (EC 4.2.1.-)
Autoinducer 2 (AI-2) modifying protein LsrG
Trans-aconitate 2-methyltransferase (EC 2.1.1.144)
FIG00638206: hypothetical protein
Altronate oxidoreductase (EC 1.1.1.58)
FIG00638480: hypothetical protein
FIG00637950: hypothetical protein
Glutaminase (EC 3.5.1.2)
Succinate-semialdehyde dehydrogenase [NAD] (EC 1.2.1.24); Succinate-semialdehyde dehydrogenase [NADP+] (EC 1.2.1.16)
LysR family transcriptional regulator YneJ
FIG00638496: hypothetical protein
Probable sugar efflux transporter
Multiple antibiotic resistance protein MarC
Multiple antibiotic resistance protein MarR
Multiple antibiotic resistance protein MarA
Multiple antibiotic resistance protein MarB
Permease of the drug/metabolite transporter (DMT) superfamily
Putative transport protein
FIG00637874: hypothetical protein
Putative periplasmic protein
C-terminal domain of CinA paralog, YdeJ
Dipeptidyl carboxypeptidase Dcp (EC 3.4.15.5)
3-hydroxypropionate dehydrogenase (EC 1.1.1.298)
Transcriptional regulator, GntR family
FIG00638357: hypothetical protein
D-mannonate oxidoreductase (EC 1.1.1.57)
Putative transport protein
FIG00640097: hypothetical protein
Mobile element protein
Phage tail fiber assembly protein
Phage tail fiber protein
Terminase small subunit
FIG00638841: hypothetical protein
GnsB protein
Cold shock-like protein cspI
FIG00639844: hypothetical protein
COG3772: Phage-related lysozyme (muraminidase)
FIG00639051: hypothetical protein
Phage holin
Cold shock protein CspB
Cold shock protein CspF
Phage antitermination protein Q
Phage antitermination protein Q
Hypothetical rem protein
RelB/StbD replicon stabilization protein (antitoxin to RelE/StbE)
Protein flxA
hypothetical protein
Putative regulator of cell division encoded by prophage CP-933O
Mobile element protein
FIG00637981: hypothetical protein
hypothetical protein
Division inhibition protein dicB
FIG00637919: hypothetical protein
Exodeoxyribonuclease encoded by cryptic prophage CP-933P
Mobile element protein
integrase fragment, cryptic prophage CP-933P
Starvation sensing protein RspB
Starvation sensing protein RspA
Protein of unknown function UPF0060
putative secreted protein
Spermidine N1-acetyltransferase (EC 2.3.1.57)
Hypothetical UPF0257 lipoprotein ynfC precursor
FIG00639146: hypothetical protein
COG0243: Anaerobic dehydrogenases, typically selenocysteine-containing
Anaerobic selenate reductase, molybdenum cofactor-containing periplasmic protein # YnfF
Anaerobic selenate reductase protein YnfG
Anaerobic dimethyl sulfoxide reductase chain C (EC 1.8.99.-)
Anaerobic dimethyl sulfoxide reductase chaperone DmsD
Dethiobiotin synthetase (EC 6.3.3.3)
FIG00509904: hypothetical protein
Mlc, transcriptional repressor of MalT (the transcriptional activator of maltose regulon) and manXYZ operon
LysR family transcriptional regulator YnfL
Permeases of the major facilitator superfamily
Acid shock protein precursor
Putative protease ydgD (EC 3.4.21.-)
Spermidine export protein MdtI
Spermidine export protein MdtJ
Putative transport protein
NAD(P) transhydrogenase subunit beta (EC 1.6.1.2)
NAD(P) transhydrogenase alpha subunit (EC 1.6.1.2)
Protein ydgH precursor
Arginine/ornithine antiporter ArcD
Putative inner membrane protein
FolM Alternative dihydrofolate reductase 1
Transcriptional regulatory protein RstA
Sensory histidine kinase in two-component regulatory system with RstA
Fumarate hydratase class II (EC 4.2.1.2)
DNA replication terminus site-binding protein
Fumarate hydratase class I, aerobic (EC 4.2.1.2)
Mannose-6-phosphate isomerase (EC 5.3.1.8)
Putative GTP-binding protein YdgA
Glucuronide transport facilitator UidC
Glucuronide transporter UidB
Beta-glucuronidase (EC 3.2.1.31)
Transcriptional repressor UidR
7-alpha-hydroxysteroid dehydrogenase (EC 1.1.1.159)
Maltose regulon regulatory protein MalI (repressor for malXY)
PTS system, maltose and glucose-specific IIC component (EC 2.7.1.69) / PTS system, maltose and glucose-specific IIB component (EC 2.7.1.69)
Cystathionine beta-lyase (EC 4.4.1.8) (CBL) (Beta-cystathionase) (Cysteine lyase) / Maltose regulon modulator
Adenosine deaminase (EC 3.5.4.4)
L-arabinose 1-dehydrogenase (EC 1.1.1.46)
Cnu protein
Putative inner membrane protein
Electron transport complex protein RnfA
Electron transport complex protein RnfB
Electron transport complex protein RnfC
Electron transport complex protein RnfD
Electron transport complex protein RnfG
Electron transport complex protein RnfE
Endonuclease III (EC 4.2.99.18)
Di/tripeptide permease DtpA
Glutathione S-transferase (EC 2.5.1.18)
Pyridoxal kinase (EC 2.7.1.35)
Tyrosyl-tRNA synthetase (EC 6.1.1.1)
Pyridoxamine 5'-phosphate oxidase (EC 1.4.3.5)
Membrane-bound lysozyme inhibitor of c-type lysozyme
Anhydro-N-acetylmuramic acid kinase (EC 2.7.1.-)
Outer membrane lipoprotein pcp precursor
Transcriptional regulator SlyA
FIG00638170: hypothetical protein
Putative membrane protein
FIG00639138: hypothetical protein
Superoxide dismutase [Cu-Zn] precursor (EC 1.15.1.1)
Putative aldo/keto reductase
Transcriptional regulator, TetR family
N-ethylmaleimide reductase (EC 1.-.-.-)
Lactoylglutathione lyase (EC 4.4.1.5)
Ribonuclease T (EC 3.1.13.-)
Probable ATP-dependent helicase lhr (EC 3.6.1.-)
hypothetical protein
hypothetical protein
Putative lipoprotein
Superoxide dismutase [Fe] (EC 1.15.1.1)
Putative transport protein
LysR-family transcriptional regulator YdhB
Purine nucleotide synthesis repressor
Putative transport protein
Cyclopropane-fatty-acyl-phospholipid synthase (EC 2.1.1.79)
Riboflavin synthase eubacterial/eukaryotic (EC 2.5.1.9)
Multidrug and toxin extrusion (MATE) family efflux pump YdhE/NorM
Possible enzyme
Protein ydhR precursor
Acyl-CoA dehydrogenases
FIG00639295: hypothetical protein
Thiosulfate reductase cytochrome B subunit
Uncharacterized ferredoxin-like protein YdhX
FIG00637966: hypothetical protein
FIG00638117: hypothetical protein
putative oxidoreductase, Fe-S subunit
FIG01045422: hypothetical protein
Pyruvate kinase (EC 2.7.1.40)
major outer membrane lipoprotein
L,D-transpeptidase YnhG
Sulfur acceptor protein SufE for iron-sulfur cluster assembly
Cysteine desulfurase (EC 2.8.1.7), SufS subfamily; Selenocysteine lyase( EC:4.4.1.16 ) subunit
Iron-sulfur cluster assembly protein SufD
Iron-sulfur cluster assembly ATPase protein SufC
Iron-sulfur cluster assembly protein SufB
Iron binding protein SufA for iron-sulfur cluster assembly
FIG00639040: hypothetical protein
FIG002649: ydiI hotdog fold superfamily
Fe-S protein, homolog of lactate dehydrogenase SO1521
Putative membrane protein
FIG00638201: hypothetical protein
Putative transport system permease protein
FIG00638001: hypothetical protein
Shikimate/quinate 5-dehydrogenase I beta (EC 1.1.1.282)
3-dehydroquinate dehydratase I (EC 4.2.1.10)
hypothetical protein
Acyl-CoA dehydrogenase (EC 1.3.99.3)
Transcriptional regulator, AraC family
FIG00638426: hypothetical protein
Electron transfer flavoprotein, beta subunit
Electron transfer flavoprotein, alpha subunit
flavoprotein
Ferredoxin-like protein FixX
Long-chain-fatty-acid--CoA ligase (EC 6.2.1.3)
Phosphoenolpyruvate synthase (EC 2.7.9.2)
FIG137360: hypothetical protein
2-keto-3-deoxy-D-arabino-heptulosonate-7-phosphate synthase I alpha (EC 2.5.1.54)
Hemin uptake protein HemP
Selenoprotein O and cysteine-containing homologs
FIG00638687: hypothetical protein
Probable lipoprotein nlpC precursor
Vitamin B12 ABC transporter, ATPase component BtuD
Glutathione peroxidase (EC 1.11.1.9)
Vitamin B12 ABC transporter, permease component BtuC
Integration host factor alpha subunit
Phenylalanyl-tRNA synthetase beta chain (EC 6.1.1.20)
Phenylalanyl-tRNA synthetase alpha chain (EC 6.1.1.20)
LSU ribosomal protein L20p
LSU ribosomal protein L35p
Translation initiation factor 3
Threonyl-tRNA synthetase (EC 6.1.1.3)
FIG00638086: hypothetical protein
Putative outer membrane protein
6-phosphofructokinase class II (EC 2.7.1.11)
FIG00637864: hypothetical protein
Ribulosamine/erythrulosamine 3-kinase potentially involved in protein deglycation
Putative membrane protein
2-deoxyglucose-6-phosphate hydrolase YniC
FIG00638530: hypothetical protein
L-cystine uptake protein TcyP
FIG00638395: hypothetical protein
Cell division activator cedA
Catalase (EC 1.11.1.6)
hypothetical protein
Cellobiose phosphotransferase system YdjC-like protein
Chitobiose-specific 6-phospho-beta-glucosidase ChbF (EC 3.2.1.86)
Chitobiose-specific regulator ChbR, AraC family
PEP-dependent phosphotransferase enzyme III
PEP-dependent phosphotransferase enzyme II for cellobiose, arbutin, and salicin
PTS system, chitobiose-specific IIB component (EC 2.7.1.69)
Osmotically inducible lipoprotein E precursor
NAD synthetase (EC 6.3.1.5)
Conserved hypothetical protein (perhaps related to histidine degradation)
Excinuclease cho (excinuclease ABC alternative C subunit)
Periplasmic protein related to spheroblast formation
Succinylglutamate desuccinylase (EC 3.5.1.96)
Succinylarginine dihydrolase (EC 3.5.3.23)
Succinylglutamic semialdehyde dehydrogenase (EC 1.2.1.71)
Arginine N-succinyltransferase (EC 2.3.1.109)
Succinylornithine transaminase (EC 2.6.1.81)
hypothetical protein
Exodeoxyribonuclease III (EC 3.1.11.2)
DedA family inner membrane protein YdjX
Hypothetical protein YdjY
Alkaline phosphatase like protein
FIG00922551: hypothetical protein
ABC transporter, periplasmic substrate-binding protein YnjB
ABC transporter, permease protein YnjC
ABC transporter, ATP-binding protein YnjD
Putative thiosulfate sulfurtransferase ynjE (EC 2.8.1.1)
Putative phosphatidylglycerophosphate synthase
FIG00638396: hypothetical protein
5-methyl-dCTP pyrophosphohydrolase (EC 3.6.1.-)
NADP-specific glutamate dehydrogenase (EC 1.4.1.4)
FIG00638567: hypothetical protein
DNA topoisomerase III (EC 5.99.1.2)
Selenide,water dikinase (EC 2.7.9.3)
Protein ydjA
Protease IV (EC 3.4.21.-)
L-asparaginase I, cytoplasmic (EC 3.5.1.1)
Nicotinamidase (EC 3.5.1.19)
Putative transport protein YdjK, MFS superfamily
Putative HTH-type transcriptional regulator YdjF
Hypothetical oxidoreductase YdjG (EC 1.-.-.-)
Uncharacterized sugar kinase YdjH
Putative aldolase YdjI
Hypothetical zinc-type alcohol dehydrogenase-like protein YdjJ
Putative transport protein YdjK, MFS superfamily
Putative oxidoreductase YdjL
Uncharacterized protein YeaC
Peptide methionine sulfoxide reductase MsrB (EC 1.8.4.12)
NAD-dependent glyceraldehyde-3-phosphate dehydrogenase (EC 1.2.1.12)
Aldose 1-epimerase family protein YeaD
Putative oxidoreductase YeaE, aldo/keto reductase family
MltA-interacting protein MipA
Serine protein kinase (prkA protein), P-loop containing
UPF0229 protein YeaH
Inner membrane protein YeaI
Putative two-component response regulator and GGDEF family protein YeaJ
Putative uncharacterized protein YeaK
Transcriptional regulator, AraC family
Putative inner membrane protein
FIG00638318: hypothetical protein
FIG00638254: hypothetical protein
FIG00638802: hypothetical protein
FIG00638308: hypothetical protein
UPF0410 protein YeaQ
Putative cytoplasmic protein
Putative cytoplasmic protein
Putative transport protein
Positive regulator of Tartrate dehydrogenase/decarboxylase/D-malic enzyme
Tartrate dehydrogenase (EC 1.1.1.93) / Tartrate decarboxylase (EC 4.1.1.73) / D-malic enzyme (EC 1.1.1.83)
Choline-glycine betaine transporter
Rieske (2Fe-2S) domain protein
ferredoxin
Ribonuclease D (EC 3.1.26.3)
Long-chain-fatty-acid--CoA ligase (EC 6.2.1.3)
Starvation lipoprotein Slp paralog
Inactive homolog of metal-dependent proteases, putative molecular chaperone
DinG family ATP-dependent helicase YoaA
Putative translation initiation inhibitor YoaB
FIG00639292: hypothetical protein
FIG01046632: hypothetical protein
Para-aminobenzoate synthase, aminase component (EC 2.6.1.85)
Hypothetical nudix hydrolase YeaB
L-serine dehydratase 1 (EC 4.3.1.17)
Rtn protein
Magnesium and cobalt efflux protein CorC
PTS system, mannose-specific IIA component (EC 2.7.1.69) / PTS system, mannose-specific IIB component (EC 2.7.1.69)
PTS system, mannose-specific IIC component (EC 2.7.1.69)
PTS system, mannose-specific IID component (EC 2.7.1.69)
FIG00639732: hypothetical protein
hypothetical protein
Ribosomal RNA large subunit methyltransferase A (EC 2.1.1.51)
Putative membrane protein
Cold shock protein CspC
FIG01068233: hypothetical protein
putative exported protein
Transcriptional regulator KdgR, KDG operon repressor
Putative transport protein
Probable protease HtpX (EC 3.4.24.-)
Tail-specific protease precursor (EC 3.4.21.102)
ProQ: influences osmotic activation of compatible solute ProP
Free methionine-(R)-sulfoxide reductase, contains GAF domain
Paraquat-inducible protein A
Paraquat-inducible protein B
Ribosomal RNA small subunit methyltransferase F (EC 2.1.1.-)
FIG01045311: hypothetical protein
FIG00638765: hypothetical protein
Ren protein
Putative periplasmic or exported protein
Copper resistance protein D
Copper resistance protein C precursor
DNA polymerase III theta subunit (EC 2.7.7.7)
Putative amidohydrolase
Protease II (EC 3.4.21.83)
Exodeoxyribonuclease X (EC 3.1.11.-)
FIG004088: inner membrane protein YebE
Putative exported protein
DNA damage-inducible gene in SOS regulon, dependent on cyclic AMP and H-NS
Phosphoribosylglycinamide formyltransferase 2 (EC 2.1.2.-)
4-hydroxy-2-oxoglutarate aldolase (EC 4.1.3.16) @ 2-dehydro-3-deoxyphosphogluconate aldolase (EC 4.1.2.14)
Phosphogluconate dehydratase (EC 4.2.1.12)
Glucose-6-phosphate 1-dehydrogenase (EC 1.1.1.49)
Phosphogluconate repressor HexR, RpiR family
Pyruvate kinase (EC 2.7.1.40)
Lipid A biosynthesis (KDO) 2-(lauroyl)-lipid IVA acyltransferase (EC 2.3.1.-)
Cell wall endopeptidase, family M23/M37
Zinc ABC transporter, periplasmic-binding protein ZnuA
Zinc ABC transporter, ATP-binding protein ZnuC
Zinc ABC transporter, inner membrane permease protein ZnuB
Holliday junction DNA helicase RuvB
Holliday junction DNA helicase RuvA
FIG00637868: hypothetical protein
Crossover junction endodeoxyribonuclease RuvC (EC 3.1.22.4)
FIG000859: hypothetical protein YebC
Dihydroneopterin triphosphate pyrophosphohydrolase type 2 (nudB)
Aspartyl-tRNA synthetase (EC 6.1.1.12)
Nicotinamidase/isochorismatase family protein
FIG003003: hypothetical protein
FIG01046209: hypothetical protein
tRNA (uridine-5-oxyacetic acid methyl ester) 34 synthase
tRNA (5-methoxyuridine) 34 synthase
Trimethylamine-N-oxide reductase (EC 1.6.6.9)
Cytochrome c-type protein TorY
Cytoplasmic copper homeostasis protein CutC
Protein yecM
Arginyl-tRNA synthetase (EC 6.1.1.19)
FIG00639719: hypothetical protein
Flagellar protein FlhE
Flagellar biosynthesis protein FlhA
Flagellar biosynthesis protein FlhB
Chemotaxis response - phosphatase CheZ
Chemotaxis regulator - transmits chemoreceptor signals to flagelllar motor components CheY
Chemotaxis response regulator protein-glutamate methylesterase CheB (EC 3.1.1.61)
Chemotaxis protein methyltransferase CheR (EC 2.1.1.80)
Methyl-accepting chemotaxis protein IV (dipeptide chemoreceptor protein)
Methyl-accepting chemotaxis protein II (aspartate chemoreceptor protein)
Positive regulator of CheA protein activity (CheW)
Signal transduction histidine kinase CheA (EC 2.7.3.-)
Flagellar motor rotation protein MotB
Flagellar motor rotation protein MotA
Flagellar transcriptional activator FlhC
Flagellar transcriptional activator FlhD
Mobile element protein
Universal stress protein C
Alpha,alpha-trehalose-phosphate synthase [UDP-forming] (EC 2.4.1.15)
Trehalose-6-phosphate phosphatase (EC 3.1.3.12)
L-arabinose transport system permease protein (TC 3.A.1.2.2)
L-arabinose transport ATP-binding protein AraG (TC 3.A.1.2.2)
L-arabinose-binding periplasmic protein precursor AraF (TC 3.A.1.2.2)
Ferritin-like protein 2
FIG00510289: hypothetical protein
FIG00638267: hypothetical protein
Ferritin-like protein 2
FIG01045661: hypothetical protein
Tyrosine-specific transport protein
FIG00637942: hypothetical protein
CDP-diacylglycerol--glycerol-3-phosphate 3-phosphatidyltransferase (EC 2.7.8.5)
Excinuclease ABC subunit C
BarA-associated response regulator UvrY (= GacA = SirA)
FIG00634007: hypothetical protein
N-3-oxohexanoyl-L-homoserine lactone quorum-sensing transcriptional activator @ N-3-oxooctanoyl-L-homoserine lactone quorum-sensing transcriptional activator
Cystine ABC transporter, ATP-binding protein
Cystine ABC transporter, permease protein
D-cysteine desulfhydrase (EC 4.4.1.15)
Cystine ABC transporter, periplasmic cystine-binding protein FliY
Flagellar biosynthesis protein FliZ
RNA polymerase sigma factor for flagellar operon
Flagellar biosynthesis protein FliC
Flagellar hook-associated protein FliD
Flagellar biosynthesis protein FliS
Flagellar biosynthesis protein FliT
Cytoplasmic alpha-amylase (EC 3.2.1.1)
FIG00640199: hypothetical protein
Putative transport system permease protein
hypothetical protein
Gifsy-2 prophage protein
FIG00640229: hypothetical protein
Flagellar hook-basal body complex protein FliE
Flagellar M-ring protein FliF
Flagellar motor switch protein FliG
Flagellar assembly protein FliH
Flagellum-specific ATP synthase FliI
Flagellar protein FliJ
Flagellar hook-length control protein FliK
Flagellar biosynthesis protein FliL
Flagellar motor switch protein FliM
Flagellar motor switch protein FliN
Flagellar biosynthesis protein FliQ
Flagellar biosynthesis protein FliP
Flagellar biosynthesis protein FliQ
Flagellar biosynthesis protein FliR
Colanic acid capsular biosynthesis activation accesory protein RcsA, co-regulator with RcsB
DsrB protein
putative cytoplasmic protein
FIG00638997: hypothetical protein
Putative mannosyl-3-phosphoglycerate phosphatase (EC 3.1.3.70)
FIG01045396: hypothetical protein
Putative inner membrane protein
Very-short-patch mismatch repair endonuclease (G-T specific)
Permease of the drug/metabolite transporter (DMT) superfamily
DNA-cytosine methyltransferase (EC 2.1.1.37)
metal-dependent phosphohydrolase
FIG00638388: hypothetical protein
Outer membrane protein N precursor
Outer membrane protein N
Outer membrane protein C precursor
Chaperone protein hchA
Putative two component system histidine kinase YedV
Putative two-component system response regulator YedW
Transthyretin-like protein precursor
Putative sulfite oxidase subunit YedY
FIG001196: Membrane protein YedZ
Candidate zinc-binding lipoprotein ZinT
Cytochrome b561 homolog 1
FIG01220476: hypothetical protein
adherence and invasion outermembrane protein (Inv,enhances Peyer's patches colonization)
FIG00638424: hypothetical protein
Shikimate transporter
AMP nucleosidase (EC 3.2.2.4)
FIG007491: hypothetical protein YeeN
FIG01069516: hypothetical protein
Alkanesulfonate utilization operon LysR-family regulator CbI
Nitrogen assimilation regulatory protein Nac
L,D-transpeptidase ErfK
Nicotinate-nucleotide--dimethylbenzimidazole phosphoribosyltransferase (EC 2.4.2.21)
Cobalamin synthase
Adenosylcobinamide-phosphate guanylyltransferase (EC 2.7.7.62)
Mobile element protein
FIG00639305: hypothetical protein
Mobile element protein
Mobile element protein
COG1629: Outer membrane receptor proteins, mostly Fe transport
NgrB
Antigen 43 precursor
probable membrane protein b2001
putative DNA repair protein
Uncharacterized protein YeeT
hypothetical protein
YeeV toxin protein
Uncharacterized protein YeeW
UPF0265 protein YeeX
Putative inner membrane protein
DNA gyrase inhibitory protein
D-alanyl-D-alanine carboxypeptidase (EC 3.4.16.4)
Exodeoxyribonuclease I (EC 3.1.11.1)
FIG00638167: hypothetical protein
Putative transport system permease protein
Putrescine importer
Hypothetical transcriptional regulator yeeY
Nucleoside-diphosphate-sugar epimerases
YoeB toxin protein
YefM protein (antitoxin to YoeB)
ATP phosphoribosyltransferase (EC 2.4.2.17)
Histidinol dehydrogenase (EC 1.1.1.23)
Histidinol-phosphate aminotransferase (EC 2.6.1.9)
Histidinol-phosphatase (EC 3.1.3.15) / Imidazoleglycerol-phosphate dehydratase (EC 4.2.1.19)
Imidazole glycerol phosphate synthase amidotransferase subunit (EC 2.4.2.-)
Phosphoribosylformimino-5-aminoimidazole carboxamide ribotide isomerase (EC 5.3.1.16)
Imidazole glycerol phosphate synthase cyclase subunit (EC 4.1.3.-)
Phosphoribosyl-AMP cyclohydrolase (EC 3.5.4.19) / Phosphoribosyl-ATP pyrophosphatase (EC 3.6.1.31)
regulator of length of O-antigen component of lipopolysaccharide chains
UDP-glucose dehydrogenase (EC 1.1.1.22)
6-phosphogluconate dehydrogenase, decarboxylating (EC 1.1.1.44)
Mobile element protein
glycosyl transferase, family 2
putative glucose transferase
putative Galf transferase
Oligosaccharide repeat unit polymerase Wzy
UDP-galactopyranose mutase (EC 5.4.99.9)
Membrane protein involved in the export of O-antigen, teichoic acid lipoteichoic acids
Glucose-1-phosphate thymidylyltransferase (EC 2.7.7.24)
dTDP-4-dehydrorhamnose reductase (EC 1.1.1.133)
dTDP-glucose 4,6-dehydratase (EC 4.2.1.46)
UTP--glucose-1-phosphate uridylyltransferase (EC 2.7.7.9)
Colanic acid biosynthesis protein wcaM
Colanic acid biosynthesis glycosyl transferase WcaL
Colanic acid biosysnthesis protein WcaK
Lipopolysaccharide biosynthesis protein WzxC
Colanic acid biosynthsis UDP-glucose lipid carrier transferase WcaJ
Phosphomannomutase (EC 5.4.2.8)
Mannose-1-phosphate guanylyltransferase (GDP) (EC 2.7.7.22) / Mannose-6-phosphate isomerase (EC 5.3.1.8)
Colanic acid biosysnthesis glycosyl transferase WcaI
GDP-mannose mannosyl hydrolase (EC 3.6.1.-)
GDP-L-fucose synthetase (EC 1.1.1.271); Colanic acid biosynthesis protein wcaG
GDP-mannose 4,6-dehydratase (EC 4.2.1.47)
Colanic acid biosynthesis acetyltransferase WcaF (EC 2.3.1.-)
Colanic acid biosynthesis glycosyl transferase WcaE
Colanic acid polymerase WcaD
Colanic acid biosynthesis glycosyl transferase WcaC
Colanic acid biosynthesis acetyltransferase WcaB (EC 2.3.1.-)
Colanic acid biosynthesis glycosyl transferase WcaA
Tyrosine-protein kinase Wzc (EC 2.7.10.2)
Low molecular weight protein-tyrosine-phosphatase Wzb (EC 3.1.3.48)
Polysaccharide export lipoprotein Wza
Putative capsular polysaccharide transport protein YegH
AsmA protein
Deoxycytidine triphosphate deaminase (EC 3.5.4.13)
Uridine kinase (EC 2.7.1.48) [C1]
FIG00639031: hypothetical protein
DNA-3-methyladenine glycosylase II (EC 3.2.2.21)
Putative heat shock protein YegD
Putative chaperonin
FIG00639186: hypothetical protein
COG0631: Serine/threonine protein phosphatase
FIG00638207: hypothetical protein
Probable RND efflux membrane fusion protein
Multidrug transporter MdtB
Multidrug transporter MdtC
Multidrug transporter MdtD
Sensory histidine kinase BaeS
Response regulator BaeR
FIG00638368: hypothetical protein
FIG00638559: hypothetical protein
[truncated: 2,246 more rows]
