# Supplementary material for: A semi-automated genome annotation comparison and integration scheme
Source: BMC Bioinformatics. 2013 Jun 1;14:172. doi: 10.1186/1471-2105-14-172 (PMC3680241; doi:10.1186/1471-2105-14-172)
Supplement: Additional file 1 — The code and datasets: file contains the python code and related datasets used in our research. We used two datasets in our research. (1). ‘pfam_mapped_dic.csv’ file contains the Pfam IDs obtained from Pfam database; (2) ‘gene_info_dic.csv’ file contains the gene symbol data obtained from Entrez gene database; (3) ‘database data’ folder contains the automated annotation results and the OMA data to run the program. [file 1471-2105-14-172-S1.zip › Additional file 1 code and datasets/database data/HELPY to HELPY cluster annotation.txt]

HELPY00002	6,7-dimethyl-8-ribityllumazine synthase	riboflavin synthase beta subunit	6,7-dimethyl-8-ribityllumazine synthase	6,7-dimethyl-8-ribityllumazine synthase	6,7-dimethyl-8-ribityllumazine synthase	6,7-dimethyl-8-ribityllumazine synthase	6,7-dimethyl-8-ribityllumazine synthase	CDS_ID OB3213 riboflavin synthase beta chain	similar to AB003693-4|BAA20056.1| percent identity: 68 in 160 aa riboflavin synthase beta chain	6,7-dimethyl-8-ribityllumazine synthase	6,7-dimethyl-8-ribityllumazine synthase	6,7-dimethyl-8-ribityllumazine synthase	6,7-dimethyl-8-ribityllumazine synthase	SC6D7A.03c, ribH, 6,7-dimethyl-8-ribityllumazine synthase, len: 161 aa; highly similar to SW:RISB_CORAM (EMBL:AB003693) Corynebacterium ammoniagenes 6,7-dimethyl-8-ribityllumazine synthase (EC 2.5.1.9) RibH, 163 aa; fasta scores: opt: 456 z-score: 563.8 E(): 7.2e-24; 46.8% identity in 158 aa overlap. Contains Pfam match to entry PF00885 DMRL_synthase, 6,7-dimethyl-8-ribityllumazine synthase 6,7-dimethyl-8-ribityllumazine synthase	6,7-dimethyl-8-ribityllumazine synthase	6,7-dimethyl-8-ribityllumazine synthase	6,7-dimethyl-8-ribityllumazine synthase	Residues 1 to 188 of 188 are 99 pct identical to residues 1 to 188 of a 188 aa protein from Escherichia coli gb: AAB40171.1 probable riboflavin synthase beta chain	6,7-dimethyl-8-ribityllumazine synthase	6,7-dimethyl-8-ribityllumazine synthase	6,7-dimethyl-8-ribityllumazine synthase	riboflavin synthase, beta subunit	6,7-dimethyl-8-ribityllumazine synthase	6,7-dimethyl-8-ribityllumazine synthase	6,7-dimethyl-8-ribityllumazine synthase	6,7-dimethyl-8-ribityllumazine synthase	riboflavin synthase beta chain (6,7-dimethyl-8-ribityllumazine synthase)	conserved gene riboflavin synthase, beta subunit	riboflavin synthase beta chain (6,7-dimethyl-8-ribityllumazine synthase)	
HELPY00003	2-dehydro-3-deoxyphosphooctonate aldolase	2-dehydro-3-deoxyphosphooctonate aldolase	2-dehydro-3-deoxyphosphooctonate aldolase	2-dehydro-3-deoxyphosphooctonate aldolase	2-dehydro-3-deoxyphosphooctonate aldolase	2-dehydro-3-deoxyphosphooctonate aldolase	2-dehydro-3-deoxyphosphooctonate aldolase	2-dehydro-3-deoxyphosphooctonate aldolase kdsA carboxysome formation protein CcmA	identified by similarity to SP:Q46225; match to protein family HMM PF00793; match to protein family HMM TIGR01362 3-deoxy-8-phosphooctulonate synthase	Similar to Chlamydia psittaci putative 2-dehydro-3-deoxyphosphooctonate aldolase KdsA SWALL:KDSA_CHLPS (SWALL:Q46225) (269 aa) fasta scores: E(): 5.2e-104, 95.91% id in 269 aa, and to Escherichia coli 2-dehydro-3-deoxyphosphooctonate aldolase KdsA SWALL:KDSA_ECOLI (SWALL:P17579) (284 aa) fasta scores: E(): 1.4e-41, 45.97% id in 261 aa 2-dehydro-3-deoxyphosphooctonate aldolase	2-dehydro-3-deoxyphosphooctonate aldolase	similar to BR1133, 2-dehydro-3-deoxyphosphooctonate aldolase KdsA, 2-dehydro-3-deoxyphosphooctonate aldolase	2-dehydro-3-deoxyphosphooctonate aldolase	2-dehydro-3-deoxyphosphooctonate aldolase	COG2877 2-dehydro-3-deoxyphosphooctonate aldolase	Similar to Pseudomonas aeruginosa 2-dehydro-3-deoxyphosphooctonate aldolase KdsA or Pa3636 SWALL:KDSA_PSEAE (SWALL:Q9ZFK4) (281 aa) fasta scores: E(): 4.1e-40, 45.52% id in 268 aa, and to Bacteroides thetaiotaomicron 2-dehydro-3-deoxyphosphooctonate aldolase BT4321 SWALL:AAO79426 (EMBL:AE016944) (266 aa) fasta scores: E(): 6.4e-89, 91.35% id in 266 aa, and to Chlorobium tepidum 2-dehydro-3-deoxyphosphooctonate aldolase KdsA or CT0088 SWALL:Q8KG80 (EMBL:AE012788) (280 aa) fasta scores: E(): 6.5e-48, 51.96% id in 254 aa putative 2-dehydro-3-deoxyphosphooctonate aldolase	2-Dehydro-3-deoxyphosphooctonate aldolase	2-dehydro-3-deoxy-phosphooctonate aldolase	3-deoxy-D-manno-octulosonic acid (KDO) 8- phosphate synthase	2-dehydro-3-deoxyphosphooctonate aldolase	DAHP synthetase I/KDSA superfamily:2-dehydro-3-deoxyphosphooctonate aldolase	2-dehydro-3-deoxyphosphooctonate aldolase	2-dehydro-3-deoxyphosphooctonate aldolase	2-dehydro-3-deoxyphosphooctonate aldolase	2-dehydro-3-deoxyphosphooctonate aldolase	2-dehydro-3-deoxyphosphooctonate aldolase	2-dehydro-3-deoxyphosphooctonate aldolase	3-deoxy-8-phosphooctulonate synthase	2-dehydro-3-deoxyphosphooctonate aldolase EC 4.1.2.16	
HELPY00004	Carbonic anhydrase	CARBONIC ANHYDRASE	Carbonic anhydrase 1	Carbonic anhydrase	SC9B1.02c, probable carbonic anhydrase, len: 193aa; similar to many eg. SW:CYNT_ECOLI carbonic anhydrase from Escherichia coli (219 aa) fasta scores; opt: 512, z-score: 618.8, E(): 3.8e-27, (43.6% identity in 188 aa overlap).  Contains two Pfam matches to entry PF00484 Pro_CA, Prokaryotic-type carbonic anhydrases and Prosite matches to PS00705 Prokaryotic-type carbonic anhydrases signature 2 and PS00704 Prokaryotic-type carbonic anhydrases signature 1. probable carbonic anhydrase	carbonic anhydrase	Carbonic anhydrase	identified by similarity to SP:P17582; match to protein family HMM PF00484 carbonic anhydrase	Carbonic anhydrase protein	identified by sequence similarity; putative; ORF located using Blastx/Glimmer/Genemark carbonic anhydrase	Carbonic anhydrase	Carbonic anhydrase	Carbonic anhydrase	COG0288 carbonic anhydrase	Carbonic anhydrase	carbonic anhydrase	identified by similarity to SP:P17582; match to protein family HMM PF00484 carbonic anhydrase	Carbonic anhydrase, prokaryotic and plant	Carbonate dehydratase	Carbonic anhydrase, prokaryotic	Carbonic anhydrase	Carbonic anhydrase	Carbonic anhydrase COG0288	carbonic anhydrase PFAM: carbonic anhydrase: (9.6e-18) KEGG: dra:DR2238 carbonic anhydrase, ev=2e-91, 72% identity	Carbonic anhydrase	carbonic anhydrase	beta-carbonic anhydrase	putative carbonic anhydrase identified by sequence similarity; putative; ORF located using Blastx/Glimmer/GeneHacker	hypothetical protein similarity to COG0288 Carbonic anhydrase(Evalue: 2E-59)	
HELPY00005	Orotidine 5'-phosphate decarboxylase	orotidine-5'-phosphate decarboxylase	Orotidine 5'-phosphate decarboxylase	Orotidine 5'-phosphate decarboxylase	Orotidine 5'-phosphate decarboxylase	Orotidine 5'-phosphate decarboxylase	Orotidine 5'-phosphate decarboxylase	Orotidine 5'-phosphate decarboxylase	Orotidine 5'-phosphate decarboxylase	Orotidine 5'-phosphate decarboxylase	CDS_ID OB1494 orotidine 5'-phosphate decarboxylase	orotidine 5`-phosphate decarboxylase	Orotidine 5'-phosphate decarboxylase	Orotidine 5'-phosphate decarboxylase	Orotidine 5'-phosphate decarboxylase	Orotidine 5'-phosphate decarboxylase	Orotidine 5'-phosphate decarboxylase	Orotidine 5'-phosphate decarboxylase	Orotidine 5'-phosphate decarboxylase	Residues 1 to 245 of 245 are 98 pct identical to residues 1 to 245 of a 245 aa protein from Escherichia coli O157:H7 EDL933 ref: NP_287916.1 orotidine-5'-phosphate decarboxylase	Orotidine 5'-phosphate decarboxylase	Orotidine 5'-phosphate decarboxylase	Orotidine 5'-phosphate decarboxylase	Orotidine 5'-phosphate decarboxylase	Orotidine 5'-phosphate decarboxylase	orotidine 5`-phosphate decarboxylase	conserved gene orotidine 5'-phosphate decarboxylase PyrF	orotidine 5`-phosphate decarboxylase	Orotidine 5'-phosphate decarboxylase	
HELPY00006	Pantothenate synthetase	pantothenate synthetase (pantoate--beta-alanine ligase)	Pantothenate synthetase	Pantoate--beta-alanine ligase	Pantoate--beta-alanine ligase	Pantothenate synthetase	Pantothenate synthetase	CDS_ID OB3275; pantothenate synthetase pantoate beta-alanine ligase	similar to AL591789-234|CAC46741.1| percent identity: 46 in 287 aa pantoate--beta-alanine ligase	pantoate-beta-alanine ligase	Pantothenate synthetase	Pantothenate synthetase	Pantothenate synthetase	Pantothenate synthetase	Pantothenate synthetase	Pantothenate synthetase	Pantothenate synthetase	Pantothenate synthetase	Pantoate-beta-alanine ligase	Pantothenate synthetase	Residues 1 to 283 of 283 are 99 pct identical to residues 1 to 283 of a 283 aa protein from Escherichia coli K12 ref: NP_414675.1 pantothenate synthetase	Pantothenate synthetase	Pantothenate synthetase	Pantothenate synthetase	Pantothenate synthetase	Pantothenate synthetase	Pantothenate synthetase	similar to pantothenate synthetases hypothetical protein	conserved gene pantoate-beta-alanine ligase	
HELPY00312	Outer membrane protein	outer membrane protein 5 putative outer membrane protein, similar to Hop family High confidence in function and specificity	
HELPY00009	60 kDa chaperonin	chaperonin (GroEL protein)	60 kDa chaperonin	60 kDa chaperonin	60 kDa chaperonin	60 kDa chaperonin 1	60 kDa chaperonin 2	60 kDa chaperonin	CDS_ID OB0656; chaperonin class I heat shock protein	similar to U90204-1|AAB49990.1| percent identity: 81 in 546 aa putative heat shock protein 60 GroEL	60 kDa chaperonin	60 kDa chaperonin	60 kDa chaperonin	60 kDa chaperonin	60 kDa chaperonin	60 kDa chaperonin	60 kDa chaperonin	60 kDa chaperonin	60 kDa chaperonin	60 kDa chaperonin	Chaperonin protein groEL	60 kDa chaperonin	Residues 1 to 548 of 548 are 100 pct identical to residues 1 to 548 of a 548 aa protein from Escherichia coli O157:H7 ref: NP_313151.1 chaperonin GroEL	60 kDa chaperonin	60 kDa chaperonin	60 kDa chaperonin	60 kDa chaperonin	60 kDa chaperonin	60 kDa chaperonin	
HELPY00010	10 kDa chaperonin	chaperonin (GroES protein)	10 kDa chaperonin	10 kDa chaperonin	10 kDa chaperonin	10 kDa chaperonin	10 kDa chaperonin	CDS_ID OB0655; chaperonin class I heat shock protein	similar to AX073942-1|CAC28429.1| percent identity: 77 in 100 aa putative chaperonin GroES	10 kDa chaperonin	10 kDa chaperonin	10 kDa chaperonin	10 kDa chaperonin	10 kDa chaperonin	SC6G4.39, groES, 10 kD chaperonin cpn10, len: 102 aa ; identical to CH10_STRCO (102 aa) and highly similar to ma ny e.g. CH10_BACSU (94 aa), fasta scores; opt: 353 z-score: 567.4 E(): 2.4e-24, 54.3% identity in 92 aa overlap. Cont ains PS00681 Chaperonins cpn10 signature and Pfam match to entry PF00166 cpn10, Chaperonins 10 Kd subunit, score 200.6 0, E-value 2.4e-56 10 kD chaperonin cpn10	10 kDa chaperonin	10 kDa chaperonin	10 kDa chaperonin 1	10 kDa chaperonin	Chaperonin protein groES	10 kDa chaperonin	10 kDa chaperonin	10 kDa chaperonin	10 kDa chaperonin	10 kDa chaperonin	10 kDa chaperonin (Protein Cpn10) (groES protein) (Heat shock protein A)	conserved gene Hsp10, 10 kDa chaperonin GroES	10 kDa chaperonin (Protein Cpn10) (groES protein) (Heat shock protein A)	10 kDa chaperonin	
HELPY00011	DNA primase	DNA primase	DNA primase	DNA primase	similar to Z83860-10|CAB06159.1| percent identity: 58 in 626 aa putative DNA primase DnaG	Putative DNA primase	DNA primase	DNA primase	DNA primase	DNA primase	DNA primase	DNA primase	conserved gene DNA primase DnaG	DNA primase	DNA primase	identified by similarity to SP:P56064; match to protein family HMM PF01751; match to protein family HMM PF01807; match to protein family HMM TIGR01391 DNA primase	DNA primase DnaG	Similar to Bacillus subtilis DNA primase DnaG or DnaE SWALL:PRIM_BACSU (SWALL:P05096) (603 aa) fasta scores: E(): 5.1e-46, 29.57% id in 568 aa, and to Escherichia coli, Escherichia coli O157:H7, and Shigella flexneri DNA primase DnaG or DnaP or ParB or B3066 or Z4419 or ECS3949 or SF3107 or S3312 SWALL:PRIM_ECOLI (SWALL:P02923) (581 aa) fasta scores: E(): 2.2e-37, 29.09% id in 574 aa putative DNA primase	DNA primase	DNA primase	DNA primase	DNA primase	DNA primase (bacterial type) DnaG protein	Similar to Q8DEG2 DNA primase from Vibrio vulnificus (587 aa). FASTA: opt: 1152 Z-score: 1324.3 E(): 7.2e-66 Smith-Waterman score: 1155; 39.679 identity in 499 aa overlap. DNA primase	DNA primase	Similar to Mycobacterium smegmatis DNA primase DnaG SWALL:PRIM_MYCSM (SWALL:O52200) (636 aa) fasta scores: E(): 1.1e-43, 36.34% id in 630 aa, and to Escherichia coli DNA primase DnaG or DnaP or ParB or b3066 or z4419 or ecs3949 SWALL:PRIM_ECOLI (SWALL:P02923) (581 aa) fasta scores: E(): 5.1e-37, 34.7% id in 438 aa DNA primase	DNA primase	DNA primase	DNA primase	
HELPY00012	Putative uncharacterized protein	Putative uncharacterized protein	Putative	conserved hypothetical protein	Putative uncharacterized protein	Thiamine biosynthesis protein	Thiamine biosynthesis protein:ExsB	TRNA (5-methylaminomethyl-2-thiouridylate)- methyltransferase	argininosuccinate synthase	argininosuccinate synthase	Hypothetical protein	predicted tRNA(5-methylaminomethyl-2-thiouridylate) methyltransferase, contains the PP-loop ATPase domain	thiamin biosynthesis protein ThiI identified by match to protein family HMM PF02568	putative tRNA (5-methylaminomethyl-2-thiouridylate)-methyltransferase / fibronectin/fibrinogen-binding protein	conserved protein	thiamine biosynthesis protein:ExsB identified by match to protein family HMM PF00764	conserved hypothetical protein KEGG: noc:Noc_2654 hypothetical protein	tRNA methyltransferase Probable tRNA (5-methylaminomethyl-2-thiouridylate)-methyltransferase (EC 2.1.1.61)(O53271) Probable tRNA (5-methylaminomethyl-2-thiouridylate)-methyltransferase (EC 2.1.1.61) Specificity unclear	TRNA (5-methylaminomethyl-2-thiouridylate)- methyltransferase	thiamine biosynthesis protein PFAM: thiamine biosynthesis protein KEGG: gsu:GSU0434 hypothetical protein	conserved hypothetical protein	thiamine biosynthesis protein	TRNA (5-methylaminomethyl-2-thiouridylate) methyltransferase	Hypothetical protein	putative tRNA (5-methylaminomethyl-2-thiouridylate)-methyltransferase / fibronectin/fibrinogen-binding protein KEGG: sat:SYN_01419 putative tRNA (5-methylaminomethyl-2-thiouridylate) -methyltransferase / fibronectin/fibrinogen-binding protein	Putative uncharacterized protein	Hypothetical protein	Thiamine biosynthesis protein:ExsB	Putative uncharacterized protein	
HELPY00013	Putative uncharacterized protein	hypothetical protein	Hypothetical protein	Putative uncharacterized protein	hypothetical protein	conserved hypothetical protein	Hypothetical protein	conserved hypothetical protein	conserved hypothetical protein hypothetical protein	conserved hypothetical protein	conserved hypothetical protein KEGG: mmc:Mmcs_5028 hypothetical protein	Hypothetical protein	conserved hypothetical protein KEGG: mmc:Mmcs_5028 hypothetical protein	conserved hypothetical protein KEGG: msu:MS2305 hypothetical protein	Hypothetical protein	conserved hypothetical protein KEGG: mmc:Mmcs_5028 hypothetical protein	Hypothetical protein	Putative uncharacterized protein	Putative uncharacterized protein	conserved hypothetical protein KEGG: mva:Mvan_0337 conserved hypothetical protein	Putative uncharacterized protein	Putative uncharacterized protein	Putative uncharacterized protein	Putative uncharacterized protein	Putative uncharacterized protein	Putative uncharacterized protein	Putative uncharacterized protein	Putative uncharacterized protein	Putative uncharacterized protein	
HELPY00014	Putative uncharacterized protein	hypothetical protein	conserved hypothetical protein hypothetical protein	Putative uncharacterized protein	Putative uncharacterized protein	ComB2 competence protein	
HELPY00015	Putative uncharacterized protein	hypothetical protein	conserved hypothetical protein hypothetical protein	Putative uncharacterized protein	Putative uncharacterized protein	ComB3 competence protein	
HELPY00016	VirB4 homolog	DNA transfer protein	ATPase/DNA transfer protein	Type IV secretory pathway VirB4 components-like protein	TRSE protein	type IV secretory pathway component VirB4 hypothetical protein	putative TrbE-like protein similar to Ralstonia metallidurans gi:22980948; integral membrane protein	Type IV secretory pathway, Conjugal transfer protein, putative ATPase	Type IV secretion system protein	Putative uncharacterized protein	Type IV secretion system protein VirB4	ATPase , DNA transfer protein, virB4-like protein	ComB4 competence protein	ATPase/DNA transfer protein	
HELPY00017	Putative uncharacterized protein	identified by similarity to OMNI:NTL01HP00016; match to protein family HMM PF04141 lipoprotein, putative	Putative uncharacterized protein	Putative	identified by match to protein family HMM PF04141; match to protein family HMM PF07719 putative lipoprotein	Evidence 3 : Function proposed based on presence of conserved amino acid motif, structural feature or limited homolgy; PubMedId : 15028690; Product type e : enzyme putative adenine DNA methylase conserved in bacteria; similar to YhdJ in E. coli; AdoMet site	conserved hypothetical protein	conserved hypothetical protein	hypothetical protein	Hypothetical protein	conserved hypothetical protein with DUF394 domain hypothetical protein	TPR domain protein	Hypothetical protein	Tetratricopeptide TPR_2 repeat protein PFAM: Tetratricopeptide TPR_2 repeat protein KEGG: son:SO1061 TPR domain protein	conserved hypothetical protein; putative signal peptide Evidence 4 : Homologs of previously reported genes of unknown function	lipoprotein, putative	Putative uncharacterized protein	Tetratricopeptide TPR_2 repeat protein precursor	Tetratricopeptide TPR_2 repeat protein precursor	PFAM: Tetratricopeptide TPR_2 repeat protein KEGG: shw:Sputw3181_0935 tetratricopeptide TPR_2 repeat protein Tetratricopeptide TPR_2 repeat protein	Putative lipoprotein	Tetratricopeptide TPR_2 repeat protein	Putative uncharacterized protein precursor	conserved hypothetical protein KEGG: plt:Plut_0082 hypothetical protein	Putative uncharacterized protein	Putative uncharacterized protein	Tetratricopeptide TPR_2 repeat protein	Conserved hypothetical lipoprotein	
HELPY00018	Chemotaxis protein	Chemotaxis signal transduction protein CheV	Putative chemotaxis protein	identified by similarity to SP:P37599; match to protein family HMM PF00072; match to protein family HMM PF01584 chemotaxis protein CheV, putative	identified by match to protein family HMM PF00072; match to protein family HMM PF01584 chemotaxis protein CheV	Response regulator receiver:CheW-like protein	Response regulator receiver:CheW-like protein	Response regulator receiver:CheW-like protein	Response regulator receiver (CheY-like) modulated CheW protein	CheW protein	CheW-like protein	chemotaxis protein	response regulator receiver modulated CheW protein	response regulator receiver (CheY-like) modulated CheW protein	chemotaxis signal transduction protein CheV High confidence in function and specificity	chemotaxis specific response regulator containing a CheW-domain REC (residues195 to 319, 8e-14) with a complete phosphorylation pocket (DD-D59-S95-K113)	Putative Response regulator receiver, CheW-like domain	Response regulator receiver modulated CheW protein	Response regulator receiver modulated CheW protein	Chemotaxis protein	Chemotaxis protein CheV	Response regulator receiver modulated CheW protein	Chemotaxis protein	Probable chemotaxis protein	Putative CheV	Chemotaxis signal transduction protein CheV	Response regulator receiver modulated CheW protein	
HELPY00019	Carboxynorspermidine decarboxylase	CARBOXYNORSPERMIDINE DECARBOXYLASE	Carboxynorspermidine decarboxylase	Carboxynorspermidine decarboxylase	Diaminopimelate decarboxylase	Carboxynorspermidine decarboxylase	carboxynorspermidine decarboxylase	identified by match to protein family HMM PF00278; match to protein family HMM TIGR01047 carboxynorspermidine decarboxylase	Carboxynorspermidine decarboxylase NspC	similar to BR0334, carboxynorspermidine decarboxylase NspC, carboxynorspermidine decarboxylase	Carboxynorspermidine decarboxylase	Putative carboxynorspermidine decarboxylase	Carboxynorspermidine decarboxylase	Carboxynorspermidine decarboxylase	Similar to Bacteroides thetaiotaomicron carboxynorspermidine decarboxylase BT0674 SWALL:Q8A9Z1 (EMBL:AE016928) (379 aa) fasta scores: E(): 6.8e-149, 91.29% id in 379 aa, and to Bacillus halodurans carboxynorspermidine decarboxylase BH3958 SWALL:Q9K5X8 (EMBL:AP001520) (379 aa) fasta scores: E(): 1.9e-67, 44.06% id in 379 aa putative carboxynorspermidine decarboxylase	Carboxynorspermidine decarboxylase	Carboxynorspermidine decarboxylase	identified by match to protein family HMM PF00278; match to protein family HMM TIGR01047 carboxynorspermidine decarboxylase	Orn/DAP/Arg decarboxylase, family 2:Carboxynorspermidine decarboxylase	Carboxynorspermidine decarboxylase	COG0019, LysA, Diaminopimelate decarboxylase [Amino acid transport and metabolism] putative carboxynorspermidine decarboxylase protein	Orn/DAP/Arg decarboxylase 2	Carboxynorspermidine decarboxylase	Orn/DAP/Arg decarboxylase 2	Carboxynorspermidine decarboxylase	carboxynorspermidine decarboxylase TIGRFAM: carboxynorspermidine decarboxylase: (9.3e-283) PFAM: Orn/DAP/Arg decarboxylase 2: (4.9e-29) KEGG: dra:DR1410 carboxynorspermidine decarboxylase, ev=0.0, 85% identity	carboxynorspermidine decarboxylase	3-oxoacyl-(acyl-carrier-protein) reductase	hypothetical protein similarity to COG0019 Diaminopimelate decarboxylase(Evalue: 1E-131)	
HELPY00020	Putative uncharacterized protein	putative membrane-associated phosphoesterase	hypothetical protein	conserved hypothetical protein Function unclear	Lipid A 1-phosphatase	Putative uncharacterized protein	Lipid A 1-phosphatase	
HELPY00021	Conserved hypothetical integral membrane protein	Predicted membrane-associated metal-dependent hydrolase	Putative uncharacterized protein	Putative	unknown	putative membrane-associated sulfatase	conserved hypothetical protein	integral membrane protein	Specificity unclear	putative transmembrane sulfatase Evidence 3 : Function proposed based on presence of conserved amino acid motif, structural feature or limited homology; Product type e : enzyme	Sulfatase domain protein	sulfatase PFAM: sulfatase; protein of unknown function DUF1705 KEGG: pol:Bpro_3130 sulfatase	Uncharacterized conserved protein	Putative sulfatase	KEGG: cps:CPS_2717 putative sulfatase putative sulfatase	Putative uncharacterized protein	Sulfatase	Putative uncharacterized protein	Sulfatase	Lipid A phosphoethanolamine transferase	Inner membrane protein YhbX	Integral membrane protein	Sulfatase	Outer-membrane protein yhbx	Integral membrane protein	Putative sulfatase	Putative membrane-associated metal-dependent hydrolase	Sulfatase	Sulfatase	
HELPY00024	Outer membrane protein	outer membrane protein HopD	Outer membrane protein HopD	Outer membrane protein	Outer membrane protein HopD	

HELPY00025	Citrate synthase	Citrate synthase	Citrate synthase	Citrate synthase	Citrate synthase	Citrate synthase	similar to X66112-1|CAA46902.1| percent identity: 92 in 435 aa citrate synthase	Putative citrate (Si)-synthase	citrate synthase	Citrate synthase	Citrate synthase	Citrate synthase	SCC57A.07c, citA, citrate synthase, len: 429 aa.  Previously sequenced and characterised: Streptomyces coelicolor TR:AAF14286(EMBL:AF181118) citrate synthase (citA). Contains a Prosite hit to PS00480 Citrate synthase signature and a Pfam match to entry PF00285 citrate_synt, Citrate synthase. citrate synthase.	Citrate synthase	Citrate synthase	Citrate synthase	Residues 1 to 427 of 427 are 99 pct identical to residues 1 to 427 of a 427 aa protein from Escherichia coli K12 ref: NP_415248.1 citrate synthase	Citrate synthase	Citrate synthase	Citrate synthase	Citrate synthase	citrate synthase	conserved gene citrate synthase	citrate synthase	identified by similarity to SP:P00891; match to protein family HMM PF00285; match to protein family HMM TIGR01798 citrate synthase I	Citrate synthase	Citrate synthase	identified by match to protein family HMM PF00285; match to protein family HMM TIGR01798 citrate synthase	Citrate synthase	
HELPY00026	Isocitrate dehydrogenase	Isocitrate dehydrogenase, NADP-dependent	Isocitrate dehydrogenase	Isocitrate dehydrogenase	CDS_ID OB2167 isocitrate dehydrogenase (NADP+)	Isocitrate dehydrogenase	Isocitrate dehydrogenase	Isocitrate dehydrogenase	Residues 1 to 416 of 416 are 100 pct identical to residues 1 to 416 of a 416 aa protein from Escherichia coli dbj: BAB61874.1 isocitrate dehydrogenase	Isocitrate dehydrogenase	Isocitrate dehydrogenase	Isocitrate dehydrogenase	Isocitrate dehydrogenase	Isocitrate dehydrogenase	isocitrate dehydrogenase	conserved gene isocitrate dehydrogenase, NADP-dependent	isocitrate dehydrogenase	identified by similarity to EGAD:23750; match to protein family HMM PF00180; match to protein family HMM TIGR00183 isocitrate dehydrogenase, NADP-dependent	isocitrate dehydrogenase (NADP+)	isocitrate dehydrogenase	Isocitrate dehydrogenase	Isocitrate dehydrogenase	InterProMatches:IPR004439; Molecular Function: isocitrate dehydrogenase (NADP+) activity (GO:0004450), Biological Process: tricarboxylic acid cycle (GO:0006099) isocitrate dehydrogenase	isocitrate dehydrogenase [NADP]	Isocitrate dehydrogenase	IPR001804: Isocitrate/isopropylmalate dehydrogenase isocitrate dehydrogenase in e14 prophage, specific for NADP+	similar to Salmonella typhi CT18 isocitrate dehydrogenase isocitrate dehydrogenase	isocitrate dehyrogenase	Isocitrate dehydrogenase	
HELPY00028	Dethiobiotin synthetase	similar to AL391014-21|CAC01470.1| percent identity: 47 in 220 aa dethiobiotin synthase	Dethiobiotin synthetase	Dethiobiotin synthetase	Dethiobiotin synthetase	Dethiobiotin synthetase	Dethiobiotin synthetase	Dethiobiotin synthetase	similar to Salmonella typhi CT18 dethiobiotin synthetase dethiobiotin synthetase	Dethiobiotin synthetase	Dethiobiotin synthetase	Evidence 2b : Function of strongly homologous gene; Product type e : enzyme dethiobiotin synthetase (Dethiobiotin synthase) (DTB synthetase) (DTBS)	Dethiobiotin synthetase	dethiobiotin synthetase	Similar to Bacillus sphaericus dethiobiotin synthetase BioD SWALL:BIOD_BACSH (SWALL:P22818) (234 aa) fasta scores: E(): 2e-15, 34.69% id in 196 aa, and to Bacteroides thetaiotaomicron dethiobiotin synthetase BT1446 SWALL:Q8A7S8 (EMBL:AE016931) (215 aa) fasta scores: E(): 2.3e-61, 79.81% id in 213 aa, and to Neisseria meningitidis dethiobiotin synthetase BioD or NMA0943 SWALL:BIOD_NEIMA (SWALL:Q9JV95) (215 aa) fasta scores: E(): 2.6e-40, 54.63% id in 205 aa putative dethiobiotin synthetase	Dethiobiotin synthetase	Similar to AAO90524 Dethiobiotin synthetase from Coxiella burnetii (242 aa). FASTA: opt: 464 Z-score: 551.2 E(): 7.5e-23 Smith-Waterman score: 464; 34.498 identity in 229 aa overlap dethiobiotin synthetase	Dethiobiotin synthetase	dethiobiotin synthase	dethiobiotin synthetase	identified by match to protein family HMM PF01656; match to protein family HMM TIGR00347 dethiobiotin synthetase	Dethiobiotin synthase	Dethiobiotin synthase	Best Blastp Hit: pir||E81164 dethiobiotin synthase NMB0733 [imported] - Neisseria meningitidis (group B strain MD58) >gi|7225961|gb|AAF41146.1| (AE002428) dethiobiotin synthase [Neisseria meningitidis MC58] COG0132 Dethiobiotin synthetase; BioD putative dethiobiotin synthetase	Dethiobiotin synthase	Code: H; COG: COG0132 dethiobiotin synthetase	Dethiobiotin synthase	dethiobiotin synthase	dethiobiotin synthase	
HELPY00027	Conserved hypothetical secreted protein	Putative	Similar to: HI0453, Y453_HAEIN conserved hypothetical protein	Hypothetical protein	conserved hypothetical protein	hypothetical protein	protein of unknown function DUF1523 PFAM: protein of unknown function DUF1523: (1.1e-18) KEGG: sil:SPO3320 hypothetical protein, ev=1e-84, 68% identity	hypothetical protein	Hypothetical protein	conserved hypothetical protein similar to HP0028 Specificity unclear	protein of unknown function DUF1523 PFAM: protein of unknown function DUF1523 KEGG: rsp:RSP_1760 hypothetical protein	Putative uncharacterized protein	Putative uncharacterized protein	Hypothetical protein	Putative uncharacterized protein	Putative uncharacterized protein	Putative uncharacterized protein	Putative uncharacterized protein	Putative uncharacterized protein precursor	Putative uncharacterized protein	Putative uncharacterized protein	Putative uncharacterized protein	Putative uncharacterized protein	Putative uncharacterized protein	Putative uncharacterized protein	Putative uncharacterized protein	Putative uncharacterized protein	
HELPY00029	Putative uncharacterized protein	hypothetical protein	Putative uncharacterized protein	Putative uncharacterized protein	Putative uncharacterized protein	
HELPY00030	Uncharacterized protein HP_0031	Hypothetical protein JHP0027	hypothetical protein	conserved hypothetical protein Hypothetical protein similar to HP0031/JHP0027 High confidence in function and specificity	Putative uncharacterized protein	Putative uncharacterized protein	Putative uncharacterized protein	
HELPY00031	ATP-dependent Clp protease adapter protein clpS	ATP-dependent Clp protease adapter protein clpS	ATP-dependent Clp protease adapter protein clpS	ATP-dependent Clp protease adapter protein clpS	hypothetical protein	ATP-dependent Clp protease adapter protein clpS	ATP-dependent Clp protease adapter protein clpS 2	ATP-dependent Clp protease adapter protein clpS	hypothetical protein	ATP-dependent Clp protease adapter protein clpS	Residues 1 to 106 of 106 are 100 pct identical to residues 1 to 106 of a 106 aa protein from Escherichia coli O157:H7 EDL933 ref: NP_286653.1 orf, conserved hypothetical protein	ATP-dependent Clp protease adapter protein clpS	ATP-dependent Clp protease adapter protein clpS	ATP-dependent Clp protease adapter protein clpS	ATP-dependent Clp protease adapter protein clpS	Similar to ATP-dependent Clp protease adaptor protein ClpS hypothetical protein	conserved gene hypothetical protein	Similar to ATP-dependent Clp protease adaptor protein ClpS hypothetical protein	ATP-dependent Clp protease adapter protein clpS	identified by similarity to SP:Q9JZZ5; match to protein family HMM PF02617 conserved hypothetical protein	ATP-dependent Clp protease adaptor protein	identified by sequence similarity; putative; ORF located using Blastx/Glimmer/Genemark conserved hypothetical protein	putative cytoplasmic protein	similar to Salmonella typhi CT18 conserved hypothetical protein conserved hypothetical protein	ATP-dependent Clp protease adapter protein clpS	ATP-dependent Clp protease adapter protein clpS	ATP-dependent Clp protease adapter protein clpS	ATP-dependent Clp protease adaptor protein clpS	ATP-dependent Clp protease adapter protein clpS	
HELPY00032	ATP-dependent C1p protease	ATP-dependent Clp protease, ATP-binding subunit ClpA	ATP-dependent Clp proteinase	ATP-dependent Clp protease, ATP-binding subunit	Probable atp-dependent protease (Atp-binding specificity subunit) protein	ATP-dependent Clp protease ATP-binding subunit ClpA	conserved gene ATP binding protease component ClpA	ATP-dependent Clp protease ATP-binding subunit ClpA	identified by similarity to SP:P15716; match to protein family HMM PF00004; match to protein family HMM PF02861 ATP-dependent Clp protease, ATP-binding subunit ClpA	ATP-dependent Clp protease, ATP-binding subunit	ATP-dependent Clp protease subunit	identified by similarity to SP:P15716; match to protein family HMM PF00004; match to protein family HMM PF02861 ATP-dependent Clp protease, ATP-binding subunit ClpA	identified by sequence similarity; putative; ORF located using Blastx/Glimmer/Genemark ATP-dependent Clp protease subunit	ATP-dependent CLP protease ClpB	ATP-dependent Clp protease subunit	ATP-DEPENDENT PROTEASE,ATP-BINDING SUBUNIT	Putative ATP-dependent protease ATP-binding protein	ATP-dependent Clp protease ATP-binding subunit ClpA	ATP-binding subunit of Clp protease and DnaK/DnaJ chaperones	probable ATP-dependent protease	ATP-dependent Clp protease subunit	AAA ATPase, central region:Clp, N terminal	AAA ATPase, central region:Clp, N terminal	Best Blastp Hit: pir||D81153 ATP-dependent Clp proteinase, ATP-binding chain ClpA NMB0836 [imported] - Neisseria meningitidis (group B strain MD58) >gi|7226070|gb|AAF41247.1| (AE002436) ATP-dependent Clp protease, ATP-binding subunit ClpA [Neisseria meningitidis MC58] COG0542 ATPases with chaperone activity, ATP-binding putative ATP-dependent C1p protease	ATP-dependent Clp protease	Citation: Ekaza, E. et. al. (2000) Microbiology, 146:1605-1616. Chaperonin clpA/B	ATPase AAA-2	ATP-dependent clp protease ATP-binding (chaperone) start codon not provided	ATP-dependent Clp protease, ATP-binding subunit	
HELPY00033	Aspartate 1-decarboxylase	aspartate 1-decarboxylaseprecursor (aspartate alpha-decarboxylase)	Aspartate 1-decarboxylase	Aspartate 1-decarboxylase precursor	Aspartate 1-decarboxylase	CDS_ID OB1763 aspartate 1-decarboxylase	similar to AF116184-1|AAD28430.1| percent identity: 88 in 136 aa aspartate 1-decarboxylase	Aspartate 1-decarboxylase	Aspartate 1-decarboxylase	Aspartate 1-decarboxylase	SCBAC19F3.05c, L-aspartate-alpha-decarboxylase, len: 139 aa: similar to many e.g. SW:P31664 (PAND_ECOLI) L-aspartate-alpha-decarboxylase PanD from Escherichia coli (126 aa) fasta scores; opt: 391, Z-score: 469.1, 50.877% identity (50.877% ungapped) in 114 aa overlap and SW:O06281 (PAND_MYCTU) aspartate 1-decarboxylase PanD from Mycobacterium tuberculosis (139 aa) fasta scores; opt: 572, Z-score: 677.0, 74.167% identity (74.167% ungapped) in 120 aa overlap. Contains Pfam match to entry PF02261 Asp_decarbox, Aspartate decarboxylase. L-aspartate-alpha-decarboxylase	Aspartate 1-decarboxylase	Aspartate 1-decarboxylase	Residues 1 to 122 of 122 are 100 pct identical to residues 5 to 126 of a 126 aa protein from Escherichia coli O157:H7 EDL933 ref: NP_285827.1 aspartate 1-decarboxylase	Aspartate 1-decarboxylase	Aspartate 1-decarboxylase	Aspartate 1-decarboxylase	Aspartate 1-decarboxylase	similar to aspartate 1-decarboxylase hypothetical protein	conserved gene aspartate-1-decarboxylase	similar to aspartate 1-decarboxylase hypothetical protein	Aspartate 1-decarboxylase	identified by similarity to EGAD:37749; match to protein family HMM PF02261; match to protein family HMM TIGR00223 aspartate 1-decarboxylase	Aspartate 1-decarboxylase	Aspartate 1-decarboxylase	Aspartate 1-decarboxylase precursor	identified by match to protein family HMM PF02261; match to protein family HMM TIGR00223 aspartate 1-decarboxylase	Aspartate 1-decarboxylase	Aspartate 1-decarboxylase	
HELPY00034	UPF0133 protein HP_0035	UPF0133 protein HH_0332	Hypothetical UPF0133 protein JHP0031	Putative uncharacterized protein	hypothetical protein	conserved hypothetical protein identified by match to protein family HMM PF02575; match to protein family HMM TIGR00103	conserved hypothetical protein similar to HP0035/JHP0031 High confidence in function and specificity	conserved hypothetical protein TIGR00103 identified by match to protein family HMM PF02575; match to protein family HMM TIGR00103	Putative uncharacterized protein	Putative uncharacterized protein	Putative uncharacterized protein	Putative uncharacterized protein	Putative uncharacterized protein	UPF0133 protein Ccur92_18190	UPF0133 protein Ccon26_18480	Putative uncharacterized protein	Putative uncharacterized protein	Putative uncharacterized protein	Putative uncharacterized protein	Putative uncharacterized protein	Putative uncharacterized protein	UPF0133 protein HPP12_0031	Putative uncharacterized protein	
HELPY00035	Putative uncharacterized protein	Putative uncharacterized protein	Putative	PDZ/DHR/GLGF	hypothetical protein	PDZ domain protein	conserved hypothetical protein similar to HP0036 hypothetical protein	PDZ domain protein	PDZ domain protein	PDZ domain protein	PDZ domain protein	PDZ domain protein	Putative uncharacterized protein	Putative uncharacterized protein	Putative uncharacterized protein	Putative uncharacterized protein	Putative uncharacterized protein	
HELPY00036	NADH-ubiquinone oxidoreductase subunit	NADH-ubiquinone oxidoreductase subunit	putative similar to JHP0033 Function unclear	NADH-ubiquinone oxidoreductase subunit	NADH-ubiquinone oxidoreductase subunit	ComB6 competence protein	
HELPY00037	Putative uncharacterized protein	comB8 competence protein	ComB1 protein (Q9ZDN8) Hypothetical protein RP289 Function unclear	VirB8 identified by match to protein family HMM PF04335	ComB8 competence protein	Competence protein	ComB8 competence protein	

HELPY00039	Putative uncharacterized protein	comB9 competence protein	ComB2 protein (P17799) VirB9 protein precursor High confidence in function and specificity	ComB9 competence protein	Competence protein	ComB9 competence protein	

HELPY00041	TrbI protein	comB10 competence protein	ComB3 protein (P55406) Probable conjugal transfer protein trbI High confidence in function and specificity	ComB10 competence protein	Conjugal transfer protein TrbI	Competence protein	ComB10 competence protein	jgi|Capca1|204012|fgenesh1_pg.C_scaffold_6265000002	
HELPY00042	Mannose-6-phosphate isomerase (Pmi) or	Mannose-1-phosphate guanylyltransferase	Mannose-6-phosphate isomerase	Mannose-1-phosphate guanylyltransferase	bifunctional mannose-6-phosphate isomerase/mannose-1-phosphate guanylyl transferase	Highly similar to mannose-1-phosphate guanylyltransferase/mannose-6-phosphate isomerase hypothetical protein	conserved gene phosphomannose isomerase GDP mannose pyrophosphorylase	Highly similar to mannose-1-phosphate guanylyltransferase/mannose-6-phosphate isomerase hypothetical protein	mannose-1-phosphate guanylyltransferase	identified by sequence similarity; putative; ORF located using Blastx/Glimmer/Genemark phosphomannose isomerase; GDP-mannose pyrophosphorylase	Putative uncharacterized protein	Phosphomannose isomerase	Phosphomannose isomerase/GDP-mannose pyrophosphorylase	Mannose-1-phosphate guanylyltransferase	Evidence 2a : Function of homologous gene experimentally demonstrated in an other organism; Product type e : enzyme bifunctional protein [Includes: Mannose-6-phosphate isomerase (Phosphomannose isomerase) (Pmi) (Phosphohexomutase); Mannose-1-phosphate guanylyl transferase (Gdp) (GDP-mannose pyrophosphorylase) (Gmp)]	Mannose-1-phosphate guanylyltransferase/mannose-6 -phosphate isomerase	putative mannose-1-phosphate guanylyltransferase	phosphomannose isomerase/GDP-mannose pyrophosphorylase	identified by similarity to SP:P29956; match to protein family HMM PF00483; match to protein family HMM PF01050; match to protein family HMM PF07883; match to protein family HMM TIGR01479 mannose-1-phosphate guanylyltransferase/mannose-6-phosphate isomerase	mannose-6-phosphate isomerase/mannose-1-phosphate guanylyl transferase	Bifunctional mannose-6-phosphate isomerase/mannose-1-phosphate guanylyl transferase	identified by similarity to SP:P24174; match to protein family HMM PF00483; match to protein family HMM PF01050; match to protein family HMM PF07883; match to protein family HMM TIGR01479 mannose-1-phosphate guanylyltransferase/mannose-6-phosphate isomerase	Mannose-1-phosphate guanylyltransferase/mannose-6-phosphate isomerase	Mannose-1-phosphate guanylyltransferase/mannose-6-phosphate isomerase	mannose-1-phosphate guanylyltransferase (GDP)	Mannose-1-phosphate guanylyltransferase/mannose-6-phosphate isomerase	Evidence 2a : Function of homologous gene experimentally demonstrated in an other organism; PubMedId : 9860175, 10200953; Product type e : enzyme putative mannose-1-phosphate guanyltransferase, colanic acid synthesis	mannose-6-phosphate isomerase / mannose-1-phosphate guanylyltransferase	Mannose-1-phosphate guanylyltransferase	
HELPY00043	GDP-D-mannose dehydratase	GDP-mannose dehydratase	GDP-mannose 4,6-dehydratase (nodulation protein NoeL)	GDP-D-mannose dehydratase	GDP-mannose 46-dehydratase	GDP-D-mannose dehydratase	GmdA	GDP-D-mannose dehydratase gmdA	GDP-D-mannose dehydratase	similar to BR0522, GDP-mannose 4,6-dehydratase Gmd, GDP-mannose 4,6-dehydratase	GDP-D-mannose dehydratase	GDP-D-mannose dehydratase	GDP-mannose 4,6-dehydratase	Identical to previously sequenced Bacteroides fragilis Gmd GDP-mannose 4,6-dehydratase SWALL:Q8VU13 (EMBL:AF285774) (357 aa) fasta scores: E(): 7.8e-142, 100% id in 357 aa, and similar to Bacteroides thetaiotaomicron GDP-mannose 4,6-dehydratase BT1224 SWALL:Q8A8E3 (EMBL:AE016931) (356 aa) fasta scores: E(): 5.9e-132, 93.25% id in 356 aa, and to Porphyromonas gingivalis W83 GDP-mannose 4,6-dehydratase Gmd or PG1288 SWALL:AAQ66366 (EMBL:AE017176) (361 aa) fasta scores: E(): 6.4e-118, 83.9% id in 348 aa putative GDP mannose 4,6-dehydratase	Nucleoside-diphosphate-sugar epimerase	go_function: GDP-mannose 4,6-dehydratase activity [goid 0008446]; go_process: polysaccharide biosynthesis [goid 0000271] GDP-mannose 4,6 dehydratase, putative	GDP-mannose 4,6-dehydratase	Short-chain dehydrogenase/reductase SDR:GDP-mannose 4,6-dehydratase	GDP-mannose 4,6 dehydratase	GDP-mannose 4,6-dehydratase	GDP-mannose 4,6-dehydratase	GDP-mannose 4,6-dehydratase	GDP-mannose 4,6-dehydratase	predicted GDP-D-mannose dehydratase COG1089, pfam01370	GDP-mannose 4,6-dehydratase	putative GDP-mannose 4,6-dehydratase similarity:fasta; SWALL:NOEL_RHISN (SWALL:P55354); Rhizobium sp.; GDP-mannose 4,6-dehydratase; Noel or y4aG; length 351 aa; 344 aa overlap; query 4-347 aa; subject 3-346 aa	GDP-mannose 4,6-dehydratase	
HELPY00044	Nodulation protein	similar to GDP-fucose synthetase	Bme10	GDP-L-fucose synthetase(Nodulation protein NolK)	GDP-L-fucose synthase	Nucleoside-diphosphate-sugar epimerase	Gdp-l-fucose synthetase	Residues 1 to 321 of 322 are 98 pct identical to residues 1 to 321 of a 321 aa protein from Escherichia coli K12 ref: NP_416556.1 putative nucleotide di-P-sugar epimerase or dehydratase	GDP-fucose synthetase NAD dependent epimerase/dehydratase	NAD dependent epimerase/dehydratase	identified by similarity to SP:P32055 GDP-L-fucose synthetase	EpiA	Probable nucleotide-sugar epimerase epiA	bifunctional protein in colanic acid biosyntheis GDP fucose synthetase	similar to Salmonella typhi Ty2 GDP-fucose synthetase GDP-fucose synthetase	Putative uncharacterized protein	Putative SUGAR NUCLEOTIDE BIOSYNTHESIS	Fcl protein	GDP-L-fucose synthetase	Similar to Escherichia coli GDP-L-fucose synthetase Fcl or WcaG or B2052 SWALL:FCL_ECOLI (SWALL:P32055) (321 aa) fasta scores: E(): 9.6e-39, 47.6% id in 355 aa, and identical to previously sequenced Bacteroides fragilis GDP-4-keto-6-deoxy-D-mannose-3, 5-epimerase-4-reductase fcl SWALL:Q8VU14 (EMBL:AF285774) (360 aa) fasta scores: E(): 5.4e-147, 100% id in 360 aa, and similar to Bacteroides thetaiotaomicron GDP-fucose synthetase BT1225 SWALL:AAO76332 (EMBL:AE016931) (356 aa) fasta scores: E(): 1.8e-132, 89.85% id in 355 aa putative GDP-L-fucose synthetase	Bifunctional GDP fucose synthetase	identified by similarity to GP:18266408 NAD-dependent epimerase/dehydratase family protein	substrain RIMD 0509952 GDP-fucose synthetase chain A	NAD-dependent epimerase/dehydratase	Code: MG; COG: COG0451 putative nucleotide di-P-sugar epimerase or dehydratase	GDP-fucose synthetase	NAD-dependent epimerase/dehydratase	Citation: Rizzi, M. et. al. (1998) Structure, 6: 1453-1465. putative nucleotide di-P-sugar epimerase or dehydratase	
HELPY00046	Hydrogenase expression/formation protein	Plays structural role in maturation of all 3 hydrogenases	Hydrogenase expression/formation protein hypE	Hydrogenase formation factor	Hydrogenase maturation factor	Residues 15 to 336 of 336 are 99 pct identical to residues 1 to 322 of a 322 aa protein from Escherichia coli O157:H7 ref: NP_311613.1 HypE protein	Hydrogenase expression/formation protein HypE	conserved gene hydrogenase expression/formation protein HypE	Hydrogenase expression/formation protein HypE	hydrogenase expression/formation protein HypE	identified by similarity to SP:P40595; match to protein family HMM PF00586; match to protein family HMM PF02769 hydrogenase expression/formation protein HypE	IPR000728: AIR synthase related protein putative hydrogenase expression/formation protein	similar to Salmonella typhi CT18 hydrogenase isoenzymes formation protein HypE hydrogenase isoenzymes formation protein HypE	Hydrogenase isoenzymes formation protein	HYDROGENASE EXPRESSION/FORMATION PROTEIN	Hydrogenase maturation factor HypE protein	Putative hydrogenase expression/formation protein	[NiFe] hydrogenase metallocenter assembly protein HypE	identified by similarity to SP:P40595 hydrogenase expression/formation protein HypE	Hydrogenase expression/formation protein HypE	plays structural role in maturation of all 3 hydrogenases; Code: O; COG: COG0309 HypE	hydrogenase expression/formation protein HypE	identified by similarity to SP:P42034; match to protein family HMM PF00586; match to protein family HMM PF02769; match to protein family HMM TIGR02124 hydrogenase expression/formation protein HypE	hydrogenase expression/formation protein	hydrogenase expression/formation protein HypE	plays structural role in maturation of all 3 hydrogenases; Code: O; COG: COG0309 HypE	Hydrogenase expression/formation protein HypE	Hydrogenase expression/formation protein HypE	Hydrogenase expression/formation protein HypE	
HELPY00047	Transcriptional regulator	Transcriptional regulatory protein	Hydrogenase maturation protein hypF	Hydrogenase maturation factor	Hydrogenase maturation factor	Residues 17 to 766 of 766 are 97 pct identical to residues 1 to 750 of a 750 aa protein from Escherichia coli O157:H7 ref: NP_311595.1 transcriptional regulatory protein	hydrogenase maturation protein HypF	Hydrogenase maturation protein HypF	conserved gene hydrogenase maturation protein HypF	Hydrogenase maturation protein HypF	hydrogenase maturation protein HypF	identified by similarity to SP:Q02987; match to protein family HMM PF00708; match to protein family HMM PF01300; match to protein family HMM TIGR00143 [NiFe] hydrogenase maturation protein HypF	IPR001792: Acylphosphatase; IPR004421: Hydrogenase maturation protein HypF; IPR006070: SUA5/yciO/yrdC, N-terminal;IPR006071: SUA5/yciO/yrdC hydrogenase maturation protein	similar to Salmonella typhi Ty2 hydrogenase maturation protein hydrogenase maturation protein	Putative TRANSCRIPTIONAL REGULATOR	[NiFe] hydrogenase maturation protein HypF	Hydrogenase maturation factor HypF protein	Hydrogenase maturation protein	[NiFe] hydrogenase metallocenter assembly protein HypF	Hydrogenase maturation protein HypF	identified by similarity to SP:O07451; match to protein family HMM TIGR00143 [NiFe] hydrogenase maturation protein HypF	Hydrogenase maturation protein HypF	Code: O; COG: COG0068 transcriptional regulatory protein	[NiFe] hydrogenase maturation protein HypF	identified by similarity to SP:P30131; match to protein family HMM PF00708; match to protein family HMM PF00814; match to protein family HMM PF01300; match to protein family HMM PF07503; match to protein family HMM TIGR00143 hydrogenase maturation protein HypF	hydrogenase maturation protein	hydrogenase maturation factor F	Code: O; COG: COG0068 transcriptional regulatory protein	Hydrogenase maturation protein HypF	
HELPY00048	Putative uncharacterized protein	hypothetical protein	Putative agmatine deiminase	Putative agmatine deiminase	Putative agmatine deiminase	hypothetical protein	Putative uncharacterized protein	Putative agmatine deiminase	identified by match to protein family HMM PF04371 peptidyl-arginine deiminase family protein	identified by sequence similarity; putative; ORF located using Blastx/Glimmer/Genemark conserved hypothetical protein	Putative uncharacterized protein	Putative uncharacterized protein	Putative	Putative agmatine deiminase	Putative uncharacterized protein	Conserved hypothetical protein	COG2957 peptidylarginine deiminase	Similar to Bacteroides thetaiotaomicron conserved hypothetical protein BT0876 SWALL:AAO75983 (EMBL:AE016929) (371 aa) fasta scores: E(): 9.9e-127, 80.05% id in 371 aa, and to Xylella fastidiosa conserved hypothetical protein PD1460 SWALL:AAO29304 (EMBL:AE012558) (363 aa) fasta scores: E(): 1.4e-59, 47.68% id in 346 aa putative deiminase	Agmatine deiminase	Similar to Q8KCB6 Hypothetical protein CT1508 from Chlorobium tepidum (347 aa). FASTA: opt: 742 Z-score: 939.4 E(): 2e-44 Smith-Waterman score: 837; 38.484 identity in 343 aa overlap PAD_porph is a possible virulence factor for P.  gingivalis: PMID: 10377098 ORF ftt0434 conserved hypothetical protein	Peptidyl-arginine deiminase related enzyme	conserved hypothetical protein	Peptidylarginine deiminase or related enzyme	identified by match to protein family HMM PF04371 peptidyl-arginine deiminase-like protein	identified by match to protein family HMM PF04371 peptidyl-arginine deiminase family protein	Porphyromonas-type peptidyl-arginine deiminase	Porphyromonas-type peptidyl-arginine deiminase	Putative uncharacterized protein	Evidence 4 : Homologs of previously reported genes of unknown function conserved protein of unknown function	
HELPY00049	Adenine specific DNA methyltransferase	Site-specific DNA-methyltransferase	Putative TYPE II DNA MODIFICATION ENZYME	Prophage MuMc02, DNA methyltransferase	adenine-specific methyltransferase DpnIIB-like modification methylase DpnIIB-like	adenine-specific methyltransferase	adenine specific DNA methyltransferase	DNA methylase N-4/N-6	Adenine-specific methyltransferase	adenine specific DNA methyltransferase, putative	Putative uncharacterized protein	Site-specific DNA-methyltransferase	Putative uncharacterized protein	Putative site-specific DNA-methyltransferase	DNA methylase N-4/N-6 domain protein	DNA methylase N-4/N-6 domain protein	DNA methylase N-4/N-6 domain protein	DNA methylase N-4/N-6 domain protein	Adenine specific DNA methyltransferase	DNA methylase	DNA methylase N-4/N-6 domain protein	Adenine specific DNA methyltransferase	putative DNA methylase	DNA methylase N-4/N-6 domain protein	Predicted methyltransferase	Putative uncharacterized protein	Adenine specific DNA methyltransferase	DNA methylase N-4/N-6 domain protein	Type II adenine methyltransferase	
HELPY00050	Cytosine-specific methyltransferase	Cytosine-specific methyltransferase	conserved gene modification methylase (Eco47II, Sau96I)	site-specific DNA methylase	DNA-cytosine methyltransferase	identified by sequence similarity; putative; ORF located using Glimmer; Blastx; COG0270 cytosine specific DNA methyltransferase	identified by sequence similarity; putative; ORF located using Blastx; COG0270 cytosine specific DNA methyltransferase	Best Blastp Hit: gb|AAC45838.1| (AF001598) 5-methylcytosine methyltransferase [Neisseria gonorrhoeae] COG0270 Site-specific DNA methylase dcm putative 5-methylcytosine methyltransferase	Cytosine-specific DNA methylase	DNA-cytosine methyltransferase	C-5 cytosine-specific DNA methylase	probable DNA (cytosine-5-)-methyltransferase protein Similar to OB3336 [Oceanobacillus iheyensis HTE831] Similar to swissprot:Q8EL95 Putative location:bacterial inner membrane Psort-Score: 0.1298; go_function: transferase activity [goid 0016740]; go_function: hydrolase activity [goid 0016787]; go_function: DNA binding [goid 0003677]; go_function: methyltransferase activity [goid 0008168]; go_process: DNA methylation [goid 0006306]	cytosine specific DNA methyltransferase	DNA-cytosine methyltransferase identified by similarity to SP:P20589; match to protein family HMM PF00145; match to protein family HMM TIGR00675	DNA-cytosine methyltransferase	site-specific DNA-methyltransferase (P09795) Modification methylase SinI (EC 2.1.1.37) (Cytosine-specific methyltransferase SinI) (M.SinI) hypothetical protein	modification methylase DdeI identified by match to protein family HMM PF00145; match to protein family HMM TIGR00675	DNA-cytosine methyltransferase deleted EC_number 2.1.1.73 identified by match to protein family HMM PF00145; match to protein family HMM TIGR00675	DNA-cytosine methyltransferase	putative DNA-methyltransferase	DNA-cytosine methyltransferase	Site-specific DNA methylase	Putative 5-methylcytosine methyltransferase	DNA-cytosine methyltransferase	Site-specific DNA methylase	DNA-cytosine methyltransferase	DNA-cytosine methyltransferase	
HELPY00051	Putative uncharacterized protein	Putative uncharacterized protein	Putative uncharacterized protein	
HELPY00051	Putative uncharacterized protein	Putative uncharacterized protein	Putative uncharacterized protein	
HELPY00052	Putative uncharacterized protein	Putative uncharacterized protein	Putative uncharacterized protein	Putative uncharacterized protein	
HELPY00053	Cytosine-specific methyltransferase	Adenine/cytosine DNA methyltransferase	Adenine/cytosine DNA methyltransferase	
HELPY00054	Proline permease	Major sodium/proline symporter	CDS_ID OB1351 sodium:proline symporter	Probable sodium/proline symporter	identified by similarity to SP:P07117; match to protein family HMM PF00474; match to protein family HMM TIGR00813 sodium/proline permease	similar to Salmonella typhi CT18 sodium/proline symporter (proline permease) sodium/proline symporter (proline permease)	Sodium/proline symporter	Sodium/proline symporter	Similar to PUTP_ECOLI Sodium/proline symporter from E. coli (501 aa). FASTA: opt: 1536 Z-score: 1735.2 E(): 8.4e-89 Smith-Waterman score: 1536; 46.531identity in 490 aa overlap Sodium/proline permease	Na+/proline symporter	Sodium/proline symporter	sodium/proline symporter, proline permease	sodium/proline symporter	Code: ER; COG: COG0591 major sodium/proline symporter	Sodium/proline symporter	Evidence 2a : Function of homologous gene experimentally demonstrated in an other organism; PubMedId : 3053649, 3302614, 1567896; Product type t : transporter major sodium/proline symporter (SSS family)	Code: ER; COG: COG0591 major sodium/proline symporter	putative sodium:proline symporter identified by similarity to PIR:T48676; match to protein family HMM PF00474	Sodium/proline symporter	Sodium/proline symporter	Sodium/proline symporter	Sodium/proline symporter	sodium/proline symporter	Sodium/proline symporter	Sodium/proline permease Similar to PUTP_ECOLI Sodium/proline symporter from E. coli (501 aa). FASTA: opt: 1536 Z-score: 1735.2 E(): 8.4e-89 Smith-Waterman score: 1536; 46.531identity in 490 aa overlap	Sodium/proline symporter precursor	Sodium/proline symporter	sodium/proline symporter identified by match to protein family HMM PF00474; match to protein family HMM TIGR00813; match to protein family HMM TIGR02121	sodium/proline symporter (P07117) Sodium/proline symporter (Proline permease) High confidence in function and specificity	
HELPY00055	Delta-1-pyrroline-5-carboxylate dehydrogenase	Proline dehydrogenase/delta-1-pyrroline-5- carboxylate dehydrogenase	NAD-dependent aldehyde dehydrogenases	PROLINE DEHYDROGENASE , DELTA-1-PYRROLINE-5- CARBOXYLATE DEHYDROGENASE	Proline dehydrogenase, P5C dehydrogenase	similar to AX064025-1|CAC25253.1| percent identity: 75 in 1172 aa putative proline dhydrogenase/1-pyrroline-5-carboxylate dehydrogenase	Putative bifunctional protein	Proline dehydrogenase	Proline dehydrogenase	Bifunctional PutA protein [includes: proline dehydrogenase and delta-1-pyrroline-5-carboxylate	PutA protein	Proline dehydrogenase (Proline oxidase) , delta-1 -pyrroline-5-carboxylate dehydrogenase	similar to bifunctional PutA protein (proline dehydrogenase/ delta-1-pyrroline-5-carboxylate dehydrogenase) hypothetical protein	conserved gene proline dehydrogenase/delta-1-pyrroline-5-carboxylate dehydrogenase = bifunctional PutA protein	similar to bifunctional PutA protein (proline dehydrogenase/ delta-1-pyrroline-5-carboxylate dehydrogenase) hypothetical protein	identified by similarity to SP:P10503; match to protein family HMM PF00171; match to protein family HMM PF01619; match to protein family HMM TIGR01238 bifunctional PutA protein	Proline dehydrogenase	identified by similarity to SP:P09546; match to protein family HMM PF00171; match to protein family HMM PF01619 bifunctional putA protein, putative	Proline 1-pyrroline-5-carboxylate dehydrogenase/proline dehydrogenase protein	identified by sequence similarity; putative; ORF located using Blastx/Glimmer/Genemark bifunctional PutA protein	IPR002086: Aldehyde dehydrogenase putative periplasmic protein	Proline dehydrogenase, P5C dehydrogenase, PutA ortholog	similar to Salmonella typhi CT18 proline dehydrogenase (proline oxidase) proline dehydrogenase (proline oxidase)	Putative uncharacterized protein	similar to BRA0722, identified by similarity to GB:AAL53806.1; EMB:CAC41903.1; GB:AAL44957.1; proline dehydrogenase/delta-1-pyrroline-5-carboxylate dehydrogenase proline dehydrogenase/delta-1-pyrroline-5-carboxylate dehydrogenase	Bifunctional PutA protein	Proline/pyrroline-5-carboxylate dehydrogenase	Bifunctional PutA protein [includes: proline dehydrogenase an...	Proline dehydrogenase	
HELPY00056	Putative uncharacterized protein	hypothetical protein	hypothetical protein hypothetical protein	Putative uncharacterized protein	Putative uncharacterized protein	Putative uncharacterized protein	

HELPY00057	Putative uncharacterized protein	Putative	best blastp match gb|AAB03086.1| (U29585) emm18.1 gene product [Streptococcus pyogenes] M18 protein precursor	emm28 protein	hypothetical protein	hypothetical protein	M protein	M protein	transcript_id=ENSGACT00000024413	hypothetical protein	hypothetical protein identified by Glimmer2; putative	conserved hypothetical protein	conserved hypothetical protein This CDS contains a repetitive region MSEVKQUE(INVL)/(MTVK)KED	Putative phosphoserine phosphatase	Chromosome segregation ATPase-like protein precursor	Putative uncharacterized protein	LPXTG-motif cell wall anchor domain	Putative uncharacterized protein	status:Predicted	Putative uncharacterized protein	pseudo	pseudo putative cell surface-anchored protein (fragment) Probable gene remnant. CDS lacks an N-terminal signal sequence which is required for processing of this cell surface-anchored protein. Similar to the C-terminus of Streptococcus pyogenes serotype M18 Streptococcal protective antigen Spa UniProt:Q8NZA4 (EMBL:AE010108 (570 aa) fasta scores: E()=9.3e-13, 44.062% id in 320 aa	pseudo putative cell surface-anchored protein (fragment) Probable gene remnant. CDS lacks an N-terminal signal sequence required for the processing of this protein	
HELPY00058	Putative uncharacterized protein	
HELPY00059	Putative uncharacterized protein	hypothetical protein	Putative uncharacterized protein	Putative uncharacterized protein	
HELPY00060	Putative uncharacterized protein	hypothetical protein	Putative uncharacterized protein	Putative uncharacterized protein	
HELPY00061	Putative uncharacterized protein	hypothetical protein	
HELPY00062	Putative uncharacterized protein	hypothetical protein	Putative uncharacterized protein	Putative uncharacterized protein	Putative uncharacterized protein	
HELPY00063	Putative uncharacterized protein	hypothetical protein	Putative uncharacterized protein	Putative uncharacterized protein	Putative uncharacterized protein	
HELPY00064	Conserved hypothetical ATP-binding protein	conserved ATP-binding protein	Hypothetical conserved protein	
HELPY00065	Urease accessory protein ureH	Urease accessory protein ureD	urease accessory protein	Urease accessory protein UreD	Urease accessory protein ureH	Urease accessory protein ureH	Ortholog of S. aureus MRSA252 (BX571856) SAR2378 urease accessory protein UreD	Similar to: HI0535, UREH_HAEIN urease accessory protein UreH	urease accessory protein	identified by similarity to SP:O06704; match to protein family HMM PF01774 urease accessory protein UreD	Urease accessory protein UreD	Urease accessory protein UreD	Similar to Bacillus sp urease accessory protein UreD SW:URED_BACSB (Q07400) (271 aa) fasta scores: E(): 1.8e-32, 34.19% id in 272 aa, and to Ureaplasma urealyticum urease complex component UreD TR:Q9FA29 (EMBL:AF085731) (287 aa) fasta scores: E(): 2.4e-26, 29.13% id in 278 aa urease accessory protein UreD	urease accessory protein	identified by similarity to EGAD:7142; match to protein family HMM PF01774 urease accessory protein UreD	similar to gi|57286412|gb|AAW38506.1| [Staphylococcus aureus subsp. aureus COL], percent identity 66 in 277 aa, BLASTP E(): e-112 urease accessory protein UreD	Pfam01774. COG0829: Urease accessory protein UreH.  Citation: Masepohl B, Kaiser B, Isakovic N, Richard CL, Kranz RG, Klipp W. J Bacteriol. (2001) 183(2):637-43. Urease accessory protein UreD	putative urease accessory protein UreD	urease accessory protein UreD identified by match to protein family HMM PF01774	Urease accessory protein UreD	urease accessory protein	putative urease accessory protein similarity:fasta; with=UniProt:URED_RHIME (EMBL:SME591790); Rhizobium meliloti (Sinorhizobium meliloti).; ureD; Urease accessory protein ureD.; length=277; id 64.599; 274 aa overlap; query 5-273; subject 4-277 similarity:fasta; with=UniProt:Q8RPY8_RHILV (EMBL:AF347070); Rhizobium leguminosarum (biovar viciae).; ureD; UreD.; length=273; id 93.407; 273 aa overlap; query 1-273; subject 1-273	Urease accessory protein UreD	urease accessory protein	Urease accessory protein UreD	urease accessory protein UreH	urease accessory protein UreD, putative	Urease accessory protein UreD PFAM: Urease accessory protein UreD KEGG: bur:Bcep18194_A4009 urease accessory protein UreD	urease accessory protein	
HELPY00066	Urease accessory protein ureG	Urease accessory protein ureG	Urease accessory protein UreG	Urease accessory protein ureG	similar to AP003136-251|BAB43385.1| percent identity: 69 in 200 aa urease accessory protein UreG	urease accessory protein G	Urease accessory protein ureG	Urease accessory protein ureG	Urease accessory protein ureG	2SCG1.07c, ureG, urease accessory protein, len: 225 aa; similar to SW:UREG_MYCTU (EMBL:U33011) Mycobacterium tuberculosis urease accessory protein UreG, 224 aa; fasta scores: opt: 900 z-score: 1007.7 E(): 0; 65.6% identity in 218 aa overlap. Contains Pfam match to entry PF01495 HypB_UreG, HypB/UreG nucleotide-binding domain and match to Prosite entry PS00017 ATP/GTP-binding site motif A (P-loop) urease accessory protein	Urease accessory protein ureG	Urease accessory protein ureG	Urease accessory protein ureG	Urease accessory protein ureG	identified by similarity to EGAD:6421; match to protein family HMM PF01495; match to protein family HMM TIGR00101 urease accessory protein UreG	Urease accessory protein ureG	identified by match to protein family HMM PF01495; match to protein family HMM TIGR00101 urease accessory protein UreG	urease accessory protein	Urease accessory protein UreG	Urease accessory protein ureG	Urease accessory protein ureG	Mb1883, ureG, len: 224 aa. Equivalent to Rv1852, len: 224 aa, from Mycobacterium tuberculosis strain H37Rv, (100.0% identity in 224 aa overlap). ureG, urease accessory protein. Identical to UREG_MYCTU|P50051 from M.  tuberculosis. Contains PS00017 ATP/GTP-binding site motif A (P-loop). BELONGS TO THE UREG FAMILY. Urease accessory protein ureG	Urease accessory protein ureG	Urease accessory protein ureG	urease accessory protein UreG	Urease accessory protein ureG	Urease accessory protein ureG	Ortholog of S. aureus MRSA252 (BX571856) SAR2377 urease accessory protein UreG	urease accessory protein UreG	
HELPY00067	Urease accessory protein ureF	Urease accessory protein UreF	UREASE ACCESSORY PROTEIN UREF	similar to D14439-5|BAA03327.1| percent identity: 37 in 224 aa urease accessory protein UreF	Urease accessory protein ureF	Urease accessory protein	Urease accessory protein ureF	Urease accessory protein ureF	Urease accessory protein ureF	identified by similarity to EGAD:8726; match to protein family HMM PF01730 urease accessory protein UreF	Urease accessory protein ureF	identified by match to protein family HMM PF01730 urease accessory protein UreF	urease accessory protein	Urease accessory protein UreF	Urease accessory protein	Urease accessory protein UreF	similar to BR1360, urease accessory protein UreF, hypothetical hypothetical urease accessory protein UreF	urease accessory protein UreF	Urease accessory protein ureF	Ortholog of S. aureus MRSA252 (BX571856) SAR2376 urease accessory protein UreF	urease accessory protein UreF	Citation: Palinska et al. (2002) Microbiology 146:3099-3107 urease accessory protein ureF	Evidence 2a : Function of homologous gene experimentally demonstrated in an other organism urease accessory protein	urease accessory protein UreF	Similar to: HI0537, UREF_HAEIN urease accessory protein UreF	urease accessory protein	ortholog to Escherichia coli bnum: ECs1326; MultiFun: Metabolism1.1.4.4 putative urease accessory protein F	identified by similarity to SP:P18318; match to protein family HMM PF01730 urease accessory protein UreF	identified by match to protein family HMM PF01730 urease accessory protein UreF	
HELPY00068	Urease accessory protein ureE	Urease accessory protein ureE	Urease accessory protein ureE	identified by similarity to EGAD:8368; match to protein family HMM PF02814; match to protein family HMM PF05194 urease accessory protein UreE	Urease accessory protein ureE	Urease accessory protein UreE	Urease accessory protein ureE	urease accessory protein UreE	Urease accessory protein ureE	Ortholog of S. aureus MRSA252 (BX571856) SAR2375 urease accessory protein UreE	urease accessory protein UreE	uimilar to to: HI0538, UREE_HAEIN Urease accessory protein UreE	Similar to Bacillus sp urease accessory protein UreE SW:UREE_BACSB (Q07401) (148 aa) fasta scores: E(): 1.2e-32, 61.33% id in 150 aa, and to Ureaplasma urealyticum urease complex component UreE TR:Q9ETE2 (EMBL:AF085729) (149 aa) fasta scores: E(): 3.4e-20, 46.15% id in 143 aa urease accessory protein UreE	identified by similarity to EGAD:8368; match to protein family HMM PF02814; match to protein family HMM PF05194 urease accessory protein UreE	similar to gi|27468782|ref|NP_765419.1| [Staphylococcus epidermidis ATCC 12228], percent identity 88 in 150 aa, BLASTP E(): 5e-73 urease accessory protein UreE	urease accessory protein UreE identified by match to protein family HMM PF02814; match to protein family HMM PF05194	urease accessory protein	urease accessory protein UreE	urease accessory protein UreE, putative	(Q9ZMZ5) Urease accessory protein ureE High confidence in function and specificity	UreE urease accessory-like protein	Urease accessory protein ureE	Urease accessory protein UreE	Urease accessory protein UreE	Urease accessory protein UreE	Urease accessory protein	UreE urease accessory domain protein	UreE urease accessory domain protein PFAM: UreE urease accessory domain protein KEGG: sao:SAOUHSC_02562 urease accessory protein UreE, putative	UreE urease accessory domain protein PFAM: UreE urease accessory domain protein domain protein; UreE urease accessory domain protein	
HELPY00069	Acid-activated urea channel	similar to Z46523-1|CAA86569.1| percent identity: 35 in 180 aa conserved hypothetical protein	urease accessory protein, putatuve transport protein	Urease accessory protein UreI	Acid-activated urea channel	urea channel	transporter; possible acetamide transporter	AmiS/UreI transporter	urease accessory protein/pH-dependent urea-transporter UreI	Urea transporter	Urease accessory protein High confidence in function and specificity	AmiS/UreI transporter PFAM: AmiS/UreI transporter KEGG: nfa:nfa7570 putative transporter	AmiS/UreI transporter PFAM: AmiS/UreI transporter KEGG: bbr:BB1404 putative transporter protein	Amidate substrates transporter protein	Putative transporter protein amiS	acetamide transporter	Urease accessory protein UreI	Amidate substrates transporter protein	AmiS/UreI transporter	AmiS/UreI transporter precursor	AmiS/UreI transporter	AmiS/UreI transporter	Urea transporter	putative transporter protein AmiS	Urease accessory protein , pH-dependent urea- transporter	AmiS/UreI transporter	Putative transporter	Putative uncharacterized protein	Putative transporter	
HELPY00070	Urease subunit beta	Urease subunit alpha	Urease subunit alpha 1	Urease subunit alpha	similar to Y13732-6|CAA74065.1| percent identity: 64 in 571 aa urease alpha subunit	urease alpha subunit	Urease subunit alpha	Urease subunit alpha	Urease	Urease subunit alpha	Urease subunit alpha	identified by similarity to EGAD:98226; match to protein family HMM PF00449; match to protein family HMM PF01979; match to protein family HMM TIGR01792 urease, alpha subunit	Urease subunit alpha	identified by match to protein family HMM PF00449; match to protein family HMM PF01979; match to protein family HMM TIGR01792 urease, alpha subunit	urea amidohydrolase (urease) alpha subunit	Urease alpha subunit	Urease	Urease subunit alpha	Urease subunit beta	similar to BR0270, urease, alpha subunit UreC-1, urease, alpha subunit	urease alpha subunit	Urease beta subunit	Ortholog of S. aureus MRSA252 (BX571856) SAR2374 urease alpha subunit	urease alpha subunit	Citation: Palinska et al. (2000) Microbiology 146:3099-3107 Urease alpha subunit	Evidence 2a : Function of homologous gene experimentally demonstrated in an other organism; Product type e : enzyme urease alpha subunit	urease alpha subunit	Urea amidohydrolase; uimilar to to: HI0539, URE1_HAEIN Urease alpha subunit	Urease subunit alpha	
HELPY00071	Urease subunit alpha	Urease subunit alpha	Urease alpha subunit	Urease, beta subunit:Urease, gamma subunit	urease A	urea amidohydrolase (urease) gamma subunit and beta subunit fusion	urease alpha subunit High confidence in function and specificity	Urease gamma (N-terminal) and beta (C-terminal) subunits	Urease gamma and beta subunits	Urease beta/gamma subunit	Urease beta subunit	Fusion of urease beta and gamma subunits	Urease, beta/gamma subunit	Urease, gamma subunit	Urease, gamma subunit	Urease, gamma subunit	urease, beta subunit TIGRFAM: urease, beta subunit; urease, gamma subunit PFAM: Urease, beta subunit; Urease, gamma subunit region KEGG: psb:Psyr_2198 urease, beta subunit:urease, gamma subunit	Urease, gamma subunit	Urease, gamma subunit	Urease, gamma subunit	Bifunctional urease subunit gamma/beta	Urease, gamma subunit	Urease A	Urease gamma/beta subunit	Urease, gamma subunit	Urease subunit alpha	Fusion of urease beta and gamma subunits	Urease subunit beta/gamma	Urease A subunit	
HELPY00072	Lipoprotein signal peptidase	Lipoprotein signal peptidase	Lipoprotein signal peptidase	Lipoprotein signal peptidase	Lipoprotein signal peptidase	lipoprotein signal peptidase	Lipoprotein signal peptidase	Lipoprotein signal peptidase	Lipoprotein signal peptidase	Lipoprotein signal peptidase	Lipoprotein signal peptidase	Residues 1 to 164 of 164 are 98 pct identical to residues 1 to 164 of a 164 aa protein from Escherichia coli K12 ref: NP_414568.1 prolipoprotein signal peptidase (SPase II)	Lipoprotein signal peptidase	Lipoprotein signal peptidase	Lipoprotein signal peptidase	Lipoprotein signal peptidase	Lipoprotein signal peptidase	conserved gene lipoprotein signal peptidase	Lipoprotein signal peptidase	Lipoprotein signal peptidase	identified by similarity to SP:P00804; match to protein family HMM PF01252; match to protein family HMM TIGR00077 lipoprotein signal peptidase	Lipoprotein signal peptidase	Lipoprotein signal peptidase	IPR001872: Peptidase A8, signal peptidase II prolipoprotein signal peptidase (SPase II)	similar to Salmonella typhi CT18 lipoprotein signal peptidase lipoprotein signal peptidase	Similar to Chlamydia pneumoniae lipoprotein signal peptidase LspA or cpn0535 or cp0217 SWALL:LSPA_CHLPN (SWALL:Q9Z817) (168 aa) fasta scores: E(): 1.7e-33, 63.56% id in 129 aa, and to Escherichia coli lipoprotein signal peptidase LspA SWALL:BAB96596 (EMBL:X00776) (164 aa) fasta scores: E(): 1.2e-05, 33.63% id in 110 aa putative lipoprotein signal peptidase	Lipoprotein signal peptidase	similar to BR0149, lipoprotein signal peptidase LspA, lipoprotein signal peptidase	Lipoprotein signal peptidase	
HELPY00073	Phosphoglucosamine mutase	Phosphoglucosamine mutase	Phosphoglucosamine mutase	Phosphoglucosamine mutase	Phosphoglucosamine mutase	Phosphoglucosamine mutase	Phosphoglucosamine mutase	Phosphoglucosamine mutase	Phosphoglucosamine mutase	Phosphoglucosamine mutase	CDS_ID OB0232; glycolysis phosphoglucomutase	similar to AL031317-14|CAA20392.1| percent identity: 62 in 448 aa putative phospho-sugar mutase	Phosphoglucosamine mutase	phosphoglucomutase/phosphomannomutase family protein MrsA	Phosphoglucosamine mutase	Phosphoglucosamine mutase	Phosphoglucosamine mutase	Phosphoglucosamine mutase	Phosphoglucosamine mutase	Phosphoglucosamine mutase	Phosphoglucosamine mutase	Phosphoglucosamine mutase	Phosphoglucosamine mutase	Phosphoglucomutase /phosphomannomutasefamily protein mrsa	Residues 1 to 445 of 445 are 98 pct identical to residues 1 to 445 of a 445 aa protein from Escherichia coli K12 ref: NP_417643.1 similar to phosphoglucomutases and phosphomannomutases	Phosphoglucosamine mutase	Phosphoglucosamine mutase	Phosphoglucosamine mutase	phosphohexomutase	
HELPY00074	30S ribosomal protein S20	30S ribosomal protein S20	30S ribosomal protein S20	30S ribosomal protein S20	30S ribosomal protein S20	30S ribosomal protein S20	30S ribosomal protein S20	30S ribosomal protein S20	30S ribosomal protein S20	30S ribosomal protein S20	30S ribosomal protein S20	30S ribosomal protein S20	SCC123.01, rspT, 30s ribosomal protein S20, len: 88 aa. Highly similar to Bacillus subtilis SW:RS20_BACSU(EMBL:D84432) 30S ribosomal protein S20 (BS20) (87 aa), fasta scores opt: 226 z-score: 298.8 E(): 3e-09 44.0% identity in 84 aa overlap and Mycobacterium tuberculosis SW:RS20_MYCTU(EMBL:Z81368) 30S ribosomal protein S20 (86 aa), fasta scores opt: 363 z-score: 465.7 E(): 1.5e-18 70.9% identity in 86 aa overlap. Contains a Pfam match to entry PF01649 Ribosomal_S20p, Ribosomal protein S20. 30s ribosomal protein S20.	30S ribosomal protein S20	30S ribosomal protein S20	30S ribosomal protein S20	30S ribosomal protein S20	30S ribosomal protein s20	30S ribosomal protein S20	30s ribosomal protein S20	30S ribosomal protein S20	identified by match to protein family HMM PF01649; match to protein family HMM TIGR00029 ribosomal protein S20	30S ribosomal protein S20	30S ribosomal protein S20	identified by match to protein family HMM PF01649; match to protein family HMM TIGR00029 ribosomal protein S20	30S ribosomal protein S20	Ribosomal protein S20	30S ribosomal protein S20	Mb2435, rpsT, len: 86 aa. Equivalent to Rv2412, len: 86 aa, from Mycobacterium tuberculosis strain H37Rv, (100.0% identity in 86 aa overlap). Probable rpsT, 30s ribosomal protein s20, equivalent to O33132|RS20_MYCLE|L0604|MLCL536.06 30S RIBOSOMAL PROTEIN S20 from Mycobacterium leprae (86 aa), FASTA scores: opt: 456, E(): 4.6e-24, (87.20% identity in 86 aa overlap).  Also highly similar or similar to others e.g.  Q9RDM3|RPST|SCC123.01 30S RIBOSOMAL PROTEIN S20 from Streptomyces coelicolor (88 aa), FASTA scores: opt: 363, E(): 7.1e-18, (70.95% identity in 86 aa overlap); Q9KD79|RPST|BH1339 RIBOSOMAL PROTEIN S20 (BS20) from Bacillus halodurans (91 aa), FASTA scores: opt: 252, E(): 1.8e-10, (49.4% identity in 85 aa overlap); P02378|RS20_ECOLI 30s ribosomal protein s20 from Escherichia coli (86 aa), FASTA scores: opt: 210, E(): 1e-07, (42.4% identity in 85 aa overlap); etc. BELONGS TO THE S20P FAMILY OF RIBOSOMAL PROTEINS. PROBABLE 30S RIBOSOMAL PROTEIN S20 RPST	
HELPY00075	Peptide chain release factor 1	translation releasing factor RF-1	peptide chain release factor 1 (RF-1) in translation	Peptide chain release factor 1	Peptide chain release factor 1	Peptide chain release factor 1	Peptide chain release factor 1	Peptide chain release factor 1	Peptide chain release factor 1	Peptide chain release factor 1	Peptide chain release factor 1	Peptide chain release factor 1	Peptide chain release factor 1	Peptide chain release factor 1	CDS_ID OB2998 peptide chain release factor RF-1	Peptide chain release factor 1	similar to AL583920-193|CAC31515.1| percent identity: 63 in 355 aa putative peptide chain release factor 1	Peptide chain release factor 1	peptide chain release factor 1	Peptide chain release factor 1	Peptide chain release factor 1	Peptide chain release factor 1	Peptide chain release factor 1	Peptide chain release factor 1	Peptide chain release factor 1	Peptide chain release factor 1	Peptide chain release factor 1	Peptide chain release factor 1	Peptide chain release factor 1	
HELPY00075	Peptide chain release factor 1	translation releasing factor RF-1	peptide chain release factor 1 (RF-1) in translation	Peptide chain release factor 1	Peptide chain release factor 1	Peptide chain release factor 1	Peptide chain release factor 1	Peptide chain release factor 1	Peptide chain release factor 1	Peptide chain release factor 1	Peptide chain release factor 1	Peptide chain release factor 1	Peptide chain release factor 1	Peptide chain release factor 1	CDS_ID OB2998 peptide chain release factor RF-1	Peptide chain release factor 1	similar to AL583920-193|CAC31515.1| percent identity: 63 in 355 aa putative peptide chain release factor 1	Peptide chain release factor 1	peptide chain release factor 1	Peptide chain release factor 1	Peptide chain release factor 1	Peptide chain release factor 1	Peptide chain release factor 1	Peptide chain release factor 1	Peptide chain release factor 1	Peptide chain release factor 1	Peptide chain release factor 1	Peptide chain release factor 1	Peptide chain release factor 1	
HELPY00076	Putative uncharacterized protein	Putative uncharacterized protein	Putative uncharacterized protein	
HELPY00077	Outer membrane protein	outer membrane protein HorA	Outer membrane protein HorA	Outer membrane protein HorA	jgi|Capca1|212355|fgenesh1_pg.C_scaffold_3122000001	
HELPY00078	Putative uncharacterized protein	hypothetical protein	conserved hypothetical protein hypothetical protein	Putative uncharacterized protein	Putative uncharacterized protein	Putative uncharacterized protein	
HELPY00080	Methyl-accepting chemotaxis transducer	Methyl-accepting chemotaxis protein	identified by similarity to SP:P42258; match to protein family HMM PF00015 methyl-accepting chemotaxis protein	Putative uncharacterized protein	Methyl-accepting chemotaxis protein	methyl-accepting chemotaxis sensory transducer PFAM: histidine kinase, HAMP region: (7.9e-16) chemotaxis sensory transducer: (4.5e-59) KEGG: ret:RHE_CH03477 probable methyl-accepting chemotaxis protein, ev=5e-84, 32% identity	methyl-accepting chemotaxis protein	methyl-accepting chemotaxis protein identified by match to protein family HMM PF00015	Methyl-accepting chemotaxis protein mcpB Function unclear	methyl-accepting chemotaxis protein identified by match to protein family HMM PF00015	Methyl-accepting chemotaxis sensory transducer precursor	Methyl-accepting chemotaxis protein	Predicted methyl-accepting chemotaxis protein	Methyl-accepting chemotaxis transducer	MCP-domain signal transduction protein	Probable methyl-accepting chemotaxis protein	Methyl-accepting chemotaxis transmembrane sensory protein	Methyl-accepting chemotaxis protein	
HELPY00081	30S ribosomal protein S9	30S ribosomal protein S9	30S ribosomal protein S9	30S ribosomal protein S9	30S ribosomal protein S9	30S ribosomal protein S9	ribosomal protein S9	30S ribosomal protein S9	30S ribosomal protein S9	30S ribosomal protein S9	30S ribosomal protein S9	30S ribosomal protein S9	30S ribosomal protein S9	30S ribosomal protein S9	30S ribosomal protein S9	CDS_ID OB0152 30S ribosomal protein S9	30S ribosomal protein S9	similar to AL583918-48|CAC29873.1| percent identity: 59 in 159 aa putative 30S ribosomal protein S9	30S ribosomal protein S9	ribosomal protein S9	30S ribosomal protein S9	30S ribosomal protein S9	30S ribosomal protein S9	30S ribosomal protein S9	30S ribosomal protein S9	30S ribosomal protein S9	30S ribosomal protein S9	30S ribosomal protein S9	30S ribosomal protein S9	
HELPY00082	50S ribosomal protein L13	50S ribosomal protein L13	50S ribosomal protein L13	50S ribosomal protein L13	50S ribosomal protein L13	50S ribosomal protein L13	ribosomal protein L13	50S ribosomal protein L13	50S ribosomal protein L13	50S ribosomal protein L13	50S ribosomal protein L13	50S ribosomal protein L13	50S ribosomal protein L13	50S ribosomal protein L13	50S ribosomal protein L13	CDS_ID OB0151 50S ribosomal protein L13	50S ribosomal protein L13	similar to AE007159-8|AAK47889.1| percent identity: 63 in 145 aa putative 50S ribosomal protein L13	Probable large subunit ribosomal protein L13	ribosomal protein L13	50S ribosomal protein L13	50S ribosomal protein L13	50S ribosomal protein L13	50S ribosomal protein L13	50S ribosomal protein L13	50S ribosomal protein L13	50S ribosomal protein L13	50S ribosomal protein L13	50S ribosomal protein L13	
HELPY00083	Uncharacterized protein HP_0085	Hypothetical protein JHP0078	hypothetical protein	hypothetical protein predicted by Glimmer/Critica (O24912) Hypothetical protein HP0085/JHP0078 Conserved hypothetical protein	Putative uncharacterized protein	Putative uncharacterized protein	Putative uncharacterized protein	
HELPY00084	Malate:quinone oxidoreductase	Putative transcriptional regulator	CDS_ID OB0946 malate:quinone oxidoreductase	malate:quinone oxidoreductase, putative	Malate:quinone oxidoreductase	malate:quinone oxidoreductase	similar to gi|57285095|gb|AAW37189.1| [Staphylococcus aureus subsp. aureus COL], percent identity 72 in 491 aa, BLASTP E(): 0.0 putative malate:quinone oxidoreductase	Malate dehydrogenase	transcript_id=ENSGACT00000015674	malate:quinone oxidoreductase	FAD dependent oxidoreductase	malate:quinone oxidoreductase identified by match to protein family HMM PF01266; match to protein family HMM PF06039	malate dehydrogenase (acceptor) (O24913) Malate:quinone oxidoreductase (EC 1.1.99.16) (Malate dehydrogenase [acceptor]) (MQO) High confidence in function and specificity	Predicted dehydrogenase COG579 Predicted dehydrogenase [General function prediction only]	malate:quinone oxidoreductase, putative identified by match to protein family HMM PF01266; match to protein family HMM PF06039	possible oxidase or dehydrogenase	FAD dependent oxidoreductase PFAM: FAD dependent oxidoreductase KEGG: vpa:VPA0190 putative transcriptional regulator	Putative malate:quinone oxidoreductase	Malate dehydrogenase	Malate:quinone oxidoreductase	Putative malate:quinone oxidoreductase	Malate dehydrogenase	Malate:quinone oxidoreductase	jgi|Helro1|179569	Malate:quinone oxidoreductase	Malate:quinone oxidoreductase	Malate/quinone oxidoreductase	Putative transcriptional regulator	Malate:quinone oxidoreductase	
HELPY00085	Putative uncharacterized protein	putative cell wall-associated hydrolase	similar to Salmonella typhi CT18 putative exported protein putative exported protein	Putative uncharacterized protein	Putative uncharacterized protein	Putative	Putative cell wall-associated hydrolase	conserved hypothetical protein	Putative uncharacterized protein	NLP/P60	unknown	hypothetical protein	conserved hypothetical protein identified by sequence similarity; putative; ORF located using Blastx/Glimmer/GeneHacker	NLP/P60 precursor	cell wall-associated hydrolase	lipoprotein, NLP/P60 family	conserved hypothetical protein Putative exported protein Conserved hypothetical protein	Putative cell wall-associated hydrolase protein	NlpC/P60 family protein identified by match to protein family HMM PF00877	lipoprotein, putative	NLP/P60 protein precursor	NLP/P60 protein PFAM: NLP/P60 protein KEGG: sat:SYN_01955 cell wall-associated hydrolase	Putative uncharacterized protein	Putative lipoprotein	NLP/P60 protein precursor	Lipoprotein, putative	Putative uncharacterized protein	NLP/P60 protein precursor	Putative uncharacterized protein	
HELPY00086	RNA polymerase sigma factor rpoD	RNA POLYMERASE SIGMA FACTOR RPOD	RNA polymerase sigma factor	RNA polymerase sigma subunit	RNA polymerase sigma factor rpoD	RNA polymerase sigma factor	RNA polymerase sigma factor rpod	RNA polymerase sigma factor	RNA polymerase sigma factor	RNA polymerase sigma factor	RNA polymerase sigma factor rpoD (Sigma-70)	conserved gene RNA polymerase sigma 70 factor (RpoD)	RNA polymerase sigma factor rpoD (Sigma-70)	identified by similarity to SP:Q59753; match to protein family HMM PF00140; match to protein family HMM PF03979; match to protein family HMM PF04539; match to protein family HMM PF04542; match to protein family HMM PF04545 RNA polymerase sigma-70 factor RpoD	RNA polymerase sigma factor	identified by similarity to SP:Q59753; match to protein family HMM PF00140; match to protein family HMM PF04539; match to protein family HMM PF04542; match to protein family HMM PF04545; match to protein family HMM PF04546 RNA polymerase sigma factor RpoD	RNA polymerase sigma factor	DNA-directed RNA polymerase sigma 70 subunit, RpoD	RNA polymerase sigma factor	similar to BR1479, RNA polymerase sigma-70 factor RpoD, RNA polymerase sigma-70 factor	RNA polymerase sigma factor	RNA polymerase sigma factor rpoD	RNA polymerase sigma factor	Similar to sp|P33451|RPSD_RICPR sp|P33452|RPSD_AGRT5 sp|Q59753|RPSD_RHIME sp|P52324|RPSD_CAUCR; Ortholog to ERGA_CDS_03350 RNA polymerase sigma factor rpoD	Evidence 2a : Function of homologous gene experimentally demonstrated in an other organism; Product type f : factor sigma D (sigma 70) factor of RNA polymerase , major sigma factor during exponential growth	COG0568 RNA polymerase sigma-70 factor	RNA polymerase sigma factor RpoD	Sigma-70; Similar to: HI0533, RPSD_HAEIN RNA polymerase sigma factor RpoD	DNA-directed RNA polymerase sigma subunits (sigma70/sigma32) RpoD protein	
HELPY00087	MTA/SAH nucleosidase	nucleoside phosphorylase ( 5'-methylthioadenosine nucleosidase ; S-adenosylhomocysteine nucleosidase )	Putative 5'-methylthioadenosine , S- adenosylhomocysteine nucleosidase	MTA/SAH nucleosidase	5`-methylthioadenosine/S-adenosylhomocysteine nuclosidase	5'-methylthioadenosine/S-adenosylhomocysteine nucleosidase	Putative MTA/SAH nucleosidase	Putative 5'-methylthioadenosine/S- adenosylhomocysteine nuclosidase	MTA/SAH nucleosidase	Nucleoside phosphorylase	Nucleoside phosphorylase	5'-methylthioadenosine/S-adenosylhomocysteine nucleosidase	5'-methylthioadenosine nucleosidase/S- adenosylhomocysteine nucleosidase	MTA/SAH nucleosidase	5'-methylthioadenosine/S-adenosylhomocysteine nucleosidase	Probable bifunctional protein (Mta/sah nucleosidase) (P46): 5'-methylthioadenosine nucleosidase and s-adenosylhomocysteine nucleosidase	Methylthioadenosine nucleosidase; S- adenosylhomocysteine nucleosidase	S-adenosylhomocysteine nucleosidase 5'-methylthioadenosine nucleosidase	MTA/SAH nucleosidase (5'-methylthioadenosine/S-adenosylhomocysteine nucleosidase)	5-methylthioadenosine nucleosidase/S- adenosylhomocystein nucleosidase	identified by match to protein family HMM PF01048; match to protein family HMM TIGR01704 MTA/SAH nucleosidase	MTA/SAH nucleosidase	Mb0094, mtn, len: 255 aa. Equivalent to Rv0091, len: 255 aa, from Mycobacterium tuberculosis strain H37Rv, (100.0% identity in 255 aa overlap). Probable mtn (alternate gene name: pfs), MTA/SAH nucleosidase, including 5'-methylthioadenosine nucleosidase (EC 3.2.2.16) and S-adenosylhomocysteine nucleosidase (EC 3.2.2.9), similar to others e.g. NP_521493.1|NC_003295 PROBABLE BIFUNCTIONAL PROTEIN (MTA/SAH NUCLEOSIDASE) (P46): 5'-METHYLTHIOADENOSINE NUCLEOSIDASE AND S-ADENOSYLHOMOCYSTEINE NUCLEOSIDASE from Ralstonia solanacearum (261 aa); AAC45731.1|U55214 Pfs from Treponema pallidum (249 aa); P96122|MTN_TREPA MTA/SAH NUCLEOSIDASE from Treponema pallidum (269 aa); PFS_ECOLI|P24247 pfs protein (p46) from Escherichia coli (232 aa), FASTA scores: opt: 214, E(): 3.8e-08, (30.5% identity in 246 aa overlap); etc. BELONGS TO THE MTN FAMILY. PROBABLE BIFUNCTIONAL MTA/SAH NUCLEOSIDASE MTN: 5'-METHYLTHIOADENOSINE NUCLEOSIDASE + S-ADENOSYLHOMOCYSTEINE NUCLEOSIDASE	MTA/SAH nucleosidase 5'-methylthioadenosine/S-adenosylhomocysteine nucleosidase	COG0775 Nucleoside phosphorylase MTA-SAH nucleosidase	5'-methylthioadenosine/S-adenosylhomocysteine nucleosidase	5'-methylthioadenosine/S-adenosylhomocysteine nucleosidase	S-adenosylhomocysteine nucleosidase	Putative uncharacterized protein gbs1591	
HELPY00088	Malonyl coenzyme A-acyl carrier protein transacylase	MALONYL COA-ACYL CARRIER PROTEIN TRANSACYLASE	Putative malonyl-CoA acyl-carrier-protein transacylase	Malonyl Coa-acyl carrier protein transacylase	Malonyl CoA-acyl carrier protein transacylase	Malonyl CoA-acyl carrier protein transacylase, putative	Malonyl CoA-acyl carrier protein transacylase	(Acyl-carrier-protein) S-malonyltransferase	Malonyl CoA-acyl carrier protein transacylase	MALONYL COA-ACYL CARRIER PROTEIN TRANSACYLASE	Malonyl CoA-acyl carrier protein transacylase	Residues 1 to 309 of 309 are 99 pct identical to residues 1 to 309 of a 309 aa protein from Escherichia coli K12 ref: NP_415610.1 malonyl-CoA-[acyl-carrier-protein] transacylase	Malonyl CoA-Acyl Carrier Transacylase	Malonyl CoA-acyl carrier protein transacylase	FabD; malonyl CoA-acyl carrier protein transacylase	FabD protein	Malonyl CoA-acyl carrier protein transacylase	Malonyl CoA-acyl carrier protein transacylase	conserved gene S-malonyl transferase	Malonyl CoA-acyl carrier protein transacylase	malonyl coenzyme A-acyl carrier	Malonyl CoA-ACP transacylase	identified by match to protein family HMM PF00698; match to protein family HMM TIGR00128 malonyl CoA-acyl carrier protein transacylase	InterProMatches:IPR004410; Molecular Function: [acyl-carrier protein] S-malonyltransferase activity (GO:0004314), Biological Process: fatty acid biosynthesis (GO:0006633) malonyl CoA-acyl carrier protein transacylase	Malonyl CoA-acyl carrier protein transacylase	identified by sequence similarity; putative; ORF located using Blastx/Glimmer/Genemark malonyl CoA-ACP transacylase	Malonyl CoA-[acyl carrier protein] transacylase	malonyl-CoA-[acyl-carrier-protein] transacylase	similar to Salmonella typhi CT18 malonyl CoA-acyl carrier protein transacylase malonyl CoA-acyl carrier protein transacylase	
HELPY00089	Type II restriction enzyme R protein	Putative type II restriction endonuclease	identified by similarity to GP:15281347; match to protein family HMM PF04556 type II restriction endonuclease	putative type II restriction-modification system, restriction enzyme	Restriction endonuclease SsuRB, putative	Type II site-specific deoxyribonuclease	Type II site-specific deoxyribonuclease	Type II site-specific deoxyribonuclease	Restriction endonuclease R.IB	Type II restriction enzyme DpnII	Type II site-specific deoxyribonuclease	Type II site-specific deoxyribonuclease	Type II restriction enzyme DpnII	DpnII endonuclease	Type II restriction enzyme protein	Type II restriction enzyme R protein	Type II restriction enzyme	Type II restriction enzyme	Type II R-M system restriction endonuclease	DNA adenine methylase	Type II restriction enzyme	
HELPY00090	Type II restriction enzyme M protein	TYPE II DNA MODIFICATION ENZYME	Best Blastp Hit: sp|P09358|MT22_STRPN modification methylase DpnII 2 (adenine-specific methyltransferase DpnII 2) (M.DPNII 2) >gi|6978344|gb|AAA88581.2| (M14339) DNA adenine methyltransferase [Streptococcus pneumoniae] COG0863 Adenine-specific DNA methylase putative modification methylase	Putative adenine-specifique DNA methyltransferase	DNA methylase N-4/N-6 PFAM: DNA methylase N-4/N-6 KEGG: ade:Adeh_2855 DNA methylase N-4/N-6	type II adenine methyltransferase	DNA methyltransferase type II DNA modification enzyme (methyltransferase) [EC:2.1.1.72] High confidence in function and specificity	putative adenine-specific DNA methyltransferase identified by similarity to SP:P50178; match to protein family HMM PF01555	Modification methylase DpnIIB, putative	DNA methylase N-4/N-6	Putative Modification methylase DpnIIB	DNA methylase	DNA methylase N-4/N-6 domain protein	DNA methylase	DNA modification methylase	DNA methylase	DNA methylase	DNA methylase N-4/N-6 domain protein	Type II restriction enzyme M protein	DNA methylase N-4/N-6 domain protein	DNA adenine methyltransferase DpnII	TypeII adenine methyltransferase	Modification methylase, putative	DNA methylase	Site-specific DNA-methyltransferase	DNA methylase N-4/N-6 domain protein	Type II R-M system methyltransferase	M.HpyAIII, type II adenine methyltransferase	DNA methylase N-4/N-6 domain protein	


HELPY00093	Putative uncharacterized protein	Putative	hypothetical protein	conserved hypothetical protein hypothetical protein	Putative uncharacterized protein	Putative uncharacterized protein	Putative uncharacterized protein	
HELPY00094	Phosphoglycerate dehydrogenase	Glycerate dehydrogenase	Lactate dehydrogenase	Probable glycerate dehydrogenase	Putative uncharacterized protein	Putative keto-acid dehydrogenase	Similar to: HI1556, YF56_HAEIN putative 2-hydroxyacid dehydrogenase	Similar to Methylobacterium extorquens glycerate dehydrogenase HprA SWALL:DHGY_METEX (SWALL:Q59516) (313 aa) fasta scores: E(): 4.1e-39, 38.99% id in 318 aa, and to Bacteroides thetaiotaomicron glycerate dehydrogenase BT1207 SWALL:AAO76314 (EMBL:AE016930) (318 aa) fasta scores: E(): 9e-97, 73.89% id in 318 aa, and to Clostridium acetobutylicum possible phosphoglycerate dehydrogenase CAC2945 SWALL:Q97F10 (EMBL:AE007791) (324 aa) fasta scores: E(): 1.2e-61, 50.61% id in 324 aa putative glycerate dehydrogenase	Lactate dehydrogenase and related dehydrogenases LdhA protein	Glycerate dehydrogenase	identified by match to protein family HMM PF00389; match to protein family HMM PF02826 D-isomer specific 2-hydroxyacid dehydrogenase family protein	D-isomer specific 2-hydroxyacid dehydrogenase, catalytic region:D-isomer specific 2-hydroxyacid dehydrogenase, NAD-binding	similar to Phosphoglycerate dehydrogenase and related dehydrogenases	Glycerate dehydrogenase	D-isomer specific 2-hydroxyacid dehydrogenase, NAD-binding	D-isomer specific 2-hydroxyacid dehydrogenase, NAD-binding	D-isomer specific 2-hydroxyacid dehydrogenase, NAD-binding	D-isomer specific 2-hydroxyacid dehydrogenase	D-isomer specific 2-hydroxyacid dehydrogenase, NAD-binding	D-isomer specific 2-hydroxyacid dehydrogenase, NAD-binding	D-isomer specific 2-hydroxyacid dehydrogenase, NAD-binding protein	Glycerate dehydrogenase	putative D-2-hydroxyacid dehydrogenase	D-isomer specific 2-hydroxyacid dehydrogenase	glycerate dehydrogenase identified by match to protein family HMM PF00389; match to protein family HMM PF02826	possible 2-hydroxyacid dehydrogenase COG family: phosphoglycerate dehydrogenase andrelated dehydrogenases Orthologue of BL1568 PFAM_ID: 2-Hacid_DH_C	D-isomer specific 2-hydroxyacid dehydrogenase family protein	D-isomer specific 2-hydroxyacid dehydrogenase, NAD-binding PFAM: D-isomer specific 2-hydroxyacid dehydrogenase, catalytic region; D-isomer specific 2-hydroxyacid dehydrogenase, NAD-binding KEGG: bcn:Bcen_1211 D-isomer specific 2-hydroxyacid dehydrogenase, NAD-binding	
HELPY00095	Putative uncharacterized protein	Putative	hypothetical protein	hypothetical protein hypothetical protein	Putative uncharacterized protein	Putative uncharacterized protein	Putative uncharacterized protein	
HELPY00096	Threonine synthase	THREONINE SYNTHASE	Putative threonine synthase	Threonine synthase	Threonine synthase	Threonine synthase	similar to AX063893-1|CAC25188.1| percent identity: 85 in 481 aa threonine synthase	threonine synthase	Threonine synthase, putative	Threonine synthase	Threonine synthase	Threonine synthase	Threonine synthase	Threonine synthase	Residues 1 to 428 of 428 are 99 pct identical to residues 1 to 428 of a 428 aa protein from Escherichia coli O157:H7 EDL933 ref: NP_285696.1 threonine synthase	ThrC; probable threonine synthase protein	Probable threonine synthase protein	Threonine synthase	similar to threonine synthase ThrC hypothetical protein	conserved gene threonine synthase	similar to threonine synthase ThrC hypothetical protein	Threonine synthase	identified by similarity to GB:CAA82670.1; match to protein family HMM PF00291; match to protein family HMM TIGR00260 threonine synthase	Threonine synthase	threonine synthase	identified by match to protein family HMM PF00291; match to protein family HMM TIGR00260 threonine synthase	Threonine synthetase protein	Threonine synthase	ThrC COG0498 Threonine synthase threonine synthase	
HELPY00097	Methyl-accepting chemotaxis protein	methyl-accepting chemotaxis transmembrane sensory protein	Methyl-accepting chemotaxis protein Function unclear	Methyl-accepting chemotaxis sensory transducer with Cache sensor precursor	Methyl-accepting chemotaxis protein	Methyl-accepting chemotaxis protein	Methyl-accepting chemotaxis protein	Methyl-accepting chemotaxis transmembrane sensory protein	Methyl-accepting chemotaxis sensory transducer	Methyl-accepting chemotaxis transmembrane sensory protein	Putative methyl-accepting chemotaxis protein	
HELPY00098	Putative uncharacterized protein	Putative uncharacterized protein	Putative	Putative uncharacterized protein	hypothetical protein	conserved hypothetical protein identified by match to protein family HMM PF02677	conserved hypothetical protein Function unclear	conserved hypothetical protein identified by match to protein family HMM PF02677	Putative uncharacterized protein	Putative uncharacterized protein	Putative uncharacterized protein	Putative uncharacterized protein	Putative uncharacterized protein	DNA polymerase III gamma and tau subunits	Putative uncharacterized protein	Putative uncharacterized protein	Putative uncharacterized protein	Putative uncharacterized protein	Putative uncharacterized protein	Putative uncharacterized protein	Putative uncharacterized protein	Putative uncharacterized protein	
HELPY00100	Putative uncharacterized protein	Glycosyl transferase	Exopolysaccharide biosynthesis	GLYCOSYL TRANSFERASE	Glycosyltransferase	Probable glycosyltransferase	probable glycosly transferase	Gsd protein	Mb2981, -, len: 275 aa. Equivalent to Rv2957, len: 275 aa, from Mycobacterium tuberculosis strain H37Rv, (100.0% identity in 275 aa overlap). Possible glycosyl transferase (EC 2.4.1.-); possibly secreted protein.  Highly similar to O88109|GSD|GTFD GSD PROTEIN from Mycobacterium avium subsp. silvaticum, Mycobacterium paratuberculosis, and Mycobacterium avium (266 aa), FASTA scores: opt: 1010, E(): 2.5e-62, (68.8% identity in 221 aa overlap). Also some similarity with other proteins and especially glycosyl transferases e.g. Q9AEE4 HYPOTHETICAL 31.4 KDA PROTEIN from Leptospira interrogans (265 aa), FASTA scores: opt: 371, E(): 3.3e-18, (34.43% identity in 212 aa overlap); Q9EXY4 PUTATIVE GLYCOSYL TRANSFERASE from Escherichia coli (248 aa), FASTA scores: opt: 339, E(): 5e-16, (32.4% identity in 210 aa overlap); Q9RCC4 GLYCOSYLTRANSFERASE-LIKE PROTEIN from Yersinia pestis (247 aa), FASTA scores: opt: 333, E(): 1.3e-15, (31.8% identity in 217 aa overlap); Q9EXY1 PUTATIVE GLYCOSYL TRANSFERASE from Escherichia coli (248 aa), FASTA scores: opt: 328, E(): 2.9e-15, (31.9% identity in 210 aa overlap); etc.  Equivalent to AAK47357 from Mycobacterium tuberculosis strain CDC1551 (256 aa) but longer 19 aa. POSSIBLE GLYCOSYL TRANSFERASE	IPR001173: Glycosyl transferase, family 2 putative transferase in colanic acid biosynthesis	similar to Salmonella typhi CT18 putative glycosyltransferase putative glycosyltransferase	Putative	Probable glycosyltransferase	Similar to previously sequenced Bacteroides fragilis putative glycosyl transferase wcfJ SWALL:Q9XDJ3 (EMBL:AF048749) (254 aa) fasta scores: E(): 2.6e-99, 100% id in 254 aa, and to Helicobacter pylori J99 putative jhp0094 SWALL:Q9ZMX1 (EMBL:AE001448) (260 aa) fasta scores: E(): 1.4e-42, 47.6% id in 250 aa, and to Helicobacter pylori hypothetical protein Hp0102 hp0102 SWALL:O24928 (EMBL:AE000532) (259 aa) fasta scores: E(): 7e-42, 46.98% id in 249 aa putative glycosyltransferase	Putative transferase	glycosyl transferase	Citation: Skurnik, M. et. al. (2000) Mol.Microbiol.  37: 316-330. Glycosyl transferase, family 2	Glycosyl transferase, family 2	conserved hypothetical protein	putative beta-glycosyltransferase putative glycosyltransferase similarity:fasta; with=UniProt:Q7WYS0 (EMBL:RLE571701); Rhizobium leguminosarum bv. viciae 3841.; Putative beta-glycosyltransferase.; length=258; id 100.000; 258 aa overlap; query 1-258; subject 1-258 similarity:fasta; with=UniProt:O34234 (EMBL:VCLPSS); Vibrio cholerae.; ORF39x2; Sugar transferase.; length=337; id 27.632; 228 aa overlap; query 1-220; subject 1-221	glycosyl transferase, family 2	conserved hypothetical protein	putative beta-glycosyltransferase protein similar to AF127522.1:1879..2709 [Rhizobium etli] Similar to entrez-protein:AAD47916.1 Putative location:bacterial cytoplasm Psort-Score: 0.2050	Glycosyl transferase, family 2	Glycosyl transferase, family 2	glycosyl transferase	Glycosyltransferase	hypothetical protein similarity to COG0463 Glycosyltransferases involved in cell wall biogenesis(Evalue: 2E-33)	Putative colanic acid biosynthesis glycosyl transferase	
HELPY00099	Putative uncharacterized protein	hypothetical protein	conserved hypothetical protein Putative outer membrane protein hypothetical protein	Putative uncharacterized protein	Putative uncharacterized protein	Putative uncharacterized protein	
HELPY00101	Methyl-accepting chemotaxis protein	Membrane associated chemotaxis sensory transducer protein	Putative methyl-accepting chemotaxis transducer transmembrane protein	Probable methyl-accepting chemotaxis protein	methyl-accepting chemotaxis protein	Methyl-accepting chemotaxis protein	identified by similarity to SP:P39216; match to protein family HMM PF00015; match to protein family HMM PF00672 methyl-accepting chemotaxis protein, putative	methyl-accepting chemotaxis protein	Methyl-accepting chemotaxis transducer	identified by match to protein family HMM PF00015; match to protein family HMM PF00672 methyl-accepting chemotaxis protein	identified by match to protein family HMM PF00015; match to protein family HMM PF00672 methyl-accepting chemotaxis protein	Histidine kinase, HAMP region:Bacterial chemotaxis sensory transducer	Histidine kinase, HAMP region:Bacterial chemotaxis sensory transducer	methyl-accepting chemotaxis sensory transducer	methyl-accepting chemotaxis sensory transducer	Methyl-accepting chemotaxis sensory transducer	methyl-accepting chemotaxis sensory transducer	putative methyl-accepting chemotaxis chemoreceptor similarity:fasta; SWALL:Q9X6N1 (EMBL:AF141674); Rhizobium leguminosarum; putative chemotaxis chemoreceptor McpG; length 653 aa; 621 aa overlap; query 12-604 aa; subject 4-610 aa similarity:fasta; SWALL:Q8UHN4 (EMBL:AE009032); Agrobacterium tumefaciens; methyl-accepting chemotaxis protein A; mcpa or atu0646 or agr_c_1147; length 633 aa; 609 aa overlap; query 1-607 aa; subject 27-633 aa similarity:fasta; SWALL:O68016 (EMBL:AF010180); Agrobacterium tumefaciens; McpA; mcpA; length 579 aa; 294 aa overlap; query 297-589 aa; subject 250-543 aa	chemotaxis sensory transducer	Chemotaxis sensory transducer precursor	methyl-accepting chemotaxis protein	hypothetical protein similarity to COG0840 Methyl-accepting chemotaxis protein(Evalue: 2E-80)	Methyl-accepting chemotaxis sensory transducer precursor	methyl-accepting chemotaxis sensory transducer	Methyl-accepting chemotaxis sensory transducer	Chemotaxis sensory transducer	methyl-accepting chemotaxis sensory transducer PFAM: histidine kinase, HAMP region domain protein; chemotaxis sensory transducer; Cache, type 2 domain protein KEGG: mag:amb2333 methyl-accepting chemotaxis protein	methyl-accepting chemotaxis sensory transducer	High confidence in function and specificity	
HELPY00102	2',3'-cyclic-nucleotide 2'-phosphodiesterase	Phosphatase/nucleotidase	2'-3'-cyclic-nucleotide 2'-phosphodiesterase	identified by match to protein family HMM PF00149; match to protein family HMM PF01009; match to protein family HMM PF02872 5'-nucleotidase family protein	hypothetical protein	Lactococcal phosphatase-like protein	hypothetical protein, similar to lactococcal phosphatase homologue	2',3'-CYCLIC-NUCLEOTIDE 2'-PHOSPHODIESTERASE	Ortholog of S. aureus MRSA252 (BX571856) SAR0147 putative nucleotidase	hypothetical protein, similar to lactococcal phosphatase homologue	Similar to Clostridium perfringens 2', 3'-cyclic nucleotide 2'-phosphodiesterase cpd SWALL:Q9XDU1 (EMBL:AB028630) (865 aa) fasta scores: E(): 6.3e-20, 26.3% id in 574 aa, and to Bacteroides thetaiotaomicron 2',3'-cyclic-nucleotide 2'-phosphodiesterase precursor BT1236 SWALL:AAO76343 (EMBL:AE016931) (580 aa) fasta scores: E(): 4.6e-199, 83.18% id in 577 aa. Possible alternative start site at codon 4 putative 2', 3'-cyclic nucleotide 2'-phosphodiesterase	2',3'-cyclic-nucleotide 2'-phosphodiesterase	Similar to Escherichia coli 2',3'-cyclic-nucleotide 2'-phosphodiesterase CpdB SW:CN16_ECOLI (P08331) (647 aa) fasta scores: E(): 5.4e-09, 25.279% id in 538 aa, and to Lactococcus lactis putative phosphatase YcjM TR:Q9CIQ3 (EMBL:AE006267) (519 aa) fasta scores: E(): 7.5e-74, 38.477% id in 512 aa putative nucleotidase	identified by match to protein family HMM PF00149; match to protein family HMM PF02872 5' nucleotidase family protein	5'-nucleotidase/2' 3'-cyclic phosphodiesterase	5' nucleotidase family protein identified by match to protein family HMM PF00149; match to protein family HMM PF02872	2',3'-cyclic-nucleotide 2'-phosphodiesterase	5'-Nucleotidase-like PFAM: metallophosphoesterase: (5.6e-14) 5'-Nucleotidase-like: (3.8e-21) KEGG: sil:SPO3542 2',3'-cyclic-nucleotide 2'-phosphodiesterase, putative, ev=1e-134, 44% identity	2',3'-cyclic-nucleotide 2'-phosphodiesterase	Ser/Thr protein phosphatase family protein identified by match to protein family HMM PF00149; match to protein family HMM PF00746; match to protein family HMM PF02872; match to protein family HMM TIGR01167	conserved hypothetical protein	2',3'-cyclic-nucleotide 2'-phosphodiesterase PFAM: metallophosphoesterase; 5'-Nucleotidase domain protein KEGG: cac:CAC1963 5'-nucleotidase/2',3'-cyclic phosphodiesterase related enzyme	5'-Nucleotidase domain protein PFAM: metallophosphoesterase; 5'-Nucleotidase domain protein KEGG: sit:TM1040_1036 twin-arginine translocation pathway signal	2`,3`-cyclic-nucleotide 2`-phosphodiesterase	2',3'-cyclic-nucleotide 2'-phosphodiesterase (P44764) 23-cyclic-nucleotide 2-phosphodiesterase precursor (EC 3.1.4.16) High confidence in function and specificity	2',3'-cyclic-nucleotide 2'-phosphodiesterase	Putative 2', 3'-cyclic nucleotide 2'- phosphodiesterase	Sulfur oxidation protein SoxB	5'-Nucleotidase domain protein precursor	
HELPY00103	S-ribosylhomocysteine lyase	autoinducer-2 production protein (AI-2 synthesis protein)	S-ribosylhomocysteine lyase	S-ribosylhomocysteine lyase	S-ribosylhomocysteine lyase	S-ribosylhomocysteine lyase	S-ribosylhomocysteine lyase	CDS_ID OB1107 autoinducer-2 production protein	S-ribosylhomocysteine lyase	S-ribosylhomocysteine lyase	S-ribosylhomocysteine lyase	S-ribosylhomocysteine lyase	S-ribosylhomocysteine lyase	Residues 1 to 171 of 171 are 99 pct identical to residues 1 to 171 of a 171 aa protein from Escherichia coli K12 ref: NP_417172.1 orf, conserved hypothetical protein	S-ribosylhomocysteine lyase	S-ribosylhomocysteine lyase	S-ribosylhomocysteine lyase	S-ribosylhomocysteine lyase	identified by similarity to OMNI:SA2126; match to protein family HMM PF02664 autoinducer-2 production protein LuxS	LuxS Autoinducer-2 production protein	autoinducer-2 production protein	S-ribosylhomocysteine lyase	identified by similarity to SP:P45578; match to protein family HMM PF02664 autoinducer-2 production protein LuxS	InterProMatches:IPR003815; Biological Process: quorum sensing (GO:0009372) autoinducer-2 production protein	S-ribosylhomocysteinase	LuxS autoinducer-2 production protein	S-ribosylhomocysteine lyase	S-ribosylhomocysteine lyase	IPR003815: LuxS protein quorum sensing protein, produces autoinducer-acyl-homoserine lactone-signaling molecules	
HELPY00104	Cystathionine gamma-synthase	CDS_ID OB1109 cystathionine beta-lyase	cystathionine gamma-lyase	Cystathionine beta-lyase	Cystathionine gamma-lyase	Cystathionine gamma-synthase	Similar to cystathionine gamma-lyase	Similar to cystathionine beta-lyase hypothetical protein	conserved gene cystathionine beta-lyase	Similar to cystathionine beta-lyase hypothetical protein	Cystathionine beta-lyase	identified by match to protein family HMM PF01053 trans-sulfuration enzyme family protein	Probable cystathionine gamma-lyase	cystathionine beta-lyase	Cystathionine gamma-synthase	Cystathionine beta-lyase/cystathionine gamma- synthase	Cys/Met metabolism pyridoxal-phosphate-dependent enzymes; Biological Process: amino acid metabolism (GO:0006520) cystathionine gamma-lyase YrhB	cystathionine gamma-synthase	identified by sequence similarity; putative; ORF located using Blastx/Glimmer/Genemark cystathionine gamma-lyase-like protein	potential frameshift to 1089 MetC cystathionine beta-lyase	Cystathionine beta-lyase	Cystathionine gamma-synthase	Cystathionine gamma-lyase-like protein	Cystathionine gamma-synthase (EC 2.5.1.48) (CGS) (O-succinylhomoserine	Cystathionine gamma-synthase, putative	Cystathionine gamma-synthase	cystathionine beta-lyase	go_component: cytoplasm [goid 0005737]; go_function: cystathionine gamma-lyase activity [goid 0004123]; go_process: sulfur amino acid metabolism [goid 0000096]; go_process: cysteine metabolism [goid 0006534]; go_process: transsulfuration [goid 0019346] cystathionine gamma-lyase	
HELPY00105	Cysteine synthase	CDS_ID OB1108 cysteine synthase	Cysteine synthase	Cysteine synthase	Cysteine synthase	cysteine synthase	Cysteine synthase/cystathionine beta-synthase P-phosphate-binding site; Biological Process: cysteine biosynthesis from serine (GO:0006535) putative cysteine synthase YrhA	cysteine synthase	potential frameshift to 1088 cysteine synthase	Cysteine synthase	cysteine synthase homologue	Cysteine synthase (EC 2.5.1.47) (O-acetylserine sulfhydrylase) (O-acetylserine	Ortholog of S. aureus MRSA252 (BX571856) SAR0459 pyridoxal-phosphate dependent enzyme	cysteine synthase homologue	cysteine synthase	cysteine synthase	cysteine synthase homologue	Similar to Bacillus subtilis putative cysteine synthase YrhA TR:O05393 (EMBL:U93874) (307 aa) fasta scores: E(): 2.4e-51, 51.864% id in 295 aa, and to Helicobacter pylori putative cysteine synthase HP0107 SW:CYSM_HELPY (P56067) (306 aa) fasta scores: E(): 4.7e-47, 48.993% id in 298 aa pyridoxal-phosphate dependent enzyme	identified by similarity to EGAD:89450; match to protein family HMM PF00291 cysteine synthase/cystathionine beta-synthase family protein	similar to gi|27469242|ref|NP_765879.1| [Staphylococcus epidermidis ATCC 12228], percent identity 67 in 299 aa, BLASTP E(): e-110 cysteine synthase	Cysteine synthase	cysteine synthase/cystathionine beta-synthase identified by match to protein family HMM PF00291	cysteine synthase	Cysteine synthase COG0031 [E] Cysteine synthase	cysteine synthetase	cysteine synthase family protein identified by similarity to SP:P37887; match to protein family HMM PF00291	Cysteine synthase	cysteine synthase family protein identified by similarity to SP:P37887; match to protein family HMM PF00291	conserved hypothetical protein	
HELPY00106	Putative uncharacterized protein	hypothetical protein	
HELPY00107	Chaperone protein dnaK	Chaperone protein dnaK	Chaperone protein dnaK	Chaperone protein dnaK	Chaperone protein dnaK	Chaperone protein dnaK	Chaperone protein dnaK	Chaperone protein dnaK	Chaperone protein dnaK	Chaperone protein dnaK	Chaperone protein dnaK	CDS_ID OB1968; DnaK; chaperonin class I heat shock protein 70	Chaperone protein dnaK	similar to AX066129-1|CAC26303.1| percent identity: 93 in 616 aa putative heat shock protein DnaK	Chaperone protein dnaK	Chaperone protein dnaK	Chaperone protein dnaK	Chaperone protein dnaK	Chaperone protein dnaK	Chaperone protein dnaK	Chaperone protein dnaK	Chaperone protein dnaK	Chaperone protein dnaK	Chaperone protein dnaK	SCH44.11c, dnaK, heat shock protein 70 (fragment), len: >515 aa; identical to C-terminal region of previously sequenced SW:DNAK_STRCO (EMBL:L46700) Streptomyces coelicolor DnaK protein (heat shock protein 70) 618 aa.  Contains Pfam match to entry PF00012 HSP70, Hsp70 protein and matches to Prosite entries PS00329 Heat shock hsp70 proteins family signature 2 and PS01036 Heat shock hsp70 proteins family signature 3. Contains also possible colied-coli region at aprox. residues 388..402 SCH35.53, DnaK, heat shock protein 70, len: >135aa; previously sequenced therefore identical to SW:DNAK_STRCO.  Contains Prosite match to PS00297 Heat shock hsp70 proteins family signature 1. heat shock protein 70	Chaperone protein dnaK	Chaperone protein dnaK	Chaperone protein dnaK	Chaperone protein dnaK	
HELPY00108	Protein grpE	heat shock protein	chaperone protein (heat shock protein) (HSP-70 cofactor)	Protein grpE	Co-chaperone GrpE	Protein grpE	Protein grpE	Protein grpE	Protein grpE	CDS_ID OB1969 heat shock protein	Protein grpE	heat shock protein (HSP-70 COFACTOR), grpE	Protein grpE	Protein grpE	Protein grpE	Protein grpE	Protein grpE	Protein grpE 2	Protein grpE	Protein grpE	Protein grpE	Protein grpE	Protein grpE	Heat shock protein (hsp-70 cofactor) grpE	Residues 1 to 197 of 197 are 100 pct identical to residues 1 to 197 of a 197 aa protein from Escherichia coli O157:H7 EDL933 ref: NP_289166.1 phage lambda replication; host DNA synthesis; heat shock protein; protein repair	Protein grpE	Protein grpE	Protein grpE	Protein grpE	
HELPY00109	Heat-inducible transcription repressor hrcA	Transcriptional regulator of heat shock genes HrcA	Heat-inducible transcription repressor hrcA homolog	heat-inducible transcription repressor	heat-inducible transcription repressor	heat shock transcription repressor (Q9ZMW2) Heat-inducible transcription repressor hrcA homolog High confidence in function and specificity	heat-inducible transcription repressor HrcA	Heat-inducible transcription repressor HrcA	Heat-inducible transcription repressor HrcA	Putative heat shock regulator	Heat-inducible transcription repressor	Heat-inducible transcription repressor	Heat-inducible transcription repressor	Heat-inducible transcription repressor	Heat-inducible transcription repressor	Heat-inducible transcription repressor	Heat-inducible transcription repressor of class I heat shock protein	Heat-inducible transcription repressor HrcA	
HELPY00110	Putative uncharacterized protein	Putative	Putative uncharacterized protein	L-fuculose-1-phosphate aldolase	class II Aldolase and Adducin N-terminal domain, putative identified by match to protein family HMM PF00596	conserved hypothetical protein putative ribulose-5-phosphate 4-epimerase Function unclear	Putative uncharacterized protein	Putative uncharacterized protein	L-fuculose-1-phosphate aldolase	L-fuculose-1-phosphate aldolase	L-fuculose-1-phosphate aldolase	Putative uncharacterized protein	L-fuculose-1-phosphate aldolase	Putative uncharacterized protein	Putative uncharacterized protein	L-fuculose-1-phosphate aldolase	
HELPY00111	Putative uncharacterized protein	hypothetical protein	hypothetical protein hypothetical protein	Putative uncharacterized protein	Putative uncharacterized protein	Putative uncharacterized protein	
HELPY00112	Putative uncharacterized protein	Putative uncharacterized protein	identified by similarity to PIR:B81277; match to protein family HMM PF01973 motility accessory factor	Putative uncharacterized protein	Putative	hypothetical protein	Hypothetical protein	motility accessory factor identified by match to protein family HMM PF01973	conserved hypothetical protein Function unclear	Protein of unknown function DUF115	Motility accessory factor	Putative uncharacterized protein	Putative uncharacterized protein	Putative uncharacterized protein	Putative uncharacterized protein	Motility accessory factor	Motility accessory factor	Putative uncharacterized protein	Putative uncharacterized protein	Putative uncharacterized protein	Putative uncharacterized protein	Putative uncharacterized protein	Putative uncharacterized protein	Uncharacterized protein conserved in bacteria	Putative uncharacterized protein	Motility accessory factor	Putative uncharacterized protein	Putative uncharacterized protein	Putative uncharacterized protein	
HELPY00113	Flagellin B	Flagellin	Flagellin	flagelline	conserved gene flagellin	flagelline	identified by similarity to SP:P22252; match to protein family HMM PF00669; match to protein family HMM PF00700 flagellin subunit protein FlaB	Minor flagellin subunit FlaB	Flagellar protein	Flagellin B	filament structural protein Flagellin	Flagellin, C-terminal:Flagellin, N-terminal	Code: N; COG: COG1344 flagellar filament structural protein	Flagellin	flagellin	flagellin-like protein	Flagellin-like	flagellin identified by match to protein family HMM PF00669; match to protein family HMM PF00700	flagellin B	flagellin domain protein PFAM: flagellin domain protein KEGG: bcn:Bcen_2866 flagellin-like	flagellin B (Q07910) Flagellin B (Flagellin N) High confidence in function and specificity	Flagellin domain protein	FliC; flagellin	flagellin domain protein PFAM: flagellin domain protein KEGG: mta:Moth_0760 flagellin-like	flagellin identified by match to protein family HMM PF00669; match to protein family HMM PF00700	flagellin domain protein PFAM: flagellin domain protein KEGG: noc:Noc_2367 flagellin	Flagellin-like	flagellin type B	flagellin B identified by match to protein family HMM PF00669; match to protein family HMM PF00700; match to protein family HMM PF07196	
HELPY00114	DNA topoisomerase 1	DNA topoisomerase I	DNA topoisomerase I (omega-protein) (relaxing enzyme) (untwisting enzyme)	DNA TOPOISOMERASE I	DNA topoisomerase	DNA topoisomerase	DNA topoisomerase	DNA topoisomerase	CDS_ID OB1546 DNA topoisomerase I	DNA topoisomerase	DNA topoisomerase	DNA topoisomerase	DNA topoisomerase	DNA topoisomerase	DNA topoisomerase 1	DNA topoisomerase	DNA topoisomerase	DNA topoisomerase	DNA topoisomerase 1	DNA topoisomerase	DNA topoisomerase	Residues 15 to 879 of 879 are 99 pct identical to residues 1 to 865 of a 865 aa protein from Escherichia coli K12 ref: NP_415790.1 DNA topoisomerase type I, omega protein	DNA Topoisomerase I-Fused to SWI Domain	DNA topoisomerase	DNA topoisomerase 1	DNA topoisomerase 1	DNA topoisomerase I (omega-protein)	DNA topoisomerase	conserved gene DNA topoisomerase I	
HELPY00115	UPF0026 protein HP_0117	Putative uncharacterized protein	Hypothetical UPF0026 protein JHP0109	Fe-S oxidoreductase	Radical SAM	MoaA/NifB/PqqE family protein	Elongator protein 3/MiaB/NifB	hypothetical protein	Radical SAM	radical SAM superfamily protein	Radical SAM domain protein PFAM: Radical SAM domain protein SMART: Elongator protein 3/MiaB/NifB KEGG: plt:Plut_1460 elongator protein 3/MiaB/NifB	Fe-S protein, radical SAM family	radical SAM domain protein identified by match to protein family HMM PF04055	radical SAM domain protein	Radical SAM domain protein PFAM: Radical SAM domain protein KEGG: mhu:Mhun_2156 radical SAM	conserved hypothetical protein Probable Fe-S oxidoreductases Specificity unclear	Radical SAM domain protein	radical SAM domain protein identified by match to protein family HMM PF04055	Hypothetical protein	Radical SAM domain protein PFAM: Radical SAM domain protein SMART: Elongator protein 3/MiaB/NifB KEGG: dps:DP0197 hypothetical protein	Radical SAM domain protein	Putative Fe-S oxidoreductase	MoaA/NifB/PqqE family protein	MoaA/NifB/PqqE family protein	Radical SAM domain protein	Radical SAM domain protein	Radical SAM domain protein	Radical SAM domain protein	Radical SAM domain protein	

HELPY00117	Putative uncharacterized protein	
HELPY00117	Putative uncharacterized protein	

HELPY00119	Phosphoenolpyruvate synthase	Phosphoenolpyruvate synthase	Phosphoenolpyruvate synthase	Phosphoenolpyruvate synthase/pyruvate phosphate dikinase	Residues 1 to 792 of 792 are 99 pct identical to residues 1 to 792 of a 792 aa protein from Escherichia coli K12 ref: NP_416217.1 phosphoenolpyruvate synthase	Phosphoenolpyruvate synthase	PpsA; phosphoenolpyruvate synthase	Probable phosphoenolpyruvate synthase protein	Phosphoenolpyruvate synthase	similar to phosphoenolpyruvate synthase hypothetical protein	conserved gene phosphoenolpyruvate synthase	similar to phosphoenolpyruvate synthase hypothetical protein	Pyruvate,water dikinase	pyruvate, water dikinase phosphoenolpyruvate synthase	Phosphoenolpyruvate synthase	Phosphoenolpyruvate synthase	identified by sequence similarity; putative; ORF located using Blastx/Glimmer/Genemark phosphoenolpyruvate synthase	IPR000121: PEP-utilizing enzyme; IPR008279: PEP-utilising enzyme, mobile region phosphoenolpyruvate synthase	similar to Salmonella typhi Ty2 phosphoenolpyruvate synthase phosphoenolpyruvate synthase	Phosphoenolpyruvate synthase	Phosphoenolpyruvate synthase	Phosphoenolpyruvate synthase	Phosphoenolpyruvate synthase	Putative phosphoenolpyruvate synthase	phosphoenolpyruvate synthase	Evidence 2a : Function of homologous gene experimentally demonstrated in an other organism; Product type e : enzyme phosphoenolpyruvate synthase	Phosphoenolpyruvate synthase	Phosphoenolpyruvate synthase	Phosphoenolpyruvate synthase	
HELPY00121	Threonyl-tRNA synthetase	Threonyl-tRNA synthetase	Threonyl-tRNA synthetase	Threonyl-tRNA synthetase	Threonyl-tRNA synthetase	Threonyl-tRNA synthetase	Threonyl-tRNA synthetase	similar to Z96801-12|CAB09620.1| percent identity: 67 in 671 aa putative threonyl-tRNA synthetase	Threonyl-tRNA synthetase	threonyl-tRNA synthetase	Threonyl-tRNA synthetase	Threonyl-tRNA synthetase	Threonyl-tRNA synthetase	Threonyl-tRNA synthetase	Threonyl-tRNA synthetase	SCL2.21c, thrS, threonine-tRNA synthetase, len: 658 aa; highly similar to SW:SYT_MYCTU (EMBL:Z95387) Mycobacterium tuberculosis threonyl-tRNA synthetase (EC 6.1.1.3) thrrS, 692 aa; fasta scores: opt: 1982 z-score: 2236.3 E(): 0; 65.1% identity in 659 aa overlap and to SW:SYT_ECOLI (EMBL:V00291) Escherichia coli threonyl-tRNA synthetase (EC 6.1.1.3) (threonine--tRNA ligase) TrhS, 642 aa; fasta scores: opt: 1335 z-score: 1506.4 E(): 0; 38.1% identity in 654 aa overlap. Contains Pfam match to entry PF00587 tRNA-synt_2b, tRNA synthetases class II (G, H, P and S) and two Prosite matches to entries PS00179 Aminoacyl-transfer RNA synthetases class-II signature 1 and PS00339 Aminoacyl-transfer RNA synthetases class-II signature 2 threonine-tRNA synthetase	Threonyl-tRNA synthetase	Threonyl-tRNA synthetase	Threonyl-tRNA synthetase	Threonyl-tRNA synthetase	Threonyl-tRNA synthetase	Threonyl-tRNA synthetase	Residues 1 to 642 of 642 are 100 pct identical to residues 1 to 642 of a 642 aa protein from Escherichia coli K12 ref: NP_416234.1 threonine tRNA synthetase	Threonyl-tRNA synthetase	Threonyl-tRNA synthetase	Threonyl-tRNA synthetase	Threonyl-tRNA synthetase	Threonyl-tRNA synthetase	Threonyl-tRNA synthetase	
HELPY00122	Translation initiation factor IF-3	translation initiation factor IF-3	translation initiation factor IF-3	Translation initiation factor IF-3	Translation initiation factor IF-3	Translation initiation factor IF-3	Translation initiation factor IF-3	Translation initiation factor IF-3	Translation initiation factor if-3	Translation initiation factor IF-3	Translation initiation factor IF-3	Translation initiation factor IF-3	CDS_ID OB2152 translation initiation factor IF-3	Translation initiation factor IF-3	similar to Z85982-4|CAB06651.1| percent identity: 81 in 172 aa putative translation initiation factor IF-3	Translation initiation factor IF-3	translation initiation factor IF-3	Translation initiation factor IF-3	Translation initiation factor IF-3	Translation initiation factor IF-3	Translation initiation factor IF-3	Translation initiation factor IF-3	Translation initiation factor IF-3	Translation initiation factor IF-3	Translation initiation factor IF-3	Translation initiation factor IF-3	SCI35.22c, infC, translation initiation factor IF-3, len: 217 aa; highly similar to many e.g. IF3_ECOLI translation initiation factor IF-3 (180 aa), fasta scores; opt: 566 z-score: 818.0 E(): 0, 51.2% identity in 172 aa overlap. Uses an ATC initiation codon, in common with Myxococcus xanthus. E. coli and B. subtilis infC begin with ATT. Contains PS00017 ATP /GTP-binding site motif A (P-loop) and Pfam match to entry PF00707 IF3, Translation initiation factor IF-3, score 201.40, E-value 1.4e-56 putative translation initiation factor IF-3	Translation initiation factor IF-3	Translation initiation factor IF-3	
HELPY00123	50S ribosomal protein L35	50S ribosomal protein L35	50S ribosomal protein L35	50S ribosomal protein L35	50S ribosomal protein L35	50S ribosomal protein L35	50S ribosomal protein L35	50S ribosomal protein L35	50S ribosomal protein L35	50S ribosomal protein L35	50S ribosomal protein L35	50S ribosomal protein L35	50S ribosomal protein L35	50S ribosomal protein L35	identified by similarity to SP:P55874; match to protein family HMM PF01632; match to protein family HMM TIGR00001 ribosomal protein L35	identified by sequence similarity; putative; ORF located using Blastx/Glimmer/Genemark 50S ribosomal protein L35	50S ribosomal protein L35	50S ribosomal protein L35	50S ribosomal protein L35	50S ribosomal protein L35	Putative 50S ribosomal protein L35	Ortholog of S. aureus MRSA252 (BX571856) SAR1759 50S ribosomal protein L35	50S ribosomal protein L35	50S ribosomal protein L35	LSU ribosomal protein L35P	Similar to Bacillus subtilis 50S ribosomal protein L35 RpmI or BSU28860 SWALL:RL35_BACSU (SWALL:P55874) (65 aa) fasta scores: E(): 8.1e-10, 50% id in 62 aa, and to Bacteroides thetaiotaomicron 50S ribosomal protein L35 BT0424 SWALL:Q8AAP0 (EMBL:AE016927) (65 aa) fasta scores: E(): 2.8e-25, 98.46% id in 65 aa, and to Porphyromonas gingivalis W83 ribosomal protein L35 RpmI or PG0990 SWALL:AAQ66113 (EMBL:AE017175) (65 aa) fasta scores: E(): 1e-16, 70.76% id in 65 aa putative 50S ribosomal protein L35	50S ribosomal protein L35	Ribosomal protein L35	50S ribosomal protein L35	
HELPY00124	50S ribosomal protein L20	50S ribosomal protein L20	50S ribosomal protein L20	50S ribosomal protein L20	50S ribosomal protein L20	50S ribosomal protein L20	ribosomal protein L20	50S ribosomal protein L20	50S ribosomal protein L20	50S ribosomal protein L20	50S ribosomal protein L20	50S ribosomal protein L20	50S ribosomal protein L20	50S ribosomal protein L20	50S ribosomal protein L20	CDS_ID OB2150 50S ribosomal protein L20	50S ribosomal protein L20	similar to Z85982-6|CAB06637.1| percent identity: 75 in 128 aa putative 50S ribosomal protein L20	50S ribosomal protein L20	ribosomal protein L20	50S ribosomal protein L20	50S ribosomal protein L20	50S ribosomal protein L20	50S ribosomal protein L20	50S ribosomal protein L20	50S ribosomal protein L20	50S ribosomal protein L20	50S ribosomal protein L20	50S ribosomal protein L20	
HELPY00125	Outer membrane protein	outer membrane protein HorB	outer membrane protein 29 hypothetical protein	Outer membrane protein HorB	Outer membrane protein	Outer membrane protein HorB	
HELPY00127	Putative uncharacterized protein	Putative	hypothetical protein	conserved hypothetical protein hypothetical protein	Putative uncharacterized protein	Putative uncharacterized protein	Putative uncharacterized protein	
HELPY00128	Putative uncharacterized protein	hypothetical protein	hypothetical protein hypothetical protein	Putative uncharacterized protein	Putative uncharacterized protein	Putative uncharacterized protein	
HELPY00130	L-serine dehydratase	L-serine dehydratase 1	Probable L-serine ammonia-lyase	L-serine deaminase	L-serine dehydratase	L-serine dehydratase	L-serine dehydratase 1	identified by match to protein family HMM PF03313; match to protein family HMM PF03315; match to protein family HMM TIGR00720 L-serine ammonia-lyase	L-serine ammonia-lyase	identified by sequence similarity; putative; ORF located using Blastx/Glimmer/Genemark L-serine dehydratase	L-serine dehydratase	L-serine dehydratase	L-serine dehydratase	L-serine dehydratase	L-serine deaminase; SDH; L-SD; Similar to: HI0288, SDHL_HAEIN L-serine dehydratase	L-serine deaminase SdaA protein	Similar to Q8EEW4 L-serine dehydratase 1 from Shewanella oneidensis (458 aa). FASTA: opt: 1442 Z-score: 1806.4 E(): 1e-92 Smith-Waterman score: 1442; 48.922 identity in 464 aa overlap L-serine dehydratase 1	L-serine dehydratase	L-serine dehydratase	probable L-serine dehydratase protein	L-serine dehydratase 1	L-serine dehydratase	L-serine deaminase	Iron-sulfur-dependent L-serine dehydratase single chain form	Iron-sulfur-dependent L-serine dehydratase single chain form	L-serine ammonia-lyase	L-serine deaminase	L-serine dehydratase 1	L-serine dehydratase 1 KEGG: sil:SPO1323 L-serine ammonia-lyase, ev=0.0, 88% identity TIGRFAM: L-serine dehydratase 1: (1.8e-213) PFAM: serine dehydratase alpha chain: (3.3e-146) serine dehydratase beta chain: (7.8e-49)	
HELPY00131	Serine transporter	Serine transporter	Serine transporter SdaC protein	Similar to serine transporter hypothetical protein	conserved gene serine transporter	Similar to serine transporter hypothetical protein	Serine transporter	IPR002091: Aromatic amino acid permease; IPR002422: Amino acid/polyamine transporter, family II; IPR004694: Serine transporter putative HAAAP family, serine transport protein	similar to Salmonella typhi CT18 putative serine transporter putative serine transporter	Serine transporter	L-serine transporter, similar to E. coli nhaB	HAAAP family serine transporter (Serine:H+ symporter), sdaC	serine transporter	Similar to: HI0289, SDAC_HAEIN Serine transporter	Serine transporter SdaC	Putative HAAAP family serine transport protein	serine transporter	threonine/serine transporter	threonine/serine transporter	Evidence 3 : Function proposed based on presence of conserved amino acid motif, structural feature or limited homolgy; PubMedId : 8026499; Product type t : transporter putative serine transport protein (HAAAP family)	serine transport protein	Amino acid transporter, transmembrane	L-serine transporter	Serine transporter	Serine transporter, putative	serine transporter identified by match to protein family HMM PF03222	Serine transporter	serine transporter (P44615) Serine transporter High confidence in function and specificity	serine transporter family protein identified by similarity to SP:P0AAD6; match to protein family HMM PF01490; match to protein family HMM PF03222	
HELPY00132	3-deoxy-D-arabino-heptulosonate 7-phosphate synthase	Phospho-2-dehydro-3-deoxyheptonate aldolase	PHOSPHO-2-DEHYDRO-3-DEOXYHEPTONATE ALDOLASE	Phospho-2-dehydro-3-deoxyheptonate aldolase	similar to AF056968-1|AAC13561.1| percent identity: 66 in 462 aa putative 3-Deoxy-D-arabino-heptulosonate 7-phosphate synthase	probable 2-dehydro-3-deoxyphosphoheptonate aldolase	2-dehydro-3-deoxyphosphoheptonate aldolase	2-dehydro-3-deoxyphosphoheptonate aldolase	SC6E10.09c, aroH, probable 2-dehydro-3-deoxyphosphoheptonate aldolase, len: 450 aa; highly similar to many, especially those from plants e.g.  SW:AROF_ARATH (EMBL:M74819), Dhs1, Arabidopsis thaliana phospho-2-dehydro-3-deoxyheptonate aldolase 1 precursor (525 aa), fasta scores; opt: 1633 z-score: 1839.4 E(): 0, 53.8% identity in 437 aa overlap. The N-terminus is similar (but not identical) to the SW:AROF_STRCO, AroH, Streptomyces coelicolor 2-dehydro-3-deoxyphosphoheptonate aldolase N-terminal sequence determined from purified protein (TVNAKTSPSA GNTDDPLQAP S). Similar to TR:O52308 (EMBL:AF035756) Streptomyces sp.  2-dehydro-3-deoxyphosphoheptonate aldolase (fragment) (448 aa) (90.4% identity in 448 aa overlap). Also similar to TR:Q9Z4X1 (EMBL:AL035654), Aro, S.coelicolor probable 2-dehydro-3-deoxyheptonate aldolase (484 aa) (53.6% identity in 440 aa overlap). An alternative start codon is present at codon 3. Contains Pfam match to entry PF01474 DAHP_synth_2, Class-II DAHP synthetase family putative 2-dehydro-3-deoxyphosphoheptonate aldolase	Phospho-2-dehydro-3-deoxyheptonate aldolase	2-dehydro-3-deoxyphosphoheptonatealdolase	Similar to 3-deoxy-D-arabino-heptulosonate 7-phosphate (DAHP) synthase hypothetical protein	conserved gene 2-keto-3-deoxy-D-arabino-heptulosonate 7-phosphate synthase	Similar to 3-deoxy-D-arabino-heptulosonate 7-phosphate (DAHP) synthase hypothetical protein	identified by match to protein family HMM PF01474; match to protein family HMM TIGR01358 3-deoxy-7-phosphoheptulonate synthase	identified by match to protein family HMM PF01474; match to protein family HMM TIGR01358 3-deoxy-7-phosphoheptulonate synthase	AroG	3-deoxy-7-phosphoheptulonate synthase	Probable 3-deoxy-D-arabino-heptulosonate 7- phosphate synthase AroG	Mb2200c, aroG, len: 462 aa. Equivalent to Rv2178c, len: 462 aa, from Mycobacterium tuberculosis strain H37Rv, (99.8% identity in 462 aa overlap). Probable aroG, 3-deoxy-D-arabino-heptulosonate 7-phosphate synthase similar to many, especially those from plants. FASTA scores: Y15113|M C3DDAH7P_1Morinda citrifolia mRNA for 3-deoxy-D-arabino-heptulosonate 7-phosphate synthase (535 aa) opt: 1421, E(): 0; 48.3% identity in 443 aa overlap. Probable 3-deoxy-D-arabino-heptulosonate 7-phosphate synthase AroG (DAHP synthetase, phenylalanine-repressible)	identified by sequence similarity; putative; ORF located using Blastx/Glimmer/Genemark family II 2-keto-3-deoxy-D-arabino-heptulosonate 7-phosphate synthase	Phospho-2-dehydro-3-deoxyheptonate aldolase	similar to BR1013, identified by sequence similarity to BR1013 and BMEI0971; phospho-2-dehydro-3-deoxyheptonate aldolase, class II Dhs, phospho-2-dehydro-3-deoxyheptonate aldolase, class II	Family II 2-keto-3-deoxy-D-arabino-heptulosonate 7-phosphate synthase	2-dehydro-3-deoxyphosphoheptonatealdolase	PHOSPHO-2-DEHYDRO-3-DEOXYHEPTONATE ALDOLASE	COG3200 3-deoxy-D-arabino-heptulosonate 7-phosphate synthase	Phospho-2-dehydro-3-deoxyheptonate aldolase, class II	3-deoxy-D-arabino-heptulosonate 7-phosphate (DAHP) synthase	
HELPY00134	Putative peroxiredoxin bcp	bacterioferritin comigratory protein	Putative uncharacterized protein	Antioxidant, AhpC/Tsa family	Putative peroxiredoxin	BACTERIOFERRITIN COMIGRATORY PROTEIN	Bacterioferritin comigratory protein	Bacterioferritin comigratory protein	CDS_ID OB0903 bacterioferritin comigratory protein	similar to AL583918-82|CAC29932.1| percent identity: 60 in 155 aa putative bacterioferritin comigratory protein	Putative bacterioferritin comigratory protein	bacterioferritin	Putative peroxiredoxin bcp	Possible bacterioferritin co-migratory protein	Bacterioferritin comigratory protein	Bacterioferritin comigratory homolog	Bacterioferritin comigratory protein	SCE19A.01, hypothetical protein, partial CDS, len: >31 aa; unknown function, similar to members of the alkyl hydroperoxide reductase C/thiol-specific antioxidant family e.g. TR:O53226 (EMBL:AL021185), bcp, Mycobacterium tuberculosis bacterioferritin comigratory protein (157 aa), fasta scores; opt: 124 z-score: 238.1 E(): 6.2e-06, 63.3% identity in 30 aa overlap SCE6.38, unknown, len: 155 aa. Highly similar to many bacterioferritin co migratory proteins which have no known function e.g. Escherichia coli SW:BCP_ECOLI(EMBL:M63654) bacterioferritin co migratory protein, Bcp (156 aa), fasta scores opt: 516 z-score: 621.8 E(): 3.3e-27 51.1% identity in 141 aa overlap. Overlaps and extends into CDS SCE19A.01 on the adjoining cosmid. Contains a Pfam match to entry PF00578 AhpC-TSA, AhpC/TSA family. hypothetical protein	Peroxiredoxin	Bacterioferritin comigratory protein	Bacterioferritin comigratory protein	Bacterioferritin comigratory protein	peroxiredoxin, bacterioferritin comigratory protein homolog, AhpC/TSA family	Similar to bacterioferritin comigratory protein	Probable bacterioferritin comigratory oxidoreductase protein	Highly similar to bacterioferritin comigratory protein hypothetical protein	conserved gene peroxiredoxin, AhpC/TSA family protein	Highly similar to bacterioferritin comigratory protein hypothetical protein	identified by match to protein family HMM PF00578 bacterioferritin comigratory protein	
HELPY00135	Putative uncharacterized protein	Lactate utilization protein C	identified by similarity to OMNI:HP0137; match to protein family HMM PF02589 conserved domain protein	conserved hypothetical protein	Putative uncharacterized protein	Putative	Uncharacterized ACR Hypothetical protein	identified by similarity to GP:27358777; match to protein family HMM PF02589 conserved hypothetical protein	conserved hypothetical protein	Protein of unknown function DUF162	Evidence 4 : Homologs of previously reported genes of unknown function conserved protein of unknown function	uncharacterized conserved protein COG1556	hypothetical protein	Hypothetical protein	conserved hypothetical protein identified by match to protein family HMM PF02589	conserved hypothetical protein (P77433) Hypothetical protein ykgG Specificity unclear	conserved domain protein identified by match to protein family HMM PF02589	Hypothetical protein	Hypothetical protein	Conserved domain protein	Putative uncharacterized protein	Putative uncharacterized protein	conserved hypothetical protein Code: S; COG: COG1556	Putative uncharacterized protein	Putative uncharacterized protein	Putative uncharacterized protein	Putative uncharacterized protein	Putative uncharacterized protein	Putative conserved iron-sulfur protein	
HELPY00136	Conserved hypothetical iron-sulfur protein	Putative iron-sulfur protein	Lactate utilization protein B	SCF43A.06, conserved possible iron-sulfur protein, len: 492 aa; similar to several putative iron-sulfur proteins e.g. SW:YKGF_ECOLI (EMBL:AE000137) Escherichia coli hypothetical protein (475 aa), fasta scores; opt: 1148 z-score: 1249.5 E(): 0, 39.7% identity in 481 aa overlap, which contains 2 putative 4Fe-4S centres.  Contains PS00198 4Fe-4S ferredoxins, iron-sulfur binding region signature putative iron-sulfur protein	Uncharacterized conserved protein	Probable iron-sulphur protein	identified by match to protein family HMM PF00037; match to protein family HMM TIGR00273 iron-sulfur cluster binding protein	Putative iron-sulfur protein	Putative uncharacterized protein	Putative	Conserved hypothetical iron-sulphur protein	conserved Archaeal 4Fe-4S binding domain protein	identified by match to protein family HMM PF00037; match to protein family HMM TIGR00273 iron-sulfur cluster-binding protein	iron-sulfur cluster-binding protein	identified by match to protein family HMM PF00037; match to protein family HMM TIGR00273 iron-sulfur cluster binding protein	Iron-sulfur cluster binding protein	Iron-sulfur cluster binding protein	Best Blastp Hit: pir||F81859 conserved hypothetical iron-sulfur protein NMA1650 [similarity] - Neisseria meningitidis (group A strain Z2491) >gi|7380292|emb|CAB84878.1| (AL162756) conserved hypothetical iron-sulphur protein [Neisseria meningitidis] COG1139 Uncharacterized conserved protein containing conserved hypothetical protein	Evidence 3 : Function proposed based on presence of conserved amino acid motif, structural feature or limited homolgy; Product type e : enzyme putative amino acid dehydrogenase with NAD(P)-binding domain and ferridoxin-like domain	Iron-sulfur cluster binding protein	Iron-sulfur cluster binding protein	iron-sulfur cluster binding protein TIGRFAMsMatches:TIGR00273	Iron-sulfur cluster binding protein	4Fe-4S ferredoxin, iron-sulfur binding	Iron-sulfur cluster binding protein	Iron-sulfur cluster binding protein TIGRFAM: Iron-sulfur cluster binding protein KEGG: bat:BAS3036 iron-sulfur cluster-binding protein	conserved hypothetical iron-sulfur protein	hypothetical protein similarity to COG1139 Uncharacterized conserved protein containing a ferredoxin-like domain(Evalue: 1E-138)	Iron-sulfur cluster binding protein	
HELPY00137	Conserved hypothetical secreted protein	Probable oxidoreductase iron-sulfur subunit	identified by match to protein family HMM PF02754 cysteine-rich domain protein	Putative iron-sulfur protein	Putative uncharacterized protein	Putative	Hypothetical protein	identified by similarity to GP:27358775; match to protein family HMM PF02754 cysteine-rich domain protein	identified by match to protein family HMM PF02754 cysteine-rich domain protein	Protein of unknown function DUF224, cysteine-rich region	Protein of unknown function DUF224, cysteine-rich region	Best Blastp Hit: pir||D81859 conserved hypothetical protein NMA1648 [imported] - Neisseria meningitidis (group A strain Z2491) >gi|7380290|emb|CAB84876.1| (AL162756) conserved hypothetical protein [Neisseria meningitidis] COG0247 Fe-S oxidoreductases conserved hypothetical protein	Evidence 3 : Function proposed based on presence of conserved amino acid motif, structural feature or limited homolgy; Product type e : enzyme putative oxidoreductase	Protein of unknown function DUF224, cysteine-rich region	protein of unknown function DUF224, cysteine-rich region	Fe-S oxidoreductase COG0247	Protein of unknown function DUF224, cysteine-rich region	conserved hypothetical secreted protein	protein of unknown function DUF224, cysteine-rich region	protein of unknown function DUF224, cysteine-rich region domain protein PFAM: protein of unknown function DUF224, cysteine-rich region domain protein KEGG: bur:Bcep18194_A6081 protein of unknown function DUF224, cysteine-rich region	protein of unknown function DUF224, cysteine-rich protein	Fe-S oxidoreductase	cysteine-rich domain protein identified by match to protein family HMM PF02754	protein of unknown function DUF224, cysteine-rich region domain protein PFAM: protein of unknown function DUF224, cysteine-rich region domain protein KEGG: pfo:Pfl_0752 protein of unknown function DUF224, cysteine-rich region	cysteine-rich domain protein	putative Fe-S oxidoreductase Specificity unclear	conserved hypothetical protein Conserved hypothetical protein. Homologyt to nma1648 of N. meiningitidis of 55% (trembl|Q825P5) InterPro: Domain of unknown function DUF224 (IPR004017) Pfam: Domain of unknown function no signal no TMHS	Fe-S oxidoreductase identified by match to protein family HMM PF02754	Fe-S oxidoreductase	
HELPY00138	L-lactate permease	L-lactate permease	L-lactate permease	L-lactate permease	identified by similarity to SP:P33231; similarity to SP:Q46839; match to protein family HMM PF02652; match to protein family HMM TIGR00795 L-lactate/glycolate permease	L-lactate permease	High confidence in function and specificity	L-lactate transport	L-lactate permease	L-lactate permease	L-lactate permease	L-lactate transport	L-lactate permease	L-lactate permease	Glycolate permease glca	L-lactate permease	pseudo	L-lactate permease	L-lactate transport	L-lactate permease	L-lactate permease	L-lactate transport	L-lactate permease	
HELPY00139	L-lactate permease	L-lactate permease	L-lactate transporter	L-lactate permease	L-lactate transport TIGRFAM: L-lactate transport PFAM: L-lactate permease KEGG: dsy:DSY2277 hypothetical protein	L-lactate permease	Transporter, lactate permease (LctP) family	L-lactate permease	L-lactate transport	glycolate permease	L-lactate permease	L-lactate permease	Putative L-lactate permease, LctP family; putative membrane protein	
HELPY00140	A/G-specific adenine glycosylase	CDS_ID OB0896 A/G-specific adenine glycosylase	similar to AF121797-1|AAD21076.1| percent identity: 46 in 293 aa conserved hypothetical protein	Adenine glycosylase	Adenine glycosylase	A/G-specific adenine glycosylase	SCE94.06, mutY, putative adenine glycosylase, len: 308 aa; previously partially sequenced therefore partially identical to TR:E1358524 (EMBL:AJ131213) MutY, putative adenine glycosylase from Streptomyces coelicolor (183 aa) fasta scores; opt: 1220, z-score: 1357.4, E(): 0, (100.0% identity in 183 aa overlap). Also similar to many others e.g. SW:MUTY_SALTY MutY, adenine glycosylase from Salmonella typhimurium (350 aa) fasta scores; opt: 500, z-score: 558.7, E(): 8.3e-24, (39.4% identity in 231 aa overlap). Contains Pfam match to entry PF00730 Endonuclease_3, Endonuclease III. putative adenine glycosylase	A/G-specific DNA glycosylase	Lin1797 protein	A/G-specific adenine glycosylase	A/G-specific Adenine Glycosylase	Similar to A/G-specific adenine glycosylase	A/G-specific adenine glycosylase	Similar to A/G-specific adenine glycosylase hypothetical protein	conserved gene A/G specific adenine glycosylase	Similar to A/G-specific adenine glycosylase hypothetical protein	identified by match to protein family HMM PF00633; match to protein family HMM PF00730; match to protein family HMM TIGR01084 A/G-specific adenine glycosylase	identified by match to protein family HMM PF00633; match to protein family HMM PF00730; match to protein family HMM TIGR01084 A/G-specific adenine glycosylase	A/G-specific adenine glycosylase	identified by similarity to SP:P17802; match to protein family HMM PF00633; match to protein family HMM PF00730; match to protein family HMM TIGR01084 A/G-specific adenine glycosylase	A/G-specific adenine DNA glycosylase	A/G-specific adenine glycosylase	Weakly similar to Escherichia coli A/G-specific adenine glycosylase MutY or MicA or b2961 SWALL:MUTY_ECOLI (SWALL:P17802) (350 aa) fasta scores: E(): 1.5e-31, 31.09% id in 312 aa. Note all 4 iron-sulfur (4fe-4s) binding sites are conserved between these two orthologues. Also similar to Bacillus halodurans adenine glycosylase bh0931 SWALL:Q9KEC2 (EMBL:AP001510) (372 aa) fasta scores: E(): 2.4e-44, 36.74% id in 362 aa putative A/G-specific adenine glycosylase	A/G-specific adenine glycosylase	A/G-specific adenine glycosylase	hypothetical protein, similar to A/G-specific adenine glycosylase	A/G-SPECIFIC ADENINE GLYCOSYLASE	Adenine glycosylase	Ortholog of S. aureus MRSA252 (BX571856) SAR1958 HhH-GPD superfamily base excision DNA repair protein	


HELPY00141	Cytochrome c oxidase, heme b and copper-binding subunit, membrane-bound	Cytochrome c oxidase, subunit CcoN	CDS_ID OB1746; bo3-type cytochrome c oxidase subunit I	Putative cytochrome-c oxidase fixN chain	Cytochrome-c oxidase fixN chain, heme and copper binding subunit	Cbb3-type cytochrome oxidase, subunit 1	Probable cytochrome c oxidase	cb-type cytochrome c oxidase subunit I	Probable cytochrome-c oxidase, subunit I	identified by match to protein family HMM PF00115; match to protein family HMM TIGR00780 cytochrome c oxidase, cbb3-type, subunit I	Cytochrome c oxidase subunit 1	Cb-type cytochrome C oxidase subunit I	similar to BR0363, cytochrome c oxidase, cbb3-type, subunit I CcoN, cytochrome c oxidase, cbb3-type, subunit I	Cytochrome oxidase	Cbb3-type cytochrome oxidase, subunit 1	Cytochrome-cbb3 oxidase, subunit I	identified by match to protein family HMM PF00115; match to protein family HMM TIGR00780 cytochrome c oxidase, cbb3-type, subunit I	Cbb3-type cytochrome oxidase, subunit 1	identified by similarity to SP:P98055; match to protein family HMM PF00115; match to protein family HMM TIGR00780 cytochrome c oxidase, cbb3-type, subunit I	Cytochrome c oxidase cbb3-type, subunit I	Cytochrome c oxidase cbb3-type, subunit I	Cytochrome c oxidase cbb3-type, subunit I	Best Blastp Hit: pir||E81050 cytochrome-c oxidase (EC 1.9.3.1) fixN chain NMB1725 [similarity] - Neisseria meningitidis (group B strain MD58, group A strain Z2491) >gi|7226979|gb|AAF42070.1| (AE002522) cytochrome c oxidase, subunit I [Neisseria meningitidis MC58] >gi|7380611|emb|CAB85200.1| (AL162757) cytochrome c oxidase subunit [Neisseria meningitidis] COG0843 Cytochrome c oxidase, heme b and; CcoN putative cytochrome c oxidase subunit	Cytochrome c oxidase, subunit I:Cytochrome c oxidase cbb3-type, subunit I	Evidence 2a : Function of homologous gene experimentally demonstrated in an other organism; Product type c : carrier Cytochrome c oxidase, cbb3-type, subunit I	Citation: Zeilstra-Ryalls, Kaplan, 1995, J.  Bacteriol. 177:6422-6431; Toledo-Cuevas, et al., 1998, Biochim. Biophys. Acta, 1365:421-434. Cbb3-type cytochrome oxidase CcoN subunit	Cytochrome c oxidase, cbb3-type, subunit I	cytochrome c oxidase, cbb3-type, subunit I	cytochrome c oxidase, cbb3-type, subunit I	
HELPY00142	Cytochrome c oxidase, monoheme subunit, membrane- bound	Cytochrome-c oxidase fixO chain	Cbb3-type cytochrome oxidase, cytochrome c subunit	identified by match to protein family HMM PF02433; match to protein family HMM TIGR00781 cytochrome c oxidase, cbb3-type, subunit II	Probable cytochrome-c oxidase, subunit II	identified by match to protein family HMM PF02433; match to protein family HMM TIGR00781 cytochrome c oxidase, cbb3-type, subunit II	Cb-type cytochrome C oxidase subunit II	Cytochrome oxidase	Putative cytochrome oxidase subunit	cytochrome c oxidase, monoheme subunit, membrane-bound	Cbb3-type cytochrome oxidase, cytochrome c subunit	identified by similarity to GB:AAM76065.1; match to protein family HMM PF02433; match to protein family HMM TIGR00781 cytochrome c oxidase, cbb3-type, subunit II	Cytochrome C oxidase, mono-heme subunit/FixO	Best Blastp Hit: pir||D81050 cytochrome c oxidase, chain II NMB1724 [imported] - Neisseria meningitidis (group B strain MD58) >gi|7226978|gb|AAF42069.1| (AE002522) cytochrome c oxidase, subunit II [Neisseria meningitidis MC58]; CcoO putative cytochrome c oxidase subunit	cytochrome c oxidase, cbb3-type, subunit II	Cytochrome C oxidase, mono-heme subunit/FixO	cytochrome c oxidase, cbb3-type, subunit II	cytochrome c oxidase, cbb3-type, subunit II	Cytochrome C oxidase, mono-heme subunit/FixO	cytochrome-c oxidase fixO chain	cytochrome c oxidase, cbb3-type, subunit II TIGRFAMsMatches:TIGR00781	putative FixO cytochrome-cbb3 oxidase subunit similarity:fasta; with=UniProt:Q92ZX7 (EMBL:A95302); Rhizobium meliloti (Sinorhizobium meliloti).; FixO3 cytochrome-c oxidase subunit.; length=250; id 80.800; 250 aa overlap; query 1-250; subject 1-250	Cytochrome C oxidase, mono-heme subunit/FixO	cytochrome c oxidase, cbb3-type, subunit II TIGRFAM: cytochrome c oxidase, cbb3-type, subunit II: (3.4e-154) PFAM: cytochrome C oxidase, mono-heme subunit/FixO: (9.5e-165) KEGG: sil:SPO3525 cytochrome c oxidase, cbb3-type, subunit II, ev=1e-127, 90% identity	cytochrome c oxidase, cbb3-type, subunit II	cytochrome c oxidase monoheme subunit	Cytochrome c oxidase, cbb3-type, subunit II	putative cytochrome c oxidase subunit	
HELPY00143	Cbb3-type cytochrome c oxidase subunit Q	Cb-type cytochrome C oxidase subunit IV	Putative Cytochrome oxidase	cytochrome c oxidase subunit Q	cb-type cytochrome c oxidase subunit IV Family membership	cytochrome c oxidase, cbb3-type, subunit IV identified by match to protein family HMM TIGR02736	Cytochrome c oxidase, cbb3-type, subunit IV	Cytochrome c oxidase, cbb3-type, subunit IV	Cytochrome c oxidase, cbb3-type, subunit IV	Cb-type cytochrome c oxidase subunit IV	Cytochrome c oxidase, Cbb3-type, CcoQ subunit	Cytochrome c oxidase, Cbb3-type, CcoQ subunit	Cytochrome c oxidase, Cbb3-type, CcoQ subunit	Cbb3-type cytochrome c oxidase subunit Q	Cytochrome coxidase subunit Q	Cytochrome C oxidase subunit Q	Cytochrome c oxidase subunit Q	
HELPY00144	Cytochrome c oxidase, diheme subunit, membrane- bound	cytochrome-c oxidase fixP chain	Probable cytochrome-c oxidase, subunit III	identified by match to protein family HMM PF00034; match to protein family HMM TIGR00782 cytochrome c oxidase, cbb3-type, subunit III	Cb-type cytochrome C oxidase subunit III	similar to BR0360, cytochrome c oxidase, cbb3-type, subunit III CcoP, cytochrome c oxidase, cbb3-type, subunit III	Cytochrome oxidase	Cytochrome c oxidase, cbb3-type, subunit III	Cytochrome-cbb3 oxidase, subunit III	identified by similarity to GB:AAC44519.1; match to protein family HMM PF00034; match to protein family HMM TIGR00782 cytochrome c oxidase, cbb3-type, subunit III	Cytochrome c oxidase cbb3-type, subunit III	Cytochrome c heme-binding site:Cytochrome c, class I:Cytochrome c oxidase cbb3-type, subunit III:Cytochrome c, class IC	Class I diheme cytochrome c, also called FixP Citation: Biochim Biophys Acta. 1998 1365(3):421-434. Cbb3-type cytochrome c oxidase CcoP subunit	Cytochrome c, class I	cytochrome c oxidase, cbb3-type, subunit III TIGRFAMsMatches:TIGR00782	cytochrome c oxidase, cbb3-type, subunit III TIGRFAM: cytochrome c oxidase, cbb3-type, subunit III: (1.3e-149) PFAM: cytochrome c, class I: (8.3e-09) KEGG: sil:SPO3523 cytochrome c oxidase, cbb3-type, subunit III, ev=1e-125, 71% identity	cytochrome C oxidase, fixP chain (cbb3-type subunit III) protein Similar to FixP [Rhizobium etli] Similar to entrez-protein:NP_659749.1 Putative location:bacterial inner membrane Psort-Score: 0.1298	Cytochrome c oxidase, cbb3-type, subunit III	Cytochrome c oxidase, cbb3-type, subunit III precursor	cytochrome c oxidase diheme subunit	cytochrome c oxidase, cbb3-type, subunit III	cytochrome c oxidase, cbb3-type, subunit III	Cytochrome c oxidase, cbb3-type, subunit III	Cytochrome c oxidase, cbb3-type, subunit III	cytochrome c oxidase, cbb3-type, subunit III	cytochrome c oxidase, cbb3-type, subunit III	cytochrome c oxidase, Cbb3-type, subunit III identified by match to protein family HMM PF00034; match to protein family HMM TIGR00782	cytochrome c oxidase, cbb3-type, subunit III TIGRFAM: cytochrome c oxidase, cbb3-type, subunit III PFAM: cytochrome c, class I KEGG: pol:Bpro_4302 cytochrome c oxidase, cbb3-type, subunit III	cytochrome c oxidase, cbb3-type, subunit III TIGRFAM: cytochrome c oxidase, cbb3-type, subunit III PFAM: cytochrome c, class I KEGG: hch:HCH_02273 cytochrome c oxidase, cbb3-type, subunit III	
HELPY00145	Putative uncharacterized protein	hypothetical protein	hypothetical protein hypothetical protein	Putative uncharacterized protein	Putative uncharacterized protein	Putative uncharacterized protein	Putative uncharacterized protein	
HELPY00146	Putative uncharacterized protein	Putative	hypothetical protein	conserved hypothetical protein hypothetical protein	Putative uncharacterized protein	Putative uncharacterized protein	Putative uncharacterized protein	
HELPY00147	Putative uncharacterized protein	hypothetical protein	hypothetical protein hypothetical protein	Putative uncharacterized protein	Putative uncharacterized protein	
HELPY00149	Putative uncharacterized protein	SCD12A.09c, conserved hypothetical protein, len: 282 aa; similar to TR:AAF10587 (EMBL:AE001953) Deinococcus radiodurans conserved hypothetical protein DR1011, 301 aa; fasta scores: opt: 762 z-score: 923.2 E(): 0; 47.6% identity in 275 aa overlap conserved hypothetical protein	Putative uncharacterized protein	Putative uncharacterized protein	identified by similarity to OMNI:NTL01AA00225; match to protein family HMM PF02642 conserved hypothetical protein	conserved hypothetical protein	Putative uncharacterized protein TTHA1568	Similar to Chlamydia trachomatis hypothetical protein Ct262 SWALL:O84264 (EMBL:AE001299) (256 aa) fasta scores: E(): 8.2e-55, 54.72% id in 254 aa, and to Deinococcus radiodurans hypothetical protein Dr1011 SWALL:Q9RVL6 (EMBL:AE001953) (301 aa) fasta scores: E(): 6.5e-26, 35.15% id in 256 aa conserved hypothetical protein	Putative uncharacterized protein	Putative	Predicted periplasmic solute-binding protein	Putative uncharacterized protein	protein of unknown function DUF191	protein of unknown function DUF191	Putative uncharacterized protein	protein of unknown function DUF191 PFAM: protein of unknown function DUF191: (6e-72) KEGG: dra:DR1011 hypothetical protein, ev=1e-113, 76% identity	conserved hypothetical protein	protein of unknown function DUF191	hypothetical protein	Conserved hypothetical protein outer membrane protein	protein of unknown function DUF191 PFAM: protein of unknown function DUF191 KEGG: aba:Acid345_3445 protein of unknown function DUF191	Conserved hypothetical protein outer membrane protein	conserved hypothetical protein identified by match to protein family HMM PF02642	conserved hypothetical protein	conserved hypothetical protein Function unclear	protein of unknown function DUF191 PFAM: protein of unknown function DUF191 KEGG: fra:Francci3_4422 protein of unknown function DUF191	protein of unknown function DUF191 PFAM: protein of unknown function DUF191 KEGG: gme:Gmet_3380 protein of unknown function DUF191	hypothetical cytosolic protein	Hypothetical protein	
HELPY00148	Conserved hypothetical membrane protein	conserved hypothetical membrane protein	conserved hypothetical protein hypothetical protein	Putative uncharacterized protein	Putative uncharacterized protein	Putative uncharacterized protein	
HELPY00150	Protein recA	recombination protein	Protein recA	Protein recA	Protein recA	Protein recA	Protein recA	Protein recA	Protein recA	Protein recA	Protein recA	Protein recA	Protein recA	CDS_ID OB1624; multifunctional protein; recombinase RecA	Protein recA	similar to U04837-1|AAB36572.1| percent identity: 71 in 371 aa recombination protein RecA	Protein recA	recombination protein recA	Protein recA	Protein recA	Protein recA	Protein recA	Protein recA	Protein recA	Protein recA	Protein recA	Protein recA	SC4H8.08, recA, recombinase A, len: 374 aa; highly similar to many e.g. SW:RECA_STRLI (EMBL:X76076) recombinase A protein (RecA) from Streptomyces lividans (374 aa), fasta scores; opt: 2372 z-score: 3058.5 E(): 0, 99.7% identity in 374 aa overlap. Contains PS00017 ATP/GTP-binding site motif A (P-loop) and PS00321 recA signature recombinase A	Protein recA	
HELPY00151	Enolase	enolase	enolase (2-phosphoglycerate dehydratase)	Enolase	Enolase	Enolase	Enolase	Enolase	Enolase	Enolase	Enolase	Enolase	Enolase	Enolase	CDS_ID OB2434; 2-phosphoglycerate dehydratase enolase	Enolase	similar to AX064945-1|CAC25712.1| percent identity: 93 in 425 aa putative enolase	Enolase	enolase	Enolase	Enolase	Enolase	Enolase	Enolase	Enolase	Enolase	Enolase	Enolase	SCE41.05c, eno, enolase, len: 426 aa; similar to SW:ENO_ECOLI (EMBL:X82400) Escherichia coli enolase (EC 4.2.1.11) Eno, 431 aa; fasta scores: opt: 1603 z-score: 1807.6 E(): 0; 60.6% identity in 419 aa overlap. Contains Pfam match to entry PF00113 enolase, Enol-ase and match to Prosite entry PS00164 Enolase signature enolase	
HELPY00152	Putative uncharacterized protein	Putative	Putative uncharacterized protein	hypothetical protein	conserved hypothetical protein hypothetical protein	Putative uncharacterized protein	Putative uncharacterized protein	Putative uncharacterized protein	Putative uncharacterized protein	Putative uncharacterized protein	Putative uncharacterized protein	
HELPY00153	Putative uncharacterized protein	Putative uncharacterized protein	Putative	Putative uncharacterized protein	hypothetical protein	putative periplasmic protein	conserved hypothetical protein hypothetical protein	conserved hypothetical protein	Putative uncharacterized protein	Putative periplasmic protein	Putative uncharacterized protein	Putative uncharacterized protein	Putative uncharacterized protein	Putative uncharacterized protein	Putative uncharacterized protein	Putative uncharacterized protein	
HELPY00154	Shikimate kinase	shikimate kinase	Putative shikimate kinase	Shikimate kinase	SHIKIMATE KINASE	Putative shikimate kinase	Shikimate kinase	Shikimate kinase	Shikimate kinase 1	CDS_ID OB2455 shikimate kinase	similar to AL583918-129|CAC30025.1| percent identity: 45 in 167 aa shikimate kinase	Putative shikimate kinase	Shikimate kinase	Shikimate kinase	Shikimate kinase I	Shikimate kinase	Shikimate kinase	SC9C5.19c, aroK, shikimate kinase I, len: 171 aa; similar to SW:AROK_ECOLI (EMBL:X80167) Escherichia coli shikimate kinase I (EC 2.7.1.71) AroK, 172 aa; fasta scores: opt: 331 z-score: 376.4 E(): 1.7e-13; 38.6% identity in 166 aa overlap. Contains Pfam match to entry PF01202 SKI, Shikimate kinase and matches to Prosite entries PS00017 ATP/GTP-binding site motif A (P-loop) and PS01128 Shikimate kinase signature shikimate kinase I	Shikimate kinase	Shikimate kinase	Lin1861 protein	Shikimate kinase	Residues 1 to 225 of 225 are 100 pct identical to residues 16 to 240 of a 240 aa protein from Escherichia coli pir: A65134 shikimate kinase I	Shikimate kinase 1	Shikimate kinase	Shikimate kinase	Shikimate kinase	Shikimate kinase	Shikimate kinase 1	
HELPY00156	Lipopolysaccharide 1,2-glucosyltransferase	Putative lipopolysaccharide biosynthesis protein	lipopolysaccharide 1,2-glycosyltransferase	Glycosyltransferase	lipopolysaccharide 1,2-glucosyltransferase High confidence in function and specificity	Lipopolysaccharide biosynthesis glycosyltransferase	Putative glucosyl transferase	Putative lipopolysaccharide biosynthesis protein	Lipopolysaccharide1,2-glycosyltransferase	Lipopolysaccharide 1,2-glycosyltransferase	
HELPY00155	Putative uncharacterized protein	Putative	Putative uncharacterized protein	Hypothetical protein	hypothetical protein	Hypothetical protein	general glycosylation pathway protein	conserved hypothetical protein hypothetical protein	conserved hypothetical protein KEGG: she:Shewmr4_0541 hypothetical protein	hypothetical protein KEGG: cjr:CJE1262 general glycosylation pathway protein	general glycosylation pathway protein	Hypothetical protein	General glycosylation pathway protein	General glycosylation pathway protein	Putative uncharacterized protein	Putative uncharacterized protein	General glycosylation pathway protein	KEGG: shn:Shewana3_0540 hypothetical protein conserved hypothetical protein	Putative integral membrane protein	General glycosylation pathway protein	General glycosylation pathway protein	General glycosylation pathway protein	Putative uncharacterized protein	General glycosylation pathway protein	Putative membrane protein	Putative uncharacterized protein	Putative uncharacterized protein	Putative general glycosylation pathway protein PglG	General glycosylation pathway protein	
HELPY00157	Putative beta-lactamase hcpD	Putative beta-lactamase hcpD precursor	cysteine-rich protein D	Sel1 domain protein repeat-containing protein precursor	conserved hypothetical protein (Q9ZMS0) Putative beta-lactamase hcpD precursor (EC 3.5.2.6) (Cysteine-rich protein D) (PBP 4) (Penicillin-binding protein 4) Specificity unclear	Sel1-like protein KEGG: rpc:RPC_4775 Sel1-like	Putative Beta-lactamase	Sel1-like repeat protein	Sel1 domain protein repeat-containing protein precursor	Sel1 domain protein repeat-containing protein	Putative uncharacterized protein	Cysteine-rich protein D	Cysteine-rich protein D	Cystein-rich protein D	
HELPY00159	UPF0082 protein HP_0162	hypothetical conserved protein	UPF0082 protein SpyM3_0231/SPs1628	UPF0082 protein MYPE8020	UPF0082 protein BMEI0321	UPF0082 protein MMOB1910	UPF0082 protein SMU_1789c	UPF0082 protein yeeN	UPF0082 protein LJ_0904	UPF0082 protein CA_C2295	UPF0082 protein UUR10_0292	Residues 1 to 238 of 238 are 99 pct identical to residues 1 to 238 of a 238 aa protein from Escherichia coli K12 ref: NP_416490.1 orf, conserved hypothetical protein	UPF0082 protein SAV0669	UPF0082 protein MYCGA1330	conserved hypothetical protein	UPF0082 protein lp_2253	identified by similarity to OMNI:SA0727; match to protein family HMM PF01709; match to protein family HMM TIGR01033 conserved hypothetical protein TIGR01033	UPF0082 protein UU295	Hypothetical cytosolic protein	identified by similarity to PIR:AC3292; match to protein family HMM PF01709; match to protein family HMM TIGR01033 conserved hypothetical protein TIGR01033	conserved hypothetical protein	Hypothetical UPF0082 protein SE0437	identified by similarity to SP:Q9ZMR9; match to protein family HMM PF01709; match to protein family HMM TIGR01033 conserved hypothetical protein TIGR01033	conserved protein YrbC	conserved hypothetical protein	COG0217 Uncharacterized conserved protein hypothetical protein	UPF0082 protein ycdB	similar to Salmonella typhi CT18 conserved hypothetical protein conserved hypothetical protein	UPF0082 protein HH_1604	
HELPY00160	Delta-aminolevulinic acid dehydratase	delta-aminolevulinic acid dehydratase (porphobilinogen synthase)	Delta-aminolevulinic acid dehydratase	Delta-aminolevulinic acid dehydratase	Delta-aminolevulinic acid dehydratase	CDS_ID OB2066; delta-aminolevulinic acid dehydratase porphobilinogen synthase	similar to U00018-13|AAA17246.1| percent identity: 60 in 329 aa putative delta-aminolevulinic acid dehydratase	Delta-aminolevulinic acid dehydratase	Delta-aminolevulinic acid dehydratase	Delta-aminolevulinic acid dehydratase	Delta-aminolevulinic acid dehydratase	SCE68.09c, hemB, delta-aminolevulinic acid dehydratase, len: 330 aa; previously sequenced as SW:HEM2_STRCO (EMBL:U19249) (330 aa). Contains probable coiled-coil from 218 to 252 (35 residues) (Max score: 1.530, probability 0.97). Contains Pfam match to entry PF00490 ALAD, Delta-aminolevulinic acid dehydratase and PS00169 Delta-aminolevulinic acid dehydratase active site delta-aminolevulinic acid dehydratase	Delta-aminolevulinic acid dehydratase	Delta-aminolevulinic acid dehydratase	Delta-aminolevulinic acid dehydratase	Residues 1 to 335 of 335 are 99 pct identical to residues 1 to 335 of a 335 aa protein from Escherichia coli O157:H7 ref: NP_308450.1 5-aminolevulinate dehydratase	Delta-aminolevulinic acid dehydratase	HemB protein	similar to delta-aminolevulinic acid dehydratases (porphobilinogen synthase) hypothetical protein	conserved gene porphobilinogen synthase	similar to delta-aminolevulinic acid dehydratases (porphobilinogen synthase) hypothetical protein	identified by similarity to SP:P50915; match to protein family HMM PF00490 delta-aminolevulinic acid dehydratase	porphobilinogen synthase	Delta-aminolevulinic acid dehydratase	Delta-aminolevulinic acid dehydratase	identified by similarity to SP:P30950; match to protein family HMM PF00490 porphobilinogen synthase	Delta-aminolevulinic acid dehydratase	Delta-aminolevulinic acid dehydratase	Mb0525, hemB, len: 329 aa. Equivalent to Rv0512, len: 329 aa, from Mycobacterium tuberculosis strain H37Rv, (99.7% identity in 329 aa overlap). Probable hemB, delta-aminolevulinic acid dehydratase (EC 4.2.1.24), equivalent to 46723|HEM2_MYCLE DELTA-AMINOLEVULINIC ACID DEHYDRATASE from Mycobacterium leprae (329 aa). Also highly similar to many e.g. P54919|HEM2_STRCO from Streptomyces coelicolor (330 aa); HEM2_ECOLI|P15002 from Escherichia coli (323 aa), FASTA scores: opt: 942, E(): 0, (47.6% identity in 317 aa overlap); etc. Contains PS00169 Delta-aminolevulinic acid dehydratase active site. BELONGS TO THE ALADH FAMILY. COFACTOR: ZINC. PROBABLE DELTA-AMINOLEVULINIC ACID DEHYDRATASE HEMB (PORPHOBILINOGEN SYNTHASE) (ALAD) (ALADH)	
HELPY00161	Signal-transducing protein, histidine kinase	

HELPY00163	Response regulator	Putative TRANSCRIPTIONAL REGULATOR	response regulator	response regulator (P48259) Probable transcriptional regulator ycf27 (OmpR-like protein) High confidence in function and specificity	Response regulator	Response regulator	Response regulator	
HELPY00164	Putative uncharacterized protein	Putative	Putative uncharacterized protein	hypothetical protein	conserved hypothetical protein hypothetical protein	Putative uncharacterized protein	Putative uncharacterized protein	Putative uncharacterized protein	Putative uncharacterized protein	
HELPY00165	Putative uncharacterized protein	hypothetical protein	conserved hypothetical protein	conserved hypothetical protein hypothetical protein	Putative uncharacterized protein	Putative uncharacterized protein	Putative uncharacterized protein	Putative uncharacterized protein	
HELPY00166	Uncharacterized protease HP_0169	Putative protease	Collagenase	Putative protease	Putative uncharacterized protein yegQ	Peptidase, U32 family	Protease	Collagenase and related proteases	Putative protease	Lin0960 protein	Residues 48 to 500 of 500 are 99 pct identical to residues 1 to 453 of a 453 aa protein from Escherichia coli O157:H7 EDL933 ref: NP_288589.1 orf, conserved hypothetical protein	Putative protease	Peptidase family U32	Protease	Collagenase	Similar to putative protease YegQ of Escherichia coli	identified by match to protein family HMM PF01136 peptidase, U32 family	Peptidase family U32	Probable protease	peptidase, U32 family	Protease	identified by similarity to SP:P76403; match to protein family HMM PF01136 peptidase, U32 family	Peptidase U32; Biological Process: proteolysis and peptidolysis (GO:0006508), Molecular Function: peptidase activity (GO:0008233) putative protease YrrO	Protease	IPR001539: Peptidase U32 putative protease	similar to Salmonella typhi CT18 putative protease putative protease	Putative uncharacterized protein	Putative uncharacterized protein gbs0763	hypothetical protein, similar to protease	
HELPY00167	Putative uncharacterized protein	Putative uncharacterized protein	Putative	hypothetical protein	conserved hypothetical protein	conserved hypothetical protein (Q18823) Laminin-like protein C54D1.5 precursor hypothetical protein	conserved hypothetical protein	Putative uncharacterized protein	Putative uncharacterized protein	Putative uncharacterized protein	Putative uncharacterized protein	Putative uncharacterized protein	Putative uncharacterized protein	Putative uncharacterized protein	Putative uncharacterized protein	Putative uncharacterized protein	Putative uncharacterized protein	Putative uncharacterized protein	
HELPY00168	Peptide chain release factor 2	peptide chain release factor 2 in translation	Peptide chain release factor 2	Putative peptide chain release factor 2	Peptide chain release factor 2, programmed frameshift	Peptide chain release factor 2	Bacterial Peptide Chain Release Factor 2	Putative peptide chain release factor	Peptide chain release factor 2	Peptide chain release factor 2	Peptide chain release factor 2	CDS_ID OB2495 peptide chain release factor RF-2	similar to AE000758-12|AAC07656.1| percent identity: 45 in 367 aa putative translation releasing factor RF-2	Probable peptide chain release factor RF-2	translation releasing factor RF-2	Peptide chain release factor 2	Translation peptide releasing factor RF-2	Protein chain release factor B	Peptide chain release factor 2	Peptide chain release factor 2 in translation	Peptide chain release factor 2	SCE59.31c, prfB, chain release factor 2, len: 368 aa; identical to previously sequenced SW:RF2_STRCO (EMBL:D86821) Streptomyces coelicolor peptide chain release factor 2 (RF-2) PrfB, 368 aa. Contains Pfam match to entry PF00472 RF-1, Prokaryotic-type class I peptide chain release factors and match to Prosite entry PS00745 Prokaryotic-type class I peptide chain release factors signature chain release factor 2	Protein chain release factor B	Protein chain release factor B	Peptide chain release factor 2	Peptide chain release factor 2	Peptide chain release factor 2	Peptide chain release factor 2	Peptide chain release factor 2	
HELPY00169	Molybdopterin biosynthesis protein	Molybdenum cofactor biosynthesis protein	Molybdopterin biosynthesis	similar to AE004728-2|AAG06416.1| percent identity: 33 in 383 aa putative molybdopterin bioynthesis protein MoeA	Molybdopterin biosynthesis	Molybdopterin biosynthesis enzyme	Residues 1 to 411 of 411 are 98 pct identical to residues 1 to 411 of a 411 aa protein from Escherichia coli K12 ref: NP_415348.1 molybdopterin biosynthesis	Molybdopterin biosynthesis protein	Molybdopterin molybdenumtransferase	Putative molybdopterin biosynthesis moea protein	Molybdopterin biosynthesis protein MoeA	identified by match to protein family HMM PF00994; match to protein family HMM PF03453; match to protein family HMM PF03454; match to protein family HMM TIGR00177 molybdopterin biosynthesis MoeA protein, putative	molybdopterin biosynthesis MoeA protein	Molybdopterin biosynthesis moeA protein	Molybdopterin biosynthesis protein moeA	identified by match to protein family HMM PF00994; match to protein family HMM PF03453; match to protein family HMM PF03454; match to protein family HMM TIGR00177 molybdopterin biosynthesis MoeA protein, putative	Molybdopterin biosynthesis protein	identified by sequence similarity; putative; ORF located using Blastx/Glimmer/Genemark molybdopterin biosynthesis	IPR001453: Molybdenum cofactor biosynthesis protein; IPR008285: Molybdenum cofactor biosynthesis protein, C-terminal molybdopterin biosynthesis protein	similar to Salmonella typhi CT18 molybdopterin biosynthesis MoeA protein molybdopterin biosynthesis MoeA protein	Molybdopterin biosynthesis enzyme	Molybdopterin biosynthesis	molybdopterin biosynthesis protein moeA	MOLYBDOPTERIN BIOSYNTHESIS PROTEIN	Molybdopterin biosynthesis protein	Ortholog of S. aureus MRSA252 (BX571856) SAR2357 putative molybdenum cofactor biosynthesis protein	molybdopterin biosynthesis protein moeA	molybdopterin biosynthesis protein	Evidence 2a : Function of homologous gene experimentally demonstrated in an other organism; Product type e : enzyme molybdopterin biosynthesis protein	
HELPY00170	Flagellar biosynthetic protein fliR	Flagellar biosynthetic protein FliR	FLAGELLAR BIOSYNTHETIC PROTEIN FLIR	Flagellar biosynthetic protein fliR	Flagellar biosynthetic protein fliR	CDS_ID OB1573; required for flagellar formation flagellar protein	Putative type III secretion inner membrane protein SctT	flagellar biosynthesis protein FliR	Flagellar biosynthetic protein fliR	Flagellar biosynthetic protein fliR	Flagellar biosynthetic protein fliR	Flagellar biosynthetic protein fliR	Flagellar biosynthetic protein fliR	Lin0686 protein	Flagellar biosynthetic protein fliR	Flagellar biosynthetic protein fliR	Flagellar biosynthetic protein fliR	Flagellar biosynthetic protein fliR	Flagellar biosynthetic protein fliR	Flagellar biosynthetic protein fliR	conserved gene flagellar biosynthetic protein FliR	Flagellar biosynthetic protein fliR	identified by similarity to SP:P35537; similarity to SP:Q45975; match to protein family HMM PF01311 flagellar biosynthetic protein FliR	identified by similarity to SP:P35537; match to protein family HMM PF01311; match to protein family HMM TIGR01400 flagellar biosynthetic protein FliR	Flagellar biosynthetic protein fliR	InterProMatches:IPR006303; required for flagellar formation, Biological Process: protein transport (GO:0015031), Cellular Component: integral to membrane (GO:0016021), Cellular Component: flagellum (GO:0019861) flagellar protein	flagellar biosynthetic protein FliR	identified by sequence similarity; putative; ORF located using Blastx/Glimmer/Genemark flagellar biosynthetic protein	IPR002010: Bacterial export protein, family 1 putative flagellar biosynthetic protein	
HELPY00171	Putative uncharacterized protein	identified by match to protein family HMM PF04401 membrane protein, putative	Putative uncharacterized protein	Putative	probable transmembrane protein	Membrane protein, putative	hypothetical protein	hypothetical protein	putative integral membrane protein	conserved hypothetical protein hypothetical protein	putative transmembrane protein KEGG: neu:NE0081 possible transmembrane protein	membrane protein, putative identified by match to protein family HMM PF04401	Putative uncharacterized protein	Putative membrane protein	Putative uncharacterized protein	Putative uncharacterized protein	Putative integral membrane protein	jgi|Lotgi1|113896|e_gw1.18.275.1	Putative integral membrane protein	Putative integral membrane protein	Putative uncharacterized protein	Putative uncharacterized protein	Putative uncharacterized protein	Conserved hypothetical integral membrane protein	Putative uncharacterized protein	Putative uncharacterized protein	
HELPY00172	Uncharacterized protein HP_0175	PEPTIDYL-PROLYL CIS-TRANS ISOMERASE	CDS_ID OB1148 post-translocation molecular chaperone	similar to cell binding factor 2 precursor	PpiC-type peptidyl-prolyl cis-trans isomerase	Peptidil-prolyl cis-trans isomerase	Foldase protein prsA	Foldase protein prsA	Parvulin-like PPIase	Peptidyl-prolyl cis-trans isomerase	PpiC-type peptidyl-prolyl cis-trans isomerase	Putative isomerase rotamase signal peptide protein	identified by match to protein family HMM PF00639 PPIC-type PPIASE domain protein	identified by similarity to SP:Q46105; match to protein family HMM PF00639 major antigenic peptide PEB4	Peptidyl prolyl cis-trans isomerase D signal peptide protein	pric/parvulin family of rotamase; Molecular Function: isomerase activity (GO:0016853) putative PpiC-type peptidyl-prolyl cis-trans isomerase	Putative uncharacterized protein	similar to BR1943, peptidyl-prolyl cis-trans isomerase peptidyl-prolyl cis-trans isomerase	Peptidyl-prolyl cis-trans isomerase	Hypothetical protein JHP0161 precursor	Peptidyl-prolyl cis-trans isomerase family protein	PpiC-type peptidyl-prolyl cis-trans isomerase	peptidyl-prolyl cis-trans isomerase (protein export protein)	PpiC-type peptidyl-prolyl cis-trans isomerase	PpiC-type peptidyl-prolyl cis-trans isomerase	Protein export protein PrsA precursor	PpiC-type peptidyl-prolyl cis-trans isomerase	PpiC-type peptidyl-prolyl cis-trans isomerase	Parvulin-like peptidyl-prolyl isomerase	
HELPY00173	Fructose-bisphosphate aldolase	fructose-bisphosphate aldolase	Fructose-bisphosphate aldolase	Fructose-bisphosphate aldolase, class II	Fructose-bisphosphate aldolase	FRUCTOSE-BISPHOSPHATE ALDOLASE	Fructose-1,6-biphosphate aldolase	FRUCTOSE-BISPHOSPHATE ALDOLASE	fructose-bisphosphate aldolase	Fructose-bisphosphate aldolase	Fructose-bisphosphate aldolase	Fructose-bisphosphate aldolase	Fructose-bisphosphate aldolase	Tagatose-bisphosphate aldolase	Fructose-1,6-bisphosphate aldolase	Fructose-biphosphate aldolase	Fructose-1,6-bisphosphate aldolase, class II	FbaA protein	Fructose-bisphosphate aldolase, class-II	Fructose-bisphosphate aldolase	fructose-bisphosphate aldolase	Probable fructose-bisphosphate aldolase protein	Fructose-bisphosphate aldolase	Fructose-bisphosphate aldolase	Fructose-bisphosphate aldolase	fructose-bisphosphate aldolase class II	Fructose-bisphosphate aldolase	fructose-bisphosphate aldolase	Fructose-1,6-bisphosphate aldolase class II	
HELPY00174	Elongation factor P	elongation factor P	translation elongation factor P	Elongation factor P	Elongation factor P	Elongation factor P	Elongation factor P	Elongation factor P	Elongation factor P	Elongation factor P	Elongation factor P	CDS_ID OB1895 translation elongation factor EF-P	Elongation factor P	similar to X99289-1|CAA67673.1| percent identity: 91 in 187 aa elongation factor P	Elongation factor P 2	Elongation factor P	Elongation factor P 2	Elongation factor P	Elongation factor P	Elongation factor P	Elongation factor P	Elongation factor P	Elongation factor P	SC9C5.15c, efp, elongation factor P, len: 188 aa; similar to SW:EFP_BRELA (EMBL:X99289) Brevibacterium lactofermentum elongation factor P Efp, 187 aa; fasta scores: opt: 742 z-score: 903.7 E(): 0; 60.6% identity in 188 aa overlap. Contains Pfam match to entry PF01132 EFP, Elongation factor P (EF-P) and match to Prosite entry PS01275 Elongation factor P signature elongation factor P	Elongation factor P	Elongation factor P	Elongation factor P	Elongation factor P	Elongation factor P	
HELPY00175	Spore coat polysaccharide biosynthesis protein E	Sialic acid synthase	N-acetylneuraminate synthase	identified by similarity to GB:AAM76272.1; match to protein family HMM PF01354; match to protein family HMM PF03102 N-acetylneuraminic acid synthetase	Sialic acid synthase	Sialic acid synthase	N-acetylneuraminate synthase	identified by match to protein family HMM PF01354; match to protein family HMM PF03102 neuB protein	identified by match to protein family HMM PF01354; match to protein family HMM PF03102 neuB family protein	NeuB:Antifreeze-like	Antifreeze-like protein	N-acetylneuraminic acid synthase [Source:HGNC Symbol;Acc:19237]	NeuB	N-acylneuraminate-9-phosphate synthase	N-acylneuraminate-9-phosphate synthase precursor	sialic acid synthase	N-acetylneuraminate synthase	N-acylneuraminate-9-phosphate synthase	N-acylneuraminate-9-phosphate synthase	N-acylneuraminate-9-phosphate synthase	N-acetylneuraminate synthase	sialic acid synthase identified by match to protein family HMM PF01354; match to protein family HMM PF03102	N-acetylneuraminic acid synthetase	Sialic acid synthase	sialic acid synthase identified by match to protein family HMM PF01354; match to protein family HMM PF03102	N-acylneuraminate-9-phosphate synthase PFAM: N-acetylneuraminic acid synthase, N-terminal domain; SAF domain KEGG: mhu:Mhun_3098 N-acylneuraminate-9-phosphate synthase	N-acetylneuraminic acid synthase, N-terminal domain PFAM: GCN5-related N-acetyltransferase; N-acetylneuraminic acid synthase, N-terminal domain; SAF domain KEGG: bsu:BG10613 spore coat polysaccharide biosynthesis protein spsE	hypothetical protein	pseudaminic acid synthase, NeuB identified by similarity to GB:AAD45660.1; match to protein family HMM PF01354; match to protein family HMM PF03102	
HELPY00176	ABC transporter, ATP-binding protein	ABC transporter	ABC transporter, ATP-binding protein hypothetical protein	ABC transporter, ATP-binding protein	ABC transporter	ABC transporter ATP-binding protein	ABC-type transport system, ATP binding protein	
HELPY00177	Apolipoprotein N-acyltransferase	Apolipoprotein N-acyltransferase	Apolipoprotein N-acyltransferase	identified by match to protein family HMM PF00795; match to protein family HMM TIGR00546 apolipoprotein N-acyltransferase	identified by similarity to SP:O87576; match to protein family HMM TIGR00546 apolipoprotein N-acyltransferase	Apolipoprotein N-acyltransferase	Apolipoprotein N-acyltransferase	Evidence 2a : Function of homologous gene experimentally demonstrated in an other organism; Product type e : enzyme apolipoprotein N-acyltransferase, copper homeostasis protein	ALP N-acyltransferase; Copper homeostasis protein CutE homolog; Similar to: HI0302, LNT_HAEIN apolipoprotein N-acyltransferase	apolipoprotein N-acyltransferase (copper homeostasis protein)	ortholog to Escherichia coli bnum: b0657; MultiFun: Cell structure 6.1; Metabolism 1.6.10 apolipoprotein N-acyltransferase	apolipoprotein N-acyltransferase identified by match to protein family HMM PF00795; match to protein family HMM TIGR00546	apolipoprotein N-acyltransferase	Apolipoprotein N-acyltransferase	Apolipoprotein N-acyltransferase	apolipoprotein N-acyltransferase TIGRFAM: apolipoprotein N-acyltransferase: (6e-83) PFAM: Nitrilase/cyanide hydratase and apolipoprotein N-acyltransferase: (7e-09) KEGG: sil:SPOA0010 apolipoprotein N-acyltransferase, ev=1e-113, 48% identity	apolipoprotein N-acyltransferase	Apolipoprotein N-acyltransferase precursor	apolipoprotein N-acyltransferase	Apolipoprotein N-acyltransferase	apolipoprotein N-acyltransferase identified by match to protein family HMM PF00795; match to protein family HMM TIGR00546	apolipoprotein N-acyltransferase identified by similarity to GB:AAD09824.1; match to protein family HMM PF00795; match to protein family HMM TIGR00546	apolipoprotein N-acyltransferase, putative	Apolipoprotein N-acyltransferase (EC 2.3.1.-) (ALP N-acyltransferase) hypothetical protein	apolipoprotein N-acyltransferase TIGRFAM: apolipoprotein N-acyltransferase PFAM: Nitrilase/cyanide hydratase and apolipoprotein N-acyltransferase KEGG: gme:Gmet_2367 apolipoprotein N-acyltransferase	apolipoprotein N-acyltransferase TIGRFAM: apolipoprotein N-acyltransferase PFAM: Nitrilase/cyanide hydratase and apolipoprotein N-acyltransferase KEGG: neu:NE1188 carbon-nitrogen hydrolase:apolipoprotein N-acyltransferase	apolipoprotein N-acyltransferase identified by match to protein family HMM TIGR00546	Apolipoprotein N-acyltransferase	Apolipoprotein N-acyltransferase	
HELPY00178	Putative uncharacterized protein	Putative uncharacterized protein	Putative	Colicin V production protein	hypothetical protein	colicin V production protein	CvpA family protein identified by match to protein family HMM PF02674	conserved hypothetical protein Uncharacterized membrane protein, required for colicin V production hypothetical protein	cvpA family protein identified by match to protein family HMM PF02674	Colicin V production protein	Colicin V production protein	CvpA family protein	Putative integral membrane protein	Colicin V production protein	Colicin V production protein	CvpA family protein	CvpA family protein	Putative uncharacterized protein	Putative uncharacterized protein	CvpA family protein	Conserved hypothetical integral membrane protein, CvpA family	Putative uncharacterized protein	Putative uncharacterized protein	
HELPY00179	Lysyl-tRNA synthetase	lysyl-tRNA synthetase	lysyl-tRNA synthetase (lysine--tRNA ligase)	Lysyl-tRNA synthetase	Lysyl-tRNA synthetase	Lysyl-tRNA synthetase	Lysyl-tRNA synthetase	Lysyl-tRNA synthetase	Lysyl-tRNA synthetase	Lysyl-tRNA synthetase	Lysyl-tRNA synthetase	Lysyl-tRNA synthetase	CDS_ID OB0088 lysine-tRNA ligase	similar to AP002568-104|BAB38534.1| percent identity: 38 in 520 aa putative lysyl-tRNA synthetase	Lysyl-tRNA synthetase	Lysyl-tRNA synthetase	Lysyl-tRNA synthetase	Lysyl-tRNA synthetase	Lysyl-tRNA synthetase	Lysyl-tRNA synthetase	Lysyl-tRNA synthetase	Lysyl-tRNA synthetase	Lysyl-tRNA synthetase	Lysyl-tRNA synthetase	Lysyl-tRNA synthetase	Lysyl-tRNA synthetase	Lysyl-tRNA synthetase	Residues 1 to 505 of 505 are 99 pct identical to residues 1 to 505 of a 505 aa protein from Escherichia coli K12 ref: NP_417366.1 lysine tRNA synthetase, constitutive; suppressor of ColE1 mutation in primer RNA	Lysyl-tRNA synthetase	
HELPY00180	Serine hydroxymethyltransferase	serine hydroxymethyltransferase	Serine hydroxymethyltransferase	Serine hydroxymethyltransferase 1	Serine hydroxymethyltransferase	Serine hydroxymethyltransferase	Serine hydroxymethyltransferase	Serine hydroxymethyltransferase 1	Serine hydroxymethyltransferase	Serine hydroxymethyltransferase	similar to AF327063-1|AAK60516.1| percent identity: 91 in 434 aa serine hydroxymethyltransferase	glycine hydroxymethyltransferase	Serine hydroxymethyltransferase	Serine hydroxymethyltransferase	Serine hydroxymethyltransferase	Serine hydroxymethyltransferase	SC2A11.04c, glyA2, probable serine hydroxymethyltransferase, len: 420 aa; highly similar to many e.g. GLYA_ECOLI serine hydroxymethyltransferase (EC 2.1.2.1) (417 aa), fasta scores; opt: 1530 z-score: 1748.7 E(): 0, 56.1% identity in 412 aa overlap. Contains PS00096 Serine hydroxymethyltransferase pyridoxal-phosphate attachment site and Pfam match to entry PF00464 SHMT, Serine hydroxymethyltransferase, score 773.50, E-value 6.4e-232 serine hydroxymethyltransferase	Serine hydroxymethyltransferase	Serine hydroxymethyltransferase	Serine hydroxymethyltransferase	Serine hydroxymethyltransferase	serine hydroxymethyltransferase	Serine hydroxymethyltransferase	Serine hydroxymethyltransferase	serine hydroxymethyltransferase	identified by match to protein family HMM PF00464 serine hydroxymethyltransferase	Serine hydroxymethyltransferase	serine hydroxymethyltransferase	Serine hydroxymethyltransferase	
HELPY00181	Putative uncharacterized protein	Putative uncharacterized protein	Putative	Putative uncharacterized protein	hypothetical protein	conserved hypothetical protein	conserved hypothetical protein hypothetical protein	conserved hypothetical protein	Putative uncharacterized protein	Putative uncharacterized protein	Putative uncharacterized protein	Putative uncharacterized protein	Putative uncharacterized protein	Putative uncharacterized protein	Putative uncharacterized protein	Putative uncharacterized protein	Putative uncharacterized protein	Putative uncharacterized protein	Putative uncharacterized protein	
HELPY00182	Putative uncharacterized protein	Putative	hypothetical protein	conserved hypothetical protein conserved hypothetical protein	Putative uncharacterized protein	Putative uncharacterized protein	Putative uncharacterized protein	Putative uncharacterized protein	Putative uncharacterized protein	
HELPY00183	Putative uncharacterized protein	protein of unknown function identified by match to protein family HMM PF03235; match to protein family HMM PF07510	

HELPY00186	UPF0114 protein HP_0189	UPF0114 protein yqhA	UPF0114 protein in repA1-repA2 intergenic region	Residues 11 to 174 of 174 are 99 pct identical to residues 1 to 164 of a 164 aa protein from Escherichia coli O157:H7 EDL933 ref: NP_289579.1 orf, conserved hypothetical protein	Probable transmembrane protein	Probable uncharacterized upf0114; transmembrane protein	putative membrane protein hypothetical protein	conserved gene transmembrane protein	putative membrane protein hypothetical protein	Putative uncharacterized protein	Putative uncharacterized protein	IPR005134: Uncharacterized protein family UPF0114 putative membrane-associated protein	similar to Salmonella typhi CT18 putative membrane protein putative membrane protein	Hypothetical UPF0114 protein JHP0175	Similar to: HI0507, YQHA_HAEIN predicted membrane protein	UPF0114 protein PP_0682	Similar to Y208_VIBCH (Q9KVD8) Hypothetical protein VC0208 from Vibrio cholerae (162 aa). FASTA: opt: 414 Z-score: 528.5 E(): 1.5e-21 Smith-Waterman score: 414; 41.875 identity in 160 aa overlap ORF ftt0193c conserved hypothetical membrane protein	UPF0114 protein in repA1-repA2 intergenic region	UPF0114 protein yqhA	Hypothetical protein	identified by match to protein family HMM PF03350; match to protein family HMM TIGR00645 conserved hypothetical protein TIGR00645	identified by match to protein family HMM PF03350; match to protein family HMM TIGR00645 conserved hypothetical protein TIGR00645	Uncharacterized protein UPF0114	Uncharacterized protein UPF0114	Uncharacterized protein UPF0114	Uncharacterized protein UPF0114	Code: S; COG: COG2862 conserved hypothetical protein	Evidence 4 : Homologs of previously reported genes of unknown function; Product type m : membrane component conserved protein of unknown function	Code: S; COG: COG2862 conserved hypothetical protein	
HELPY00187	Uncharacterized protein HP_0190	Putative uncharacterized protein VPA0341	CARDIOLIPIN SYNTHETASE	Cardiolipin synthase	Hypothetical protein JHP0176	cardiolipin synthetase	Phospholipase D family protein	identified by similarity to GB:AAO53649.1; match to protein family HMM PF00614 phospholipase D family protein	Phospholipase D/Transphosphatidylase	Phospholipase D protein, putative	cardiolipin synthase	phospholipase D, putative identified by match to protein family HMM PF00614	phospholipase D-family protein	phospholipase D/Transphosphatidylase	phospholipase D/Transphosphatidylase PFAM: phospholipase D/Transphosphatidylase KEGG: bur:Bcep18194_A6079 phospholipase D/transphosphatidylase	phospholipase D/Transphosphatidylase PFAM: phospholipase D/Transphosphatidylase KEGG: pol:Bpro_4230 phospholipase D/transphosphatidylase	phospholipase D/Transphosphatidylase PFAM: phospholipase D/Transphosphatidylase KEGG: ppr:PBPRB1025 hypothetical protein	Phospholipase D/Transphosphatidylase	phospholipase (Q9ZMP2) Hypothetical protein JHP0176(Q9ZMP2) Specificity unclear	phospholipase D family protein identified by match to protein family HMM PF00614	phospholipase D, putative identified by match to protein family HMM PF00614	phospholipase D/Transphosphatidylase PFAM: phospholipase D/Transphosphatidylase KEGG: shm:Shewmr7_1436 phospholipase D/transphosphatidylase	Phospholipase D family protein	Putative phospholipase D protein	Phospholipase D family protein	putative cardiolipin synthase	Phospholipase D family protein	Phospholipase D/Transphosphatidylase precursor	Phospholipase D/Transphosphatidylase precursor	
HELPY00188	Fumarate reductase iron-sulfur subunit	identified by similarity to SP:P17596; match to protein family HMM PF00037; match to protein family HMM PF00111; match to protein family HMM TIGR00384 fumarate reductase, iron-sulfur protein subunit	Similar to Bacillus subtilis succinate dehydrogenase iron-sulfur protein SdhB SWALL:DHSB_BACSU (SWALL:P08066) (252 aa) fasta scores: E(): 1.7e-42, 44.98% id in 249 aa, and to Chlamydia pneumoniae succinate dehydrogenase SdhB or cp1082 SWALL:Q9JRX8 (EMBL:AE002264) (258 aa) fasta scores: E(): 8.4e-88, 83.65% id in 257 aa succinate dehydrogenase iron-sulfur protein	Fumarate reductase	Fumarate reductase iron-sulfur protein	Succinate dehydrogenase/fumarate reductase iron-sulfur protein	subunit of succinate dehydrogenase EC 1.3.99.1	Succinate dehydrogenase and fumarate reductase iron-sulfur protein	fumarate reductase, iron-sulfur subunit	succinate dehydrogenase, iron-sulfur subunit (fumarate reductase, iron-sulfur subunit)	4Fe-4S ferredoxin, iron-sulfur binding domain protein PFAM: ferredoxin; 4Fe-4S ferredoxin, iron-sulfur binding domain protein KEGG: ade:Adeh_2638 4Fe-4S ferredoxin, iron-sulfur binding protein	fumarate reductase iron-sulfur protein identified by match to protein family HMM PF00037; match to protein family HMM PF00111; match to protein family HMM TIGR00384	succinate dehydrogenase and fumarate reductase iron-sulfur protein	fumarate reductase iron-sulfur protein (O06914) Fumarate reductase iron-sulfur protein (EC 1.3.99.1)(O06914) Fumarate reductase iron-sulfur protein (EC 1.3.99.1) High confidence in function and specificity	succinate dehydrogenase, iron-sulfur protein identified by similarity to SP:P08066; match to protein family HMM PF00037; match to protein family HMM TIGR00384	succinate dehydrogenase and fumarate reductase iron-sulfur protein KEGG: shm:Shewmr7_3620 succinate dehydrogenase and fumarate reductase iron-sulfur protein TIGRFAM: succinate dehydrogenase and fumarate reductase iron-sulfur protein PFAM: 4Fe-4S ferredoxin, iron-sulfur binding domain protein	succinate dehydrogenase and fumarate reductase iron-sulfur protein KEGG: son:SO0399 fumarate reductase iron-sulfur protein TIGRFAM: succinate dehydrogenase and fumarate reductase iron-sulfur protein PFAM: 4Fe-4S ferredoxin, iron-sulfur binding domain protein	fumarate reductase, iron-sulfur protein subunit identified by match to protein family HMM PF00037; match to protein family HMM PF00111; match to protein family HMM TIGR00384	Succinate dehydrogenase and fumarate reductase iron-sulfur protein	Succinate dehydrogenase and fumarate reductase iron-sulfur protein	succinate dehydrogenase and fumarate reductase iron-sulfur protein KEGG: shm:Shewmr7_3620 succinate dehydrogenase and fumarate reductase iron-sulfur protein TIGRFAM: succinate dehydrogenase and fumarate reductase iron-sulfur protein PFAM: 4Fe-4S ferredoxin, iron-sulfur binding domain protein	succinate dehydrogenase and fumarate reductase iron-sulfur protein KEGG: dvu:DVU3263 fumarate reductase, iron-sulfur protein TIGRFAM: succinate dehydrogenase and fumarate reductase iron-sulfur protein PFAM: ferredoxin; 4Fe-4S ferredoxin, iron-sulfur binding domain protein	Succinate dehydrogenase and fumarate reductase iron-sulfur protein	Succinate dehydrogenase (ubiquinone) KEGG: son:SO0399 fumarate reductase iron-sulfur protein	Fumarate reductase, iron-sulfur subunit	Succinate dehydrogenase and fumarate reductase iron-sulfur protein	Fumarate reductase, iron-sulfur protein subunit	KEGG: slo:Shew_0335 succinate dehydrogenase and fumarate reductase iron-sulfur protein TIGRFAM: succinate dehydrogenase and fumarate reductase iron-sulfur protein PFAM: ferredoxin succinate dehydrogenase and fumarate reductase iron-sulfur protein	KEGG: slo:Shew_0335 succinate dehydrogenase and fumarate reductase iron-sulfur protein Succinate dehydrogenase	
HELPY00189	Fumarate reductase flavoprotein subunit	Fumarate reductase	Fumarate reductase flavoprotein subunit	Succinate dehydrogenase or fumarate reductase, flavoprotein subunit	Succinate dehydrogenase or fumarate reductase, flavoprotein subunit	fumarate reductase, flavoprotein subunit	fumarate reductase flavoprotein subunit identified by match to protein family HMM PF00890; match to protein family HMM PF01266; match to protein family HMM PF02910; match to protein family HMM PF07992; match to protein family HMM TIGR01812	succinate dehydrogenase or fumarate reductase, flavoprotein subunit	fumarate reductase flavoprotein subunit (O06913) Fumarate reductase flavoprotein subunit (EC 1.3.99.1)(O06913) Fumarate reductase flavoprotein subunit (EC 1.3.99.1) High confidence in function and specificity	succinate dehydrogenase or fumarate reductase, flavoprotein subunit KEGG: shm:Shewmr7_3621 succinate dehydrogenase or fumarate reductase, flavoprotein subunit TIGRFAM: succinate dehydrogenase or fumarate reductase, flavoprotein subunit PFAM: fumarate reductase/succinate dehydrogenase flavoprotein domain protein	succinate dehydrogenase or fumarate reductase, flavoprotein subunit TIGRFAM: succinate dehydrogenase or fumarate reductase, flavoprotein subunit PFAM: fumarate reductase/succinate dehydrogenase flavoprotein domain protein KEGG: son:SO0398 fumarate reductase flavoprotein subunit	fumarate reductase, flavoprotein subunit identified by match to protein family HMM PF00890; match to protein family HMM PF02910; match to protein family HMM PF07992; match to protein family HMM TIGR01812	Succinate dehydrogenase or fumarate reductase, flavoprotein subunit	succinate dehydrogenase or fumarate reductase, flavoprotein subunit KEGG: son:SO0398 fumarate reductase flavoprotein subunit TIGRFAM: succinate dehydrogenase or fumarate reductase, flavoprotein subunit PFAM: fumarate reductase/succinate dehydrogenase flavoprotein domain protein	succinate dehydrogenase or fumarate reductase, flavoprotein subunit KEGG: dde:Dde_1257 succinate dehydrogenase or fumarate reductase, flavoprotein subunit TIGRFAM: succinate dehydrogenase or fumarate reductase, flavoprotein subunit PFAM: fumarate reductase/succinate dehydrogenase flavoprotein domain protein	Succinate dehydrogenase or fumarate reductase, flavoprotein subunit	Succinate dehydrogenase KEGG: son:SO0398 fumarate reductase flavoprotein subunit	Fumarate reductase, flavoprotein subunit	Succinate dehydrogenase or fumarate reductase, flavoprotein subunit	Fumarate reductase, flavoprotein subunit	KEGG: slo:Shew_0334 succinate dehydrogenase or fumarate reductase, flavoprotein subunit TIGRFAM: succinate dehydrogenase or fumarate reductase, flavoprotein subunit PFAM: fumarate reductase/succinate dehydrogenase flavoprotein domain protein; FAD-dependent pyridine nucleotide-disulphide oxidoreductase succinate dehydrogenase or fumarate reductase, flavoprotein subunit	KEGG: slo:Shew_0334 succinate dehydrogenase or fumarate reductase, flavoprotein subunit Succinate dehydrogenase	Fumarate reductase flavoprotein subunit	Fumarate reductase, flavoprotein subunit	Succinate dehydrogenase or fumarate reductase, flavoprotein subunit	Fumarate reductase flavoprotein subunit	Fumarate reductase flavoprotein subunit	Succinate dehydrogenase or fumarate reductase, flavoprotein subunit	Succinate dehydrogenase/fumarate reductase, flavoprotein subunit	
HELPY00190	Fumarate reductase cytochrome b subunit	Fumarate reductase	Fumarate reductase cytochrome b subunit	Fumarate reductase respiratory complex, transmembrane subunit	fumarate reductase, cytochrome b subunit	fumarate reductase respiratory complex, transmembrane subunit identified by match to protein family HMM PF02967	fumarate reductase, cytochrome b subunit	fumarate reductase cytochrome B subunit (Q9ZMN9) Fumarate reductase cytochrome b subunit(Q9ZMN9) Fumarate reductase cytochrome b subunit High confidence in function and specificity	fumarate reductase, cytochrome b subunit identified by match to protein family HMM PF02967	Fumarate reductase, cytochrome b subunit	fumarate reductase respiratory complex, transmembrane subunit PFAM: fumarate reductase respiratory complex, transmembrane subunit KEGG: dde:Dde_1258 fumarate reductase, cytochrome b subunit	Fumarate reductase, cytochrome b subunit	Fumarate reductase, cytochrome b subunit	Fumarate reductase cytochrome B subunit	Fumarate reductase, cytochrome b subunit	Fumarate reductase respiratory complex, transmembrane subunit	Fumarate reductase respiratory complex, transmembrane subunit	Succinate dehydrogenase/fumarate reductase, cytochrome b subunit	Fumarate reductase respiratory complex, transmembrane subunit	Fumarate reductase, cytochrome b subunit	Fumarate reductase cytochrome b-556 subunit	Fumarate reductase, cytochrome b subunit	Fumarate reductase, cytochrome b subunit	Fumarate reductase respiratory complex, transmembrane subunit	Fumarate reductase respiratory complex, transmembrane subunit	Fumarate reductase cytochrome B subunit	Fumarate reductase respiratory complex transmembrane subunit	Fumarate reductase respiratory complex transmembrane subunit	Fumarate reductase, transmembrane subunit; putative membrane protein	
HELPY00191	Triosephosphate isomerase	Triosephosphate isomerase	Triosephosphate isomerase	Triosephosphate isomerase	Triosephosphate isomerase	Triosephosphate isomerase	Triosephosphate isomerase	Triosephosphate isomerase	CDS_ID OB2436 triosephosphate isomerase	Triosephosphate isomerase	Triosephosphate isomerase	Triosephosphate isomerase	Triosephosphate isomerase	Triosephosphate isomerase	Triosephosphate isomerase	Triosephosphate isomerase	Triosephosphate isomerase	Triosephosphate isomerase	Triosephosphate isomerase	Triosephosphate isomerase	Triose-phosphate isomerase	Residues 1 to 255 of 255 are 100 pct identical to residues 1 to 255 of a 255 aa protein from Escherichia coli O157:H7 EDL933 ref: NP_290548.1 triosephosphate isomerase	Triosephosphate isomerase	Triosephosphate isomerase	Triosephosphate isomerase	Triosephosphate isomerase	Triosephosphate isomerase	Triosephosphate isomerase	identified by similarity to EGAD:19971; match to protein family HMM PF00121; match to protein family HMM TIGR00419 triosephosphate isomerase	
HELPY00192	Enoyl-[acyl-carrier-protein] reductase	enoyl-[acyl-carrier-protein] reductase [NADH]	Putative enoyl-ACP reductase	Enoyl-(Acyl-carrier-protein) reductase	Enoyl-[acyl-carrier-protein] reductase	ENOYL-(ACYL-CARRIER-PROTEIN) REDUCTASE	Enoyl-[acyl-carrier-protein] reductase	CDS_ID OB0223 enoyl-[acyl-carrier protein] reductase	Probable NADH-dependent enoyl-ACP reductase	enoyl-acyl carrier protein reductase	Enoyl-acyl carrier protein reductase	Enoyl-[acyl-carrier protein] reductase	Enoyl-[acyl-carrier-protein] reductase	SCI28.08c, inhA, probable enoyl-(acyl-carrier-protein) reductase, len: 269 aa; similar to many e.g. SW:INHA_MYCSM enoyl-(acyl-carrier-protein) reductase involved from Mycobacterium smegmatis (269 aa) fasta scores; opt: 740, z-score: 852.1, E(): 0, (51.3% identity in 263 aa overlap). Contains Pfam match to entry PF00106 adh_short, short chain dehydrogenase. putative enoyl-(acyl-carrier-protein) reductase	Enoyl-[acyl-carrier-protein] reductase	Lin0969 protein	Enoyl-[acyl-carrier-protein ] reductase	Residues 1 to 262 of 262 are 100 pct identical to residues 1 to 262 of a 262 aa protein from Escherichia coli O157:H7 EDL933 ref: NP_287908.1 enoyl-[acyl-carrier-protein] reductase (NADH)	Enoyl-Acyl-Carrier Protein Reductase	Short-chain dehydrogenase/reductase (SDR) superfamily	Trans-2-enoyl-ACP reductase	FabI protein	Probable enoyl-[acyl-carrier-protein] reductase [nadh] oxidoreductase	Enoyl-[acyl-carrier-protein] reductase	similar to Enoyl-[acyl-carrier-protein] reductase hypothetical protein	conserved gene enoyl reductase	similar to Enoyl-[acyl-carrier-protein] reductase hypothetical protein	Enoyl-[acyl-carrier protein] reductase	identified by match to protein family HMM PF00106; match to protein family HMM PF00678 enoyl-(acyl-carrier-protein) reductase	
HELPY00193	UDP-3-O-[3-hydroxymyristoyl] glucosamine N- acyltransferase	UDP-3-O-[3-hydroxymyristoyl] glucosamine N- acyltransferase	UDP-3-O-[3-hydroxymyristoyl] glucosamine N- acyltransferase	UDP-3-O-[3-hydroxymyristoyl] glucosamine N- acyltransferase	UDP-3-O-[3-hydroxymyristoyl] glucosamine N- acyltransferase	UDP-3-O-[3-hydroxymyristoyl] glucosamine N- acyltransferase	UDP-3-o-[3-hydroxymyristoyl] glucosamine n-acyltransferase	UDP-3-O-[3-hydroxymyristoyl] glucosamine N- acyltransferase	UDP-3-O-[3-hydroxymyristoyl] glucosamine N- acyltransferase	UDP-3-O-[3-hydroxymyristoyl] glucosamine N- acyltransferase	UDP-3-O-[3-hydroxymyristoyl] glucosamine N- acyltransferase	UDP-3-o-[3-hydroxymyristoyl] glucosamine N-acyltransferase	Residues 1 to 341 of 341 are 100 pct identical to residues 1 to 341 of a 341 aa protein from Escherichia coli O157:H7 EDL933 ref: NP_285873.1 UDP-3-O-(3-hydroxymyristoyl)-glucosamine N-acyltransferase; third step of endotoxin (lipidA) synthesis	UDP-3-O-[3-hydroxymyristoyl] glucosamine N- acyltransferase	UDP-3-O-[3-hydroxymyristoyl] glucosamine N- acyltransferase	UDP-3-O-[3-hydroxymyristoyl] glucosamine N- acyltransferase	UDP-3-O-[3-hydroxymyristoyl] glucosamine N- acyltransferase	UDP-3-O-[3-hydroxymyristoyl] glucosamine N- acyltransferase	Similar to UDP-3-O-[3-hydroxymyristoyl] glucosamine N-acyltransferase hypothetical protein	conserved gene UDP-3-O-[3-hydroxymyristoyl] glucosamine N-acyltransferase	Similar to UDP-3-O-[3-hydroxymyristoyl] glucosamine N-acyltransferase hypothetical protein	UDP-3-o-[3-hydroxymyristoyl] glucosamine n-acyltransferase	identified by match to protein family HMM PF00132; match to protein family HMM PF04613; match to protein family HMM TIGR01853 UDP-3-O-3-hydroxymyristoyl glucosamine N-acyltransferase	UDP-3-O-[3-hydroxymyristoyl] glucosamine N- acyltransferase	UDP-3-O-[3-hydroxymyristoyl] glucosamine N- acyltransferase	UDP-3-O-[3-hydroxymyristoyl] glucosamine N- acyltransferase	identified by similarity to SP:P21645; match to protein family HMM PF00132; match to protein family HMM PF04613; match to protein family HMM TIGR01853 UDP-3-O-(R-3-hydroxymyristoyl)-glucosamine N-acyltransferase	UDP-3-O-(3-hydroxymyristoyl) glucosamine N- acyltransferase	UDP-3-O-[3-hydroxymyristoyl] glucosamine N- acyltransferase	
HELPY00194	S-adenosylmethionine synthetase	S-adenosylmethionine synthetase	S-adenosylmethionine synthetase	S-adenosylmethionine synthetase	S-adenosylmethionine synthetase	S-adenosylmethionine synthetase	S-adenosylmethionine synthetase	S-adenosylmethionine synthetase	S-adenosylmethionine synthetase	S-adenosylmethionine synthetase	S-adenosylmethionine synthetase	S-adenosylmethionine synthetase	S-adenosylmethionine synthetase	CDS_ID OB2314 S-adenosylmethionine synthetase	S-adenosylmethionine synthetase	similar to AX063959-1|CAC25220.1| percent identity: 90 in 406 aa methionine adenosyltransferase	S-adenosylmethionine synthetase	S-adenosylmethionine synthetase	S-adenosylmethionine synthetase	S-adenosylmethionine synthetase	S-adenosylmethionine synthetase	S-adenosylmethionine synthetase	S-adenosylmethionine synthetase	S-adenosylmethionine synthetase	S-adenosylmethionine synthetase	S-adenosylmethionine synthetase	SCL6.33c, metK, S-adenosylmethionine synthetase, len: 402 aa; identical to TR:Q9X4Q2 (EMBL:AF117274) Streptomyces spectabilis S-adenosylmethionine synthetase (EC 2.5.1.6) MetK, 411 aa and highly similar to SW:METK_BACSU (EMBL:U52812) Bacillus subtilis S-adenosylmethionine synthetase (EC 2.5.1.6) MetK, 400 aa; fasta scores: opt: 1583 z-score: 1723.1 E(): 0; 61.9% identity in 402 aa overlap. Contains Pfam match to entry PF00438 S-AdoMet_synt, S-adenosylmethionine synthetase and matches to Prosite entries PS00376 S-adenosylmethionine synthetase signature 1 and PS00377 S-adenosylmethionine synthetase signature 2 S-adenosylmethionine synthetase	S-adenosylmethionine synthetase	S-adenosylmethionine synthetase	
HELPY00195	Nucleoside diphosphate kinase	nucleoside-diphosphate kinase	Nucleoside diphosphate kinase	Nucleoside diphosphate kinase	Nucleoside diphosphate kinase	Nucleoside diphosphate kinase	Nucleoside diphosphate kinase	Nucleoside diphosphate kinase	Nucleoside diphosphate kinase	CDS_ID OB1787 nucleoside-diphosphate kinase	similar to AX064683-1|CAC25581.1| percent identity: 99 in 136 aa putative nucleoside diphosphate kinase	nucleoside-diphosphate-kinase	Nucleoside diphosphate kinase	Nucleoside diphosphate kinase	Nucleoside diphosphate kinase	Nucleoside diphosphate kinase	SCC88.23c, ndk, nucleoside diphosphate kinase, 137 aa; identical to previously sequenced SW:NDK_STRCO (EMBL:X95643) Streptomyces coelicolor nucleoside diphosphate kinase (EC 2.7.4.6) Ndk, 137 aa. Contains Pfam match to entry PF00334 NDK, Nucleoside diphosphate kinases and match to Prosite entry PS00469 Nucleoside diphosphate kinases active site nucleoside diphosphate kinase	Nucleoside diphosphate kinase	Nucleoside diphosphate kinase	Nucleoside diphosphate kinase	Nucleoside diphosphate kinase	Nucleoside diphosphate kinase	Nucleoside diphosphate kinase	Nucleoside diphosphate kinase	Residues 1 to 143 of 143 are 100 pct identical to residues 352 to 494 of a 494 aa protein from Cloning vector pZEO-SG4 gb: AAA93513.1 orf, partial conserved hypothetical protein	Nucleoside diphosphate kinase	Nucleoside diphosphate kinase	Nucleoside diphosphate kinase	Nucleoside diphosphate kinase	
HELPY00196	Putative uncharacterized protein	Putative uncharacterized protein	Putative	Putative uncharacterized protein	hypothetical protein	conserved hypothetical protein	conserved hypothetical protein conserved hypothetical protein	conserved hypothetical protein	Putative uncharacterized protein	Putative uncharacterized protein	Putative uncharacterized protein	Putative uncharacterized protein	Putative uncharacterized protein	Putative uncharacterized protein	Putative uncharacterized protein	Putative uncharacterized protein	Putative uncharacterized protein	Putative uncharacterized protein	Putative uncharacterized protein	Putative uncharacterized protein	
HELPY00198	Phosphate acyltransferase	fatty acid/phospholipid biosynthesis	Phosphate acyltransferase	Fatty acid/phospholipid synthesis protein plsX	Phosphate acyltransferase	Fatty acid/phospholipid synthesis protein plsX	Phosphate acyltransferase	Phosphate acyltransferase	Phosphate acyltransferase	Phosphate acyltransferase	CDS_ID OB1522 fatty acid phospholipid synthesis protein	Phosphate acyltransferase	Phosphate acyltransferase	fatty acid/phospholipid synthesis protein	Phosphate acyltransferase	Phosphate acyltransferase	Phosphate acyltransferase	Phosphate acyltransferase	Phosphate acyltransferase	Phosphate acyltransferase	Fatty acid/phospholipid synthesis protein plsX	Phosphate acyltransferase	Phosphate acyltransferase	Phosphate acyltransferase	Fatty acid /phospholipid synthesis protein	Phosphate acyltransferase	Residues 1 to 332 of 332 are 99 pct identical to residues 15 to 346 of a 346 aa protein from Escherichia coli O157:H7 ref: NP_309495.1 PlsX protein	Phosphate acyltransferase	Fatty acid/phospholipid synthesis protein plsX	
HELPY00199	3-oxoacyl-[acyl-carrier-protein] synthase 3	3-oxoacyl-[acyl-carrier protein] synthase	3-oxoacyl-(Acyl-carrier-protein) synthase III	3-oxoacyl-[acyl-carrier-protein] synthase 3	3-oxoacyl-[acyl-carrier-protein] synthase 3 protein 1	3-oxoacyl-[acyl-carrier-protein] synthase 3	CDS_ID OB1204 3-oxoacyl-(acyl-carrier protein) synthase	Probable 3-oxoacyl-[acyl-carrier-protein] synthase III, fabH	3-oxoacyl-(acyl-carrier-protein) synthase III	3-oxoacyl-[acyl-carrier-protein] synthase 3	3-oxoacyl-acyl carrier protein synthase III	3-oxoacyl-[acyl-carrier-protein] synthase 3 protein 1	3-oxoacyl-[acyl-carrier-protein] synthase 3	3-oxoacyl-[acyl-carrier-protein] synthase 3 protein 1	3-oxoacyl-[acyl-carrier-protein] synthase 3	3-oxoacyl-[acyl-carrier-protein] synthase 3	Type III beta-ketoacyl synthase-like protein	Residues 1 to 317 of 317 are 99 pct identical to residues 1 to 317 of a 317 aa protein from Escherichia coli O157:H7 EDL933 ref: NP_287225.1 3-oxoacyl-[acyl-carrier-protein] synthase III; acetylCoA ACP transacylase	3-oxoacyl-[acyl-carrier-protein] synthase 3	3-oxoacyl-[acyl-carrier-protein] synthase 3	3-oxoacyl-[acyl-carrier-protein] synthase 3	3-oxoacyl-[acyl-carrier-protein] synthase 3	3-oxoacyl-[acyl-carrier-protein] synthase 3	3-oxoacyl-[acyl-carrier-protein] synthase 3	3-oxoacyl-[acyl-carrier-protein] synthase III	conserved gene 3-oxoacyl-(acyl carrier protein) synthase II FabH	3-oxoacyl-[acyl-carrier-protein] synthase III	3-oxoacyl-[acyl-carrier-protein] synthase 3 protein 2	identified by match to protein family HMM TIGR00747 3-oxoacyl-(acyl-carrier-protein) synthase III	
HELPY00200	Putative uncharacterized protein	hypothetical protein	conserved hypothetical protein conserved hypothetical protein	Putative uncharacterized protein	Putative uncharacterized protein	
HELPY00201	Putative uncharacterized protein	hypothetical protein	conserved hypothetical protein (P53127) Hypothetical 163.2 kDa protein in RPL1B-CEG1 intergenic region(P53127) Hypothetical 163.2 kDa protein in RPL1B-CEG1 intergenic region conserved hypothetical protein	Putative uncharacterized protein	Putative uncharacterized protein	Putative uncharacterized protein	
HELPY00202	Putative uncharacterized protein	Putative uncharacterized protein	
HELPY00203	Putative uncharacterized protein	
HELPY00204	Protein mrp homolog	ATPase involved in chromosome partitioning	Putative uncharacterized protein	ParA family protein	ATP-binding protein	MRP PROTEIN	Mrp protein	Putative ATP-binding protein	Putative ATPase	CDS_ID OB0196; MRP/NBP35 family ATP-binding Mrp-like protein	similar to AL390975-15|CAC01353.1| percent identity: 63 in 370 aa putative ATP-binding protein Mrp	MRP protein(ATP/GTP-binding protein) homolog	Iron-sulfur cluster assembly/repair protein	MRP protein(ATP/GTP-binding protein) homolog	Chromosome partitioning protein	ATP-binding Mrp protein	SCP8.15c, probable ATP-binding protein, len: 371 aa; similar to SW:MRP_MYCTU (EMBL:Z98260) Mycobacterium tuberculosis Mrp protein homolog MTV006.01c, 390 aa; fasta scores: opt: 1650 z-score: 1730.0 E(): 0; 67.9% identity in 371 aa overlap and to SW:MRP_ECOLI (EMBL:U00007) Escherichia coli Mrp protein, 379 aa; fasta scores: opt: 706 z-score: 744.5 E(): 0; 35.8% identity in 363 aa overlap. Contains Pfam matches to entries PF01883 DUF59, Domain of unknown function DUF59 and PF00142 fer4_NifH, 4Fe-4S iron sulfur cluster binding proteins, NifH/frxC family and matches to Prosite entries PS00017 ATP/GTP-binding site motif A (P-loop) and PS01215 Mrp family signature putative ATP-binding protein	ATPases involved in chromosome partitioning	ATP-binding Mrp protein	Mrp protein	Protein mrp homolog	mrp protein	Cell division ATPase	Residues 1 to 379 of 379 are 99 pct identical to residues 1 to 379 of a 379 aa protein from Escherichia coli O157:H7 ref: NP_310946.1 putative ATPase	Putative uncharacterized protein	Putative uncharacterized protein mrp	ATPase involved in chromosome partitioning, ParA/MinD family, Mrp homolog	ATP-binding protein Mrp-like protein	Probable mrp atpase involved in chromosome partitioning protein	

HELPY00205	Putative uncharacterized protein	outer membrane protein HofA	Putative uncharacterized protein	Outer membrane protein	Outer membrane protein HofA	
HELPY00206	Chaperone protein htpG	heat shock protein	Chaperone protein htpG	Chaperone protein htpG	heat shock protein 82	Chaperone protein htpG	Chaperone protein htpG	CDS_ID OB3158; chaperonin class III heat shock protein	Putative heat shock protein HtpG	heat shock protein HtpG	Chaperone protein htpG	Chaperone protein htpG	Chaperone protein htpG	Chaperone protein htpG	Chaperone protein htpG	Chaperone protein htpG	SCBAC25F8.08, htpG, heat shock protein, len: 638 aa; similar to SW:HTPG_ECOLI (EMBL:M38777) Escherichia coli heat shock protein HtpG, 624 aa; fasta scores: opt: 1304 Z-score: 1419.3 bits: 272.8 E(): 1.9e-71; 46.552% identity in 638 aa overlap. Contains Pfam match to entry PF02518 HATPase_c, Histidine kinase-, DNA gyrase B-, phytochrome-like ATPase and 2x PF00183 HSP90, Hsp90 protein and match to Prosite entry PS00298 Heat shock hsp90 proteins family signature heat shock protein	Chaperone protein htpG	Chaperone protein htpG	HtpG	Residues 1 to 624 of 624 are 99 pct identical to residues 1 to 624 of a 624 aa protein from Escherichia coli O157:H7 ref: NP_308553.1 chaperone Hsp90 HtpG	Chaperone protein htpG	Chaperone protein htpG	Chaperone protein htpG	Chaperone protein htpG	Chaperone protein htpG	Class III heat-shock protein HtpG(molecular chaperone)	conserved gene chaperone Hsp90 HtpG	Class III heat-shock protein HtpG(molecular chaperone)	
HELPY00207	Beta-lactamase hcpA	Beta-lactamase hcpA precursor	Evidence 3 : Function proposed based on presence of conserved amino acid motif, structural feature or limited homolgy; Product type e : enzyme putative secreted protein with protein prenylyltransferase domain	Sel1-like repeat	FOG: TPR repeat, SEL1 subfamily COG0790	putative polar organelle development protein similarity:fasta; with=UniProt:PODJ_CAUCR (EMBL:AE005877); Caulobacter crescentus.; podJ; Localization factor podJL (Polar organelle development protein) [Contains: Localization factor podJS].; length=974; id 32.143; 168 aa overlap; query 165-329; subject 697-864 similarity:fasta; with=UniProt:Q7CT78_AGRT5 (EMBL:AE008308); Agrobacterium tumefaciens (strain C58/ATCC 33970).; AGR_L_2168p.; length=370; id 62.931; 348 aa overlap; query 14-358; subject 27-368	cysteine-rich protein A	Putative uncharacterized protein	TPR repeat, SEL1 subfamily protein	Cysteine-rich protein A	Cysteine-rich protein A	Sel1 domain protein repeat-containing protein	Cysteine-rich protein A	Sel1 domain protein repeat-containing protein	Cysteine-rich protein A; putative signal peptide	
HELPY00208	Succinyl-diaminopimelate desuccinylase	SUCCINYL-DIAMINOPIMELATE DESUCCINYLASE	Succinyl-diaminopimelate desuccinylase	Succinyl-diaminopimelate desuccinylase	succinyl-diaminopimelate desuccinylase (EC 3.5.1.18)	Peptidase, M20/M25/M40 family	Succinyl-diaminopimelate desuccinylase	Succinyl-diaminopimelate desuccinylase	Succinyl-diaminopimelate desuccinylase	Succinyl-diaminopimelate desuccinylase	Succinyl-diaminopimelate desuccinylase	Lin0289 protein	Succinyl-diaminopimelate desuccinylase	Residues 1 to 375 of 375 are 100 pct identical to residues 1 to 375 of a 375 aa protein from Escherichia coli K12 ref: NP_416967.1 N-succinyl-diaminopimelate deacylase	Succinyl-diaminopimelate desuccinylase	Succinyl-diaminopimelate desuccinylase	Succinyl-diaminopimelate desuccinylase	Succinyl-diaminopimelate desuccinylase	Succinyl-diaminopimelate desuccinylase	Succinyl-diaminopimelate desuccinylase	conserved gene N-succinyl-diaminopimelate desuccinylase	Succinyl-diaminopimelate desuccinylase	identified by similarity to SP:P24176; match to protein family HMM PF01546; match to protein family HMM TIGR01246 succinyl-diaminopimelate desuccinylase	Succinyl-diaminopimelate desuccinylase	Succinyl-diaminopimelate desuccinylase	identified by match to protein family HMM PF01546; match to protein family HMM TIGR01246 succinyl-diaminopimelate desuccinylase	Succinyl-diaminopimelate desuccinylase	conserved hypothetical protein	Succinyl-diaminopimelate desuccinylase	
HELPY00209	tRNA uridine 5-carboxymethylaminomethyl modification enzyme mnmG	glucose inhibited division protein A	glucose-inhibited division protein	tRNA uridine 5-carboxymethylaminomethyl modification enzyme mnmG	tRNA uridine 5-carboxymethylaminomethyl modification enzyme gidA	putative N-terminal transit sequence glucose inhibited division protein A	tRNA uridine 5-carboxymethylaminomethyl modification enzyme mnmG	tRNA uridine 5-carboxymethylaminomethyl modification enzyme gidA	tRNA uridine 5-carboxymethylaminomethyl modification enzyme mnmG	tRNA uridine 5-carboxymethylaminomethyl modification enzyme mnmG	tRNA uridine 5-carboxymethylaminomethyl modification enzyme mnmG	tRNA uridine 5-carboxymethylaminomethyl modification enzyme mnmG	CDS_ID OB3490 glucose-inhibited division protein A	tRNA uridine 5-carboxymethylaminomethyl modification enzyme mnmG	tRNA uridine 5-carboxymethylaminomethyl modification enzyme mnmG	glucose inhibited division protein A (gidA)	tRNA uridine 5-carboxymethylaminomethyl modification enzyme mnmG	tRNA uridine 5-carboxymethylaminomethyl modification enzyme mnmG	tRNA uridine 5-carboxymethylaminomethyl modification enzyme mnmG	tRNA uridine 5-carboxymethylaminomethyl modification enzyme mnmG	tRNA uridine 5-carboxymethylaminomethyl modification enzyme mnmG	tRNA uridine 5-carboxymethylaminomethyl modification enzyme mnmG	tRNA uridine 5-carboxymethylaminomethyl modification enzyme mnmG	tRNA uridine 5-carboxymethylaminomethyl modification enzyme mnmG	tRNA uridine 5-carboxymethylaminomethyl modification enzyme mnmG	tRNA uridine 5-carboxymethylaminomethyl modification enzyme mnmG	tRNA uridine 5-carboxymethylaminomethyl modification enzyme mnmG	tRNA uridine 5-carboxymethylaminomethyl modification enzyme mnmG	Glucose inhibited division protein a	
HELPY00210	Sodium-dependent transporter	Putative membrane protein	CDS_ID OB2540 sodium-dependent transporter	Di-and tricarboxylate transporter	Sodium:sulfate symporter-family protein	Sodium-dependent dicarboxylate transporter sdcS	Molecular Function: transporter activity (GO:0005215), Biological Process: sodium ion transport (GO:0006814), Cellular Component: membrane (GO:0016020) Sodium/sulphate symporter	sodium:dicarboxylate cotransporter	hypothetical protein, similar to sodium-dependent transporter	Putative transporter	Sodium:sulfate symporter, DASS family	Putative transmembrane transport protein	Ortholog of S. aureus MRSA252 (BX571856) SAR2009 putative sodium:sulfate symporter	hypothetical protein, similar to sodium-dependent transporter	Similar to: HI0608, Y608_HAEIN possible di-and tricarboxylate transporter	Similar to Oryctolagus cuniculus renal sodium/dicarboxylate cotransporter NaDC-1 SW:NDC1_RABIT (Q28615) (593 aa) fasta scores: E(): 2.3e-21, 35.54% id in 543 aa, and to Arabidopsis thaliana sodium sulfate or dicarboxylate transporter TR:Q9MAW4 (EMBL:AB043024) (540 aa) fasta scores: E(): 1.2e-31, 33.19% id in 482 aa putative sodium:sulfate symporter	Best Blastp Hit: pir||G81156 transporter, NadC family NMB0792 [imported] - Neisseria meningitidis (group B strain MD58) >gi|7226025|gb|AAF41205.1| (AE002433) transporter, NadC family [Neisseria meningitidis MC58] COG0471 Cation transporters putative transport protein	identified by match to protein family HMM PF00939; match to protein family HMM TIGR00785 sodium-dependent transporter	similar to gi|49484158|ref|YP_041382.1| [Staphylococcus aureus subsp. aureus MRSA252], percent identity 79 in 511 aa, BLASTP E(): 0.0 putative sodium:sulfate symporter	Sodium/sulphate symporter	Na/dicarboxylate cotransporter-like protein	Anion transporter	Sodium/sulphate symporter	sodium-dependent transporter identified by match to protein family HMM PF00939; match to protein family HMM PF03600; match to protein family HMM TIGR00785	anion transporter	probable sodium-sulfate symport protein	anion transporter	transcript_id=ENSDNOT00000003760	Di-and tricarboxylate transporters COG0471	
HELPY00211	Phosphatidate cytidylyltransferase	Phosphatidate cytidylyltransferase	Phosphatidate cytidylyltransferase	conserved gene phosphatidate cytidyltransferase	phosphatidate cytidylyltransferase (CDP-diglyceride synthase)	identified by similarity to OMNI:VC2255; match to protein family HMM PF01148 phosphatidate cytidylyltransferase	Phosphatidate cytidylyltransferase	Phosphatidate cytidylyltransferase	Phosphatidate cytidylyltransferase	identified by match to protein family HMM PF01148 phosphatidate cytidylyltransferase	phosphatidate cytidylyltransferase (CDP-diglyceride synthase)	Similar to Streptomyces coelicolor putative integral membrane protein SCO5628 or SC6A9.39C SWALL:O86769 (EMBL:AL031035) (391 aa) fasta scores: E(): 1.7e-18, 35.44% id in 268 aa, and to Escherichia coli phosphatidate cytidylyltransferase CdsA or Cds or b0175 or z0186 or ecs0177 SWALL:CDSA_ECOLI (SWALL:P06466) (249 aa) fasta scores: E(): 1.5e-15, 33.85% id in 192 aa putative integral membrane phospholipid biosynthetic nucleotidyltransferase	phosphatidate cytidylyltransferase	ortholog to Escherichia coli bnum: b0175; MultiFun: Cell structure 6.1; Metabolism 1.6.1 phosphatidate cytidylyltransferase	Phosphatidate cytidylyl transferase	similar to gi|27467855|ref|NP_764492.1| [Staphylococcus epidermidis ATCC 12228], percent identity 86 in 259 aa, BLASTP E(): e-128 phosphatidate cytidylyltransferase	identified by similarity to SP:O31752; match to protein family HMM PF01148 phosphatidate cytidylyltransferase	Phosphatidate cytidylyltransferase	phosphatidate cytidylyltransferase	CDP-diacylglycerol synthetase	phosphatidate cytidylyltransferase identified by similarity to SP:O31752; match to protein family HMM PF01148	Phosphatidate cytidylyltransferase	CDP-diglyceride synthetase	phosphatidate cytidylyltransferase identified by match to protein family HMM PF01148	CDP-diglyceride synthetase	CDP-diglyceride synthetase	CDP-diglyceride synthetase	High confidence in function and specificity	CdsA protein	
HELPY00212	1-deoxy-D-xylulose 5-phosphate reductoisomerase	deoxyxylulose 5-phosphate reductoisomerase	1-deoxy-D-xylulose 5-phosphate reductoisomerase (DXP reductoisomerase)	1-deoxy-D-xylulose 5-phosphate reductoisomerase	1-deoxy-D-xylulose 5-phosphate reductoisomerase	1-deoxy-D-xylulose 5-phosphate reductoisomerase	1-deoxy-D-xylulose 5-phosphate reductoisomerase	1-deoxy-D-xylulose 5-phosphate reductoisomerase	1-deoxy-D-xylulose 5-phosphate reductoisomerase	1-deoxy-D-xylulose 5-phosphate reductoisomerase	similar to AE005865-9|AAK23892.1| percent identity: 43 in 388 aa putative 1-deoxy-D-xylulose 5-phosphate reductoisomerase	1-deoxy-D-xylulose 5-phosphate reductoisomerase	1-deoxy-D-xylulose 5-phosphate reductoisomerase	1-deoxy-D-xylulose 5-phosphate reductoisomerase	1-deoxy-D-xylulose 5-phosphate reductoisomerase	1-deoxy-D-xylulose 5-phosphate reductoisomerase	1-deoxy-D-xylulose 5-phosphate reductoisomerase	1-deoxy-D-xylulose 5-phosphate reductoisomerase	SC5H4.18, dxr, 1-deoxy-D-xylulose 5-phosphate reductoisomerase, len: 418 aa; highly similar to SW:DXR_MYCTU (EMBL:Z74024) Mycobacterium tuberculosis 1-deoxy-D-xylulose 5-phosphate reductoisomerase (EC 1.1.1.-) (DXP reductoisomerase) Dxr or MTCY274.01c, 436 aa; fasta scores: opt: 1079 z-score: 1175.5 E(): 0; 52.3% identity in 396 aa overlap and to TR:CAB60758 (EMBL:AJ250714) Zymomonas mobilis 1-deoxy-D-xylulose 5-phosphate reductoisomerase Dxr, 388 aa; fasta scores: opt: 966 z-score: 1053.7 E(): 0; 44.0% identity in 389 aa overlap 1-deoxy-D-xylulose 5-phosphate reductoisomerase	1-deoxy-D-xylulose 5-phosphate reductoisomerase	1-deoxy-D-xylulose 5-phosphate reductoisomerase	1-deoxy-D-xylulose 5-phosphate reductoisomerase	1-deoxy-D-xylulose 5-phosphate reductoisomerase	1-deoxy-D-xylulose 5-phosphate reductoisomerase	Residues 1 to 398 of 398 are 99 pct identical to residues 1 to 398 of a 398 aa protein from Escherichia coli K12 ref: NP_414715.1 putative ATP-binding component of a transport system	1-deoxy-D-xylulose 5-phosphate reductoisomerase	1-deoxy-D-xylulose 5-phosphate reductoisomerase	1-deoxy-D-xylulose 5-phosphate reductoisomerase	1-deoxy-D-xylulose 5-phosphate reductoisomerase	
HELPY00213	Putative uncharacterized protein	beta-1,4-N-acetylgalactosamyltransferase	conserved hypothetical protein putative glycosyltransferase hypothetical protein	beta-1,4-N-acetylgalactosaminyltransferase identified by match to protein family HMM PF06306	Putative uncharacterized protein	Beta-1,4-N-acetylgalactosamyltransferase	
HELPY00214	Putative uncharacterized protein	Putative uncharacterized protein	Putative uncharacterized protein	Uncharacterized conserved protein, YbhB family	Putative uncharacterized protein	Putative uncharacterized protein lp_0358	Phosphatidylethanolamine-binding protein	conserved hypothetical protein	Putative	Ortholog of S. aureus MRSA252 (BX571856) SAR0943 conserved hypothetical protein	conserved hypothetical protein	Phospholipid-binding protein Hypothetical protein	Similar to Bacillus subtilis hypothetical protein YxkA TR:P94355 (EMBL:D83026) (168 aa) fasta scores: E(): 4.5e-26, 46.875% id in 160 aa, and to Pasteurella multocida hypothetical protein PM1470 TR:Q9CKY1 (EMBL:AE006183) (170 aa) fasta scores: E(): 2e-17, 44.286% id in 140 aa conserved hypothetical protein	identified by similarity to EGAD:108624; match to protein family HMM TIGR00481 conserved hypothetical protein TIGR00481	Hypothetical protein	conserved hypothetical protein identified by match to protein family HMM TIGR00481	truncated conserved hypothetical protein	YbhB and YbcL	phospholipid-binding protein	Conserved hypothetical protein	conserved hypothetical protein	Phospholipid-binding protein	Phospholipid-binding protein	conserved hypothetical protein Predicted phospholipid-binding protein High confidence in function and specificity	putative phosphatidylethanolamine-binding regulatory protein	Phospholipid-binding protein	Phospholipid-binding protein	Phospholipid-binding protein	Hypothetical protein	
HELPY00215	Putative uncharacterized protein	hypothetical protein	conserved hypothetical protein hypothetical protein	Putative uncharacterized protein	Putative uncharacterized protein	Putative uncharacterized protein	
HELPY00216	Cysteine desulfurase	Putative iron-sulfur cofactor synthesis protein/cysteine desulfurase nifS	nitrogenase cofactor synthesis protein nifS	Cysteine desulfurase NifS	NifS family enzyme	Cysteine sulfinate desulfinase/cysteine desulfurase and related enzymes	identified by match to protein family HMM PF00266 cysteine desulfurase, putative	Similar to many aminotransferases including: Escherichia coli, Escherichia coli O6, Escherichia coli O157:H7, and Shigella flexneri cysteine desulfurase IscS or b2530 or c3056 or z3797 or ecs3396 or sf2577 or s2749 SWALL:ISCS_ECOLI (SWALL:P39171) (404 aa) fasta scores: E(): 9.4e-25, 30.1% id in 382 aa and to Neisseria meningitidis cysteine desulfurase IscS or nmb1379 SWALL:ISCS_NEIMB (SWALL:Q9JYY0) (404 aa) fasta scores: E(): 8.1e-25, 30.72% id in 384 aa putative cysteine desulfurase	Cysteine desulfurase	Cysteine desulfurase	cysteine desulfurase; COG1104 nitrogenase metalloclusters biosynthesis protein	Cysteine sulfinate desulfinase/cysteine desulfurase or related enzyme	probable cysteine desulphurase	Aminotransferase, class V:Aromatic amino acid beta-eliminating lyase/threonine aldolase	cysteine desulfurase	identified by similarity to SP:O54055; match to protein family HMM PF00266; match to protein family HMM PF01212 cysteine desulfurase	cysteine desulphurase	cysteine desulfurase identified by similarity to SP:P05341; match to protein family HMM PF00266; match to protein family HMM PF01212	cysteine desulfurase identified by similarity to SP:P05341; match to protein family HMM PF00266; match to protein family HMM PF01212	IscS cysteine desulfurase; COG1104, pfam00266	Aminotransferase, class V	aminotransferase, class V	pyridoxal-phosphate-dependent aminotransferase protein (nitrogenase cofactor synthesis protein) similar to nifS [Mesorhizobium loti]; similar to entrez-protein:CAD31372.1 Putative location:bacterial cytoplasm Psort-Score: 0.0749; go_function: transaminase activity [goid 0008483]; go_process: metabolism [goid 0008152]	Nitrogenase cofactor synthesis protein nifS	cysteine desulfurase	cysteine desulfurase identified by similarity to SP:O54055; match to protein family HMM PF00266; match to protein family HMM PF01212	Cysteine sulfinate desulfinase/cysteine desulfurase and related enzymes	hypothetical protein similarity to COG1104 Cysteine sulfinate desulfinase/cysteine desulfurase and related enzymes(Evalue: 1E-113)	cysteine desulfurase identified by similarity to SP:O54055; match to protein family HMM PF00266; match to protein family HMM PF01212	
HELPY00217	NifU-like protein	Putative nifU protein	identified by similarity to SP:P05343; match to protein family HMM PF01106; match to protein family HMM PF01592; match to protein family HMM PF04324 NifU family protein	Similar to Campylobacter jejuni NifU protein homolog CJ0239C SWALL:Q9PIQ5 (EMBL:AL139074) (323 aa) fasta scores: E(): 2.6e-09, 25.16% id in 310 aa, and to Rhodobacter sphaeroides nitrogen fixation protein NifU SWALL:NIFU_RHOSH (SWALL:Q01180) (246 aa) fasta scores: E(): 0.00085, 24.51% id in 204 aa, and to Chlamydia pneumoniae NifU-related protein CPN0861 or CPJ0861 SWALL:Q9Z745 (EMBL:AE001667) (266 aa) fasta scores: E(): 2.3e-70, 64.39% id in 264 aa putative NifU-related protein	NifU-like protein	Putative	Fe-S cluster assembly protein NifU	Fe-S cluster assembly protein NifU	Fe-S cluster assembly protein NifU identified by match to protein family HMM PF01106; match to protein family HMM PF01592; match to protein family HMM PF04324; match to protein family HMM TIGR02000	Fe-S cluster assembly protein NifU	Fe-S cluster assembly protein NifU identified by similarity to SP:P20628; match to protein family HMM PF01106; match to protein family HMM PF01592; match to protein family HMM PF04324; match to protein family HMM TIGR02000	nitrogen-fixing NifU-like	Nitrogen-fixing NifU-like-like	NifU-related protein	Nitrogen-fixing NifU-like protein	nifU-like protein	NifU homolog involved in Fe-S cluster formation	nitrogen-fixing NifU-like	iscU protein	nitrogen fixation protein NifU identified by match to protein family HMM PF01106; match to protein family HMM PF01592; match to protein family HMM PF04324	Fe-S cluster assembly protein NifU	nifU-like protein (P23121) Nitrogen fixation protein nifU High confidence in function and specificity	probable nitrogen fixation protein NifU Probable nitrogen fixation protein NifU. Homology to nifU of A. vinelandii of 67% (sprot|NIFU_AZOVI). INVOLVED IN THE FORMATION OR REPAIR OF [FE-S] CLUSTERS PRESENT IN IRON-SULFUR PROTEINS. Pfam: NifU-like N-terminal domain, NifU-like domain no signal peptide no TMHs High confidence in function and specificity	nitrogen-fixing NifU domain protein PFAM: nitrogen-fixing NifU domain protein; BFD domain protein [2Fe-2S]-binding domain protein KEGG: rpc:RPC_4452 nitrogen-fixing NifU-like	Fe-S cluster assembly protein NifU TIGRFAM: Fe-S cluster assembly protein NifU PFAM: nitrogen-fixing NifU domain protein; BFD domain protein [2Fe-2S]-binding domain protein KEGG: gme:Gmet_0991 Fe-S cluster assembly protein NifU	Fe-S cluster assembly protein NifU	NifU family protein identified by match to protein family HMM PF01106; match to protein family HMM PF01592; match to protein family HMM PF04324	Fe-S cluster assembly protein NifU	Fe-S cluster assembly protein NifU TIGRFAM: Fe-S cluster assembly protein NifU PFAM: nitrogen-fixing NifU domain protein; BFD domain protein [2Fe-2S]-binding domain protein KEGG: sat:SYN_02125 IscU protein	
HELPY00218	Putative uncharacterized protein	hypothetical protein	Putative uncharacterized protein	
HELPY00219	DNA repair protein radA homolog	DNA repair protein	DNA repair protein radA	DNA repair protein radA homolog	DNA repair protein RadA	DNA repair protein radA	DNA REPAIR PROTEIN RADA	DNA repair protein radA	DNA repair protein radA	DNA repair protein radA	DNA repair protein radA	CDS_ID OB0094 DNA repair protein	similar to AE002432-2|AAF41195.1| percent identity: 43 in 459 aa putative DNA repair protein	DNA repair protein radA	DNA repair protein RadA	DNA repair protein radA	DNA repair protein radA	DNA repair protein radA	DNA repair protein radA	DNA repair protein radA	DNA repair protein radA	DNA repair protein radA homolog	SCE94.02, possible DNA repair protein, len: 469aa; similar to many eg. SW:RADA_ECOLI RadA, DNA repair protein (mechanism unknown) from Escherichia coli (460 aa) fasta scores; opt: 1218, z-score: 1309.3, E(): 0, (41.4% identity in 452 aa overlap). Contains Prosite match to PS00017 ATP/GTP-binding site motif A (P-loop). putative DNA repair protein	DNA repair protein radA	DNA repair protein radA	DNA repair protein radA homolog	DNA repair protein radA homolog	DNA repair protein	
HELPY00220	Peptide methionine sulfoxide reductase msrA/msrB	Peptide methionine sulfoxide reductase	Possible msrA, pms; peptide methionine sulfoxide reductase	PEPTIDE METHIONINE SULFOXIDE REDUCTASE	Peptide methionine sulfoxide reductase msrA/msrB	Similar to Porphyromonas gingivalis W83 peptide methionine sulfoxide reductase MsrA or PG2088 SWALL:AAQ67048 (EMBL:AE017179) (352 aa) fasta scores: E(): 8.9e-93, 64.62% id in 359 aa, and to Actinobacillus actinomycetemcomitans peptide methionine sulfoxide reductase MsrA/MsrB MsrAB SWALL:MSAB_ACTAC (SWALL:Q9AL99) (356 aa) fasta scores: E(): 4e-57, 56.49% id in 331 aa putative peptide methionine sulfoxide reductase	identified by similarity to SP:P14930; match to protein family HMM PF01625; match to protein family HMM PF01641; match to protein family HMM TIGR00401 peptide methionine sulfoxide reductase MsrA/MsrB	Peptide methionine sulfoxide reductase	Evidence 2a : Function of homologous gene experimentally demonstrated in an other organism; PubMedId : 12096194; Product type e : enzyme probable secreted protein-methione-sulfoxide reductase with methionine-S-sulfoxide and methionine-R-sulfoxide reductase activity; putative signal peptide MSYQGLIYLSSVAILFSASSVA	peptide methionine sulfoxide reductase	putative peptide methionine sulfoxide reductase MsrA/MsrB pfam01625, pfam01641	peptide methionine sulfoxide reductase	peptide methionine sulfoxide reductase	hypothetical protein similarity to COG0225 Peptide methionine sulfoxide reductase(Evalue: 9E-56)	peptide methionine sulfoxide reductase msrA/msrB N-terminal section belongs to the msrA Met sulfoxide reductase family, and the C-terminal section belongs to the msrB Met sulfoxide reductase family; identified by similarity to SP:P35593; match to protein family HMM PF01625; match to protein family HMM PF01641; match to protein family HMM TIGR00357; match to protein family HMM TIGR00401	peptide methionine sulfoxide reductase MsrA/msrB identified by match to protein family HMM PF01625; match to protein family HMM PF01641; match to protein family HMM TIGR00357; match to protein family HMM TIGR00401	(Q9ZMK8) Peptide methionine sulfoxide reductase High confidence in function and specificity	peptide methionine sulfoxide reductase KEGG: neu:NE1701 peptide methionine sulfoxide reductase TIGRFAM: peptide methionine sulfoxide reductase; methionine-R-sulfoxide reductase PFAM: Methionine sulfoxide reductase A; Methionine sulfoxide reductase B	Peptide methionine sulfoxide reductase msrA/msrB, putative	Peptide methionine sulfoxide reductase	Hypothetical protein	Peptide methionine sulfoxide reductase	Methionine sulfoxide reductase MsrA-B	Putative peptide methionine sulfoxide reductase	Peptide methionine sulfoxide reductase, PMSR	Peptide methionine sulfoxide reductase msrA/msrB	Peptide methionine sulfoxide reductase MsrA/msrB	Peptide methionine sulfoxide reductase MsrA/msrB	Peptide methionine sulfoxide reductase MsrA/msrB	
HELPY00222	Conserved hypothetical integral membrane protein	CDS_ID OB2648 hypothetical protein	similar to AP002999-43|BAB49358.1| percent identity: 33 in 252 aa conserved hypothetical protein	Lin0630 protein	hypothetical membrane protein, conserved, DUF81 family	Probable transmembrane protein	Hypothetical protein SE0133	Permease protein	Putative uncharacterized protein TTHA0785	conserved hypothetical protein	Putative	Ortholog of S. aureus MRSA252 (BX571856) SAR0048 putative membrane protein	conserved membrane protein	identified by similarity to OMNI:NTL01LI0626; match to protein family HMM PF01925 membrane protein, putative	Putative uncharacterized protein	Similar to Q8NQW1 Predicted permease from Corynebacterium glutamicum (250 aa). FASTA: opt: 472 Z-score: 553.4 E(): 5.6e-23 Smith-Waterman score: 472; 35.573 identity in 253 aa overlap. ORF ftt1423c conservered hypothetical membrane protein	identified by match to protein family HMM PF01925 putative membrane protein	Hypothetical membrane protein, conserved	identified by match to protein family HMM PF01925 membrane protein, putative	identified by match to protein family HMM PF01925 membrane protein, putative	Protein of unknown function DUF81	Protein of unknown function DUF81	Previously sequenced as Staphylococcus aureus hypothetical protein TR:BAB47613 (EMBL:AB037671) (214 aa) fasta scores: E(): 1.2e-68, 100.000% id in 214 aa. Similar to Bacillus subtilis hypothetical protein YrkJ SW:YRKJ_BACSU (P54437) (261 aa) fasta scores: E(): 4.4e-26, 41.364% id in 220 aa. CDS is truncated at the C-terminus in comparison to the B. subtilis protein.  Probable gene remnant pseudo putative membrane protein (fragment)	putative membrane protein identified by match to protein family HMM PF01925	putative membrane protein identified by match to protein family HMM PF01925	conserved hypothetical protein	Protein of unknown function DUF81	putative membrane protein identified by match to protein family HMM PF01925	protein of unknown function DUF81 PFAM: protein of unknown function DUF81 KEGG: cef:CE0317 hypothetical protein	
HELPY01313	Outer membrane protein	Putative Outer membrane protein	
HELPY00223	Conserved hypothetical integral membrane protein	similar to AX067031-1|CAC26743.1| percent identity: 72 in 492 aa putative transport protein	Sulfate permease	SCE39.26, possible integral membrane transporter, len: 499aa; similar to many eg. TR:Q50443 (EMBL:U50335) ORF2 from Mycobacterium smegmatis (498 aa) fasta scores; opt: 2027, z-score: 2225.4, E(): 0, (64.0% identity in 478 aa overlap) and TR:O07488 (EMBL:Y13308) proposed sulphate permease from Yersinia enterocolitica (492 aa) fasta scores; opt: 1564, z-score: 1718.0, E(): 0, (51.0% identity in 482 aa overlap). Contains Pfam match to entry PF00916 Sulfate_transp, Sulfate transporter family. Also contains several possible membrane spanning hydrophobic regions. putative integral membrane transporter	sulfate permease	Sulfate permease	Sulfate permease	conserved hypothetical putative Sulfate transporter/antisigma-factor antagonist YbaR	identified by sequence similarity; putative; ORF located using Blastx/Glimmer/Genemark sulfate permease	Sulfate permease	Putative	putative sulfate transporter	Evidence 3 : Function proposed based on presence of conserved amino acid motif, structural feature or limited homolgy; Product type pt : putative transporter putative sulfate transporter	COG0659 sulfate permease	sulfate transporter	Probable sulfate permease, MFS superfamily	sulfate permease	Sulfate permease	sulfate transporter	putative sulfate permease family protein	hypothetical protein, similar to sulfate permease [truncated]	identified by match to protein family HMM PF00916; match to protein family HMM PF01740 sulfate permease family protein	Sulfate transporter/antisigma-factor antagonist STAS:Sulphate transporter	Putative sulfate transporter	similar to gi|32470568|ref|NP_863238.1| [Staphylococcus epidermidis ATCC 12228], percent identity 70 in 482 aa, BLASTP E(): 0.0 sulfate permease	antisigma-factor antagonist, STAS	Sulphate transporter	putative sulfate transporter	sulphate transporter	
HELPY00224	Outer membrane protein	outer membrane protein HopA	Outer membrane protein	Outer membrane protein	Outer membrane protein HopA	
HELPY00225	3-deoxy-manno-octulosonate cytidylyltransferase	3-deoxy-D-manno-octulosonate cytidylyltransferase	3-DEOXY-MANNO-OCTULOSONATE CYTIDYLYLTRANSFERASE	3-deoxy-manno-octulosonate cytidylyltransferase	3-deoxy-manno-octulosonate cytidylyltransferase	3-deoxy-manno-octulosonate cytidylyltransferase	3-deoxy-manno-octulosonate cytidylyltransferase	3-deoxy-manno-octulosonate cytidylyltransferase	3-deoxy-manno-octulosonate cytidylyltransferase	3-deoxy-manno-octulosonate cytidylyltransferase	3-deoxy-manno-octulosonate cytidylyltransferase	3-deoxy-manno-octulosonate cytidylyltransferase	Residues 1 to 248 of 248 are 99 pct identical to residues 1 to 248 of a 248 aa protein from Escherichia coli K12 ref: NP_415438.1 CTP:CMP-3-deoxy-D-manno-octulosonate transferase	3-deoxy-manno-octulosonate cytidylyltransferase	3-deoxy-manno-octulosonate cytidylyltransferase	3-deoxy-manno-octulosonate cytidylyltransferase	3-deoxy-manno-octulosonate cytidylyltransferase	3-deoxy-manno-octulosonate cytidylyltransferase	3-deoxy-manno-octulosonate cytidylyltransferase	conserved gene 3-deoxy-manno-octulosonate cytidylyltransferase	3-deoxy-manno-octulosonate cytidylyltransferase	hypothetical protein	identified by match to protein family HMM PF02348 3-deoxy-D-manno-octulosonate cytidylyltransferase	3-deoxy-manno-octulosonate cytidylyltransferase	3-deoxy-manno-octulosonate cytidylyltransferase	identified by similarity to SP:P04951; match to protein family HMM PF02348; match to protein family HMM TIGR00466 3-deoxy-D-manno-octulosonate cytidylyltransferase	3-deoxy-manno-octulosonate cytidylyltransferase protein	3-deoxy-manno-octulosonate cytidylyltransferase	identified by sequence similarity; putative; ORF located using Blastx/Glimmer/Genemark 3-deoxy-manno-octulosonate cytidylyltransferase	
HELPY00226	Putative uncharacterized protein	Putative	disulphide isomerase	conserved hypothetical protein putative protein-disulphide isomerase Function unclear	Putative uncharacterized protein	Disulphide isomerase	Disulphide isomerase	
HELPY00227	UPF0323 lipoprotein HP_0232	UPF0323 lipoprotein HH_0014	Hypothetical UPF0323 lipoprotein JHP0217 precursor	Putative uncharacterized protein	motility protein	lipoprotein	secreted protein involved in flagellar motility High confidence in function and specificity	lipoprotein, putative	Putative uncharacterized protein	Putative lipoprotein	Putative uncharacterized protein	Conserved hypothetical lipoprotein	Putative uncharacterized protein	Lipoprotein	Putative uncharacterized protein	Motility protein	Conserved hypothetical lipoprotein	UPF0323 lipoprotein HPP12_0232	Secreted protein involved in flagellar motility; putative peptide signal	
HELPY00228	Putative uncharacterized protein	Putative uncharacterized protein VP1067	Putative uncharacterized protein	Putative uncharacterized protein	Probable synthetase/amidase	identified by match to protein family HMM PF03738 glutathionylspermidine synthase family protein	identified by sequence similarity; putative; ORF located using Blastx/Glimmer/Genemark synthetase/amidase	IPR005494: Glutathionylspermidine synthase putative glutathionylspermidine synthase	Putative uncharacterized protein ygiC	Synthetase/amidase	Putative	Putative uncharacterized protein	Similar to: HI0929, YGIC_HAEIN predicted glutathionylspermidine synthase	synthetase/amidase	Hypothetical protein	glutathionylspermidine synthetase	identified by match to protein family HMM PF03738 glutathionylspermidine synthase family protein	identified by match to protein family HMM PF03738 glutathionylspermidine synthase family protein	Glutathionylspermidine synthase	conserved hypothetical protein	Glutathionylspermidine synthase	conserved hypothetical protein	Glutathionylspermidine synthase	Glutathionylspermidine synthase	Glutathionylspermidine synthase COG0754	putative glutathionylspermidine synthetase codons 40 to the C-terminus are similar to codons 270 to 630 of Crithidia fasciculata trypanothione synthetase SWALL:TRYS_CRIFA (SWALL:O60993) (652 aa), and entire protein is similar to Erwinia carotovora subsp.  atroseptica SCRI1043 putative glutathionylspermidine synthase SWALL:Q6DAC7 (EMBL:BX950851) (386 aa) similarity:fasta; SWALL:TRYS_CRIFA (SWALL:O60993); Crithidia fasciculata; trypanothione synthetase; trS; length 652 aa; id=28.72; ungapped id=31.61; E()=5.3e-12; 362 aa overlap; query 44-378 aa; subject 271-626 aa similarity:fasta; SWALL:Q6DAC7 (EMBL:BX950851); Erwinia carotovora subsp. atroseptica SCRI1043; putative glutathionylspermidine synthase; length 386 aa; id=52.71; ungapped id=53.4; E()=3.3e-81; 387 aa overlap; query 1-384 aa; subject 1-385 aa	putative glutathionylspermidine synthase	Glutathionylspermidine synthase	glutathione spermidine synthetase	
HELPY00229	Conserved hypothetical integral membrane protein	Putative uncharacterized protein	Putative	conserved hypothetical integral membrane protein	conserved hypothetical integral membrane protein putative integral membrane protein hypothetical protein	conserved hypothetical protein	Putative uncharacterized protein	Putative integral membrane protein	Putative uncharacterized protein	Putative uncharacterized protein	Conserved hypothetical integral membrane protein	Integral membrane protein	
HELPY00230	Putative beta-lactamase hcpE	Putative uncharacterized protein	similar to BR1708, conserved hypothetical protein conserved hypothetical protein	Putative beta-lactamase hcpE precursor	Putative uncharacterized protein	Sel1-like repeat	Sel1-like repeat	Sel1-like repeat	cysteine-rich protein E	TPR repeat SEL1 subfamily	conserved hypothetical protein Specificity unclear	conserved hypothetical protein identified by similarity to GB:CAH12461.1	Sel1 domain protein repeat-containing protein	Tyrosine protein kinase:Serine/threonine protein kinase:Sel1-like repeat PFAM: Sel1 domain protein repeat-containing protein KEGG: nmu:Nmul_A0104 Sel1-like repeat	Sel1-like repeat PFAM: Sel1-like repeat KEGG: mlo:mlr3914 hypothetical protein	Putative uncharacterized protein	Sel1 domain protein repeat-containing protein precursor	Hypothetical protein, conserved	jgi|Lacbi1|143662|gww1.1.313.1	Sel1 domain protein repeat-containing protein	Sel1 domain protein repeat-containing protein precursor	Sel1 domain protein repeat-containing protein PFAM: Sel1 domain protein repeat-containing protein KEGG: plt:Plut_0843 Sel1-like repeat	Putative uncharacterized protein	Sel1 domain protein repeat-containing protein	Cysteine-rich protein E	Sel1-like repeat	putative exported protein	Cysteine-rich protein E	
HELPY00231	Putative uncharacterized protein	Putative uncharacterized protein	Putative	Putative uncharacterized protein	conserved hypothetical protein	conserved hypothetical protein	conserved hypothetical protein hypothetical protein	conserved hypothetical protein	Putative uncharacterized protein	Putative uncharacterized protein	Putative uncharacterized protein	Putative periplasmic protein	Putative uncharacterized protein	Putative uncharacterized protein	Putative uncharacterized protein	Putative uncharacterized protein	Putative uncharacterized protein	Putative uncharacterized protein	Putative uncharacterized protein	Putative uncharacterized protein	Putative uncharacterized protein	
HELPY00232	Porphobilinogen deaminase	porphobilinogen deaminase (hydroxymethylbilane synthase)	Porphobilinogen deaminase	Porphobilinogen deaminase	Porphobilinogen deaminase	Porphobilinogen deaminase	Porphobilinogen deaminase	Porphobilinogen deaminase	Porphobilinogen deaminase	CDS_ID OB2068; porphobilinogen deaminase hydroxymethylbilane synthase	similar to AE002066-4|AAF11898.1| percent identity: 42 in 297 aa putative hydroxymethylbilane synthase	hydroxymethylbilane synthase	Porphobilinogen deaminase	Putative porphobilinogen deaminase	Porphobilinogen deaminase	Porphobilinogen deaminase	Porphobilinogen deaminase	Porphobilinogen deaminase	Porphobilinogen deaminase	Porphobilinogen deaminase	Porphobilinogen deaminase	Porphobilinogen deaminase	Residues 1 to 320 of 320 are 99 pct identical to residues 1 to 320 of a 320 aa protein from Escherichia coli O157:H7 EDL933 ref: NP_290433.1 porphobilinogen deaminase = hydroxymethylbilane synthase	Porphobilinogen deaminase	Porphobilinogen deaminase	Porphobilinogen deaminase	HemC protein	Porphobilinogen deaminase	Porphobilinogen deaminase	
HELPY00233	Prolyl-tRNA synthetase	proline-tRNA synthetase	Prolyl-tRNA synthetase	Prolyl-tRNA synthetase	Prolyl-tRNA synthetase	Prolyl-tRNA synthetase	Prolyl-tRNA synthetase	Prolyl-tRNA synthetase	Prolyl-tRNA synthetase	Prolyl-tRNA synthetase	Prolyl-tRNA synthetase	similar to AE000686-4|AAC06648.1| percent identity: 39 in 582 aa putative prolyl-tRNA synthetase	proline-tRNA ligase	Prolyl-tRNA synthetase	Prolyl-tRNA synthetase	Prolyl-tRNA synthetase	Prolyl-tRNA synthetase	Prolyl-tRNA synthetase	Prolyl-tRNA synthetase	Prolyl-tRNA synthetase	Prolyl-tRNA synthetase	SC5H4.23, proS, prolyl tRNA synthetase, len: 567 aa; highly similar to SW:SYP_ECOLI (EMBL:X55518) Escherichia coli prolyl-tRNA synthetase (EC 6.1.1.15) ProS, 572 aa; fasta scores: opt: 1403 z-score: 1520.4 E(): 0; 41.8% identity in 574 aa overlap. Contains Pfam match to entry PF00587 tRNA-synt_2b, tRNA synthetase class II (G, H, P, S and T) and match to Prosite entry PS00179 Aminoacyl-transfer RNA synthetases class-II signature 1 prolyl tRNA synthetase	Prolyl-tRNA synthetase	Prolyl-tRNA synthetase	Prolyl-tRNA synthetase	Prolyl-tRNA synthetase	Prolyl-tRNA synthetase	Prolyl-tRNA synthetase	Prolyl-tRNA synthetase	
HELPY00234	Glutamyl-tRNA reductase	glutamyl-tRNA reductase	Glutamyl-tRNA reductase	Glutamyl-tRNA reductase	Glutamyl-tRNA reductase	Glutamyl-tRNA reductase	Glutamyl-tRNA reductase	Glutamyl-tRNA reductase	CDS_ID OB2070 glutamyl-tRNA reductase	similar to U00018-18|AAA17243.1| percent identity: 44 in 443 aa putative glutamyl-tRNA reductase HemA	Glutamyl-tRNA reductase	Glutamyl-tRNA reductase	Glutamyl-tRNA reductase	Glutamyl-tRNA reductase	Glutamyl-tRNA reductase	Glutamyl-tRNA reductase	Glutamyl-tRNA reductase	Glutamyl-tRNA reductase	Residues 67 to 484 of 484 are 99 pct identical to residues 1 to 418 of a 418 aa protein from Escherichia coli O157:H7 ref: NP_309742.1 glutamyl-tRNA reductase	Glutamyl-tRNA reductase	Glutamyl-tRNA reductase	Glutamyl-tRNA reductase	Glutamyl-tRNA reductase	Glutamyl-tRNA reductase	Glutamyl-tRNA reductase	glutamyl tRNA reductase	conserved gene glutamyl tRNA reductase	glutamyl tRNA reductase	identified by similarity to EGAD:15289; match to protein family HMM PF00745; match to protein family HMM PF05200; match to protein family HMM PF05201; match to protein family HMM TIGR01035 glutamyl-tRNA reductase	
HELPY00235	Octaprenyl-diphosphate synthase	solanesyl diphosphate synthase	heptaprenyl diphosphate synthasecomponent II (spore germination protein C3)	Octaprenyl-diphosphate synthase	FARNESYL PYROPHOSPHATE SYNTHETASE , GERANYLTRANSTRANSFERASE	CDS_ID OB1788; spore germination protein C3 heptaprenyl diphosphate synthase component II	Putative uncharacterized protein	Octaprenyl-diphosphate synthase	Geranylgeranyl pyrophosphate synthase	Probable heptaprenyl diphosphate synthase component II	OCTAPRENYL-DIPHOSPHATE SYNTHASE	Lin2790 protein	Octaprenyl-diphosphate synthase	Residues 1 to 323 of 323 are 100 pct identical to residues 1 to 323 of a 323 aa protein from Escherichia coli K12 ref: NP_417654.1 octaprenyl diphosphate synthase	Octaprenyl-diphosphate synthase	Heptaprenyl diphosphate syntase component II	Probable octaprenyl-diphosphate synthase (Octaprenyl pyrophosphate synthase) protein	Octaprenyl-diphosphate synthase	similar to octaprenyl-diphosphate synthase hypothetical protein	conserved gene octaprenyl diphosphate synthase IspB	similar to octaprenyl-diphosphate synthase hypothetical protein	Trans-hexaprenyltranstransferase, component II	identified by match to protein family HMM PF00348 polyprenyl synthetase	identified by similarity to GB:CAD24417.1; match to protein family HMM PF00348 decaprenyl diphosphate synthase	Octaprenyl-diphosphate synthase	Heptaprenyl diphosphate syntase component II	Geranylgeranyl pyrophosphate synthase	identified by similarity to SP:Q53479; match to protein family HMM PF00348 polyprenyl synthetase family protein	InterProMatches:IPR000092, IPR000092; menaquinone biosynthesis, Biological Process: isoprenoid biosynthesis (GO:0008299),Biological Process: isoprenoid biosynthesis (GO:0008299) heptaprenyl diphosphate synthase component II	
HELPY00236	Putative uncharacterized protein	Putative	hypothetical protein	conserved hypothetical protein hypothetical protein	Putative uncharacterized protein	Putative uncharacterized protein	Putative uncharacterized protein	
HELPY00237	Putative uncharacterized protein	Putative	hypothetical protein	hypothetical protein predicted by Glimmer/Critica (Q55790) Hypothetical protein slr0074 hypothetical protein	Putative uncharacterized protein	Putative uncharacterized protein	Putative uncharacterized protein	
HELPY00238	DNA protection during starvation protein	hypothetical protein	starvation-induced protein controlled by sigma-B (general stress protein 20U)	Putative peroxide resistance protein	Ferritin-like domain protein	DNA PROTECTION DURING STARVATION PROTEIN	Peroxide resistance protein Dpr	NEUTROPHIL-ACTIVATING PROTEIN A	Putative uncharacterized protein	Non-heme iron-containing ferritin	Possible DNA-binding stress protein	Stress-and starvation-induced gene controlled by sigma-B	DPS family protein	Putative uncharacterized protein RP806	DNA protection during starvation protein	DNA-binding stress protein	General stress protein 20U	Neutrophil activating factor	neutrophil activating protein	Dna protection during starvation or oxydative stress protein	Weakly similar to DNA-binding ferritin-like protein (oxidative damage protectant) hypothetical protein	conserved gene DNA binding stress protein	Weakly similar to DNA-binding ferritin-like protein (oxidative damage protectant) hypothetical protein	Stress induced DNA binding protein	identified by match to protein family HMM PF00210; match to protein family HMM PF02047 Dps family protein	Dps; Iron-binding ferritin-like antioxidant protein; Ferroxidase Non-specific DNA-binding protein	probable DNA-binding stress protein	peroxide resistance protein,non-heme iron-containing ferritin	Putative uncharacterized protein	
HELPY00239	Sensor protein	Sensor protein	Sensor protein	Sensor protein	identified by similarity to GP:13359310; match to protein family HMM PF00512; match to protein family HMM PF02518 sensor histidine kinase	Sensor protein	Putative histidine kinase sensor protein	Similar to Pseudomonas aeruginosa sensor protein PilS or PA4546 SWALL:PILS_PSEAE (SWALL:P33639) (530 aa) fasta scores: E(): 8.3e-13, 25.92% id in 324 aa, and to Bacteroides thetaiotaomicron putative two-component system sensor histidine kinase BTt0689 SWALL:AAO75796 (EMBL:AE016928) (438 aa) fasta scores: E(): 7.4e-123, 73.79% id in 435 aa putative two-component system, sensor kinase	identified by similarity to OMNI:VC2136; match to protein family HMM PF00512; match to protein family HMM PF02518 flagellar regulatory protein B	sensor histidine kinase, C-terminal region; possible sporulation kinase	Sensor protein	Sensor protein	histidine kinase sensor protein	two-component system sensor histidine kinase	sensor histidine kinase identified by match to protein family HMM PF00512; match to protein family HMM PF02518	High confidence in function and specificity	sensor histidine kinase identified by match to protein family HMM PF00512; match to protein family HMM PF02518	sensor histidine kinase	Sensor protein	Sensor protein	Sensor protein	Sensor protein	Sensor protein	Sensor protein	Sensor protein	Sensor protein	Sensor protein	Sensor protein	Sensor protein	
HELPY00240	Uncharacterized protein HP_0245	Hypothetical protein JHP0230	Putative uncharacterized protein	hypothetical protein	conserved hypothetical protein	conserved hypothetical protein Specificity unclear	conserved hypothetical protein	Putative uncharacterized protein	Putative uncharacterized protein	Putative uncharacterized protein	Putative uncharacterized protein	Putative uncharacterized protein	Putative uncharacterized protein	Putative uncharacterized protein	Putative uncharacterized protein	Putative uncharacterized protein	Putative uncharacterized protein	
HELPY00241	Flagellar P-ring protein	Flagellar P-ring protein	flagellar P-ring protein FlgI	Flagellar P-ring protein	Flagellar P-ring protein	Flagellar P-ring protein	Flagellar P-ring protein	Residues 2 to 366 of 366 are 99 pct identical to residues 1 to 365 of a 365 aa protein from Escherichia coli K12 ref: NP_415598.1 homolog of Salmonella P-ring of flagella basal body	Flagellar P-ring protein	Flagellar P-ring protein	Flagellar P-ring protein	Flagellar P-ring protein	flagellar P-ring protein precursor FlgI	conserved gene flagellar P-ring protein (precursor) FlgI	flagellar P-ring protein precursor FlgI	identified by similarity to SP:P33979; match to protein family HMM PF02119 flagellar P-ring protein FlgI	identified by similarity to SP:P33979; match to protein family HMM PF02119 flagellar P-ring protein FlgI	identified by sequence similarity; putative; ORF located using Blastx/Glimmer/Genemark flagellar protein	IPR001782: Flagellar P-ring protein putative flagella basal body protein	similar to Salmonella typhi CT18 flagellar P-ring protein precursor flagellar P-ring protein precursor	Flagellar P-ring protein	Flagellar P-ring protein	Flagellar P-ring protein precursor	Basal body P-ring protein; COG1706 flagellar P-ring protein precursor	flagellar P-ring protein FlgI	Flagellar P-ring protein	Flagellar basal-body P-ring protein	Flagellar P-ring protein	Flagellar P-ring protein	
HELPY00242	ATP-dependent RNA helicase, DEAD-box family	Putative ATP-dependent RNA helicase	Putative ATP-dependent RNA helicase, DEAD-box family	CDS_ID OB0609 ATP-dependent RNA helicase	ATP-DEPENDENT RNA HELICASE	Putative ATP-dependent RNA helicase	ATP-dependent RNA helicase, DEAD/DEAH box family	Probable RNA helicase	ATP-dependent RNA helicase	Cold-shock DEAD box protein A homolog	Lin0859 protein	DeaD protein	Probable atp-dependent rna helicase protein	Similar to ATP-dependent RNA helicase deaD (cold-shock DEAD-box protein A) hypothetical protein	conserved gene ATP-dependent RNA helicase	Similar to ATP-dependent RNA helicase deaD (cold-shock DEAD-box protein A) hypothetical protein	ATP-dependent RNA helicase	Superfamily II DNA/RNA helicase	ATP dependent RNA helicase protein	Cold-shock DEAD box protein A homolog	Mb1285, deaD, len: 563 aa. Equivalent to Rv1253, len: 563 aa, from Mycobacterium tuberculosis strain H37Rv, (99.8% identity in 563 aa overlap). Probable Dead, Cold-shock DEAD-box protein A homolog, similar to many e.g. DEAD_ECOLI|P23304 Escherichia coli (646 aa), FASTA scores: opt: 1490, E(): 0, (46.7% identity in 578 aa overlap); similar to Mycobacterium tuberculosis Rv3211.  Contains PS00017 ATP/GTP-binding site motif A, PS00039 DEAD-box subfamily ATP-dependent helicases signature.  BELONGS TO THE DEAD BOX FAMILY HELICASE. PROBABLE COLD-SHOCK DEAD-BOX PROTEIN A HOMOLOG DEAD (ATP-dependent RNA helicase deaD homolog)	Molecular Function: nucleic acid binding (GO:0003676), Molecular Function: ATP binding (GO:0005524), Molecular Function: ATP-dependent helicase activity (GO:0008026) probable ATP-dependent RNA helicase YdbR	ATP-dependent RNA helicase	Cold-shock DEAD-box protein A, inducible ATP- independent RNA helicase	YdbR ATP-dependent RNA helicase-like protein	ATP-dependent RNA helicase DeaD	ATP-DEPENDENT RNA HELICASE DEAD	identified by similarity to SP:P23304; match to protein family HMM PF00270; match to protein family HMM PF00271 ATP-dependent RNA helicase DeaD	Probable ATP-dependent RNA helicase Conserved hypothetical protein	
HELPY00243	Putative uncharacterized protein	Putative uncharacterized protein	Putative uncharacterized protein MYPU_0680	HflK protein, putative	identified by similarity to OMNI:NTL01HP00232; match to protein family HMM PF01145 SPFH domain / Band 7 family protein	Hydrolase serine protease transmembrane subunit K protein	Putative uncharacterized protein	Protease subunit hflK	Putative	best blastp match pir||E75514 B-cell receptor associated protein-related protein -- Deinococcus radiodurans (strain R1) hypothetical phage protein	stomatin-like protein	HflK	conserved hypothetical protein	HflC protein	Band 7 protein	SPFH domain, Band 7 family protein	membrane protease	hydrolase serine protease transmembrane subunit K protein similar to hflK (SMc01441) [Sinorhizobium meliloti] Similar to swissprot:Q92NQ8 Putative location:bacterial inner membrane Psort-Score: 0.5182	band 7 protein PFAM: band 7 protein KEGG: fra:Francci3_1352 band 7 protein	Band 7 protein	Band 7 protein	hypothetical protein	Hypothetical protein	hypothetical protein similarity to COG0330 Membrane protease subunits, stomatin/prohibitin homologs(Evalue: 3E-36)	bacterial HflC protein	band 7 family protein	SPFH domain/Band 7 family protein identified by match to protein family HMM PF01145	Membrane protease	spfh domain identified by match to protein family HMM PF01145	
HELPY00244	Putative uncharacterized protein	hypothetical protein	conserved hypothetical protein hypothetical protein	Putative uncharacterized protein	Putative uncharacterized protein	Putative uncharacterized protein	
HELPY00245	Oligopeptide ABC transporter, ATP-binding protein	Peptide ABC transporter, ATP-binding protein	identified by similarity to SP:P33916; match to protein family HMM PF00005 oligopeptide/dipeptide uptake family ABC transporter, ATP-binding protein	IPR001687: ATP/GTP-binding site motif A (P-loop); IPR003439: ABC transporter putative ATPase components of ABC-type transport system, contain duplicated ATPase domain	similar to Salmonella typhi CT18 hypothetical ABC transporter ATP-binding protein hypothetical ABC transporter ATP-binding protein	ABC transporter, ATP-binding protein	Peptide ABC transporter, ATP-binding protein	Glutathione import ATP-binding protein gsiA	identified by match to protein family HMM PF00005 ABC transporter, ATP-binding protein	ABC transporter related	putative ATP-binding component of ABC transporter similarity:fasta; with=UniProt:Q8UIV1 (EMBL:A97382); Agrobacterium tumefaciens (strain C58/ATCC 33970).; ABC transporter, nucleotide binding/ATPase protein (AGR_C_320p).; length=549; id 83.364; 541 aa overlap; query 5-545; subject 9-549	ABC transporter related	ABC transporter component	Oligopeptide/dipeptide ABC transporter, ATP-binding protein-like KEGG: eba:ebA5654 ABC transporter, ATP-binding protein, ev=1e-164, 48% identity TIGRFAM: Oligopeptide/dipeptide ABC transporter, ATP-binding protein-like: (9.3e-30) PFAM: ABC transporter related: (1.8e-69) Oligopeptide/dipeptide ABC transporter-like: (2.8e-28) SMART: ATPase: (3.2e-23)	probable peptide ABC transporter, ATP binding protein similar to AGR_C_320p [Agrobacterium tumefaciens], SMc02829 [Sinorhizobium meliloti] and BR0006 [Brucellasuis 1330] Similar to swissprot:Q8UIV1 Putative location:bacterial cytoplasm Psort-Score: 0.2772; go_component: membrane [goid 0016020]; go_function: ATP binding [goid 0005524]; go_function: nucleotide binding [goid 0000166]; go_function: ATP-binding cassette (ABC) transporter activity [goid 0004009]; go_process: transport [goid 0006810]	Glutathione import ATP-binding protein gsiA	oligopeptide permease ATPase protein	ABC transporter-related protein	oligopeptide/dipeptide ABC transporter, ATPase subunit KEGG: bur:Bcep18194_B1868 ABC dipeptide/oligopeptide/nickel family transporter, ATPase subunit TIGRFAM: oligopeptide/dipeptide ABC transporter, ATPase subunit PFAM: ABC transporter related; Oligopeptide/dipeptide ABC transporter, C-terminal domain protein SMART: AAA ATPase	ABC transporter related PFAM: ABC transporter related SMART: AAA ATPase KEGG: bcn:Bcen_6371 ABC transporter related	ABC transporter, ATPase subunit	Hypothetical protein	ABC transporter related PFAM: ABC transporter related Oligopeptide/dipeptide ABC transporter-like SMART: ATPase KEGG: bja:bll6709 probable ATP-binding protein	ABC transporter related PFAM: ABC transporter related; Oligopeptide/dipeptide ABC transporter, C-terminal domain protein SMART: AAA ATPase KEGG: pol:Bpro_2423 ABC transporter related	ABC-type uncharacterized transport system, duplicated ATPase component	ABC transporter related	ABC transporter related	ABC transporter related	Putative ATP-binding component of a transport system	
HELPY00246	Oligopeptide ABC transporter, permease protein	OLIGOPEPTIDE TRANSPORT SYSTEM PERMEASE PROTEIN OPPC	Putative transport system permease protein	peptide ABC transporter, permease protein	Peptide ABC transporter, permease protein	ABC-type transport system, permease component	Peptide ABC transporter, permease protein	Dipeptide ABC transport system permease protein	Residues 1 to 341 of 341 are 99 pct identical to residues 1 to 341 of a 341 aa protein from Escherichia coli O157:H7 ref: NP_311098.1 putative transport system permease protein	Putative ABC transporter integral membrane subunit	DppC	Probable transmembrane abc transporter protein	identified by similarity to SP:P33915; match to protein family HMM PF00528 oligopeptide/dipeptide uptake family ABC transporter, permease protein	Peptide ABC transporter	IPR000515: Binding-protein-dependent transport systems inner membrane component putative ABC-type dipeptide/oligopeptide/nickel transport systems, permease component	similar to Salmonella typhi CT18 putative binding-protein-dependent transporter putative binding-protein-dependent transporter	Oligopeptide ABC transporter	similar to BR0007, ABC transporter, permease protein ABC transporter, permease protein	ABC transporter, permease	ABC oligo-dipeptide/nickel transporter, permease subunit	Evidence 3 : Function proposed based on presence of conserved amino acid motif, structural feature or limited homolgy; Product type pt : putative transporter putative oligopeptide transport protein (ABC superfamily, membrane)	oligopeptide transport system permease protein OppC	Putative ABC-type dipeptide/oligopeptide/nickel transport systems, permease component	Binding-protein-dependent transport systems inner membrane component	Binding-protein-dependent transport systems inner membrane component	Code: R; COG: COG4239 putative transport system permease protein	Binding-protein-dependent transport systems inner membrane component	Citation: PMID: 11341969 Biochim Biophys Acta. 2001 Jan 15;1499(3):222-31. ABC peptide transporter, inner membrane subunit	Code: R; COG: COG4239 putative transport system permease protein	
HELPY00247	Outer membrane protein	outer membrane protein HopF	outer membrane protein 27 hypothetical protein	Outer membrane protein	Outer membrane protein	Outer membrane protein HopF	
HELPY00249	Outer membrane protein	outer membrane protein HopG	outer membrane protein 26 hypothetical protein	Outer membrane protein HopG	Outer membrane protein	Outer membrane protein HopG	
HELPY00250	Adenylosuccinate synthetase	adenylosuccinate synthase	adenylosuccinate synthase	Adenylosuccinate synthetase	Adenylosuccinate synthetase	Adenylosuccinate synthetase	Adenylosuccinate synthetase	Adenylosuccinate synthetase	Adenylosuccinate synthetase	Adenylosuccinate synthetase	Adenylosuccinate synthetase	Adenylosuccinate synthetase	Adenylosuccinate synthetase	CDS_ID OB3453 adenylosuccinate synthase	similar to AL583918-8|CAC29788.1| percent identity: 61 in 429 aa adenylosuccinate synthetase	adenylosuccinate synthetase	Adenylosuccinate synthetase	Adenylosuccinate synthetase	Adenylosuccinate synthetase	Adenylosuccinate synthetase	Adenylosuccinate synthetase	Adenylosuccinate synthetase	Adenylosuccinate synthetase	Adenylosuccinate synthetase	SCH10.07c, purA, probable adenylosuccinate synthetase, len: 426 aa; similar to many e.g.  SW:PURA_ECOLI (EMBL:J04199), PurA, Escherichia coli adenylosuccinate synthetase (431 aa), fasta scores; opt: 1421 z-score: 1608.0 E(): 0, 50.5% identity in 420 aa overlap. Contains Pfam match to entry PF00709 Adenylsucc_synt, Adenylosuccinate synthetase, score 742.40, E-value 1.9e-219, PS00513 Adenylosuccinate synthetase active site and PS01266 Adenylosuccinate synthetase GTP-binding site adenylosuccinate synthetase	Adenylosuccinate synthetase	Adenylosuccinate synthetase	Adenylosuccinate synthetase	Adenylosuccinate synthetase	
HELPY00251	Putative uncharacterized protein	hypothetical protein	hypothetical protein predicted by Glimmer/Critica hypothetical protein	PP-loop family protein	Putative uncharacterized protein	Putative uncharacterized protein	Putative uncharacterized protein	Putative uncharacterized protein	Putative uncharacterized protein	
HELPY00252	Conserved hypothetical secreted protein	Putative	PDP protein	conserved hypothetical secreted protein	pdp protein	conserved hypothetical protein High confidence in function and specificity	conserved hypothetical protein	Putative uncharacterized protein	Putative periplasmic protein	MTA/SAH nucleosidase	Pdp protein	Conserved hypothetical secreted protein	Conserved hypothetical secreted protein	Pdp protein	Putative uncharacterized protein	Secreted protein	Putative uncharacterized protein	Putative uncharacterized protein	
HELPY00253	Putative zinc metalloprotease HP_0258	hypothetical conserved protein	Putative protease	Putative zinc metalloprotease SpyM3_1689/SPs1691	Membrane-associated zinc metalloprotease, putative	Membrane-spanning metalloprotease	Putative zinc metalloprotease BMEI0829	Putative Eep protein-like protein	Putative membrane-associated Zn-dependent protease	Putative membrane protein	CDS_ID OB1592 hypothetical protein	similar to AL008883-13|CAA15531.1| percent identity: 43 in 400 aa putative membrane-associated zinc metalloprotease	hypothetical protein	Membrane-associated zinc metalloprotease, putative	Probable protease eep	Membrane endopeptidase, M50 family	Zinc metalloprotease	Putative zinc metalloprotease CA_C1796	Zinc metalloprotease	Zinc metalloprotease rasP	SC5H4.19, possible metalloprotease, len: 430 aa; similar to TR:O83609 (EMBL:AE001235) Treponema pallidum zinc protease, putative TP0600, 450 aa; fasta scores: opt: 181 z-score: 205.4 E(): 0.00056; 28.0% identity in 400 aa overlap. Contains Pfam match to entry PF00595 PDZ, PDZ domain (Also known as DHR or GLGF) and match to Prosite entry PS00142 Neutral zinc metallopeptidases, zinc-binding region signature and also possible hydrophobic membrane spanning regions putative metalloprotease	Predicted membrane-associated Zn-dependent protease 1	Membrane-associated Zn-dependent protease-like protein	Predicted membrane-associated Zn-dependent proteases 1	Putative zinc metalloprotease RP161	Putative zinc metalloprotease Lin1355	Membrane-associated zinc metalloprotease	Protease rseP	Membrane-associated Zn-dependent proteases 1	
HELPY00254	Exodeoxyribonuclease 7 large subunit	exodeoxyribonuclease VII large subunit	Exodeoxyribonuclease 7 large subunit	Exodeoxyribonuclease 7 large subunit	Exodeoxyribonuclease 7 large subunit	Exodeoxyribonuclease 7 large subunit	Exodeoxyribonuclease 7 large subunit	CDS_ID OB1879 exodeoxyribonuclease VII large subunit	Exodeoxyribonuclease 7 large subunit	Exodeoxyribonuclease 7 large subunit	Exodeoxyribonuclease 7 large subunit	Exodeoxyribonuclease 7 large subunit	Exodeoxyribonuclease 7 large subunit	Exodeoxyribonuclease 7 large subunit	Exodeoxyribonuclease 7 large subunit	SCK7.29c, possible exoribonuclease large subunit, len: 402 aa; similar to TR:O53456 (EMBL:AL021897) Mycobacterium tuberculosis exonuclease VII large subunit XseA or MTV017.61c, 415 aa; fasta scores: opt: 1318 z-score: 1486.0 E(): 0; 52.3% identity in 407 aa overlap and to SW:EX7L_ECOLI (EMBL:J02599) Escherichia coli exodeoxyribonuclease large subunit (EC 3.1.11.6) XseA, 456 aa; fasta scores: opt: 610 z-score: 689.7 E(): 6e-31; 30.8% identity in 413 aa overlap putative exoribonuclease large subunit	Exodeoxyribonuclease 7 large subunit	Exodeoxyribonuclease 7 large subunit	Exodeoxyribonuclease 7 large subunit	Residues 1 to 430 of 430 are 97 pct identical to residues 27 to 456 of a 456 aa protein from Escherichia coli K12 ref: NP_417004.1 exonuclease VII, large subunit	Exodeoxyribonuclease 7 large subunit	Exodeoxyribonuclease 7 large subunit	Exodeoxyribonuclease 7 large subunit	Exodeoxyribonuclease 7 large subunit	Exodeoxyribonuclease 7 large subunit	Exodeoxyribonuclease 7 large subunit	Exonuclease VII, large subunit	conserved gene exonuclease VII, large subunit	Exonuclease VII, large subunit	
HELPY00255	Adenine specific DNA methyltransferase	DNA methylase	conserved hypothetical protein	Adenine specific DNA methyltransferase	TYPE II DNA MODIFICATION ENZYME	type III adenine methyltransferase	type II restriction-modification methyltransferase (P12364) Type III restriction-modification system EcoP15I enzyme mod (EC 2.1.1.72) (EcoP15I methyltransferase) (M.EcoP15I) High confidence in function and specificity	Putative modification enzyme of type III restriction-modification system	Adenine specific DNA methylase Mod	Putative modification enzyme of type III restriction-modification system	Site-specific DNA-methyltransferase	DNA methylase	Type II DNA modification enzyme	Type III adenine methyltransferase	Adenine specific DNA methylase	Site-specific DNA-methyltransferase	Putative type III restriction-modification sys	Type III R-M system methyltransferase	Site-specific DNA-methyltransferase	TCGA site-specific m6A methyltransferase	Probable type III modification methyltransferase	predicted methyltransferase	
HELPY00256	Putative uncharacterized protein	
HELPY00257	Uncharacterized protein HP_0262	type II DNA modification enzyme	Endonuclease MjaVIP Specificity unclear	Type II site-specific deoxyribonuclease	Endonuclease MjaVIP	DNA modification methylase	Type II DNA modification enzyme	MjaVIP	Type II R-M system restriction endonuclease	
HELPY00258	Adenine specific DNA methyltransferase	type II DNA modification enzyme	adenine specific DNA methyltransferase High confidence in function and specificity	DNA methylase N-4/N-6 domain protein	DNA methylase N-4/N-6 domain protein	DNA methylase N-4/N-6 domain protein	Putative modification methylase MjaV	DNA methylase N-4/N-6 domain protein	DNA methylase N-4/N-6 domain protein	DNA modification methylase-like protein	DNA methylase N-4/N-6 domain protein	Adenine specific DNA methyltransferase	TypeII DNA modification enzyme	Modification methylase MjaVI	Type II R-M system methyltransferase	DNA methylase	Non-functional cytosine methyltransferase	DNA methylase N-4/N-6 domain protein	DNA methylase N-4/N-6 domain protein	
HELPY00259	Chaperone protein clpB	ATP-dependent Clp protease ATPase subunit	Putative Clp protease	Putative endopeptidase Clp ATP-binding chain C	Clp protease ATP binding subunit	Putative Clp-family ATP-binding protease	Chaperone protein clpB	Class III stress response-related ATP-dependent Clp protease, ATP-binding subunit	ATP-dependent Clp protease ATP-binding subunit	CDS_ID OB0093; ATP-binding subunit ATP-dependent Clp protease	similar to AX065705-1|CAC26092.1| percent identity: 92 in 926 aa putative endopeptidase Clp ATP-binding chain C	ATPase, AAA family	ATP-dependent clp protease ATP-binding subunit clpA-like protein	Chaperone protein clpB	ATPases with chaperone activity clpC, two ATP- binding domain	ATP-dependent Clp protease, ATP-binding subunit	Class III stress response-related ATPase	ATP-dependent Clp protease ATP-binding subunit	Chaperone protein clpB	ATP-dependent clp protease, ATP-binding subunit clpB	ATP-dependent Clp protease ATP-binding subunit clpC	ATP-dependent serine proteinase, heat shock protein	Chaperone protein clpB	Chaperone protein clpB	ATP-dependent Clp protease, ATP-binding subunit ClpC	identified by similarity to EGAD:18028; match to protein family HMM PF00004; match to protein family HMM PF02151; match to protein family HMM PF02861 ATP-dependent Clp protease, ATP-binding subunit ClpC	ATP-dependent serine proteinase-heat shock protein	MecB ClpC	ATP-dependent Clp protease regulatory subunit ClpC	
HELPY00260	Cytochrome c biogenesis protein	Putative cytochrome C-type biogenesis protein	Cytochrome c biogenesis protein	CYTOCHROME C-TYPE BIOGENESIS PROTEIN CCDA	Putative cytochrome C biogenesis protein	Putative cytochrome C biogenesis protein	similar to U00018-4|AAA17226.1| percent identity: 53 in 248 aa putative cytochrome C-type biogenesis protein CcsA	Putative holocytochrome c synthase	Cytochrome c-type biogenesis protein ccdA	SCD65.16, possible cytochrome biogenesis related protein, len: 253 aa; similar to SW:CCDA_BACSU (EMBL:X87845) Bacillus subtilis cytochrome C-type biogenesis protein CcdA, 235 aa: fasta scores: opt: 454 z-score: 507.4 E(): 8.5e-21; 33.3% identity in 228 aa overlap. Contains match to Prosite entry PS00086 Cytochrome P450 cysteine heme-iron ligand signature. Also contains possible hydrophobic membrane spanning regions putative cytochrome biogenesis related protein	Cytochrome c biogenesis protein	Cytochrome c-type biogenesis protein	CcdA Cytochrome c-type biogenesis protein	identified by similarity to GB:AAF26218.1; match to protein family HMM PF02683 cytochrome c-type biogenesis protein CcdA	CcsA	Cytochrome-c-type biogenesis protein	Cytochrome c biogenesis protein, putative	Mb0540, ccdA, len: 259 aa. Equivalent to Rv0527, len: 259 aa, from Mycobacterium tuberculosis strain H37Rv, (100.0% identity in 259 aa overlap). Possible ccdA, cytochrome C-type biogenesis protein, integral membrane protein, equivalent to Q49810|B2168_C1_192|S72890 hypothetical protein from Mycobacterium leprae (262 aa), FASTA scores: opt: 1341, E(): 0, (79.0% identity in 262 aa overlap). Also highly similar to others e.g. CAC08380.1 (253 aa); CCDA_BACSU|P45706 cytochrome C-type biogenesis protein from Bacillus subtilis (235 aa), FASTA scores: opt: 307, E(): 7.4e-13, (30.4% identity in 237 aa overlap); etc. SEEMS TO BELONG TO THE DSBD SUBFAMILY. Note that previously known as ccsA. POSSIBLE CYTOCHROME C-TYPE BIOGENESIS PROTEIN CCDA	Cytochrome c-type biogenesis protein CcdA	Cytochrome c biogenesis protein CcdA	similar to BRA0584, cytochrome c-type biogenesis protein CcdA CcdA, cytochrome c-type biogenesis protein CdcA	Putative CYTOCHROME C-TYPE BIOGENESIS PROTEIN	Putative cytochrome C-type biogenesis protein	best blastp match gb|AAK34347.1| (AE006588) putative cytochrome C-type biogenesis protein [Streptococcus pyogenes M1 GAS] putative cytochrome C-type biogenesis protein	Cytochrome c-type biogenesis protein	Similar to: HI1454, YE54_HAEIN conserved hypothetical cytochrome c-type biogenesis protein	Cytochrome c-type biogenesis protein ccdA.,Required for cytochrome c synthesis and stage V of sporulation.  Might transfer reducing equivalents across the cytoplasmic membrane promoting efficient disulfide bond isomerization of proteins localized on the outer surface of the membrane or in the spore coat (By similarity). cytochrome c-type biogenesis protein	identified by similarity to SP:P45706 cytochrome c-type biogenesis protein CcdA	putative cytochrome C biogenesis membrane protein	
HELPY00261	Probable dihydroorotase-like protein	Aspartate carbamoyltransferase, 44 kDa non- catalytic chain	Dihydroorotase	Dihydroorotase	Dihydroorotase	Dihydroorotase	Dihydroorotase:Dihydroorotase multifunctional complex type	Dihydroorotase	dihydroorotase	identified by similarity to SP:P48795; match to protein family HMM PF01979 dihydroorotase, putative	Dihydroorotase	Dihydroorotase	dihydroorotase	Probable dihydroorotase-like protein	Ortholog of S. aureus MRSA252 (BX571856) SAR1177 putative dihydroorotase	dihydroorotase	Similar to sp|O66990|PYRC_AQUAE sp|Q8R9R6|PYRC_THETN sp|Q92AH1|PYRC_LISIN sp|Q8Y663|PYRC_LISMO; Ortholog to ERGA_CDS_06570 Dihydroorotase	Dihydroorotase family protein	Dihydroorotase, multifunctional complex type	dihydroorotase	Similar to sp|O66990|PYRC_AQUAE sp|Q8R9R6|PYRC_THETN sp|Q92AH1|PYRC_LISIN sp|Q8Y663|PYRC_LISMO; Ortholog to ERWE_CDS_06660 Dihydroorotase	identified by match to protein family HMM PF01979 dihydroorotase, multifunctional complex type	identified by similarity to SP:P25995; match to protein family HMM PF01979; match to protein family HMM TIGR00857 dihydroorotase, multifunctional complex type	identified by similarity to SP:Q59712; match to protein family HMM PF01979; match to protein family HMM TIGR00857 dihydroorotase, multifunctional complex type	Dihydroorotase multifunctional complex type	Amidohydrolase	Amidohydrolase	Similar to Bacillus subtilis dihydroorotase PyrC SW:PYRC_BACSU (P25995) (428 aa) fasta scores: E(): 2.8e-94, 60.849% id in 424 aa, and to Bacillus caldolyticus dihydroorotase PyrC SW:PYRC_BACCL (P46538) (427 aa) fasta scores: E(): 9.1e-98, 61.814% id in 419 aa putative dihydroorotase	dihydroorotase, multifunctional complex type	
HELPY00262	Chlorohydrolase	identified by similarity to SP:P76641; match to protein family HMM PF01979 amidohydrolase family protein	Amidohydrolase family protein	Putative uncharacterized protein	Putative	Putative N-ethylammeline chlorohydrolase	Cytosine deaminase or related metal-dependent hydrolase	Cytosine deaminase/metal-dependent hydrolase	Chlorohydrolase, Atz/Trz family	predicted metal-dependent hydrolase COG0402, pfam01979, cd01298	Amidohydrolase	amidohydrolase PFAM: amidohydrolase Amidohydrolase 3 KEGG: sma:SAV6652 putative N-ethylammeline chlorohydrolase	chlorohydrolase	Amidohydrolase family protein	chlorohydrolase identified by match to protein family HMM PF01979	chlorohydrolase Function unclear	amidohydrolase PFAM: amidohydrolase; Amidohydrolase 3 KEGG: gme:Gmet_1645 chlorohydrolase, Atz/Trz family	amidohydrolase family protein identified by match to protein family HMM PF01979	Amidohydrolase	Atz/Trz family protein equivalent gene in S.pneumoniae TIGR4 = SP1356; equivalent gene in S.pneumoniae R6 = spr1214; identified by match to protein family HMM PF01979; match to protein family HMM PF07969	amidohydrolase PFAM: amidohydrolase KEGG: dde:Dde_2963 amidohydrolase family protein	Amidohydrolase family protein	Predicted metal-dependent hydrolase, TRZ/ATZ family	Amidohydrolase family protein	5-methylthioadenosine/S-adenosylhomocysteine deaminase	Amidohydrolase family protein	Amidohydrolase	Chlorohydrolase	5-methylthioadenosine/S-adenosylhomocysteine deaminase	
HELPY00263	Putative uncharacterized protein	Putative uncharacterized protein	Putative	Putative uncharacterized protein	hypothetical protein	conserved hypothetical protein	conserved hypothetical protein hypothetical protein	conserved hypothetical protein	Putative uncharacterized protein	Putative uncharacterized protein	Putative uncharacterized protein	Putative uncharacterized protein	Putative uncharacterized protein	Putative uncharacterized protein	Putative uncharacterized protein	Putative uncharacterized protein	Putative uncharacterized protein	Putative uncharacterized protein	Putative uncharacterized protein	Putative uncharacterized protein	Putative uncharacterized protein	
HELPY00264	(Dimethylallyl)adenosine tRNA methylthiotransferase miaB	hypothetical protein	hypothetical conserved protein	(Dimethylallyl)adenosine tRNA methylthiotransferase miaB	TRNA-i(6)A37 modification enzyme MiaB	(Dimethylallyl)adenosine tRNA methylthiotransferase miaB	(Dimethylallyl)adenosine tRNA methylthiotransferase miaB	MIAB PROTEIN	(Dimethylallyl)adenosine tRNA methylthiotransferase miaB	(Dimethylallyl)adenosine tRNA methylthiotransferase miaB	(Dimethylallyl)adenosine tRNA methylthiotransferase miaB	CDS_ID OB1628 hypothetical protein	similar to AL022268-8|CAA18324.1| percent identity: 69 in 498 aa conserved hypothetical protein	(Dimethylallyl)adenosine tRNA methylthiotransferase miaB	hypothetical protein	(Dimethylallyl)adenosine tRNA methylthiotransferase miaB	(Dimethylallyl)adenosine tRNA methylthiotransferase miaB	(Dimethylallyl)adenosine tRNA methylthiotransferase miaB	(Dimethylallyl)adenosine tRNA methylthiotransferase miaB	(Dimethylallyl)adenosine tRNA methylthiotransferase miaB	(Dimethylallyl)adenosine tRNA methylthiotransferase miaB	(Dimethylallyl)adenosine tRNA methylthiotransferase miaB	SC4H2.08, unknown, len: 505 aa; highly similar to hypothetical proteins from many organisms e.g. YLEA_ECOLI P77645 hypothetical 53.7 kd protein in cute- (474 aa), fatsa scores; opt: 1101 z-score: 1288.4 E(): 0, 40.9% identity in445 aa overlap. Contains PS01278 Uncharacterized protein family UPF0004 signature conserved hypothetical protein SC4H2.08	(Dimethylallyl)adenosine tRNA methylthiotransferase miaB	(Dimethylallyl)adenosine tRNA methylthiotransferase miaB	(Dimethylallyl)adenosine tRNA methylthiotransferase miaB	(Dimethylallyl)adenosine tRNA methylthiotransferase miaB	hypothetical protein	(Dimethylallyl)adenosine tRNA methylthiotransferase miaB	
HELPY00265	Putative uncharacterized protein	Putative uncharacterized protein	Putative	Uncharacterized conserved protein	Protein of unknown function DUF374	hypothetical protein	protein of unknown function DUF374	hypothetical cytosolic protein	conserved hypothetical protein Specificity unclear	conserved hypothetical protein identified by match to protein family HMM PF04028	protein of unknown function DUF374 PFAM: protein of unknown function DUF374 KEGG: aba:Acid345_4514 protein of unknown function DUF374	Putative uncharacterized protein	Putative uncharacterized protein	Putative uncharacterized protein	Putative lipoprotein	Putative lipoprotein	Putative uncharacterized protein	Putative uncharacterized protein	Putative uncharacterized protein	Putative uncharacterized protein	Putative uncharacterized protein	Putative uncharacterized protein	Putative uncharacterized protein	Putative uncharacterized protein	protein of unknown function DUF374 PFAM: protein of unknown function DUF374; KEGG: dal:Dalk_1795 protein of unknown function DUF374	
HELPY00266	Putative uncharacterized protein	Putative	Putative uncharacterized protein	hypothetical protein	hypothetical protein identified by Glimmer2; putative	conserved hypothetical protein hypothetical protein	Putative uncharacterized protein	Putative uncharacterized protein	Putative uncharacterized protein	
HELPY00267	Putative uncharacterized protein	Putative uncharacterized protein	Putative	Putative uncharacterized protein	hypothetical protein	conserved hypothetical protein	conserved hypothetical protein hypothetical protein	conserved hypothetical protein	Putative uncharacterized protein	Putative uncharacterized protein	Putative uncharacterized protein	Putative uncharacterized protein	Putative uncharacterized protein	Putative uncharacterized protein	Putative uncharacterized protein	Putative uncharacterized protein	Putative uncharacterized protein	Putative uncharacterized protein	
HELPY00268	Putative uncharacterized protein	hypothetical protein	conserved hypothetical protein hypothetical protein	Putative uncharacterized protein	Putative uncharacterized protein	Putative uncharacterized protein	
HELPY00269	Uncharacterized protein HP_0274	Putative uncharacterized protein	identified by similarity to SP:P56132; match to protein family HMM PF03692 conserved hypothetical protein	Hypothetical protein JHP0259	Putative uncharacterized protein	hypothetical protein	conserved hypothetical protein identified by match to protein family HMM PF03692	conserved hypothetical protein (Q9ZMG1) similar to Hypothetical protein JHP0259 Specificity unclear	conserved hypothetical protein identified by match to protein family HMM PF03692	Putative uncharacterized protein	Putative uncharacterized protein	Putative uncharacterized protein	Putative uncharacterized protein	Putative uncharacterized protein	Putative uncharacterized protein	Putative uncharacterized protein	Putative uncharacterized protein	Putative uncharacterized protein	Putative uncharacterized protein	Putative uncharacterized protein	Putative uncharacterized protein	Putative uncharacterized protein	Putative uncharacterized protein	Putative uncharacterized protein	protein of unknown function UPF0153 PFAM: protein of unknown function UPF0153; KEGG: sus:Acid_7487 hypothetical protein	Putative uncharacterized protein	
HELPY00270	ATP-dependent nuclease	Putative uncharacterized protein	Putative	Putative uncharacterized protein	ATP-dependent nuclease	conserved hypothetical protein	ATP-dependent nuclease Function unclear	lipoprotein, putative	Putative uncharacterized protein	Putative uncharacterized protein	Putative lipoprotein	Putative lipoprotein	Putative uncharacterized protein	Putative uncharacterized protein	Tetratricopeptide repeat domain protein	Tetratricopeptide repeat domain protein	ATP-dependent nuclease	ATP-dependent nuclease	Tetratricopeptide repeat domain protein	Putative uncharacterized protein	ATP-dependent nuclease	TPR domain protein, putative	Putative uncharacterized protein	
HELPY00271	Putative uncharacterized protein	Putative	indole-3-glycerol phosphate synthase	indole-3-glycerol phosphate synthase (Q9PI11) Indole-3-glycerol phosphate synthase (EC 4.1.1.48) (IGPS) High confidence in function and specificity	Putative uncharacterized protein	Indole-3-glycerol phosphate synthase	Indole-3-glycerol phosphate synthase	
HELPY00272	Ferredoxin	Ferredoxin	Ferredoxin	Putative uncharacterized protein yfhL	Ferredoxin	Ferredoxin	Ferredoxin	Ferredoxin	Residues 1 to 86 of 86 are 97 pct identical to residues 1 to 86 of a 86 aa protein from Escherichia coli K12 ref: NP_417057.1 orf, conserved hypothetical protein	Putative [4Fe-4S] ferredoxin	3Fe-4S ferredoxin:4Fe-4S ferredoxin, iron-sulfur binding domain	Probable ferredoxin protein	Similar to putative ferredoxin-like protein YfhL of Escherichia coli	Ferredoxin [4Fe-4S	Ferredoxin	identified by similarity to SP:P00208; match to protein family HMM PF00037 ferredoxin, 4Fe-4S	identified by sequence similarity; putative; ORF located using Blastx/Glimmer/Genemark ferredoxin	IPR001450: 4Fe-4S ferredoxin, iron-sulfur binding domain putative ferredoxin	similar to Salmonella typhi CT18 putative ferredoxin putative ferredoxin	Ferredoxin	Ferredoxin	Ferredoxin	Putative [4Fe-4S] ferredoxin	Putative ferredoxin	Evidence 3 : Function proposed based on presence of conserved amino acid motif, structural feature or limited homolgy; Product type pc : putative carrier putative ferredoxin [4Fe-4S] (Fdx)	ferredoxin	Similar to: HI0527, YFHL_HAEIN putative ferredoxin-like protein	Ferredoxin 2 NapF protein	Ferredoxin, 4Fe-4S	
HELPY00273	Guanosine pentaphosphate phosphohydrolase	Exopolyphosphatase	exopolyphosphatase	Exopolyphosphatase	Exopolyphosphatase	GUANOSINE PENTAPHOSPHATE PHOSPHOHYDROLASE	Exopolyphosphatase	Exopolyphosphatase	Ppx/GppA phosphatase	Probable exopolyphosphatase protein	identified by match to protein family HMM PF02541 exopolyphosphatase	exopolyphosphatase	Exopolyphosphatase	Exopolyphosphatase	Exopolyphosphatase	Exopolyphosphatase	identified by match to protein family HMM PF02541 phosphatase, Ppx/GppA family	identified by sequence similarity; putative; ORF located using Blastx/Glimmer/Genemark exopolyphosphatase	Exopolyphosphatase	Exopolyphosphatase	GUANOSINE-5'-TRIPHOSPHATE,3'-DIPHOSPHATE PYROPHOSPHATASE	Exopolyphosphatase	similarity to Methanosarcina acetivorans conserved protein	Evidence 2a : Function of homologous gene experimentally demonstrated in an other organism; Product type e : enzyme exopolyphosphatase (ExopolyPase) (Metaphosphatase)	Ppx/GppA phosphatase	COG0248 exopolyphosphatase	guanosine-5'-triphosphate,3'-diphosphate pyrophosphatase	Exopolyphosphatase GppA protein	Exopolyphosphatase	
HELPY00274	Lipopolysaccharide heptosyltransferase-1	Putative lipopolysaccharide-heptosyl-transferase	Lipopolysaccharide heptosyltransferase-1	Similar to ADP-heptose:LPS heptosyltransferase II hypothetical protein	Lipopolysaccharide heptosyltransferase I	Lipopolysaccharide heptosyltransferase	LIPOPOLYSACCHARIDE HEPTOSYLTRANSFERASE-1	ADP-heptoseLPS heptosyltransferase RfaF protein	ADP-heptose:LPS heptosyltransferase	ortholog to Escherichia coli bnum: b3621; MultiFun: Cell structure 6.3; Metabolism 1.6.3.2 ADP-heptose; LPS heptosyl transferase I	Lipopolysaccharide heptosyltransferase I	Lipopolysaccharide heptosyltransferase I	lipopolysaccharide heptosyltransferase I	lipopolysaccharide heptosyltransferase-1	Lipopolysaccharide heptosyltransferase I	Lipopolysaccharide heptosyltransferase I	lipopolysaccharide heptosyltransferase I TIGRFAMsMatches:TIGR02193	Lipopolysaccharide heptosyltransferase I	Lipopolysaccharide heptosyltransferase I	lipopolysaccharide heptosyltransferase-1	ADP-heptose:LPS heptosyltransferase	RfaF-like lipopolysaccharide core biosynthesis g lycosyl transferase	Lipopolysaccharide heptosyltransferase I	glycosyl transferase, family 9 PFAM: glycosyl transferase, family 9 KEGG: plt:Plut_0112 heptosyltransferase	glycosyl transferase, family 9 PFAM: glycosyl transferase, family 9 KEGG: rru:Rru_A2230 glycosyl transferase, family 9	Lipopolysaccharide heptosyltransferase-1	Lipopolysaccharide heptosyltransferase I	lipopolysaccharide heptosyltransferase I identified by match to protein family HMM PF01075; match to protein family HMM TIGR02193	lipopolysaccharide heptosyltransferase I TIGRFAM: lipopolysaccharide heptosyltransferase I PFAM: glycosyl transferase, family 9 KEGG: pfl:PFL_0512 lipopolysaccharide heptosyltransferase I	
HELPY00275	Heat shock protein B	Lipid A biosynthesis lauroyl acyltransferase	identified by similarity to OMNI:NTL01HP00264; match to protein family HMM PF03279 lipid A biosynthesis lauroyl acyltransferase	identified by sequence similarity; putative; ORF located using Blastx/Glimmer/Genemark lipid A biosynthesis lauroyl acyltransferase	Lauroyl/myristoyl acyltransferase involved in lipid A biosynthesis	Lipid A biosynthesis lauroyl acyltransferase	Putative LIPID A BIOSYNTHESIS ACYLTRANSFERASE	Putative acetyltransferase	Similar to Q8ZNA3 (Q8ZNA3) Cold shock-induced palmitoleoyl transferase from Salmonella typhimurium (306 aa). FASTA: opt: 629 Z-score: 782.5 E(): 1.1e-35 Smith-Waterman score: 629; 36.755 identity in 302 aa overlap Paralog of FTT0231c Acyltransferase	lipid A biosynthesis lauroyl acyltransferase	identified by similarity to SP:P24187; match to protein family HMM PF03279; match to protein family HMM TIGR02207 lipid A biosynthesis lauroyl acyltransferase	lipid A biosynthesis acyltransferase	Lipid A biosynthesis lauroyl acyltransferase	Best Blastp Hit: emb|CAB84858.1| (AL162756) putative acetyltransferase [Neisseria meningitidis] COG1560 Lauroyl/myristoyl acyltransferase involved putative acyltransferase	lipid A biosynthesis acyltransferase	Lipid A biosynthesis lauroyl (or palmitoleoyl) acyltransferase	Lipid A biosynthesis acyltransferase	Lipid-A biosynthesis lauroyl acyltransferase	Lauroyl/myristoyl acyltransferase COG1560	Lipid A biosynthesis lauroyl acyltransferase	lipid A biosynthesis acyltransferase	Lipid A biosynthesis (KDO)2-(Lauroyl)-lipid IVA acyltransferase	Lipid A biosynthesis lauroyl (Or palmitoleoyl) acyltransferase	putative lipid A biosynthesis acyltransferase	lipid A biosynthesis lauroyl acyltransferase identified by sequence similarity; putative; ORF located using Blastx/Glimmer/GeneHacker	Lipid A biosynthesis lauroyl (Or palmitoleoyl) acyltransferase	lipid A biosynthesis acyltransferase	Acyltransferase Similar to Q8ZNA3 (Q8ZNA3) Cold shock-induced palmitoleoyl transferase from Salmonella typhimurium (306 aa). FASTA: opt: 629 Z-score: 782.5 E(): 1.1e-35 Smith-Waterman score: 629; 36.755 identity in 302 aa overlap Paralog of FTF0231c	lipid A biosynthesis lauroyl acyltransferase	
HELPY00276	Queuine tRNA-ribosyltransferase	tRNA-guanine transglycosylase	Queuine tRNA-ribosyltransferase	Queuine tRNA-ribosyltransferase	Queuine tRNA-ribosyltransferase	Queuine tRNA-ribosyltransferase	Queuine tRNA-ribosyltransferase	Queuine tRNA-ribosyltransferase	Queuine tRNA-ribosyltransferase	Queuine tRNA-ribosyltransferase	Queuine tRNA-ribosyltransferase	CDS_ID OB2033 tRNA-guanine transglycosylase	similar to AP003134-179|BAB42731.1| percent identity: 43 in 391 aa putative queuine tRNA-ribosyltransferase	Queuine tRNA-ribosyltransferase	tRNA guanine transglycosylase	Queuine tRNA-ribosyltransferase	Queuine tRNA-ribosyltransferase	Queuine tRNA-ribosyltransferase	Queuine tRNA-ribosyltransferase	Queuine tRNA-ribosyltransferase	Queuine tRNA-ribosyltransferase	Queuine tRNA-ribosyltransferase	Queuine tRNA-ribosyltransferase	Queuine tRNA-ribosyltransferase	Queuine tRNA-ribosyltransferase	Queuine tRNA-ribosyltransferase	Queuine tRNA-ribosyltransferase	Queuine tRNA-ribosyltransferase	Residues 1 to 375 of 375 are 100 pct identical to residues 1 to 375 of a 375 aa protein TGT_SHIFL sp: Q54177 queuine tRNA-ribosyltransferase (tRNA-guanine transglycosylase) (Guanine insertion enzyme) (Virulence-associated protein VACC)	
HELPY00277	Putative uncharacterized protein	Putative uncharacterized protein	Putative	TrkA-C	hypothetical protein	TrkA domain protein identified by match to protein family HMM PF02080	conserved hypothetical protein (Q91AV2) Replicase polyprotein 1ab (pp1ab) (ORF1ab polyprotein) [Includes: Replicase polyprotein 1a (pp1a) (ORF1a)] [Contains: p9; p87; p195 (EC 3.4.24.-) (Papain-like proteinases 1/2) (PL1-PRO/PL2-PRO); Peptide HD2; Unknown protein 1; 3C-like Function unclear	trkA domain protein identified by match to protein family HMM PF02080	Putative uncharacterized protein	Putative uncharacterized protein	TrkA domain protein	Putative uncharacterized protein	Putative uncharacterized protein	TrkA domain protein	TrkA domain protein	TrkA domain protein	Putative uncharacterized protein	Putative uncharacterized protein	Putative TrkA-C	TrkA domain protein	TrkA-N domain family protein	Putative uncharacterized protein	Putative uncharacterized protein	
HELPY00278	3-dehydroquinate synthase	3-dehydroquinate synthase	3-dehydroquinate synthase	3-dehydroquinate synthase	3-dehydroquinate synthase	3-dehydroquinate synthase	3-dehydroquinate synthase	3-dehydroquinate synthase	3-dehydroquinate synthase	3-dehydroquinate synthase	CDS_ID OB1784 3-dehydroquinate synthase	similar to AX066049-1|CAC26264.1| percent identity: 81 in 359 aa 3-dehydroquinate synthase	3-dehydroquinate synthase	3-dehydroquinate synthase	3-dehydroquinate synthase	3-dehydroquinate synthase	3-dehydroquinate synthase	3-dehydroquinate synthase	3-dehydroquinate synthase	3-dehydroquinate synthase	3-dehydroquinate synthase	SC9C5.18c, aroB, 3-dehydroquinate synthase, len: 363 aa; similar to SW:AROB_ECOLI (EMBL:X03867) Escherichia coli 3-dehydroquinate synthase (EC 4.6.1.3) AroB, 362 aa; fasta scores: opt: 699 z-score: 796.4 E(): 0; 37.5% identity in 352 aa overlap. Contains Pfam match to entry PF01761 DHQ_synthase, 3-dehydroquinate synthase 3-dehydroquinate synthase	3-dehydroquinate synthase	3-dehydroquinate synthase	3-dehydroquinate synthase	3-dehydroquinate synthase	3-dehydroquinate synthase	Residues 1 to 362 of 362 are 99 pct identical to residues 1 to 362 of a 362 aa protein from Escherichia coli O157:H7 ref: NP_312258.1 3-dehydroquinate synthase	3-dehydroquinate synthase	
HELPY00279	Conserved hypothetical integral membrane protein	Putative uncharacterized protein	Putative	MscS Mechanosensitive ion channel	MscS Mechanosensitive ion channel	conserved hypothetical integral membrane protein	mechanosensitive ion channel family protein identified by match to protein family HMM PF00924	conserved hypothetical protein (Q58111) similar to Hypothetical UPF0003 protein MJ0700 Specificity unclear	mechanosensitive ion channel family protein identified by match to protein family HMM PF00924	Mechanosensitive ion channel	Mechanosensitive ion channel	Mechanosensitive ion channel family protein	MscS Mechanosensitive ion channel	Putative uncharacterized protein	Conserved hypothetical integral membrane protein	Mechanosensitive ion channel family protein	Mechanosensitive ion channel family protein	Mechanosensitive ion channel family protein	Putative uncharacterized protein	Putative uncharacterized protein	MscS Mechanosensitive ion channel	Mechanosensitive ion channel family protein	Mechanosensitive ion channel protein	Putative uncharacterized protein	MscS Mechanosensitive ion channel	
HELPY00280	Putative methylthiotransferase HP_0285	Putative uncharacterized protein MYPE1630	Fe-S OXIDOREDUCTASE	CDS_ID OB1964 hypothetical protein	Putative 2-methylthioadenine synthetase	hypothetical protein	MiaB-like tRNA modifying enzyme	MiaB-like tRNA modifying enzyme	Fe-S oxidoreductases	BH1351 protein	2-methylthioadenine synthetase	Putative methylthiotransferase RP416	hypothetical protein	Putative uncharacterized protein	Putative 2-methylthioadenine synthetase	identified by similarity to OMNI:SA1633; match to protein family HMM PF00919; match to protein family HMM PF01938; match to protein family HMM PF04055; match to protein family HMM TIGR00089; match to protein family HMM TIGR01579 conserved hypothetical protein	identified by match to protein family HMM PF00919; match to protein family HMM PF04055; match to protein family HMM TIGR00089; match to protein family HMM TIGR01579 MiaB-like tRNA modifying enzyme	Hypothetical protein	identified by match to protein family HMM PF00919; match to protein family HMM PF04055; match to protein family HMM TIGR00089; match to protein family HMM TIGR01579 MiaB-like tRNA modifying enzyme	Putative uncharacterized protein	conserved hypothetical protein	2-methylthioadenine synthetase	Putative uncharacterized protein TTHA1618	2-methylthioadenine synthetase	Similar to several including: Chlamydia pneumoniae hypothetical protein Cpn0477/cp0277/cpj0477 cpn0477 or cp0277 or cpj0477 SWALL:Y477_CHLPN (SWALL:Q9Z874) (421 aa) fasta scores: E(): 4.1e-119, 71.97% id in 421 aa, and to Thermoanaerobacter tengcongensis 2-methylthioadenine synthetase MiaB or tte0962 SWALL:Q8RB61 (EMBL:AE013061) (437 aa) fasta scores: E(): 5.5e-40, 34.82% id in 425 aa, and to Thermotoga maritima hypothetical protein Tm0830 SWALL:Y830_THEMA (SWALL:Q9WZT7) (434 aa) fasta scores: E(): 6.3e-40, 36.83% id in 429 aa conserved hypothetical protein	Putative uncharacterized protein	similar to BR1933, conserved hypothetical protein conserved hypothetical protein	Putative uncharacterized protein	conserved hypothetical protein	
HELPY00281	Cell division protein	ATP-DEPENDENT ZINC METALLOPEPTIDASE	cell division protein	Vesicle-fusing ATPase	cell division protein FtsH3 (Q9TJ83) Cell division protein ftsH homolog (EC 3.4.24.-) (FtsHCP) High confidence in function and specificity	cell division protein FtsH, putative identified by match to protein family HMM PF00004; match to protein family HMM PF06480	ATP-dependent zinc metalloproteinase	Putative cell division protein FtsH	ATP-dependent metalloprotease FtsH	Putative membrane bound ATPase	Cell division protein	Cell division protein	Cell division protein FtsH	Cell division protein FtsH	Vesicle-fusing ATPase	
HELPY00282	Putative uncharacterized protein	Putative uncharacterized protein	hypothetical protein	conserved hypothetical protein hypothetical protein	Putative uncharacterized protein	Putative uncharacterized protein	Putative uncharacterized protein	Putative uncharacterized protein	Putative uncharacterized protein	Putative uncharacterized protein	Putative uncharacterized protein	Putative uncharacterized protein	
HELPY00283	Putative uncharacterized protein	Putative uncharacterized protein	Putative	Putative uncharacterized protein	hypothetical protein	putative integral membrane protein	conserved hypothetical protein hypothetical protein	membrane protein, putative	Putative uncharacterized protein	Putative uncharacterized protein	Putative membrane protein	Putative integral membrane protein	Putative integral membrane protein	Putative integral membrane protein	Putative integral membrane protein	Putative uncharacterized protein	Putative uncharacterized protein	Probable integral membrane protein	Putative uncharacterized protein	Putative uncharacterized protein	
HELPY00284	Toxin-like outer membrane protein	Putative vacuolating cytotoxin (VacA) paralog	putative vacuolating cytotoxin (VacA)-like protein	putative vacuolating cytotoxin (VacA) paralog (Q48253) Vacuolating cytotoxin precursor Specificity unclear	Hypothetical protein	Uncharacterized giant conserved protein	Putative repetitive surface protein	Autotransporter-associated beta strand repeat protein precursor	Haemagluttinin domain protein	YadA domain protein	Putative uncharacterized protein	Toxin-like outer membrane protein	putative haemagglutinin-related autotransporter protein This CDS is highly repetitive and contains a C-terminal YadA domain, althought the hit is before the PFam gathering threshold.	Putative vacuolating cytotoxin(VacA)-like protein	Vacuolating cytotoxin VacA-like protein	Putative toxin-like outer membrane protein/vacuolating cytotoxin (VacA) paralog; putative signal peptide	Adhesin HecA family protein	
HELPY00285	Diaminopimelate decarboxylase	diaminopimelate decarboxylase	diaminopimelate decarboxylase	Diaminopimelate decarboxylase	Diaminopimelate decarboxylase	Diaminopimelate decarboxylase	DIAMINOPIMELATE DECARBOXYLASE	Diaminopimelate decarboxylase	Diaminopimelate decarboxylase	similar to AF126720-2|AAD32591.1| percent identity: 57 in 451 aa putative diaminopimelate decarboxylase	diaminopimelate decarboxylase	Diaminopimelate decarboxylase	Diaminopimelate decarboxylase	Diaminopimelate decarboxylase	Diaminopimelate decarboxylase	SCBAC5H2.22, lysA, diaminopimelate decarboxylase, len: 463 aa; highly similar to SW:DCDA_CORGL (EMBL:X07563) Corynebacterium glutamicum diaminopimelate decarboxylase (EC 4.1.1.20) LysA, 445 aa; fasta scores: opt: 1503 z-score: 1722.5 E(): 0; 51.0% identity in 443 aa overlap.  Contains Pfam match to entry PF00278 Orn_DAP_Arg_deC, Pyridoxal-dependent decarboxylase and matches to Prosite entries PS00878 Orn/DAP/Arg decarboxylases family 2 pyridoxal-P attachment site and PS00879 Orn/DAP/Arg decarboxylases family 2 signature 2 diaminopimelate decarboxylase	Diaminopimelate decarboxylase	Diaminopimelate decarboxylase	Diaminopimelate decarboxylase	Diaminopimelate decarboxylase	Diaminopimelate decarboxylase	Diaminopimelate decarboxylase	Diaminopimelate decarboxylase	identified by match to protein family HMM PF00278; match to protein family HMM PF02784; match to protein family HMM TIGR01048 diaminopimelate decarboxylase	diaminopimelate decarboxylase	Diaminopimelate decarboxylase	Diaminopimelate decarboxylase	identified by similarity to SP:P23630; match to protein family HMM PF00278; match to protein family HMM PF02784; match to protein family HMM TIGR01048 diaminopimelate decarboxylase	Diaminopimelate decarboxylase	
HELPY00286	Putative uncharacterized protein	Chorismate mutase	chorismate mutase	conserved hypothetical protein (P43902) T-protein [Includes: Chorismate mutase (EC 5.4.99.5) (CM); Prephenate dehydrogenase (EC 1.3.1.12) (PDH)] High confidence in function and specificity	Chorismate mutase	Chorismate mutase	Putative uncharacterized protein	Chorismate mutase	Chorismate mutase	
HELPY00287	Putative uncharacterized protein	Putative uncharacterized protein MYPE8860	Putative uncharacterized protein	Putative uncharacterized protein	Putative uncharacterized protein	Putative	Similar to Bacteroides thetaiotaomicron conserved hypothetical protein BT3689 SWALL:AAO78794 (EMBL:AE016941) (305 aa) fasta scores: E(): 4.8e-106, 81.63% id in 305 aa, and to Clostridium tetani conserved protein CTC00813 SWALL:AAO35411 (EMBL:AE015938) (303 aa) fasta scores: E(): 2.8e-33, 35.43% id in 302 aa, and to Helicobacter pylori J99 putative jhp0277 SWALL:Q9ZME3 (EMBL:AE001465) (290 aa) fasta scores: E(): 3.8e-30, 34.7% id in 291 aa conserved hypothetical protein	conserved hypothetical protein	conserved hypothetical protein	hypothetical protein	conserved hypothetical protein identified by similarity to GB:AAO35411.1	hypothetical protein	conserved hypothetical protein identified by similarity to GB:AAO35411.1	conserved hypothetical protein	conserved hypothetical protein	conserved hypothetical protein (P33275) Hypothetical protein MYCGA3080 Specificity unclear	conserved hypothetical protein	Putative transcriptional regulator, CopG family	Hypothetical protein	Putative uncharacterized protein	Hypothetical protein	Putative uncharacterized protein	Putative uncharacterized protein	Putative uncharacterized protein	Putative uncharacterized protein	Putative uncharacterized protein	Putative uncharacterized protein	Putative uncharacterized protein	Putative uncharacterized protein	
HELPY00288	Para-aminobenzoate synthetase	Chorismate binding enzyme	CDS_ID OB0702 para-aminobenzoate synthase component II	Lin2893 protein	Para-aminobenzoate synthase component I	Putative para-aminobenzoate synthetase componentIprotein	4-amino-4-deoxychorismate lyase Para-aminobenzoate synthetase component I	para-aminobenzoate synthetase component I	identified by match to protein family HMM PF00425; match to protein family HMM TIGR00553 para-aminobenzoate synthase glutamine amidotransferase, component I	Para-aminobenzoate synthase, component I	Para-aminobenzoate synthase component I	Para-aminobenzoate synthase glutamine amidotransferase component I	Putative uncharacterized protein gbs1584	P-AMINOBENZOATE SYNTHETASE	identified by match to PFAM protein family HMM PF00425 chorismate binding enzyme	Putative para-aminobenzoate synthase component I	Para-aminobenzoate synthetase component I/4-amino -4-deoxychorismate lyase	best blastp match gb|AAK34675.1| (AE006622) putative para-aminobenzoate synthetase [Streptococcus pyogenes M1 GAS] putative para-aminobenzoate synthetase	identified by match to protein family HMM PF00425; match to protein family HMM TIGR00553 para-aminobenzoate synthase, component I	Para-aminobenzoate synthetase	Similar to Q8ESD8 Para-aminobenzoate synthase component II (585 aa) fasta scores; opt: 1108 Z-score: 1235.5 E(): 5.7e-61 Smith-Waterman score: 1108; 33.851 identity in 579 aa overlap. ORF ftt0945 chorismate binding family protein	para-aminobenzoate synthetase component I	putative PARA-aminobenzoate synthetase component I protein	Para-aminobenzoate synthase, component I	Para-aminobenzoate synthase, component I	Best Blastp Hit: emb|CAB83772.1| (AL162753) putative para-aminobenzoate synthase component I [Neisseria meningitidis] COG0147 Anthranilate/para-aminobenzoate synthases putative para-aminobenzoate synthase component	identified by match to protein family HMM PF00425; match to protein family HMM TIGR00553 para-aminobenzoate synthase, component I	4-amino-4-deoxychorismate lyase para-aminobenzoate synthetase component I	Para-aminobenzoate synthase, component I	
HELPY00289	Aliphatic amidase	Aliphatic amidase	amidase (EC 3.5.1.4) (aliphatic amidase) 1	Nitrilase/cyanide hydratase and apolipoprotein N-acyltransferase	Nitrilase/cyanide hydratase and apolipoprotein N- acyltransferase	Aliphatic amidase	aliphatic amidase	Amidase	Nitrilase/cyanide hydratase and apolipoprotein N-acyltransferase	Nitrilase/cyanide hydratase and apolipoprotein N-acyltransferase	Nitrilase/cyanide hydratase and apolipoprotein N-acyltransferase	Amidase PFAM: Nitrilase/cyanide hydratase and apolipoprotein N-acyltransferase KEGG: abo:ABO_1980 aliphatic amidase	Nitrilase/cyanide hydratase and apolipoprotein N- acyltransferase	Nitrilase/cyanide hydratase and apolipoprotein N-acyltransferase PFAM: Nitrilase/cyanide hydratase and apolipoprotein N-acyltransferase KEGG: bcn:Bcen_3739 nitrilase/cyanide hydratase and apolipoprotein N-acyltransferase	aliphatic amidase (Q9ZME1) Aliphatic amidase (EC 3.5.1.4) (Acylamide amidohydrolase) High confidence in function and specificity	Amidase	aliphatic amidase	Aliphatic amidase	Aliphatic amidase	Amidase	Aliphatic amidase	Nitrilase/cyanide hydratase and apolipoprotein N- acyltransferase	Nitrilase/cyanide hydratase and apolipoprotein N- acyltransferase	Aliphatic amidase	Aliphatic amidase	Nitrilase/cyanide hydratase and apolipoprotein N- acyltransferase	Nitrilase/cyanide hydratase and apolipoprotein N- acyltransferase	Nitrilase/cyanide hydratase and apolipoprotein N- acyltransferase	Nitrilase/cyanide hydratase and apolipoprotein N- acyltransferase	
HELPY00290	Flagellin B homolog	Flagellar hook-associated protein FlgL	Putative FLAGELLAR-HOOK ASSOCIATED PROTEIN 3	Putative flagellin	putative flagellar-hook associated protein 3	flagellar hook-associated protein identified by match to protein family HMM PF00669	flagellar hook-associated protein FlgL (P96501) Flagellar hook-associated protein 3 (HAP3) High confidence in function and specificity	flagellin family protein identified by match to protein family HMM PF00669	Flagellin family protein	Putative flagellin	Bacterial flagellin N-terminus domain protein	Flagellar hook-associated protein	Flagellar hook-associated protein FlgL	Putative flagellar-hook associated protein 3	Flagellin family protein	Flagellin family protein	Flagellar-hook associated protein 3	Flagellar hook-associated protein 3	
HELPY00291	50S ribosomal protein L21	50S ribosomal protein L21	50S ribosomal protein L21	50S ribosomal protein L21	50S ribosomal protein L21	50S ribosomal protein L21	ribosomal protein L21	50S ribosomal protein L21	50S ribosomal protein L21	50S ribosomal protein L21	50S ribosomal protein L21	50S ribosomal protein L21	50S ribosomal protein L21	50S ribosomal protein L21	50S ribosomal protein L21	CDS_ID OB2046 50S ribosomal protein L21	50S ribosomal protein L21	similar to AE001872-2|AAF09679.1| percent identity: 43 in 101 aa putative 50S ribosomal protein L21	50S ribosomal protein L21	50S ribosomal protein L21	50S ribosomal protein L21	50S ribosomal protein L21	50S ribosomal protein L21	50S ribosomal protein L21	50S ribosomal protein L21	50S ribosomal protein L21	50S ribosomal protein L21	50S ribosomal protein L21	50S ribosomal protein L21	
HELPY00292	50S ribosomal protein L27	50S ribosomal protein L27	50S ribosomal protein L27 (BL30)	50S ribosomal protein L27	50S ribosomal protein L27	50S ribosomal protein L27	ribosomal protein L27	50S ribosomal protein L27	50S ribosomal protein L27	50S ribosomal protein L27	50S ribosomal protein L27	50S ribosomal protein L27	50S ribosomal protein L27	50S ribosomal protein L27	50S ribosomal protein L27	CDS_ID OB2044 50S ribosomal protein L27	50S ribosomal protein L27	similar to AE001246-4|AAC65717.1| percent identity: 64 in 83 aa putative 50S ribosomal protein L27	50S ribosomal protein L27	ribosomal protein L27	50S ribosomal protein L27	50S ribosomal protein L27	50S ribosomal protein L27	50S ribosomal protein L27	50S ribosomal protein L27	50S ribosomal protein L27	50S ribosomal protein L27	50S ribosomal protein L27	50S ribosomal protein L27	
HELPY00293	Dipeptide ABC transporter, periplasmic dipeptide- binding protein	ABC oligopeptide transporter, periplasmic ligand binding protein	periplasmic dipeptide-binding protein	extracellular solute-binding protein, family 5 PFAM: extracellular solute-binding protein, family 5 KEGG: bur:Bcep18194_A6392 ABC oligopeptide transporter, periplasmic ligand binding protein	probable solute binding protein of ABC transporter system COG family: ABC-type dipeptide_oligopeptide_nickeltransport systems_ periplasmic components Orthologue of BL0394 PFAM_ID:SBP_bac_5	dipeptide transport system substrate-binding protein High confidence in function and specificity	ABC dipeptide transporter extracellular solute-binding protein, family 5 PFAM: extracellular solute-binding protein, family 5 KEGG: pat:Patl_3006 extracellular solute-binding protein, family 5	Extracellular solute-binding protein family 5 precursor	Periplasmic dipeptide-binding protein	Periplasmic dipeptide-binding protein	ABC-type peptide/nickel transport system substrate-binding protein	Periplasmic dipeptide-binding protein	Dipeptide ABC transporter, extracellular solute- binding protein family 5	ABC-type transport system, periplasmic binding protein; putative dipeptide transporter protein 1; putative signal peptide	
HELPY00294	Dipeptide ABC transporter, permease protein	Oligopeptide ABC transporter permease protein	Dipeptide transport system permease protein dppB	CDS_ID OB2450 dipeptide ABC transporter permease	Residues 1 to 339 of 339 are 99 pct identical to residues 1 to 339 of a 339 aa protein from Escherichia coli O157:H7 EDL933 ref: NP_290124.1 dipeptide transport system permease protein 1	Dipeptide transport system permease protein	Dipeptide transport system permease protein DppB	Dipeptide transport system permease protein	Oligopeptide ABC transporter, permease component	Dipeptide ABC transporter	InterProMatches:IPR000515; oligopeptide transport,Molecular Function: transporter activity (GO:0005215), Biological Process: transport (GO:0006810), Cellular Component: membrane (GO:0016020) oligopeptide ABC transporter (permease)	IPR000515: Binding-protein-dependent transport systems inner membrane component ABC superfamily (membrane), dipeptide transport protein 1	similar to Salmonella typhi CT18 dipeptide transport system permease protein DppB dipeptide transport system permease protein DppB	similar to BR1585, dipeptide ABC transporter, permease protein dipeptide ABC transporter, permease protein	DIPEPTIDE TRANSPORT SYSTEM PERMEASE PROTEIN	ABC dipeptide transporter, permease subunit	Similar to: HI1187, DPPB_HAEIN dipeptide transport system permease protein	ABC-type dipeptide/oligopeptide/nickel transport systems, permease components DppB protein	Dipeptide ABC transporter, permease protein	Dipeptide transport protein 1	dipeptide transport system permease protein	identified by match to protein family HMM PF00528 dipeptide ABC transporter, permease protein	identified by sequence similarity; putative; ORF located using Glimmer; Blastx; COG0601; TC:3.A.1.5.2 oligopeptide ABC transporter permease protein	identified by match to protein family HMM PF00528 dipeptide ABC transporter, permease protein	Binding-protein-dependent transport systems inner membrane component	Code: EP; COG: COG0601 dipeptide transport system permease protein 1	Binding-protein-dependent transport systems inner membrane component	ABC-type dipeptide/oligopeptide/nickel transport systems, permease components [Amino acid transport and metabolism / Inorganic ion transport and metabolism] ABC peptide transporter, inner membrane subunit	Code: EP; COG: COG0601 dipeptide transport system permease protein 1	
HELPY00295	Dipeptide ABC transporter, permease protein	CDS_ID OB2449 dipeptide ABC transporter permease	ABC transporter permease protein	Dipeptide ABC transporter	Dipeptide transport system permease protein	Dipeptide transport system permease protein DppC	Dipeptide transport system permease protein	Dipeptide ABC transporter	InterProMatches:IPR000515; oligopeptide transport,Molecular Function: transporter activity (GO:0005215), Biological Process: transport (GO:0006810), Cellular Component: membrane (GO:0016020) oligopeptide ABC transporter (permease)	oligopeptide ABC transporter permease	ABC transporter permease protein	IPR000515: Binding-protein-dependent transport systems inner membrane component ABC superfamily (membrane), dipeptide transport protein 2	similar to Salmonella typhi CT18 dipeptide transport system permease protein DppC dipeptide transport system permease protein DppC	similar to BR1584, dipeptide ABC transporter, permease protein dipeptide ABC transporter, permease protein	ABC dipeptide transporter, permease subunit	ABC-type dipeptide/oligopeptide/nickel transport systems, permease components DppC protein	Dipeptide transport protein 2	dipeptide transport system permease protein	identified by match to protein family HMM PF00528 dipeptide ABC transporter, permease protein	Binding-protein-dependent transport systems inner membrane component:Sodium:dicarboxylate symporter	ABC peptide transporter, inner membrane subunit	binding-protein-dependent transport systems inner membrane component	dipeptide ABC transporter permease component	Oligopeptide/dipeptide ABC transporter, inner membrane subunit	putative didpeptide permease component of ABC transporter similarity:fasta; with=UniProt:Q9AE43 (EMBL:RLE310184); Rhizobium leguminosarum (biovar viciae).; dppC;; DppC protein. DppC protein.; length=296; id 97.635; 296 aa overlap; query 1-296; subject 1-296	Binding-protein-dependent transport systems inner membrane component	Binding-protein-dependent transport systems inner membrane component	dipeptide transport system permease protein identified by match to protein family HMM PF00528	dipeptide ABC transporter, permease protein similar to dppC1 (SMc00788) [Sinorhizobium meliloti] and DppC [Rhizobium leguminosarum bv. viciae] Similar to swissprot:Q92RV8 Putative location:bacterial inner membrane Psort-Score: 0.7793; go_component: membrane [goid 0016020]; go_function: transporter activity [goid 0005215]; go_process: transport [goid 0006810]	
HELPY00296	Dipeptide ABC transporter, ATP-binding protein	CDS_ID OB3069 oligopeptide ABC transporter ATP-binding protein	ABC-type dipeptide/oligopeptide/nickel transport system, ATPase component	ABC transporter ATP-binding protein	Peptide ABC transporter, ATP-binding protein	DIPEPTIDE TRANSPORT SYSTEM DIPEPTIDE TRANSPORT SYSTEM ATP-BINDING PROTEIN	oligopeptide transport ATP-binding protein OppD	oligopeptide ABC transporter, ATP-binding protein	Oligopeptide/dipeptide ABC transporter, ATP-binding protein-like	putative oligopeptide ABC transporter,ATP-binding protein	putative ATP-binding component of ABC transporter similarity:fasta; SWALL:Q9X0F4 (EMBL:AE001766); Thermotoga maritima; oligopeptide ABC transporter,ATP-binding protein; length 332 aa; 330 aa overlap; query 20-349 aa; subject 4-328 aa	Oligopeptide/dipeptide ABC transporter, ATP-binding protein-like protein KEGG: dra:DR1568 peptide transport system ATP-binding protein, ev=1e-175, 88% identity TIGRFAM: Oligopeptide/dipeptide ABC transporter, ATP-binding protein-like: (9.9e-33) PFAM: ABC transporter related: (7.5e-64) Oligopeptide/dipeptide ABC transporter-like: (9.1e-32) SMART: ATPase: (1.5e-17)	dipeptide ABC transporter	Oligopeptide/dipeptide ABC transporter, ATP-binding protein-like protein	oligopeptide transport ATP-binding protein	oligopeptide/dipeptide ABC transporter, ATPase subunit KEGG: sth:STH2824 oligopeptide ABC transporter ATP-binding protein TIGRFAM: oligopeptide/dipeptide ABC transporter, ATPase subunit PFAM: ABC transporter related; Oligopeptide/dipeptide ABC transporter, C-terminal domain protein SMART: AAA ATPase	dipeptide transport system ATP-binding protein (P42064) Oligopeptide transport ATP-binding protein appD High confidence in function and specificity	ABC peptide transporter, ATPase subunit	oligopeptide transport ATP-binding protein OppD identified by match to protein family HMM PF00005; match to protein family HMM TIGR01727	ABC-type oligopeptide transport system,, ATPase component	ABC-type transporter, ATPase component: PepT family	Oligopeptide/dipeptide ABC transporter, ATPase subunit	Oligopeptide/dipeptide ABC transporter, ATPase subunit	Oligopeptide/dipeptide ABC transporter, ATPase subunit	Oligopeptide/dipeptide ABC transporter, ATPase subunit	oligopeptide/dipeptide ABC transporter, ATP-binding protein, C-terminal domain GO_component: internal side of plasma membrane [GO ID 0009898]; GO_function: peptide-transporting ATPase activity [GO ID 0015440]; GO_process: peptide transport [GO ID 0015833]	AppD	Oligopeptide/dipeptide ABC transporter, ATPase subunit	Oligopeptide/dipeptide ABC transporter, ATPase subunit	
HELPY00297	Dipeptide ABC transporter, ATP-binding protein	dipeptide ABC transporter	ABC transporter related	dipeptide transport system ATP-binding protein (P37313) Dipeptide transport ATP-binding protein dppF High confidence in function and specificity	Dipeptide transport protein	Dipeptide transport system atp-binding protein	Dipeptide ABC transporter	Dipeptide ABC transporter	
HELPY00298	GTPase obg	glr4375	GTPase obg	GTP-binding protein, GTP1/OBG family	GTPase obg	GTP-BINDING PROTEIN	GTPase obg	GTPase obg	GTPase obg	CDS_ID OB2042 Spo0B-associated GTP-binding protein	GTPase obg	GTPase obg	GTP-binding protein	GTPase obg	GTPase obg	GTPase obg	GTPase obg	GTPase obg	GTPase obg	Obg family GTPase CgtA	GTPase obg	GTPase obg	GTPase obg	GTPase obg	GTP-binding protein	GTPase obg	Residues 1 to 390 of 390 are 99 pct identical to residues 1 to 390 of a 390 aa protein from Escherichia coli O157:H7 EDL933 ref: NP_289757.1 putative GTP-binding factor	GTPase obg	Putative GTP-binding protein	
HELPY00299	Putative uncharacterized protein	hypothetical protein	conserved hypothetical protein Similar to H. pylori predicted coding region HP0304 hypothetical protein	Putative uncharacterized protein	Putative uncharacterized protein	Putative uncharacterized protein	
HELPY00300	Putative uncharacterized protein	Putative uncharacterized protein	Putative	Putative uncharacterized protein	hypothetical protein	conserved hypothetical protein	conserved hypothetical protein hypothetical protein	conserved hypothetical protein	Putative uncharacterized protein	Putative uncharacterized protein	Putative uncharacterized protein	Putative periplasmic protein	Putative uncharacterized protein	Putative uncharacterized protein	Putative uncharacterized protein	Putative uncharacterized protein	Putative uncharacterized protein	
HELPY00301	Glutamate-1-semialdehyde 2,1-aminomutase	glutamate-1-semialdehyde 2,1-aminotransferase	Glutamate-1-semialdehyde 2,1-aminomutase	Glutamate-1-semialdehyde 2,1-aminomutase	Glutamate-1-semialdehyde 2,1-aminomutase	Glutamate-1-semialdehyde 2,1-aminomutase	Glutamate-1-semialdehyde 2,1-aminomutase	Glutamate-1-semialdehyde 2,1-aminomutase	CDS_ID OB2065 glutamate-1-semialdehyde 2,1-aminomutase	similar to AL583925-88|CAC31930.1| percent identity: 61 in 438 aa putative glutamate-1-semialdehyde 2,1-aminomutase	Glutamate-1-semialdehyde 2,1-aminomutase	Glutamate-1-semialdehyde 2,1-aminomutase	Glutamate-1-semialdehyde 2,1-aminomutase	Glutamate-1-semialdehyde 2,1-aminomutase	Glutamate-1-semialdehyde 2,1-aminomutase 2	SCD65.12, hemL, glutamate-1-semialdehyde 2,1-aminomutase, len: 438 aa; highly similar to SW:GSA_ECOLI (EMBL:X53696) Escherichia coli glutamate-1-semialdehyde 2,1-aminomutase (EC 5.4.3.8) HemL, 426 aa; fasta scores: opt: 1425 z-score: 1497.5 E(): 0; 52.0% identity in 425 aa overlap. Contains Pfam match to entry PF00202 aminotran_3, Aminotransferases class-III pyridoxal-phosphate and match to Prosite entry PS00600 Aminotransferases class-III pyridoxal-phosphate attachment site glutamate-1-semialdehyde 2,1-aminomutase	Glutamate-1-semialdehyde 2,1-aminomutase	Glutamate-1-semialdehyde 2,1-aminomutase	Glutamate-1-semialdehyde 2,1-aminomutase 1	Glutamate-1-semialdehyde 2,1-aminomutase	Residues 1 to 426 of 426 are 99 pct identical to residues 1 to 426 of a 426 aa protein from Escherichia coli K12 ref: NP_414696.1 glutamate-1-semialdehyde aminotransferase (aminomutase)	Glutamate-1-semialdehyde 2,1-aminomutase	Glutamate-1-semialdehyde 2,1-aminomutase	Glutamate-1-semialdehyde 2,1-aminomutase 1	Glutamate-1-semialdehyde 2,1-aminomutase	Glutamate-1-semialdehyde 2,1-aminomutase	Glutamate-1-semialdehyde 2,1-aminomutase	identified by similarity to SP:O34092; match to protein family HMM PF00202; match to protein family HMM TIGR00713 glutamate-1-semialdehyde-2,1-aminomutase	glutamate-1-semialdehyde aminomutase	
HELPY00302	Putative uncharacterized protein	Putative	Putative uncharacterized protein	hypothetical protein	conserved hypothetical protein	conserved hypothetical protein hypothetical protein	Putative uncharacterized protein	Putative uncharacterized protein	Putative integral membrane protein	Putative uncharacterized protein	Arginine biosynthesis bifunctional protein ArgJ	Putative uncharacterized protein	Putative uncharacterized protein	Putative uncharacterized protein	Putative uncharacterized protein	Putative uncharacterized protein	Conserved hypothetical integral membrane protein	Putative uncharacterized protein	Putative uncharacterized protein	
HELPY00303	Putative uncharacterized protein	hypothetical protein	hypothetical protein hypothetical protein	Putative uncharacterized protein	Putative uncharacterized protein	Putative uncharacterized protein	
HELPY00304	Putative uncharacterized protein	Hydrolase, carbon-nitrogen family	BETA-UREIDOPROPIONASE	Putative carbon-nitrogen hydrolase	similar to nitrilase, nitrilase 1 like protein	Possible nitrilase	SCGD3.08c, possible hydrolase, len: 264 aa; weakly similar to hydrolases e.g. to TR:Q44185 (EMBL:X91070) Agrobacterium radiobacter D-N-alpha-carbamilase (304 aa) (28.17% identity in 252 aa overlap). Similar to many hypothetical proteins e.g. TR:O27839 (EMBL:AE000934) Methanobacterium thermoautotrophicum putative N-carbamoyl-D-amino acid amidohydrolase (272 aa) (36.2% identity in 265 aa overlap). Similar to others from S.coelicolor e.g. TR:O69808 (EMBL:AL023496) S.coelicolor possible hydrolase (280 aa) (31.7% identity in 281 aa overlap). An alternative start codon is present at codon 10. Contains PS01227 Uncharacterized protein family UPF0012 signature which is also present in many of the hypothetical proteins similar to this one putative hydrolase	Predicted amidohydrolase	Lin0785 protein	Carbon-nitrogen hydrolase	Putative uncharacterized protein	Similar to hydrolase hypothetical protein	conserved gene nitrilase	Similar to hydrolase hypothetical protein	identified by match to protein family HMM PF00795 hydrolase, carbon-nitrogen family	nitrilase homolog	identified by match to protein family HMM PF00795 hydrolase, carbon-nitrogen family	Probable nitrilase	Hypothetical protein SE1633	Amidohydrolase protein	Carbon-nitrogen hydrolase family protein	similar to BR1875, carbon-nitrogen hydrolase family protein carbon-nitrogen hydrolase family protein	Putative	identified by similarity to OMNI:NTL01LI0780; match to protein family HMM PF00795 hydrolase, carbon-nitrogen family	Hydrolase, carbon-nitrogen family	COG0388 putative hydrolase	Predicted amidohydrolase, nitrilase family	putative amidohydrolase	
HELPY00305	Putative uncharacterized protein	Putative polysaccharide deacetylase	Polysaccharide deacetylase family protein	IPR002509: Polysaccharide deacetylase putative xylanase/chitin deacetylase	similar to Salmonella typhi CT18 conserved hypothetical protein conserved hypothetical protein	Putative	Putative polysaccharide deacetylase	Putative xylanase	polysaccharide deacetylase family protein	identified by match to protein family HMM PF01522 polysaccharide deacetylase family protein	identified by match to protein family HMM PF01522 polysaccharide deacetylase family protein	Polysaccharide deacetylase	Pfam: polysaccharide deacetylase putative polysaccharide deacetylase	Polysaccharide deacetylase	putative imidase similarity:fasta; SWALL:Q93T25 (EMBL:AF373287); Alcaligenes eutrophus; imidase; length 291 aa; id=76.97; ungapped id=76.97; E()=3.3e-96; 291 aa overlap; query 1-291 aa; subject 1-291 aa similarity:fasta; SWALL:Q87XH5 (EMBL:AE016871); Pseudomonas syringae; polysaccharide deacetylase family protein; length 293 aa; id=79.86; ungapped id=79.86; E()=3.4e-101; 293 aa overlap; query 1-293 aa; subject 1-293 aa	Twin-arginine translocation pathway signal precursor	polysaccharide deacetylase PFAM: polysaccharide deacetylase KEGG: psp:PSPPH_3934 polysaccharide deacetylase family protein	hypothetical protein	Putative polysaccharide deacetylase	Polysaccharide deacetylase	polysaccharide deacetylase	Polysaccharide deacetylase	Polysaccharide deacetylase	polysaccharide deacetylase TIGRFAM: Twin-arginine translocation pathway signal PFAM: polysaccharide deacetylase KEGG: bcn:Bcen_0986 twin-arginine translocation pathway signal	putative polysaccharide deacetylase High confidence in function and specificity	putative polysaccharide deacetylase Evidence 3 : Function proposed based on presence of conserved amino acid motif, structural feature or limited homology; Product type e : enzyme	polysaccharide deacetylase PFAM: polysaccharide deacetylase KEGG: rsp:RSP_1415 putative polysaccharide deacetylase	polysaccharide deacetylase	Polysaccharide deacetylase	
HELPY00306	Putative uncharacterized protein	Putative	conserved hypothetical protein	conserved hypothetical protein	conserved hypothetical protein	conserved hypothetical protein similarity:fasta; SWALL:Q87XH9 (EMBL:AE016871); Pseudomonas syringae; hypothetical protein; length 99 aa; id=44.76; ungapped id=48.95; E()=2.7e-08; 105 aa overlap; query 1-105 aa; subject 1-96 aa This CDS overlaps 5 nt at the C-terminus with pRL120138	conserved hypothetical protein KEGG: hpy:HP0311 hypothetical protein	hypothetical protein	conserved hypothetical protein hypothetical protein	Putative uncharacterized protein	Putative uncharacterized protein	Putative uncharacterized protein	Putative uncharacterized protein	Putative uncharacterized protein	Putative uncharacterized protein	
HELPY00307	Conserved hypothetical ATP-binding protein	hypothetical protein	hypothetical protein	Similar to cobalamin synthesis related protein	Cobalamin synthesis protein	similar to BR2035, cobalamin synthesis protein/P47K family protein cobalamin synthesis protein/P47K family protein	Putative	hypothetical protein, similar to cobalamin synthesis related protein	identified by match to protein family HMM PF02492; match to protein family HMM PF07683 cobalamin synthesis protein/P47K family protein	identified by match to protein family HMM PF02492; match to protein family HMM PF07683 cobalamin synthesis protein/P47K family protein	Cobalamin synthesis protein/P47K:Cobalamin synthesis protein/P47K	Similar to Bacillus halodurans hypothetical protein BH0366 TR:Q9KFV5 (EMBL:AP001508) (311 aa) fasta scores: E(): 4.7e-27, 31.190% id in 311 aa, and to Aquifex aeolicus cobalamin synthesis related protein CobW TR:O66539 (EMBL:AE000675) (292 aa) fasta scores: E(): 1.6e-16, 29.682% id in 283 aa putative cobalamin synthesis protein	identified by match to protein family HMM PF02492; match to protein family HMM PF07683 cobalamin synthesis protein/P47K family protein	ATP/GTP-binding site motif A (P-loop):Cobalamin synthesis protein/P47K	conserved hypothetical protein	cobW protein	cobalamin synthesis protein/P47K family protein identified by match to protein family HMM PF02492; match to protein family HMM PF07683	Putative cobalamin synthesis protein	putative cobW family cobalimin synthesis protein similarity:fasta; SWALL:Q87XI0 (EMBL:AE016871); Pseudomonas syringae; cobalamin synthesis protein/p47k family protein; length 335 aa; id=43.34; ungapped id=44.44; E()=2.2e-48; 323 aa overlap; query 11-329 aa; subject 5-323 aa This CDS overlaps 5 nt at the N-terminus with pRL120139	cobalamin synthesis protein, P47K PFAM: cobalamin synthesis protein, P47K: (7.5e-65) cobalamin synthesis CobW-like: (1.8e-29) KEGG: dra:DR2408 CobW protein, putative, ev=1e-140, 80% identity	Cobalamin synthesis protein/P47K	cobalamin synthesis protein, P47K PFAM: cobalamin synthesis protein, P47K cobalamin synthesis CobW-like KEGG: mag:amb2306 putative GTPase	Cobalamin synthesis protein/P47K family protein	conserved ATP/GTP binding protein	CobW/P47K family protein identified by match to protein family HMM PF02492; match to protein family HMM PF07683	CobW/P47K family protein identified by match to protein family HMM PF02492; match to protein family HMM PF07683	conserved hypothetical protein	Putative GTPase	cobalamin synthesis protein, P47K PFAM: cobalamin synthesis protein, P47K; cobalamin synthesis CobW domain protein KEGG: atc:AGR_L_3251 hypothetical protein	
HELPY00308	Nitrite extrusion protein	PROBABLE CONSERVED INTEGRAL MEMBRANE PROTEIN	Mb3018, -, len: 445 aa. Equivalent to Rv2994, len: 445 aa, from Mycobacterium tuberculosis strain H37Rv, (100.0% identity in 445 aa overlap). Probable conserved integral membrane protein, member of major facilitator superfamily (MFS) possibly involved in transport of drug.  C-terminal part highly similar to O33118|MLCB637.27c HYPOTHETICAL 14.7 KDA PROTEIN (probable pseudogene product) from Mycobacterium leprae (134 aa), FASTA scores: opt: 483, E(): 2.7e-21, (60.9% identity in 138 aa overlap). Also similar to various transporters e.g.  Q9I5C8|PA0811 PROBABLE MFS TRANSPORTER from Pseudomonas aeruginosa (415 aa), FASTA scores: opt: 289, E(): 1.3e-09, (26.05% identity in 399 aa overlap); O30210|AF0025 CYANATE TRANSPORT PROTEIN from Archaeoglobus fulgidus (393 aa), FASTA scores: opt: 281, E(): 3.7e-09, (24.05% identity in 399 aa overlap); Q9RI35|SCJ12.25C PUTATIVE NITRATE/NITRITE TRANSPORTER from Streptomyces coelicolor (412 aa), FASTA scores: opt: 264, E(): 3.8e-08, (24.95% identity in 409 aa overlap); Q9A5N5|CC2412 MAJOR FACILITATOR FAMILY TRANSPORTER from Caulobacter crescentus (405 aa), FASTA scores: opt: 263, E(): 4.3e-08, (27.55% identity in 399 aa overlap); etc. First start taken; similarity to P21191|NORA_STAAU QUINOLONE RESISTANCE PROTEIN from Staphylococcus aureus (388 aa) suggests alternative start at 7319 but then no positively charged aa before first transmembrane segment. PROBABLE CONSERVED INTEGRAL MEMBRANE PROTEIN	Putative	possible MFS family transporter	Benzoate MFS transporter BenK	identified by match to protein family HMM PF06779; match to protein family HMM PF07690 major facilitator family transporter	Protein of unknown function DUF1228:Major facilitator superfamily MFS_1	conserved hypothetical protein	Transporter, MFS superfamily COG2807 [P] Cyanate permease	transcript_id=ENSGACT00000013516	nitrite extrusion protein	Possible MFS family transporter, putative	hypothetical protein similarity to COG0477 Permeases of the major facilitator superfamily	Major facilitator superfamily MFS_1	major facilitator superfamily MFS_1	Permease of the major facilitator superfamily	Possible MFS family transporter	Major facilitator family (MFS) transporter	major facilitator superfamily MFS_1 PFAM: General substrate transporter; protein of unknown function DUF1228; major facilitator superfamily MFS_1 KEGG: mmc:Mmcs_1729 major facilitator superfamily MFS_1	hypothetical protein similar to conserved integral membrane protein Mapped to H37Rv Rv2994	Probable conserved integral membrane protein	Benzoate MFS transporter BenK	major facilitator superfamily MFS_1 PFAM: General substrate transporter; protein of unknown function DUF1228; major facilitator superfamily MFS_1 KEGG: mmc:Mmcs_1729 major facilitator superfamily MFS_1	benzoate transport protein (MFS superfamily) Evidence 2a : Function of homologous gene experimentally demonstrated in an other organism; Product type t : transporter	multidrug resistance efflux transporter, authentic frameshift identified by match to protein family HMM PF07690	Hypothetical protein	Major facilitator family transporter	Permease of the major facilitator superfamily	

HELPY00310	Virulence-associated protein D	virulence-associated protein D	Virulence-associated protein D (VapD) conserved region	Virulence-associated protein VapD1	Virulence-associated protein D	Putative uncharacterized protein	Virulence-associated protein D	virulence-associated protein D (VapD) conserved region PFAM: virulence-associated protein D (VapD) conserved region; KEGG: cch:Cag_1570 virulence-associated protein D	Putative uncharacterized protein	virulence-associated protein D (VapD) conserved region PFAM: virulence-associated protein D (VapD) conserved region; KEGG: hpy:HP0315 virulence associated protein D (VapD)	
HELPY00311	Putative uncharacterized protein	

HELPY00312	Outer membrane protein	outer membrane protein 5 putative outer membrane protein, similar to Hop family High confidence in function and specificity	
HELPY00313	Putative uncharacterized protein	identified by similarity to OMNI:NTL01CJ01539; match to protein family HMM PF03774 conserved hypothetical protein	Putative uncharacterized protein	Putative	Similar to: HI0854, Y854_HAEIN putative heme iron utilization protein	Pyridoxamine 5'-phosphate oxidase-related, FMN-binding	hypothetical protein	pyridoxamine 5'-phosphate oxidase family protein identified by match to protein family HMM PF01243	conserved hypothetical protein Specificity unclear	pyridoxamine 5'-phosphate oxidase-related, FMN-binding PFAM: pyridoxamine 5'-phosphate oxidase-related, FMN-binding KEGG: son:SO3667 hypothetical protein	conserved hypothetical protein identified by match to protein family HMM PF01243	pyridoxamine 5'-phosphate oxidase-related, FMN-binding PFAM: pyridoxamine 5'-phosphate oxidase-related, FMN-binding KEGG: son:SO3667 hypothetical protein	Putative heme iron utilization protein	Putative heme iron utilization protein	Pyridoxamine 5'-phosphate oxidase-related, FMN- binding	Pyridoxamine 5'-phosphate oxidase-related FMN- binding	Pyridoxamine 5'-phosphate oxidase-related, FMN- binding	Putative uncharacterized protein	PFAM: pyridoxamine 5'-phosphate oxidase-related FMN-binding KEGG: shw:Sputw3181_3199 pyridoxamine 5'-phosphate oxidase-related, FMN-binding pyridoxamine 5'-phosphate oxidase-related FMN-binding	PFAM: pyridoxamine 5'-phosphate oxidase-related FMN-binding KEGG: shw:Sputw3181_3199 pyridoxamine 5'-phosphate oxidase-related, FMN-binding pyridoxamine 5'-phosphate oxidase-related FMN-binding	Putative uncharacterized protein	Pyridoxamine 5'-phosphate oxidase family protein	Pyridoxamine 5'-phosphate oxidase-related FMN- binding	Putative uncharacterized protein	Heme uptake and utilization protein HuvZ	Putative uncharacterized protein	Pyridoxamine 5'-phosphate oxidase-related FMN- binding	Pyridoxamine 5'-phosphate oxidase-like protein	Heme iron utilization protein	
HELPY00314	Arginyl-tRNA synthetase	arginyl-tRNA synthetase	Arginyl-tRNA synthetase	Arginyl-tRNA synthetase	Arginyl-tRNA synthetase	Arginyl-tRNA synthetase	Arginyl-tRNA synthetase	Arginyl-tRNA synthetase	CDS_ID OB3015 arginine-tRNA ligase	ARGINYL-TRNA SYNTHETASE	similar to Z21501-1|CAA79710.1| percent identity: 90 in 550 aa putative arginyl-tRNA synthetase	arginyl-tRNA synthetase	Arginyl-tRNA synthetase	Arginyl-tRNA synthetase	Arginyl-tRNA synthetase	Arginyl-tRNA synthetase 1	Arginyl-tRNA synthetase	Arginyl-tRNA synthetase	Arginyl-tRNA synthetase	Arginyl-tRNA synthetase	Arginyl-tRNA synthetase	Arginyl-tRNA synthetase	Arginyl-tRNA synthetase	Arginyl-tRNA synthetase	Arginyl-tRNA synthetase	Arginyl-tRNA synthetase	Arginyl-tRNA synthetase	arginyl-tRNA synthetase	Arginyl-tRNA synthetase	
HELPY00315	Sec-independent protein translocase protein tatA/E homolog	Sec-independent protein translocase protein tatA/E homolog	Sec-independent protein translocase protein tatA/E homolog	Sec-independent protein translocase protein tatA/E homolog	Sec-independent protein translocase protein tatA/E homolog	Sec-independent protein translocase protein tatA/E homolog	Sec-independent protein translocase protein tatA/E homolog	Sec-independent protein translocase protein tatA/E homolog	Sec-independent protein translocase protein tatA/E homolog	identified by similarity to SP:P25895; match to protein family HMM PF02416; match to protein family HMM TIGR01411 twin-arginine translocation protein, TatA/E family	Sec-independent protein translocase protein tatA/E homolog	identified by sequence similarity; putative; ORF located using Blastx/Glimmer/Genemark sec-independent protein translocase	component of Sec-independent protein secretion pathway	similar to Salmonella typhi CT18 sec-independent protein translocase protein sec-independent protein translocase protein	similar to BR0882, Sec-independent protein translocase protein TatA, hypothetical Sec-independent protein translocase protein TatA, hypothetical	Sec-independent protein translocase protein tatA/E homolog	Sec-independent protein translocase protein tatA/E homolog	Evidence 2a : Function of homologous gene experimentally demonstrated in an other organism; Product type t : transporter Sec-independent protein translocase protein	Sec-independent protein translocase protein TatA	Sec-independent protein translocase protein tatA	Sec-independent protein translocase subunit A	sec-independent protein translocase	sec-independent protein secretion pathway component TatA	Twin-arginine translocation protein TatA/E	Twin-arginine translocation protein TatA/E	twin-arginine translocation protein TatA/E	Bacterial sec-independent translocation protein mttA/Hcf106:Twin-arginine translocation protein TatB:Twin-arginine translocat...	sec-independent protein translocase, protein	Evidence 2b : Function of strongly homologous gene; PubMedId : 12823967, 14580344; Product type t : transporter twin-arginine translocase subunit, sec-independent protein export	
HELPY00316	Guanylate kinase	guanylate kinase	guanylate kinase	Guanylate kinase	Guanylate kinase	Guanylate kinase	Guanylate kinase	Guanylate kinase	Guanylate kinase	Guanylate kinase	Guanylate kinase	Guanylate kinase	Guanylate kinase	Guanylate kinase	CDS_ID OB1502 guanylate kinase	Guanylate kinase	similar to AX064675-1|CAC25577.1| percent identity: 88 in 189 aa putative guanylate kinase	Guanylate kinase	guanylate kinase	Guanylate kinase	Guanylate kinase	Guanylate kinase	Guanylate kinase	Guanylate kinase	Guanylate kinase	Guanylate kinase	Guanylate kinase	SC9C5.03c, probable guanylate kinase, len: 197 aa; similar to SW:KGUA_ECOLI (EMBL:M84400) Escherichia coli guanylate kinase (EC 2.7.4.8) Gmk, 207 aa; fasta scores: opt: 512 z-score: 591.3 E(): 1.8e-25; 45.5% identity in 178 aa overlap. Contains Pfam match to entry PF00625 Guanylate_kin, Guanylate kinase and matches to Prosite entries PS00017 ATP/GTP-binding site motif A (P-loop) and PS00856 Guanylate kinase signature putative guanylate kinase	Guanylate kinase	
HELPY00317	Poly E-rich protein	Putative uncharacterized protein	identified by similarity to OMNI:NTL01HP00303 conserved hypothetical protein	Putative uncharacterized protein	Putative	hypothetical protein, similar to smooth muscle caldesmon	ribonuclease	Putative uncharacterized protein	transcript_id=ENSGACT00000022307	poly E-rich protein	lipoprotein (VmcA) Expression of the translation product is demonstrated by specific antibody to a synthetic peptide encoded by the ORF. Product partitions in Triton X-114 phase of detergent fractionated organisms, consistent with a cell-associated lipoprotein encoding an otherwise hydrophilic sequence. Product is also defined by peptide mass mapping using mass spectrometry. Tandem repeat sequence occurs in the ORF. Tandem nucleotide repeats of TA occur 5' of the ORF in a putative promoter region; this tract is possibly subject to dinucleotide indels governing phase variable expression of the gene. The vmcA gene is located in the same genomic position relative to upstream conserved adjacent housekeeping genes as the vmm gene in M.  mycoides SC	transcript_id=ENSFCAT00000002877	transcript_id=ENSOGAT00000011963	transcript_id=ENSSTOT00000002463	conserved hypothetical protein hypothetical protein	transcript_id=ENSMLUT00000000135	conserved hypothetical protein	predicted protein	Lodderomyces elongisporus (LELG_03349.1) hypothetical protein (translation)	predicted protein	Putative uncharacterized protein	Putative uncharacterized protein	conserved hypothetical protein KEGG: sav:SAV1738 hypothetical protein	hypothetical protein	jgi|Helro1|172494	Saccharopine dehydrogenase	jgi|Lotgi1|110705|e_gw1.12.231.1	Putative uncharacterized protein	
HELPY00318	Membrane bound endonuclease	Putative ENDONUCLEASE	transcript_id=ENSGACT00000025763	membrane bound endonuclease	transcript_id=ENSFCAT00000005696	Phosphatidylserine/phosphatidylglycerophosphate, cardioli pin synthase and related enzyme	putative endonuclease membrane bound endonuclease (nuc) Function unclear	Membrane bound endonuclease	Putative uncharacterized protein	Phospholipase D/Transphosphatidylase	Membrane bound endonuclease	Phospholipase D (PLD) family protein	Membrane bound endonuclease	Edta-resistant nuclease	Membrane bound endonuclease	
HELPY00319	Outer membrane protein	Putative Outer membrane protein	outer membrane protein HorC	outer membrane protein 13 hypothetical protein	Outer membrane protein HorC	Outer membrane protein	Outer membrane protein HorC	
HELPY00320	Flagellar L-ring protein	Flagellar L-ring protein precursor	Flagellar L-ring protein	flagellar L-ring protein FlgH	Flagellar L-ring protein	Flagellar L-ring protein	Flagellar L-ring protein	Residues 3 to 237 of 237 are 100 pct identical to residues 1 to 235 of a 235 aa protein from Escherichia coli dbj: BAA35888.1 Flagellar basal body L-ring protein precursor	Flagellar L-ring protein 2	Flagellar L-ring protein	Flagellar L-ring protein	Flagellar L-ring protein	Flagellar L-ring protein	flagellar L-ring protein precursor FlgH	conserved gene flagellar L-ring protein FlgH	flagellar L-ring protein precursor FlgH	identified by similarity to SP:P75940; match to protein family HMM PF02107 flagellar L-ring protein FlgH	Flagellar L-ring protein 1	identified by similarity to SP:P75940; match to protein family HMM PF02107 flagellar L-ring protein FlgH	Flagellar L-ring protein	identified by sequence similarity; putative; ORF located using Blastx/Glimmer/Genemark flagellar L-ring protein	IPR000527: Flagellar L-ring protein flagellar biosynthesis, basal-body outer-membrane L (lipopolysaccharide layer) ring protein	similar to Salmonella typhi CT18 flagellar L-ring protein precursor flagellar L-ring protein precursor	Flagellar L-ring protein	similar to BRA0158, flagellar L-ring protein FlgH FlgH, flagellar L-ring protein	Flagellar L-ring protein	Flagellar L-ring protein precursor	Flagellar L-ring protein 1	Basal body L-ring protein; COG2063 flagellar L-ring protein precursor	
HELPY00321	CMP-N-acetylneuraminic acid synthetase	Putative Cytidylyltransferase	Cytidylyltransferase domain protein	Cytidylyltransferase domain protein	Cytidylyltransferase domain protein	Cytidylyltransferase domain protein	Cytidylyltransferase domain protein	Cytidylyltransferase domain protein	
HELPY00323	Tetraacyldisaccharide 4'-kinase	identified by similarity to SP:P27300; match to protein family HMM PF02606 tetraacyldisaccharide 4'-kinase	Lipid A biosynthesis protein LpxK	Tetraacyldisaccharide 4'-kinase	lipid A 4'-kinase; Similar to: HI0059, LPXK_HAEIN tetraacyldisaccharide 4'-kinase	Lipid-A-disaccharide synthase	tetraacyldisaccharide 4'-kinase	putative tetraacyldisaccharide-1-P 4-kinase	tetraacyldisaccharide 4'-kinase (lipid A 4' kinase)	tetraacyldisaccharide-1-P 4'-kinase identified by match to protein family HMM PF02606	tetraacyldisaccharide 4'-kinase KEGG: dps:DP1938 related to tetraacyldisaccharide 4'-kinase (LpxK) TIGRFAM: tetraacyldisaccharide 4'-kinase PFAM: Tetraacyldisaccharide-1-P 4'-kinase	tetraacyldisaccharide 4'-kinase Tetraacyldisaccharide 4-kinase (EC 2.7.1.130) (Lipid A 4-kinase),lipid A biosynthesis protein LpxK High confidence in function and specificity	tetraacyldisaccharide 4'-kinase identified by match to protein family HMM PF02606	Tetraacyldisaccharide 4'-kinase	Tetraacyldisaccharide 4'-kinase	Tetraacyldisaccharide 4'-kinase	Tetraacyldisaccharide 4'-kinase	Tetraacyldisaccharide 4'-kinase	Tetraacyldisaccharide 4'-kinase	Tetraacyldisaccharide 4'-kinase	Tetraacyldisaccharide 4'-kinase	Lipid A biosynthesis protein LpxK	Tetraacyldisaccharide-1-P 4'-kinase	Tetraacyldisaccharide-1-P 4'-kinase	Tetraacyldisaccharide 4'-kinase	Tetraacyldisaccharide-1-P 4'-kinase	Tetraacyldisaccharide 4'-kinase	Tetraacyldisaccharide 4'-kinase	Tetraacyldisaccharide 4'-kinase	
HELPY00322	Flagellar protein G	Putative FLAGELLAR BIOSYNTHESIS PROTEIN	flagellar biosynthesis protein G	GNAT family acetyltransferase-possibly polyami ne acetyltransferase	acetyltransferase, gnat family identified by match to protein family HMM PF00583	flagellar protein G Function unclear	acetyltransferase-like protein KEGG: sdn:Sden_3109 acetyltransferases including N-acetylases of ribosomal proteins-like protein	Flagellin modification protein FlmH	acetyltransferase, GNAT family identified by match to protein family HMM PF00583	Acetyltransferase, GNAT family	GCN5-related N-acetyltransferase	Putative uncharacterized protein	Acetyltransferase, gnat family	Putative uncharacterized protein	Flagellar biosynthesis protein G	Flagellar biosynthesis protein G	Pseudaminic acid biosynthesis N-acetyl transferase	Flagellar biosynthesis protein G	Putative flagellar biosynthesis protein	
HELPY00324	NH(3)-dependent NAD(+) synthetase	NH(3)-dependent NAD(+) synthetase	NH(3)-dependent NAD(+) synthetase	NH(3)-dependent NAD(+) synthetase	NH3-dependent NAD+ synthetase	NH(3)-dependent NAD(+) synthetase	NH(3)-dependent NAD(+) synthetase	NH(3)-dependent NAD(+) synthetase	NH(3)-dependent NAD(+) synthetase	NH(3)-dependent NAD(+) synthetase	NH(3)-dependent NAD(+) synthetase	NH(3)-dependent NAD(+) synthetase	SCF6.02, nadE1, probable NH(3)-dependent NAD(+)synthetase, len: 276 aa. Highly similar to many e.g.  Bacillus subtilis SW: NADE_BACSU (EMBL; M15811) NH(3)-dependent NAD(+) synthetase (EC 6.3.5.1) (spore outgrowth factor B) (sporulation protein OutB) (general stress protein 38) (Gsp38) (272 aa), fasta scores opt: 901 z-score: 1027.2 E():0 53.9% identity in 267 aa overlap. NH(3)-dependent NAD(+)synthetase	NH(3)-dependent NAD(+) synthetase	NH(3)-dependent NAD(+) synthetase	NH(3)-dependent NAD(+) synthetase	Residues 1 to 275 of 275 are 97 pct identical to residues 1 to 275 of a 275 aa protein from Escherichia coli O157:H7 EDL933 ref: NP_288173.1 NAD synthetase, prefers NH3 over glutamine	NH3-dependent NAD+ synthetase	NH(3)-dependent NAD(+) synthetase	NadE protein	NH(3)-dependent NAD+ synthetase	identified by similarity to EGAD:91684; match to protein family HMM PF02540; match to protein family HMM TIGR00552 NH(3)-dependent NAD+ synthetase	NH(3)-dependent NAD(+) synthetase	NH(3)-dependent NAD(+) synthetase	identified by match to protein family HMM PF02540; match to protein family HMM TIGR00552 NAD+ synthetase	InterProMatches:IPR003694; Molecular Function: NAD+ synthase (glutamine-hydrolyzing) activity (GO:0003952), Molecular Function: ATP binding (GO:0005524), Biological Process: NAD biosynthesis (GO:0009435) NH3-dependent NAD+ synthetase	NAD(+) synthase, glutamine-hydrolyzing	COG0171 NAD synthase NAD-synthetase	NH(3)-dependent NAD(+) synthetase	
HELPY00325	Ketol-acid reductoisomerase	ketol-acid reductoisomerase	Ketol-acid reductoisomerase	Ketol-acid reductoisomerase	Ketol-acid reductoisomerase	Ketol-acid reductoisomerase	Ketol-acid reductoisomerase	Ketol-acid reductoisomerase	Ketol-acid reductoisomerase	CDS_ID OB2621 ketol-acid reductoisomerase	similar to AE007128-6|AAK47410.1| percent identity: 72 in 337 aa ketol-acid reductoisomerase	ketol-acid reductoisomerase	Ketol-acid reductoisomerase	Ketol-acid reductoisomerase	Ketol-acid reductoisomerase	Ketol-acid reductoisomerase	Ketol-acid reductoisomerase	Ketol-acid reductoisomerase	Ketol-acid reductoisomerase	Ketol-acid reductoisomerase	Ketol-acid reductoisomerase	Ketol-acid reductoisomerase	Ketol-acid reductoisomerase	Ketol-acid reductoisomerase	identified by similarity to EGAD:22947; match to protein family HMM PF01450; match to protein family HMM TIGR00465 ketol-acid reductoisomerase	ketol-acid reductoisomerase	identified by match to protein family HMM PF01450; match to protein family HMM TIGR00465 ketol-acid reductoisomerase	Ketol-acid reductoisomerase	ketol-acid reductoisomerase	
HELPY00326	Septum site-determining protein minD	ATPase involved in chromosome partitioning	Septum site-determining protein MinD	inhibition of cell division factor	CELL DIVISION INHIBITOR MIND	Septum site-determining protein minD	CDS_ID OB2049 septum site-determining protein	cell division inhibitor MinD	Septum site-determining protein MinD, ATPase	Septum site-determining protein	Septum site-determining protein minD	Septum formation inhibitor-activating ATPase	Septum formation inhibitor-activating ATPase	MinD protein	Residues 1 to 270 of 270 are 100 pct identical to residues 1 to 270 of a 270 aa protein from Escherichia coli O157:H7 EDL933 ref: NP_287414.1 cell division inhibitor, a membrane ATPase, activates minC	Septum site-determining protein	MinD protein	Probable septum site-determining protein mind	Septum site-determining protein	Septum site-determining protein (Cell division inhibitor)	conserved gene septum site-determining protein MinD	Septum site-determining protein (Cell division inhibitor)	Septum site-determining protein MinD	septum site-determining protein MinD	Septum site-determining protein minD	Septum site-determining protein	Septum formation inhibitor-activating ATPase	Cell division inhibitor MinD protein	InterProMatches:IPR010223; cell-division inhibition (septum placement) ATPase activator of MinC	
HELPY00327	Cell division topological specificity factor	Cell division topological specificity factor	Cell division topological specificity factor	Septum formation topological specificity factor MinE	cell division topological specificity factor MinE identified by match to protein family HMM PF03776; match to protein family HMM TIGR01215	cell division topological specificity factor	cell division topological specificity factor MinE	cell division topological specificity factor Cell division topological specificity factor High confidence in function and specificity	cell division topological specificity factor MinE identified by match to protein family HMM PF03776; match to protein family HMM TIGR01215	Cell division topological specificity factor MinE	Cell division topological specificity factor MinE	Cell division topological specificity factor MinE	Cell division topological specificity factor	Cell division topological specificity factor MinE	Cell division topological specificity factor MinE	Cell division topological specificity factor MinE	Cell division topological specificity factor MinE	Cell division topological specificity factor	Cell division topological specificity factor MinE	Cell division topological specificity factor	Cell division topological specificity factor MinE	
HELPY00328	DNA processing chain A	Putative DNA processing Smf protein	CDS_ID OB1545; Smf family DNA processing protein	DNA processing protein DprA, putative	SMF protein	DNA uptake protein	Lin1313 protein	DNA processing chain A	Smf protein	Similar to predicted Rossmann fold nucleotide-binding protein involved in DNA uptake hypothetical protein	DNA processing protein	Smf protein	DNA processing protein, Smf family	identified by similarity to OMNI:HP0333; match to protein family HMM PF02481; match to protein family HMM TIGR00732 DNA processing protein A	InterProMatches:IPR003488; involved in competence, Biological Process: DNA mediated transformation (GO:0009294) DNA processing Smf protein homolog	SMF family DNA processing protein chainA	DNA processing protein DprA	Putative uncharacterized protein gbs1041	Putative	identified by match to PFAM protein family HMM PF02481 DprA/SMF protein, putative DNA processing factor	Putative DNA processing protein	best blastp match gb|AAK34034.1| (AE006557) putative DNA processing protein (Smf family) [Streptococcus pyogenes M1 GAS] putative DNA processing protein	identified by similarity to OMNI:NTL01LI1302; match to protein family HMM PF02481; match to protein family HMM TIGR00732 Smf family protein	DNA processing protein, Smf family	nucleotide-binding protein, Smf family	similar to Rossmann fold nucleotide-binding protein involved in DNA uptake	identified by match to protein family HMM PF02481; match to protein family HMM TIGR00732 DNA processing protein DprA, putative	hypothetical protein	similar to gi|57286004|gb|AAW38098.1| [Staphylococcus aureus subsp. aureus COL], percent identity 50 in 296 aa, BLASTP E(): 1e-71 DprA SMF protein putative DNA processing factor	
HELPY00329	Putative Holliday junction resolvase	Putative Holliday junction resolvase	Putative Holliday junction resolvase	Putative Holliday junction resolvase	hypothetical protein	putative Holliday junction resolvase identified by match to protein family HMM PF03652	putative Holliday junction resolvase Putative Holliday junction resolvase (EC 3.1.-.-) High confidence in function and specificity	conserved hypothetical protein TIGR00250 identified by match to protein family HMM PF03652; match to protein family HMM TIGR00250	Putative uncharacterized protein	Putative uncharacterized protein	Putative Holliday junction resolvase	Putative Holliday junction resolvase	Putative uncharacterized protein	Putative uncharacterized protein	Putative uncharacterized protein	Putative uncharacterized protein	Holliday junction resolvase-like protein	Holliday junction resolvase-like protein	Putative uncharacterized protein	Putative uncharacterized protein	Putative Holliday junction resolvase	Putative holliday junction resolvase	


HELPY00331	Beta-lactamase hcpB	Putative uncharacterized protein	Beta-lactamase HcpA	Cysteine-rich protein H	
HELPY00332	Putative uncharacterized protein	hypothetical protein	conserved hypothetical protein Function unclear	Putative uncharacterized protein	Putative uncharacterized protein	Putative uncharacterized protein	
HELPY00333	Putative uncharacterized protein	hypothetical protein	conserved hypothetical protein hypothetical protein	Putative uncharacterized protein	Putative uncharacterized protein	Putative uncharacterized protein	
HELPY00334	Lysozyme	Phage-related lysozyme	Phage lysozyme	Phage lysozyme	Lysozyme	
HELPY00335	Putative uncharacterized protein	
HELPY00337	Putative uncharacterized protein	conserved hypothetical protein identified by match to protein family HMM PF06961	hypothetical protein similarity to COG3326 Predicted membrane protein	Predicted membrane protein	Putative uncharacterized protein precursor	Putative membrane protein	YsdA	Putative uncharacterized protein	Putative uncharacterized protein	Putative uncharacterized protein	Putative uncharacterized protein	Putative membrane protein	Putative uncharacterized protein	protein of unknown function DUF1294 PFAM: protein of unknown function DUF1294; KEGG: cth:Cthe_0204 hypothetical protein	Putative uncharacterized protein	Putative uncharacterized protein	Putative uncharacterized protein	Putative uncharacterized protein	Putative uncharacterized protein	Putative uncharacterized protein	Putative uncharacterized protein	protein of unknown function DUF1294 PFAM: protein of unknown function DUF1294; KEGG: pjd:Pjdr2_3342 protein of unknown function DUF1294	
HELPY00337	Putative uncharacterized protein	conserved hypothetical protein identified by match to protein family HMM PF06961	hypothetical protein similarity to COG3326 Predicted membrane protein	Predicted membrane protein	Putative uncharacterized protein precursor	Putative membrane protein	YsdA	Putative uncharacterized protein	Putative uncharacterized protein	Putative uncharacterized protein	Putative uncharacterized protein	Putative membrane protein	Putative uncharacterized protein	protein of unknown function DUF1294 PFAM: protein of unknown function DUF1294; KEGG: cth:Cthe_0204 hypothetical protein	Putative uncharacterized protein	Putative uncharacterized protein	Putative uncharacterized protein	Putative uncharacterized protein	Putative uncharacterized protein	Putative uncharacterized protein	Putative uncharacterized protein	protein of unknown function DUF1294 PFAM: protein of unknown function DUF1294; KEGG: pjd:Pjdr2_3342 protein of unknown function DUF1294	


HELPY00342	Uncharacterized RNA pseudouridine synthase HP_0347	Pseudouridine synthase	Ribosomal large subunit pseudouridine synthase c	Pseudouridine synthase	identified by match to protein family HMM PF00849 RNA pseudouridylate synthase family protein	ribosomal large subunit pseudouridine synthase D	identified by sequence similarity; putative; ORF located using Blastx/Glimmer/Genemark pseudouridylate synthase	Pseudouridine synthase	Pseudouridine synthase	Pseudouridine synthase	Hypothetical RNA pseudouridine synthase JHP0321	identified by match to protein family HMM PF00849; match to protein family HMM TIGR00005 ribosomal large subunit pseudouridine synthase, RluD subfamily	pseudouridylate synthase; uracil hydrolyase; Similar to: HI0617, RLUA_HAEIN ribosomal large subunit pseudouridine synthase A	Pseudouridylate synthases, 23S RNA-specific RluA protein	Predicted pseudouridylate synthase, Rlu family	pseudouridylate synthase	Ribosomal large subunit pseudouridine synthase A	identified by match to protein family HMM PF00849 RNA pseudouridine synthase family protein	Pseudouridine synthase	Pseudouridine synthase, RluD	Pseudouridine synthase, 23S-rRNA-specific	transcript_id=ENSDNOT00000003720	Pseudouridylate synthases, 23S RNA-specific COG0564	pseudouridylate synthase	putative pseudouridylate synthase	Pseudouridylate synthase	Pseudouridylate synthase	pseudouridine synthase D	pseudouridylate synthase family protein, yabo B. subtilis ortholog; identified by match to protein family HMM PF00849; match to protein family HMM TIGR00005	
HELPY00341	Putative uncharacterized protein	conserved hypothetical protein Region start changed from 859755 to 860022 (267 bases)	Putative uncharacterized protein	Putative uncharacterized protein	Putative uncharacterized protein	
HELPY00343	Single-stranded-DNA-specific exonuclease	single-strand-DNA-specific exonuclease	single strand DNAspecific exonuclease	Single-stranded-DNA-specific exonuclease RecJ	SINGLE-STRANDED-DNA-SPECIFIC EXONUCLEASE RECJ	Single-stranded-DNA-specific exonuclease RecJ	SsDNA exonuclease, 5'--] 3' specific	Putative ssDNA-specific exonuclease	single-strand DNA-specific exonuclease	Single-stranded-DNA-specific exonuclease RecJ	Single-stranded-DNA-specific exonuclease	Putative single-strand DNA-specific exonuclease	SsDNA Exonuclease, RecJ	Single-stranded DNA-specific exonuclease	Single-stranded DNA-specific exonuclease	SINGLE-STRANDED-DNA-SPECIFIC EXONUCLEASE RECJ	Single-stranded-DNA-specific exonuclease	Single-stranded DNA exonuclease	Residues 1 to 577 of 577 are 99 pct identical to residues 1 to 577 of a 577 aa protein from Escherichia coli O157:H7 EDL933 ref: NP_289461.1 ssDNA exonuclease, 5' --> 3' specific	SsDNA Exonuclease	Single-stranded-DNA-specific exonuclease	RecJ: single-stranded-DNA-specific exonuclease	Similar to single-strand DNA-specific exonuclease	RecJ protein	Probable single-stranded-dna-specific exonuclease protein	Single-stranded-DNA-specific exonuclease RecJ	Single-stranded-DNA-specific exonuclease RecJ	conserved gene single stranded DNA specific exonuclease RecJ	Single-stranded-DNA-specific exonuclease RecJ	
HELPY00344	CTP synthase	CTP synthetase	CTP synthetase (UTP--ammonia ligase)	CTP synthase	CTP synthase	CTP synthase	CTP synthase	CTP synthetase	CTP synthase	CTP synthetase	CTP synthase	CTP synthase	CTP synthase	CDS_ID OB3007; UTP-ammonia ligase CTP synthase	CTP synthase	similar to AX064715-1|CAC25597.1| percent identity: 83 in 551 aa putative CTP synthase	CTP synthase	CTP synthase	CTP synthase	CTP synthase	CTP synthase	CTP synthase	CTP synthase	CTP synthase	CTP synthase	CTP synthase	CTP synthase	CTP synthase	SCI51.16c, pyrG, probable CTP synthetase, len: 549 aa; highly similar to many CTP synthetases e.g.  SW:PYRG_MYCTU (EMBL:Z98268, U88301), pyrG, Mycobacterium tuberculosis and Mycobacterium bovis CTP synthetase (586 aa), fasta scores; opt: 2622 z-score: 2909.4 E(): 0, 70.3% identity in 552 aa overlap. Contains PS00442 Glutamine amidotransferases class-I active site putative CTP synthetase	
HELPY00345	Putative uncharacterized protein	hypothetical protein	conserved hypothetical protein Function unclear	Putative uncharacterized protein	Putative uncharacterized protein	Putative uncharacterized protein	
HELPY00346	Flagellar basal-body M-ring protein	Flagellar biosynthesis; basal-body MS(Membrane and supramembrane)-ring and collar protein	Flagellar M-ring protein FliF	Putative flagellar M-ring protein	Flagellar basal body M-ring protein FliF	Flagellar basal-body M-ring protein	Flagellar M-ring protein	Lin0721 protein	FliF	similar to Escherichia coli K12 flagellar biosynthesis; basal-body MS(membrane and supramembrane)-ring and collar protein gi: 1788248 (553 aa). BLAST with identity of 96% in 553 aa. This CDS contains an in-frame stop codon. The sequence has been checked and is believed to be correct. pseudo	Flagellar M-ring protein	FliF; flagellar M-ring transmembrane protein	FliF protein	Probable flagellar m-ring transmembrane protein	Flagellar basal-body M-ring protein	Flagellar M-ring protein	conserved gene flagellar basal body M-ring protein FliF	Flagellar M-ring protein	identified by similarity to SP:P25798; match to protein family HMM PF01514; match to protein family HMM TIGR00206 flagellar M-ring protein FliF	Flagellar M-ring protein	identified by similarity to SP:P25798; match to protein family HMM PF01514; match to protein family HMM TIGR00206 flagellar M-ring protein FliF	InterProMatches:IPR000067, IPR001899; Biological Process: ciliary/flagellar motility (GO:0001539), Molecular Function: motor activity (GO:0003774), Cellular Component: flagellar basal body, MS ring (sensu Bacteria) (GO:0009431),Cellular Component: cell surface (GO:0009986) flagellar basal-body M-ring protein	identified by sequence similarity; putative; ORF located using Blastx/Glimmer/Genemark flagellar protein	IPR000067: Flagellar FliF M-ring protein flagellar biosynthesis; basal-body MS(membrane and supramembrane)-ring and collar protein	similar to Salmonella typhi CT18 flagellar basal-body M-ring protein flagellar basal-body M-ring protein	Flagellar basal body M-ring protein FliF	Flagellar protein	FLAGELLAR M-RING PROTEIN	Flagellar M-ring protein	
HELPY00347	Flagellar motor switch protein	Flagellar motor switch protein FliG	Polar flagellar motor switch protein FliG	Flagellar motor switch protein fliG	CDS_ID OB1556 flagellar motor switch protein	Flagellar motor switch protein FliG	Putative flagellar motor switch protein	Flagellar motor switch protein FliG	Flagellar motor switch protein	Flagellar motor switch protein	Flagellar motor switch protein fliG	Flagellar motor switch protein	Flagellar motor switch protein	FliG	Residues 1 to 317 of 317 are 99 pct identical to residues 15 to 331 of a 331 aa protein from Escherichia coli O157:H7 ref: NP_310705.1 flagellar motor switch protein FliG	Flagellar motor switch protein FliG	Flagellar motor switch protein FliG	FliG protein	Probable flagellar motor switch protein flig	Flagellar motor switch protein FliG	Flagellar motor switch protein	conserved gene flagellar motor switch protein FliG	Flagellar motor switch protein	Flagellar motor switch protein	identified by similarity to SP:P23448; match to protein family HMM PF01706; match to protein family HMM TIGR00207 flagellar motor switch protein FliG	InterProMatches:IPR000090; Biological Process: ciliary/flagellar motility (GO:0001539), Molecular Function: motor activity (GO:0003774), Biological Process: chemotaxis (GO:0006935), Cellular Component: flagellum (sensu Bacteria) (GO:0009288) flagellar motor switch protein	flagellar motor switch protein FliG	identified by sequence similarity; putative; ORF located using Blastx/Glimmer/Genemark flagellar protein	IPR000090: Flagellar motor switch protein FliG flagellar biosynthesis, component of motor switching and energizing	
HELPY00348	Flagellar export protein	flagellar assembly protein	Flagellar assembly protein FliH	Putative FLAGELLAR EXPORT APPARATUS	Putative flagellar assembly protein	flagellar export protein	flagellar assembly protein FliH	flagellar assembly protein	flagellar assembly protein	flagellar export protein High confidence in function and specificity	flagellar assembly protein FliH, putative	Flagellar biosynthesis/type III secretory pathway protein-like protein	flagellar assembly protein FliH PFAM: flagellar assembly protein FliH KEGG: rfr:Rfer_0552 flagellar assembly protein FliH	Putative flagellar assembly protein FliH	Flagellar assembly protein FliH	Putative flagellar assembly protein	Probable flagellar assembly protein	FliH	Flagellar assembly protein	Flagellar assembly protein	Flagellar assembly protein flih, putative	Flagellar assembly protein H	Flagellar export protein	Flagellar assembly protein FliH	Flagellar assembly protein FliH	Flagellar assembly protein FliH	Flagellar biosynthesis protein FliH	Flagellar export protein	Flagellar assembly protein FliH, putative	
HELPY00349	1-deoxy-D-xylulose-5-phosphate synthase	1-deoxy-xylulose 5-phosphate synthase	1-deoxy-D-xylulose 5-phosphate synthase(1-deoxyxylulose-5-phosphate synthase)	1-deoxy-D-xylulose-5-phosphate synthase	1-deoxy-D-xylulose-5-phosphate synthase	1-deoxy-D-xylulose-5-phosphate synthase	1-deoxy-D-xylulose-5-phosphate synthase	1-deoxy-D-xylulose-5-phosphate synthase	1-deoxy-D-xylulose-5-phosphate synthase	1-deoxy-D-xylulose-5-phosphate synthase	1-deoxy-D-xylulose-5-phosphate synthase	similar to AB042821-1|BAB20589.1| percent identity: 54 in 634 aa putative 1-deoxyxylulose-5-phosphate synthase	1-deoxy-D-xylulose-5-phosphate synthase	1-D-deoxyxylulose 5-phosphate synthase	1-deoxy-D-xylulose-5-phosphate synthase	1-deoxy-D-xylulose-5-phosphate synthase	1-deoxy-D-xylulose-5-phosphate synthase	1-deoxy-D-xylulose-5-phosphate synthase	1-deoxy-D-xylulose-5-phosphate synthase	1-deoxy-D-xylulose-5-phosphate synthase	1-deoxy-D-xylulose-5-phosphate synthase	1-deoxy-D-xylulose-5-phosphate synthase	1-deoxy-D-xylulose-5-phosphate synthase	1-deoxy-D-xylulose-5-phosphate synthase	1-deoxyxylulose-5-phosphate synthase	1-deoxy-D-xylulose-5-phosphate synthase	Residues 1 to 620 of 620 are 99 pct identical to residues 1 to 620 of a 620 aa protein from Escherichia coli K12 ref: NP_414954.1 1-deoxyxylulose-5-phosphate synthase; flavoprotein	1-deoxy-D-xylulose-5-phosphate synthase	1-deoxy-D-xylulose-5-phosphate synthase	
HELPY00350	GTP-binding protein lepA	glr2763	GTP-binding protein	GTP-binding protein lepA	GTP-binding protein lepA	GTP-binding protein lepA	GTP-binding protein lepA	GTP-binding protein lepA	GTP-binding protein lepA	GTP-binding protein lepA	GTP-binding protein lepA	GTP-binding protein lepA	GTP-binding protein lepA	GTP-binding protein lepA	CDS_ID OB1972; elongation factor family GTP-binding protein	GTP-binding protein lepA	similar to Z81368-20|CAB03723.1| percent identity: 78 in 609 aa putative GTP-binding membrane protein LepA	GTP-binding protein lepA	GTP-binding protein lepA	GTP-binding protein lepA	GTP-binding protein lepA	GTP-binding protein lepA	GTP-binding protein lepA	GTP-binding protein lepA	GTP-binding protein lepA	GTP-binding protein lepA	GTP-binding protein lepA	GTP-binding protein lepA	GTP-binding protein lepA	
HELPY00351	Putative uncharacterized protein	Conserved hypothetical protein	Putative uncharacterized protein	hypothetical protein	conserved hypothetical protein equivalent gene in S.pneumoniae R6 = spr0493	Putative uncharacterized protein	Putative uncharacterized protein	Putative uncharacterized protein	Putative uncharacterized protein	Putative uncharacterized protein	Putative uncharacterized protein	Putative uncharacterized protein	
HELPY00352	Short chain alcohol dehydrogenase	Residues 6 to 253 of 253 are 98 pct identical to residues 1 to 248 of a 248 aa protein from Escherichia coli K12 ref: NP_416057.1 putative oxidoreductase	Probable oxidoreductase protein	Similar to probable oxidoreductase YdfG of Escherichia coli	Short chain dehydrogenase	identified by match to protein family HMM PF00106 oxidoreductase, short chain dehydrogenase/reductase family	similar to Salmonella typhi CT18 putative oxidoreductase putative oxidoreductase	Oxidoreductase	Putative uncharacterized protein gbs1158	Oxidoreductase	Putative oxidoreductase	identified by match to PFAM protein family HMM PF00106 oxidoreductase, short chain dehydrogenase/reductase family	Probable oxidoreductase in dcp-nohA intergenic region	best blastp match gb|AAK02663.1| (AE006093) YdfG [Pasteurella multocida] putative short chain dehydrogenase/reductase	Similar to: HI1430, YDFG_HAEIN conserved hypothetical oxidoreductase	Short-chain dehydrogenases of various substrate specificities DltE protein	Oxidoreductase, short chain dehydrogenase/reductase family	oxidoreductase	Putative oxidoreductase	Short-chain dehydrogenase/reductase SDR	Best Blastp Hit: pir||D81878 probable oxidoreductase NMA1120 [imported] - Neisseria meningitidis (group A strain Z2491) >gi|7379814|emb|CAB84382.1| (AL162755) putative oxidoreductase [Neisseria meningitidis] COG0300 Short-chain dehydrogenases of various putative oxidoreductase	short chain dehydrogenase	Code: R; COG: COG4221 putative oxidoreductase	Code: R; COG: COG4221 putative oxidoreductase	Short-chain dehydrogenase/reductase SDR	oxidoreductase, short chain dehydrogenase/reductase family identified by match to protein family HMM PF00106; match to protein family HMM PF01370	putative oxidoreductase	Short chain dehydrogenase	Short chain dehydrogenase	
HELPY00353	Putative uncharacterized protein	Putative Outer membrane protein	putative outer membrane protein	putative outer membrane protein hypothetical protein	Putative uncharacterized protein	Putative uncharacterized protein	Putative uncharacterized protein	Putative outer membrane protein	Putative outer membrane protein	Outer membrane protein	
HELPY00356	tRNA pseudouridine synthase A	pseudouridylate synthaseI	tRNA pseudouridine synthase A	tRNA pseudouridine synthase A	tRNA pseudouridine synthase A	tRNA pseudouridine synthase A	tRNA pseudouridine synthase A	tRNA pseudouridine synthase A	tRNA pseudouridine synthase A	tRNA pseudouridine synthase A	CDS_ID OB0150 tRNA pseudouridine synthase A	tRNA pseudouridine synthase A 1	tRNA-pseudouridine synthase (EC 5.4.99.12)	tRNA pseudouridine synthase A	tRNA pseudouridine synthase A	Pseudouridylate synthase	tRNA pseudouridine synthase A	tRNA pseudouridine synthase A	tRNA pseudouridine synthase A	tRNA pseudouridine synthase A	tRNA pseudouridine synthase A	tRNA pseudouridine synthase A	tRNA pseudouridine synthase A	tRNA pseudouridine synthase A	tRNA pseudouridine synthase A	tRNA pseudouridine synthase A	tRNA pseudouridine synthase A	Residues 1 to 270 of 270 are 99 pct identical to residues 1 to 270 of a 270 aa protein from Escherichia coli O157:H7 EDL933 ref: NP_288892.1 pseudouridylate synthase I	tRNA pseudouridine synthase A	
HELPY00355	UDP-glucose 4-epimerase	UDP-galactose 4-epimerase	SCE50.16, galE2, UDP-glucose 4-epimerase, len: 326 aa; highly similar to SW:EXOB_AZOBR (EMBL:Z25478) Azospirillum brasilense UDP-glucose 4-epimerase (EC 5.1.3.2) ExoB, 348 aa; fasta scores: opt: 885 z-score: 970.7 E(): 0; 46.4% identity in 319 aa overlap and to SW:GALE_STRLI (EMBL:M18953) Streptomyces lividans UDP-glucose 4-epimerase (EC 5.1.3.2) GalE, 329 aa; fasta scores: opt: 793 z-score: 870.9 E(): 0;42.7% identity in 328 aa overlap. Contains Pfam match to entry PF01370 Epimerase, NAD dependent epimerase/dehydratase family UDP-glucose 4-epimerase	identified by similarity to SP:Q59083; match to protein family HMM PF01370; match to protein family HMM TIGR01179 UDP-glucose 4-epimerase	UDP-glucose 4-epimerase	UDP-glucose 4-epimerase	UDP-GLUCOSE 4-EPIMERASE	Evidence 3 : Function proposed based on presence of conserved amino acid motif, structural feature or limited homolgy; Product type pe : putative enzyme putative UDP-galactose 4-epimerase (GalE-like)	UDP-glucose 4-epimerase	UDP-galactose 4-epimerase, truncation	UDP-glucose 4-epimerase	UDP-galactose 4-epimerase	UDP-glucose 4-epimerase	UDP-glucose 4-epimerase	UDP-glucose 4-epimerase protein similar to galE (SMc02252) [Sinorhizobium meliloti] and AGR_C_938p [Agrobacterium tumefaciens] Similar to swissprot:Q92S70 Putative location:bacterial inner membrane Psort-Score: 0.1277; go_function: isomerase activity [goid 0016853]; go_function: catalytic activity [goid 0003824]; go_function: UDP-glucose 4-epimerase activity [goid 0003978]; go_process: nucleotide-sugar metabolism [goid 0009225]; go_process: galactose metabolism [goid 0006012]	UDP-glucose 4-epimerase	UDP-glucose 4-epimerase	UDP-glucose 4-epimerase	UDP-glucose 4-epimerase	UDP-galactose 4-epimerase COG1087 UDP-glucose 4-epimerase	UDP-glucose 4-epimerase TIGRFAM: UDP-glucose 4-epimerase PFAM: NAD-dependent epimerase/dehydratase; short-chain dehydrogenase/reductase SDR; 3-beta hydroxysteroid dehydrogenase/isomerase; polysaccharide biosynthesis protein CapD; dTDP-4-dehydrorhamnose reductase; Male sterility C-terminal domain KEGG: hch:HCH_04939 UDP-glucose 4-epimerase	High confidence in function and specificity	UDP-glucose 4-epimerase TIGRFAM: UDP-glucose 4-epimerase PFAM: NAD-dependent epimerase/dehydratase; short-chain dehydrogenase/reductase SDR; 3-beta hydroxysteroid dehydrogenase/isomerase; polysaccharide biosynthesis protein CapD; dTDP-4-dehydrorhamnose reductase; Male sterility C-terminal domain KEGG: gsu:GSU2240 UDP-glucose 4-epimerase	UDP-glucose 4-epimerase identified by match to protein family HMM PF01073; match to protein family HMM PF01370; match to protein family HMM PF02719; match to protein family HMM PF04321; match to protein family HMM PF07993; match to protein family HMM TIGR01179	UDP-glucose 4-epimerase	Putative UDP-galactose 4-epimerase	NAD-dependent epimerase/dehydratase family protein equivalent gene in S.pneumoniae TIGR4 = SP1867; equivalent gene in S.pneumoniae R6 = spr1683; identified by match to protein family HMM PF01073; match to protein family HMM PF01370; match to protein family HMM PF07993	UDP-glucose 4-epimerase	UDP-galactose 4-epimerase	
HELPY00357	Conserved hypothetical integral membrane protein	Putative uncharacterized protein	Putative	Predicted permease YjgP/YjgQ family protein	Conserved hypothetical membrane protein	permease YjgP/YjgQ	Permease YjgP/YjgQ	conserved hypothetical integral membrane protein	putative permease, YjgP/YjgQ family identified by match to protein family HMM PF03739	permease YjgP/YjgQ family protein PFAM: permease YjgP/YjgQ family protein KEGG: sat:SYN_00414 permease	permease, putative	conserved hypothetical protein Predicted permease Function unclear	permease YjgP/YjgQ family protein PFAM: permease YjgP/YjgQ family protein KEGG: gme:Gmet_1249 permease YjgP/YjgQ	putative membrane protein identified by match to protein family HMM PF03739	membrane protein, putative identified by match to protein family HMM PF03739	Conserved hypothetical membrane protein	Putative uncharacterized protein	Putative uncharacterized protein	Putative membrane protein	Putative permease	Putative uncharacterized protein	Conserved hypothetical membrane protein	Permease YjgP/YjgQ family protein	hypothetical protein	Permease YjgP/YjgQ	Permease YjgP/YjgQ	Putative uncharacterized protein	Putative permease, YjgP/YjgQ family	Permease YjgP/YjgQ family protein precursor	
HELPY00358	Protein-L-isoaspartate O-methyltransferase	Protein-L-isoaspartate O-methyltransferase	Protein-L-isoaspartate O-methyltransferase	Protein-L-isoaspartate O-methyltransferase	Protein-L-isoaspartate O-methyltransferase	Residues 1 to 208 of 208 are 99 pct identical to residues 1 to 208 of a 208 aa protein from Escherichia coli O157:H7 EDL933 ref: NP_289292.1 L-isoaspartate protein carboxylmethyltransferase type II	Protein-L-isoaspartate O-methyltransferase	protein-L-isoaspartate carboxylmethyltransferase, flame shift	Protein-L-isoaspartate O-methyltransferase	identified by match to protein family HMM PF01135; match to protein family HMM TIGR00080 protein-L-isoaspartate O-methyltransferase	Protein-L-isoaspartate O-methyltransferase	identified by similarity to SP:P24206; match to protein family HMM PF01135; match to protein family HMM TIGR00080 protein-L-isoaspartate O-methyltransferase	identified by sequence similarity; putative; ORF located using Blastx/Glimmer/Genemark L-isoaspartate protein carboxylmethyltransferase type II	IPR000051: SAM (and some other nucleotide) binding motif; IPR000682: Protein-L-isoaspartate(D-aspartate) O-methyltransferase L-isoaspartate protein carboxylmethyltransferase type II	similar to Salmonella typhi CT18 L-isoaspartyl protein carboxyl methyltransferase type II L-isoaspartyl protein carboxyl methyltransferase type II	Protein-L-isoaspartate O-methyltransferase	Protein-L-isoaspartate O-methyltransferase	Protein-L-isoaspartate O-methyltransferase	Protein-L-isoaspartate O-methyltransferase	protein-L-isoaspartate O-methyltransferase	Protein-L-isoaspartate O-methyltransferase	Protein-L-isoaspartate O-methyltransferase	Protein-L-isoaspartate(D-aspartate) O-methyltransferase	identified by similarity to SP:P24206; match to protein family HMM PF01135; match to protein family HMM TIGR00080 protein-L-isoaspartate O-methyltransferase	Hypothetical L-isoaspartyl protein carboxyl methyltransferase	identified by match to protein family HMM PF01135; match to protein family HMM TIGR00080 protein-L-isoaspartate O-methyltransferase	identified by match to protein family HMM PF01135; match to protein family HMM TIGR00080 protein-L-isoaspartate O-methyltransferase	Protein-L-isoaspartate(D-aspartate) O-methyltransferase	Protein-L-isoaspartate(D-aspartate) O-methyltransferase	
HELPY00359	Ribonucleoside-diphosphate reductase subunit beta	Ribonucleoside-diphosphate reductase, beta subunit	Ribonucleoside-diphosphate reductase beta chain	Ribonucleoside-diphosphate reductase, beta subunit	Ribonucleoside-diphosphate reductase 1 subunit beta	CDS_ID OB3087 ribonucleoside-diphosphate reductase beta subunit	similar to AF050168-1|AAC14561.1| percent identity: 66 in 324 aa putative ribonucleotide reductase	Probable ribonucleoside-diphosphate reductase small chain	Ribonucleoside-diphosphate reductase, beta subunit	Ribonucleoside-diphosphate reductase beta chain	Ribonucleotide reductase beta subunit	Ribonucleoside-diphosphate reductase, beta chain	Ribonucleoside-diphosphate reductase subunit beta	Ribonucleoside-diphosphate reductase subunit beta	SC7E4.22c, nrdM, ribonucleotide-diphosphate reductase small chain, len: 343 aa; identical to previously sequenced TR:CAB82486 (EMBL:AJ276618) Streptomyces coelicolor A3(2) ribonucleotide-diphosphate reductase small chain (EC 1.17.4.1) NrdM, 343 aa. Contains Pfam match to entry PF00268 ribonuc_red, Ribonucleotide reductases and a possible hydrophobic membrane spanning region ribonucleotide-diphosphate reductase small chain	Ribonucleotide reductase beta chain	Ribonucleotide reductase, beta subunit	RIBONUCLEOSIDE-DIPHOSPHATE REDUCTASE BETA CHAIN	Residues 78 to 453 of 453 are 99 pct identical to residues 1 to 376 of a 376 aa protein from Escherichia coli O157:H7 EDL933 ref: NP_288809.1 ribonucleoside diphosphage reductase 1, beta subunit, B2	Ribonucleoside-diphosphate reductase subunit beta	Ribonucleoside-diphosphate reductase 1 beta chain	Ribonucleotide reductase	Putative transmembrane ribonucleoside reductase (Small chain) oxidoreductase protein	Ribonucleoside-diphosphate reductase 1 beta chain	Similar to ribonucleoside-diphosphate reductase, beta subunit hypothetical protein	conserved gene ribonucleoside-diphosphate reductase, beta subunit	Similar to ribonucleoside-diphosphate reductase, beta subunit hypothetical protein	Ribonucleoside-diphosphate reductase system	identified by match to protein family HMM PF00268 ribonucleoside-diphosphate reductase, beta subunit	
HELPY00361	Spore coat polysaccharide biosynthesis protein C	Predicted pyridoxal phosphate-dependent enzyme apparently involved in regulation of cell wall biogenesis	identified by match to protein family HMM PF01041 aminotransferase, DegT/DnrJ/EryC1/StrS family	Putative uncharacterized protein	Putative SUGAR NUCLEOTIDE BIOSYNTHESIS	Evidence 3 : Function proposed based on presence of conserved amino acid motif, structural feature or limited homolgy; Product type e : enzyme putative aminotransferase, DegT/DnrJ/EryC1/StrS	DegT/DnrJ/EryC1/StrS aminotransferase	DegT/DnrJ/EryC1/StrS aminotransferase	spore coat polysaccharide biosynthesis protein C	DegT/DnrJ/EryC1/StrS aminotransferase	DegT/DnrJ/EryC1/StrS aminotransferase	Predicted pyridoxal phosphate-dependent enzyme apparently	DegT/DnrJ/EryC1/StrS aminotransferase PFAM: DegT/DnrJ/EryC1/StrS aminotransferase KEGG: aeh:Mlg_2323 DegT/DnrJ/EryC1/StrS aminotransferase	probable sugar nucleotide biosynthesis High confidence in function and specificity	lipopolysaccharide O-Ag biosynthesis protein FlmB identified by similarity to GB:AAD45657.1; match to protein family HMM PF01041; match to protein family HMM PF01212	Probable aminotransferase WbpE	DegT/DnrJ/EryC1/StrS aminotransferase	Pleiotropic regulatory protein DegT	DegT/DnrJ/EryC1/StrS aminotransferase	Aminotransferase, DegT/DnrJ/EryC1/StrS family	Glutamine--scyllo-inositol transaminase	DegT/DnrJ/EryC1/StrS aminotransferase	DegT/DnrJ/EryC1/StrS aminotransferase family protein	Sugar aminotransferase	DegT/DnrJ/EryC1/StrS aminotransferase	DegT/DnrJ/EryC1/StrS aminotransferase	Spore coat polysaccharide biosynthesis protein SpsC	DegT/DnrJ/EryC1/StrS aminotransferase	DegT/DnrJ/EryC1/StrS aminotransferase PFAM: Cys/Met metabolism pyridoxal-phosphate-dependent protein; DegT/DnrJ/EryC1/StrS aminotransferase; aromatic amino acid beta-eliminating lyase/threonine aldolase KEGG: pca:Pcar_1141 pyridoxal-phosphate-dependent aminotransferase enzyme	
HELPY00362	Putative uncharacterized protein	hypothetical protein	hypothetical protein High confidence in function and specificity	Putative uncharacterized protein	Putative uncharacterized protein	Putative uncharacterized protein	
HELPY00363	Putative uncharacterized protein	conserved hypothetical protein hypothetical protein	Putative uncharacterized protein	Putative uncharacterized protein	Type II R-M system restriction endonuclease	
HELPY00364	Putative uncharacterized protein	putative type II DNA modification enzyme (methyltransferase) (P29749) Modification methylase TthHB8I (EC 2.1.1.72) (Adenine-specific methyltransferase TthHB8I) (M.TthHB8I) hypothetical protein	Putative type II DNA modification enzyme	Putative type II DNA modification enzyme	Type II R-M system methyltransferase	
HELPY00364	Putative uncharacterized protein	putative type II DNA modification enzyme (methyltransferase) (P29749) Modification methylase TthHB8I (EC 2.1.1.72) (Adenine-specific methyltransferase TthHB8I) (M.TthHB8I) hypothetical protein	Putative type II DNA modification enzyme	Putative type II DNA modification enzyme	Type II R-M system methyltransferase	
HELPY00365	Biotin carboxylase	Putative acetyl-CoA carboxylase biotin carboxylase subunit	Acetyl-CoA carboxylase, biotin carboxylase	BIOTIN CARBOXYLASE	Putative acetyl-CoA carboxylase biotin carboxylase subunit	Acetyl-CoA carboxylase, biotin carboxylase	Biotin carboxylase	Biotin carboxylase	Biotin carboxylase	Acetyl-CoA carboxylase biotin carboxylase subunit	Biotin carboxylase	Residues 14 to 462 of 462 are 99 pct identical to residues 1 to 449 of a 449 aa protein from Escherichia coli K12 ref: NP_417722.1 acetyl CoA carboxylase, biotin carboxylase subunit	Biotin Carboxylase	Biotin carboxylase	AccC1; biotin carboxylase protein	AccC protein	Probable biotin carboxylase protein	Biotin carboxylase	Biotin carboxylase (A subunit of acetyl-CoA carboxylase)	conserved gene acetyl CoA carboxylase, biotin carboxylase subunit	Biotin carboxylase (A subunit of acetyl-CoA carboxylase)	Acetyl-CoA carboxylase, biotin carboxylase subunit	Biotin carboxylase	biotin carboxylase	identified by similarity to SP:P24182; match to protein family HMM PF00289; match to protein family HMM PF02785; match to protein family HMM PF02786; match to protein family HMM TIGR00514 acetyl-CoA carboxylase, biotin carboxylase	Biotin carboxylase protein	Biotin carboxylase subunit of acetyl CoA carboxylase	Biotin carboxylase	identified by similarity to SP:P24182; match to protein family HMM PF00289; match to protein family HMM PF02785; match to protein family HMM PF02786; match to protein family HMM TIGR00514 acetyl-CoA carboxylase, biotin carboxylase	
HELPY00366	Biotin carboxyl carrier protein	acetyl-CoA carboxylasesubunit (biotin carboxyl carrier subunit)	Putative biotoin carboxyl carrier protein	BIOTIN CARBOXYL CARRIER PROTEIN OF ACETYL-COA CARBOXYLASE	Biotin carboxyl carrier protein of acetyl-CoA carboxylase	Putative biotin carboxyl carrier protein of acetyl-CoA carboxylase	biotin carboxyl carrier protein of acetyl-CoA carboxylase	Acetyl-CoA carboxylase, biotin carboxyl carrier protein	Biotin carboxyl carrier protein of acetyl-CoA carboxylase	Biotin carboxyl carrier protein of acetyl-CoA carboxylase	Acetyl-CoA carboxylase biotin carboxyl carrier subunit	Lin1393 protein	Acetyl-CoA carboxylase, biotin carboxyl carrier protein	Residues 1 to 156 of 156 are 100 pct identical to residues 1 to 156 of a 156 aa protein from Escherichia coli O157:H7 EDL933 ref: NP_289823.1 acetylCoA carboxylase, BCCP subunit; carrier of biotin	Biotin carboxyl carrier protein of acetyl-CoA carboxylase	Biotin carboxyl carrier protein of acetyl-CoA carboxylase	Acetyl-CoA carboxylase biotin carboxyl carrier subunit	acetyl-CoA carboxylase biotin carboxyl carrier protein	conserved gene acetyl CoA carboxylase, biotin carboxyl carrier protein	acetyl-CoA carboxylase biotin carboxyl carrier protein	Biotin carboxyl carrier protein of acetyl-CoA carboxylase	biotin carboxyl carrier protein of acetyl-CoA carboxylase	biotoin carboxyl carrier protein	InterProMatches:IPR001249; Molecular Function: acetyl-CoA carboxylase activity (GO:0003989), Biological Process: fatty acid biosynthesis (GO:0006633), Cellular Component: acetyl-CoA carboxylase complex (GO:0009317) acetyl-CoA carboxylase subunit (biotin carboxyl carrier subunit)	biotin carboxyl carrier subunit acetyl-CoA carboxylase	identified by sequence similarity; putative; ORF located using Blastx/Glimmer/Genemark biotin carboxyl carrier protein of acetyl-CoA carboxilase	Biotin carboxyl carrier protein of acetyl-CoA carboxylase	IPR000089: Biotin/lipoyl attachment; IPR001249: Acetyl-CoA biotin carboxyl carrier; IPR001882: Biotin-binding site acetylCoA carboxylase, BCCP subunit, carrier of biotin	similar to Salmonella typhi CT18 biotin carboxyl carrier protein biotin carboxyl carrier protein	
HELPY00367	Deoxycytidine triphosphate deaminase	Deoxycytidine triphosphate deaminase	Deoxycytidine triphosphate deaminase, putative	Deoxycytidine triphosphate deaminase	similar to AL078610-8|CAB44381.1| percent identity: 68 in 190 aa putative dCTP deaminase	Deoxycytidine triphosphate deaminase	Deoxycytidine triphosphate deaminase	Deoxycytidine triphosphate deaminase	SCH35.46, deoxynucleotide triphosphate deaminase, len: 191 aa; highly similar to many e.g. TR:O07247 (EMBL:Z96800) Dcd from Mycobacterium tuberculosis (190 aa) fasta scores; opt: 981, z-score: 1187.0, E(): 0, (74.6% identity in 189 aa overlap) and SW:DCD_ECOLI dCTP deaminase from Escherichia coli (193 aa) fasta scores; opt: 405, z-score: 496.7, E(): 2.5e-20, (43.9% identity in 189 aa overlap). Contains Pfam match to entry PF00692 dUTPase, dUTPase and Prosite match to PS00017 ATP/GTP-binding site motif A (P-loop). putative deoxynucleotide triphosphate deaminase	Deoxycytidine triphosphate deaminase	Deoxycytidine triphosphate deaminase	Deoxycytidine triphosphate deaminase	Deoxycytidine triphosphate deaminase	deoxycytidine triphosphate deaminase	Deoxycytidine triphosphate deaminase	deoxycytidine triphosphate deaminase	conserved gene deoxycytidine triphosphate deaminase	deoxycytidine triphosphate deaminase	dCTP deaminase	Deoxycytidine triphosphate deaminase	Deoxycytidine triphosphate deaminase	Deoxycytidine deaminase	identified by match to protein family HMM PF00692 deoxycytidine triphosphate deaminase, putative	Deoxycytidine triphosphate deaminase	Deoxycytidine triphosphate deaminase	Mb0329, dcd, len: 190 aa. Equivalent to Rv0321, len: 190 aa, from Mycobacterium tuberculosis strain H37Rv, (99.5% identity in 190 aa overlap). Probable dcd (alterrnate gene names: dus or paxA), deoxycytidine triphosphate deaminase (EC 3.5.4.13), equivalent to CAC32024.1|AL583925 probable deoxycytidine triphosphate deaminase from Mycobacterium leprae (190 aa). Also highly similar to others e.g.  Q9X8W0|DCD_STRCO|7480599|T36613|SCH35.46 DEOXYCYTIDINE TRIPHOSPHATE DEAMINASE from Streptomyces coelicolor (191 aa); DCD_ECOLI|P28248|DUS|PAXA|B2065 DEOXYCYTIDINE TRIPHOSPHATE DEAMINASE from Escherichia coli strain K12 (193 aa), FASTA scores: opt: 408, E(): 2.7e-21, (43.1% identity in 188 aa overlap); etc. Contains PS00017 ATP/GTP-binding site motif A (P-loop). BELONGS TO THE DCTP DEAMINASE FAMILY. PROBABLE DEOXYCYTIDINE TRIPHOSPHATE DEAMINASE DCD (DCTP DEAMINASE)	identified by sequence similarity; putative; ORF located using Blastx/Glimmer/Genemark deoxycytidine triphosphate deaminase	Deoxycytidine triphosphate deaminase	Deoxycytidine deaminase	
HELPY00368	Putative uncharacterized protein	outer membrane protein	Putative outer membrane protein	Outer membrane protein	Outer membrane protein HomC	
HELPY00369	Ribosomal RNA small subunit methyltransferase E	identified by similarity to SP:O25138; match to protein family HMM PF04452; match to protein family HMM TIGR00046 conserved hypothetical protein TIGR00046	Putative uncharacterized protein	Hypothetical UPF0088 protein JHP1007	Hypothetical protein	Similar to Q83AE1 Hypothetical protein from Coxiella burnetii (241 aa). FASTA: opt: 436 Z-score: 522.6 E(): 3.2e-21 Smith-Waterman score: 436; 36.667 identity in 240 aa overlap. ORF ftt1252 conserved hypothetical protein	Putative uncharacterized protein	hypothetical protein	PAS/PAC sensor signal transduction histidine kinase	conserved hypothetical protein Similar to Q83AE1 Hypothetical protein from Coxiella burnetii (241 aa). FASTA: opt: 436 Z-score: 522.6 E(): 3.2e-21 Smith-Waterman score: 436; 36.667 identity in 240 aa overlap. ORF ftt1252	conserved hypothetical protein identified by match to protein family HMM PF04452; match to protein family HMM TIGR00046	conserved hypothetical protein Uncharacterized protein conserved in bacteria Specificity unclear	Hypothetical protein	conserved hypothetical protein TIGR00046 identified by match to protein family HMM PF04452; match to protein family HMM TIGR00046	conserved hypothetical protein	conserved protein of unknown function	Hypothetical protein	Putative uncharacterized protein	protein of unknown function DUF558	Putative uncharacterized protein	Putative uncharacterized protein	Putative uncharacterized protein	Putative uncharacterized protein	Putative uncharacterized protein	Putative uncharacterized protein	Putative uncharacterized protein	Putative uncharacterized protein	Putative uncharacterized protein	Putative uncharacterized protein	
HELPY00370	Putative uncharacterized protein	Putative	hypothetical protein	conserved hypothetical protein hypothetical protein	Putative uncharacterized protein	Putative uncharacterized protein	Putative uncharacterized protein	Putative uncharacterized protein	Putative uncharacterized protein	Putative uncharacterized protein
[truncated: 1,329,411 more chars]
