# Supplementary material for: A semi-automated genome annotation comparison and integration scheme
Source: BMC Bioinformatics. 2013 Jun 1;14:172. doi: 10.1186/1471-2105-14-172 (PMC3680241; doi:10.1186/1471-2105-14-172)
Supplement: Additional file 1 — The code and datasets: file contains the python code and related datasets used in our research. We used two datasets in our research. (1). ‘pfam_mapped_dic.csv’ file contains the Pfam IDs obtained from Pfam database; (2) ‘gene_info_dic.csv’ file contains the gene symbol data obtained from Entrez gene database; (3) ‘database data’ folder contains the automated annotation results and the OMA data to run the program. [file 1471-2105-14-172-S1.zip › Additional file 1 code and datasets/database data/hpyl_igs.txt]

transcription antitermination factor NusB		nusB	TIGR01951
6,7-dimethyl-8-ribityllumazine synthase	6.3.3.-	ribH	TIGR00114
3-deoxy-8-phosphooctulonate synthase	2.5.1.55	kdsA	TIGR01362
carbonic anhydrase family protein			PF00484.14
orotidine 5'-phosphate decarboxylase	4.1.1.23	pyrF	UniRef100_Q9PIC1
pantoate--beta-alanine ligase	6.3.2.1	panC	TIGR00018
helicobacter outer membrane family protein			PF01856.12
chaperonin GroL		groL	TIGR02348
chaperonin 10 Kd subunit			PF00166.16
DNA primase	2.7.7.-	dnaG	TIGR01391
tRNA methyl transferase family protein			PF03054.11
putative valyl-tRNA synthetase			UniRef100_E7ACK0
trbC/VIRB2 family protein			PF04956.8
conserved hypothetical protein			UniRef100_E6NH58
type IV secretion/conjugal transfer ATPase, VirB4 family protein			TIGR00929
conserved hypothetical protein			UniRef100_D7FG57
response regulator			PF00072.19
carboxynorspermidine decarboxylase		nspC	TIGR01047
PAP2 superfamily protein			PF01569.16
sulfatase family protein			PF00884.18
helicobacter outer membrane family protein			PF01856.12
hypothetical protein			default
citrate synthase family protein			PF00285.16
isocitrate dehydrogenase, NADP-dependent	1.1.1.42	icd	TIGR00183
dethiobiotin synthase	6.3.3.3	bioD	TIGR00347
conserved hypothetical protein			PF07509.6
conserved hypothetical protein			UniRef100_O24873
universal stress family protein			PF00582.21
ATP-dependent Clp protease adaptor ClpS family protein			PF02617.12
sigma-54 interaction domain protein			PF00158.21
aspartate 1-decarboxylase	4.1.1.11	panD	TIGR00223
DNA-binding protein, YbaB/EbfC family			TIGR00103
PDZ domain protein			PF13180.1
trbL/VirB6 plasmid conjugal transfer family protein			PF04610.9
virB8 family protein			PF04335.8
conserved hypothetical protein			UniRef100_O24880
conjugal transfer family protein			PF03524.10
conserved hypothetical protein			UniRef100_O24882
trbI protein			UniRef100_O24883
mannose-1-phosphate guanylyltransferase/mannose-6-phosphate isomerase	5.3.1.8		TIGR01479
GDP-mannose 4,6-dehydratase	4.2.1.47	gmd	TIGR01472
NAD dependent epimerase/dehydratase family protein			PF01370.16
hydrogenase expression/formation protein HypE		hypE	TIGR02124
carbamoyltransferase HypF		hypF	TIGR00143
putative			UniRef100_Q9ZN18
DNA methylase family protein			PF01555.13
DNA (cytosine-5-)-methyltransferase family protein	2.1.1.37	dcm	TIGR00675
conserved hypothetical protein			UniRef100_E1Q822
putative restriction endonuclease			UniRef100_B6JPE5
putative hin4II restriction endonuclease			UniRef100_Q4A1V6
eco57I restriction-modification methylase family protein			PF07669.6
sodium/proline symporter		putP	TIGR02121
proline dehydrogenase family protein			PF01619.13
conserved hypothetical protein			UniRef100_Q1CVA1
conserved hypothetical protein			UniRef100_C7BXM3
bZIP transcription factor family protein			PF00170.16
conserved hypothetical protein			UniRef100_E8QDB4
conserved hypothetical protein			UniRef100_E6NMS2
conserved hypothetical protein			UniRef100_E1Q179
A nuclease of the HNH/ENDO VII superwith conserved WHH family protein			PF14414.1
putative cell division-relate gene			UniRef100_E7ACV8
conserved hypothetical protein			UniRef100_E8QJ89
ftsK/SpoIIIE family protein			PF01580.13
ureD urease accessory family protein			PF01774.12
urease accessory protein UreG		ureG	TIGR00101
urease accessory protein ureF		ureF	UniRef100_Q09065
urease accessory protein ureE		ureE	UniRef100_Q09064
acid-activated urea channel		ureI	UniRef100_Q09068
urease, alpha subunit	3.5.1.5	ureC	TIGR01792
urease subunit alpha	3.5.1.5	ureA	UniRef100_B6JPH6
signal peptidase II	3.4.23.36	lspA	TIGR00077
phosphoglucosamine mutase	5.4.2.10	glmM	TIGR01455
ribosomal protein S20		rpsT	TIGR00029
hypothetical protein			default
peptide chain release factor 1		prfA	TIGR00019
putative part of outer membrane protein HorA			UniRef100_E6NMU4
helicobacter outer membrane family protein			PF01856.12
conserved hypothetical protein			UniRef100_E8QRH2
methyl-accepting chemotaxis (MCP) signalling domain protein			PF00015.16
ribosomal S9/S16 family protein			PF00380.14
ribosomal protein L13		rplM	TIGR01066
conserved hypothetical protein			UniRef100_P64652
malate:quinone oxidoreductase	1.1.5.4	mqo	UniRef100_O24913
SH3 domain of SH3b2 type family protein			PF12914.2
RNA polymerase sigma factor RpoD		rpoD	TIGR02393
MTA/SAH nucleosidase	3.2.2.16	mtnN	TIGR01704
malonyl CoA-acyl carrier protein transacylase	2.3.1.39	fabD	TIGR00128
type-2 restriction enzyme MboI	3.1.21.4	mboIR	UniRef100_P34719
modification methylase DpnIIB	2.1.1.72	dpnA	UniRef100_P09358
glycosyl transferase 11 family protein			PF01531.11
putative alpha-1,2-fucosyltransferase			UniRef100_C7BXZ3
conserved hypothetical protein			UniRef100_E8QMC0
S-adenosyl-L-homocysteine hydrolase, NAD binding domain protein			PF00670.16
conserved hypothetical protein			UniRef100_Q1CV58
threonine synthase	4.2.3.1	thrC	TIGR00260
methyl-accepting chemotaxis (MCP) signalling domain protein			PF00015.16
conserved hypothetical protein			PF02677.9
glycosyl transferase 2 family protein			PF00535.21
helicobacter outer membrane family protein			PF01856.12
methyl-accepting chemotaxis (MCP) signalling domain protein			PF00015.16
calcineurin-like phosphoesterase family protein			PF00149.23
S-ribosylhomocysteine lyase	4.4.1.21	luxS	UniRef100_Q9ZMW8
cystathionine beta-lyase	4.4.1.8	metC	UniRef100_P0C2T9
pyridoxal-phosphate dependent enzyme family protein			PF00291.20
conserved hypothetical protein			UniRef100_E8QMD4
chaperone protein DnaK		dnaK	TIGR02350
grpE family protein			PF01025.14
putative heat-inducible transcription repressor hrcA			UniRef100_D0IQY8
class II Aldolase and Adducin N-terminal domain protein			PF00596.16
conserved hypothetical protein			UniRef100_Q1CV42
conserved hypothetical protein			PF01973.13
flagellin B		flaB	UniRef100_Q07911
DNA topoisomerase I	5.99.1.2	topA	TIGR01051
radical SAM superfamily protein			PF04055.16
conserved hypothetical protein			PF05917.6
conserved hypothetical protein			PF05917.6
putative aTP-binding ABC transporter protein			UniRef100_E1S9Y4
conserved hypothetical protein			PF05917.6
phosphoenolpyruvate synthase	2.7.9.2	ppsA	TIGR01418
threonine--tRNA ligase	6.1.1.3	thrS	TIGR00418
translation initiation factor IF-3		infC	TIGR00168
ribosomal protein L35		rpmI	TIGR00001
ribosomal protein L20		rplT	TIGR01032
helicobacter outer membrane family protein			PF01856.12
conserved hypothetical protein			PF06518.6
conserved hypothetical protein			UniRef100_Q1CV26
L-serine ammonia-lyase	4.3.1.17		TIGR00720
serine transporter family protein		stp	TIGR00814
3-deoxy-7-phosphoheptulonate synthase	2.5.1.54		TIGR01358
ahpC/TSA family protein			PF00578.16
conserved hypothetical protein			PF02589.10
iron-sulfur cluster-binding protein			TIGR00273
cysteine-rich domain protein			PF02754.11
L-lactate permease		lldP	UniRef100_P33231
transporter, lactate permease family protein			TIGR00795
hhH-GPD superbase excision DNA repair family protein			PF00730.20
na+ symporter family protein			TIGR00785
na+ symporter family protein			TIGR00785
cytochrome c oxidase, cbb3-type, subunit I	1.9.3.1	ccoN	TIGR00780
cytochrome c oxidase, cbb3-type, subunit II	1.9.3.1	ccoO	TIGR00781
cytochrome c oxidase, cbb3-type, CcoQ subunit	1.9.3.1		TIGR02736
cytochrome c oxidase, cbb3-type, subunit III	1.9.3.1	ccoP	TIGR00782
conserved hypothetical protein			PF13179.1
conserved hypothetical protein			UniRef100_O24960
conserved hypothetical protein			UniRef100_B6JPP8
menaquinone biosynthesis family protein			PF02621.9
putative membrane protein			TMHMM
protein RecA		recA	TIGR02012
phosphopyruvate hydratase	4.2.1.11	eno	TIGR01060
conserved hypothetical protein			UniRef100_C7BXV0
AMIN domain protein			PF11741.3
shikimate kinase	2.7.1.71	aroK	UniRef100_P56073
glycosyl transferase 8 family protein			PF01501.15
cache domain protein			PF02743.13
putative beta-lactamase hcpD			UniRef100_O24968
conserved hypothetical protein			UniRef100_O24970
delta-aminolevulinic acid dehydratase family protein			PF00490.16
histidine kinase-, DNA gyrase B-, and HSP90-like ATPase family protein			PF02518.21
conserved hypothetical protein			UniRef100_O24972
putative TRANSCRIPTIONAL REGULATOR			UniRef100_Q9ZMR6
conserved hypothetical protein			UniRef100_Q1CUZ2
tetratricopeptide repeat family protein			PF13428.1
peptidase U32 family protein			PF01136.14
putative cheZ			UniRef100_D2KKL8
peptide chain release factor 2		prfB	TIGR00020
molybdenum cofactor synthesis domain protein			TIGR00177
flagellar biosynthetic protein FliR		fliR	TIGR01400
etoposide-induced 2.4 family protein			PF07264.6
PPIC-type PPIASE domain protein			PF13616.1
fructose-1,6-bisphosphate aldolase, class II	4.1.2.13	fba	TIGR01859
translation elongation factor P		efp	TIGR00038
pseudaminic acid synthase	2.5.1.-	pseI	TIGR03586
ABC transporter family protein			PF00005.22
apolipoprotein N-acyltransferase	2.3.1.-	lnt	TIGR00546
colicin V production family protein			PF02674.11
lysine--tRNA ligase	6.1.1.6	lysS	TIGR00499
serine hydroxymethyltransferase	2.1.2.1	glyA	UniRef100_P24531
conserved hypothetical protein			PF08966.6
conserved hypothetical protein			UniRef100_C7BXZ9
conserved hypothetical protein			PF07510.6
conserved hypothetical protein			PF03235.9
conserved hypothetical protein			PF03350.11
phospholipase D family protein			PF00614.17
fumarate reductase iron-sulfur subunit	1.3.99.1	frdB	UniRef100_P17596
fumarate reductase flavoprotein subunit	1.3.99.1	frdA	UniRef100_P17412
fumarate reductase cytochrome b subunit		frdC	UniRef100_P17413
triosephosphate isomerase	5.3.1.1	tpiA	UniRef100_P56076
enoyl-[acyl-carrier-protein] reductase [NADH] FabI	1.3.1.9	fabI	UniRef100_O24990
UDP-3-O-[3-hydroxymyristoyl] glucosamine N-acyltransferase	2.3.1.-	lpxD	TIGR01853
methionine adenosyltransferase	2.5.1.6	metK	TIGR01034
nucleoside diphosphate kinase	2.7.4.6	ndk	UniRef100_Q9PIG7
conserved hypothetical protein			UniRef100_B5Z9X0
fatty acid/phospholipid synthesis protein PlsX		plsX	TIGR00182
3-oxoacyl-[acyl-carrier-] synthase III family protein	2.3.1.180	fabH	TIGR00747
conserved hypothetical protein			UniRef100_Q1CUV8
conserved hypothetical protein			UniRef100_C7BY41
conserved hypothetical protein			UniRef100_Q17VP8
AAA ATPase domain protein			PF13175.1
conserved hypothetical protein			UniRef100_A3YJU5
glycosyl transferase 8 family protein			PF01501.15
outer membrane family protein			PF02521.9
histidine kinase-, DNA gyrase B-, and HSP90-like ATPase family protein			PF02518.21
beta-lactamase hcpA	3.5.2.6	hcpA	UniRef100_O25001
succinyl-diaminopimelate desuccinylase	3.5.1.18	dapE	TIGR01246
tRNA uridine 5-carboxymethylaminomethyl modification enzyme GidA		gidA	TIGR00136
na+ symporter family protein			TIGR00785
cytidylyltransferase family protein			PF01148.15
1-deoxy-D-xylulose 5-phosphate reductoisomerase	1.1.1.267	dxr	TIGR00243
beta-1,4-N-acetylgalactosaminyltransferase family protein			PF06306.6
phosphatidylethanolamine-binding family protein			PF01161.15
helix-turn-helix domain protein			PF13518.1
cysteine desulfurase, NifS family	2.8.1.7	nifS	TIGR03403
nifU-like N terminal domain protein			PF01592.11
ribbon-helix-helix , copG family protein			PF01402.16
DNA repair protein RadA		radA	TIGR00416
peptide methionine sulfoxide reductase msrA/msrB	1.8.4.12	msrAB	UniRef100_P86890
sulfite exporter TauE/SafE family protein			PF01925.14
helicobacter outer membrane family protein			PF01856.12
sulfate transporter family protein			PF00916.15
helicobacter outer membrane family protein			PF01856.12
3-deoxy-D-manno-octulosonate cytidylyltransferase	2.7.7.38	kdsB	TIGR00466
putative thiol:disulfide interchange protein DsbC			UniRef100_D7FFD4
conserved hypothetical protein			UniRef100_A8FKF9
glutathionylspermidine synthase preATP-grasp family protein			PF03738.9
conserved hypothetical protein			UniRef100_C7BY22
TPR repeat family protein			PF13414.1
cytochrome C oxidase, cbb3-type, subunit III family protein			PF13442.1
porphobilinogen deaminase	2.5.1.61	hemC	TIGR00212
proline--tRNA ligase	6.1.1.15	proS	TIGR00409
glutamyl-tRNA reductase	1.2.1.70	hemA	TIGR01035
polyprenyl synthetase family protein			PF00348.12
conserved hypothetical protein			UniRef100_D6XNK9
conserved hypothetical protein			PF09442.5
DNA protection during starvation protein	1.16.-.-	dps	UniRef100_P43313
his Kinase A domain protein			PF00512.20
conserved hypothetical protein			UniRef100_P64658
flagellar P-ring protein		flgI	UniRef100_Q9PMJ8
helicase conserved C-terminal domain protein			PF00271.26
SPFH domain / Band 7 family protein			PF01145.20
conserved hypothetical protein			PF09624.5
nickel import ATP-binding protein NikE	3.6.3.24	nikE	TIGR02769
binding--dependent transport system inner membrane component family protein			PF00528.17
helicobacter outer membrane family protein			PF01856.12
helicobacter outer membrane family protein			PF01856.12
adenylosuccinate synthase	6.3.4.4	purA	TIGR00184
flagellar FliJ family protein			PF02050.11
mgtE intracellular N domain protein			PF03448.12
RIP metalloprotease RseP	3.4.24.-	rseP	TIGR00054
exodeoxyribonuclease VII, large subunit	3.1.11.6	xseA	TIGR00237
DNA methylase family protein			PF01555.13
conserved hypothetical protein			UniRef100_O25041
putative endonuclease MjaVIP			UniRef100_F4D4D3
DNA methylase family protein			PF01555.13
istB-like ATP binding family protein			PF01695.12
cytochrome C biogenesis transmembrane region family protein			PF02683.10
amidohydrolase family protein			PF13147.1
amidohydrolase family protein			PF01979.15
conserved hypothetical protein			UniRef100_B5ZA34
tRNA-i(6)A37 thiotransferase enzyme MiaB	2.-.-.-	miaB	TIGR01574
conserved hypothetical protein			PF04028.8
conserved hypothetical protein			UniRef100_Q1CUN2
conserved hypothetical protein			UniRef100_D6XNN7
conserved hypothetical protein			UniRef100_D7FF89
flagellin N-methylase family protein			PF03692.10
PPR repeat family protein			PF01535.15
indole-3-glycerol phosphate synthase family protein			PF00218.16
ferredoxin		fdx	UniRef100_O88151
ppx/GppA phosphatase family protein			PF02541.11
lipopolysaccharide heptosyltransferase I	2.4.-.-	rfaC	TIGR02193
bacterial lipid A biosynthesis acyltransferase family protein			PF03279.8
queuine tRNA-ribosyltransferase	2.4.2.29	tgt	TIGR00430
trkA-C domain protein			PF02080.16
3-dehydroquinate synthase	4.2.3.4	aroB	TIGR01357
mechanosensitive ion channel family protein			PF00924.13
radical SAM methylthiotransferase, MiaB/RimO family protein			TIGR00089
AAA domain family protein			PF07728.9
conserved hypothetical protein			UniRef100_Q1CUL6
conserved hypothetical protein			PF13664.1
vacuolating cytotoxin family protein			PF03077.9
diaminopimelate decarboxylase	4.1.1.20	lysA	TIGR01048
chorismate mutase type II family protein			PF01817.16
conserved hypothetical protein			PF09924.4
chorismate binding enzyme family protein			PF00425.13
aliphatic amidase	3.5.1.4	amiE	UniRef100_B5ZA60
bacterial flagellin N-terminal helical region family protein			PF00669.15
ribosomal protein L21		rplU	TIGR00061
ribosomal protein L27		rpmA	TIGR00062
bacterial extracellular solute-binding s, 5 Middle family protein			PF00496.17
binding--dependent transport system inner membrane component family protein			PF00528.17
N-terminal TM domain of oligopeptide transport permease C family protein			PF12911.2
oligopeptide/dipeptide ABC transporter, ATP-binding , C-terminal domain protein			TIGR01727
ABC transporter family protein			PF00005.22
obg family GTPase CgtA		cgtA	TIGR02729
alginate lyase family protein			PF05426.7
yceI-like domain protein			PF04264.8
glutamate-1-semialdehyde-2,1-aminomutase	5.4.3.8	hemL	TIGR00713
F0F1-ATPase subunit family protein			PF09527.5
putative membrane protein			TMHMM
carbon-nitrogen hydrolase family protein			PF00795.17
conserved hypothetical protein			UniRef100_B5ZA76
conserved hypothetical protein			UniRef100_B5ZA78
cobalamin synthesis cobW C-terminal domain protein			PF07683.9
major Facilitator Superfamily protein			PF07690.11
conserved hypothetical protein			UniRef100_E8QNF0
CRISPR associated Cas2 family protein			PF09827.4
conserved hypothetical protein			UniRef100_O25085
hypothetical protein			default
helicobacter outer membrane family protein			PF01856.12
heme oxygenase, HugZ family	1.14.99.3	hugZ	TIGR04109
arginine--tRNA ligase	6.1.1.19	argS	TIGR00456
twin arginine-targeting translocase, TatA/E family protein		tatA	TIGR01411
guanylate kinase	2.7.4.8	gmk	TIGR03263
putative poly E-rich protein			UniRef100_O25089
phospholipase D family protein			PF00614.17
outer membrane insertion C-terminal signal domain protein			TIGR03304
flagellar L-ring family protein			PF02107.11
pseudaminic acid CMP-transferase	2.7.7.-	pseF	TIGR03584
tetraacyldisaccharide 4'-kinase	2.7.1.130	lpxK	TIGR00682
NH(3)-dependent NAD(+) synthetase	6.3.1.5	nadE	UniRef100_O25096
ketol-acid reductoisomerase	1.1.1.86	ilvC	TIGR00465
septum site-determining protein MinD		minD	TIGR01968
cell division topological specificity factor MinE		minE	TIGR01215
DNA protecting protein DprA		dprA	TIGR00732
conserved hypothetical protein			PF03652.10
hypothetical protein			default
beta-lactamase hcpB	3.5.2.6	hcpB	UniRef100_O25103
conserved hypothetical protein			UniRef100_D0JYN3
conserved hypothetical protein			UniRef100_O25105
phage lysozyme family protein			PF00959.14
putative lysozyme			UniRef100_B5ZAA6
conserved hypothetical protein			UniRef100_B5ZAA7
conserved hypothetical protein			PF06961.8
putative membrane protein			TMHMM
conserved hypothetical protein			UniRef100_C7BYS8
hypothetical protein			default
RNA pseudouridylate synthase family protein			PF00849.17
conserved hypothetical protein			UniRef100_B5ZAA9
single-stranded-DNA-specific exonuclease RecJ	3.1.-.-	recJ	TIGR00644
CTP synthase	6.3.4.2	pyrG	TIGR00337
putative membrane protein			TMHMM
flagellar M-ring protein FliF		fliF	TIGR00206
flagellar motor switch protein FliG		fliG	TIGR00207
flagellar assembly FliH family protein			PF02108.11
1-deoxy-D-xylulose-5-phosphate synthase	2.2.1.7	dxs	TIGR00204
GTP-binding protein LepA	3.6.5.-	lepA	TIGR01393
conserved hypothetical protein			PF13020.1
short chain dehydrogenase family protein			PF00106.20
conserved hypothetical protein			UniRef100_C7BZH6
tRNA pseudouridine(38-40) synthase	5.4.99.12	truA	TIGR00071
UDP-glucose 4-epimerase	5.1.3.2	galE	TIGR01179
putative permease YjgP/YjgQ family protein			PF03739.9
protein-L-isoaspartate O-methyltransferase	2.1.1.77	pcm	TIGR00080
ribonucleotide reductase, small chain family protein			PF00268.16
UDP-4-keto-6-deoxy-N-acetylglucosamine 4-aminotransferase	2.6.1.-	pseC	TIGR03588
conserved hypothetical protein			UniRef100_B5Z884
putative type II restriction endonuclease			UniRef100_D0ITE2
putative type II DNA modification enzyme			UniRef100_Q17YF6
putative type II DNA modification enzyme domain protein			UniRef100_Q1CSI2
acetyl-CoA carboxylase, biotin carboxylase subunit	6.3.4.14	accC	TIGR00514
acetyl-CoA carboxylase, biotin carboxyl carrier protein		accB	TIGR00531
deoxycytidine triphosphate deaminase	3.5.4.13	dcd	TIGR02274
helicobacter outer membrane family protein			PF01856.12
RNA methyltransferase, RsmE family protein	2.1.1.-		TIGR00046
putative membrane protein			TMHMM
ferrochelatase	4.99.1.1	hemH	TIGR00109
thioredoxin-like family protein			PF13899.1
cytochrome C assembly family protein			PF01578.15
alpha1,3-fucosyltransferase		fucT	UniRef100_O30511
glutamate/Leucine/Phenylalanine/Valine dehydrogenase family protein			PF00208.16
protein-(glutamine-N5) methyltransferase, release factor-specific	2.1.1.-	prmC	TIGR03534
peptidase M48 family protein			PF01435.13
conserved hypothetical protein			UniRef100_B6JMR1
sporulation related domain protein			PF05036.8
conserved hypothetical protein			UniRef100_E1Q0D2
conserved hypothetical protein			UniRef100_C7BXD3
primosomal protein N'	3.6.1.-	priA	TIGR00595
tRNA (cmo5U34)-methyltransferase	2.1.1.-	cmoA	TIGR00740
superoxide dismutase [Fe]	1.15.1.1	sodB	UniRef100_P43312
putative thiol peroxidase			UniRef100_O66780
cheW-like domain protein			PF01584.14
chemotaxis histidine kinase	2.7.3.-	cheA	UniRef100_Q0PBM2
response regulator			PF00072.19
calcineurin-like phosphoesterase family protein			PF00149.23
conserved hypothetical protein			UniRef100_P44506
menaquinone biosynthesis decarboxylase, SCO4490 family			TIGR03701
phosphoglycerate dehydrogenase	1.1.1.95	serA	TIGR01327
conserved hypothetical protein			UniRef100_Q1CSL1
ribosomal protein S1		rpsA	TIGR00717
4-hydroxy-3-methylbut-2-enyl diphosphate reductase	1.17.1.2	ispH	TIGR00216
3-phosphoshikimate 1-carboxyvinyltransferase	2.5.1.19	aroA	TIGR01356
phenylalanine--tRNA ligase, beta subunit	6.1.1.20	pheT	TIGR00472
phenylalanine--tRNA ligase, alpha subunit	6.1.1.20	pheS	TIGR00468
HIT domain protein			PF01230.18
aminotransferase class-V family protein			PF00266.14
conserved hypothetical protein			PF13118.1
dimethyl sulfoxide/trimethylamine N-oxide reductase	1.7.2.3	dorA	UniRef100_Q52675
conserved hypothetical protein			UniRef100_E6NNL8
GMP synthase (glutamine-hydrolyzing), N-terminal domain	6.3.5.2	guaA	TIGR00888
neuraminyllactose-binding hemagglutinin family protein			PF05211.7
transposase, IS605 OrfB family			TIGR01766
helix-turn-helix domain protein			PF12323.3
transposase IS200 like family protein			PF01797.11
mechanosensitive ion channel family protein			PF00924.13
cyclopropane-fatty-acyl-phospholipid synthase	2.1.1.79	cfa	UniRef100_E5ZAF8
methionine--tRNA ligase, beta subunit	6.1.1.10	metG	TIGR00399
putative ferrochelatase			UniRef100_D7FCW8
tRNA (mo5U34)-methyltransferase	2.1.1.-	cmoB	TIGR00452
conserved hypothetical protein			UniRef100_D5MNX9
glycosyl transferases group 1 family protein			PF00534.15
arginine decarboxylase	4.1.1.19	speA	TIGR01273
conserved hypothetical protein			UniRef100_O34995
conserved hypothetical protein			UniRef100_O34461
DHH family protein			PF01368.15
conserved hypothetical protein			PF07510.6
putative phospho-2-dehydro-3-heoxyheptonate aldolase			UniRef100_A5UEH0
conserved hypothetical protein			UniRef100_E6S2Q1
conserved hypothetical protein			UniRef100_B6JML8
putative phage/colicin/tellurite resistance cluster protein TerY			UniRef100_B6JML7
conserved hypothetical protein			UniRef100_E8QQC2
phosphatase 2C family protein			PF13672.1
kinase domain protein			PF00069.20
putative serine/threonine kinase domain protein			UniRef100_C7BXA1
conserved hypothetical protein			UniRef100_C7BXA0
type III restriction enzyme, res subunit			PF04851.10
conserved hypothetical protein			UniRef100_O25186
transposase IS200 like family protein			PF01797.11
virB8 family protein			PF04335.8
transposase, IS605 OrfB family			TIGR01766
DNA topoisomerase family protein			PF01131.15
type IV secretion/conjugal transfer ATPase, VirB4 family protein			TIGR00929
putative virB3 type IV secretion protein			UniRef100_E6NPW4
putative virB2 type IV secretion protein			UniRef100_B6JL45
conserved hypothetical protein			PF13154.1
putative pZ2b			UniRef100_Q6RWD3
putative pZ1b			UniRef100_Q6RWD4
AAA domain protein			PF13086.1
conserved hypothetical protein			UniRef100_D6XQN2
conserved hypothetical protein			UniRef100_D6XQN1
conserved hypothetical protein			UniRef100_Q9WXL5
putative restriction endonuclease			UniRef100_E7G3S4
conserved hypothetical protein			PF09823.4
chromatin associated KTI12 family protein			PF08433.5
conserved hypothetical protein			UniRef100_F4D347
conserved hypothetical protein			UniRef100_B6JNJ3
conserved hypothetical protein			UniRef100_F4D346
conserved hypothetical protein			UniRef100_E8QJY6
conserved hypothetical protein			UniRef100_O25203
conserved hypothetical protein			UniRef100_E8QJY2
type IV secretion/conjugal transfer ATPase, VirB4 family protein			TIGR00929
virB8 type IV secretion domain protein		virB8-2	UniRef100_B6JNK1
type I restriction modification DNA specificity domain protein			PF01420.14
eco57I restriction-modification methylase family protein			PF07669.6
type III restriction enzyme, res subunit			PF04851.10
conserved hypothetical protein			PF01973.13
tellurite resistance TerB family protein			PF05099.8
putative integral membrane protein			UniRef100_B6JL52
conserved hypothetical protein			UniRef100_C7BYJ7
conserved hypothetical protein			UniRef100_Q1CU60
peptidase			UniRef100_Q0P9F5
sodium/hydrogen exchanger family protein			PF00999.16
helicobacter outer membrane family protein			PF01856.12
molybdate ABC transporter, periplasmic molybdate-binding protein		modA	TIGR01256
molybdate ABC transporter, permease protein		modB	TIGR02141
ABC transporter family protein			PF00005.22
glutamate--tRNA ligase	6.1.1.17	gltX	TIGR00464
helicobacter outer membrane family protein			PF01856.12
modification methylase VspI domain protein	2.1.1.72	vspIM	UniRef100_Q03055
glycosyltransferase 9 family protein			PF01075.12
GTP-binding protein TypA/BipA		typA	TIGR01394
D12 class N6 adenine-specific DNA methyltransferase family protein			PF02086.10
D12 class N6 adenine-specific DNA methyltransferase family protein			PF02086.10
putative type II restriction endonuclease			UniRef100_E8QFC2
DNA (cytosine-5-)-methyltransferase family protein	2.1.1.37	dcm	TIGR00675
putative non-functional type II restriction endonuclease			UniRef100_C7BZ04
conserved hypothetical protein			UniRef100_B2USU6
catalase family protein			PF00199.14
outer membrane family protein			PF02521.9
outer membrane family protein			PF02521.9
conserved hypothetical protein			PF12033.3
conserved hypothetical protein			UniRef100_O25232
cation transport family protein			PF02386.11
ribosomal protein L28		rpmB	TIGR00009
neuraminyllactose-binding hemagglutinin family protein			PF05211.7
phospho-N-acetylmuramoyl-pentapeptide-transferase	2.7.8.13	mraY	TIGR00445
conserved hypothetical protein			UniRef100_O25237
UDP-N-acetylmuramoylalanine--D-glutamate ligase	6.3.2.9	murD	TIGR01087
conserved hypothetical protein			UniRef100_P94842
sodium:neurotransmitter symporter family protein			PF00209.13
sodium:neurotransmitter symporter family protein			PF00209.13
phospholipase A1 family protein			PF02253.10
DNA polymerase III, beta subunit	2.7.7.7	dnaN	TIGR00663
DNA gyrase, B subunit	5.99.1.3	gyrB	TIGR01059
conserved hypothetical protein			UniRef100_O25243
putative adenine methyltransferase M.HpyAXII			UniRef100_B6ED45
R.Pab1 restriction endonuclease family protein			PF09522.5
peptidase M23 family protein			UniRef100_A3YMT5
uridine diphosphate glucose pyrophosphatase	3.6.1.45	NUDT14	UniRef100_O95848
plasminogen-binding protein pgbA		pgbA	UniRef100_O25249
glycolate oxidase, subunit GlcD		glcD	TIGR00387
dihydrodipicolinate reductase	1.3.1.26	dapB	TIGR00036
glutamine synthetase, type I	6.3.1.2	glnA	TIGR00653
conserved hypothetical protein			UniRef100_E8QLH3
conserved hypothetical protein			PF07510.6
ribosomal protein L9		rplI	TIGR00158
ATP-dependent protease HslVU, peptidase subunit	3.4.25.2	hslV	TIGR03692
ATP-dependent protease HslVU, ATPase subunit		hslU	TIGR00390
GTP-binding protein Era		era	TIGR00436
L,D-transpeptidase catalytic domain protein			PF03734.9
sel1 repeat family protein			PF08238.7
putative cag1			UniRef100_D3XNS9
cag3		cag3	UniRef100_Q6VRM3
transglycosylase SLT domain protein			PF01464.15
type IV secretory system Conjugative DNA transfer family protein			PF02534.9
P-type DNA transfer ATPase VirB11		virB11	TIGR02788
cagZ family protein			PF09053.5
bacterial conjugation TrbI-like family protein			PF03743.9
conjugal transfer family protein			PF03524.10
putative membrane protein			TMHMM
virB8 family protein			PF04335.8
putative cagU protein			UniRef100_E0WHV1
CAG pathogenicity island protein 12		cagT	UniRef100_P97245
CAG pathogenicity island protein 13		cagS	UniRef100_P97227
hypothetical protein			default
putative cag pathogenicity island protein			UniRef100_Q75XG3
conserved hypothetical protein			UniRef100_D7FDK7
putative cag pathogenicity island protein M			UniRef100_D7FDK6
putative cag17			UniRef100_Q6VRK7
putative cagL			UniRef100_D5LL10
putative cag pathogenicity island protein I			UniRef100_D7FDK3
putative cag pathogenicity island protein H			UniRef100_B6JLC4
putative cag21			UniRef100_Q6VRR0
putative cag pathogenicity island protein			UniRef100_F4D654
type IV secretion/conjugal transfer ATPase, VirB4 family protein			TIGR00929
putative cag island protein			UniRef100_D7FDJ8
putative membrane protein			TMHMM
putative cag pathogenicity island protein B			UniRef100_B6JLD0
cytotoxicity-associated immunodominant antigen		cagA	UniRef100_P55980
AAA domain protein			PF13086.1
AAA domain protein			PF13087.1
glutamate racemase	5.1.1.3	murI	TIGR00067
transcription termination factor Rho	3.6.4.-	rho	TIGR00767
ribosomal protein L31		rpmE	TIGR00105
tetrapyrrole (Corrin/Porphyrin) Methylases family protein			PF00590.15
RNA 2'-O ribose methyltransferase substrate binding family protein			PF08032.7
putative sialidase A			UniRef100_D7FDP8
conserved hypothetical protein			UniRef100_O25281
putative membrane protein			TMHMM
acetyl-CoA carboxylase, carboxyl transferase, alpha subunit	6.4.1.2	accA	TIGR00513
beta-ketoacyl-acyl-carrier-protein synthase II	2.3.1.179	fabF	TIGR03150
acyl carrier protein		acpP	TIGR00517
3-oxoacyl-[acyl-carrier-protein] reductase	1.1.1.100	fabG	TIGR01830
ribosomal protein S21		rpsU	TIGR00030
conserved hypothetical protein			UniRef100_B5Z6T4
conserved hypothetical protein			UniRef100_B5Z6T5
conserved hypothetical protein			PF04224.7
diaminopimelate epimerase	5.1.1.7	dapF	TIGR00652
conserved hypothetical protein			PF01594.11
conserved hypothetical protein			PF13186.1
50S ribosome-binding GTPase family protein			PF01926.18
putative cytosol aminopeptidase			UniRef100_Q9PP04
conserved hypothetical protein			PF09335.6
adenine phosphoribosyltransferase	2.4.2.7	apt	TIGR01090
putative membrane protein			UniRef100_E5Z7M8
ribose 5-phosphate isomerase B	5.3.1.6	rpiB	TIGR01120
peptidase M50 family protein			PF02163.17
signal peptidase I	3.4.21.89	lepB	TIGR02227
bifunctional protein FolD	3.5.4.9	folD	UniRef100_Q0PA35
sulfatase family protein			PF00884.18
putative membrane protein			TMHMM
BNR repeat-like domain protein			PF13088.1
dihydroorotase, homodimeric type	3.5.2.3	pyrC	TIGR00856
tonB family C-terminal domain protein			TIGR01352
conserved hypothetical protein			UniRef100_O25305
flagellar motor switch protein FliN		fliN	TIGR02480
endonuclease III	4.2.99.18	nth	TIGR01083
feoA domain protein			PF04023.9
conserved hypothetical protein			PF13116.1
aminodeoxychorismate lyase family protein			UniRef100_E5Z944
4Fe-4S binding domain protein			PF00037.22
pyruvate flavodoxin/ferredoxin oxidoreductase, thiamine diP-bdg family protein			PF01855.14
2-oxoglutarate synthase subunit korB	1.2.7.3	korB	UniRef100_P80905
pyruvate ferredoxin/flavodoxin oxidoreductase family protein			PF01558.13
DEAD/DEAH box helicase family protein			PF00270.24
DNA methylase family protein			PF01555.13
conserved hypothetical protein			UniRef100_E8QP84
disulfide bond formation DsbB family protein			PF02600.11
putative superficial protein			UniRef100_Q9ZBD3
penicillin-binding , 1A family protein			TIGR02074
aminotransferase class I and II family protein			PF00155.16
methyl-accepting chemotaxis (MCP) signalling domain protein			PF00015.16
ABC transporter family protein			PF00005.22
flagellin A		flaA	UniRef100_P0A0S2
hhH-GPD superbase excision DNA repair family protein			PF00730.20
conserved hypothetical protein			UniRef100_C7BZT9
uroporphyrinogen decarboxylase	4.1.1.37	hemE	TIGR01464
outer membrane efflux family protein			PF02321.13
efflux transporter, RND family, MFP subunit			TIGR01730
MMPL family protein			PF03176.10
outer membrane beta-barrel domain protein			PF13505.1
vacuolating cytotoxin family protein			PF03077.9
vacuolating cytotoxin family protein			PF03077.9
putative membrane protein			TMHMM
putative membrane protein			TMHMM
ABC transporter family protein			PF00005.22
conserved hypothetical protein			UniRef100_E1PZ73
DNA ligase, NAD-dependent	6.5.1.2	ligA	TIGR00575
response regulator			PF00072.19
aspartate--tRNA ligase	6.1.1.-	aspS	TIGR00459
adenylate kinase family protein			PF00406.17
glycosyltransferase 25 family protein			PF01755.12
glycosyltransferase 25 family protein			PF01755.12
inorganic pyrophosphatase	3.6.1.1	ppa	UniRef100_P56153
conserved hypothetical protein			UniRef100_E8QPB2
mutS2 family protein			TIGR01069
conserved hypothetical protein			UniRef100_C7BZR9
UDP-N-acetylmuramate--alanine ligase	6.3.2.8	murC	TIGR01082
solute-binding signature and mitochondrial signature protein			UniRef100_O25341
4-hydroxy-3-methylbut-2-en-1-yl diphosphate synthase	1.17.7.1	ispG	TIGR00612
putative 2,3,4,5-tetrahydropyridine-2-carboxylate N-succinyltransferase			UniRef100_D7FDX5
conserved hypothetical protein			UniRef100_O25344
sel1 repeat family protein			PF08238.7
conserved hypothetical protein			PF07510.6
flavodoxin-like fold family protein			PF02525.12
quinone-reactive Ni/Fe-hydrogenase small chain	1.12.5.1	hydA	UniRef100_P31884
quinone-reactive Ni/Fe-hydrogenase large chain	1.12.5.1	hydB	UniRef100_P31883
ni/Fe-hydrogenase, b-type cytochrome subunit		cybH	TIGR02125
hydrogenase expression/formation protein	3.4.23.-	hybD	TIGR00140
conserved hypothetical protein			UniRef100_B5Z707
conserved hypothetical protein			UniRef100_E8QLU9
conserved hypothetical protein			UniRef100_Q1CTN5
helicobacter outer membrane family protein			PF01856.12
queuosine biosynthesis protein QueC		queC	TIGR00364
poly A polymerase head domain protein			PF01743.15
conserved hypothetical protein			UniRef100_E8QPD3
putative NAD(P)H nitroreductase yfkO			UniRef100_O34475
glutamate--tRNA ligase	6.1.1.17	gltX	TIGR00464
YGGT family protein			PF02325.12
transglycosylase SLT domain protein			PF01464.15
UTP-glucose-1-phosphate uridylyltransferase	2.7.7.9	galU	TIGR01099
conserved hypothetical protein			UniRef100_E8QPE0
UDP-N-acetylglucosamine 1-carboxyvinyltransferase	2.5.1.7	murA	TIGR01072
aspartate ammonia-lyase	4.3.1.1	aspA	TIGR00839
conserved hypothetical protein			UniRef100_O25365
alpha1,3-fucosyltransferase		fucT	UniRef100_O30511
phosphoserine phosphatase SerB	3.1.3.3	serB	TIGR00338
ferritin	1.16.3.1	ftnA	UniRef100_P52093
menaquinone biosynthesis protein, SCO4494 family			TIGR03700
outer membrane assembly complex, YaeT protein		yaeT	TIGR03303
menaquinone biosynthesis protein, SCO4550 family			TIGR03699
peptidase M16 inactive domain protein			PF05193.16
aspartyl/glutamyl-tRNA(Asn/Gln) amidotransferase, B subunit	6.3.5.-	gatB	TIGR00133
surA N-terminal domain protein			PF09312.6
conserved hypothetical protein			UniRef100_E1PVR9
ribonuclease HI	3.1.26.4	rnhA	UniRef100_A8FNU8
ribonuclease III	3.1.26.3	rnc	TIGR02191
chorismate synthase	4.2.3.5	aroC	TIGR00033
conserved hypothetical protein			PF10788.4
oxygen-independent coproporphyrinogen III oxidase	1.3.99.22	hemN	TIGR00538
4Fe-4S dicluster domain protein			PF13534.1
conserved hypothetical protein			UniRef100_Q1CTK3
restriction endonuclease family protein			PF04471.7
methyltransferase domain protein			PF13659.1
conserved hypothetical protein			UniRef100_O25381
helicobacter outer membrane family protein			PF01856.12
aminotransferase class-V family protein			PF00266.14
conserved hypothetical protein			UniRef100_O25384
conserved hypothetical protein			UniRef100_E6NDS1
DNA recombinase		xerD	UniRef100_A3YMB2
methylated-DNA-[]-cysteine S-methyltransferase family protein	2.1.1.63		TIGR00589
sulfite exporter TauE/SafE family protein			PF01925.14
lipopolysaccaride biosynthesis protein wbpB		wbpB	UniRef100_Q72KX8
ribonucleoside-diphosphate reductase, alpha subunit	1.17.4.1		TIGR02506
conserved hypothetical protein			UniRef100_O25391
putative pantothenate kinase			UniRef100_C7C0J2
UDP-N-acetylglucosamine diphosphorylase/glucosamine-1-phosphate N-acetyltransferase	2.7.7.23	glmU	TIGR01173
fliP family protein			PF00813.15
fliP family protein			PF00813.15
tonB dependent receptor family protein			PF00593.19
ferrous iron transport protein B		feoB	TIGR00437
putative 3'-5' exonuclease related to the exonuclease domain of PolB family protein			PF10108.4
putative 3'-5' exonuclease related to the exonuclease domain of PolB family protein			PF10108.4
acetyl-CoA acetyltransferase	2.3.1.9	thlA	UniRef100_P45359
succinyl-CoA:3-ketoacid-coenzyme A transferase subunit A	2.8.3.5	scoA	UniRef100_P56006
succinyl-CoA:3-ketoacid-coenzyme A transferase subunit B	2.8.3.5	scoB	UniRef100_P56007
C4-dicarboxylate anaerobic carrier family protein			PF03606.10
conserved hypothetical protein			PF09982.4
acetone carboxylase beta subunit	6.4.1.6	acxA	UniRef100_Q8RM04
acetone carboxylase alpha subunit	6.4.1.6	acxB	UniRef100_Q8RM03
acetone carboxylase gamma subunit	6.4.1.6	acxC	UniRef100_Q8RM02
conserved hypothetical protein			UniRef100_D0JZH3
diacylglycerol kinase	2.7.1.107	dgkA	UniRef100_P0ABN3
DNA gyrase, A subunit	5.99.1.3	gyrA	TIGR01063
conserved hypothetical protein			UniRef100_D6XPU3
AAA domain family protein			PF07728.9
excinuclease ABC subunit A	3.1.25.-	uvrA	TIGR00630
helicobacter outer membrane family protein			PF01856.12
S-adenosyl-methyltransferase MraW	2.1.1.-	mraW	TIGR00006
conserved hypothetical protein			UniRef100_Q1CTG2
S-adenosyl-l-methionine hydroxide adenosyltransferase family protein			PF01887.11
helicobacter outer membrane family protein			PF01856.12
HD domain protein			PF13023.1
conserved hypothetical protein			UniRef100_Q8KKD8
fic/DOC family protein			PF02661.13
RNA polymerase sigma-54 factor		rpoN	TIGR02395
ABC transporter family protein			PF00005.22
conserved hypothetical protein			PF02367.12
DNA polymerase III, subunit gamma and tau	2.7.7.7	dnaX	TIGR02397
lysE type translocator family protein			PF01810.13
conserved hypothetical protein			PF06518.6
conserved hypothetical protein			UniRef100_B5Z781
conserved hypothetical protein			PF06518.6
helicobacter outer membrane family protein			PF01856.12
putative L-asparaginase			UniRef100_Q9ZLB9
transporter, anaerobic C4-dicarboxylate uptake family protein			TIGR00770
helicobacter outer membrane family protein			PF01856.12
helicobacter outer membrane family protein			PF01856.12
dihydrouridine synthase family protein			PF01207.12
tRNA(Ile)-lysidine synthetase	6.3.4.-	tilS	TIGR02432
conserved hypothetical protein			UniRef100_E8QFS7
conserved hypothetical protein			UniRef100_E1PZI8
50S ribosome-binding GTPase family protein			PF01926.18
50S ribosome-binding GTPase family protein			PF01926.18
ribosomal protein S12 methylthiotransferase RimO		rimO	TIGR01125
conserved hypothetical protein			UniRef100_E6S1S7
phosphoribosyl transferase domain protein			PF00156.22
aminotransferase class-V family protein			PF00266.14
phosphatidylglycerophosphatase A family protein			PF04608.8
D-alanine--D-alanine ligase	6.3.2.4	ddl	UniRef100_P56191
alpha/beta hydrolase fold family protein			PF00561.15
UDP-N-acetylmuramoyl-tripeptide D-alanyl-D-alanine ligase	6.3.2.10	murF	UniRef100_A3YM51
histidine triad family protein			UniRef100_A3YIV8
ribose-phosphate diphosphokinase family protein	2.7.6.1	prs	TIGR01251
cell cycle family protein			PF01098.14
conserved hypothetical protein			PF05128.7
50S ribosome-binding GTPase family protein			PF01926.18
pseudouridine synthase, RluA family protein	5.4.99.-		TIGR00005
fibronectin type III domain protein			PF00041.16
tRNA (guanine-N(7)-)-methyltransferase	2.1.1.33	trmB	TIGR00091
ABC transporter family protein			PF00005.22
ftsX-like permease family protein			PF02687.16
peptidase M23 family protein			PF01551.17
flaG family protein			PF03646.10
flagellar hook-associated protein 2		fliD	UniRef100_P96786
flagellar protein FliS		fliS	TIGR00208
conserved hypothetical protein			UniRef100_B6JLY8
thiF family protein			PF00899.16
carbon-nitrogen hydrolase family protein			PF00795.17
na+/H+ antiporter family protein			PF03553.9
MATE efflux family protein			TIGR00797
ribonuclease Y	3.1.-.-	rny	UniRef100_Q9PN86
ribonuclease Y domain protein	3.1.-.-	rny	UniRef100_O25455
5-formyltetrahydrofolate cyclo-ligase	6.3.3.2		TIGR02727
conserved hypothetical protein			UniRef100_E6NRU1
signal recognition particle-docking protein FtsY		ftsY	TIGR00064
flagellin N-methylase family protein			PF03692.10
conserved hypothetical protein			UniRef100_C7BX70
conserved hypothetical protein			UniRef100_E1Q6Q9
molybdenum cofactor biosynthesis protein A		moaA	TIGR02666
mobA-like NTP transferase domain protein			PF12804.2
flagellar biosynthetic protein FlhB		flhB	TIGR00328
putative membrane protein			TMHMM
N-acetylmuramoyl-L-alanine amidase family protein			PF01520.13
nitronate monooxygenase family protein			PF03060.10
tyrosine--tRNA ligase	6.1.1.1	tyrS	TIGR00234
putative guanosine-3',5'-bis(Diphosphate) 3'-pyrophosphohydrolase			UniRef100_A3YLI3
DNA-directed RNA polymerase, omega subunit	2.7.7.6	rpoZ	TIGR00690
UMP kinase	2.7.4.22	pyrH	TIGR02075
menaquinone biosynthesis family protein			PF02621.9
aconitate hydratase 2	4.2.1.3	acnB	TIGR00117
conserved hypothetical protein			UniRef100_Q2UVY3
conserved hypothetical protein			UniRef100_Q1CT89
conserved hypothetical protein			UniRef100_O25470
outer membrane family protein			PF02521.9
conserved hypothetical protein			UniRef100_E1PZP3
outer membrane lipocarrier LolA family protein			PF03548.10
preprotein translocase, SecA subunit		secA	TIGR00963
ftsX-like permease family protein			PF02687.16
outer membrane family protein			PF02521.9
type I restriction modification DNA specificity domain protein			PF01420.14
cadmium-translocating P-type ATPase	3.6.3.3	cadA	TIGR01512
conserved hypothetical protein			UniRef100_A3YKH7
peptide deformylase	3.5.1.88	def	TIGR00079
ATP-dependent Clp endopeptidase, proteolytic subunit ClpP	3.4.21.92	clpP	TIGR00493
trigger factor	5.2.1.8	tig	TIGR00115
helicobacter outer membrane family protein			PF01856.12
neuraminyllactose-binding hemagglutinin family protein			PF05211.7
molybdenum cofactor biosynthesis protein C		moaC	TIGR00581
molybdenum cofactor biosynthesis protein Mog		mog	UniRef100_Q8EKM7
moaE family protein			PF02391.12
thiS family protein			PF02597.15
GTP cyclohydrolase II	3.5.4.25	ribA	TIGR00505
conserved hypothetical protein			PF13084.1
3,4-dihydroxy-2-butanone 4-phosphate synthase	4.1.99.12	ribB	UniRef100_Q9PHU4
glycosyltransferase 25 family protein			PF01755.12
conserved hypothetical protein			PF01863.12
tonB-dependent Receptor Plug domain protein			PF07715.10
holo-[acyl-carrier-protein] synthase	2.7.8.7	acpS	UniRef100_C3PAT6
flagellar basal body-associated FliL family protein			PF03748.9
RNA methyltransferase, RsmD family	2.1.1.-		TIGR00095
conserved hypothetical protein			UniRef100_A3YK65
S-adenosyl-L-methionine-dependent methyltransferase family protein			PF02636.12
metallo-beta-lactamase superfamily protein			PF00753.22
moeZ/MoeB domain protein			PF05237.8
motA/TolQ/ExbB proton channel family protein			PF01618.11
motility protein B		motB	UniRef100_P56427
conserved hypothetical protein			UniRef100_D7FEH5
substrate binding domain of ABC-type glycine betaine transport system family protein			PF04069.7
ABC transporter family protein			PF00005.22
conserved hypothetical protein			UniRef100_F2JB07
conserved hypothetical protein			UniRef100_E1S8Y2
excinuclease ABC subunit C	3.1.25.-	uvrC	TIGR00194
homoserine dehydrogenase	1.1.1.3		UniRef100_Q3SKI5
conserved hypothetical protein			PF02021.12
thioredoxin		trxA	TIGR01068
thioredoxin-disulfide reductase	1.8.1.9	trxB	TIGR01292
glycosyltransferase 25 family protein			PF01755.12
RNA recognition motif family protein			PF14259.1
ATP synthase F0, A subunit	3.6.3.14	atpB	TIGR01131
inosine-5'-monophosphate dehydrogenase	1.1.1.205	guaB	TIGR01302
aspartyl/glutamyl-tRNA(Asn/Gln) amidotransferase, A subunit	6.3.5.-	gatA	TIGR00132
dephospho-CoA kinase	2.7.1.24	coaE	TIGR00152
spermidine synthase	2.5.1.16	speE	UniRef100_O25503
conserved hypothetical protein			UniRef100_D6XQ79
ribosome-associated GTPase EngA		engA	TIGR03594
DNA-binding protein HU		hup	UniRef100_P05385
conserved hypothetical protein			UniRef100_E6S1H7
LPP20 lipofamily protein			PF02169.11
conserved hypothetical protein			UniRef100_E8QPX4
outer membrane transport family protein			PF03349.11
UDP-N-acetylglucosamine 4,6-dehydratase	4.2.1.-	pseB	TIGR03589
phosphopantothenoylcysteine decarboxylase / phosphopantothenate--cysteine ligase	4.1.1.36	coaBC	TIGR00521
conserved hypothetical protein			UniRef100_E8QPX7
thiamine-phosphate pyrophosphorylase	2.5.1.3	thiE	UniRef100_P71350
phosphomethylpyrimidine kinase	2.7.4.7	thiD	TIGR00097
hydroxyethylthiazole kinase	2.7.1.50	thiM	TIGR00694
type I site-specific deoxyribonuclease, HsdR family protein	3.1.21.3	hsdR	TIGR00348
type I restriction modification DNA specificity domain protein			PF01420.14
specificity subunit domain protein		hsdS	UniRef100_C9E5F9
type I restriction-modification system, M subunit	2.1.1.72	hsdM	TIGR00497
PAP2 superfamily protein			PF01569.16
conserved hypothetical protein			PF04373.8
ABC transporter family protein			PF00005.22
guanosine monophosphate reductase	1.7.1.7	guaC	TIGR01306
MBOAT, membrane-bound O-acyltransferase family protein			PF03062.14
conserved hypothetical protein			UniRef100_C7BZ33
phosphoheptose isomerase	5.3.1.28	gmhA	TIGR00441
bifunctional protein RfaE, domain I	2.7.1.-	rfaE	TIGR02198
ADP-glyceromanno-heptose 6-epimerase	5.1.3.20	rfaD	TIGR02197
D,D-heptose 1,7-bisphosphate phosphatase family protein		gmhB	TIGR00213
description family protein			PF13386.1
type III pantothenate kinase	2.7.1.33	coaX	UniRef100_O25533
plasminogen-binding protein pgbB		pgbB	UniRef100_O25534
putative 50S ribosomal protein L22			UniRef100_D6XQA7
dUTP diphosphatase family protein	3.6.1.23	dut	TIGR00576
transcription elongation factor GreA domain protein		greA	TIGR01462
lipid-A-disaccharide synthase	2.4.1.182	lpxB	TIGR00215
conserved hypothetical protein			UniRef100_D0IRX9
hydrogenase nickel insertion protein HypA		hypA	TIGR00100
flagellar hook protein FlgE		flgE	TIGR02489
CDP-diacylglycerol pyrophosphatase	3.6.1.26	cdh	TIGR00672
conserved hypothetical protein			UniRef100_F5K3I4
putative membrane protein			TMHMM
tat (twin-arginine translocation) pathway signal sequence domain protein			TIGR01409
catalase	1.11.1.6	katA	UniRef100_P77872
tonB-dependent Receptor Plug domain protein			PF07715.10
crossover junction endodeoxyribonuclease RuvC	3.1.22.4	ruvC	TIGR00228
conserved hypothetical protein			UniRef100_O25545
NYN domain protein			PF01936.13
hypothetical protein			default
putative domain protein			UniRef100_Q9ZLY5
holliday junction DNA helicase RuvA	3.6.4.12	ruvA	TIGR00084
conserved hypothetical protein			PF03961.8
integral membrane protein MviN		mviN	TIGR01695
cysteine--tRNA ligase	6.1.1.16	cysS	TIGR00435
vacuolating cytotoxin autotransporter		vacA	UniRef100_Q48245
ABC transporter family protein			PF00005.22
fecCD transport family protein			PF01032.13
short chain dehydrogenase family protein			PF00106.20
thioesterase superfamily protein			PF03061.17
addiction module toxin, RelE/StbE family protein			TIGR02385
conserved hypothetical protein			UniRef100_E8QGL4
addiction module toxin, RelE/StbE family protein			TIGR02385
conserved hypothetical protein			UniRef100_O25555
helicobacter outer membrane family protein			PF01856.12
conserved hypothetical protein			UniRef100_O25557
hydrogenase expression/formation protein HypD		hypD	TIGR00075
hydrogenase assembly chaperone HypC/HupF		hypC	TIGR00074
hydrogenase accessory protein HypB		hypB	TIGR00073
cupin domain protein			PF07883.6
acetokinase family protein			PF00871.12
acetate kinase	2.7.2.1	ackA	TIGR00016
phosphate acetyl/butaryl transferase family protein			PF01515.14
phosphate acetyl/butaryl transferase family protein			PF01515.14
phosphate acetyl/butaryl transferase family protein			PF01515.14
putative phosphotransacetylase			UniRef100_Q1CSW9
flagellar hook-length control FliK family protein			PF02120.11
flagellar hook capping - N-terminal region family protein			PF03963.9
flagellar hook-basal body family protein			TIGR03506
putative restriction endonuclease Hpy8I			UniRef100_Q9KGT7
eco57I restriction-modification methylase family protein			PF07669.6
uvrD/REP helicase N-terminal domain protein			PF00580.16
conserved hypothetical protein			UniRef100_D7FDE0
helicobacter outer membrane family protein			PF01856.12
helicobacter outer membrane family protein			PF01856.12
outer membrane family protein			PF02521.9
tonB dependent receptor family protein			PF00593.19
tonB-dependent Receptor Plug domain protein			PF07715.10
conserved hypothetical protein			UniRef100_E8QQ53
carbamoyl-phosphate synthase, large subunit	6.3.5.5	carB	TIGR01369
inhibitor of apoptosis-promoting Bax1 family protein			PF01027.15
glyceraldehyde-3-phosphate dehydrogenase, type I	1.2.1.-	gap	TIGR01534
vacuolating cytotoxin family protein			PF03077.9
helicobacter outer membrane family protein			PF01856.12
4-oxalocrotonate tautomerase enzyme family protein	5.3.2.-	dmpI	TIGR00013
recombination protein RecR		recR	TIGR00615
tRNA pseudouridine synthase, TruD family protein	5.4.99.-		TIGR00094
peptidase M48 family protein			PF01435.13
GTP cyclohydrolase I	3.5.4.16	folE	TIGR00063
polyprenyl synthetase family protein			PF00348.12
5'/3'-nucleotidase SurE	3.1.3.5	surE	TIGR00087
conserved hypothetical protein			UniRef100_Q17WX8
conserved hypothetical protein			UniRef100_E7A9W9
6-pyruvoyl tetrahydropterin synthase family protein			PF01242.14
4Fe-4S single cluster domain protein			PF13394.1
acetyltransferase family protein			PF00583.19
sugar (and other) transporter family protein			PF00083.19
conserved hypothetical protein			PF07510.6
conserved hypothetical protein			PF03235.9
amino ABC transporter, permease , 3-TM region, His/Glu/Gln/Arg/opine family domain protein			TIGR01726
bacterial extracellular solute-binding s, 3 family protein			PF00497.15
alanine racemase	5.1.1.1	alr	TIGR00492
amino acid carrier family protein		agcS	TIGR00835
pyridine nucleotide-disulfide oxidoreductase family protein			PF07992.9
rutC family protein PH0854			UniRef100_O58584
TRL-like family protein			PF13146.1
na+/H+ antiporter family protein			PF03553.9
conserved hypothetical protein			UniRef100_B2UU94
conserved hypothetical protein			UniRef100_Q1CSS3
putative SPOUT methyltransferase family protein			PF02590.12
acetyl-CoA carboxylase, carboxyl transferase, beta subunit	6.4.1.2	accD	TIGR00515
recO N terminal family protein			PF13114.1
competence/damage-inducible CinA C-terminal domain protein			TIGR00199
conserved hypothetical protein			UniRef100_Q1CSR8
oxygen-insensitive NADPH nitroreductase	1.-.-.-	rdxA	UniRef100_O25608
prolipoprotein diacylglyceryl transferase	2.4.99.-	lgt	TIGR00544
RNA pseudouridylate synthase family protein			PF00849.17
3-Deoxy-D-manno-octulosonic-acid transferase family protein			PF04413.11
putative zinc ribbon domain protein			PF02591.10
NIF3 family protein			PF01784.13
glycine--tRNA ligase, alpha subunit	6.1.1.14	glyQ	TIGR00388
NAD-dependent glycerol-3-phosphate dehydrogenase family protein			PF07479.9
acyl carrier protein		acpP	TIGR00517
50S ribosome-binding GTPase family protein			PF01926.18
conserved hypothetical protein			UniRef100_F2JEZ6
50S ribosome-binding GTPase family protein			PF01926.18
50S ribosome-binding GTPase family protein			PF01926.18
CRISPR associated Cas2 family protein			PF09827.4
heavy metal efflux pump, CzcA family protein			TIGR00914
biotin-lipoyl like family protein			PF13533.1
outer membrane efflux family protein			PF02321.13
glycine--tRNA ligase, beta subunit	6.1.1.14	glyS	TIGR00211
conserved hypothetical protein			UniRef100_Q17X04
2,3-bisphosphoglycerate-independent phosphoglycerate mutase	5.4.2.1	gpmI	TIGR01307
aspartyl/glutamyl-tRNA(Asn/Gln) amidotransferase, C subunit	6.3.5.-	gatC	TIGR00135
adenosylmethionine-8-amino-7-oxononanoate transaminase	2.6.1.62	bioA	TIGR00508
surA N-terminal domain protein			PF13623.1
cell division protein FtsA		ftsA	TIGR01174
cell division protein FtsZ		ftsZ	TIGR00065
peptidase M50 family protein			PF02163.17
exonuclease VII, large subunit			PF02601.10
putative membrane protein			TMHMM
putative pZ17b			UniRef100_Q6RWB5
PZ18b domain protein		pz18b	UniRef100_Q6RWB4
mechanosensitive ion channel family protein			PF00924.13
conserved hypothetical protein			UniRef100_B5Z7Y9
conserved hypothetical protein			UniRef100_C7BZN7
conserved hypothetical protein			PF09002.6
conserved hypothetical protein			UniRef100_B5Z7Z2
transposase IS200 like family protein			PF01797.11
transposase, IS605 OrfB family			TIGR01766
conserved hypothetical protein			UniRef100_B9XUC9
conserved hypothetical protein			UniRef100_B9Y286
conserved hypothetical protein			UniRef100_B6JNL8
conserved hypothetical protein			UniRef100_Q8KKC2
conserved hypothetical protein			PF08843.6
phage integrase family protein			PF00589.17
putative relaxase			UniRef100_B6JNM4
transposase, IS605 OrfB family			TIGR01766
transposase IS200 like family protein			PF01797.11
putative adenine specific DNA methyltransferase			UniRef100_B5Z834
cobQ/CobB/MinD/ParA nucleotide binding domain protein			PF01656.18
putative pZ8b			UniRef100_Q6RWC5
conserved hypothetical protein			UniRef100_Q17VB5
conserved hypothetical protein			UniRef100_O25649
relaxase/Mobilisation nuclease domain protein			PF03432.9
putative pZ11b			UniRef100_Q6RWC2
type IV secretory system Conjugative DNA transfer family protein			PF02534.9
transposase, IS605 OrfB family			TIGR01766
helix-turn-helix domain protein			PF12323.3
transposase IS200 like family protein			PF01797.11
phage integrase family protein			PF00589.17
putative integrase/recombinase			UniRef100_F2JB35
hypothetical protein			default
polyphosphate kinase 1	2.7.4.1	ppk1	TIGR03705
dihydroorotate dehydrogenase	1.3.98.1	pyrD	TIGR01036
peptidase M16 inactive domain protein			PF05193.16
dihydrodipicolinate synthase	4.2.1.52	dapA	TIGR00674
putative oxidoreductase			UniRef100_Q0PA83
putative membrane protein			TMHMM
CDP-diacylglycerol--glycerol-3-phosphate 3-phosphatidyltransferase	2.7.8.5	pgsA	TIGR00560
amino acid permease family protein			PF00324.16
peptidase Do family protein	3.4.21.-		TIGR02037
bifunctional enzyme IspD/IspF	4.6.1.12	ispDF	UniRef100_Q9PM68
response regulator			PF00072.19
5'-3' exonuclease, N-terminal resolvase-like domain protein			PF02739.11
conserved hypothetical protein			UniRef100_B6JL00
putative curved-DNA binding protein			UniRef100_A3YNC5
heat shock transcriptional regulator		hspR	UniRef100_A3YNC6
AAA domain family protein			PF07728.9
ferric uptake regulation protein		fur	UniRef100_O25671
conserved hypothetical protein			PF09917.4
conserved hypothetical protein			TIGR00022
putative flagellar motor switch protein			UniRef100_A3YKV6
flagellar motor switch protein FliM		fliM	TIGR01397
RNA polymerase sigma factor, FliA/WhiG family protein			TIGR02479
conserved hypothetical protein			UniRef100_Q17WS8
cobQ/CobB/MinD/ParA nucleotide binding domain protein			PF01656.18
flagellar biosynthesis protein FlhF		flhF	TIGR03499
2-amino-4-hydroxy-6-hydroxymethyldihydropteridine diphosphokinase	2.7.6.3	folK	TIGR01498
metallopeptidase M24 family protein			PF00557.19
3-dehydroquinate dehydratase, type II	4.2.1.10	aroQ	TIGR01088
O-Antigen ligase family protein			PF04932.10
ribosomal protein S15		rpsO	TIGR00952
flagellar biosynthesis protein FlhA		flhA	TIGR01398
conserved hypothetical protein			UniRef100_A3YMD0
response regulator			UniRef100_O25684
conserved hypothetical protein			UniRef100_Q9PP77
acetate--CoA ligase	6.2.1.1	acs	TIGR02188
conserved hypothetical protein			PF02576.12
ribosome-binding factor A		rbfA	TIGR00082
translation initiation factor IF-2		infB	TIGR00487
conserved hypothetical protein			PF04296.8
homoserine kinase	2.7.1.39	thrB	TIGR00191
putative universal bacterial protein YeaZ			UniRef100_E6S5D6
UDP-3-O-[3-hydroxymyristoyl] N-acetylglucosamine deacetylase	3.5.1.-	lpxC	TIGR00325
septum formation inhibitor MinC, C-terminal domain protein			PF03775.11
conserved hypothetical protein			UniRef100_O25694
helicobacter outer membrane family protein			PF01856.12
helicobacter outer membrane family protein			PF01856.12
conserved hypothetical protein			UniRef100_B6JKW6
3-methyl-2-oxobutanoate hydroxymethyltransferase	2.1.2.11	panB	TIGR00222
holliday junction DNA helicase RuvB	3.6.4.12	ruvB	TIGR00635
twin arginine-targeting protein translocase TatB		tatB	TIGR01410
twin arginine-targeting protein translocase TatC		tatC	TIGR00945
tRNA ribosyltransferase-isomerase	5.-.-.-	queA	TIGR00113
16S rRNA (guanine(527)-N(7))-methyltransferase GidB	2.1.1.170	gidB	TIGR00138
conserved hypothetical protein			UniRef100_Q1CUC2
conserved hypothetical protein			UniRef100_E6NJQ9
helicobacter outer membrane family protein			PF01856.12
conserved hypothetical protein			UniRef100_P71403
ribosomal protein L11 methyltransferase	2.1.1.-	prmA	TIGR00406
ATP-dependent zinc metalloprotease FtsH	3.4.24.-	ftsH	UniRef100_A3YMJ1
conserved hypothetical protein			UniRef100_O07680
CDP-diacylglycerol-serine O-phosphatidyltransferase	2.7.8.8	pssA	TIGR00473
copper-translocating P-type ATPase	3.6.3.4		TIGR01511
COP-associated protein		copP	UniRef100_Q48271
putative putative			UniRef100_Q9ZM71
putative purine nucleoside phosphorylase			UniRef100_A7H0K2
conserved hypothetical protein			UniRef100_E6NJR9
high-affinity nickel-transport protein nixA		nixA	UniRef100_Q48262
conserved hypothetical protein			UniRef100_Q1CUD6
AAA ATPase domain protein			PF13175.1
restriction endonuclease family protein			PF04471.7
neuraminyllactose-binding hemagglutinin family protein			PF05211.7
ABC transporter family protein			PF00005.22
outer membrane family protein			PF02521.9
aspartate carbamoyltransferase	2.1.3.2	pyrB	TIGR00670
conserved hypothetical protein			UniRef100_E1PYF8
hemolysin TlyA family protein			TIGR00478
riboflavin biosynthesis protein RibF	2.7.1.26	ribF	TIGR00083
transketolase	2.2.1.1	tkt	TIGR00232
conserved hypothetical protein			PF01930.12
ftsK/SpoIIIE family protein			PF01580.13
sugar (and other) transporter family protein			PF00083.19
flagellar basal-body rod protein		flgG2	UniRef100_A3ZIE0
conserved hypothetical protein			UniRef100_D7FF13
transposase, IS605 OrfB family			TIGR01766
conserved hypothetical protein			UniRef100_O25726
transposase IS200 like family protein			PF01797.11
putative beta-lactamase hcpC			UniRef100_O25728
KHG/KDPG aldolase	4.1.2.14	eda	UniRef100_P0A957
phosphogluconate dehydratase	4.2.1.12	edd	TIGR01196
glucose-6-phosphate dehydrogenase, NAD binding domain protein			PF00479.17
6-phosphogluconolactonase	3.1.1.31	pgl	TIGR01198
glucokinase	2.7.1.2	glk	TIGR00749
zinc-binding dehydrogenase family protein			PF00107.21
glycosyl transferase 8 family protein			PF01501.15
conserved hypothetical protein			UniRef100_O25734
helicobacter outer membrane family protein			PF01856.12
pyruvate synthase subunit porC	1.2.7.1	porC	UniRef100_O05650
acceptor oxidoreductase, delta subunit, pyruvate/2-ketoisovalerate family protein			TIGR02179
pyruvate synthase subunit porA	1.2.7.1	porA	UniRef100_O05651
thiamine pyrophosphate enzyme, C-terminal TPP binding domain protein			PF02775.16
adenylosuccinate lyase	4.3.2.2	purB	TIGR00928
helicobacter outer membrane family protein			PF01856.12
excinuclease ABC subunit B	3.1.25.-	uvrB	TIGR00631
conserved hypothetical protein			UniRef100_O25741
conserved hypothetical protein			PF12033.3
sel1 repeat family protein			PF08238.7
gamma-glutamyltransferase	2.3.2.2	ggt	TIGR00066
flagellar hook-associated protein FlgK		flgK	TIGR02492
conserved hypothetical protein			UniRef100_F4D2A1
DNA (cytosine-5-)-methyltransferase family protein	2.1.1.37	dcm	TIGR00675
anti-sigma-28 factor, FlgM family protein			PF04316.8
conserved hypothetical protein			UniRef100_F2J8I5
FKBP-type peptidyl-prolyl cis-trans isomerase slyD	5.2.1.8	slyD	UniRef100_O25748
tetratricopeptide repeat family protein			PF13432.1
ompA family protein			PF00691.15
tol-Pal system beta propeller repeat protein TolB		tolB	TIGR02800
tonB C terminal family protein			PF13103.1
conserved hypothetical protein			UniRef100_O25753
exbD/tolR family transport protein		exbD3	UniRef100_A3ZKV3
motA/TolQ/ExbB proton channel family protein			PF01618.11
ATP synthase F1, epsilon subunit	3.6.3.14	atpC	TIGR01216
ATP synthase F1, beta subunit	3.6.3.14	atpD	TIGR01039
ATP synthase F1, gamma subunit	3.6.3.14	atpG	TIGR01146
ATP synthase F1, alpha subunit	3.6.3.14	atpA	TIGR00962
ATP synthase delta (OSCP) subunit			PF00213.13
ATP synthase B/B' CF family protein			PF00430.13
ATP synthase B/B' CF family protein			PF00430.13
parB/RepB/Spo0J family partition domain protein			TIGR00180
cobQ/CobB/MinD/ParA nucleotide binding domain protein			PF01656.18
biotin--[acetyl-CoA-carboxylase] ligase	6.3.4.15		TIGR00121
methionyl-tRNA formyltransferase	2.1.2.9	fmt	TIGR00460
AAA domain protein			PF13166.1
conserved hypothetical protein			PF09903.4
putative membrane protein			TMHMM
conserved hypothetical protein			UniRef100_B6JMY4
conserved hypothetical protein			UniRef100_E6NEX3
putative putative			UniRef100_Q9ZK68
ribosomal protein L19		rplS	TIGR01024
tRNA (guanine(37)-N(1))-methyltransferase		trmD	TIGR00088
16S rRNA processing protein RimM		rimM	TIGR02273
KH domain protein			PF13083.1
ribosomal protein S16		rpsP	TIGR00002
signal recognition particle protein		ffh	TIGR00959
valine--tRNA ligase	6.1.1.9	valS	TIGR00422
flagellar assembly factor FliW 2		fliW2	UniRef100_O25929
undecaprenyldiphospho-muramoylpentapeptide beta-N-acetylglucosaminyltransferase	2.4.1.227	murG	TIGR01133
helicobacter outer membrane family protein			PF01856.12
helicobacter outer membrane family protein			PF01856.12
pyrroline-5-carboxylate reductase	1.5.1.2	proC	TIGR00112
fic/DOC family protein			PF02661.13
conserved hypothetical protein			PF02130.12
flavodoxin			TIGR01752
conserved hypothetical protein			PF09335.6
cytochrome oxidase maturation protein, cbb3-type		ccoS	TIGR00847
pyridine nucleotide-disulfide oxidoreductase family protein			PF07992.9
major Facilitator Superfamily protein			PF07690.11
phosphoglucose isomerase family protein			PF00342.14
outer membrane family protein			PF02521.9
carbon starvation CstA family protein			PF02554.9
amino ABC transporter, permease , 3-TM region, His/Glu/Gln/Arg/opine family domain protein			TIGR01726
amino ABC transporter, permease , 3-TM region, His/Glu/Gln/Arg/opine family domain protein			TIGR01726
ABC transporter family protein			PF00005.22
putative amino-acid transporter periplasmic solute-binding protein			UniRef100_A3YNJ9
conserved hypothetical protein			UniRef100_B5Z8G8
glucose/galactose transporter WARNING family protein		gluP	TIGR01272
permease family protein			PF00860.15
helicobacter outer membrane family protein			PF01856.12
conserved hypothetical protein			UniRef100_D7FCG8
purine nucleoside phosphorylase	2.4.2.1	deoD	TIGR00107
phosphopentomutase	5.4.2.7	deoB	TIGR01696
nucleoside transporter, NupC family protein			TIGR00804
sugar (and other) transporter family protein			PF00083.19
PP-loop family protein			PF01171.15
sodium/hydrogen exchanger family protein			PF00999.16
matE family protein			PF01554.13
major Facilitator Superfamily protein			PF07690.11
eukaryotic-type carbonic anhydrase family protein			PF00194.16
conserved hypothetical protein			PF05917.6
conserved hypothetical protein			PF05917.6
aspartate-semialdehyde dehydrogenase	1.2.1.11	asd	TIGR01296
histidine--tRNA ligase	6.1.1.21	hisS	TIGR00442
lipopolysaccharide heptosyltransferase II	2.4.-.-	rfaF	TIGR02195
putative secreted protein involved in flagellar motility			UniRef100_O25803
aldo/keto reductase family protein			PF00248.16
translation elongation factor G		fusA	TIGR00484
ribosomal protein S7		rpsG	TIGR01029
ribosomal protein S12		rpsL	TIGR00981
DNA-directed RNA polymerase, beta'' subunit	2.7.7.6		TIGR02388
ribosomal protein L7/L12		rplL	TIGR00855
ribosomal L10 family protein			PF00466.15
ribosomal protein L1		rplA	TIGR01169
ribosomal protein L11		rplK	TIGR01632
transcription termination/antitermination factor NusG		nusG	TIGR00922
preprotein translocase, SecE subunit		secE	TIGR00964
ribosomal protein L33		rpmG	TIGR01023
translation elongation factor Tu		tuf	TIGR00485
ABC transporter family protein			PF00005.22
HAD hydrolase, IA, variant 1 family protein			TIGR01549
D12 class N6 adenine-specific DNA methyltransferase family protein			PF02086.10
HNH endonuclease family protein			PF01844.18
serine O-acetyltransferase	2.3.1.30	cysE	TIGR01172
ATP synthase subunit C family protein			PF00137.16
polyribonucleotide nucleotidyltransferase	2.7.7.8	pnp	TIGR03591
putative phosphoribosyltransferase			UniRef100_C7C0C0
conserved hypothetical protein			UniRef100_O25814
ostA-like family protein			PF03968.9
RDD family protein			PF06271.7
phosphoribosylamine--glycine ligase	6.3.4.13	purD	TIGR00877
ABC transporter family protein			PF00005.22
di-trans,poly-cis-decaprenylcistransferase	2.5.1.31	uppS	TIGR00055
4Fe-4S dicluster domain protein			PF13534.1
rhodanese-like domain protein			PF00581.15
uroporphyrinogen-III synthase HemD family protein			PF02602.10
crcB-like family protein			PF02537.10
radical SAM superfamily protein			PF04055.16
cytochrome c-553			UniRef100_O25825
RNA pyrophosphohydrolase	3.6.1.-	rppH	UniRef100_Q9PHT5
aspartate kinase, monofunctional class	2.7.2.4		TIGR00656
DNA replication regulator family protein			PF12163.3
DNA polymerase III, delta subunit			PF13177.1
dihydropteroate synthase	2.5.1.15	folP	TIGR01496
conserved hypothetical protein			UniRef100_Q1CS30
sugar transport family protein			PF06800.7
dolichyl-phosphate-mannose-mannosyltransferase family protein			PF13231.1
conserved hypothetical protein			PF04368.8
carbamoyl-phosphate synthase, small subunit	6.3.5.5	carA	TIGR01368
formamidase	3.5.1.49	amiF	UniRef100_O25836
septum formation protein Maf		maf	TIGR00172
alanine--tRNA ligase	6.1.1.7	alaS	TIGR00344
conserved hypothetical protein			PF04325.8
hypothetical protein			default
helicobacter outer membrane family protein			PF01856.12
ribosomal protein S18		rpsR	TIGR00165
single-stranded DNA-binding protein		ssb	UniRef100_O25841
ribosomal protein S6		rpsF	TIGR00166
protein HP_1247			UniRef100_O25842
RNB domain protein			PF00773.14
shikimate 5-dehydrogenase	1.1.1.25	aroE	TIGR00507
bacterial SH3 domain protein			PF08239.6
binding--dependent transport system inner membrane component family protein			PF00528.17
bacterial extracellular solute-binding s, 5 Middle family protein			PF00496.17
tryptophan--tRNA ligase	6.1.1.2	trpS	TIGR00233
methyltransferase domain protein			PF08241.7
preprotein translocase, SecG subunit		secG	TIGR00810
ribosome recycling factor		frr	TIGR00496
orotate phosphoribosyltransferase	2.4.2.10	pyrE	TIGR01367
RDD family protein			PF06271.7
sir2 family protein			PF02146.12
NADH-ubiquinone/plastoquinone oxidoreductase, chain 3 family protein			PF00507.14
NADH-quinone oxidoreductase subunit 6	1.6.99.5	nqo6	UniRef100_Q56218
NADH (or F420H2) dehydrogenase, subunit C family protein		nuoC	TIGR01961
NADH dehydrogenase (quinone), D subunit	1.6.99.5	nuoD	TIGR01962
putative nADH-ubiquinone oxidoreductase, chain E			UniRef100_C7C0G9
putative nADH dehydrogenase I chain F			UniRef100_D7FC65
2Fe-2S iron-sulfur cluster binding domain protein			PF00111.22
NADH dehydrogenase family protein			PF00146.16
NADH-quinone oxidoreductase, chain I family protein			TIGR01971
NADH-ubiquinone/plastoquinone oxidoreductase chain 6 family protein			PF00499.15
NADH-ubiquinone/plastoquinone oxidoreductase chain 4L family protein			PF00420.19
proton-translocating NADH-quinone oxidoreductase, chain L family protein	1.6.-.-		TIGR01974
proton-translocating NADH-quinone oxidoreductase, chain M family protein			TIGR01972
proton-translocating NADH-quinone oxidoreductase, chain N family protein			TIGR01770
tetratricopeptide repeat family protein			PF13428.1
putative phospho-sugar mutase			UniRef100_A3ZGQ1
telomere-length maintenance and DNA damage repair family protein			PF11640.3
tryptophan synthase, alpha subunit	4.2.1.20	trpA	TIGR00262
tryptophan synthase, beta subunit	4.2.1.20	trpB	TIGR00263
indole-3-glycerol phosphate synthase family protein			PF00218.16
anthranilate phosphoribosyltransferase	2.4.2.18	trpD	TIGR01245
glutamine amidotransferase of anthranilate synthase/aminodeoxychorismate synthase family protein			TIGR00566
anthranilate synthase component I	4.1.3.27	trpE	TIGR00565
glycosyltransferase 9 family protein			PF01075.12
glycosyltransferase 9 family protein			PF01075.12
5'-nucleotidase, lipoprotein e(P4) family			TIGR01533
yceI-like domain protein			PF04264.8
TENA/THI-4/PQQC family protein			PF03070.11
conserved hypothetical protein			UniRef100_O25875
putative membrane protein			TMHMM
nicotinamide mononucleotide transporter PnuC family protein		pnuC	TIGR01528
thiamine pyrophosphokinase	2.7.6.2		TIGR01378
ribosomal protein L17		rplQ	TIGR00059
DNA-directed RNA polymerase, alpha subunit	2.7.7.6	rpoA	TIGR02027
ribosomal protein S4		rpsD	TIGR01017
30S ribosomal protein S11		rpsK	TIGR03632
30S ribosomal protein S13		rpsM	TIGR03631
translation initiation factor IF-1		infA	TIGR00008
methionine aminopeptidase, type I	3.4.11.18	map	TIGR00500
preprotein translocase, SecY subunit		secY	TIGR00967
ribosomal protein L15		rplO	TIGR01071
ribosomal protein S5		rpsE	TIGR01021
ribosomal protein L18		rplR	TIGR00060
ribosomal protein L6		rplF	TIGR03654
30S ribosomal protein S8		rpsH	UniRef100_A8FP07
50S ribosomal protein L5		rplE	UniRef100_P08895
ribosomal protein L24		rplX	TIGR01079
ribosomal protein L14		rplN	TIGR01067
30S ribosomal protein S17		rpsQ	TIGR03635
ribosomal protein L29		rpmC	TIGR00012
ribosomal protein L16		rplP	TIGR01164
ribosomal protein S3		rpsC	TIGR01009
ribosomal protein L22		rplV	TIGR01044
ribosomal protein S19		rpsS	TIGR01050
ribosomal protein L2		rplB	TIGR01171
ribosomal L23 family protein			PF00276.15
50S ribosomal protein L4		rplD	TIGR03953
50S ribosomal protein L3		rplC	TIGR03625
ribosomal protein S10		rpsJ	TIGR01049
AAA domain protein			PF13173.1
ribonuclease HII family protein			PF01351.13
conserved hypothetical protein			UniRef100_O25881
conserved hypothetical protein			UniRef100_C7C0M8
fumarate hydratase, class II	4.2.1.2	fumC	TIGR00979
ytkA-like family protein			PF13115.1
outer membrane efflux family protein			PF02321.13
hlyD secretion family protein			PF12700.2
heavy metal efflux pump, CzcA family protein			TIGR00914
branched-chain amino acid transport family protein			PF05437.7
azaleucine resistance protein AzlC		azlC	TIGR00346
chaperone protein DnaJ		dnaJ	TIGR02349
conserved hypothetical protein			UniRef100_E8QRA3
NYN domain protein			PF01936.13
tRNA (5-methylaminomethyl-2-thiouridylate)-methyltransferase	2.1.1.61	trmU	TIGR00420
nicotinate (nicotinamide) nucleotide adenylyltransferase	2.7.7.18	nadD	TIGR00482
dnaJ domain protein			PF00226.26
putative nickel-responsive regulator			UniRef100_O25896
tonB-system energizer ExbB		exbB	TIGR02805
tonB system transport protein ExbD		expD	TIGR02804
tonB family C-terminal domain protein			TIGR01352
helicobacter outer membrane family protein			PF01856.12
integral membrane TerC family protein			PF03741.11
magnesium and cobalt transport protein CorA		corA	TIGR00383
phosphoglycerate kinase	2.7.2.3	pgk	UniRef100_Q9PMQ5
glyceraldehyde-3-phosphate dehydrogenase, type I	1.2.1.-	gap	TIGR01534
uracil-DNA glycosylase	3.2.2.27	ung	TIGR00628
1-acylglycerol-3-phosphate O-acyltransferases domain protein	2.3.1.51		TIGR00530
conserved hypothetical protein			UniRef100_B6JNI6
C-terminal processing peptidase family protein	3.4.21.-		TIGR00225
conserved hypothetical protein			UniRef100_Q2UW00
DNA methylase family protein			PF01555.13
putative adenine specific DNA methyltransferase 2			UniRef100_Q17Z73
N-6 DNA Methylase family protein			PF02384.11
nicotinate-nucleotide diphosphorylase	2.4.2.19	nadC	TIGR00078
quinolinate synthetase complex, A subunit	2.5.1.72	nadA	TIGR00550
phosphatidylserine decarboxylase	4.1.1.65	psd	TIGR00163
conserved hypothetical protein			UniRef100_E1Q1I8
conserved hypothetical protein			UniRef100_B6JNM9
ubiA prenyltransferase family protein			PF01040.13
competence family protein			PF03772.11
replicative DNA helicase	3.6.4.12	dnaB	TIGR00665
conserved hypothetical protein			UniRef100_P56176
his Kinase A domain protein			PF00512.20
transcriptional regulatory , C terminal family protein			PF00486.23
putative typeIIS restriction enzyme			UniRef100_E6S479
modification methylase MboII	2.1.1.72	mboIIM	UniRef100_P23192
DNA methylase family protein			PF01555.13
DNA methylase family protein			PF01555.13
DNA methylase family protein			PF01555.13
DEAD/DEAH box helicase family protein			PF00270.24
rod shape-determining MreC family protein			PF04085.9
cell shape determining , MreB/Mrl family protein			TIGR00904
ATP-dependent Clp protease, ATP-binding subunit ClpX		clpX	TIGR00382
acyl-[acyl-carrier-protein]-UDP-N-acetylglucosamine O-acyltransferase	2.3.1.129	lpxA	TIGR01852
beta-hydroxyacyl-(acyl-carrier-protein) dehydratase FabZ	4.2.1.-	fabZ	TIGR01750
flagellar assembly factor FliW 2		fliW2	UniRef100_O25929
outer membrane assembly lipoYfiO family protein		yfiO	TIGR03302
ATP-dependent protease La	3.4.21.53	lon	TIGR00763
NAD binding domain of 6-phosphogluconate dehydrogenase family protein			PF03446.10
conserved hypothetical protein			UniRef100_C7C0U4
DNA/RNA non-specific endonuclease family protein			PF01223.18
type I restriction modification DNA specificity domain protein			PF01420.14
conserved hypothetical protein			UniRef100_O25935
fructose-1-6-bisphosphatase family protein			PF00316.15
ribulose-phosphate 3-epimerase	5.1.3.1	rpe	TIGR01163
exonuclease, DNA polymerase III, epsilon subunit family domain protein	2.7.7.7		TIGR00573
hypothetical protein			default
conserved hypothetical protein			UniRef100_B6JN59
conserved hypothetical protein			UniRef100_F4D4C1
conserved hypothetical protein			UniRef100_E8QE06
fibronectin-binding A family protein			PF05833.6
recF/RecN/SMC N terminal domain protein			PF02463.14
ATP-NAD kinase family protein			PF01513.16
helicobacter outer membrane family protein			PF01856.12
conserved hypothetical protein			PF07510.6
conserved hypothetical protein			PF03235.9
alanine dehydrogenase	1.4.1.1		UniRef100_Q5SLS7
arginase	3.5.3.1	rocF	TIGR01229
tonB-dependent Receptor Plug domain protein			PF07715.10
conserved hypothetical protein			PF01863.12
type I site-specific deoxyribonuclease, HsdR family protein	3.1.21.3	hsdR	TIGR00348
type I restriction-modification system, M subunit	2.1.1.72	hsdM	TIGR00497
conserved hypothetical protein			UniRef100_B9Y0U5
conserved hypothetical protein			UniRef100_B9Y0U5
biotin synthase	2.8.1.6	bioB	TIGR00433
yihY family inner membrane domain protein		yihY	TIGR00765
conserved hypothetical protein			UniRef100_E6S2Q1
putative phospho-2-dehydro-3-heoxyheptonate aldolase			UniRef100_A5UEH0
conserved hypothetical protein			PF07510.6
DHH family protein			PF01368.15
conserved hypothetical protein			UniRef100_O34461
conserved hypothetical protein			UniRef100_O34995
7-cyano-7-deazaguanine reductase	1.7.1.13	queF	TIGR03139
oligomerisation domain protein			PF02410.10
tRNA dimethylallyltransferase	2.5.1.75	miaA	TIGR00174
glycosyl transferase 8 family protein			PF01501.15
sulfatase family protein			PF00884.18
sulfatase family protein			PF00884.18
UDP-N-acetylenolpyruvoylglucosamine reductase	1.1.1.158	murB	TIGR00179
flagellar biosynthetic protein FliQ		fliQ	TIGR01402
flagellum-specific ATP synthase	3.6.3.14	fliI	UniRef100_O07025
type II/IV secretion system family protein			PF00437.15
isoleucine--tRNA ligase	6.1.1.5	ileS	TIGR00392
conserved hypothetical protein			UniRef100_O25966
conserved hypothetical protein			UniRef100_D6XRS7
conserved hypothetical protein			UniRef100_O25968
conserved hypothetical protein			UniRef100_Q1CRK4
conserved hypothetical protein			UniRef100_E1Q1Z3
23S rRNA m2A2503 methyltransferase	2.1.1.-	rlmN	TIGR00048
sugar isomerase, KpsF/GutQ family protein			TIGR00393
conserved hypothetical family protein			TIGR00649
dimethyladenosine transferase	2.1.1.-	ksgA	TIGR00755
hypothetical protein			default
conserved hypothetical protein			UniRef100_E1Q281
formyltetrahydrofolate deformylase	3.5.1.10	purU	TIGR00655
signal peptide peptidase SppA, 36K type	3.4.-.-	sppA	TIGR00706
conserved hypothetical protein			UniRef100_D0IU83
conserved hypothetical protein			UniRef100_E1Q4I0
conserved hypothetical protein			UniRef100_C7C0Y1
conserved hypothetical protein			UniRef100_E6NFM1
conserved hypothetical protein			UniRef100_E6NFM1
putative membrane protein			TMHMM
conserved hypothetical protein			UniRef100_Q1CRI9
cyclophilin type peptidyl-prolyl cis-trans isomerase/CLD family protein			PF00160.16
carbon storage regulator		csrA	TIGR00202
4-(cytidine 5'-diphospho)-2-C-methyl-D-erythritol kinase	2.7.1.148	ispE	TIGR00154
ssrA-binding protein		smpB	TIGR00086
tonB-system energizer ExbB		exbB	TIGR02805
biopolymer transport ExbD/TolR family protein			PF02472.11
ribonuclease P protein component	3.1.26.5	rnpA	TIGR00188
haemolytic domain protein			PF01809.13
membrane protein insertase, YidC/Oxa1 family, N-terminal domain		yidC	TIGR03593
putative spoIIIJ-associated protein			UniRef100_D7FBT5
tRNA modification GTPase TrmE	3.6.-.-	trmE	TIGR00450
helicobacter outer membrane family protein			PF01856.12
hypothetical protein			default
LPP20 lipofamily protein			PF02169.11
conserved hypothetical protein			UniRef100_Q1CR95
LPP20 lipoprotein		lpp20	UniRef100_P0A0V1
conserved hypothetical protein			PF13036.1
hypothetical protein			default
thioredoxin		trxA	UniRef100_A3YKL9
pseudouridine synthase family protein	5.4.99.-		TIGR00093
DNA polymerase III, alpha subunit	2.7.7.7	dnaE	TIGR00594
cytochrome c551 peroxidase	1.11.1.5	ccpA-2	UniRef100_Q749D0
META domain protein			PF03724.11
conserved hypothetical protein			PF03886.8
mce related family protein			PF02470.15
ABC transporter family protein			PF00005.22
conserved hypothetical family protein			TIGR00056
helicobacter outer membrane family protein			PF01856.12
branched-chain amino acid aminotransferase	2.6.1.42	ilvE	TIGR01123
helicobacter outer membrane family protein			PF01856.12
DNA polymerase I family protein	2.7.7.7	polA	TIGR00593
type I restriction modification DNA specificity domain protein			PF01420.14
N-6 DNA Methylase family protein			PF02384.11
putative amidophosphoribosyltransferase			UniRef100_E7G0T5
thymidylate kinase	2.7.4.9	tmk	TIGR00041
pantetheine-phosphate adenylyltransferase	2.7.7.3	coaD	TIGR01510
polyprenyl P-hydroxybenzoate and phenylacrylic acid decarboxylase family protein	4.1.1.-		TIGR00421
flagella basal body P-ring formation protein FlgA		flgA	TIGR03170
uvrD/REP helicase N-terminal domain protein			PF00580.16
TPR repeat family protein			PF13414.1
serine--tRNA ligase	6.1.1.11	serS	TIGR00414
carbon-nitrogen hydrolase family protein			PF00795.17
exonuclease VII small subunit			PF02609.11
ubiquinone/menaquinone biosynthesis methyltransferase family protein	2.1.1.-		TIGR01934
copper resistance D family protein			PF05425.8
conserved hypothetical protein			PF01205.14
ABC-2 type transporter family protein			PF01061.19
ABC-2 transporter family protein			PF12698.2
hlyD secretion family protein			PF00529.15
outer membrane efflux family protein			PF02321.13
transporter associated domain protein			PF03471.12
phosphate transporter family protein			PF01384.15
nifU-like domain protein			PF01106.12
conserved hypothetical protein			UniRef100_E6NGS5
UDP-N-acetylmuramyl-tripeptide synthetase family protein		murE	TIGR01085
transaldolase	2.2.1.2	tal	TIGR00876
ribosomal protein L25, Ctc-form			TIGR00731
peptidyl-tRNA hydrolase	3.1.1.29	pth	TIGR00447
putative permease YjgP/YjgQ family protein			PF03739.9
PLD-like domain protein			PF13091.1
helicobacter outer membrane family protein			PF01856.12
heavy metal translocating P-type ATPase family protein	3.6.3.-		TIGR01525
putative membrane protein			TMHMM
methyltransferase small domain protein			PF05175.9
ribD C-terminal domain protein			PF01872.12
sodium/glutamate symporter		gltS	TIGR00210
saccharopine dehydrogenase family protein			PF03435.13
cytochrome c oxidase accessory protein CcoG		ccoG	TIGR02745
acyl-phosphate glycerol 3-phosphate acyltransferase	2.3.1.-	plsY	TIGR00023
folB domain protein			TIGR00526
putative iron-regulated outer membrane protein FrpB4			UniRef100_D0IUF8
tonB dependent receptor family protein			PF00593.19
L-seryl-tRNA selenium transferase family protein			PF03841.8
transcription termination factor NusA		nusA	TIGR01953
conserved hypothetical protein			UniRef100_B2UVR3
eco57I restriction-modification methylase family protein			PF07669.6
putative type I DNA modification enzyme			UniRef100_F2JFK4
conserved hypothetical protein			UniRef100_O26048
conserved hypothetical protein			UniRef100_O26049
DEAD/DEAH box helicase family protein			PF00270.24
putative adenine specific DNA methyltransferase			UniRef100_D7FBK8
DNA methylase family protein			PF01555.13
DEAD/DEAH box helicase family protein			PF00270.24
conserved hypothetical protein			UniRef100_E8QEA8
exodeoxyribonuclease III	3.1.11.2	xth	TIGR00195
helicobacter outer membrane family protein			PF01856.12
putative periplasmic competence protein			UniRef100_B5Z9E2
chromosomal replication initiator protein DnaA		dnaA	TIGR00362
phosphorylase superfamily protein			PF01048.15
conserved hypothetical protein			UniRef100_P64666
glutamine-fructose-6-phosphate transaminase	2.6.1.16	glmS	TIGR01135
thymidylate synthase, flavin-dependent	2.1.1.148	thyX	TIGR02170
conserved hypothetical protein			UniRef100_D7FGF8
transposase, IS605 OrfB family			TIGR01766
transposase IS200 like family protein			PF01797.11
putative N-6 Adenine-specific DNA methylase domain protein			UniRef100_C7C1A9
conserved hypothetical protein			UniRef100_Q1CR69
putative ubiquinol-cytochrome C reductase cytochrome C subunit			UniRef100_E5Z8D8
cytochrome b(C-terminal)/b6/petD family protein			PF00032.12
ubiquinol-cytochrome c reductase, iron-sulfur subunit	1.10.2.2	petA	TIGR01416
transcription-repair coupling factor	3.6.1.-	mfd	TIGR00580
polymer-forming cytoskeletal family protein			PF04519.8
peptidase M23 family protein			PF01551.17
peptidase M23 family protein			PF01551.17
bifunctional FolC family protein	6.3.2.-	folC	TIGR01499
lipopolysaccharide-assembly family protein			PF04390.7
leucine--tRNA ligase	6.1.1.4	leuS	TIGR00396
putative membrane protein			TMHMM
-export membrane protein SecF		secF	TIGR00966
-export membrane protein SecD		secD	TIGR01129
preprotein translocase, YajC subunit		yajC	TIGR00739
na+/H+ antiporter NhaA		nhaA	TIGR00773
uvrD/REP helicase N-terminal domain protein			PF00580.16
ribosomal protein S2		rpsB	TIGR01011
translation elongation factor Ts		tsf	TIGR00116
penicillin binding transpeptidase domain protein			PF00905.17
flagellar hook-basal body complex protein FliE		fliE	TIGR00205
flagellar basal-body rod protein FlgC		flgC	TIGR01395
flagellar basal-body rod protein FlgB		flgB	TIGR01396
cell cycle family protein			PF01098.14
periplasmic binding family protein			PF01497.13
periplasmic binding family protein			PF01497.13
putative peroxiredoxin			UniRef100_P21762
NLPA lipofamily protein			PF03180.9
hypothetical protein			default
penicillin-binding protein 2		mrdA	TIGR03423
putative membrane protein			TMHMM
ribosome biogenesis GTP-binding protein YsxC		ysxC	TIGR03598
lipopolysaccharide transport periplasmic protein LptA		lptA	TIGR03002
conserved hypothetical protein			UniRef100_E8QKW1
3-deoxy-D-manno-octulosonate 8-phosphate phosphatase, YrbI family protein	3.1.3.45		TIGR01670
rare lipoA family protein		rlpA	TIGR00413
lysM domain protein			PF01476.15
hydrolase, TatD family protein			TIGR00010
riboflavin synthase, alpha subunit	2.5.1.9	ribE	TIGR00187
flhB HrpN YscU SpaS family protein			PF01312.14
ABC transporter family protein			PF00005.22
binding--dependent transport system inner membrane component family protein			PF00528.17
glycosyl transferase 8 family protein			PF01501.15
conserved hypothetical protein			UniRef100_O26099
PAP2 superfamily protein			PF01569.16
glycosyl transferase 4 family protein			PF00953.16
pyridoxine 5'-phosphate synthase	2.6.99.2	pdxJ	TIGR00559
4-hydroxythreonine-4-phosphate dehydrogenase	1.1.1.262	pdxA	TIGR00557
metallohydrolase, glycoprotease/Kae1 family protein			TIGR00329
flagellar basal-body rod protein FlgF		flgF	TIGR02490
putative membrane protein			TMHMM
ubiquinol-cytochrome C chaperone family protein			PF03981.7
ubiquinol-cytochrome C chaperone family protein			PF03981.7
ubiquinol-cytochrome C chaperone family protein			PF03981.7
