# Supplementary material for: A semi-automated genome annotation comparison and integration scheme
Source: BMC Bioinformatics. 2013 Jun 1;14:172. doi: 10.1186/1471-2105-14-172 (PMC3680241; doi:10.1186/1471-2105-14-172)
Supplement: Additional file 1 — The code and datasets: file contains the python code and related datasets used in our research. We used two datasets in our research. (1). ‘pfam_mapped_dic.csv’ file contains the Pfam IDs obtained from Pfam database; (2) ‘gene_info_dic.csv’ file contains the gene symbol data obtained from Entrez gene database; (3) ‘database data’ folder contains the automated annotation results and the OMA data to run the program. [file 1471-2105-14-172-S1.zip › Additional file 1 code and datasets/database data/hpyl_img.txt]

NusB antitermination factor		CDS	TIGR01951
6,7-dimethyl-8-ribityllumazine synthase (EC 2.5.1.78)	2.5.1.78	CDS	TIGR00114
3-deoxy-8-phosphooctulonate synthase	2.5.1.55	CDS	TIGR01362
Carbonic anhydrase	4.2.1.1	CDS
orotidine-5'-phosphate decarboxylase (EC 4.1.1.23)	4.1.1.23	CDS	TIGR01740
pantothenate synthetase (EC 6.3.2.1)	6.3.2.1	CDS	TIGR00018, TIGR00125
Helicobacter outer membrane protein.		CDS
chaperonin GroL		CDS	TIGR02348
Co-chaperonin GroES (HSP10)		CDS
DNA primase (EC 2.7.7.-)	2.7.7.-	CDS	TIGR01391
Predicted tRNA(5-methylaminomethyl-2-thiouridylate) methyltransferase, contains the PP-loop ATPase domain	2.8.1.-	CDS
hypothetical protein		CDS
TrbC/VIRB2 family.		CDS
hypothetical protein		CDS
type IV secretion/conjugal transfer ATPase, VirB4 family		CDS	TIGR00929
Uncharacterized protein conserved in bacteria		CDS
Chemotaxis signal transduction protein		CDS
carboxynorspermidine decarboxylase (EC 4.1.1.-)	4.1.1.-	CDS	TIGR01047
Membrane-associated phospholipid phosphatase	3.1.3.-	CDS
Predicted membrane-associated, metal-dependent hydrolase		CDS
Helicobacter outer membrane protein.		CDS
citrate synthase (EC 2.3.3.1)	2.3.3.1	CDS	TIGR01798
isocitrate dehydrogenase (NADP) (EC 1.1.1.42)	1.1.1.42	CDS	TIGR00183
dethiobiotin synthase (EC 6.3.3.3)	6.3.3.3	CDS	TIGR00347
Protein of unknown function (DUF1523).		CDS
hypothetical protein		CDS
Universal stress protein UspA and related nucleotide-binding proteins		CDS
Uncharacterized conserved protein		CDS
ATP-dependent Clp protease ATP-binding subunit ClpA (EC 3.4.21.92)		CDS
L-aspartate 1-decarboxylase (EC 4.1.1.11)	4.1.1.11	CDS	TIGR00223
DNA-binding protein, YbaB/EbfC family		CDS	TIGR00103
PDZ domain.		CDS
Type IV secretory pathway, TrbL components		CDS
Type IV secretory pathway, component VirB8		CDS
hypothetical protein		CDS
Type IV secretory pathway, VirB9 components		CDS
hypothetical protein		CDS
Type IV secretory pathway, VirB10 components		CDS
mannose-1-phosphate guanylyltransferase (GDP) (EC 2.7.7.22)/mannose-6-phosphate isomerase, type 2 (EC 5.3.1.8)	2.7.7.13	CDS	TIGR01479
GDP-mannose 4,6-dehydratase	4.2.1.47	CDS	TIGR01472
Nucleoside-diphosphate-sugar epimerases	1.1.1.271	CDS
Hydrogenase maturation protein, carbamoyl dehydratase HypE		CDS	TIGR02124
[NiFe] hydrogenase maturation protein HypF		CDS	TIGR00143
Peptidylarginine deiminase and related enzymes	3.5.3.12	CDS
DNA modification methylase	2.1.1.72	CDS
DNA-methyltransferase (dcm)	2.1.1.37	CDS	TIGR00675
hypothetical protein		CDS
hypothetical protein		CDS
hypothetical protein		CDS
Site-specific DNA methylase	2.1.1.37	CDS
sodium/proline symporter		CDS	TIGR00813, TIGR02121
NAD-dependent aldehyde dehydrogenases	1.5.99.8, 1.5.1.12	CDS
hypothetical protein		CDS
hypothetical protein		CDS
hypothetical protein		CDS
hypothetical protein		CDS
hypothetical protein		CDS
hypothetical protein		CDS
A nuclease of the HNH/ENDO VII superfamily with conserved WHH.		CDS
hypothetical protein		CDS
hypothetical protein		CDS
DNA segregation ATPase FtsK/SpoIIIE and related proteins		CDS
Urease accessory protein UreH		CDS
urease accessory protein UreG		CDS	TIGR00073, TIGR00101
Urease accessory protein UreF		CDS
Urease accessory protein UreE		CDS
AmiS/UreI family transporter.		CDS
urease. Metallo peptidase. MEROPS family M38	3.5.1.5	CDS	TIGR01792
urease, beta subunit/urease, gamma subunit	3.5.1.5	CDS	TIGR00192, TIGR00193
signal peptidase II (EC:3.4.23.36). Aspartic peptidase. MEROPS family A08	3.4.23.36	CDS	TIGR00077
phosphoglucosamine mutase (EC 5.4.2.10)	5.4.2.10	CDS	TIGR01455
SSU ribosomal protein S20P		CDS	TIGR00029
bacterial peptide chain release factor 1 (bRF-1)		CDS	TIGR00019
hypothetical protein		CDS
Predicted membrane protein		CDS
hypothetical protein		CDS
Methyl-accepting chemotaxis protein		CDS
SSU ribosomal protein S9P		CDS
LSU ribosomal protein L13P		CDS	TIGR01066
hypothetical protein		CDS
Predicted dehydrogenase	1.1.5.4	CDS
Cell wall-associated hydrolases (invasion-associated proteins)		CDS
RNA polymerase, sigma 70 subunit, RpoD		CDS	TIGR02393, TIGR02937
methylthioadenosine nucleosidase (EC 3.2.2.16)/adenosylhomocysteine nucleosidase (EC 3.2.2.9)	3.2.2.9	CDS	TIGR01704
malonyl CoA-acyl carrier protein transacylase	2.3.1.39	CDS	TIGR00128
DpnII restriction endonuclease.	3.1.21.4	CDS
DNA modification methylase	2.1.1.72	CDS
Glycosyl transferase family 11.		CDS
hypothetical protein		CDS
hypothetical protein		CDS
Lactate dehydrogenase and related dehydrogenases		CDS
hypothetical protein		CDS
L-threonine synthase (EC 4.2.3.1)	4.2.3.1	CDS	TIGR00260
Methyl-accepting chemotaxis protein		CDS
Uncharacterized protein conserved in bacteria		CDS
Glycosyltransferases involved in cell wall biogenesis		CDS
Helicobacter outer membrane protein.		CDS
methyl-accepting chemotaxis sensory transducer with Cache sensor		CDS
5'-nucleotidase/2',3'-cyclic phosphodiesterase and related esterases	3.1.4.16	CDS
S-ribosylhomocysteine lyase (EC 4.4.1.21)/quorum-sensing autoinducer 2 (AI-2) synthesis protein LuxS	4.4.1.21	CDS
cystathionine gamma-synthase (EC 2.5.1.48)	4.4.1.8	CDS
cystathionine beta-synthase (acetylserine-dependent) (EC 4.2.1.-)	2.5.1.47	CDS
hypothetical protein		CDS
chaperone protein DnaK		CDS	TIGR02350
Molecular chaperone GrpE (heat shock protein)		CDS
heat-inducible transcription repressor HrcA		CDS
Ribulose-5-phosphate 4-epimerase and related epimerases and aldolases	4.1.2.17	CDS
hypothetical protein		CDS
Uncharacterized protein conserved in bacteria		CDS
Flagellin and related hook-associated proteins		CDS
DNA topoisomerase I (EC 5.99.1.2)	5.99.1.2	CDS	TIGR01051
Fe-S oxidoreductases		CDS
Helicobacter pylori protein of unknown function (DUF874).		CDS
Helicobacter pylori protein of unknown function (DUF874).		CDS
Helicobacter pylori protein of unknown function (DUF874).		CDS
phosphoenolpyruvate synthase (EC 2.7.9.2)	2.7.9.2	CDS	TIGR01418
threonyl-tRNA synthetase	6.1.1.3	CDS	TIGR00418
bacterial translation initiation factor 3 (bIF-3)		CDS	TIGR00168
LSU ribosomal protein L35P		CDS	TIGR00001
LSU ribosomal protein L20P		CDS	TIGR01032
Helicobacter outer membrane protein.		CDS
Protein of unknown function (DUF1104).		CDS
hypothetical protein		CDS
L-serine ammonia-lyase (EC 4.3.1.17)	4.3.1.17	CDS	TIGR00720
serine transporter		CDS	TIGR00814
3-deoxy-D-arabinoheptulosonate-7-phosphate synthase (EC 2.5.1.54)	2.5.1.54	CDS	TIGR01358
Peroxiredoxin	1.11.1.15	CDS
Uncharacterized conserved protein		CDS
iron-sulfur cluster-binding protein		CDS	TIGR00273
Fe-S oxidoreductase	1.1.3.15	CDS
L-lactate transport		CDS	TIGR00795
L-lactate transport		CDS	TIGR00795
A/G-specific DNA-adenine glycosylase (EC 3.2.2.-)	3.2.2.-	CDS	TIGR01084
anion transporter		CDS	TIGR00785
anion transporter		CDS	TIGR00785
cytochrome c oxidase, cbb3-type, subunit I	1.9.3.1	CDS	TIGR00780
cytochrome c oxidase, cbb3-type, subunit II		CDS	TIGR00781
cytochrome c oxidase, cbb3-type, CcoQ subunit, epsilon-Proteobacterial		CDS	TIGR02736
cytochrome c oxidase, cbb3-type, subunit III		CDS	TIGR00782
Family of unknown function (DUF4006).		CDS
hypothetical protein		CDS
hypothetical protein		CDS
1,4-dihydroxy-6-naphthoate synthase		CDS
hypothetical protein		CDS
RecA protein		CDS	TIGR02012
enolase (EC 4.2.1.11)	4.2.1.11	CDS	TIGR01060
hypothetical protein		CDS
AMIN domain.		CDS
shikimate kinase (EC 2.7.1.71)	2.7.1.71	CDS
Lipopolysaccharide biosynthesis proteins, LPS:glycosyltransferases	2.4.1.58	CDS
hypothetical protein		CDS
FOG: TPR repeat, SEL1 subfamily		CDS
DNA-binding regulatory protein, YebC/PmpR family		CDS	TIGR01033
porphobilinogen synthase (EC 4.2.1.24)	4.2.1.24	CDS
Histidine kinase-, DNA gyrase B-, and HSP90-like ATPase.	2.7.13.3	CDS
hypothetical protein	2.7.13.3	CDS
Response regulators consisting of a CheY-like receiver domain and a winged-helix DNA-binding domain		CDS
hypothetical protein		CDS
hypothetical protein		CDS
collagenase. Unknown type peptidase. MEROPS family U32	3.4.-	CDS
hypothetical protein		CDS
peptide chain release factor 2		CDS	TIGR00020
molybdopterin molybdochelatase (EC 2.10.1.1)		CDS	TIGR00177
flagellar biosynthetic protein FliR		CDS	TIGR01400
Etoposide-induced protein 2.		CDS
Parvulin-like peptidyl-prolyl isomerase	5.2.1.8	CDS
fructose-bisphosphate aldolase (EC 4.1.2.13)	4.1.2.13	CDS	TIGR00167, TIGR01859
translation elongation factor P (EF-P)		CDS	TIGR00038
N-acetylneuraminate synthase (EC 2.5.1.56)		CDS	TIGR03586
ABC-type antimicrobial peptide transport system, ATPase component	3.6.3.-	CDS
Apolipoprotein N-acyltransferase	2.3.1.-	CDS	TIGR00546
Uncharacterized membrane protein, required for colicin V production		CDS
lysyl-tRNA synthetase, class II (EC 6.1.1.6)	6.1.1.6	CDS	TIGR00499
serine hydroxymethyltransferase (EC 2.1.2.1)	2.1.2.1	CDS
Domain of unknown function (DUF1882).		CDS
hypothetical protein		CDS
Uncharacterized conserved protein		CDS
Protein of unknown function DUF262.		CDS
TIGR00645 family protein		CDS	TIGR00645, TIGR00645
Phosphatidylserine/phosphatidylglycerophosphate/cardiolipin synthases and related enzymes		CDS
succinate dehydrogenase subunit B (EC 1.3.5.1)	1.3.99.1	CDS	TIGR00384
succinate dehydrogenase subunit A (EC 1.3.5.1)	1.3.99.1	CDS
succinate dehydrogenase subunit C (EC 1.3.5.1)		CDS
triosephosphate isomerase (EC 5.3.1.1)	5.3.1.1	CDS
Enoyl-[acyl-carrier-protein] reductase [NADH] (EC 1.3.1.9)	1.3.1.9	CDS
UDP-3-O-[3-hydroxymyristoyl] glucosamine N-acyltransferase (EC 2.3.1.191)	2.3.1.191	CDS	TIGR01853
methionine adenosyltransferase (EC 2.5.1.6)	2.5.1.6	CDS	TIGR01034
nucleoside diphosphate kinase (EC 2.7.4.6)	2.7.4.6	CDS
hypothetical protein		CDS
phosphate:acyl-[acyl carrier protein] acyltransferase	2.3.1.15	CDS	TIGR00182
3-oxoacyl-[acyl-carrier-protein] synthase III (EC 2.3.1.41)	2.3.1.180	CDS	TIGR00747
hypothetical protein		CDS
hypothetical protein		CDS
ABC-type spermidine/putrescine transport systems, ATPase components		CDS
Recombinational DNA repair ATPase (RecF pathway)		CDS
ATPases involved in chromosome partitioning		CDS
Lipopolysaccharide biosynthesis proteins, LPS:glycosyltransferases		CDS
Putative outer membrane protein.		CDS
Molecular chaperone, HSP90 family		CDS
FOG: TPR repeat, SEL1 subfamily		CDS
succinyldiaminopimelate desuccinylase (EC 3.5.1.18)	3.5.1.18	CDS	TIGR01246
glucose-inhibited division protein A		CDS	TIGR00136
anion transporter		CDS	TIGR00785
CDP-diglyceride synthetase	2.7.7.41	CDS
1-deoxy-D-xylulose 5-phosphate reductoisomerase (EC 1.1.1.267)	1.1.1.267	CDS	TIGR00243
Beta-1,4-N-acetylgalactosaminyltransferase (CgtA).	2.4.1.-	CDS
Raf kinase inhibitor-like protein, YbhB/YbcL family		CDS	TIGR00481
Helix-turn-helix domain.		CDS
cysteine desulfurase, NifS family, epsilon proteobacteria type	2.8.1.7	CDS	TIGR03403, TIGR03402
NifU homolog involved in Fe-S cluster formation		CDS	TIGR02000
Ribbon-helix-helix protein, copG family.		CDS
DNA repair protein RadA		CDS	TIGR00416
methionine-R-sulfoxide reductase/methionine-S-sulfoxide reductase	1.8.4.11, 1.8.4.12	CDS	TIGR00357, TIGR00401
Predicted permeases		CDS
Helicobacter outer membrane protein.		CDS
Sulfate permease and related transporters (MFS superfamily)		CDS
Helicobacter outer membrane protein.		CDS
3-deoxy-D-manno-octulosonate cytidylyltransferase	2.7.7.38	CDS	TIGR00466
Protein-disulfide isomerase	5.3.4.1	CDS
hypothetical protein		CDS
Glutathionylspermidine synthase	6.3.1.8	CDS
hypothetical protein		CDS
FOG: TPR repeat, SEL1 subfamily		CDS
Cytochrome C oxidase, cbb3-type, subunit III.		CDS
hydroxymethylbilane synthase (EC 2.5.1.61)	2.5.1.61	CDS	TIGR00212
prolyl-tRNA synthetase (EC 6.1.1.15)	6.1.1.15	CDS	TIGR00409
glutamyl-tRNA reductase (EC 1.2.1.70)	1.2.1.70	CDS	TIGR01035
Geranylgeranyl pyrophosphate synthase	2.5.1.90	CDS
hypothetical protein		CDS
Domain of unknown function (DUF2018).		CDS
DNA-binding ferritin-like protein (oxidative damage protectant)		CDS
His Kinase A (phospho-acceptor) domain./Histidine kinase-, DNA gyrase B-, and HSP90-like ATPase.	2.7.13.3	CDS
hypothetical protein		CDS
Flagellar basal-body P-ring protein		CDS
Superfamily II DNA and RNA helicases	3.6.4.13	CDS
SPFH domain, Band 7 family protein		CDS
Protein of unknown function (DUF2393).		CDS
ATPase components of various ABC-type transport systems, contain duplicated ATPase		CDS
ABC-type uncharacterized transport system, permease component		CDS
Helicobacter outer membrane protein.		CDS
Helicobacter outer membrane protein.		CDS
Adenylosuccinate synthetase (EC 6.3.4.4)	6.3.4.4	CDS	TIGR00184
Flagellar FliJ protein.		CDS
Uncharacterized conserved protein		CDS
site-2 protease. Metallo peptidase. MEROPS family M50B	3.4.24.-	CDS	TIGR00054
Exodeoxyribonuclease VII large subunit (EC 3.1.11.6)	3.1.11.6	CDS	TIGR00237
Adenine specific DNA methylase Mod	2.1.1.72	CDS
hypothetical protein		CDS
hypothetical protein		CDS
DNA modification methylase	2.1.1.72	CDS
C-terminal, D2-small domain, of ClpB protein./ATPase family associated with various cellular activities (AAA)./Clp amino terminal domain./AAA domain (Cdc48 subfamily).		CDS	TIGR03346
Cytochrome c biogenesis protein		CDS
dihydroorotase (EC 3.5.2.3)	3.5.2.3	CDS
Cytosine deaminase and related metal-dependent hydrolases		CDS
hypothetical protein		CDS
tRNA-i(6)A37 thiotransferase enzyme MiaB		CDS	TIGR01574, TIGR00089
Uncharacterized protein conserved in bacteria		CDS
hypothetical protein		CDS
hypothetical protein		CDS
hypothetical protein		CDS
Predicted Fe-S-cluster oxidoreductase		CDS
pentatricopeptide repeat domain (PPR motif)		CDS	TIGR00756
indole-3-glycerol phosphate synthase (EC 4.1.1.48)	4.1.1.48	CDS
Formate hydrogenlyase subunit 6/NADH:ubiquinone oxidoreductase 23 kD subunit (chain I)		CDS
Exopolyphosphatase	3.6.1.40, 3.6.1.11	CDS
lipopolysaccharide heptosyltransferase I	2.4.-	CDS	TIGR02193
Lauroyl/myristoyl acyltransferase	2.3.1.-	CDS
tRNA-guanine transglycosylase (EC 2.4.2.29)	2.4.2.29	CDS	TIGR00449, TIGR00430
Uncharacterized protein conserved in bacteria		CDS
3-dehydroquinate synthase (EC 4.2.3.4)	4.2.3.4	CDS	TIGR01357
Small-conductance mechanosensitive channel		CDS
MiaB-like tRNA modifying enzyme		CDS	TIGR00089, TIGR01579
membrane protease FtsH catalytic subunit (EC 3.4.24.-)		CDS	TIGR01241
hypothetical protein		CDS
Domain of unknown function (DUF4149).		CDS
Putative vacuolating cytotoxin.		CDS
diaminopimelate decarboxylase (EC 4.1.1.20)	4.1.1.20	CDS	TIGR01048
Chorismate mutase	5.4.99.5	CDS
Uncharacterized conserved protein		CDS
Anthranilate/para-aminobenzoate synthases component I	4.1.3.38, 2.6.1.85	CDS
Predicted amidohydrolase	3.5.1.4	CDS
Flagellin and related hook-associated proteins		CDS
LSU ribosomal protein L21P		CDS	TIGR00061
ribosomal protein L27		CDS	TIGR00062
ABC-type dipeptide transport system, periplasmic component		CDS
ABC-type dipeptide/oligopeptide/nickel transport systems, permease components		CDS
ABC-type dipeptide/oligopeptide/nickel transport systems, permease components		CDS
ABC-type dipeptide/oligopeptide/nickel transport system, ATPase component		CDS	TIGR01727
ATPase components of various ABC-type transport systems, contain duplicated ATPase		CDS	TIGR01727
Obg family GTPase CgtA		CDS	TIGR02729, TIGR00231
Alginate lyase.		CDS
YceI-like domain.		CDS
glutamate-1-semialdehyde 2,1-aminomutase (EC 5.4.3.8)	5.4.3.8	CDS	TIGR00713
Putative F0F1-ATPase subunit (ATPase_gene1).		CDS
hypothetical protein		CDS
Predicted amidohydrolase		CDS
Predicted xylanase/chitin deacetylase		CDS
hypothetical protein		CDS
Putative GTPases (G3E family)		CDS
Arabinose efflux permease		CDS
Uncharacterized virulence-associated protein D		CDS
hypothetical protein		CDS
Helicobacter outer membrane protein.		CDS
heme oxygenase, HugZ family		CDS	TIGR04109
arginyl-tRNA synthetase (EC 6.1.1.19)	6.1.1.19	CDS	TIGR00456
twin arginine-targeting protein translocase, TatA/E family		CDS	TIGR01411
guanylate kinase (EC 2.7.4.8)	2.7.4.8	CDS	TIGR03263
hypothetical protein		CDS
Phosphatidylserine/phosphatidylglycerophosphate/cardiolipin synthases and related enzymes		CDS
Helicobacter outer membrane protein.		CDS
Flagellar basal body L-ring protein		CDS
pseudaminic acid CMP-transferase	2.7.7.43	CDS	TIGR03584
lipid-A-disaccharide kinase (EC 2.7.1.130)	2.7.1.130	CDS	TIGR00682
pseudaminic acid biosynthesis N-acetyl transferase	2.3.1.-	CDS	TIGR03585
NH(3)-dependent NAD(+) synthetase (EC 6.3.1.5)	6.3.1.5	CDS	TIGR00552
ketol-acid reductoisomerase (EC 1.1.1.86)	1.1.1.86	CDS	TIGR00465
septum site-determining protein MinD		CDS	TIGR01968
cell division topological specificity factor MinE		CDS	TIGR01215
DNA protecting protein DprA		CDS	TIGR00732
RNAse H-fold protein YqgF	3.1.-	CDS	TIGR00250
hypothetical protein		CDS
Sel1 repeat.		CDS
hypothetical protein		CDS
hypothetical protein		CDS
Phage lysozyme.	3.2.1.17	CDS
hypothetical protein		CDS
Predicted membrane protein		CDS
hypothetical protein		CDS
hypothetical protein		CDS
hypothetical protein		CDS
Pseudouridylate synthases, 23S RNA-specific	5.4.99.23	CDS	TIGR00005
hypothetical protein		CDS
exonuclease RecJ (EC 3.1.-.-)	3.1.-	CDS	TIGR00644
CTP synthase (EC 6.3.4.2)	6.3.4.2	CDS	TIGR00337
hypothetical protein		CDS
flagellar basal-body M-ring protein/flagellar hook-basal body protein (fliF)		CDS	TIGR00206
flagellar motor switch protein FliG		CDS	TIGR00207
Flagellar biosynthesis/type III secretory pathway protein		CDS
1-deoxy-D-xylulose-5-phosphate synthase (EC 2.2.1.7)	2.2.1.7	CDS	TIGR00204
GTP-binding protein LepA		CDS	TIGR00231, TIGR01393
Domain of unknown function (DUF3883).		CDS
Short-chain alcohol dehydrogenase of unknown specificity		CDS
hypothetical protein		CDS
pseudouridylate synthase I	5.4.99.12	CDS	TIGR00071
UDP-glucose-4-epimerase	5.1.3.2	CDS	TIGR01179
Predicted permeases		CDS
protein-L-isoaspartate(D-aspartate) O-methyltransferase	2.1.1.77	CDS	TIGR00080
Ribonucleotide reductase, beta subunit	1.17.4.1	CDS
UDP-4-keto-6-deoxy-N-acetylglucosamine 4-aminotransferase		CDS	TIGR03588
hypothetical protein		CDS
hypothetical protein		CDS
hypothetical protein		CDS
hypothetical protein		CDS
biotin carboxylase (EC 6.3.4.14)/acetyl-CoA carboxylase carboxyltransferase subunit alpha	6.3.4.14, 6.4.1.2	CDS	TIGR00514
biotin carboxyl carrier protein		CDS	TIGR00531
dCTP deaminase (EC 3.5.4.13)	3.5.4.13	CDS	TIGR02274
Helicobacter outer membrane protein.		CDS
RNA methyltransferase, RsmE family	2.1.1.193	CDS	TIGR00046
hypothetical protein		CDS
ferrochelatase (EC 4.99.1.1)	4.99.1.1	CDS	TIGR00109
Thiol:disulfide interchange protein DsbC	5.3.4.1	CDS
ABC-type transport system involved in cytochrome c biogenesis, permease component		CDS	TIGR03144
Glycosyltransferase family 10 (fucosyltransferase).		CDS
glutamate dehydrogenase (NADP) (EC 1.4.1.4)	1.4.1.4	CDS
HemK family putative methylases	2.1.1.-	CDS	TIGR03534, TIGR00536
Zn-dependent protease with chaperone function	3.4.24.84	CDS
hypothetical protein		CDS
Sporulation related domain.		CDS
hypothetical protein		CDS
hypothetical protein		CDS
replication restart DNA helicase PriA	3.6.4.-	CDS	TIGR00595
methyltransferase, putative	2.1.1.-	CDS	TIGR00740
Superoxide dismutase	1.15.1.1	CDS
thiol peroxidase (atypical 2-Cys peroxiredoxin) (EC 1.11.1.5)	1.11.1.15	CDS
Chemotaxis signal transduction protein		CDS
histidine kinase (EC 2.7.13.3)	2.7.13.3	CDS
Chemotaxis signal transduction protein		CDS
Uncharacterized protein conserved in bacteria	3.6.1.54	CDS
pyridoxal phosphate enzyme, YggS family		CDS	TIGR00044
3-octaprenyl-4hydroxybenzoate decarboxylase (EC 4.1.1.-)	4.1.1.-	CDS	TIGR03701, TIGR00148
D-3-phosphoglycerate dehydrogenase (EC 1.1.1.95)	1.1.1.95	CDS	TIGR01327
hypothetical protein		CDS
SSU ribosomal protein S1P		CDS	TIGR00717
4-hydroxy-3-methylbut-2-enyl diphosphate reductase (EC 1.17.1.2)	1.17.1.2	CDS	TIGR00216
3-phosphoshikimate 1-carboxyvinyltransferase (EC 2.5.1.19)	2.5.1.19	CDS	TIGR01356
phenylalanyl-tRNA synthetase beta subunit (EC 6.1.1.20)	6.1.1.20	CDS	TIGR00472
phenylalanyl-tRNA synthetase, alpha subunit (EC 6.1.1.20)	6.1.1.20	CDS	TIGR00468
Diadenosine tetraphosphate (Ap4A) hydrolase and other HIT family hydrolases		CDS
Selenocysteine lyase		CDS
Protein of unknown function (DUF3972).		CDS
molybdopterin guanine dinucleotide-containing S/N-oxide reductases	1.7.2.3	CDS	TIGR00509
hypothetical protein		CDS
GMP synthase (glutamine-hydrolyzing) (EC 6.3.5.2)	6.3.5.2	CDS	TIGR00884, TIGR00888
Neuraminyllactose-binding hemagglutinin precursor (NLBH).		CDS
transposase, IS605 OrfB family, central region		CDS	TIGR01766
Transposase and inactivated derivatives		CDS
Transposase and inactivated derivatives		CDS
Small-conductance mechanosensitive channel		CDS
cyclopropane-fatty-acyl-phospholipid synthase (EC 2.1.1.79)	2.1.1.79	CDS
methionyl-tRNA synthetase (EC 6.1.1.10)	6.1.1.10	CDS	TIGR00399, TIGR00398
hypothetical protein	4.99.1.1	CDS
methyltransferase, putative	2.1.1.-	CDS	TIGR00452
Uncharacterized protein, possibly involved in aromatic compounds catabolism		CDS
Glycosyltransferase		CDS
arginine decarboxylase (EC 4.1.1.19)	4.1.1.19	CDS	TIGR01273
hypothetical protein		CDS
hypothetical protein		CDS
Single-stranded DNA-specific exonuclease		CDS
Uncharacterized conserved protein		CDS
Uncharacterized protein encoded in toxicity protection region of plasmid R478, contains von Willebrand factor (vWF) domain		CDS
hypothetical protein		CDS
Serine/threonine protein phosphatase		CDS
Protein kinase domain.		CDS
hypothetical protein		CDS
hypothetical protein		CDS
Ni2+-binding GTPase involved in regulation of expression and maturation of urease and hydrogenase		CDS
hypothetical protein		CDS
Transposase and inactivated derivatives		CDS
Type IV secretory pathway, component VirB8		CDS
transposase, IS605 OrfB family, central region		CDS	TIGR01766
Topoisomerase IA	5.99.1.2	CDS
type IV secretion/conjugal transfer ATPase, VirB4 family		CDS	TIGR00929
hypothetical protein		CDS
hypothetical protein		CDS
Protein of unknown function (DUF3991)./Toprim-like.		CDS
hypothetical protein		CDS
hypothetical protein		CDS
AAA domain.		CDS
hypothetical protein		CDS
hypothetical protein		CDS
hypothetical protein		CDS
hypothetical protein		CDS
Domain of unknown function (DUF2357).		CDS
AAA domain.		CDS
hypothetical protein		CDS
hypothetical protein		CDS
hypothetical protein		CDS
hypothetical protein		CDS
hypothetical protein		CDS
hypothetical protein		CDS
hypothetical protein		CDS
type IV secretion/conjugal transfer ATPase, VirB4 family		CDS	TIGR00929
hypothetical protein		CDS
Restriction endonuclease S subunits	3.1.21.3	CDS
Type I restriction-modification system methyltransferase subunit	2.1.1.72	CDS	TIGR00497
Type I site-specific restriction-modification system, R (restriction) subunit and related helicases	3.1.21.3	CDS	TIGR00348
Uncharacterized protein conserved in bacteria		CDS
Tellurite resistance protein TerB.		CDS
hypothetical protein		CDS
Heterodisulfide reductase, subunit B		CDS
hypothetical protein		CDS
oligoendopeptidase, pepF/M3 family	3.4.24.-	CDS	TIGR02290
Kef-type potassium/proton antiporter, CPA2 family (TC 2.A.37.1)		CDS
Helicobacter outer membrane protein.		CDS
molybdenum ABC transporter, periplasmic molybdate-binding protein		CDS	TIGR01256
molybdate ABC transporter, permease protein		CDS	TIGR02141
ABC-type sulfate/molybdate transport systems, ATPase component	3.6.3.29	CDS
glutamyl-tRNA synthetase (EC 6.1.1.17)	6.1.1.17	CDS	TIGR00464
Helicobacter outer membrane protein.		CDS
Adenine-specific DNA methylase	2.1.1.72	CDS
ADP-heptose:LPS heptosyltransferase		CDS
GTP-binding protein TypA/BipA		CDS	TIGR01394, TIGR00231
Site-specific DNA methylase	2.1.1.72	CDS
Site-specific DNA methylase		CDS
hypothetical protein		CDS
DNA-methyltransferase (dcm)	2.1.1.37	CDS	TIGR00675
hypothetical protein		CDS
hypothetical protein		CDS
Catalase	1.11.1.6	CDS
Putative outer membrane protein.		CDS
Putative outer membrane protein.		CDS
Protein of unknown function (DUF3519).		CDS
hypothetical protein		CDS
K+ transport systems, NAD-binding component		CDS
LSU ribosomal protein L28P		CDS	TIGR00009
Neuraminyllactose-binding hemagglutinin precursor (NLBH).		CDS
Phospho-N-acetylmuramoyl-pentapeptide-transferase (EC 2.7.8.13)	2.7.8.13	CDS	TIGR00445
Protein of unknown function (DUF493).		CDS
UDP-N-acetylmuramoylalanine--D-glutamate ligase (EC 6.3.2.9)	6.3.2.9	CDS	TIGR01087
acyl-CoA thioester hydrolase, YbgC/YbaW family	3.1.2.-	CDS	TIGR00051, TIGR02799
Na+-dependent transporters of the SNF family		CDS
Na+-dependent transporters of the SNF family		CDS
Outer membrane phospholipase A	3.1.1.32	CDS
DNA polymerase III, beta subunit (EC 2.7.7.7)	2.7.7.7	CDS	TIGR00663
DNA gyrase subunit B (EC 5.99.1.3)	5.99.1.3	CDS	TIGR01059
hypothetical protein		CDS
hypothetical protein		CDS
R.		CDS
Membrane proteins related to metalloendopeptidases		CDS
nudix-type nucleoside diphosphatase, YffH/AdpP family	3.6.1.45	CDS	TIGR00052
hypothetical protein		CDS
glycolate oxidase, subunit GlcD	1.1.3.15	CDS	TIGR00387
dihydrodipicolinate reductase (EC 1.3.1.26)	1.3.1.26	CDS	TIGR00036
L-glutamine synthetase (EC 6.3.1.2)	6.3.1.2	CDS	TIGR00653
hypothetical protein		CDS
Uncharacterized conserved protein		CDS
LSU ribosomal protein L9P		CDS	TIGR00158
ATP-dependent protease HslVU, peptidase subunit	3.4.25.2	CDS	TIGR03692
ATP-dependent protease HslVU, ATPase subunit		CDS	TIGR00390
GTP-binding protein Era		CDS	TIGR00231, TIGR00436
Uncharacterized protein conserved in bacteria		CDS
FOG: TPR repeat, SEL1 subfamily		CDS
hypothetical protein		CDS
hypothetical protein		CDS
Transglycosylase SLT domain.		CDS
Type IV secretory pathway, VirD4 components		CDS
P-type DNA transfer ATPase VirB11		CDS	TIGR02788
CagZ.		CDS
Type IV secretory pathway, VirB10 components		CDS
Type IV secretory pathway, VirB9 components		CDS
hypothetical protein		CDS
Type IV secretory pathway, component VirB8		CDS
hypothetical protein		CDS
Cag pathogenicity island protein Cag12.		CDS
hypothetical protein		CDS
hypothetical protein		CDS
hypothetical protein		CDS
hypothetical protein		CDS
hypothetical protein		CDS
hypothetical protein		CDS
hypothetical protein		CDS
hypothetical protein		CDS
hypothetical protein		CDS
type IV secretion/conjugal transfer ATPase, VirB4 family		CDS	TIGR00929
hypothetical protein		CDS
hypothetical protein		CDS
hypothetical protein		CDS
CagA exotoxin.		CDS
AAA domain.		CDS
AAA domain.		CDS
glutamate racemase (EC 5.1.1.3)	5.1.1.3	CDS	TIGR00067
transcription termination factor Rho		CDS	TIGR00767
LSU ribosomal protein L31P		CDS	TIGR00105
probable S-adenosylmethionine-dependent methyltransferase, YraL family	2.1.1.198	CDS	TIGR00096
rRNA methylase, putative, group 3	2.1.1.185	CDS	TIGR00186
hypothetical protein		CDS
hypothetical protein		CDS
hypothetical protein		CDS
acetyl-CoA carboxylase carboxyltransferase subunit alpha	6.4.1.2	CDS	TIGR00513
3-oxoacyl-[acyl-carrier-protein] synthase II (EC 2.3.1.41)	2.3.1.179	CDS	TIGR03150
acyl carrier protein		CDS	TIGR00517
3-oxoacyl-[acyl-carrier-protein] reductase (EC 1.1.1.100)	1.1.1.100	CDS	TIGR01830
ribosomal protein S21		CDS	TIGR00030
hypothetical protein		CDS
hypothetical protein		CDS
Predicted membrane protein		CDS
diaminopimelate epimerase (EC 5.1.1.7)	5.1.1.7	CDS	TIGR00652
Predicted permease		CDS
Domain of unknown function (DUF4008).		CDS	TIGR04085
GTP-binding protein YchF		CDS	TIGR00092
Leucyl aminopeptidase	3.4.11.1	CDS
Uncharacterized membrane-associated protein		CDS
adenine phosphoribosyltransferase (EC 2.4.2.7)	2.4.2.7	CDS	TIGR01090
hypothetical protein		CDS
ribose 5-phosphate isomerase B	5.3.1.6	CDS	TIGR01120, TIGR00689
Zn-dependent proteases		CDS
signal peptidase I, bacterial type	3.4.21.89	CDS	TIGR02227
5,10-methylene-tetrahydrofolate dehydrogenase/Methenyl tetrahydrofolate cyclohydrolase	3.5.4.9, 1.5.1.5	CDS
Phosphoglycerol transferase and related proteins, alkaline phosphatase superfamily	2.7.8.20	CDS
hypothetical protein		CDS
Predicted neuraminidase (sialidase)		CDS
dihydroorotase (EC 3.5.2.3)	3.5.2.3	CDS	TIGR00856
TonB family C-terminal domain		CDS	TIGR01352
hypothetical protein		CDS
flagellar motor switch protein FliN		CDS	TIGR02480
DNA-(apurinic or apyrimidinic site) lyase (EC 4.2.99.18)/endonuclease III (EC 3.2.2.-)	4.2.99.18	CDS	TIGR01083
Fe2+ transport system protein A		CDS
Protein of unknown function./AsmA-like C-terminal region.		CDS
conserved hypothetical protein, YceG family		CDS	TIGR00247
2-oxoglutarate ferredoxin oxidoreductase, delta subunit (EC 1.2.7.3)	1.2.7.3	CDS
2-oxoglutarate ferredoxin oxidoreductase, alpha subunit (EC 1.2.7.3)	1.2.7.3	CDS
2-oxoglutarate ferredoxin oxidoreductase, beta subunit (EC 1.2.7.3)	1.2.7.3	CDS
2-oxoglutarate ferredoxin oxidoreductase, gamma subunit (EC 1.2.7.3)	1.2.7.3	CDS
Restriction endonuclease	3.1.21.5	CDS
Adenine specific DNA methylase Mod	2.1.1.72	CDS
hypothetical protein		CDS
Disulfide bond formation protein DsbB		CDS
hypothetical protein		CDS
penicillin-binding protein, 1A family		CDS	TIGR02074
7-keto-8-aminopelargonate synthetase and related enzymes	2.3.1.47	CDS
Methyl-accepting chemotaxis protein		CDS
ABC-type multidrug transport system, ATPase and permease components		CDS
Flagellin and related hook-associated proteins		CDS
DNA-3-methyladenine glycosylase III (EC 3.2.2.-)		CDS
hypothetical protein		CDS
uroporphyrinogen decarboxylase (EC 4.1.1.37)	4.1.1.37	CDS	TIGR01464
Outer membrane protein		CDS
RND family efflux transporter, MFP subunit		CDS	TIGR01730
Cation/multidrug efflux pump		CDS	TIGR00915
Helicobacter outer membrane protein.		CDS
Putative vacuolating cytotoxin.		CDS
Putative vacuolating cytotoxin.		CDS
hypothetical protein		CDS
hypothetical protein		CDS
ABC-type multidrug transport system, ATPase component		CDS
hypothetical protein		CDS
DNA ligase, NAD-dependent	6.5.1.2	CDS	TIGR00575
Chemotaxis signal transduction protein		CDS
aspartyl-tRNA synthetase, bacterial type	6.1.1.12	CDS	TIGR00459
Adenylate kinase (EC 2.7.4.3)	2.7.4.3	CDS
Glycosyltransferase involved in LPS biosynthesis		CDS
Glycosyltransferase involved in LPS biosynthesis		CDS
Inorganic pyrophosphatase	3.6.1.1	CDS
MutS2 family protein		CDS	TIGR01069
hypothetical protein		CDS
UDP-N-acetylmuramate--L-alanine ligase (EC 6.3.2.8)	6.3.2.8	CDS	TIGR01082
Aspartate/tyrosine/aromatic aminotransferase		CDS
4-hydroxy-3-methylbut-2-en-1-yl diphosphate synthase (EC 1.17.4.3)	1.17.7.1	CDS	TIGR00612
2,3,4,5-tetrahydropyridine-2,6-dicarboxylate N-succinyltransferase (EC 2.3.1.117)	2.3.1.117	CDS
hypothetical protein		CDS
FOG: TPR repeat, SEL1 subfamily		CDS
Uncharacterized conserved protein		CDS
Putative NADPH-quinone reductase (modulator of drug activity B)		CDS
[NiFe]-hydrogenase I apoprotein, small subunit	1.12.5.1	CDS	TIGR00391
Ni,Fe-hydrogenase I large subunit	1.12.5.1	CDS
Ni/Fe-hydrogenase, b-type cytochrome subunit		CDS	TIGR02125
hydrogenase expression/formation protein	3.4.24.-	CDS	TIGR00140, TIGR00072
hypothetical protein		CDS
hypothetical protein		CDS
hypothetical protein		CDS
Helicobacter outer membrane protein.		CDS
preQ(0) biosynthesis protein QueC		CDS	TIGR00364
tRNA nucleotidyltransferase/poly(A) polymerase	2.7.7.19	CDS
hypothetical protein		CDS
Nitroreductase		CDS
glutamate--tRNA(Gln) ligase (EC 6.1.1.24)	6.1.1.17	CDS	TIGR00464
Predicted integral membrane protein		CDS
Soluble lytic murein transglycosylase and related regulatory proteins (some contain LysM/invasin domains)	3.2.1.-	CDS
UDP-glucose pyrophosphorylase (EC 2.7.7.9)	2.7.7.9	CDS	TIGR01099
hypothetical protein		CDS
UDP-N-acetylglucosamine 1-carboxyvinyltransferase (EC 2.5.1.7)	2.5.1.7	CDS	TIGR01072
aspartate ammonia-lyase	4.3.1.1	CDS	TIGR00839
Uracil-DNA glycosylase	2.7.7.7	CDS
Glycosyltransferase family 10 (fucosyltransferase).		CDS
phosphoserine phosphatase SerB	3.1.3.3	CDS	TIGR01488, TIGR00338
Ferritin-like protein	1.16.3.1	CDS
putative menaquinone biosynthesis protein, SCO4494 family		CDS	TIGR00423, TIGR03700
Beta-barrel assembly machine subunit BamA		CDS	TIGR03303
de-hypoxanthine futalosine cyclase		CDS	TIGR00423, TIGR03699
Predicted Zn-dependent peptidases		CDS
aspartyl/glutamyl-tRNA(Asn/Gln) amidotransferase subunit B (EC 6.3.5.-)	6.3.5.6, 6.3.5.7	CDS	TIGR00133
SurA N-terminal domain.		CDS
hypothetical protein		CDS
RNase HI (EC 3.1.26.4)	3.1.26.4	CDS
RNAse III (EC 3.1.26.3)	3.1.26.3	CDS	TIGR02191
chorismate synthase (EC 4.2.3.5)	4.2.3.5	CDS	TIGR00033
Protein of unknown function (DUF2603).		CDS
coproporphyrinogen III oxidase, anaerobic (EC 1.3.99.22)	1.3.99.22	CDS	TIGR00538
Fe-S oxidoreductase		CDS
hypothetical protein		CDS
Predicted helicase		CDS
Predicted helicase		CDS
hypothetical protein		CDS
Helicobacter outer membrane protein.		CDS
Aspartate/tyrosine/aromatic aminotransferase	2.6.1.1	CDS
hypothetical protein		CDS
hypothetical protein		CDS
Site-specific recombinase XerD		CDS
O-6-methylguanine DNA methyltransferase	2.1.1.63	CDS	TIGR00589
Predicted permeases		CDS
Predicted dehydrogenases and related proteins	1.1.1.-	CDS
ribonucleoside-diphosphate reductase class Ia alpha subunit (EC 1.17.4.1)	1.17.4.1	CDS	TIGR02506
hypothetical protein		CDS
hypothetical protein		CDS
glucosamine-1-phosphate N-acetyltransferase (EC 2.3.1.157)	2.3.1.157, 2.7.7.23	CDS	TIGR01173
Flagellar biosynthesis pathway, component FliP		CDS
Flagellar biosynthesis pathway, component FliP		CDS	TIGR01103
Outer membrane receptor for Fe3+-dicitrate		CDS
ferrous iron transporter FeoB		CDS	TIGR00231, TIGR00437
Predicted 3'-5' exonuclease related to the exonuclease domain of PolB		CDS
Predicted 3'-5' exonuclease related to the exonuclease domain of PolB		CDS
acetyl-CoA acetyltransferase (EC 2.3.1.9)	2.3.1.9	CDS	TIGR01930
3-oxoacid CoA-transferase, A subunit	2.8.3.5	CDS	TIGR02429
3-oxoacid CoA-transferase, B subunit	2.8.3.5	CDS	TIGR02428
TIGR00366 family protein		CDS	TIGR00366, TIGR00366
Uncharacterized protein conserved in bacteria		CDS
acetone carboxylase, beta subunit (EC 6.4.1.6)	3.5.2.14	CDS
acetone carboxylase, alpha subunit (EC 6.4.1.6)	6.4.1.6	CDS
acetone carboxylase, gamma subunit (EC 6.4.1.6)	6.4.1.6	CDS
hypothetical protein		CDS
diacylglycerol kinase (EC 2.7.1.107)	2.7.1.107	CDS
DNA gyrase subunit A (EC 5.99.1.3)	5.99.1.3	CDS	TIGR01063, TIGR01062
hypothetical protein		CDS
Response regulator containing CheY-like receiver, AAA-type ATPase, and DNA-binding domains		CDS
Excinuclease ABC subunit A		CDS	TIGR00630
Helicobacter outer membrane protein.		CDS
S-adenosyl-methyltransferase MraW	2.1.1.199	CDS	TIGR00006
hypothetical protein		CDS
Uncharacterized conserved protein		CDS
Helicobacter outer membrane protein.		CDS
Competence protein ComGF		CDS
hypothetical protein		CDS
Uncharacterized conserved protein		CDS
RNA polymerase, sigma 54 subunit, RpoN/SigL		CDS	TIGR02395
ABC-type (unclassified) transport system, ATPase component	3.6.3.-	CDS
ATPase, YjeE family		CDS	TIGR00150
DNA polymerase III, tau subunit (EC 2.7.7.7)	2.7.7.7	CDS	TIGR02397
Lysine efflux permease		CDS	TIGR00948
Protein of unknown function (DUF1104).		CDS
hypothetical protein		CDS
ABC-type Zn2+ transport system, periplasmic component/surface adhesin		CDS
Helicobacter outer membrane protein.		CDS
asparaginase (EC 3.5.1.1)	3.5.1.1	CDS	TIGR00520
anaerobic c4-dicarboxylate membrane transporter family protein		CDS	TIGR00770
Helicobacter outer membrane protein.		CDS
Helicobacter outer membrane protein.		CDS
tRNA-dihydrouridine synthase	1.-	CDS	TIGR00737
tRNA(Ile)-lysidine synthetase, N-terminal domain		CDS	TIGR02432
hypothetical protein		CDS
hypothetical protein		CDS
Fe2+ transport system protein B		CDS
hypothetical protein		CDS
50S ribosome-binding GTPase.		CDS
SSU ribosomal protein S12P methylthiotransferase (EC 2.-.-.-)		CDS	TIGR01125, TIGR00089
Predicted phosphoribosyltransferases	2.4.2.22	CDS
Serine-pyruvate aminotransferase/archaeal aspartate aminotransferase	2.6.1.-	CDS
phosphatidylglycerophosphatase (EC 3.1.3.27)	3.1.3.27	CDS
D-alanine--D-alanine ligase	6.3.2.4	CDS	TIGR01205
Predicted hydrolases or acyltransferases (alpha/beta hydrolase superfamily)		CDS
UDP-N-acetylmuramyl pentapeptide synthase	6.3.2.10	CDS
Diadenosine tetraphosphate (Ap4A) hydrolase and other HIT family hydrolases	3.6.1.17	CDS
ribose-phosphate pyrophosphokinase	2.7.6.1	CDS	TIGR01251
Uncharacterized protein/domain associated with GTPases		CDS
Predicted GTPase		CDS	TIGR00231
ribosomal large subunit pseudouridine synthase D (EC 5.4.99.-)	5.4.99.23	CDS	TIGR00005
Fibronectin type 3 domain-containing protein		CDS
tRNA (guanine-N(7)-)-methyltransferase (EC 2.1.1.33)	2.1.1.33	CDS	TIGR00091
ABC-type antimicrobial peptide transport system, ATPase component		CDS
Cell division protein		CDS
Membrane-bound metallopeptidase		CDS
Uncharacterized flagellar protein FlaG		CDS
Flagellar capping protein		CDS
flagellar biosynthetic protein FliS		CDS	TIGR00208
hypothetical protein		CDS
Dinucleotide-utilizing enzymes involved in molybdopterin and thiamine biosynthesis family 1		CDS
Predicted amidohydrolase	3.5.1.53	CDS
Predicted permease		CDS
putative efflux protein, MATE family		CDS	TIGR00797
conserved hypothetical protein YmdA/YtgF		CDS	TIGR03319, TIGR00277
5-formyltetrahydrofolate cyclo-ligase	6.3.3.2	CDS	TIGR02727
hypothetical protein		CDS
signal recognition particle-docking protein FtsY		CDS	TIGR00064
Predicted Fe-S-cluster oxidoreductase		CDS
hypothetical protein		CDS
hypothetical protein		CDS
cyclic pyranopterin monophosphate synthase subunit MoaA (EC 4.1.99.18)		CDS	TIGR02666
molybdenum cofactor guanylyltransferase (EC 2.7.7.77)		CDS
flagellar biosynthetic protein FlhB		CDS	TIGR00328
hypothetical protein		CDS
N-acetylmuramoyl-L-alanine amidase	3.5.1.28	CDS
Dioxygenases related to 2-nitropropane dioxygenase	1.13.12.16	CDS
tyrosyl-tRNA synthetase (EC 6.1.1.1)	6.1.1.1	CDS	TIGR00234
(p)ppGpp synthetase, RelA/SpoT family	3.1.7.2	CDS	TIGR00691
DNA-directed RNA polymerase, omega subunit	2.7.7.6	CDS	TIGR00690
uridylate kinase (EC 2.7.4.22)	2.7.4.22	CDS	TIGR02075
6-amino-6-deoxyfutalosine synthase		CDS
aconitase (EC 4.2.1.3)	4.2.1.99, 4.2.1.3	CDS	TIGR00117
hypothetical protein		CDS
hypothetical protein		CDS
Putative outer membrane protein.		CDS
hypothetical protein		CDS
Outer membrane lipoprotein-sorting protein		CDS
protein translocase subunit secA		CDS	TIGR00963
ABC-type transport system, involved in lipoprotein release, permease component		CDS
Putative outer membrane protein.		CDS
Restriction endonuclease S subunits	3.1.21.3	CDS
heavy metal-(Cd/Co/Hg/Pb/Zn)-translocating P-type ATPase	3.6.3.3, 3.6.3.5	CDS	TIGR01525, TIGR01494, TIGR01512
Mg chelatase-related protein		CDS	TIGR00368
peptide deformylase (EC 3.5.1.88)	3.5.1.88	CDS	TIGR00079
ATP-dependent Clp protease proteolytic subunit ClpP (EC 3.4.21.92)	3.4.21.92	CDS	TIGR00493
trigger factor		CDS	TIGR00115
Helicobacter outer membrane protein.		CDS
Neuraminyllactose-binding hemagglutinin precursor (NLBH).		CDS
molybdenum cofactor biosynthesis protein MoaC		CDS	TIGR00581
molybdopterin adenylyltransferase (EC 2.7.7.75)		CDS	TIGR00177
Molybdopterin converting factor, large subunit	2.-	CDS
Molybdopterin converting factor, small subunit		CDS
GTP cyclohydrolase II (EC 3.5.4.25)	3.5.4.25	CDS	TIGR00505
Domain of unknown function (DUF3943).		CDS
GTP cyclohydrolase II (EC 3.5.4.25)/3,4-dihydroxy-2-butanone 4-phosphate synthase (EC 4.1.99.12)	4.1.99.12, 3.5.4.25	CDS	TIGR00506
Glycosyltransferase involved in LPS biosynthesis		CDS
Predicted metal-dependent hydrolase		CDS
Outer membrane receptor for Fe3+-dicitrate		CDS
holo-[acyl-carrier-protein] synthase	2.7.8.7	CDS	TIGR00556, TIGR00516
Flagellar basal body-associated protein		CDS
RNA methyltransferase, RsmD family		CDS	TIGR00095
hypothetical protein		CDS
Uncharacterized conserved protein		CDS
Zn-dependent hydrolases, including glyoxylases		CDS
Dinucleotide-utilizing enzymes involved in molybdopterin and thiamine biosynthesis family 2		CDS
Flagellar motor component		CDS
Flagellar motor protein		CDS
hypothetical protein		CDS
Periplasmic glycine betaine/choline-binding (lipo)protein of an ABC-type transport system (osmoprotectant binding protein)		CDS
ABC-type proline/glycine betaine transport systems, ATPase components	3.6.3.32	CDS
hypothetical protein		CDS
Excinuclease ABC subunit C		CDS	TIGR00194
homoserine dehydrogenase (EC 1.1.1.3)	1.1.1.3	CDS
Predicted endonuclease distantly related to archaeal Holliday junction resolvase		CDS
thioredoxin		CDS	TIGR01068
thioredoxin-disulfide reductase	1.8.1.9	CDS	TIGR01292
Glycosyltransferase involved in LPS biosynthesis		CDS
RNA-binding proteins (RRM domain)		CDS
ATP synthase F0 subcomplex A subunit	3.6.3.14	CDS	TIGR01131
inosine-5'-monophosphate dehydrogenase (EC 1.1.1.205)	1.1.1.205	CDS	TIGR01302
aspartyl/glutamyl-tRNA(Asn/Gln) amidotransferase subunit A (EC 6.3.5.-)	6.3.5.7, 6.3.5.6	CDS	TIGR00132
dephospho-CoA kinase (EC 2.7.1.24)	2.7.1.24	CDS	TIGR00152
Spermidine synthase	2.5.1.16	CDS
hypothetical protein		CDS
ribosome-associated GTPase EngA		CDS	TIGR03594, TIGR00231
Bacterial nucleoid DNA-binding protein		CDS
Uncharacterized protein conserved in bacteria		CDS
Uncharacterized protein conserved in bacteria		CDS
hypothetical protein		CDS
Long-chain fatty acid transport protein		CDS
UDP-N-acetylglucosamine 4,6-dehydratase	4.2.1.115	CDS	TIGR03589
Phosphopantothenate-cysteine ligase (EC 6.3.2.5)/Phosphopantothenoylcysteine decarboxylase (EC 4.1.1.36)	4.1.1.36, 6.3.2.5	CDS	TIGR00521
hypothetical protein		CDS
thiamine-phosphate diphosphorylase	2.5.1.3	CDS	TIGR00693
phosphomethylpyrimidine kinase	2.7.4.7, 2.7.1.49	CDS	TIGR00097
hydroxyethylthiazole kinase	2.7.1.50	CDS	TIGR00694
type I site-specific deoxyribonuclease, HsdR family	3.1.21.3	CDS	TIGR00348
Restriction endonuclease S subunits	3.1.21.3	CDS
hypothetical protein		CDS
type I restriction system adenine methylase (hsdM)	2.1.1.72	CDS	TIGR00497
Membrane-associated phospholipid phosphatase		CDS
Uncharacterized protein conserved in bacteria		CDS
ATPase components of ABC transporters with duplicated ATPase domains		CDS
guanosine monophosphate reductase, bacterial	1.7.1.7	CDS	TIGR01306
Predicted membrane protein involved in D-alanine export		CDS
hypothetical protein		CDS
phosphoheptose isomerase (EC 5.3.1.-)	5.3.1.28	CDS	TIGR00441
rfaE bifunctional protein, domain I/rfaE bifunctional protein, domain II	2.7.1.167, 2.7.7.70	CDS	TIGR00125, TIGR02198, TIGR02199
ADP-L-glycero-D-manno-heptose-6-epimerase	5.1.3.20	CDS	TIGR02197
D-alpha,beta-D-heptose 1,7-bisphosphate phosphatase (EC 3.1.3.-)	3.1.3.82, 3.1.3.83	CDS	TIGR01662, TIGR01261, TIGR00213, TIGR01656
Uncharacterized conserved protein		CDS
pantothenate kinase (EC 2.7.1.33)	2.7.1.33	CDS	TIGR00671
hypothetical protein		CDS
hypothetical protein		CDS
deoxyuridine 5'-triphosphate nucleotidohydrolase (EC 3.6.1.23)	3.6.1.23	CDS	TIGR00576
transcription elongation factor GreA		CDS	TIGR01462
lipid-A-disaccharide synthase (EC 2.4.1.182)	2.4.1.182	CDS	TIGR00215
hypothetical protein		CDS
Hydrogenase-3 nickel incorporation protein HypA		CDS	TIGR00100
flagellar hook protein FlgE, epsilon proteobacterial		CDS	TIGR02489, TIGR03506
CDP-diacylglycerol pyrophosphatase, bacterial type	3.6.1.26	CDS	TIGR00672
alkylphosphonate utilization operon protein PhnA	3.11.1.2	CDS	TIGR00686
hypothetical protein		CDS
hypothetical protein		CDS	TIGR01409
Catalase	1.11.1.6	CDS
Outer membrane receptor proteins, mostly Fe transport		CDS
Holliday junction endonuclease RuvC (EC 3.1.22.4)	3.1.22.4	CDS	TIGR00228
hypothetical protein		CDS
Uncharacterized conserved protein		CDS
hypothetical protein		CDS
Holliday junction DNA helicase subunit RuvA	3.6.4.12	CDS	TIGR00084
Protein of unknown function (DUF342).		CDS
integral membrane protein MviN		CDS	TIGR01695
cysteinyl-tRNA synthetase (EC 6.1.1.16)	6.1.1.16	CDS	TIGR00435
Autotransporter beta-domain./Vacuolating cyotoxin.		CDS
ABC-type cobalamin/Fe3+-siderophores transport systems, ATPase components	3.6.3.34	CDS
ABC-type Fe3+-siderophore transport system, permease component		CDS
Short-chain dehydrogenases of various substrate specificities		CDS
Acyl-CoA hydrolase		CDS
addiction module toxin component, YafQ family/addiction module toxin, RelE/StbE family		CDS	TIGR00053, TIGR02385
hypothetical protein		CDS
addiction module toxin component, YafQ family/addiction module toxin, RelE/StbE family		CDS	TIGR02385, TIGR00053
hypothetical protein		CDS
Helicobacter outer membrane protein.		CDS
Hydrogenase maturation protein HypD		CDS	TIGR00075
Hydrogenase maturation protein HypC		CDS	TIGR00074
Hydrogenase nickel incorporation protein HypB		CDS	TIGR00073
Cupin domain.		CDS
Acetate kinase		CDS
acetate kinase (EC 2.7.2.1)	2.7.2.1	CDS	TIGR00016
Phosphotransacetylase		CDS
Phosphotransacetylase		CDS
Phosphotransacetylase		CDS
hypothetical protein	2.3.1.8	CDS
Flagellar hook-length control protein FliK.		CDS
Flagellar hook capping protein		CDS
fagellar hook-basal body proteins		CDS	TIGR03506
hypothetical protein		CDS
Adenine-specific DNA methylase	2.1.1.72	CDS
Superfamily I DNA and RNA helicases	3.6.4.12	CDS
Helicobacter outer membrane protein.		CDS
Helicobacter outer membrane protein.		CDS
Putative outer membrane protein.		CDS
Outer membrane receptor proteins, mostly Fe transport		CDS
Outer membrane receptor proteins, mostly Fe transport		CDS
hypothetical protein		CDS
carbamoyl-phosphate synthase large subunit	6.3.5.5	CDS	TIGR01369
Integral membrane protein, interacts with FtsH		CDS
glyceraldehyde-3-phosphate dehydrogenase, type I	1.2.1.12	CDS	TIGR01534
Putative vacuolating cytotoxin.		CDS
Helicobacter outer membrane protein.		CDS
4-oxalocrotonate tautomerase family enzyme	5.3.2.-	CDS	TIGR00013
DNA replication and repair protein RecR		CDS	TIGR00615
tRNA pseudouridine synthase, TruD family	5.4.99.27	CDS	TIGR00094
Zn-dependent protease with chaperone function	3.4.24.-	CDS
GTP cyclohydrolase I (EC 3.5.4.16)	3.5.4.16	CDS	TIGR00063
farnesyl-diphosphate synthase (EC 2.5.1.10)	2.5.1.1, 2.5.1.10	CDS
5'-nucleotidase (EC 3.1.3.5)/3'-nucleotidase (EC 3.1.3.6)/exopolyphosphatase (EC 3.6.1.11)	3.1.3.5	CDS	TIGR00087
hypothetical protein		CDS
hypothetical protein		CDS
6-pyruvoyl-tetrahydropterin synthase	4.2.3.12	CDS
Organic radical activating enzymes	1.1.1.220	CDS
Acetyltransferases		CDS
Major Facilitator Superfamily.		CDS
Protein of unknown function (DUF1524).		CDS
Uncharacterized conserved protein		CDS
amino acid ABC transporter membrane protein, PAAT family (TC 3.A.1.3.-)		CDS	TIGR01726
amino acid ABC transporter substrate-binding protein, PAAT family (TC 3.A.1.3.-)		CDS
alanine racemase (EC 5.1.1.1)	5.1.1.1	CDS	TIGR00492
amino acid carrier protein		CDS	TIGR00835
Glycine/D-amino acid oxidases (deaminating)	1.4.99.1	CDS
endoribonuclease L-PSP		CDS	TIGR00004
TRL-like protein family.		CDS
transporter, NhaC family (TC 2.A.35)		CDS
hypothetical protein		CDS
hypothetical protein		CDS
Uncharacterized conserved protein	2.1.1.177	CDS
acetyl-CoA carboxylase, carboxyl transferase, beta subunit	6.4.1.2	CDS	TIGR00515
RecO N terminal.		CDS
competence/damage-inducible protein CinA C-terminal domain		CDS	TIGR00199
hypothetical protein		CDS
dihydropteridine reductase (EC 1.5.1.34)		CDS
Prolipoprotein diacylglyceryl transferase	2.-	CDS	TIGR00544
Pseudouridylate synthases, 23S RNA-specific	5.4.99.24	CDS
3-deoxy-D-manno-octulosonic-acid transferase	2.4.99.13, 2.4.99.14, 2.4.99.12, 2.4.99.15	CDS
Zn-ribbon protein, possibly nucleic acid-binding		CDS
dinuclear metal center protein, YbgI/SA1388 family		CDS	TIGR00486
glycyl-tRNA synthetase alpha chain (EC 6.1.1.14)	6.1.1.14	CDS	TIGR00388
Glycerol-3-phosphate dehydrogenase	1.1.1.94	CDS
acyl carrier protein		CDS	TIGR00517
50S ribosome-binding GTPase.		CDS
hypothetical protein		CDS
Dynamin family.		CDS
Dynamin family.		CDS
Uncharacterized virulence-associated protein D		CDS
heavy metal efflux pump (cobalt-zinc-cadmium)		CDS	TIGR00914
Membrane-fusion protein		CDS
Outer membrane protein		CDS
glycyl-tRNA synthetase beta chain (EC 6.1.1.14)	6.1.1.14	CDS	TIGR00211
hypothetical protein		CDS
phosphoglycerate mutase (EC 5.4.2.1)	5.4.2.1	CDS	TIGR01307
aspartyl/glutamyl-tRNA(Asn/Gln) amidotransferase subunit C (EC 6.3.5.-)	6.3.5.6, 6.3.5.7	CDS	TIGR00135
adenosylmethionine-8-amino-7-oxononanoate aminotransferase apoenzyme (EC 2.6.1.62)	2.6.1.62	CDS	TIGR00508
Parvulin-like peptidyl-prolyl isomerase	5.2.1.8	CDS
cell division protein FtsA		CDS	TIGR01174
cell division protein FtsZ		CDS	TIGR00065
Predicted membrane-associated Zn-dependent proteases 1		CDS	TIGR00054
Exonuclease VII, large subunit		CDS	TIGR00237
hypothetical protein		CDS
hypothetical protein		CDS
hypothetical protein		CDS
Small-conductance mechanosensitive channel		CDS
hypothetical protein		CDS
Domain of unknown function (DUF1887).		CDS
hypothetical protein		CDS
Transposase and inactivated derivatives		CDS
transposase, IS605 OrfB family, central region		CDS	TIGR01766
hypothetical protein		CDS
hypothetical protein		CDS
hypothetical protein		CDS
hypothetical protein		CDS
Nucleotidyl transferase of unknown function (DUF1814).		CDS
Site-specific recombinase XerD		CDS
Type IV secretory pathway, VirD2 components (relaxase)		CDS
transposase, IS605 OrfB family, central region		CDS	TIGR01766
Transposase and inactivated derivatives		CDS
hypothetical protein		CDS
plasmid segregation oscillating ATPase ParF		CDS
plasmid segregation centromere-binding protein ParG		CDS
hypothetical protein		CDS
hypothetical protein		CDS
Type IV secretory pathway, VirD2 components (relaxase)		CDS
hypothetical protein		CDS
Type IV secretory pathway, VirD4 components		CDS
transposase, IS605 OrfB family, central region		CDS	TIGR01766
Transposase and inactivated derivatives		CDS
Transposase and inactivated derivatives		CDS
Site-specific recombinase XerD		CDS
hypothetical protein		CDS
polyphosphate kinase 1	2.7.4.1	CDS	TIGR03705
dihydroorotate oxidase A (EC 1.3.3.1)	1.3.98.1	CDS	TIGR01036
Predicted Zn-dependent peptidases		CDS
dihydrodipicolinate synthase (EC 4.2.1.52)	4.2.1.52	CDS	TIGR00674
Dehydrogenases with different specificities (related to short-chain alcohol dehydrogenases)	1.1.1.159	CDS
hypothetical protein		CDS
CDP-diacylglycerol--glycerol-3-phosphate 3-phosphatidyltransferase (EC 2.7.8.5)	2.7.8.5	CDS	TIGR00560
amino acid/polyamine/organocation transporter, APC superfamily (TC 2.A.3)		CDS
periplasmic serine protease, Do/DeqQ family	3.4.21.107	CDS	TIGR02037
2-C-methyl-D-erythritol 2,4-cyclodiphosphate synthase (EC 4.6.1.12)	2.7.7.60, 4.6.1.12	CDS	TIGR00151, TIGR00453
FOG: CheY-like receiver		CDS
5'-3' exonuclease (including N-terminal domain of PolI)	2.7.7.7	CDS
hypothetical protein		CDS
DnaJ-class molecular chaperone with C-terminal Zn finger domain		CDS
Predicted transcriptional regulators		CDS
Recombination protein MgsA		CDS
Fe2+/Zn2+ uptake regulation proteins		CDS
Uncharacterized protein conserved in bacteria		CDS
Beta-galactosidase, beta subunit		CDS	TIGR00022
flagellar motor switch protein FliN		CDS	TIGR02480
flagellar motor switch protein FliM		CDS	TIGR01397
RNA polymerase, sigma 28 subunit, SigD/FliA/WhiG		CDS	TIGR02937, TIGR02479
hypothetical protein		CDS
ATPases involved in chromosome partitioning		CDS
flagellar biosynthetic protein FlhF		CDS	TIGR03499
2-amino-4-hydroxy-6-hydroxymethyldihydropteridine pyrophosphokinase	2.7.6.3	CDS	TIGR01498
Xaa-Pro aminopeptidase	3.4.11.9	CDS
3-dehydroquinate dehydratase (EC 4.2.1.10)	4.2.1.10	CDS	TIGR01088
Lipid A core - O-antigen ligase and related enzymes		CDS
SSU ribosomal protein S15P		CDS	TIGR00952
flagellar biosynthesis protein FlhA		CDS	TIGR01398
Predicted phosphohydrolase (DHH superfamily)		CDS
Response regulators consisting of a CheY-like receiver domain and a winged-helix DNA-binding domain		CDS
Predicted phosphohydrolases		CDS
acetyl-coenzyme A synthetase (EC 6.2.1.1)	6.2.1.1	CDS	TIGR02188
Uncharacterized protein conserved in bacteria		CDS
ribosome-binding factor A		CDS	TIGR00082
bacterial translation initiation factor 2 (bIF-2)		CDS	TIGR00231, TIGR00487
Predicted nucleic-acid-binding protein implicated in transcription termination		CDS
homoserine kinase (EC 2.7.1.39)	2.7.1.39	CDS	TIGR00191
hypothetical protein		CDS
UDP-3-O-[3-hydroxymyristoyl] N-acetylglucosamine deacetylase (EC 3.5.1.108)	3.5.1.108	CDS	TIGR00325
Septum formation inhibitor		CDS
Membrane proteins related to metalloendopeptidases		CDS
Helicobacter outer membrane protein.		CDS
Helicobacter outer membrane protein.		CDS
hypothetical protein		CDS
ketopantoate hydroxymethyltransferase (EC 2.1.2.11)	2.1.2.11	CDS	TIGR00222
Holliday junction DNA helicase subunit RuvB	3.6.4.12	CDS	TIGR00635
twin arginine-targeting protein translocase TatB		CDS	TIGR01410
Sec-independent protein translocase TatC		CDS	TIGR00945
S-adenosylmethionine:tRNA ribosyltransferase-isomerase	5.-	CDS	TIGR00113
16S rRNA m(7)G-527 methyltransferase (EC 2.1.1.170)	2.1.1.170	CDS	TIGR00138
hypothetical protein		CDS
hypothetical protein		CDS
Helicobacter outer membrane protein.		CDS
Response regulator containing CheY-like receiver, AAA-type ATPase, and DNA-binding domains		CDS
[LSU ribosomal protein L11P]-lysine N-methyltransferase (EC 2.1.1.-)	2.1.1.-	CDS	TIGR00406
membrane protease FtsH catalytic subunit (EC 3.4.24.-)	3.4.24.-	CDS	TIGR01241
CDP-diacylglycerol--serine O-phosphatidyltransferase (EC 2.7.8.8)	2.7.8.8	CDS	TIGR00473
copper-(or silver)-translocating P-type ATPase	3.6.3.4	CDS	TIGR01525, TIGR01494, TIGR01511
copper ion binding protein		CDS	TIGR00003
hypothetical protein		CDS
hypothetical protein		CDS
hypothetical protein		CDS
high-affinity nickel-transporter, HoxN/HupN/NixA family		CDS	TIGR00802
hypothetical protein		CDS
Predicted ATPases		CDS
Predicted endonuclease distantly related to archaeal Holliday junction resolvase and Mrr-like restriction enzymes		CDS
hypothetical protein		CDS
ABC-type multidrug transport system, ATPase and permease components	3.6.3.-	CDS
Putative outer membrane protein.		CDS
aspartate carbamoyltransferase (EC 2.1.3.2)	2.1.3.2	CDS	TIGR00670
hypothetical protein		CDS
hemolysin TlyA family protein		CDS	TIGR00478
riboflavin kinase/FMN adenylyltransferase	2.7.1.26, 2.7.7.2	CDS	TIGR00083
transketolase (EC 2.2.1.1)	2.2.1.1	CDS	TIGR00232
Inactivated superfamily I helicase		CDS
DNA segregation ATPase FtsK/SpoIIIE and related proteins		CDS
Arabinose efflux permease		CDS
fagellar hook-basal body proteins		CDS	TIGR03506
transposase, IS605 OrfB family, central region		CDS	TIGR01766
hypothetical protein		CDS
Transposase and inactivated derivatives		CDS
FOG: TPR repeat, SEL1 subfamily		CDS
2-keto-3-deoxy-phosphogluconate aldolase (EC 4.1.2.14)	4.1.2.14, 4.1.3.16	CDS	TIGR01182
6-phosphogluconate dehydratase (EC 4.2.1.12)	4.2.1.12	CDS	TIGR01196
glucose-6-phosphate 1-dehydrogenase (EC 1.1.1.49)	1.1.1.49	CDS	TIGR00871
6-phosphogluconolactonase (EC 3.1.1.31)	3.1.1.31	CDS	TIGR01198
glucokinase (EC 2.7.1.2)	2.7.1.2	CDS	TIGR00749
Zn-dependent alcohol dehydrogenases	1.-	CDS
Lipopolysaccharide biosynthesis proteins, LPS:glycosyltransferases		CDS
hypothetical protein		CDS
Helicobacter outer membrane protein.		CDS
2-oxoacid:acceptor oxidoreductase, gamma subunit, pyruvate/2-ketoisovalerate family	1.2.7.1	CDS	TIGR02175
2-oxoacid:acceptor oxidoreductase, delta subunit, pyruvate/2-ketoisovalerate family	1.2.7.1	CDS	TIGR02179
Pyruvate:ferredoxin oxidoreductase and related 2-oxoacid:ferredoxin oxidoreductases, alpha subunit	1.2.7.1	CDS
Pyruvate:ferredoxin oxidoreductase and related 2-oxoacid:ferredoxin oxidoreductases, beta subunit	1.2.7.1	CDS
Adenylosuccinate lyase (EC 4.3.2.2)	4.3.2.2	CDS	TIGR00928
Helicobacter outer membrane protein.		CDS
Excinuclease ABC subunit B		CDS	TIGR00631
hypothetical protein		CDS
Protein of unknown function (DUF3519).		CDS
FOG: TPR repeat, SEL1 subfamily		CDS
gamma-glutamyltransferase 1 (EC:2.3.2.2). Threonine peptidase. MEROPS family T03	2.3.2.2	CDS	TIGR00066
flagellar hook-associated protein FlgK		CDS	TIGR02492
hypothetical protein		CDS
DNA-methyltransferase (dcm)	2.1.1.37	CDS	TIGR00675
Anti-sigma-28 factor, FlgM.		CDS
hypothetical protein		CDS
FKBP-type peptidyl prolyl cis-trans isomerase/Apo-metallochaperone SlyD	5.2.1.8	CDS
Uncharacterized protein conserved in bacteria		CDS
Outer membrane protein and related peptidoglycan-associated (lipo)proteins		CDS	TIGR02802
Periplasmic component of the Tol biopolymer transport system		CDS	TIGR02800
TonB C terminal.		CDS
hypothetical protein		CDS
Cell division and transport-associated protein TolR (TC 2.C.1.2.1)		CDS
Cell division and transport-associated protein TolQ (TC 2.C.1.2.1)		CDS
ATP synthase F1 subcomplex epsilon subunit	3.6.3.14	CDS	TIGR01216
ATP synthase, F1 beta subunit	3.6.3.14	CDS	TIGR01039
ATP synthase, F1 gamma subunit	3.6.3.14	CDS	TIGR01146
ATP synthase F1 subcomplex alpha subunit	3.6.3.14	CDS	TIGR00962
F0F1-type ATP synthase, delta subunit (mitochondrial oligomycin sensitivity protein)	3.6.3.14	CDS
F0F1-type ATP synthase, subunit b	3.6.3.14	CDS
F0F1-type ATP synthase, subunit b	3.6.3.14	CDS
chromosome segregation DNA-binding protein		CDS	TIGR00180
chromosome segregation ATPase		CDS
birA, biotin-[acetyl-CoA-carboxylase] ligase region	6.3.4.15	CDS	TIGR00121
methionyl-tRNA formyltransferase (EC 2.1.2.9)	2.1.2.9	CDS	TIGR00460
Uncharacterized protein conserved in bacteria		CDS
Uncharacterized protein conserved in bacteria		CDS
hypothetical protein		CDS
hypothetical protein		CDS
ribosomal protein L19, bacterial type		CDS	TIGR01024
tRNA (Guanine37-N(1)-) methyltransferase (EC 2.1.1.31)		CDS	TIGR00088
16S rRNA processing protein RimM		CDS	TIGR02273
Predicted RNA-binding protein (contains KH domain)		CDS
SSU ribosomal protein S16P		CDS	TIGR00002
signal recognition particle subunit FFH/SRP54 (srp54)		CDS	TIGR00959
valyl-tRNA synthetase (EC 6.1.1.9)	6.1.1.9	CDS	TIGR00422
Uncharacterized protein conserved in bacteria		CDS
UDP-N-acetylglucosamine-N-acetylmuramylpentapeptide N-acetylglucosamine transferase	2.4.1.227	CDS	TIGR01133
Helicobacter outer membrane protein.		CDS
Helicobacter outer membrane protein.		CDS
pyrroline-5-carboxylate reductase (EC 1.5.1.2)	1.5.1.2	CDS	TIGR00112
Protein involved in cell division		CDS
metalloprotein, YbeY/UPF0054 family		CDS	TIGR00043
flavodoxin, long chain		CDS	TIGR01752
Uncharacterized membrane-associated protein		CDS
cytochrome oxidase maturation protein, cbb3-type		CDS	TIGR00847
Thioredoxin reductase	1.8.1.9	CDS
Arabinose efflux permease		CDS
glucose-6-phosphate isomerase (EC 5.3.1.9)	5.3.1.9	CDS
Putative outer membrane protein.		CDS
Carbon starvation protein, predicted membrane protein		CDS
amino acid ABC transporter membrane protein 1, PAAT family (TC 3.A.1.3.-)		CDS	TIGR01726
amino acid ABC transporter membrane protein 2, PAAT family (TC 3.A.1.3.-)		CDS	TIGR01726
amino acid ABC transporter ATP-binding protein, PAAT family (TC 3.A.1.3.-)	3.6.3.21	CDS
amino acid ABC transporter substrate-binding protein, PAAT family (TC 3.A.1.3.-)		CDS
hypothetical protein		CDS
glucose/galactose transporter		CDS	TIGR01272
Permeases		CDS
Helicobacter outer membrane protein.		CDS
purine-nucleoside phosphorylase (EC 2.4.2.1)	2.4.2.1	CDS	TIGR00107
phosphopentomutase	5.4.2.7	CDS	TIGR01696
nucleoside transporter		CDS	TIGR00804
Arabinose efflux permease		CDS
Predicted ATPase of the PP-loop superfamily implicated in cell cycle control		CDS
transporter, CPA2 family (TC 2.A.37)		CDS
Na+-driven multidrug efflux pump		CDS	TIGR00797
Arabinose efflux permease		CDS	TIGR00880
Carbonic anhydrase	4.2.1.1	CDS
Helicobacter pylori protein of unknown function (DUF874).		CDS
Helicobacter pylori protein of unknown function (DUF874).		CDS
aspartate semialdehyde dehydrogenase (EC 1.2.1.11)	1.2.1.11	CDS	TIGR01296, TIGR01745
histidyl-tRNA synthetase (EC 6.1.1.21)	6.1.1.21	CDS	TIGR00442
lipopolysaccharide heptosyltransferase II	2.4.-	CDS	TIGR02195
hypothetical protein		CDS
Predicted oxidoreductases (related to aryl-alcohol dehydrogenases)		CDS
translation elongation factor 2 (EF-2/EF-G)		CDS	TIGR00231, TIGR00484
SSU ribosomal protein S7P		CDS	TIGR01029
SSU ribosomal protein S12P		CDS	TIGR00981
DNA-directed RNA polymerase subunit beta' (EC 2.7.7.6)	2.7.7.6	CDS	TIGR02386, TIGR02013
LSU ribosomal protein L12P		CDS	TIGR00855
LSU ribosomal protein L10P		CDS
LSU ribosomal protein L1P		CDS	TIGR01169
LSU ribosomal protein L11P		CDS	TIGR01632
transcription antitermination protein nusG		CDS	TIGR00922
preprotein translocase, SecE subunit, bacterial		CDS	TIGR00964
LSU ribosomal protein L33P		CDS	TIGR01023
translation elongation factor 1A (EF-1A/EF-Tu)		CDS	TIGR00485, TIGR00231
ABC-type multidrug transport system, ATPase and permease components		CDS
Predicted phosphatases		CDS
Adenine-specific DNA methylase	2.1.1.72	CDS
ICEA Protein.	3.1.21.4	CDS
serine O-acetyltransferase (EC 2.3.1.30)	2.3.1.30	CDS	TIGR01172
ATP synthase F0 subcomplex C subunit	3.6.3.14	CDS
polyribonucleotide nucleotidyltransferase	2.7.7.8	CDS	TIGR03591
Predicted phosphoribosyltransferases		CDS
hypothetical protein		CDS
Organic solvent tolerance protein OstA		CDS
RDD family.		CDS
phosphoribosylamine--glycine ligase (EC 6.3.4.13)	6.3.4.13	CDS	TIGR00877
ABC-type multidrug transport system, ATPase component		CDS
Undecaprenyl pyrophosphate synthetase (EC 2.5.1.31)	2.5.1.31	CDS	TIGR00055
FAD/FMN-containing dehydrogenases	1.1.2.4	CDS
Rhodanese-related sulfurtransferase		CDS
Uroporphyrinogen-III synthase	4.2.1.75	CDS
camphor resistance protein CrcB		CDS	TIGR00494
coproporphyrinogen III oxidase, anaerobic (EC 1.3.99.22)	1.3.99.22	CDS	TIGR00539
Cytochrome c553		CDS
NTP pyrophosphohydrolases including oxidative damage repair enzymes	3.6.1.-	CDS
aspartate kinase (EC 2.7.2.4)	2.7.2.4	CDS	TIGR00656, TIGR00657
DNA replication regulator.		CDS
DNA polymerase III, delta prime subunit (EC 2.7.7.7)	2.7.7.7	CDS
dihydropteroate synthase	2.5.1.15	CDS	TIGR01496
hypothetical protein		CDS
Permeases of the drug/metabolite transporter (DMT) superfamily		CDS
Dolichyl-phosphate-mannose-protein mannosyltransferase.		CDS
Uncharacterized protein conserved in bacteria		CDS
carbamoyl-phosphate synthase, small subunit	6.3.5.5	CDS	TIGR01368
Predicted amidohydrolase	3.5.1.49	CDS
MAF protein		CDS	TIGR00172
alanyl-tRNA synthetase (EC 6.1.1.7)	6.1.1.7	CDS	TIGR00344
Uncharacterized protein conserved in bacteria		CDS
Helicobacter outer membrane protein.		CDS
SSU ribosomal protein S18P		CDS	TIGR00165
single-strand binding protein		CDS	TIGR00621
SSU ribosomal protein S6P		CDS	TIGR00166
DNA polymerase III, delta subunit (EC 2.7.7.7)	2.7.7.7	CDS
RNAse R (EC 3.1.-.-)	3.1.-	CDS	TIGR00358
shikimate dehydrogenase (EC 1.1.1.25)	1.1.1.25	CDS	TIGR00507
Bacterial SH3 domain.		CDS
ABC-type uncharacterized transport system, permease component		CDS
ABC-type oligopeptide transport system, periplasmic component		CDS
tryptophanyl-tRNA synthetase (EC 6.1.1.2)	6.1.1.2	CDS	TIGR00233
Methylase involved in ubiquinone/menaquinone biosynthesis	2.1.1.197	CDS	TIGR02072
protein translocase, SecG subunit		CDS	TIGR00810
ribosome recycling factor		CDS	TIGR00496
orotate phosphoribosyltransferase (EC 2.4.2.10)	2.4.2.10	CDS	TIGR01367
Predicted membrane protein/domain		CDS
NAD-dependent protein deacetylases, SIR2 family	3.5.1.-	CDS
NADH:ubiquinone oxidoreductase subunit 3 (chain A)	1.6.5.3	CDS
NADH dehydrogenase subunit B (EC 1.6.5.3)	1.6.5.3	CDS	TIGR01957
NADH dehydrogenase subunit C (EC 1.6.5.3)	1.6.5.3	CDS	TIGR01961
NADH dehydrogenase subunit D (EC 1.6.5.3)	1.6.5.3	CDS	TIGR01962
hypothetical protein	1.6.5.3	CDS
hypothetical protein	1.6.5.3	CDS
NADH dehydrogenase subunit G (EC 1.6.5.3)	1.6.5.3	CDS
NADH dehydrogenase subunit H (EC 1.6.5.3)	1.6.5.3	CDS
NADH-quinone oxidoreductase, chain I	1.6.5.3	CDS	TIGR01971
NADH dehydrogenase subunit J (EC 1.6.5.3)	1.6.5.3	CDS
NADH dehydrogenase subunit K (EC 1.6.5.3)	1.6.5.3	CDS
NADH dehydrogenase subunit L (EC 1.6.5.3)	1.6.5.3	CDS	TIGR01974
NADH dehydrogenase subunit M (EC 1.6.5.3)	1.6.5.3	CDS	TIGR01972
NADH dehydrogenase subunit N (EC 1.6.5.3)	1.6.5.3	CDS	TIGR01770
Uncharacterized protein conserved in bacteria		CDS
Phosphomannomutase	5.4.2.2, 5.4.2.8	CDS
Telomere-length maintenance and DNA damage repair.		CDS
tryptophan synthase, alpha chain (EC 4.2.1.20)	4.2.1.20	CDS	TIGR00262
tryptophan synthase, beta chain (EC 4.2.1.20)	4.2.1.20	CDS	TIGR00263
Indole-3-glycerol phosphate synthase	4.1.1.48, 5.3.1.24	CDS
anthranilate phosphoribosyltransferase	2.4.2.18	CDS	TIGR01245
anthranilate synthase, component II (EC 4.1.3.27)	4.1.3.27	CDS	TIGR00566
anthranilate synthase, component I (EC 4.1.3.27)	4.1.3.27	CDS	TIGR00565
ADP-heptose:LPS heptosyltransferase		CDS
ADP-heptose:LPS heptosyltransferase		CDS
5'-nucleotidase, lipoprotein e(P4) family		CDS	TIGR01533
Uncharacterized conserved protein		CDS
thiaminase/4-amino-5-aminomethyl-2-methylpyrimidine deaminase	3.5.99.2	CDS
hypothetical protein		CDS
hypothetical protein		CDS
nicotinamide mononucleotide transporter PnuC		CDS	TIGR01528
thiamine pyrophosphokinase	2.7.6.2	CDS	TIGR01378
LSU ribosomal protein L17P		CDS	TIGR00059
DNA-directed RNA polymerase subunit alpha (EC 2.7.7.6)	2.7.7.6	CDS	TIGR02027
SSU ribosomal protein S4P		CDS	TIGR01017
SSU ribosomal protein S11P		CDS	TIGR03632
30S ribosomal protein S13		CDS	TIGR03631
bacterial translation initiation factor 1 (bIF-1)		CDS	TIGR00008
methionine aminopeptidase, type I (EC 3.4.11.18)	3.4.11.18	CDS	TIGR00500
protein translocase subunit secY/sec61 alpha		CDS	TIGR00967
LSU ribosomal protein L15P		CDS	TIGR01071
SSU ribosomal protein S5P		CDS	TIGR01021
LSU ribosomal protein L18P		CDS	TIGR00060
LSU ribosomal protein L6P		CDS	TIGR03654
SSU ribosomal protein S8P		CDS
LSU ribosomal protein L5P		CDS
ribosomal protein L24, bacterial/organelle		CDS	TIGR01079
LSU ribosomal protein L14P		CDS	TIGR01067
SSU ribosomal protein S17P		CDS	TIGR03635
LSU ribosomal protein L29P		CDS	TIGR00012
LSU ribosomal protein L16P		CDS	TIGR01164
SSU ribosomal protein S3P		CDS	TIGR01009
LSU ribosomal protein L22P		CDS	TIGR01044
SSU ribosomal protein S19P		CDS	TIGR01050
LSU ribosomal protein L2P		CDS	TIGR01171
LSU ribosomal protein L23P		CDS
50S ribosomal protein L4, bacterial/organelle		CDS	TIGR03953
LSU ribosomal protein L3P		CDS	TIGR03625
SSU ribosomal protein S10P		CDS	TIGR01049
Predicted ATPase (AAA+ superfamily)		CDS
RNase HII (EC 3.1.26.4)	3.1.26.4	CDS
hypothetical protein		CDS
hypothetical protein		CDS
fumarase, class II (EC 4.2.1.2)	4.2.1.2	CDS	TIGR00979
YtkA-like.		CDS
Outer membrane protein		CDS
Membrane-fusion protein		CDS
heavy metal efflux pump (cobalt-zinc-cadmium)		CDS	TIGR00914
Predicted branched-chain amino acid permeases (azaleucine resistance)		CDS
4-azaleucine resistance probable transporter AzlC		CDS	TIGR00346
chaperone protein DnaJ		CDS	TIGR02349
hypothetical protein		CDS
Uncharacterized conserved protein		CDS
tRNA (5-methylaminomethyl-2-thiouridylate)-methyltransferase (EC 2.1.1.61)	2.8.1.-	CDS	TIGR00420
nicotinate-nucleotide adenylyltransferase (EC 2.7.7.18)	2.7.7.18	CDS	TIGR00125, TIGR00482
DnaJ-class molecular chaperone with C-terminal Zn finger domain		CDS
transcriptional regulator, CopG family		CDS	TIGR02793
outer membrane transport energization protein ExbB (TC 2.C.1.1.1)		CDS	TIGR02805
TonB system transport protein ExbD, group 2		CDS	TIGR02804
outer membrane transport energization protein TonB (TC 2.C.1.1.1)		CDS	TIGR01352
Helicobacter outer membrane protein.		CDS
Membrane protein TerC, possibly involved in tellurium resistance		CDS
magnesium Mg(2+) and cobalt Co(2+) transport protein (corA)		CDS	TIGR00383
phosphoglycerate kinase (EC 2.7.2.3)	2.7.2.3	CDS
glyceraldehyde-3-phosphate dehydrogenase, type I	1.2.1.12	CDS	TIGR01534
Uracil-DNA glycosylase (EC 3.2.2.-)	3.2.2.27	CDS	TIGR00628
1-acyl-sn-glycerol-3-phosphate acyltransferases	2.3.1.51	CDS	TIGR00530
hypothetical protein		CDS
C-terminal peptidase (prc)	3.4.21.102	CDS	TIGR00225
hypothetical protein		CDS
DNA modification methylase	2.1.1.72	CDS
hypothetical protein		CDS
Predicted helicase		CDS
nicotinate-nucleotide pyrophosphorylase [carboxylating] (EC 2.4.2.19)	2.4.2.19	CDS	TIGR00078
quinolinate synthetase (EC 2.5.1.72)	2.5.1.72	CDS	TIGR00550
phosphatidylserine decarboxylase precursor	4.1.1.65	CDS	TIGR00163
hypothetical protein		CDS
hypothetical protein		CDS
4-hydroxybenzoate polyprenyltransferase (EC 2.5.1.39)	2.5.1.-	CDS	TIGR01475
Predicted membrane metal-binding protein		CDS
primary replicative DNA helicase (EC 3.6.1.-)	3.6.4.12	CDS	TIGR00665
yjeF C-terminal region, hydroxyethylthiazole kinase-related/yjeF N-terminal region		CDS	TIGR00197, TIGR00196
His Kinase A (phospho-acceptor) domain./Histidine kinase-, DNA gyrase B-, and HSP90-like ATPase.	2.7.13.3	CDS
Response regulators consisting of a CheY-like receiver domain and a winged-helix DNA-binding domain		CDS
hypothetical protein	3.1.21.4	CDS
DNA modification methylase	2.1.1.72	CDS
DNA modification methylase	2.1.1.113	CDS
Adenine specific DNA methylase Mod		CDS
Adenine specific DNA methylase Mod		CDS
Type I site-specific restriction-modification system, R (restriction) subunit and related helicases		CDS
Cell shape-determining protein		CDS
rod shape-determining protein MreB		CDS	TIGR00904
ATP-dependent Clp protease ATP-binding subunit ClpX (EC 3.4.21.92)		CDS	TIGR00382
acyl-[acyl-carrier-protein]--UDP-N-acetylglucosamine O-acyltransferase (EC 2.3.1.129)	2.3.1.129	CDS	TIGR01852
3-hydroxyacyl-[acyl-carrier-protein] dehydratase (EC 4.2.1.-)	4.2.1.-	CDS	TIGR01750
Uncharacterized protein conserved in bacteria		CDS
Beta-barrel assembly machine subunit BamD		CDS	TIGR03302
ATP-dependent proteinase. Serine peptidase. MEROPS family S16	3.4.21.53	CDS	TIGR00763
prephenate dehydrogenase (EC 1.3.1.12)	1.3.1.12	CDS
hypothetical protein		CDS
DNA/RNA endonuclease G, NUC1		CDS
hypothetical protein		CDS
D-fructose 1,6-bisphosphatase (EC 3.1.3.11)	3.1.3.11	CDS
ribulose-5-phosphate 3-epimerase (EC 5.1.3.1)	5.1.3.1	CDS	TIGR01163
exonuclease, DNA polymerase III, epsilon subunit family	2.7.7.7	CDS	TIGR00573
hypothetical protein		CDS
hypothetical protein		CDS
hypothetical protein		CDS
hypothetical protein		CDS
Predicted RNA-binding protein homologous to eukaryotic snRNP		CDS
ATPase involved in DNA repair		CDS
Predicted sugar kinase	2.7.1.23	CDS
Helicobacter outer membrane protein.		CDS
Protein of unknown function (DUF1524).		CDS
Uncharacterized conserved protein		CDS
L-alanine dehydrogenase (EC 1.4.1.1)	1.4.1.1	CDS	TIGR00518
arginase (EC 3.5.3.1)	3.5.3.1	CDS	TIGR01229
Outer membrane receptor for Fe3+-dicitrate		CDS
Predicted metal-dependent hydrolase		CDS
type I site-specific deoxyribonuclease, HsdR family	3.1.21.3	CDS	TIGR00348
type I restriction system adenine methylase (hsdM)	2.1.1.72	CDS	TIGR00497
hypothetical protein		CDS
biotin synthase (EC 2.8.1.6)	2.8.1.6	CDS	TIGR00433
Predicted membrane protein		CDS	TIGR00765
Uncharacterized conserved protein		CDS
Single-stranded DNA-specific exonuclease		CDS
hypothetical protein		CDS
hypothetical protein		CDS
7-cyano-7-deazaguanine reductase	1.7.1.13	CDS	TIGR03139
iojap-like ribosome-associated protein		CDS	TIGR00090
tRNA dimethylallyltransferase	2.5.1.75	CDS	TIGR00174
Lipopolysaccharide biosynthesis proteins, LPS:glycosyltransferases	2.4.1.58	CDS
Predicted membrane-associated, metal-dependent hydrolase		CDS
Predicted membrane-associated, metal-dependent hydrolase		CDS
UDP-N-acetylmuramate dehydrogenase (EC 1.1.1.158)	1.1.1.158	CDS	TIGR00179
flagellar biosynthetic protein FliQ		CDS	TIGR01402
ATPase FliI/YscN family	3.6.3.14	CDS	TIGR01026
Type IV secretory pathway, VirB11 components, and related ATPases involved in archaeal flagella biosynthesis		CDS
Isoleucyl-tRNA synthetase (EC 6.1.1.5)	6.1.1.5	CDS	TIGR00392
Ribosome-associated heat shock protein implicated in the recycling of the 50S subunit (S4 paralog)		CDS
hypothetical protein		CDS
hypothetical protein		CDS
hypothetical protein		CDS
hypothetical protein		CDS
23S rRNA m(2)A-2503 methyltransferase (EC 2.1.1.192)	2.1.1.192	CDS	TIGR00048
KpsF/GutQ family protein	5.3.1.13	CDS	TIGR00393
conserved hypothetical protein	3.1.-	CDS	TIGR00649
dimethyladenosine transferase (EC 2.1.1.-)	2.1.1.182	CDS	TIGR00755
hypothetical protein		CDS
hypothetical protein		CDS
formyltetrahydrofolate deformylase (EC 3.5.1.10)	3.5.1.10	CDS	TIGR00655
signal peptide peptidase SppA, 36K type	3.4.21.-	CDS	TIGR00706
hypothetical protein		CDS
hypothetical protein		CDS
hypothetical protein		CDS
hypothetical protein		CDS
hypothetical protein		CDS
Peptidyl-prolyl cis-trans isomerase (rotamase) - cyclophilin family	5.2.1.8	CDS
carbon storage regulator, CsrA		CDS	TIGR00202
4-diphosphocytidyl-2-C-methyl-D-erythritol kinase (EC 2.7.1.148)	2.7.1.148	CDS	TIGR00154
SsrA-binding protein		CDS	TIGR00086
outer membrane transport energization protein ExbB (TC 2.C.1.1.1)		CDS	TIGR02805
Biopolymer transport protein		CDS	TIGR02804
ribonuclease P protein component, eubacterial	3.1.26.5	CDS	TIGR00188
protein translocase subunit yidC		CDS	TIGR03593, TIGR03592
Predicted RNA-binding protein		CDS
tRNA modification GTPase trmE	3.6.-	CDS	TIGR00450, TIGR00231
Helicobacter outer membrane protein.		CDS
LPP20 lipoprotein.		CDS
hypothetical protein		CDS
LPP20 lipoprotein.		CDS
uncharacterized proteobacterial lipoprotein		CDS	TIGR02722
Thioredoxin domain-containing protein		CDS
pseudouridine synthase	5.4.99.22	CDS	TIGR00093
DNA polymerase III, alpha subunit (EC 2.7.7.7)	2.7.7.7	CDS	TIGR00594
Cytochrome c peroxidase	1.11.1.5	CDS
Heat shock protein		CDS
Protein of unknown function (DUF330).		CDS
ABC-type transport system involved in resistance to organic solvents, periplasmic component		CDS
ABC-type transport system involved in resistance to organic solvents, ATPase component		CDS
conserved hypothetical integral membrane protein		CDS	TIGR00056
Helicobacter outer membrane protein.		CDS
branched chain amino acid aminotransferase apoenzyme (EC 2.6.1.42)	2.6.1.42	CDS	TIGR01123
Helicobacter outer membrane protein.		CDS
DNA polymerase I (EC 2.7.7.7)	2.7.7.7	CDS	TIGR00593
Type I restriction modification DNA specificity domain.		CDS
Type I restriction-modification system methyltransferase subunit	2.1.1.72	CDS
Predicted amidophosphoribosyltransferases		CDS
thymidylate kinase (EC 2.7.4.9)	2.7.4.9	CDS	TIGR00041
Phosphopantetheine adenylyltransferase (EC 2.7.7.3)	2.7.7.3	CDS	TIGR01510, TIGR00125
polyprenyl P-hydroxybenzoate and phenylacrylic acid decarboxylases	4.1.1.-	CDS	TIGR00421
flagella basal body P-ring formation protein FlgA		CDS	TIGR03170
Superfamily I DNA and RNA helicases	3.6.4.12	CDS
Thioredoxin domain-containing protein		CDS
seryl-tRNA synthetase (EC 6.1.1.11)	6.1.1.11	CDS	TIGR00414
Predicted amidohydrolase		CDS
Exodeoxyribonuclease VII small subunit (EC 3.1.11.6)	3.1.11.6	CDS
demethylmenaquinone methyltransferase (EC 2.1.1.163)	2.1.1.163, 2.1.1.201	CDS	TIGR01934
TIGR00701 family protein		CDS	TIGR00701, TIGR00701
uncharacterized protein, YigZ family		CDS	TIGR00257
ABC-type multidrug transport system, permease component		CDS
Predicted membrane protein		CDS
Multidrug resistance efflux pump		CDS
Outer membrane protein		CDS
Hemolysins and related proteins containing CBS domains		CDS
Phosphate/sulphate permeases		CDS
Thioredoxin-like proteins and domains		CDS
hypothetical protein		CDS
UDP-N-acetylmuramoylalanyl-D-glutamate--2,6-diaminopimelate ligase (EC 6.3.2.13)	6.3.2.13	CDS	TIGR01085
transaldolase (EC 2.2.1.2)	2.2.1.2	CDS	TIGR00876
LSU ribosomal protein L25P		CDS	TIGR00731
peptidyl-tRNA hydrolase (EC 3.1.1.29)	3.1.1.29	CDS	TIGR00447
Predicted permeases		CDS
Predicted HKD family nuclease		CDS
Helicobacter outer membrane protein.		CDS
ATPase, P-type (transporting), HAD superfamily, subfamily IC/heavy metal translocating P-type ATPase	3.6.3.4	CDS	TIGR01525, TIGR01494
Uncharacterized protein conserved in bacteria		CDS
Predicted O-methyltransferase		CDS
diaminohydroxyphosphoribosylaminopyrimidine deaminase (EC 3.5.4.26)	3.5.4.26, 1.1.1.193	CDS	TIGR00326
sodium--glutamate symport carrier (gltS)		CDS	TIGR00210
carboxynorspermidine dehydrogenase	1.5.1.7	CDS
cytochrome c oxidase accessory protein FixG		CDS	TIGR02745
acyl-phosphate glycerol-3-phosphate acyltransferase	2.3.1.15	CDS	TIGR00023
FolB domain	4.1.2.25	CDS	TIGR00526, TIGR00525
hypothetical protein		CDS
Outer membrane receptor proteins, mostly Fe transport		CDS
L-seryl-tRNA(Sec) selenium transferase (EC 2.9.1.1)	2.9.1.1	CDS	TIGR00474
NusA antitermination factor		CDS	TIGR01953
hypothetical protein		CDS
Type II restriction enzyme, methylase subunits	2.1.1.72	CDS
hypothetical protein		CDS
hypothetical protein		CDS
hypothetical protein		CDS
Restriction endonuclease	3.1.21.5	CDS
hypothetical protein		CDS
Adenine specific DNA methylase Mod	2.1.1.72	CDS
ATP-dependent DNA helicase RecG (EC 3.6.1.-)	3.6.4.12	CDS	TIGR00643
hypothetical protein		CDS
exodeoxyribonuclease III	3.1.11.2	CDS	TIGR00633, TIGR00195
Helicobacter outer membrane protein.		CDS
hypothetical protein		CDS
chromosomal replication initiator protein DnaA		CDS	TIGR00362
Nucleoside phosphorylase		CDS
Protein of unknown function (DUF2443).		CDS
glutamine--fructose-6-phosphate transaminase	2.6.1.16	CDS	TIGR01135
thymidylate synthase, flavin-dependent	2.1.1.148	CDS	TIGR02170
transposase, IS605 OrfB family, central region		CDS	TIGR01766
Transposase and inactivated derivatives		CDS
hypothetical protein		CDS
Cytochrome c1		CDS
Cytochrome b subunit of the bc complex		CDS
Rieske Fe-S protein	1.10.2.2	CDS	TIGR01416
transcription-repair coupling factor (mfd)	3.6.4.-	CDS	TIGR00580
Integral membrane protein CcmA involved in cell shape determination		CDS
Membrane proteins related to metalloendopeptidases		CDS
Membrane proteins related to metalloendopeptidases		CDS
folylpolyglutamate synthase/dihydrofolate synthase	6.3.2.17, 6.3.2.12	CDS	TIGR01499
Lipopolysaccharide-assembly.		CDS
leucyl-tRNA synthetase (EC 6.1.1.4)	6.1.1.4	CDS	TIGR00396
hypothetical protein		CDS
protein translocase subunit secF		CDS	TIGR00966, TIGR00916
protein-export membrane protein, SecD/SecF family		CDS	TIGR00916, TIGR01129
protein translocase subunit yajC		CDS	TIGR00739
sodium/proton antiporter, NhaA family (TC 2.A.33.1.1)		CDS	TIGR00773
ATP-dependent exoDNAse (exonuclease V) beta subunit (contains helicase and exonuclease domains)		CDS
SSU ribosomal protein S2P		CDS	TIGR01011
translation elongation factor Ts (EF-Ts)		CDS	TIGR00116
Cell division protein FtsI/penicillin-binding protein 2	2.4.1.129	CDS
flagellar hook-basal body complex protein FliE		CDS	TIGR00205
flagellar basal-body rod protein FlgC		CDS	TIGR01395
flagellar basal-body rod protein FlgB		CDS	TIGR01396
Bacterial cell division membrane protein		CDS
ABC-type Fe3+-hydroxamate transport system, periplasmic component		CDS
ABC-type Fe3+-hydroxamate transport system, periplasmic component		CDS
Peroxiredoxin	1.11.1.15	CDS
ABC-type metal ion transport system, periplasmic component/surface antigen		CDS	TIGR00363
peptidoglycan glycosyltransferase (EC 2.4.1.129)		CDS	TIGR03423
hypothetical protein		CDS
ribosome biogenesis GTP-binding protein YsxC/EngB		CDS	TIGR03598
lipopolysaccharide transport periplasmic protein LptA		CDS	TIGR03002
hypothetical protein		CDS
3-deoxy-D-manno-octulosonate 8-phosphate phosphatase, YrbI family	3.1.3.45	CDS	TIGR01662, TIGR01670
rare lipoprotein A		CDS	TIGR00413
Soluble lytic murein transglycosylase and related regulatory proteins (some contain LysM/invasin domains)	3.2.1.-	CDS
hydrolase, TatD family	3.1.21.-	CDS	TIGR00010
riboflavin synthase alpha chain (EC 2.5.1.9)	2.5.1.9	CDS	TIGR00187
Uncharacterized homolog of the cytoplasmic domain of flagellar protein FhlB		CDS	TIGR00789
ABC-type metal ion transport system, ATPase component		CDS
ABC-type metal ion transport system, permease component		CDS
Lipopolysaccharide biosynthesis proteins, LPS:glycosyltransferases		CDS
hypothetical protein		CDS
Membrane-associated phospholipid phosphatase		CDS
UDP-N-acetylmuramyl pentapeptide phosphotransferase/UDP-N-acetylglucosamine-1-phosphate transferase		CDS
pyridoxine 5'-phosphate synthase (EC 2.6.99.2)	2.6.99.2	CDS	TIGR00559
4-hydroxythreonine-4-phosphate dehydrogenase (EC 1.1.1.262)	1.1.1.262	CDS	TIGR00557
O-sialoglycoprotein endopeptidase (EC 3.4.24.57)	3.4.24.57	CDS	TIGR00329, TIGR03723
Flagellar basal body rod protein		CDS	TIGR03506, TIGR02488, TIGR02490
Uncharacterized protein conserved in bacteria		CDS
Uncharacterized protein conserved in bacteria		CDS
Uncharacterized protein conserved in bacteria		CDS
