# Supplementary material for: A semi-automated genome annotation comparison and integration scheme
Source: BMC Bioinformatics. 2013 Jun 1;14:172. doi: 10.1186/1471-2105-14-172 (PMC3680241; doi:10.1186/1471-2105-14-172)
Supplement: Additional file 1 — The code and datasets: file contains the python code and related datasets used in our research. We used two datasets in our research. (1). ‘pfam_mapped_dic.csv’ file contains the Pfam IDs obtained from Pfam database; (2) ‘gene_info_dic.csv’ file contains the gene symbol data obtained from Entrez gene database; (3) ‘database data’ folder contains the automated annotation results and the OMA data to run the program. [file 1471-2105-14-172-S1.zip › Additional file 1 code and datasets/database data/hpyl_output.txt]

-	217	633	417	Transcription termination protein NusB	peg	gi|15644634|ref|NC_000915.1|_633_217		NusB antitermination factor		CDS	transcription antitermination factor NusB		nusB
-	635	1105	471	6,7-dimethyl-8-ribityllumazine synthase (EC 2.5.1.78)	peg	gi|15644634|ref|NC_000915.1|_1105_635		6,7-dimethyl-8-ribityllumazine synthase (EC 2.5.1.78)	2.5.1.78	CDS	6,7-dimethyl-8-ribityllumazine synthase	6.3.3.-	ribH
-	1115	1945	831	2-Keto-3-deoxy-D-manno-octulosonate-8-phosphate synthase (EC 2.5.1.55)	peg	gi|15644634|ref|NC_000915.1|_1945_1115		3-deoxy-8-phosphooctulonate synthase	2.5.1.55	CDS	3-deoxy-8-phosphooctulonate synthase	2.5.1.55	kdsA
-	1932	2597	666	Carbonic anhydrase (EC 4.2.1.1)	peg	gi|15644634|ref|NC_000915.1|_2597_1932		Carbonic anhydrase	4.2.1.1	CDS	carbonic anhydrase family protein
+	2719	3402	684	Orotidine 5'-phosphate decarboxylase (EC 4.1.1.23)	peg	gi|15644634|ref|NC_000915.1|_2719_3402		orotidine-5'-phosphate decarboxylase (EC 4.1.1.23)	4.1.1.23	CDS	orotidine 5'-phosphate decarboxylase	4.1.1.23	pyrF
+	3403	4233	831	Pantoate--beta-alanine ligase (EC 6.3.2.1)	peg	gi|15644634|ref|NC_000915.1|_3403_4233		pantothenate synthetase (EC 6.3.2.1)	6.3.2.1	CDS	pantoate--beta-alanine ligase	6.3.2.1	panC
-	5241	7145	1905	putative Outer membrane protein	peg	gi|15644634|ref|NC_000915.1|_7145_5241		Helicobacter outer membrane protein.		CDS	helicobacter outer membrane family protein
-	7603	9243	1641	Heat shock protein 60 family chaperone GroEL	peg	gi|15644634|ref|NC_000915.1|_9243_7603		chaperonin GroL		CDS	chaperonin GroL		groL
-	9268	9624	357	Heat shock protein 60 family co-chaperone GroES	peg	gi|15644634|ref|NC_000915.1|_9624_9268		Co-chaperonin GroES (HSP10)		CDS	chaperonin 10 Kd subunit
+	9911	11590	1680	DNA primase (EC 2.7.7.-)	peg	gi|15644634|ref|NC_000915.1|_9911_11590		DNA primase (EC 2.7.7.-)	2.7.7.-	CDS	DNA primase	2.7.7.-	dnaG
+	11587	12639	1053	Possible RNA methyltransferase aq_898	peg	gi|15644634|ref|NC_000915.1|_11587_12639		Predicted tRNA(5-methylaminomethyl-2-thiouridylate) methyltransferase, contains the PP-loop ATPase domain	2.8.1.-	CDS	tRNA methyl transferase family protein
+	12728	13555	828	putative	peg	gi|15644634|ref|NC_000915.1|_12728_13555		hypothetical protein		CDS	putative valyl-tRNA synthetase
+	13702	13983	282	putative	peg	gi|15644634|ref|NC_000915.1|_13702_13983		TrbC/VIRB2 family.		CDS	trbC/VIRB2 family protein
+	13983	14246	264	FIG00711213: hypothetical protein	peg	gi|15644634|ref|NC_000915.1|_13983_14246		hypothetical protein		CDS	conserved hypothetical protein
+	14248	16611	2364	DNA transfer protein	peg	gi|15644634|ref|NC_000915.1|_14248_16611		type IV secretion/conjugal transfer ATPase, VirB4 family		CDS	type IV secretion/conjugal transfer ATPase, VirB4 family protein
+	16932	18272	1341	putative lipoprotein	peg	gi|15644634|ref|NC_000915.1|_16932_18272		Uncharacterized protein conserved in bacteria		CDS	conserved hypothetical protein
+	18380	19345	966	Chemotaxis protein CheV (EC 2.7.3.-)	peg	gi|15644634|ref|NC_000915.1|_18380_19345		Chemotaxis signal transduction protein		CDS	response regulator
+	19342	20559	1218	putative carboxynorspermidine decarboxylase	peg	gi|15644634|ref|NC_000915.1|_19342_20559		carboxynorspermidine decarboxylase (EC 4.1.1.-)	4.1.1.-	CDS	carboxynorspermidine decarboxylase		nspC
-	20569	21141	573	putative	peg	gi|15644634|ref|NC_000915.1|_21078_20569		Membrane-associated phospholipid phosphatase	3.1.3.-	CDS	PAP2 superfamily protein
-	21152	22717	1566	Integral membrane protein	peg	gi|15644634|ref|NC_000915.1|_22717_21152		Predicted membrane-associated, metal-dependent hydrolase		CDS	sulfatase family protein
-	23324	25459	2136	putative Outer membrane protein	peg	gi|15644634|ref|NC_000915.1|_25459_23324		Helicobacter outer membrane protein.		CDS	helicobacter outer membrane family protein
-	25639	25824	186	hypothetical protein	peg	gi|15644634|ref|NC_000915.1|_25824_25639					hypothetical protein
-	26078	27358	1281	Citrate synthase (si) (EC 2.3.3.1)	peg	gi|15644634|ref|NC_000915.1|_27358_26078		citrate synthase (EC 2.3.3.1)	2.3.3.1	CDS	citrate synthase family protein
+	27557	28834	1278	Isocitrate dehydrogenase [NADP] (EC 1.1.1.42)	peg	gi|15644634|ref|NC_000915.1|_27557_28834		isocitrate dehydrogenase (NADP) (EC 1.1.1.42)	1.1.1.42	CDS	isocitrate dehydrogenase, NADP-dependent	1.1.1.42	icd
-	29411	30067	657	Dethiobiotin synthetase (EC 6.3.3.3)	peg	gi|15644634|ref|NC_000915.1|_30067_29411		dethiobiotin synthase (EC 6.3.3.3)	6.3.3.3	CDS	dethiobiotin synthase	6.3.3.3	bioD
+	28907	29434	528	FIG00710236: hypothetical protein	peg	gi|15644634|ref|NC_000915.1|_28967_29434		Protein of unknown function (DUF1523).		CDS	conserved hypothetical protein
-	30071	31852	1782	FIG00710719: hypothetical protein	peg	gi|15644634|ref|NC_000915.1|_31852_30071		hypothetical protein		CDS	conserved hypothetical protein
+	31961	32374	414	putative	peg	gi|15644634|ref|NC_000915.1|_31961_32374		Universal stress protein UspA and related nucleotide-binding proteins		CDS	universal stress family protein
+	32405	32680	276	ATP-dependent Clp protease adaptor protein ClpS	peg	gi|15644634|ref|NC_000915.1|_32405_32680		Uncharacterized conserved protein		CDS	ATP-dependent Clp protease adaptor ClpS family protein
+	32680	34905	2226	ATP-dependent Clp protease ATP-binding subunit ClpA	peg	gi|15644634|ref|NC_000915.1|_32680_34905		ATP-dependent Clp protease ATP-binding subunit ClpA (EC 3.4.21.92)		CDS	sigma-54 interaction domain protein
+	34895	35248	354	Aspartate 1-decarboxylase (EC 4.1.1.11)	peg	gi|15644634|ref|NC_000915.1|_34895_35248		L-aspartate 1-decarboxylase (EC 4.1.1.11)	4.1.1.11	CDS	aspartate 1-decarboxylase	4.1.1.11	panD
+	35251	35544	294	Transcriptional regulatory protein	peg	gi|15644634|ref|NC_000915.1|_35251_35544		DNA-binding protein, YbaB/EbfC family		CDS	DNA-binding protein, YbaB/EbfC family
+	35544	36548	1005	Putative periplasmic protein	peg	gi|15644634|ref|NC_000915.1|_35589_36548		PDZ domain.		CDS	PDZ domain protein
+	36556	37611	1056	NADH-ubiquinone oxidoreductase subunit	peg	gi|15644634|ref|NC_000915.1|_36556_37611		Type IV secretory pathway, TrbL components		CDS	trbL/VirB6 plasmid conjugal transfer family protein
+	37738	38475	738	DNA transformation competancy	peg	gi|15644634|ref|NC_000915.1|_37738_38475		Type IV secretory pathway, component VirB8		CDS	virB8 family protein
+	38475	38744	270	comB9 competence protein	peg	gi|15644634|ref|NC_000915.1|_38475_38744		hypothetical protein		CDS	conserved hypothetical protein
+	38710	39453	744	comB9 competence protein	peg	gi|15644634|ref|NC_000915.1|_38722_39453		Type IV secretory pathway, VirB9 components		CDS	conjugal transfer family protein
+	39446	39817	372	hypothetical protein	peg	gi|15644634|ref|NC_000915.1|_39446_39817		hypothetical protein		CDS	conserved hypothetical protein
+	39880	40581	702	inner membrane protein forms channel for type IV secretion of T-DNA complex (VirB10)	peg	gi|15644634|ref|NC_000915.1|_39880_40581		Type IV secretory pathway, VirB10 components		CDS	trbI protein
+	40651	42063	1413	mannose-6-phosphate isomerase( EC:2.7.7.22 )	peg	gi|15644634|ref|NC_000915.1|_40651_42063		mannose-1-phosphate guanylyltransferase (GDP) (EC 2.7.7.22)/mannose-6-phosphate isomerase, type 2 (EC 5.3.1.8)	2.7.7.13	CDS	mannose-1-phosphate guanylyltransferase/mannose-6-phosphate isomerase	5.3.1.8
+	42105	43250	1146	GDP-L-fucose synthetase (EC 1.1.1.271)	peg	gi|15644634|ref|NC_000915.1|_42105_43250		GDP-mannose 4,6-dehydratase	4.2.1.47	CDS	GDP-mannose 4,6-dehydratase	4.2.1.47	gmd
+	43243	44175	933	Putative fucose synthetase (EC 1.1.1.271)	peg	gi|15644634|ref|NC_000915.1|_43243_44175		Nucleoside-diphosphate-sugar epimerases	1.1.1.271	CDS	NAD dependent epimerase/dehydratase family protein
-	45041	46039	999	[NiFe] hydrogenase metallocenter assembly protein HypE	peg	gi|15644634|ref|NC_000915.1|_46039_45041		Hydrogenase maturation protein, carbamoyl dehydratase HypE		CDS	hydrogenase expression/formation protein HypE		hypE
-	46042	48315	2274	[NiFe] hydrogenase metallocenter assembly protein HypF	peg	gi|15644634|ref|NC_000915.1|_48294_46042		[NiFe] hydrogenase maturation protein HypF		CDS	carbamoyltransferase HypF		hypF
-	48291	49283	993	Agmatine deiminase (EC 3.5.3.12)	peg	gi|15644634|ref|NC_000915.1|_49283_48291		Peptidylarginine deiminase and related enzymes	3.5.3.12	CDS	putative
-	49335	50033	699	Adenine-specific methyltransferase (EC 2.1.1.72)	peg	gi|15644634|ref|NC_000915.1|_50033_49335		DNA modification methylase	2.1.1.72	CDS	DNA methylase family protein
-	50030	51097	1068	DNA-cytosine methyltransferase (EC 2.1.1.37)	peg	gi|15644634|ref|NC_000915.1|_51097_50030		DNA-methyltransferase (dcm)	2.1.1.37	CDS	DNA (cytosine-5-)-methyltransferase family protein	2.1.1.37	dcm
-	51094	51324	231	hypothetical protein	peg	gi|15644634|ref|NC_000915.1|_51207_51094		hypothetical protein		CDS	conserved hypothetical protein
-	51272	52300	1029	FIG00711123: hypothetical protein	peg	gi|15644634|ref|NC_000915.1|_52300_51272		hypothetical protein		CDS	putative restriction endonuclease
-	52459	53718	1260	FIG00711648: hypothetical protein	peg	gi|15644634|ref|NC_000915.1|_53718_52459		hypothetical protein		CDS	putative hin4II restriction endonuclease
-	53715	56186	2472	adenine/cytosine DNA methyltransferase	peg	gi|15644634|ref|NC_000915.1|_56186_53715		Site-specific DNA methylase	2.1.1.37	CDS	eco57I restriction-modification methylase family protein
-	56224	57714	1491	Proline/sodium symporter PutP (TC 2.A.21.2.1) @ Propionate/sodium symporter	peg	gi|15644634|ref|NC_000915.1|_57714_56224		sodium/proline symporter		CDS	sodium/proline symporter		putP
-	57741	61298	3558	Proline dehydrogenase (EC 1.5.99.8) (Proline oxidase) / Delta-1-pyrroline-5-carboxylate dehydrogenase (EC 1.5.1.12)	peg	gi|15644634|ref|NC_000915.1|_61298_57741		NAD-dependent aldehyde dehydrogenases	1.5.99.8, 1.5.1.12	CDS	proline dehydrogenase family protein
+	61619	61828	210	FIG00710639: hypothetical protein	peg	gi|15644634|ref|NC_000915.1|_61619_61828		hypothetical protein		CDS	conserved hypothetical protein
+	62637	63143	507	FIG00710367: hypothetical protein	peg	gi|15644634|ref|NC_000915.1|_62637_63143		hypothetical protein		CDS	conserved hypothetical protein
+	63145	63999	855	FIG00710261: hypothetical protein	peg	gi|15644634|ref|NC_000915.1|_63145_63999		hypothetical protein		CDS	bZIP transcription factor family protein
+	64016	66457	2442	hypothetical protein with 50bp hit to Dihydrolipoamide acetyltransferase	peg	gi|15644634|ref|NC_000915.1|_64016_66457		hypothetical protein		CDS	conserved hypothetical protein
+	66454	67023	570	FIG00710815: hypothetical protein	peg	gi|15644634|ref|NC_000915.1|_66454_67023		hypothetical protein		CDS	conserved hypothetical protein
+	67039	67299	261	FIG00710451: hypothetical protein	peg	gi|15644634|ref|NC_000915.1|_67039_67299		hypothetical protein		CDS	conserved hypothetical protein
+	67310	68800	1491	FIG00711815: hypothetical protein	peg	gi|15644634|ref|NC_000915.1|_67310_68800		A nuclease of the HNH/ENDO VII superfamily with conserved WHH.		CDS	A nuclease of the HNH/ENDO VII superwith conserved WHH family protein
+	68770	69189	420	putative	peg	gi|15644634|ref|NC_000915.1|_68770_69189		hypothetical protein		CDS	putative cell division-relate gene
+	69191	69544	354	Cell division protein FtsK	peg	gi|15644634|ref|NC_000915.1|_69191_69544		hypothetical protein		CDS	conserved hypothetical protein
+	69537	71963	2427	Cell division protein FtsK	peg	gi|15644634|ref|NC_000915.1|_69537_71963		DNA segregation ATPase FtsK/SpoIIIE and related proteins		CDS	ftsK/SpoIIIE family protein
-	72021	72818	798	Urease accessory protein UreD	peg	gi|15644634|ref|NC_000915.1|_72818_72021		Urease accessory protein UreH		CDS	ureD urease accessory family protein
-	72818	73417	600	Urease accessory protein UreG	peg	gi|15644634|ref|NC_000915.1|_73417_72818		urease accessory protein UreG		CDS	urease accessory protein UreG		ureG
-	73446	74210	765	Urease accessory protein UreF	peg	gi|15644634|ref|NC_000915.1|_74210_73446		Urease accessory protein UreF		CDS	urease accessory protein ureF		ureF
-	74233	74745	513	Urease accessory protein UreE	peg	gi|15644634|ref|NC_000915.1|_74745_74233		Urease accessory protein UreE		CDS	urease accessory protein ureE		ureE
-	74747	75334	588	Urea channel UreI	peg	gi|15644634|ref|NC_000915.1|_75334_74747		AmiS/UreI family transporter.		CDS	acid-activated urea channel		ureI
-	75527	77236	1710	Urease alpha subunit (EC 3.5.1.5)	peg	gi|15644634|ref|NC_000915.1|_77236_75527		urease. Metallo peptidase. MEROPS family M38	3.5.1.5	CDS	urease, alpha subunit	3.5.1.5	ureC
-	77240	77956	717	Urease beta subunit (EC 3.5.1.5) / Urease gamma subunit (EC 3.5.1.5)	peg	gi|15644634|ref|NC_000915.1|_77956_77240		urease, beta subunit/urease, gamma subunit	3.5.1.5	CDS	urease subunit alpha	3.5.1.5	ureA
-	78302	78775	474	Lipoprotein signal peptidase (EC 3.4.23.36)	peg	gi|15644634|ref|NC_000915.1|_78775_78302		signal peptidase II (EC:3.4.23.36). Aspartic peptidase. MEROPS family A08	3.4.23.36	CDS	signal peptidase II	3.4.23.36	lspA
-	78769	80106	1338	Phosphoglucosamine mutase (EC 5.4.2.10)	peg	gi|15644634|ref|NC_000915.1|_80106_78769		phosphoglucosamine mutase (EC 5.4.2.10)	5.4.2.10	CDS	phosphoglucosamine mutase	5.4.2.10	glmM
+	80196	80465	270	SSU ribosomal protein S20p	peg	gi|15644634|ref|NC_000915.1|_80196_80465		SSU ribosomal protein S20P		CDS	ribosomal protein S20		rpsT
-	81607	81762	156	FIG00711491: hypothetical protein	peg	gi|15644634|ref|NC_000915.1|_81762_81607					hypothetical protein
+	80589	81647	1059	Peptide chain release factor 1	peg	gi|15644634|ref|NC_000915.1|_80589_81647		bacterial peptide chain release factor 1 (bRF-1)		CDS	peptide chain release factor 1		prfA
+	82058	82315	258	FIG00710214: hypothetical protein	peg	gi|15644634|ref|NC_000915.1|_82058_82315		hypothetical protein		CDS	putative part of outer membrane protein HorA
+	82326	84113	1788	outer membrane protein (omp3)	peg	gi|15644634|ref|NC_000915.1|_82326_84113		Predicted membrane protein		CDS	helicobacter outer membrane family protein
+	84359	86140	1782	dentin sialophosphoprotein preproprotein	peg	gi|15644634|ref|NC_000915.1|_84359_86140		hypothetical protein		CDS	conserved hypothetical protein
-	86656	88677	2022	methyl-accepting chemotaxis protein (tlpA)	peg	gi|15644634|ref|NC_000915.1|_88677_86656		Methyl-accepting chemotaxis protein		CDS	methyl-accepting chemotaxis (MCP) signalling domain protein
-	88833	89222	390	SSU ribosomal protein S9p (S16e)	peg	gi|15644634|ref|NC_000915.1|_89222_88833		SSU ribosomal protein S9P		CDS	ribosomal S9/S16 family protein
-	89219	89644	426	LSU ribosomal protein L13p (L13Ae)	peg	gi|15644634|ref|NC_000915.1|_89644_89219		LSU ribosomal protein L13P		CDS	ribosomal protein L13		rplM
-	89957	90145	189	FIG00710635: hypothetical protein	peg	gi|15644634|ref|NC_000915.1|_90145_89957		hypothetical protein		CDS	conserved hypothetical protein
-	90152	91504	1353	Malate:quinone oxidoreductase (EC 1.1.5.4)	peg	gi|15644634|ref|NC_000915.1|_91498_90152		Predicted dehydrogenase	1.1.5.4	CDS	malate:quinone oxidoreductase	1.1.5.4	mqo
-	91558	92931	1374	probable exported protein STY2149	peg	gi|15644634|ref|NC_000915.1|_92931_91558		Cell wall-associated hydrolases (invasion-associated proteins)		CDS	SH3 domain of SH3b2 type family protein
-	92952	94967	2016	RNA polymerase sigma factor RpoD	peg	gi|15644634|ref|NC_000915.1|_94967_92952		RNA polymerase, sigma 70 subunit, RpoD		CDS	RNA polymerase sigma factor RpoD		rpoD
-	95191	95886	696	Menaquinone via 6-amino-6-deoxyfutalosine step 2	peg	gi|15644634|ref|NC_000915.1|_95886_95191		methylthioadenosine nucleosidase (EC 3.2.2.16)/adenosylhomocysteine nucleosidase (EC 3.2.2.9)	3.2.2.9	CDS	MTA/SAH nucleosidase	3.2.2.16	mtnN
-	95897	96826	930	Malonyl CoA-acyl carrier protein transacylase (EC 2.3.1.39)	peg	gi|15644634|ref|NC_000915.1|_96826_95897		malonyl CoA-acyl carrier protein transacylase	2.3.1.39	CDS	malonyl CoA-acyl carrier protein transacylase	2.3.1.39	fabD
+	97256	98089	834	Type II restriction enzyme MjaIII (EC 3.1.21.4)	peg	gi|15644634|ref|NC_000915.1|_97256_98089		DpnII restriction endonuclease.	3.1.21.4	CDS	type-2 restriction enzyme MboI	3.1.21.4	mboIR
+	98083	98916	834	TYPE II DNA MODIFICATION ENZYME (METHYLTRANSFERASE)	peg	gi|15644634|ref|NC_000915.1|_98083_98916		DNA modification methylase	2.1.1.72	CDS	modification methylase DpnIIB	2.1.1.72	dpnA
-	98936	99376	441	FIG00711007: hypothetical protein	peg	gi|15644634|ref|NC_000915.1|_99376_98936		Glycosyl transferase family 11.		CDS	glycosyl transferase 11 family protein
-	99373	99840	468	putative ALPHA(1,2)FUCOSYLTRANSFERASE	peg	gi|15644634|ref|NC_000915.1|_99840_99373		hypothetical protein		CDS	putative alpha-1,2-fucosyltransferase
-	99939	100469	531	FIG00710601: hypothetical protein	peg	gi|15644634|ref|NC_000915.1|_100469_99939		hypothetical protein		CDS	conserved hypothetical protein
+	100542	101486	945	D-3-phosphoglycerate dehydrogenase (EC 1.1.1.95)	peg	gi|15644634|ref|NC_000915.1|_100542_101486		Lactate dehydrogenase and related dehydrogenases		CDS	S-adenosyl-L-homocysteine hydrolase, NAD binding domain protein
-	101643	102356	714	putative	peg	gi|15644634|ref|NC_000915.1|_102356_101643		hypothetical protein		CDS	conserved hypothetical protein
-	102461	103921	1461	Threonine synthase (EC 4.2.3.1)	peg	gi|15644634|ref|NC_000915.1|_103921_102461		L-threonine synthase (EC 4.2.3.1)	4.2.3.1	CDS	threonine synthase	4.2.3.1	thrC
+	104125	106152	2028	methyl-accepting chemotaxis protein (tlpA)	peg	gi|15644634|ref|NC_000915.1|_104125_106152		Methyl-accepting chemotaxis protein		CDS	methyl-accepting chemotaxis (MCP) signalling domain protein
+	106152	107258	1107	FIG053235: Diacylglucosamine hydrolase like	peg	gi|15644634|ref|NC_000915.1|_106152_107258		Uncharacterized protein conserved in bacteria		CDS	conserved hypothetical protein
-	108215	108994	780	Beta-1,3-galactosyltransferase / Beta-1,4-galactosyltransferase	peg	gi|15644634|ref|NC_000915.1|_108994_108215		Glycosyltransferases involved in cell wall biogenesis		CDS	glycosyl transferase 2 family protein
+	107471	108232	762	putative	peg	gi|15644634|ref|NC_000915.1|_107471_108232		Helicobacter outer membrane protein.		CDS	helicobacter outer membrane family protein
-	109025	110719	1695	Methyl-accepting chemotaxis protein	peg	gi|15644634|ref|NC_000915.1|_110719_109025		methyl-accepting chemotaxis sensory transducer with Cache sensor		CDS	methyl-accepting chemotaxis (MCP) signalling domain protein
-	110928	112673	1746	2',3'-cyclic-nucleotide 2'-phosphodiesterase (EC 3.1.4.16)	peg	gi|15644634|ref|NC_000915.1|_112673_110928		5'-nucleotidase/2',3'-cyclic phosphodiesterase and related esterases	3.1.4.16	CDS	calcineurin-like phosphoesterase family protein
-	112828	113295	468	S-ribosylhomocysteine lyase (EC 4.4.1.21) / Autoinducer-2 production protein LuxS	peg	gi|15644634|ref|NC_000915.1|_113295_112828		S-ribosylhomocysteine lyase (EC 4.4.1.21)/quorum-sensing autoinducer 2 (AI-2) synthesis protein LuxS	4.4.1.21	CDS	S-ribosylhomocysteine lyase	4.4.1.21	luxS
-	113333	114475	1143	Cystathionine gamma-lyase (EC 4.4.1.1)	peg	gi|15644634|ref|NC_000915.1|_114475_113333		cystathionine gamma-synthase (EC 2.5.1.48)	4.4.1.8	CDS	cystathionine beta-lyase	4.4.1.8	metC
-	114500	115417	918	Cystathionine beta-synthase (EC 4.2.1.22)	peg	gi|15644634|ref|NC_000915.1|_115417_114500		cystathionine beta-synthase (acetylserine-dependent) (EC 4.2.1.-)	2.5.1.47	CDS	pyridoxal-phosphate dependent enzyme family protein
+	115531	116019	489	FIG00711135: hypothetical protein	peg	gi|15644634|ref|NC_000915.1|_115531_116019		hypothetical protein		CDS	conserved hypothetical protein
-	116362	118224	1863	Chaperone protein DnaK	peg	gi|15644634|ref|NC_000915.1|_118224_116362		chaperone protein DnaK		CDS	chaperone protein DnaK		dnaK
-	118254	118823	570	Heat shock protein GrpE	peg	gi|15644634|ref|NC_000915.1|_118823_118254		Molecular chaperone GrpE (heat shock protein)		CDS	grpE family protein
-	118823	119653	831	Heat-inducible transcription repressor HrcA	peg	gi|15644634|ref|NC_000915.1|_119653_118823		heat-inducible transcription repressor HrcA		CDS	putative heat-inducible transcription repressor hrcA
+	120037	120675	639	FIG00712138: hypothetical protein	peg	gi|15644634|ref|NC_000915.1|_120046_120675		Ribulose-5-phosphate 4-epimerase and related epimerases and aldolases	4.1.2.17	CDS	class II Aldolase and Adducin N-terminal domain protein
+	120696	120992	297	putative	peg	gi|15644634|ref|NC_000915.1|_120696_120992		hypothetical protein		CDS	conserved hypothetical protein
-	121002	122888	1887	Motility accessory factor	peg	gi|15644634|ref|NC_000915.1|_122888_121002		Uncharacterized protein conserved in bacteria		CDS	conserved hypothetical protein
-	122948	124492	1545	Flagellin	peg	gi|15644634|ref|NC_000915.1|_124492_122948		Flagellin and related hook-associated proteins		CDS	flagellin B		flaB
+	124658	126868	2211	DNA topoisomerase I (EC 5.99.1.2)	peg	gi|15644634|ref|NC_000915.1|_124658_126868		DNA topoisomerase I (EC 5.99.1.2)	5.99.1.2	CDS	DNA topoisomerase I	5.99.1.2	topA
+	126861	127787	927	Radical SAM domain protein	peg	gi|15644634|ref|NC_000915.1|_126861_127787		Fe-S oxidoreductases		CDS	radical SAM superfamily protein
-	127931	129118	1188	FIG00710511: hypothetical protein	peg	gi|15644634|ref|NC_000915.1|_129118_127931		Helicobacter pylori protein of unknown function (DUF874).		CDS	conserved hypothetical protein
-	129383	130768	1386	FIG00710511: hypothetical protein	peg	gi|15644634|ref|NC_000915.1|_130507_129383		Helicobacter pylori protein of unknown function (DUF874).		CDS	conserved hypothetical protein
+	130605	130772	168	FIG00711088: hypothetical protein	peg	gi|15644634|ref|NC_000915.1|_130605_130772					putative aTP-binding ABC transporter protein
-	131053	132249	1197	FIG00710511: hypothetical protein	peg	gi|15644634|ref|NC_000915.1|_132249_131053		Helicobacter pylori protein of unknown function (DUF874).		CDS	conserved hypothetical protein
-	132346	134784	2439	Phosphoenolpyruvate synthase (EC 2.7.9.2)	peg	gi|15644634|ref|NC_000915.1|_134784_132346		phosphoenolpyruvate synthase (EC 2.7.9.2)	2.7.9.2	CDS	phosphoenolpyruvate synthase	2.7.9.2	ppsA
+	135142	136980	1839	Threonyl-tRNA synthetase (EC 6.1.1.3)	peg	gi|15644634|ref|NC_000915.1|_135142_136980		threonyl-tRNA synthetase	6.1.1.3	CDS	threonine--tRNA ligase	6.1.1.3	thrS
+	136977	137588	612	Translation initiation factor 3	peg	gi|15644634|ref|NC_000915.1|_136995_137588		bacterial translation initiation factor 3 (bIF-3)		CDS	translation initiation factor IF-3		infC
+	137569	137763	195	LSU ribosomal protein L35p	peg	gi|15644634|ref|NC_000915.1|_137569_137763		LSU ribosomal protein L35P		CDS	ribosomal protein L35		rpmI
+	137857	138207	351	LSU ribosomal protein L20p	peg	gi|15644634|ref|NC_000915.1|_137857_138207		LSU ribosomal protein L20P		CDS	ribosomal protein L20		rplT
+	138407	139267	861	putative Outer membrane protein	peg	gi|15644634|ref|NC_000915.1|_138446_139267		Helicobacter outer membrane protein.		CDS	helicobacter outer membrane family protein
+	139617	140042	426	putative	peg	gi|15644634|ref|NC_000915.1|_139617_140042		Protein of unknown function (DUF1104).		CDS	conserved hypothetical protein
+	140453	141313	861	putative	peg	gi|15644634|ref|NC_000915.1|_140549_141313		hypothetical protein		CDS	conserved hypothetical protein
-	142227	143594	1368	L-serine dehydratase (EC 4.3.1.17)	peg	gi|15644634|ref|NC_000915.1|_143594_142227		L-serine ammonia-lyase (EC 4.3.1.17)	4.3.1.17	CDS	L-serine ammonia-lyase	4.3.1.17
-	143594	144835	1242	Serine transporter	peg	gi|15644634|ref|NC_000915.1|_144835_143594		serine transporter		CDS	serine transporter family protein		stp
+	145016	146365	1350	2-keto-3-deoxy-D-arabino-heptulosonate-7-phosphate synthase II (EC 2.5.1.54)	peg	gi|15644634|ref|NC_000915.1|_145016_146365		3-deoxy-D-arabinoheptulosonate-7-phosphate synthase (EC 2.5.1.54)	2.5.1.54	CDS	3-deoxy-7-phosphoheptulonate synthase	2.5.1.54
-	146813	147271	459	Thiol peroxidase, Bcp-type (EC 1.11.1.15)	peg	gi|15644634|ref|NC_000915.1|_147271_146813		Peroxiredoxin	1.11.1.15	CDS	ahpC/TSA family protein
-	147281	147916	636	Predicted L-lactate dehydrogenase, hypothetical protein subunit YkgG	peg	gi|15644634|ref|NC_000915.1|_147916_147281		Uncharacterized conserved protein		CDS	conserved hypothetical protein
-	147909	149354	1446	Predicted L-lactate dehydrogenase, Iron-sulfur cluster-binding subunit YkgF	peg	gi|15644634|ref|NC_000915.1|_149354_147909		iron-sulfur cluster-binding protein		CDS	iron-sulfur cluster-binding protein
-	149383	150150	768	Predicted L-lactate dehydrogenase, Fe-S oxidoreductase subunit YkgE	peg	gi|15644634|ref|NC_000915.1|_150111_149383		Fe-S oxidoreductase	1.1.3.15	CDS	cysteine-rich domain protein
+	150342	151991	1650	L-lactate permease	peg	gi|15644634|ref|NC_000915.1|_150342_151991		L-lactate transport		CDS	L-lactate permease		lldP
+	152048	153703	1656	L-lactate permease	peg	gi|15644634|ref|NC_000915.1|_152048_153703		L-lactate transport		CDS	transporter, lactate permease family protein
-	153727	154596	870	A/G-specific adenine glycosylase (EC 3.2.2.-)	peg	gi|15644634|ref|NC_000915.1|_154596_153727		A/G-specific DNA-adenine glycosylase (EC 3.2.2.-)	3.2.2.-	CDS	hhH-GPD superbase excision DNA repair family protein
-	154714	155388	675	2-oxoglutarate/malate translocator	peg	gi|15644634|ref|NC_000915.1|_155388_154714		anion transporter		CDS	na+ symporter family protein
-	155367	156164	798	2-oxoglutarate/malate translocator	peg	gi|15644634|ref|NC_000915.1|_156164_155367		anion transporter		CDS	na+ symporter family protein
+	156334	157800	1467	Cytochrome c oxidase subunit CcoN (EC 1.9.3.1)	peg	gi|15644634|ref|NC_000915.1|_156334_157800		cytochrome c oxidase, cbb3-type, subunit I	1.9.3.1	CDS	cytochrome c oxidase, cbb3-type, subunit I	1.9.3.1	ccoN
+	157813	158511	699	Cytochrome c oxidase subunit CcoO (EC 1.9.3.1)	peg	gi|15644634|ref|NC_000915.1|_157813_158511		cytochrome c oxidase, cbb3-type, subunit II		CDS	cytochrome c oxidase, cbb3-type, subunit II	1.9.3.1	ccoO
+	158522	158740	219	Cytochrome c oxidase subunit CcoQ (EC 1.9.3.1)	peg	gi|15644634|ref|NC_000915.1|_158522_158740		cytochrome c oxidase, cbb3-type, CcoQ subunit, epsilon-Proteobacterial		CDS	cytochrome c oxidase, cbb3-type, CcoQ subunit	1.9.3.1
+	158742	159602	861	Cytochrome c oxidase subunit CcoP (EC 1.9.3.1)	peg	gi|15644634|ref|NC_000915.1|_158742_159602		cytochrome c oxidase, cbb3-type, subunit III		CDS	cytochrome c oxidase, cbb3-type, subunit III	1.9.3.1	ccoP
+	159630	159836	207	FIG00710306: hypothetical protein	peg	gi|15644634|ref|NC_000915.1|_159630_159836		Family of unknown function (DUF4006).		CDS	conserved hypothetical protein
+	159937	160521	585	FIG00710278: hypothetical protein	peg	gi|15644634|ref|NC_000915.1|_159937_160521		hypothetical protein		CDS	conserved hypothetical protein
+	160534	161124	591	putative	peg	gi|15644634|ref|NC_000915.1|_160534_161124		hypothetical protein		CDS	conserved hypothetical protein
-	161966	162829	864	Menaquinone via futalosine step 4	peg	gi|15644634|ref|NC_000915.1|_162829_161966		1,4-dihydroxy-6-naphthoate synthase		CDS	menaquinone biosynthesis family protein
+	161157	161969	813	conserved hypothetical membrane protein	peg	gi|15644634|ref|NC_000915.1|_161157_161969		hypothetical protein		CDS	putative membrane protein
+	162928	163971	1044	RecA protein	peg	gi|15644634|ref|NC_000915.1|_162928_163971		RecA protein		CDS	protein RecA		recA
+	163983	165263	1281	Enolase (EC 4.2.1.11)	peg	gi|15644634|ref|NC_000915.1|_163983_165263		enolase (EC 4.2.1.11)	4.2.1.11	CDS	phosphopyruvate hydratase	4.2.1.11	eno
+	165256	165531	276	FIG00710227: hypothetical protein	peg	gi|15644634|ref|NC_000915.1|_165256_165531		hypothetical protein		CDS	conserved hypothetical protein
+	165549	166145	597	Putative periplasmic protein	peg	gi|15644634|ref|NC_000915.1|_165549_166145		AMIN domain.		CDS	AMIN domain protein
+	166150	166638	489	Shikimate kinase I (EC 2.7.1.71)	peg	gi|15644634|ref|NC_000915.1|_166150_166638		shikimate kinase (EC 2.7.1.71)	2.7.1.71	CDS	shikimate kinase	2.7.1.71	aroK
-	167613	168731	1119	putative lipopolysaccharide biosynthesis protein	peg	gi|15644634|ref|NC_000915.1|_168731_167613		Lipopolysaccharide biosynthesis proteins, LPS:glycosyltransferases	2.4.1.58	CDS	glycosyl transferase 8 family protein
+	166660	167616	957	N-linked glycosylation glycosyltransferase PglG	peg	gi|15644634|ref|NC_000915.1|_166660_167616		hypothetical protein		CDS	cache domain protein
+	168882	169802	921	TETRATRICOPEPTIDE REPEAT FAMILY PROTEIN	peg	gi|15644634|ref|NC_000915.1|_168882_169802		FOG: TPR repeat, SEL1 subfamily		CDS	putative beta-lactamase hcpD
-	170704	171426	723	FIG000859: hypothetical protein YebC	peg	gi|15644634|ref|NC_000915.1|_171426_170704		DNA-binding regulatory protein, YebC/PmpR family		CDS	conserved hypothetical protein
-	171427	172398	972	Porphobilinogen synthase (EC 4.2.1.24)	peg	gi|15644634|ref|NC_000915.1|_172398_171427		porphobilinogen synthase (EC 4.2.1.24)	4.2.1.24	CDS	delta-aminolevulinic acid dehydratase family protein
-	172470	173234	765	putative histidine kinase sensor protein	peg	gi|15644634|ref|NC_000915.1|_173234_172470		Histidine kinase-, DNA gyrase B-, and HSP90-like ATPase.	2.7.13.3	CDS	histidine kinase-, DNA gyrase B-, and HSP90-like ATPase family protein
-	173231	173752	522	putative histidine kinase sensor protein	peg	gi|15644634|ref|NC_000915.1|_173752_173231		hypothetical protein	2.7.13.3	CDS	conserved hypothetical protein
-	173778	174455	678	response regulator (ompR)	peg	gi|15644634|ref|NC_000915.1|_174455_173778		Response regulators consisting of a CheY-like receiver domain and a winged-helix DNA-binding domain		CDS	putative TRANSCRIPTIONAL REGULATOR
-	174691	175164	474	FIG00710688: hypothetical protein	peg	gi|15644634|ref|NC_000915.1|_175152_174691		hypothetical protein		CDS	conserved hypothetical protein
-	175143	175406	264	putative	peg	gi|15644634|ref|NC_000915.1|_175406_175143		hypothetical protein		CDS	tetratricopeptide repeat family protein
-	175453	176721	1269	Putative protease	peg	gi|15644634|ref|NC_000915.1|_176721_175453		collagenase. Unknown type peptidase. MEROPS family U32	3.4.-	CDS	peptidase U32 family protein
-	176724	177485	762	FIG00710191: hypothetical protein	peg	gi|15644634|ref|NC_000915.1|_177485_176724		hypothetical protein		CDS	putative cheZ
-	177560	178651	1092	Peptide chain release factor 2	peg	gi|15644634|ref|NC_000915.1|_178651_177560		peptide chain release factor 2		CDS	peptide chain release factor 2		prfB
-	178712	179887	1176	Molybdopterin biosynthesis protein MoeA	peg	gi|15644634|ref|NC_000915.1|_179887_178712		molybdopterin molybdochelatase (EC 2.10.1.1)		CDS	molybdenum cofactor synthesis domain protein
-	179897	180664	768	Flagellar biosynthesis protein FliR	peg	gi|15644634|ref|NC_000915.1|_180664_179897		flagellar biosynthetic protein FliR		CDS	flagellar biosynthetic protein FliR		fliR
-	180658	181386	729	putative	peg	gi|15644634|ref|NC_000915.1|_181386_180658		Etoposide-induced protein 2.		CDS	etoposide-induced 2.4 family protein
+	181865	182764	900	Foldase protein PrsA precursor (EC 5.2.1.8)	peg	gi|15644634|ref|NC_000915.1|_181865_182764		Parvulin-like peptidyl-prolyl isomerase	5.2.1.8	CDS	PPIC-type PPIASE domain protein
+	182781	183704	924	Fructose-bisphosphate aldolase class II (EC 4.1.2.13)	peg	gi|15644634|ref|NC_000915.1|_182781_183704		fructose-bisphosphate aldolase (EC 4.1.2.13)	4.1.2.13	CDS	fructose-1,6-bisphosphate aldolase, class II	4.1.2.13	fba
+	183726	184289	564	Translation elongation factor P	peg	gi|15644634|ref|NC_000915.1|_183726_184289		translation elongation factor P (EF-P)		CDS	translation elongation factor P		efp
-	184798	185820	1023	Pseudaminic acid synthase (EC 4.1.3.-)	peg	gi|15644634|ref|NC_000915.1|_185820_184798		N-acetylneuraminate synthase (EC 2.5.1.56)		CDS	pseudaminic acid synthase	2.5.1.-	pseI
-	185824	186465	642	ABC transporter, ATP-binding protein	peg	gi|15644634|ref|NC_000915.1|_186465_185824		ABC-type antimicrobial peptide transport system, ATPase component	3.6.3.-	CDS	ABC transporter family protein
-	186462	187739	1278	Apolipoprotein N-acyltransferase (EC 2.3.1.-) / Copper homeostasis protein CutE	peg	gi|15644634|ref|NC_000915.1|_187739_186462		Apolipoprotein N-acyltransferase	2.3.1.-	CDS	apolipoprotein N-acyltransferase	2.3.1.-	lnt
+	187970	188671	702	hypothetical protein	peg	gi|15644634|ref|NC_000915.1|_187970_188671		Uncharacterized membrane protein, required for colicin V production		CDS	colicin V production family protein
+	188681	190186	1506	Lysyl-tRNA synthetase (class II) (EC 6.1.1.6)	peg	gi|15644634|ref|NC_000915.1|_188681_190186		lysyl-tRNA synthetase, class II (EC 6.1.1.6)	6.1.1.6	CDS	lysine--tRNA ligase	6.1.1.6	lysS
+	190186	191436	1251	Serine hydroxymethyltransferase (EC 2.1.2.1)	peg	gi|15644634|ref|NC_000915.1|_190186_191436		serine hydroxymethyltransferase (EC 2.1.2.1)	2.1.2.1	CDS	serine hydroxymethyltransferase	2.1.2.1	glyA
+	191447	191989	543	hypothetical protein	peg	gi|15644634|ref|NC_000915.1|_191447_191989		Domain of unknown function (DUF1882).		CDS	conserved hypothetical protein
+	192011	192814	804	putative	peg	gi|15644634|ref|NC_000915.1|_192011_192814		hypothetical protein		CDS	conserved hypothetical protein
-	193210	194442	1233	FIG00710388: hypothetical protein	peg	gi|15644634|ref|NC_000915.1|_194442_193210		Uncharacterized conserved protein		CDS	conserved hypothetical protein
-	194451	194738	288	FIG00710388: hypothetical protein	peg	gi|15644634|ref|NC_000915.1|_194738_194451		Protein of unknown function DUF262.		CDS	conserved hypothetical protein
+	195057	195590	534	Putative inner membrane protein (Fragment)	peg	gi|15644634|ref|NC_000915.1|_195057_195590		TIGR00645 family protein		CDS	conserved hypothetical protein
-	195596	197104	1509	Cardiolipin synthetase (EC 2.7.8.-)	peg	gi|15644634|ref|NC_000915.1|_197104_195596		Phosphatidylserine/phosphatidylglycerophosphate/cardiolipin synthases and related enzymes		CDS	phospholipase D family protein
-	197126	197863	738	Succinate dehydrogenase iron-sulfur protein (EC 1.3.99.1)	peg	gi|15644634|ref|NC_000915.1|_197863_197126		succinate dehydrogenase subunit B (EC 1.3.5.1)	1.3.99.1	CDS	fumarate reductase iron-sulfur subunit	1.3.99.1	frdB
-	197856	200000	2145	Succinate dehydrogenase flavoprotein subunit (EC 1.3.99.1)	peg	gi|15644634|ref|NC_000915.1|_200000_197856		succinate dehydrogenase subunit A (EC 1.3.5.1)	1.3.99.1	CDS	fumarate reductase flavoprotein subunit	1.3.99.1	frdA
-	200010	200777	768	Fumarate reductase cytochrome b subunit	peg	gi|15644634|ref|NC_000915.1|_200777_200010		succinate dehydrogenase subunit C (EC 1.3.5.1)		CDS	fumarate reductase cytochrome b subunit		frdC
+	200992	201696	705	Triosephosphate isomerase (EC 5.3.1.1)	peg	gi|15644634|ref|NC_000915.1|_200992_201696		triosephosphate isomerase (EC 5.3.1.1)	5.3.1.1	CDS	triosephosphate isomerase	5.3.1.1	tpiA
+	201706	202533	828	Enoyl-[acyl-carrier-protein] reductase [NADH] (EC 1.3.1.9)	peg	gi|15644634|ref|NC_000915.1|_201706_202533		Enoyl-[acyl-carrier-protein] reductase [NADH] (EC 1.3.1.9)	1.3.1.9	CDS	enoyl-[acyl-carrier-protein] reductase [NADH] FabI	1.3.1.9	fabI
+	202543	203553	1011	UDP-3-O-[3-hydroxymyristoyl] glucosamine N-acyltransferase (EC 2.3.1.-)	peg	gi|15644634|ref|NC_000915.1|_202543_203553		UDP-3-O-[3-hydroxymyristoyl] glucosamine N-acyltransferase (EC 2.3.1.191)	2.3.1.191	CDS	UDP-3-O-[3-hydroxymyristoyl] glucosamine N-acyltransferase	2.3.1.-	lpxD
+	203618	204775	1158	S-adenosylmethionine synthetase (EC 2.5.1.6)	peg	gi|15644634|ref|NC_000915.1|_203618_204775		methionine adenosyltransferase (EC 2.5.1.6)	2.5.1.6	CDS	methionine adenosyltransferase	2.5.1.6	metK
+	204842	205255	414	Nucleoside diphosphate kinase (EC 2.7.4.6)	peg	gi|15644634|ref|NC_000915.1|_204842_205255		nucleoside diphosphate kinase (EC 2.7.4.6)	2.7.4.6	CDS	nucleoside diphosphate kinase	2.7.4.6	ndk
+	205281	205637	357	FIG00712321: hypothetical protein	peg	gi|15644634|ref|NC_000915.1|_205281_205637		hypothetical protein		CDS	conserved hypothetical protein
+	205877	206890	1014	Phosphate:acyl-ACP acyltransferase PlsX	peg	gi|15644634|ref|NC_000915.1|_205877_206890		phosphate:acyl-[acyl carrier protein] acyltransferase	2.3.1.15	CDS	fatty acid/phospholipid synthesis protein PlsX		plsX
+	206915	207910	996	3-oxoacyl-[acyl-carrier-protein] synthase, KASIII (EC 2.3.1.41)	peg	gi|15644634|ref|NC_000915.1|_206915_207910		3-oxoacyl-[acyl-carrier-protein] synthase III (EC 2.3.1.41)	2.3.1.180	CDS	3-oxoacyl-[acyl-carrier-] synthase III family protein	2.3.1.180	fabH
+	207932	208207	276	putative	peg	gi|15644634|ref|NC_000915.1|_207932_208207		hypothetical protein		CDS	conserved hypothetical protein
-	208866	209249	384	FIG00711029: hypothetical protein	peg	gi|15644634|ref|NC_000915.1|_209249_208866		hypothetical protein		CDS	conserved hypothetical protein
-	209265	211646	2382	FIG00710584: hypothetical protein	peg	gi|15644634|ref|NC_000915.1|_211646_209265		ABC-type spermidine/putrescine transport systems, ATPase components		CDS	conserved hypothetical protein
-	211850	212176	327	FIG00710334: hypothetical protein	peg	gi|15644634|ref|NC_000915.1|_212176_211850		Recombinational DNA repair ATPase (RecF pathway)		CDS	AAA ATPase domain protein
+	212273	213379	1107	putative ATP/GTP-binding protein (mrp protein homolog)	peg	gi|15644634|ref|NC_000915.1|_212273_213379		ATPases involved in chromosome partitioning		CDS	conserved hypothetical protein
-	213393	214448	1056	putative lipopolysaccharide biosynthesis protein	peg	gi|15644634|ref|NC_000915.1|_214448_213393		Lipopolysaccharide biosynthesis proteins, LPS:glycosyltransferases		CDS	glycosyl transferase 8 family protein
+	214745	216097	1353	Outer membrane protein	peg	gi|15644634|ref|NC_000915.1|_214745_216097		Putative outer membrane protein.		CDS	outer membrane family protein
+	216201	218066	1866	Chaperone protein HtpG	peg	gi|15644634|ref|NC_000915.1|_216201_218066		Molecular chaperone, HSP90 family		CDS	histidine kinase-, DNA gyrase B-, and HSP90-like ATPase family protein
-	218266	219018	753	FOG: TPR repeat, SEL1 subfamily	peg	gi|15644634|ref|NC_000915.1|_219018_218266		FOG: TPR repeat, SEL1 subfamily		CDS	beta-lactamase hcpA	3.5.2.6	hcpA
-	219098	220249	1152	N-succinyl-L,L-diaminopimelate desuccinylase (EC 3.5.1.18)	peg	gi|15644634|ref|NC_000915.1|_220249_219098		succinyldiaminopimelate desuccinylase (EC 3.5.1.18)	3.5.1.18	CDS	succinyl-diaminopimelate desuccinylase	3.5.1.18	dapE
-	220259	222124	1866	tRNA uridine 5-carboxymethylaminomethyl modification enzyme GidA	peg	gi|15644634|ref|NC_000915.1|_222124_220259		glucose-inhibited division protein A		CDS	tRNA uridine 5-carboxymethylaminomethyl modification enzyme GidA		gidA
+	222220	223878	1659	sodium-dependent transporter (huNaDC-1)	peg	gi|15644634|ref|NC_000915.1|_222220_223878		anion transporter		CDS	na+ symporter family protein
+	223891	224691	801	Phosphatidate cytidylyltransferase (EC 2.7.7.41)	peg	gi|15644634|ref|NC_000915.1|_223891_224691		CDP-diglyceride synthetase	2.7.7.41	CDS	cytidylyltransferase family protein
+	224692	225798	1107	1-deoxy-D-xylulose 5-phosphate reductoisomerase (EC 1.1.1.267)	peg	gi|15644634|ref|NC_000915.1|_224692_225798		1-deoxy-D-xylulose 5-phosphate reductoisomerase (EC 1.1.1.267)	1.1.1.267	CDS	1-deoxy-D-xylulose 5-phosphate reductoisomerase	1.1.1.267	dxr
+	225849	226991	1143	Beta-1,4-N-acetylgalactosaminyltransferase (EC 2.4.1.-)	peg	gi|15644634|ref|NC_000915.1|_225849_226991		Beta-1,4-N-acetylgalactosaminyltransferase (CgtA).	2.4.1.-	CDS	beta-1,4-N-acetylgalactosaminyltransferase family protein
-	227007	227558	552	Phospholipid-binding protein	peg	gi|15644634|ref|NC_000915.1|_227558_227007		Raf kinase inhibitor-like protein, YbhB/YbcL family		CDS	phosphatidylethanolamine-binding family protein
+	227704	228165	462	putative	peg	gi|15644634|ref|NC_000915.1|_227749_228165		Helix-turn-helix domain.		CDS	helix-turn-helix domain protein
+	228339	229502	1164	Cysteine desulfurase (EC 2.8.1.7)	peg	gi|15644634|ref|NC_000915.1|_228339_229502		cysteine desulfurase, NifS family, epsilon proteobacteria type	2.8.1.7	CDS	cysteine desulfurase, NifS family	2.8.1.7	nifS
+	229524	230504	981	Iron-sulfur cluster assembly scaffold protein IscU/NifU-like	peg	gi|15644634|ref|NC_000915.1|_229524_230504		NifU homolog involved in Fe-S cluster formation		CDS	nifU-like N terminal domain protein
+	230651	230872	222	FIG00710623: hypothetical protein	peg	gi|15644634|ref|NC_000915.1|_230651_230872		Ribbon-helix-helix protein, copG family.		CDS	ribbon-helix-helix , copG family protein
+	230997	232343	1347	DNA repair protein RadA	peg	gi|15644634|ref|NC_000915.1|_230997_232343		DNA repair protein RadA		CDS	DNA repair protein RadA		radA
+	232467	233546	1080	Peptide methionine sulfoxide reductase MsrA (EC 1.8.4.11) / Peptide methionine sulfoxide reductase MsrB (EC 1.8.4.12)	peg	gi|15644634|ref|NC_000915.1|_232467_233546		methionine-R-sulfoxide reductase/methionine-S-sulfoxide reductase	1.8.4.11, 1.8.4.12	CDS	peptide methionine sulfoxide reductase msrA/msrB	1.8.4.12	msrAB
-	233929	234762	834	Integral membrane protein	peg	gi|15644634|ref|NC_000915.1|_234762_233929		Predicted permeases		CDS	sulfite exporter TauE/SafE family protein
-	234973	237048	2076	putative Outer membrane protein	peg	gi|15644634|ref|NC_000915.1|_237048_234973		Helicobacter outer membrane protein.		CDS	helicobacter outer membrane family protein
+	237297	238469	1173	Sulfate permease	peg	gi|15644634|ref|NC_000915.1|_237297_238469		Sulfate permease and related transporters (MFS superfamily)		CDS	sulfate transporter family protein
-	238708	240159	1452	putative Outer membrane protein	peg	gi|15644634|ref|NC_000915.1|_240159_238708		Helicobacter outer membrane protein.		CDS	helicobacter outer membrane family protein
-	240354	241085	732	3-deoxy-manno-octulosonate cytidylyltransferase (EC 2.7.7.38)	peg	gi|15644634|ref|NC_000915.1|_241085_240354		3-deoxy-D-manno-octulosonate cytidylyltransferase	2.7.7.38	CDS	3-deoxy-D-manno-octulosonate cytidylyltransferase	2.7.7.38	kdsB
+	241193	241990	798	PROTEIN DISULPHIDE ISOMERASE	peg	gi|15644634|ref|NC_000915.1|_241193_241990		Protein-disulfide isomerase	5.3.4.1	CDS	putative thiol:disulfide interchange protein DsbC
+	242006	242653	648	secreted protein involved in flagellar motility	peg	gi|15644634|ref|NC_000915.1|_242006_242653		hypothetical protein		CDS	conserved hypothetical protein
+	242677	243849	1173	Similarity with glutathionylspermidine synthase (EC 6.3.1.8), group 2	peg	gi|15644634|ref|NC_000915.1|_242677_243849		Glutathionylspermidine synthase	6.3.1.8	CDS	glutathionylspermidine synthase preATP-grasp family protein
+	243849	244379	531	INTEGRAL MEMBRANE PROTEIN (Rhomboid family)	peg	gi|15644634|ref|NC_000915.1|_243849_244379		hypothetical protein		CDS	conserved hypothetical protein
-	245098	246165	1068	TETRATRICOPEPTIDE REPEAT FAMILY PROTEIN	peg	gi|15644634|ref|NC_000915.1|_246165_245098		FOG: TPR repeat, SEL1 subfamily		CDS	TPR repeat family protein
-	246258	246629	372	Putative periplasmic protein	peg	gi|15644634|ref|NC_000915.1|_246629_246258		Cytochrome C oxidase, cbb3-type, subunit III.		CDS	cytochrome C oxidase, cbb3-type, subunit III family protein
-	246629	247549	921	Porphobilinogen deaminase (EC 2.5.1.61)	peg	gi|15644634|ref|NC_000915.1|_247549_246629		hydroxymethylbilane synthase (EC 2.5.1.61)	2.5.1.61	CDS	porphobilinogen deaminase	2.5.1.61	hemC
-	247560	249293	1734	Prolyl-tRNA synthetase (EC 6.1.1.15), bacterial type	peg	gi|15644634|ref|NC_000915.1|_249293_247560		prolyl-tRNA synthetase (EC 6.1.1.15)	6.1.1.15	CDS	proline--tRNA ligase	6.1.1.15	proS
-	249297	250646	1350	Glutamyl-tRNA reductase (EC 1.2.1.70)	peg	gi|15644634|ref|NC_000915.1|_250646_249297		glutamyl-tRNA reductase (EC 1.2.1.70)	1.2.1.70	CDS	glutamyl-tRNA reductase	1.2.1.70	hemA
-	250646	251569	924	octaprenyl-diphosphate synthase (ispB)	peg	gi|15644634|ref|NC_000915.1|_251569_250646		Geranylgeranyl pyrophosphate synthase	2.5.1.90	CDS	polyprenyl synthetase family protein
-	251579	251974	396	FIG00710362: hypothetical protein	peg	gi|15644634|ref|NC_000915.1|_251974_251579		hypothetical protein		CDS	conserved hypothetical protein
-	251967	252299	333	FIG00711038: hypothetical protein	peg	gi|15644634|ref|NC_000915.1|_252251_251967		Domain of unknown function (DUF2018).		CDS	conserved hypothetical protein
-	252272	252706	435	Non-specific DNA-binding protein Dps / Iron-binding ferritin-like antioxidant protein / Ferroxidase (EC 1.16.3.1)	peg	gi|15644634|ref|NC_000915.1|_252706_252272		DNA-binding ferritin-like protein (oxidative damage protectant)		CDS	DNA protection during starvation protein	1.16.-.-	dps
-	252912	254057	1146	Flagellar sensory histidine kinase FlgS	peg	gi|15644634|ref|NC_000915.1|_254057_252912		His Kinase A (phospho-acceptor) domain./Histidine kinase-, DNA gyrase B-, and HSP90-like ATPase.	2.7.13.3	CDS	his Kinase A domain protein
-	254054	254371	318	putative	peg	gi|15644634|ref|NC_000915.1|_254371_254054		hypothetical protein		CDS	conserved hypothetical protein
-	254368	255396	1029	Flagellar P-ring protein FlgI	peg	gi|15644634|ref|NC_000915.1|_255396_254368		Flagellar basal-body P-ring protein		CDS	flagellar P-ring protein		flgI
+	255585	257063	1479	Cold-shock DEAD-box protein A	peg	gi|15644634|ref|NC_000915.1|_255585_257063		Superfamily II DNA and RNA helicases	3.6.4.13	CDS	helicase conserved C-terminal domain protein
+	257084	258172	1089	Membrane protease family protein HP0248	peg	gi|15644634|ref|NC_000915.1|_257084_258172		SPFH domain, Band 7 family protein		CDS	SPFH domain / Band 7 family protein
+	258179	258718	540	putative	peg	gi|15644634|ref|NC_000915.1|_258179_258718		Protein of unknown function (DUF2393).		CDS	conserved hypothetical protein
-	258801	260351	1551	Oligopeptide transport ATP-binding protein OppD (TC 3.A.1.5.1)	peg	gi|15644634|ref|NC_000915.1|_260351_258801		ATPase components of various ABC-type transport systems, contain duplicated ATPase		CDS	nickel import ATP-binding protein NikE	3.6.3.24	nikE
-	260361	261383	1023	oligopeptide permease integral membrane protein	peg	gi|15644634|ref|NC_000915.1|_261383_260361		ABC-type uncharacterized transport system, permease component		CDS	binding--dependent transport system inner membrane component family protein
+	261719	263182	1464	putative Outer membrane protein	peg	gi|15644634|ref|NC_000915.1|_261719_263182		Helicobacter outer membrane protein.		CDS	helicobacter outer membrane family protein
+	263314	264609	1296	putative Outer membrane protein	peg	gi|15644634|ref|NC_000915.1|_263314_264609		Helicobacter outer membrane protein.		CDS	helicobacter outer membrane family protein
+	264709	265944	1236	Adenylosuccinate synthetase (EC 6.3.4.4)	peg	gi|15644634|ref|NC_000915.1|_264709_265944		Adenylosuccinate synthetase (EC 6.3.4.4)	6.3.4.4	CDS	adenylosuccinate synthase	6.3.4.4	purA
+	265941	266369	429	FIG00710361: hypothetical protein	peg	gi|15644634|ref|NC_000915.1|_265941_266369		Flagellar FliJ protein.		CDS	flagellar FliJ family protein
+	266362	267021	660	Flagellar protein FlbB	peg	gi|15644634|ref|NC_000915.1|_266362_267021		Uncharacterized conserved protein		CDS	mgtE intracellular N domain protein
+	267018	268067	1050	hypothetical protein	peg	gi|15644634|ref|NC_000915.1|_267018_268067		site-2 protease. Metallo peptidase. MEROPS family M50B	3.4.24.-	CDS	RIP metalloprotease RseP	3.4.24.-	rseP
+	268080	269342	1263	Exodeoxyribonuclease VII large subunit (EC 3.1.11.6)	peg	gi|15644634|ref|NC_000915.1|_268080_269342		Exodeoxyribonuclease VII large subunit (EC 3.1.11.6)	3.1.11.6	CDS	exodeoxyribonuclease VII, large subunit	3.1.11.6	xseA
-	269378	270532	1155	Type III restriction-modification system methylation subunit (EC 2.1.1.72)	peg	gi|15644634|ref|NC_000915.1|_270514_269378		Adenine specific DNA methylase Mod	2.1.1.72	CDS	DNA methylase family protein
-	270525	270923	399	FIG00711049: hypothetical protein	peg	gi|15644634|ref|NC_000915.1|_270923_270525		hypothetical protein		CDS	conserved hypothetical protein
+	271081	271683	603	putative	peg	gi|15644634|ref|NC_000915.1|_271111_271683		hypothetical protein		CDS	putative endonuclease MjaVIP
+	271795	272553	759	adenine specific DNA methyltransferase (hpaim)	peg	gi|15644634|ref|NC_000915.1|_271795_272553		DNA modification methylase	2.1.1.72	CDS	DNA methylase family protein
+	272626	275196	2571	ClpB protein	peg	gi|15644634|ref|NC_000915.1|_272626_275196		C-terminal, D2-small domain, of ClpB protein./ATPase family associated with various cellular activities (AAA)./Clp amino terminal domain./AAA domain (Cdc48 subfamily).		CDS	istB-like ATP binding family protein
+	275253	275972	720	Cytochrome c-type biogenesis protein CcdA (DsbD analog)	peg	gi|15644634|ref|NC_000915.1|_275253_275972		Cytochrome c biogenesis protein		CDS	cytochrome C biogenesis transmembrane region family protein
+	275982	277118	1137	Amidohydrolase	peg	gi|15644634|ref|NC_000915.1|_275982_277118		dihydroorotase (EC 3.5.2.3)	3.5.2.3	CDS	amidohydrolase family protein
+	277103	278332	1230	probable chlorohydrolase	peg	gi|15644634|ref|NC_000915.1|_277103_278332		Cytosine deaminase and related metal-dependent hydrolases		CDS	amidohydrolase family protein
+	278393	278635	243	FIG00710480: hypothetical protein	peg	gi|15644634|ref|NC_000915.1|_278393_278635		hypothetical protein		CDS	conserved hypothetical protein
+	278645	279958	1314	tRNA-i(6)A37 methylthiotransferase	peg	gi|15644634|ref|NC_000915.1|_278645_279958		tRNA-i(6)A37 thiotransferase enzyme MiaB		CDS	tRNA-i(6)A37 thiotransferase enzyme MiaB	2.-.-.-	miaB
+	279998	280651	654	Protein of unknown function DUF374	peg	gi|15644634|ref|NC_000915.1|_279998_280651		Uncharacterized protein conserved in bacteria		CDS	conserved hypothetical protein
+	280614	281627	1014	FIG00710595: hypothetical protein	peg	gi|15644634|ref|NC_000915.1|_280644_281627		hypothetical protein		CDS	conserved hypothetical protein
+	281617	282150	534	Putative membrane protein	peg	gi|15644634|ref|NC_000915.1|_281617_282150		hypothetical protein		CDS	conserved hypothetical protein
+	282147	282686	540	putative	peg	gi|15644634|ref|NC_000915.1|_282147_282686		hypothetical protein		CDS	conserved hypothetical protein
+	282703	283101	399	hypothetical protein	peg	gi|15644634|ref|NC_000915.1|_282703_283101		Predicted Fe-S-cluster oxidoreductase		CDS	flagellin N-methylase family protein
+	283138	284430	1293	Putative lipoprotein	peg	gi|15644634|ref|NC_000915.1|_283138_284430		pentatricopeptide repeat domain (PPR motif)		CDS	PPR repeat family protein
+	284418	284975	558	FIG00711203: hypothetical protein	peg	gi|15644634|ref|NC_000915.1|_284418_284975		indole-3-glycerol phosphate synthase (EC 4.1.1.48)	4.1.1.48	CDS	indole-3-glycerol phosphate synthase family protein
+	285032	285286	255	Ferredoxin	peg	gi|15644634|ref|NC_000915.1|_285032_285286		Formate hydrogenlyase subunit 6/NADH:ubiquinone oxidoreductase 23 kD subunit (chain I)		CDS	ferredoxin		fdx
+	285296	286750	1455	Exopolyphosphatase (EC 3.6.1.11)	peg	gi|15644634|ref|NC_000915.1|_285296_286750		Exopolyphosphatase	3.6.1.40, 3.6.1.11	CDS	ppx/GppA phosphatase family protein
+	286747	287769	1023	Lipopolysaccharide heptosyltransferase I (EC 2.4.1.-)	peg	gi|15644634|ref|NC_000915.1|_286747_287769		lipopolysaccharide heptosyltransferase I	2.4.-	CDS	lipopolysaccharide heptosyltransferase I	2.4.-.-	rfaC
+	287766	288752	987	Lipid A biosynthesis lauroyl acyltransferase (EC 2.3.1.-)	peg	gi|15644634|ref|NC_000915.1|_287766_288752		Lauroyl/myristoyl acyltransferase	2.3.1.-	CDS	bacterial lipid A biosynthesis acyltransferase family protein
-	288852	289967	1116	tRNA-guanine transglycosylase (EC 2.4.2.29)	peg	gi|15644634|ref|NC_000915.1|_289967_288852		tRNA-guanine transglycosylase (EC 2.4.2.29)	2.4.2.29	CDS	queuine tRNA-ribosyltransferase	2.4.2.29	tgt
+	290018	291460	1443	TrkA domain protein	peg	gi|15644634|ref|NC_000915.1|_290018_291460		Uncharacterized protein conserved in bacteria		CDS	trkA-C domain protein
+	291465	292496	1032	3-dehydroquinate synthase (EC 4.2.3.4)	peg	gi|15644634|ref|NC_000915.1|_291465_292496		3-dehydroquinate synthase (EC 4.2.3.4)	4.2.3.4	CDS	3-dehydroquinate synthase	4.2.3.4	aroB
+	292487	294058	1572	Putative mechanosensitive ion channel	peg	gi|15644634|ref|NC_000915.1|_292487_294058		Small-conductance mechanosensitive channel		CDS	mechanosensitive ion channel family protein
+	294055	295311	1257	MiaB family protein, possibly involved in tRNA or rRNA modification	peg	gi|15644634|ref|NC_000915.1|_294055_295311		MiaB-like tRNA modifying enzyme		CDS	radical SAM methylthiotransferase, MiaB/RimO family protein
+	295298	296950	1653	Cell division protein FtsH (EC 3.4.24.-)	peg	gi|15644634|ref|NC_000915.1|_295298_296950		membrane protease FtsH catalytic subunit (EC 3.4.24.-)		CDS	AAA domain family protein
+	296953	297471	519	FIG00387961: hypothetical protein	peg	gi|15644634|ref|NC_000915.1|_296953_297471		hypothetical protein		CDS	conserved hypothetical protein
+	297484	297957	474	membrane protein	peg	gi|15644634|ref|NC_000915.1|_297484_297957		Domain of unknown function (DUF4149).		CDS	conserved hypothetical protein
+	298024	306705	8682	toxin-like outer membrane protein	peg	gi|15644634|ref|NC_000915.1|_298024_306705		Putative vacuolating cytotoxin.		CDS	vacuolating cytotoxin family protein
+	306753	307970	1218	Diaminopimelate decarboxylase (EC 4.1.1.20)	peg	gi|15644634|ref|NC_000915.1|_306753_307970		diaminopimelate decarboxylase (EC 4.1.1.20)	4.1.1.20	CDS	diaminopimelate decarboxylase	4.1.1.20	lysA
+	307975	308265	291	Chorismate mutase I (EC 5.4.99.5)	peg	gi|15644634|ref|NC_000915.1|_307975_308265		Chorismate mutase	5.4.99.5	CDS	chorismate mutase type II family protein
+	308278	309150	873	FIG00710551: hypothetical protein	peg	gi|15644634|ref|NC_000915.1|_308278_309150		Uncharacterized conserved protein		CDS	conserved hypothetical protein
+	309151	310830	1680	para-aminobenzoate synthetase component I( EC:4.1.3.38 )	peg	gi|15644634|ref|NC_000915.1|_309151_310830		Anthranilate/para-aminobenzoate synthases component I	4.1.3.38, 2.6.1.85	CDS	chorismate binding enzyme family protein
+	311023	312042	1020	Aliphatic amidase amiE (EC 3.5.1.4)	peg	gi|15644634|ref|NC_000915.1|_311086_312042		Predicted amidohydrolase	3.5.1.4	CDS	aliphatic amidase	3.5.1.4	amiE
-	312145	314631	2487	Flagellar hook-associated protein FlgL	peg	gi|15644634|ref|NC_000915.1|_314631_312145		Flagellin and related hook-associated proteins		CDS	bacterial flagellin N-terminal helical region family protein
+	314873	315187	315	LSU ribosomal protein L21p	peg	gi|15644634|ref|NC_000915.1|_314873_315187		LSU ribosomal protein L21P		CDS	ribosomal protein L21		rplU
+	315202	315468	267	LSU ribosomal protein L27p	peg	gi|15644634|ref|NC_000915.1|_315202_315468		ribosomal protein L27		CDS	ribosomal protein L27		rpmA
+	315585	317234	1650	Dipeptide-binding ABC transporter, periplasmic substrate-binding component (TC 3.A.1.5.2)	peg	gi|15644634|ref|NC_000915.1|_315585_317234		ABC-type dipeptide transport system, periplasmic component		CDS	bacterial extracellular solute-binding s, 5 Middle family protein
+	317245	318249	1005	Dipeptide transport system permease protein DppB (TC 3.A.1.5.2)	peg	gi|15644634|ref|NC_000915.1|_317245_318249		ABC-type dipeptide/oligopeptide/nickel transport systems, permease components		CDS	binding--dependent transport system inner membrane component family protein
+	318249	319106	858	Dipeptide transport system permease protein DppC (TC 3.A.1.5.2)	peg	gi|15644634|ref|NC_000915.1|_318249_319106		ABC-type dipeptide/oligopeptide/nickel transport systems, permease components		CDS	N-terminal TM domain of oligopeptide transport permease C family protein
+	319118	319981	864	Dipeptide transport ATP-binding protein DppD (TC 3.A.1.5.2)	peg	gi|15644634|ref|NC_000915.1|_319118_319981		ABC-type dipeptide/oligopeptide/nickel transport system, ATPase component		CDS	oligopeptide/dipeptide ABC transporter, ATP-binding , C-terminal domain protein
+	319978	320784	807	Dipeptide transport ATP-binding protein DppF (TC 3.A.1.5.2)	peg	gi|15644634|ref|NC_000915.1|_319978_320784		ATPase components of various ABC-type transport systems, contain duplicated ATPase		CDS	ABC transporter family protein
+	320804	321886	1083	GTP-binding protein Obg	peg	gi|15644634|ref|NC_000915.1|_320804_321886		Obg family GTPase CgtA		CDS	obg family GTPase CgtA		cgtA
+	321928	322917	990	FIG00710428: hypothetical protein	peg	gi|15644634|ref|NC_000915.1|_321928_322917		Alginate lyase.		CDS	alginate lyase family protein
+	323161	323715	555	putative periplasmic protein	peg	gi|15644634|ref|NC_000915.1|_323161_323715		YceI-like domain.		CDS	yceI-like domain protein
+	323725	325017	1293	Glutamate-1-semialdehyde aminotransferase (EC 5.4.3.8)	peg	gi|15644634|ref|NC_000915.1|_323725_325017		glutamate-1-semialdehyde 2,1-aminomutase (EC 5.4.3.8)	5.4.3.8	CDS	glutamate-1-semialdehyde-2,1-aminomutase	5.4.3.8	hemL
+	325023	325286	264	putative	peg	gi|15644634|ref|NC_000915.1|_325023_325286		Putative F0F1-ATPase subunit (ATPase_gene1).		CDS	F0F1-ATPase subunit family protein
+	325302	325706	405	putative	peg	gi|15644634|ref|NC_000915.1|_325302_325706		hypothetical protein		CDS	putative membrane protein
+	325790	326668	879	Omega amidase (Nit2 homolog)	peg	gi|15644634|ref|NC_000915.1|_325790_326668		Predicted amidohydrolase		CDS	carbon-nitrogen hydrolase family protein
+	326681	327562	882	Putative polysaccharide deacetylase	peg	gi|15644634|ref|NC_000915.1|_326681_327562		Predicted xylanase/chitin deacetylase		CDS	conserved hypothetical protein
+	327608	327976	369	FIG00710175: hypothetical protein	peg	gi|15644634|ref|NC_000915.1|_327608_327976		hypothetical protein		CDS	conserved hypothetical protein
+	327976	328941	966	Putative metal chaperone, involved in Zn homeostasis, GTPase of COG0523 family	peg	gi|15644634|ref|NC_000915.1|_327976_328941		Putative GTPases (G3E family)		CDS	cobalamin synthesis cobW C-terminal domain protein
-	328947	330092	1146	Permeases of the major facilitator superfamily	peg	gi|15644634|ref|NC_000915.1|_330092_328947		Arabinose efflux permease		CDS	major Facilitator Superfamily protein
+	330245	330421	177	hypothetical protein	peg	gi|15644634|ref|NC_000915.1|_330245_330421					conserved hypothetical protein
-	330588	330872	285	virulence associated protein D (vapD)	peg	gi|15644634|ref|NC_000915.1|_330872_330588		Uncharacterized virulence-associated protein D		CDS	CRISPR associated Cas2 family protein
-	330853	331245	393	hypothetical protein	peg	gi|15644634|ref|NC_000915.1|_331245_330853		hypothetical protein		CDS	conserved hypothetical protein
+	331551	331703	153	hypothetical protein	peg	gi|15644634|ref|NC_000915.1|_331551_331703					hypothetical protein
-	331854	334091	2238	putative Outer membrane protein	peg	gi|15644634|ref|NC_000915.1|_334091_331854		Helicobacter outer membrane protein.		CDS	helicobacter outer membrane family protein
-	334388	335143	756	Putative heme oxygenase	peg	gi|15644634|ref|NC_000915.1|_335143_334388		heme oxygenase, HugZ family		CDS	heme oxygenase, HugZ family	1.14.99.3	hugZ
-	335204	336829	1626	Arginyl-tRNA synthetase (EC 6.1.1.19)	peg	gi|15644634|ref|NC_000915.1|_336829_335204		arginyl-tRNA synthetase (EC 6.1.1.19)	6.1.1.19	CDS	arginine--tRNA ligase	6.1.1.19	argS
-	336832	337071	240	Twin-arginine translocation protein TatA	peg	gi|15644634|ref|NC_000915.1|_337071_336832		twin arginine-targeting protein translocase, TatA/E family		CDS	twin arginine-targeting translocase, TatA/E family protein		tatA
-	337143	337763	621	Guanylate kinase (EC 2.7.4.8)	peg	gi|15644634|ref|NC_000915.1|_337763_337143		guanylate kinase (EC 2.7.4.8)	2.7.4.8	CDS	guanylate kinase	2.7.4.8	gmk
-	337756	339273	1518	Highly acidic protein	peg	gi|15644634|ref|NC_000915.1|_339273_337756		hypothetical protein		CDS	putative poly E-rich protein
+	339415	339957	543	membrane bound endonuclease (nuc)	peg	gi|15644634|ref|NC_000915.1|_339415_339957		Phosphatidylserine/phosphatidylglycerophosphate/cardiolipin synthases and related enzymes		CDS	phospholipase D family protein
-	339965	340702	738	putative Outer membrane protein	peg	gi|15644634|ref|NC_000915.1|_340684_339965		Helicobacter outer membrane protein.		CDS	outer membrane insertion C-terminal signal domain protein
+	340832	341545	714	Flagellar L-ring protein FlgH	peg	gi|15644634|ref|NC_000915.1|_340832_341545		Flagellar basal body L-ring protein		CDS	flagellar L-ring family protein
+	341563	343116	1554	CMP-N-acetylneuraminic acid synthetase( EC:2.7.7.43 )	peg	gi|15644634|ref|NC_000915.1|_341563_343116		pseudaminic acid CMP-transferase	2.7.7.43	CDS	pseudaminic acid CMP-transferase	2.7.7.-	pseF
-	343588	344526	939	Tetraacyldisaccharide 4'-kinase (EC 2.7.1.130)	peg	gi|15644634|ref|NC_000915.1|_344526_343588		lipid-A-disaccharide kinase (EC 2.7.1.130)	2.7.1.130	CDS	tetraacyldisaccharide 4'-kinase	2.7.1.130	lpxK
+	343113	343655	543				pseudaminic acid biosynthesis N-acetyl transferase	2.3.1.-	CDS
-	344523	345305	783	NAD synthetase (EC 6.3.1.5)	peg	gi|15644634|ref|NC_000915.1|_345305_344523		NH(3)-dependent NAD(+) synthetase (EC 6.3.1.5)	6.3.1.5	CDS	NH(3)-dependent NAD(+) synthetase	6.3.1.5	nadE
+	345554	346546	993	Ketol-acid reductoisomerase (EC 1.1.1.86)	peg	gi|15644634|ref|NC_000915.1|_345554_346546		ketol-acid reductoisomerase (EC 1.1.1.86)	1.1.1.86	CDS	ketol-acid reductoisomerase	1.1.1.86	ilvC
+	346571	347377	807	Septum site-determining protein MinD	peg	gi|15644634|ref|NC_000915.1|_346571_347377		septum site-determining protein MinD		CDS	septum site-determining protein MinD		minD
+	347374	347607	234	Cell division topological specificity factor MinE	peg	gi|15644634|ref|NC_000915.1|_347374_347607		cell division topological specificity factor MinE		CDS	cell division topological specificity factor MinE		minE
+	347619	348419	801	Rossmann fold nucleotide-binding protein Smf possibly involved in DNA uptake	peg	gi|15644634|ref|NC_000915.1|_347619_348419		DNA protecting protein DprA		CDS	DNA protecting protein DprA		dprA
+	348416	348820	405	Putative Holliday junction resolvase YggF	peg	gi|15644634|ref|NC_000915.1|_348422_348820		RNAse H-fold protein YqgF	3.1.-	CDS	conserved hypothetical protein
-	348942	349118	177	hypothetical protein	peg	gi|15644634|ref|NC_000915.1|_349118_348942					hypothetical protein
+	349106	349294	189				hypothetical protein		CDS
+	349236	349652	417	hypothetical protein	peg	gi|15644634|ref|NC_000915.1|_349236_349652		Sel1 repeat.		CDS	beta-lactamase hcpB	3.5.2.6	hcpB
+	349779	350084	306	putative	peg	gi|15644634|ref|NC_000915.1|_349788_350084		hypothetical protein		CDS	conserved hypothetical protein
+	350068	350634	567	putative	peg	gi|15644634|ref|NC_000915.1|_350068_350634		hypothetical protein		CDS	conserved hypothetical protein
+	350665	351042	378	Lysozyme (EC 3.2.1.17)	peg	gi|15644634|ref|NC_000915.1|_350665_351042		Phage lysozyme.	3.2.1.17	CDS	phage lysozyme family protein
+	351030	351296	267	FIG00710335: hypothetical protein	peg	gi|15644634|ref|NC_000915.1|_351039_351296		hypothetical protein		CDS	putative lysozyme
-	351425	351688	264	FIG00711867: hypothetical protein	peg	gi|15644634|ref|NC_000915.1|_351688_351425					conserved hypothetical protein
+	351602	351988	387	FIG00710447: hypothetical protein	peg	gi|15644634|ref|NC_000915.1|_351692_351988		Predicted membrane protein		CDS	conserved hypothetical protein
+	351988	352410	423	hypothetical protein	peg	gi|15644634|ref|NC_000915.1|_352297_352410		hypothetical protein		CDS	putative membrane protein
+	352364	352774	411	FIG00711693: hypothetical protein	peg	gi|15644634|ref|NC_000915.1|_352403_352774		hypothetical protein		CDS	conserved hypothetical protein
+	352764	353099	336	FIG00710644: hypothetical protein	peg	gi|15644634|ref|NC_000915.1|_352764_353099		hypothetical protein		CDS	hypothetical protein
-	353995	354891	897	Ribosomal large subunit pseudouridine synthase D (EC 4.2.1.70)	peg	gi|15644634|ref|NC_000915.1|_354891_353995		Pseudouridylate synthases, 23S RNA-specific	5.4.99.23	CDS	RNA pseudouridylate synthase family protein
+	353231	354001	771	FIG00710644: hypothetical protein	peg	gi|15644634|ref|NC_000915.1|_353231_354001		hypothetical protein		CDS	conserved hypothetical protein
-	354891	356441	1551	Single-stranded-DNA-specific exonuclease RecJ (EC 3.1.-.-)	peg	gi|15644634|ref|NC_000915.1|_356441_354891		exonuclease RecJ (EC 3.1.-.-)	3.1.-	CDS	single-stranded-DNA-specific exonuclease RecJ	3.1.-.-	recJ
-	356450	358066	1617	CTP synthase (EC 6.3.4.2)	peg	gi|15644634|ref|NC_000915.1|_358066_356450		CTP synthase (EC 6.3.4.2)	6.3.4.2	CDS	CTP synthase	6.3.4.2	pyrG
+	358326	358994	669	putative	peg	gi|15644634|ref|NC_000915.1|_358326_358994		hypothetical protein		CDS	putative membrane protein
+	359038	360741	1704	Flagellar M-ring protein FliF	peg	gi|15644634|ref|NC_000915.1|_359038_360741		flagellar basal-body M-ring protein/flagellar hook-basal body protein (fliF)		CDS	flagellar M-ring protein FliF		fliF
+	360759	361790	1032	Flagellar motor switch protein FliG	peg	gi|15644634|ref|NC_000915.1|_360759_361790		flagellar motor switch protein FliG		CDS	flagellar motor switch protein FliG		fliG
+	361783	362553	771	Flagellar assembly protein FliH	peg	gi|15644634|ref|NC_000915.1|_361801_362553		Flagellar biosynthesis/type III secretory pathway protein		CDS	flagellar assembly FliH family protein
+	362556	364406	1851	1-deoxy-D-xylulose 5-phosphate synthase (EC 2.2.1.7)	peg	gi|15644634|ref|NC_000915.1|_362556_364406		1-deoxy-D-xylulose-5-phosphate synthase (EC 2.2.1.7)	2.2.1.7	CDS	1-deoxy-D-xylulose-5-phosphate synthase	2.2.1.7	dxs
+	364403	366211	1809	Translation elongation factor LepA	peg	gi|15644634|ref|NC_000915.1|_364421_366211		GTP-binding protein LepA		CDS	GTP-binding protein LepA	3.6.5.-	lepA
+	366226	366984	759	FIG00710469: hypothetical protein	peg	gi|15644634|ref|NC_000915.1|_366226_366984		Domain of unknown function (DUF3883).		CDS	conserved hypothetical protein
-	367133	367885	753	short chain alcohol dehydrogenase	peg	gi|15644634|ref|NC_000915.1|_367885_367133		Short-chain alcohol dehydrogenase of unknown specificity		CDS	short chain dehydrogenase family protein
-	367903	369438	1536	Outer membrane protein	peg	gi|15644634|ref|NC_000915.1|_369438_367903		hypothetical protein		CDS	conserved hypothetical protein
-	371188	371916	729	tRNA pseudouridine synthase A (EC 4.2.1.70)	peg	gi|15644634|ref|NC_000915.1|_371916_371188		pseudouridylate synthase I	5.4.99.12	CDS	tRNA pseudouridine(38-40) synthase	5.4.99.12	truA
+	370160	371194	1035	UDP-glucose 4-epimerase (EC 5.1.3.2)	peg	gi|15644634|ref|NC_000915.1|_370160_371194		UDP-glucose-4-epimerase	5.1.3.2	CDS	UDP-glucose 4-epimerase	5.1.3.2	galE
-	371917	372954	1038	Predicted permease YjgP/YjgQ family	peg	gi|15644634|ref|NC_000915.1|_372954_371917		Predicted permeases		CDS	putative permease YjgP/YjgQ family protein
-	372965	373594	630	Protein-L-isoaspartate O-methyltransferase (EC 2.1.1.77)	peg	gi|15644634|ref|NC_000915.1|_373594_372965		protein-L-isoaspartate(D-aspartate) O-methyltransferase	2.1.1.77	CDS	protein-L-isoaspartate O-methyltransferase	2.1.1.77	pcm
-	373604	374629	1026	Ribonucleotide reductase of class Ia (aerobic), beta subunit (EC 1.17.4.1)	peg	gi|15644634|ref|NC_000915.1|_374629_373604		Ribonucleotide reductase, beta subunit	1.17.4.1	CDS	ribonucleotide reductase, small chain family protein
-	374950	376077	1128	C4 aminotransferase specific for PseB product (PseC, second step of pseudaminic acid biosynthesis)	peg	gi|15644634|ref|NC_000915.1|_376077_374950		UDP-4-keto-6-deoxy-N-acetylglucosamine 4-aminotransferase		CDS	UDP-4-keto-6-deoxy-N-acetylglucosamine 4-aminotransferase	2.6.1.-	pseC
-	376074	376682	609	putative	peg	gi|15644634|ref|NC_000915.1|_376682_376074		hypothetical protein		CDS	conserved hypothetical protein
-	376775	377272	498	putative	peg	gi|15644634|ref|NC_000915.1|_377272_376775		hypothetical protein		CDS	putative type II restriction endonuclease
-	377322	378002	681	putative TYPE II DNA MODIFICATION ENZYME (METHYLTRANSFERASE)	peg	gi|15644634|ref|NC_000915.1|_378002_377322		hypothetical protein		CDS	putative type II DNA modification enzyme
-	377989	378165	177	putative TYPE II DNA MODIFICATION ENZYME (METHYLTRANSFERASE)	peg	gi|15644634|ref|NC_000915.1|_378165_377989		hypothetical protein		CDS	putative type II DNA modification enzyme domain protein
-	378258	379634	1377	Biotin carboxylase of acetyl-CoA carboxylase (EC 6.3.4.14)	peg	gi|15644634|ref|NC_000915.1|_379634_378258		biotin carboxylase (EC 6.3.4.14)/acetyl-CoA carboxylase carboxyltransferase subunit alpha	6.3.4.14, 6.4.1.2	CDS	acetyl-CoA carboxylase, biotin carboxylase subunit	6.3.4.14	accC
-	379640	380110	471	Biotin carboxyl carrier protein of acetyl-CoA carboxylase	peg	gi|15644634|ref|NC_000915.1|_380110_379640		biotin carboxyl carrier protein		CDS	acetyl-CoA carboxylase, biotin carboxyl carrier protein		accB
+	380240	380806	567	Deoxycytidine triphosphate deaminase (EC 3.5.4.13)	peg	gi|15644634|ref|NC_000915.1|_380240_380806		dCTP deaminase (EC 3.5.4.13)	3.5.4.13	CDS	deoxycytidine triphosphate deaminase	3.5.4.13	dcd
+	380965	383067	2103	putative outer membrane protein	peg	gi|15644634|ref|NC_000915.1|_380965_383067		Helicobacter outer membrane protein.		CDS	helicobacter outer membrane family protein
-	383091	383771	681	Ribosomal RNA small subunit methyltransferase E (EC 2.1.1.-)	peg	gi|15644634|ref|NC_000915.1|_383771_383091		RNA methyltransferase, RsmE family	2.1.1.193	CDS	RNA methyltransferase, RsmE family protein	2.1.1.-
-	383772	384203	432	FIG00710546: hypothetical protein	peg	gi|15644634|ref|NC_000915.1|_384203_383772		hypothetical protein		CDS	putative membrane protein
+	384259	385263	1005	Ferrochelatase, protoheme ferro-lyase (EC 4.99.1.1)	peg	gi|15644634|ref|NC_000915.1|_384259_385263		ferrochelatase (EC 4.99.1.1)	4.99.1.1	CDS	ferrochelatase	4.99.1.1	hemH
+	385340	386005	666	thiol:disulfide interchange protein (dsbC), putative	peg	gi|15644634|ref|NC_000915.1|_385340_386005		Thiol:disulfide interchange protein DsbC	5.3.4.1	CDS	thioredoxin-like family protein
+	386015	388825	2811	Putative cytochrome C-type biogenesis protein	peg	gi|15644634|ref|NC_000915.1|_386015_388825		ABC-type transport system involved in cytochrome c biogenesis, permease component		CDS	cytochrome C assembly family protein
+	388835	390112	1278	ALPHA (1,3)-FUCOSYLTRANSFERASE	peg	gi|15644634|ref|NC_000915.1|_388835_390112		Glycosyltransferase family 10 (fucosyltransferase).		CDS	alpha1,3-fucosyltransferase		fucT
-	390125	391471	1347	NADP-specific glutamate dehydrogenase (EC 1.4.1.4)	peg	gi|15644634|ref|NC_000915.1|_391471_390125		glutamate dehydrogenase (NADP) (EC 1.4.1.4)	1.4.1.4	CDS	glutamate/Leucine/Phenylalanine/Valine dehydrogenase family protein
-	391537	392367	831	Protein-N(5)-glutamine methyltransferase PrmC, methylates polypeptide chain release factors RF1 and RF2	peg	gi|15644634|ref|NC_000915.1|_392367_391537		HemK family putative methylases	2.1.1.-	CDS	protein-(glutamine-N5) methyltransferase, release factor-specific	2.1.1.-	prmC
-	392364	393587	1224	CAAX prenyl protease 1, putative	peg	gi|15644634|ref|NC_000915.1|_393587_392364		Zn-dependent protease with chaperone function	3.4.24.84	CDS	peptidase M48 family protein
+	393770	394294	525	putative	peg	gi|15644634|ref|NC_000915.1|_393770_394294		hypothetical protein		CDS	conserved hypothetical protein
-	394337	395089	753	putative	peg	gi|15644634|ref|NC_000915.1|_395089_394337		Sporulation related domain.		CDS	sporulation related domain protein
+	395292	395519	228	putative	peg	gi|15644634|ref|NC_000915.1|_395292_395519		hypothetical protein		CDS	conserved hypothetical protein
+	395532	395768	237	putative	peg	gi|15644634|ref|NC_000915.1|_395532_395768		hypothetical protein		CDS	conserved hypothetical protein
+	395753	397612	1860	Helicase PriA essential for oriC/DnaA-independent DNA replication	peg	gi|15644634|ref|NC_000915.1|_395753_397612		replication restart DNA helicase PriA	3.6.4.-	CDS	primosomal protein N'	3.6.1.-	priA
-	397646	398377	732	tRNA (uridine-5-oxyacetic acid methyl ester) 34 synthase	peg	gi|15644634|ref|NC_000915.1|_398377_397646		methyltransferase, putative	2.1.1.-	CDS	tRNA (cmo5U34)-methyltransferase	2.1.1.-	cmoA
-	398432	399073	642	Superoxide dismutase [Fe] (EC 1.15.1.1)	peg	gi|15644634|ref|NC_000915.1|_399073_398432		Superoxide dismutase	1.15.1.1	CDS	superoxide dismutase [Fe]	1.15.1.1	sodB
+	399297	399797	501	Thiol peroxidase, Tpx-type (EC 1.11.1.15)	peg	gi|15644634|ref|NC_000915.1|_399297_399797		thiol peroxidase (atypical 2-Cys peroxiredoxin) (EC 1.11.1.5)	1.11.1.15	CDS	putative thiol peroxidase
-	400052	400549	498	Positive regulator of CheA protein activity (CheW)	peg	gi|15644634|ref|NC_000915.1|_400549_400052		Chemotaxis signal transduction protein		CDS	cheW-like domain protein
-	400546	402957	2412	Signal transduction histidine kinase CheA (EC 2.7.3.-)	peg	gi|15644634|ref|NC_000915.1|_402957_400546		histidine kinase (EC 2.7.13.3)	2.7.13.3	CDS	chemotaxis histidine kinase	2.7.3.-	cheA
-	403014	403949	936	Chemotaxis protein CheV (EC 2.7.3.-)	peg	gi|15644634|ref|NC_000915.1|_403949_403014		Chemotaxis signal transduction protein		CDS	response regulator
-	403953	404711	759	hypothetical protein( EC:3.6.1.- )	peg	gi|15644634|ref|NC_000915.1|_404711_403953		Uncharacterized protein conserved in bacteria	3.6.1.54	CDS	calcineurin-like phosphoesterase family protein
-	404713	405381	669	Hypothetical protein YggS, proline synthase co-transcribed bacterial homolog PROSC	peg	gi|15644634|ref|NC_000915.1|_405381_404713		pyridoxal phosphate enzyme, YggS family		CDS	conserved hypothetical protein
-	405404	407254	1851	UbiD family decarboxylase associated with menaquinone via futalosine	peg	gi|15644634|ref|NC_000915.1|_407254_405404		3-octaprenyl-4hydroxybenzoate decarboxylase (EC 4.1.1.-)	4.1.1.-	CDS	menaquinone biosynthesis decarboxylase, SCO4490 family
-	407264	408838	1575	D-3-phosphoglycerate dehydrogenase (EC 1.1.1.95)	peg	gi|15644634|ref|NC_000915.1|_408838_407264		D-3-phosphoglycerate dehydrogenase (EC 1.1.1.95)	1.1.1.95	CDS	phosphoglycerate dehydrogenase	1.1.1.95	serA
-	408854	409402	549	putative	peg	gi|15644634|ref|NC_000915.1|_409402_408854		hypothetical protein		CDS	conserved hypothetical protein
-	409431	411101	1671	SSU ribosomal protein S1p	peg	gi|15644634|ref|NC_000915.1|_411101_409431		SSU ribosomal protein S1P		CDS	ribosomal protein S1		rpsA
-	411222	412046	825	4-hydroxy-3-methylbut-2-enyl diphosphate reductase (EC 1.17.1.2)	peg	gi|15644634|ref|NC_000915.1|_412046_411222		4-hydroxy-3-methylbut-2-enyl diphosphate reductase (EC 1.17.1.2)	1.17.1.2	CDS	4-hydroxy-3-methylbut-2-enyl diphosphate reductase	1.17.1.2	ispH
-	412036	413325	1290	5-Enolpyruvylshikimate-3-phosphate synthase (EC 2.5.1.19)	peg	gi|15644634|ref|NC_000915.1|_413325_412036		3-phosphoshikimate 1-carboxyvinyltransferase (EC 2.5.1.19)	2.5.1.19	CDS	3-phosphoshikimate 1-carboxyvinyltransferase	2.5.1.19	aroA
-	413341	415635	2295	Phenylalanyl-tRNA synthetase beta chain (EC 6.1.1.20)	peg	gi|15644634|ref|NC_000915.1|_415635_413341		phenylalanyl-tRNA synthetase beta subunit (EC 6.1.1.20)	6.1.1.20	CDS	phenylalanine--tRNA ligase, beta subunit	6.1.1.20	pheT
-	415635	416621	987	Phenylalanyl-tRNA synthetase alpha chain (EC 6.1.1.20)	peg	gi|15644634|ref|NC_000915.1|_416621_415635		phenylalanyl-tRNA synthetase, alpha subunit (EC 6.1.1.20)	6.1.1.20	CDS	phenylalanine--tRNA ligase, alpha subunit	6.1.1.20	pheS
+	416702	417016	315	HIT-family protein	peg	gi|15644634|ref|NC_000915.1|_416702_417016		Diadenosine tetraphosphate (Ap4A) hydrolase and other HIT family hydrolases		CDS	HIT domain protein
+	417035	418357	1323	Cysteine desulfurase (EC 2.8.1.7)	peg	gi|15644634|ref|NC_000915.1|_417035_418357		Selenocysteine lyase		CDS	aminotransferase class-V family protein
+	418383	418973	591	FIG00710213: hypothetical protein	peg	gi|15644634|ref|NC_000915.1|_418383_418973		Protein of unknown function (DUF3972).		CDS	conserved hypothetical protein
+	419077	421467	2391	Biotin sulfoxide reductase (EC 1.-.-.-)	peg	gi|15644634|ref|NC_000915.1|_419077_421467		molybdopterin guanine dinucleotide-containing S/N-oxide reductases	1.7.2.3	CDS	dimethyl sulfoxide/trimethylamine N-oxide reductase	1.7.2.3	dorA
+	421633	422121	489	putative	peg	gi|15644634|ref|NC_000915.1|_421633_422121		hypothetical protein		CDS	conserved hypothetical protein
+	422132	423658	1527	GMP synthase [glutamine-hydrolyzing], amidotransferase subunit (EC 6.3.5.2) / GMP synthase [glutamine-hydrolyzing], ATP pyrophosphatase subunit (EC 6.3.5.2)	peg	gi|15644634|ref|NC_000915.1|_422132_423658		GMP synthase (glutamine-hydrolyzing) (EC 6.3.5.2)	6.3.5.2	CDS	GMP synthase (glutamine-hydrolyzing), N-terminal domain	6.3.5.2	guaA
+	423743	424492	750	putative PARALOG OF HpaA	peg	gi|15644634|ref|NC_000915.1|_423743_424492		Neuraminyllactose-binding hemagglutinin precursor (NLBH).		CDS	neuraminyllactose-binding hemagglutinin family protein
-	425510	425890	381	IS606 TRANSPOSASE	peg	gi|15644634|ref|NC_000915.1|_425890_425510		transposase, IS605 OrfB family, central region		CDS	transposase, IS605 OrfB family
-	426032	426838	807	Mobile element protein	peg	gi|15644634|ref|NC_000915.1|_426838_426032		Transposase and inactivated derivatives		CDS	helix-turn-helix domain protein
+	426876	427292	417	ISCco1, transposase orfA	peg	gi|15644634|ref|NC_000915.1|_426876_427292		Transposase and inactivated derivatives		CDS	transposase IS200 like family protein
+	427675	429558	1884	Potassium efflux system KefA protein / Small-conductance mechanosensitive channel	peg	gi|15644634|ref|NC_000915.1|_427675_429558		Small-conductance mechanosensitive channel		CDS	mechanosensitive ion channel family protein
-	429561	430730	1170	Cyclopropane-fatty-acyl-phospholipid synthase (EC 2.1.1.79)	peg	gi|15644634|ref|NC_000915.1|_430730_429561		cyclopropane-fatty-acyl-phospholipid synthase (EC 2.1.1.79)	2.1.1.79	CDS	cyclopropane-fatty-acyl-phospholipid synthase	2.1.1.79	cfa
+	430899	432851	1953	Methionyl-tRNA synthetase (EC 6.1.1.10)	peg	gi|15644634|ref|NC_000915.1|_430899_432851		methionyl-tRNA synthetase (EC 6.1.1.10)	6.1.1.10	CDS	methionine--tRNA ligase, beta subunit	6.1.1.10	metG
+	432852	433859	1008	FIG00710933: hypothetical protein	peg	gi|15644634|ref|NC_000915.1|_432852_433859		hypothetical protein	4.99.1.1	CDS	putative ferrochelatase
+	433863	434648	786	tRNA (5-methoxyuridine) 34 synthase	peg	gi|15644634|ref|NC_000915.1|_433863_434648		methyltransferase, putative	2.1.1.-	CDS	tRNA (mo5U34)-methyltransferase	2.1.1.-	cmoB
+	434665	435093	429	Hot dog fold protein HP0420	peg	gi|15644634|ref|NC_000915.1|_434665_435093		Uncharacterized protein, possibly involved in aromatic compounds catabolism		CDS	conserved hypothetical protein
+	435098	436267	1170	type 1 capsular polysaccharide biosynthesis protein J (capJ)	peg	gi|15644634|ref|NC_000915.1|_435098_436267		Glycosyltransferase		CDS	glycosyl transferases group 1 family protein
+	436282	438129	1848	Arginine decarboxylase (EC 4.1.1.19)	peg	gi|15644634|ref|NC_000915.1|_436282_438129		arginine decarboxylase (EC 4.1.1.19)	4.1.1.19	CDS	arginine decarboxylase	4.1.1.19	speA
-	438242	439168	927	FIG00710585: hypothetical protein	peg	gi|15644634|ref|NC_000915.1|_439168_438242		hypothetical protein		CDS	conserved hypothetical protein
-	439284	441143	1860	FIG00710719: hypothetical protein	peg	gi|15644634|ref|NC_000915.1|_441143_439284		hypothetical protein		CDS	conserved hypothetical protein
-	441185	442438	1254	FIG00711083: hypothetical protein	peg	gi|15644634|ref|NC_000915.1|_442438_441185		Single-stranded DNA-specific exonuclease		CDS	DHH family protein
-	442479	444212	1734	FIG00710554: hypothetical protein	peg	gi|15644634|ref|NC_000915.1|_444212_442479		Uncharacterized conserved protein		CDS	conserved hypothetical protein
-	444265	444600	336	hypothetical protein	peg	gi|15644634|ref|NC_000915.1|_444600_444265					putative phospho-2-dehydro-3-heoxyheptonate aldolase
+	444555	444722	168	hypothetical protein	peg	gi|15644634|ref|NC_000915.1|_444555_444722					conserved hypothetical protein
+	445340	448222	2883
+	445337	448223	2887
+	448903	449058	156	FIG00711106: hypothetical protein	peg	gi|15644634|ref|NC_000915.1|_448903_449058					conserved hypothetical protein
+	449162	449707	546	phage/colicin/tellurite resistance cluster terY protein	peg	gi|15644634|ref|NC_000915.1|_449162_449707		Uncharacterized protein encoded in toxicity protection region of plasmid R478, contains von Willebrand factor (vWF) domain		CDS	putative phage/colicin/tellurite resistance cluster protein TerY
+	449881	450123	243	FIG00712352: hypothetical protein	peg	gi|15644634|ref|NC_000915.1|_449881_450123		hypothetical protein		CDS	conserved hypothetical protein
+	450127	450813	687	protein phosphatase 2C homolog (ptc1)	peg	gi|15644634|ref|NC_000915.1|_450127_450813		Serine/threonine protein phosphatase		CDS	phosphatase 2C family protein
+	450804	451694	891	protein kinase C-like protein	peg	gi|15644634|ref|NC_000915.1|_450804_451694		Protein kinase domain.		CDS	kinase domain protein
+	451722	452165	444	FIG00710537: hypothetical protein	peg	gi|15644634|ref|NC_000915.1|_451722_452165		hypothetical protein		CDS	putative serine/threonine kinase domain protein
+	452159	453328	1170	hypothetical protein	peg	gi|15644634|ref|NC_000915.1|_452159_453328		hypothetical protein		CDS	conserved hypothetical protein
+	453399	453974	576	hypothetical protein	peg	gi|15644634|ref|NC_000915.1|_453399_453974		Ni2+-binding GTPase involved in regulation of expression and maturation of urease and hydrogenase		CDS	type III restriction enzyme, res subunit
+	453958	454323	366	hypothetical protein	peg	gi|15644634|ref|NC_000915.1|_453958_454323		hypothetical protein		CDS	conserved hypothetical protein
-	454330	454758	429	IS605 transposase (tnpA)	peg	gi|15644634|ref|NC_000915.1|_454758_454330		Transposase and inactivated derivatives		CDS	transposase IS200 like family protein
-	456080	457180	1101	FIG00711084: hypothetical protein	peg	gi|15644634|ref|NC_000915.1|_457180_456080		Type IV secretory pathway, component VirB8		CDS	virB8 family protein
+	454828	456111	1284	Mobile element protein	peg	gi|15644634|ref|NC_000915.1|_454828_456111		transposase, IS605 OrfB family, central region		CDS	transposase, IS605 OrfB family
-	457297	459330	2034	DNA topoisomerase I (EC 5.99.1.2)	peg	gi|15644634|ref|NC_000915.1|_459330_457297		Topoisomerase IA	5.99.1.2	CDS	DNA topoisomerase family protein
-	459333	461756	2424	VirB4 homolog	peg	gi|15644634|ref|NC_000915.1|_461702_459333		type IV secretion/conjugal transfer ATPase, VirB4 family		CDS	type IV secretion/conjugal transfer ATPase, VirB4 family protein
-	461749	462015	267	hypothetical protein	peg	gi|15644634|ref|NC_000915.1|_461862_461749		hypothetical protein		CDS	putative virB3 type IV secretion protein
-	462016	462291	276	FIG00710373: hypothetical protein	peg	gi|15644634|ref|NC_000915.1|_462291_462016		hypothetical protein		CDS	putative virB2 type IV secretion protein
-	462315	463838	1524	FIG00710685: hypothetical protein	peg	gi|15644634|ref|NC_000915.1|_463838_462315		Protein of unknown function (DUF3991)./Toprim-like.		CDS	conserved hypothetical protein
-	463954	464139	186	FIG00711841: hypothetical protein	peg	gi|15644634|ref|NC_000915.1|_464139_463954		hypothetical protein		CDS	putative pZ2b
-	464158	464937	780	FIG00710682: hypothetical protein	peg	gi|15644634|ref|NC_000915.1|_464937_464158		hypothetical protein		CDS	putative pZ1b
+	464982	466127	1146	Superfamily I DNA and RNA helicases and helicase subunits-like protein	peg	gi|15644634|ref|NC_000915.1|_464982_466127		AAA domain.		CDS	AAA domain protein
+	466124	466510	387	hypothetical protein	peg	gi|15644634|ref|NC_000915.1|_466124_466510		hypothetical protein		CDS	conserved hypothetical protein
+	466757	468175	1419	hypothetical protein	peg	gi|15644634|ref|NC_000915.1|_466757_468175		hypothetical protein		CDS	conserved hypothetical protein
+	468417	468701	285	FIG00712775: hypothetical protein	peg	gi|15644634|ref|NC_000915.1|_468417_468701		hypothetical protein		CDS	conserved hypothetical protein
+	468756	470333	1578	FIG00712599: hypothetical protein	peg	gi|15644634|ref|NC_000915.1|_468756_470333		hypothetical protein		CDS	putative restriction endonuclease
+	470340	473405	3066	FIG00712090: hypothetical protein	peg	gi|15644634|ref|NC_000915.1|_470340_473405		Domain of unknown function (DUF2357).		CDS	conserved hypothetical protein
+	473398	474066	669	hypothetical protein	peg	gi|15644634|ref|NC_000915.1|_473398_474066		AAA domain.		CDS	chromatin associated KTI12 family protein
+	474044	474244	201	FIG00710348: hypothetical protein	peg	gi|15644634|ref|NC_000915.1|_474044_474244		hypothetical protein		CDS	conserved hypothetical protein
+	474313	474624	312	FIG00710348: hypothetical protein	peg	gi|15644634|ref|NC_000915.1|_474409_474624		hypothetical protein		CDS	conserved hypothetical protein
+	474573	474830	258	FIG00710348: hypothetical protein	peg	gi|15644634|ref|NC_000915.1|_474597_474830		hypothetical protein		CDS	conserved hypothetical protein
+	474833	475063	231	FIG00710235: hypothetical protein	peg	gi|15644634|ref|NC_000915.1|_474833_475063		hypothetical protein		CDS	conserved hypothetical protein
+	475056	475508	453	FIG00710465: hypothetical protein	peg	gi|15644634|ref|NC_000915.1|_475056_475508		hypothetical protein		CDS	conserved hypothetical protein
+	475826	476089	264				hypothetical protein		CDS
+	476101	476337	237	FIG00710633: hypothetical protein	peg	gi|15644634|ref|NC_000915.1|_476101_476337		hypothetical protein		CDS	conserved hypothetical protein
+	476337	478913	2577	ATPase required for both assembly of type IV secretion complex and secretion of T-DNA complex, VirB4	peg	gi|15644634|ref|NC_000915.1|_476337_478913		type IV secretion/conjugal transfer ATPase, VirB4 family		CDS	type IV secretion/conjugal transfer ATPase, VirB4 family protein
+	479043	479531	489	FIG00710516: hypothetical protein	peg	gi|15644634|ref|NC_000915.1|_479043_479531		hypothetical protein		CDS	virB8 type IV secretion domain protein		virB8-2
-	480062	481159	1098	Type I restriction-modification system, specificity subunit S (EC 3.1.21.3)	peg	gi|15644634|ref|NC_000915.1|_481159_480062		Restriction endonuclease S subunits	3.1.21.3	CDS	type I restriction modification DNA specificity domain protein
-	481319	482782	1464	Type I restriction-modification system, DNA-methyltransferase subunit M (EC 2.1.1.72)	peg	gi|15644634|ref|NC_000915.1|_482782_481319		Type I restriction-modification system methyltransferase subunit	2.1.1.72	CDS	eco57I restriction-modification methylase family protein
-	482775	485942	3168	Type I restriction-modification system, restriction subunit R (EC 3.1.21.3)	peg	gi|15644634|ref|NC_000915.1|_485942_482775		Type I site-specific restriction-modification system, R (restriction) subunit and related helicases	3.1.21.3	CDS	type III restriction enzyme, res subunit
-	485990	487885	1896	FIG00710389: hypothetical protein	peg	gi|15644634|ref|NC_000915.1|_487885_485990		Uncharacterized protein conserved in bacteria		CDS	conserved hypothetical protein
-	487910	488677	768	putative	peg	gi|15644634|ref|NC_000915.1|_488677_487910		Tellurite resistance protein TerB.		CDS	tellurite resistance TerB family protein
-	488687	489034	348	conserved hypothetical integral membrane protein	peg	gi|15644634|ref|NC_000915.1|_489001_488687		hypothetical protein		CDS	putative integral membrane protein
-	489003	490490	1488	FIG00710596: hypothetical protein	peg	gi|15644634|ref|NC_000915.1|_490490_489003		Heterodisulfide reductase, subunit B		CDS	conserved hypothetical protein
-	490502	490990	489	FIG00710410: hypothetical protein	peg	gi|15644634|ref|NC_000915.1|_490990_490502		hypothetical protein		CDS	conserved hypothetical protein
-	490975	492711	1737	Oligoendopeptidase F	peg	gi|15644634|ref|NC_000915.1|_492711_490975		oligoendopeptidase, pepF/M3 family	3.4.24.-	CDS	peptidase
-	492809	494059	1251	Glutathione-regulated potassium-efflux system protein KefB	peg	gi|15644634|ref|NC_000915.1|_494059_492809		Kef-type potassium/proton antiporter, CPA2 family (TC 2.A.37.1)		CDS	sodium/hydrogen exchanger family protein
-	494379	494939	561	putative Outer membrane protein	peg	gi|15644634|ref|NC_000915.1|_494939_494379		Helicobacter outer membrane protein.		CDS	helicobacter outer membrane family protein
+	495165	495905	741	Molybdenum ABC transporter, periplasmic molybdenum-binding protein ModA (TC 3.A.1.8.1)	peg	gi|15644634|ref|NC_000915.1|_495165_495905		molybdenum ABC transporter, periplasmic molybdate-binding protein		CDS	molybdate ABC transporter, periplasmic molybdate-binding protein		modA
+	495927	496601	675	Molybdenum transport system permease protein ModB (TC 3.A.1.8.1)	peg	gi|15644634|ref|NC_000915.1|_495927_496601		molybdate ABC transporter, permease protein		CDS	molybdate ABC transporter, permease protein		modB
+	496598	497395	798	Molybdenum transport ATP-binding protein ModC (TC 3.A.1.8.1)	peg	gi|15644634|ref|NC_000915.1|_496598_497395		ABC-type sulfate/molybdate transport systems, ATPase component	3.6.3.29	CDS	ABC transporter family protein
-	497510	498901	1392	Glutamyl-tRNA synthetase (EC 6.1.1.17)	peg	gi|15644634|ref|NC_000915.1|_498901_497510		glutamyl-tRNA synthetase (EC 6.1.1.17)	6.1.1.17	CDS	glutamate--tRNA ligase	6.1.1.17	gltX
+	499019	500122	1104	putative Outer membrane protein	peg	gi|15644634|ref|NC_000915.1|_499019_500122		Helicobacter outer membrane protein.		CDS	helicobacter outer membrane family protein
+	500131	501768	1638	adenine specific DNA methyltransferase (VSPIM)	peg	gi|15644634|ref|NC_000915.1|_500131_501768		Adenine-specific DNA methylase	2.1.1.72	CDS	modification methylase VspI domain protein	2.1.1.72	vspIM
+	501734	502582	849	adenine specific DNA methyltransferase (VSPIM)	peg	gi|15644634|ref|NC_000915.1|_501734_502582		ADP-heptose:LPS heptosyltransferase		CDS	glycosyltransferase 9 family protein
+	502628	504427	1800	GTP-binding protein TypA/BipA	peg	gi|15644634|ref|NC_000915.1|_502628_504427		GTP-binding protein TypA/BipA		CDS	GTP-binding protein TypA/BipA		typA
+	504443	505078	636	DNA adenine methylase	peg	gi|15644634|ref|NC_000915.1|_504443_505078		Site-specific DNA methylase	2.1.1.72	CDS	D12 class N6 adenine-specific DNA methyltransferase family protein
+	505072	505371	300	DNA adenine methylase	peg	gi|15644634|ref|NC_000915.1|_505072_505371		Site-specific DNA methylase		CDS	D12 class N6 adenine-specific DNA methyltransferase family protein
+	505374	505886	513	FIG00710779: hypothetical protein	peg	gi|15644634|ref|NC_000915.1|_505374_505886		hypothetical protein		CDS	putative type II restriction endonuclease
+	506346	507134	789	DNA-cytosine methyltransferase (EC 2.1.1.37)	peg	gi|15644634|ref|NC_000915.1|_506346_507134		DNA-methyltransferase (dcm)	2.1.1.37	CDS	DNA (cytosine-5-)-methyltransferase family protein	2.1.1.37	dcm
+	507136	507888	753	FIG00710380: hypothetical protein	peg	gi|15644634|ref|NC_000915.1|_507136_507888		hypothetical protein		CDS	putative non-functional type II restriction endonuclease
-	507905	508150	246	hypothetical protein	peg	gi|15644634|ref|NC_000915.1|_508150_507905		hypothetical protein		CDS	conserved hypothetical protein
-	508122	509066	945	Catalase (EC 1.11.1.6)	peg	gi|15644634|ref|NC_000915.1|_509066_508122		Catalase	1.11.1.6	CDS	catalase family protein
+	509352	510938	1587	Outer membrane protein	peg	gi|15644634|ref|NC_000915.1|_509352_510938		Putative outer membrane protein.		CDS	outer membrane family protein
+	510965	512407	1443	putative Outer membrane protein	peg	gi|15644634|ref|NC_000915.1|_510965_512407		Putative outer membrane protein.		CDS	outer membrane family protein
+	512806	515679	2874	FIG00710333: hypothetical protein	peg	gi|15644634|ref|NC_000915.1|_512806_515679		Protein of unknown function (DUF3519).		CDS	conserved hypothetical protein
+	515693	516580	888	FIG00710908: hypothetical protein	peg	gi|15644634|ref|NC_000915.1|_515693_516580		hypothetical protein		CDS	conserved hypothetical protein
-	517000	518136	1137	Potassium channel protein	peg	gi|15644634|ref|NC_000915.1|_518136_517000		K+ transport systems, NAD-binding component		CDS	cation transport family protein
-	518285	518473	189	LSU ribosomal protein L28p	peg	gi|15644634|ref|NC_000915.1|_518473_518285		LSU ribosomal protein L28P		CDS	ribosomal protein L28		rpmB
-	518573	519409	837	putative paralog of HpaA	peg	gi|15644634|ref|NC_000915.1|_519409_518573		Neuraminyllactose-binding hemagglutinin precursor (NLBH).		CDS	neuraminyllactose-binding hemagglutinin family protein
+	519513	520595	1083	Phospho-N-acetylmuramoyl-pentapeptide-transferase (EC 2.7.8.13)	peg	gi|15644634|ref|NC_000915.1|_519513_520595		Phospho-N-acetylmuramoyl-pentapeptide-transferase (EC 2.7.8.13)	2.7.8.13	CDS	phospho-N-acetylmuramoyl-pentapeptide-transferase	2.7.8.13	mraY
-	521862	522122	261	putative	peg	gi|15644634|ref|NC_000915.1|_522122_521862		Protein of unknown function (DUF493).		CDS	conserved hypothetical protein
+	520597	521865	1269	UDP-N-acetylmuramoylalanine--D-glutamate ligase (EC 6.3.2.9)	peg	gi|15644634|ref|NC_000915.1|_520597_521865		UDP-N-acetylmuramoylalanine--D-glutamate ligase (EC 6.3.2.9)	6.3.2.9	CDS	UDP-N-acetylmuramoylalanine--D-glutamate ligase	6.3.2.9	murD
-	522112	522513	402	4-hydroxybenzoyl-CoA thioesterase family active site	peg	gi|15644634|ref|NC_000915.1|_522513_522112		acyl-CoA thioester hydrolase, YbgC/YbaW family	3.1.2.-	CDS	conserved hypothetical protein
+	522742	524070	1329	Sodium-dependent transporter	peg	gi|15644634|ref|NC_000915.1|_522742_524070		Na+-dependent transporters of the SNF family		CDS	sodium:neurotransmitter symporter family protein
+	524081	525409	1329	sodium- and chloride-dependent transporter	peg	gi|15644634|ref|NC_000915.1|_524081_525409		Na+-dependent transporters of the SNF family		CDS	sodium:neurotransmitter symporter family protein
+	525424	526491	1068	Phospholipase A1 precursor (EC 3.1.1.32, EC 3.1.1.4); Outer membrane phospholipase A	peg	gi|15644634|ref|NC_000915.1|_525424_526491		Outer membrane phospholipase A	3.1.1.32	CDS	phospholipase A1 family protein
+	526549	527673	1125	DNA polymerase III beta subunit (EC 2.7.7.7)	peg	gi|15644634|ref|NC_000915.1|_526549_527673		DNA polymerase III, beta subunit (EC 2.7.7.7)	2.7.7.7	CDS	DNA polymerase III, beta subunit	2.7.7.7	dnaN
+	527686	530007	2322	DNA gyrase subunit B (EC 5.99.1.3)	peg	gi|15644634|ref|NC_000915.1|_527686_530007		DNA gyrase subunit B (EC 5.99.1.3)	5.99.1.3	CDS	DNA gyrase, B subunit	5.99.1.3	gyrB
+	530053	530217	165	FIG00710187: hypothetical protein	peg	gi|15644634|ref|NC_000915.1|_530053_530217		hypothetical protein		CDS	conserved hypothetical protein
+	530306	531046	741	FIG00710187: hypothetical protein	peg	gi|15644634|ref|NC_000915.1|_530306_531046		hypothetical protein		CDS	putative adenine methyltransferase M.HpyAXII
+	531323	531787	465	FIG00710384: hypothetical protein	peg	gi|15644634|ref|NC_000915.1|_531323_531787		R.		CDS	R.Pab1 restriction endonuclease family protein
+	531991	533202	1212	Membrane proteins related to metalloendopeptidases	peg	gi|15644634|ref|NC_000915.1|_531991_533202		Membrane proteins related to metalloendopeptidases		CDS	peptidase M23 family protein
+	533202	533840	639	Uridine diphosphate glucose pyrophosphatase (EC 3.6.1.45)	peg	gi|15644634|ref|NC_000915.1|_533202_533840		nudix-type nucleoside diphosphatase, YffH/AdpP family	3.6.1.45	CDS	uridine diphosphate glucose pyrophosphatase	3.6.1.45	NUDT14
+	533851	535209	1359	FIG00710332: hypothetical protein	peg	gi|15644634|ref|NC_000915.1|_533851_535209		hypothetical protein		CDS	plasminogen-binding protein pgbA		pgbA
+	535211	536590	1380	(S)-2-hydroxy-acid oxidase (EC 1.1.3.15)	peg	gi|15644634|ref|NC_000915.1|_535211_536590		glycolate oxidase, subunit GlcD	1.1.3.15	CDS	glycolate oxidase, subunit GlcD		glcD
+	536612	537376	765	Dihydrodipicolinate reductase (EC 1.3.1.26)	peg	gi|15644634|ref|NC_000915.1|_536612_537376		dihydrodipicolinate reductase (EC 1.3.1.26)	1.3.1.26	CDS	dihydrodipicolinate reductase	1.3.1.26	dapB
-	538237	539682	1446	Glutamine synthetase type I (EC 6.3.1.2)	peg	gi|15644634|ref|NC_000915.1|_539682_538237		L-glutamine synthetase (EC 6.3.1.2)	6.3.1.2	CDS	glutamine synthetase, type I	6.3.1.2	glnA
+	539706	539924	219	RloF	peg	gi|15644634|ref|NC_000915.1|_539706_539924		hypothetical protein		CDS	conserved hypothetical protein
+	539973	541949	1977	RloF	peg	gi|15644634|ref|NC_000915.1|_539973_541949		Uncharacterized conserved protein		CDS	conserved hypothetical protein
+	542013	542462	450	LSU ribosomal protein L9p	peg	gi|15644634|ref|NC_000915.1|_542013_542462		LSU ribosomal protein L9P		CDS	ribosomal protein L9		rplI
+	542466	543008	543	ATP-dependent protease HslV (EC 3.4.25.-)	peg	gi|15644634|ref|NC_000915.1|_542466_543008		ATP-dependent protease HslVU, peptidase subunit	3.4.25.2	CDS	ATP-dependent protease HslVU, peptidase subunit	3.4.25.2	hslV
+	543008	544339	1332	ATP-dependent hsl protease ATP-binding subunit HslU	peg	gi|15644634|ref|NC_000915.1|_543008_544339		ATP-dependent protease HslVU, ATPase subunit		CDS	ATP-dependent protease HslVU, ATPase subunit		hslU
+	544336	545244	909	GTP-binding protein Era	peg	gi|15644634|ref|NC_000915.1|_544339_545244		GTP-binding protein Era		CDS	GTP-binding protein Era		era
+	545241	546233	993	putative periplasmic protein	peg	gi|15644634|ref|NC_000915.1|_545241_546233		Uncharacterized protein conserved in bacteria		CDS	L,D-transpeptidase catalytic domain protein
-	546322	547152	831	putative	peg	gi|15644634|ref|NC_000915.1|_547152_546322		FOG: TPR repeat, SEL1 subfamily		CDS	sel1 repeat family protein
+	547328	547675	348	cag pathogenicity island protein (cag1)	peg	gi|15644634|ref|NC_000915.1|_547328_547675		hypothetical protein		CDS	putative cag1
+	548134	549579	1446	cag pathogenicity island protein (cag3)	peg	gi|15644634|ref|NC_000915.1|_548134_549579		hypothetical protein		CDS	cag3		cag3
+	549616	550098	483	cag island protein	peg	gi|15644634|ref|NC_000915.1|_549616_550098		Transglycosylase SLT domain.		CDS	transglycosylase SLT domain protein
-	550217	552463	2247	Coupling protein VirD4, ATPase required for T-DNA transfer	peg	gi|15644634|ref|NC_000915.1|_552463_550217		Type IV secretory pathway, VirD4 components		CDS	type IV secretory system Conjugative DNA transfer family protein
-	552472	553464	993	ATPase required for both assembly of type IV secretion complex and secretion of T-DNA complex, VirB11	peg	gi|15644634|ref|NC_000915.1|_553464_552472		P-type DNA transfer ATPase VirB11		CDS	P-type DNA transfer ATPase VirB11		virB11
-	553469	554068	600	cag pathogenicity island protein Z	peg	gi|15644634|ref|NC_000915.1|_554068_553469		CagZ.		CDS	cagZ family protein
-	554206	559989	5784	cag pathogenicity island protein (cag7)	peg	gi|15644634|ref|NC_000915.1|_559989_554206		Type IV secretory pathway, VirB10 components		CDS	bacterial conjugation TrbI-like family protein
-	560004	561572	1569	cag island protein	peg	gi|15644634|ref|NC_000915.1|_561572_560004		Type IV secretory pathway, VirB9 components		CDS	conjugal transfer family protein
-	561625	563232	1608	cag pathogenicity island protein (cag9)	peg	gi|15644634|ref|NC_000915.1|_563232_561625		hypothetical protein		CDS	putative membrane protein
-	563237	563995	759	Inner membrane protein forms channel for type IV secretion of T-DNA complex (VirB8)	peg	gi|15644634|ref|NC_000915.1|_563995_563237		Type IV secretory pathway, component VirB8		CDS	virB8 family protein
+	564381	565037	657	cag pathogenicity island protein	peg	gi|15644634|ref|NC_000915.1|_564381_565037		hypothetical protein		CDS	putative cagU protein
+	565073	565915	843	cag pathogenicity island protein (cag12)	peg	gi|15644634|ref|NC_000915.1|_565073_565915		Cag pathogenicity island protein Cag12.		CDS	CAG pathogenicity island protein 12		cagT
-	566126	566716	591	cag pathogenicity island protein	peg	gi|15644634|ref|NC_000915.1|_566716_566126		hypothetical protein		CDS	CAG pathogenicity island protein 13		cagS
+	566802	566978	177	hypothetical protein	peg	gi|15644634|ref|NC_000915.1|_566802_566978					hypothetical protein
-	567142	567447	306	cag pathogenicity island protein Q	peg	gi|15644634|ref|NC_000915.1|_567345_567142		hypothetical protein		CDS	putative cag pathogenicity island protein
+	568238	568417	180	hypothetical protein	peg	gi|15644634|ref|NC_000915.1|_568238_568417					conserved hypothetical protein
+	568723	569853	1131	cag island protein	peg	gi|15644634|ref|NC_000915.1|_568723_569853		hypothetical protein		CDS	putative cag pathogenicity island protein M
+	569868	570788	921	cag pathogenicity island protein (cag17)	peg	gi|15644634|ref|NC_000915.1|_569868_570788		hypothetical protein		CDS	putative cag17
-	570870	571583	714	cag pathogenicity island protein (cag18)	peg	gi|15644634|ref|NC_000915.1|_571583_570870		hypothetical protein		CDS	putative cagL
-	571580	572725	1146	cag island protein	peg	gi|15644634|ref|NC_000915.1|_572695_571580		hypothetical protein		CDS	putative cag pathogenicity island protein I
-	572736	573848	1113	cag island protein	peg	gi|15644634|ref|NC_000915.1|_573680_572736		hypothetical protein		CDS	putative cag pathogenicity island protein H
-	573864	574292	429	cag island protein	peg	gi|15644634|ref|NC_000915.1|_574292_573864		hypothetical protein		CDS	putative cag21
-	574347	575153	807	cag pathogenicity island protein	peg	gi|15644634|ref|NC_000915.1|_575153_574347		hypothetical protein		CDS	putative cag pathogenicity island protein
-	575155	578106	2952	CAG pathogenicity island protein 23 (Protein picB)	peg	gi|15644634|ref|NC_000915.1|_578106_575155		type IV secretion/conjugal transfer ATPase, VirB4 family		CDS	type IV secretion/conjugal transfer ATPase, VirB4 family protein
-	578115	578738	624	cag island protein	peg	gi|15644634|ref|NC_000915.1|_578738_578115		hypothetical protein		CDS	putative cag island protein
-	578740	579087	348	cag pathogenicity island protein C	peg	gi|15644634|ref|NC_000915.1|_579087_578740		hypothetical protein		CDS	putative membrane protein
-	579231	579458	228	cag pathogenicity island protein B	peg	gi|15644634|ref|NC_000915.1|_579458_579231		hypothetical protein		CDS	putative cag pathogenicity island protein B
+	579921	583481	3561	cag island protein, CYTOTOXICITY ASSOCIATED IMMUNODOMINANT ANTIGEN	peg	gi|15644634|ref|NC_000915.1|_579921_583481		CagA exotoxin.		CDS	cytotoxicity-associated immunodominant antigen		cagA
+	583610	583876	267	DNA helicase, putative	peg	gi|15644634|ref|NC_000915.1|_583610_583876		AAA domain.		CDS	AAA domain protein
+	583883	584437	555	Superfamily I DNA and RNA helicase and helicase subunits-like protein	peg	gi|15644634|ref|NC_000915.1|_583883_584437		AAA domain.		CDS	AAA domain protein
-	584583	585350	768	Glutamate racemase (EC 5.1.1.3)	peg	gi|15644634|ref|NC_000915.1|_585350_584583		glutamate racemase (EC 5.1.1.3)	5.1.1.3	CDS	glutamate racemase	5.1.1.3	murI
-	585388	586704	1317	Transcription termination factor Rho	peg	gi|15644634|ref|NC_000915.1|_586704_585388		transcription termination factor Rho		CDS	transcription termination factor Rho	3.6.4.-	rho
+	586968	587171	204	LSU ribosomal protein L31p	peg	gi|15644634|ref|NC_000915.1|_586968_587171		LSU ribosomal protein L31P		CDS	ribosomal protein L31		rpmE
+	587196	588059	864	rRNA small subunit methyltransferase I	peg	gi|15644634|ref|NC_000915.1|_587196_588059		probable S-adenosylmethionine-dependent methyltransferase, YraL family	2.1.1.198	CDS	tetrapyrrole (Corrin/Porphyrin) Methylases family protein
+	588072	588755	684	23S rRNA (guanosine-2'-O-) -methyltransferase rlmB (EC 2.1.1.-)	peg	gi|15644634|ref|NC_000915.1|_588072_588755		rRNA methylase, putative, group 3	2.1.1.185	CDS	RNA 2'-O ribose methyltransferase substrate binding family protein
+	588768	589733	966	FIG00710813: hypothetical protein	peg	gi|15644634|ref|NC_000915.1|_588768_589733		hypothetical protein		CDS	putative sialidase A
+	589730	590551	822	Putative periplasmic protein	peg	gi|15644634|ref|NC_000915.1|_589730_590551		hypothetical protein		CDS	conserved hypothetical protein
-	590624	591061	438	FIG00711802: hypothetical protein	peg	gi|15644634|ref|NC_000915.1|_591061_590624		hypothetical protein		CDS	putative membrane protein
-	591530	592468	939	Acetyl-coenzyme A carboxyl transferase alpha chain (EC 6.4.1.2)	peg	gi|15644634|ref|NC_000915.1|_592468_591530		acetyl-CoA carboxylase carboxyltransferase subunit alpha	6.4.1.2	CDS	acetyl-CoA carboxylase, carboxyl transferase, alpha subunit	6.4.1.2	accA
-	592491	593732	1242	3-oxoacyl-[acyl-carrier-protein] synthase, KASII (EC 2.3.1.41)	peg	gi|15644634|ref|NC_000915.1|_593732_592491		3-oxoacyl-[acyl-carrier-protein] synthase II (EC 2.3.1.41)	2.3.1.179	CDS	beta-ketoacyl-acyl-carrier-protein synthase II	2.3.1.179	fabF
-	594037	594273	237	Acyl carrier protein	peg	gi|15644634|ref|NC_000915.1|_594273_594037		acyl carrier protein		CDS	acyl carrier protein		acpP
-	594504	595247	744	3-oxoacyl-[acyl-carrier protein] reductase (EC 1.1.1.100)	peg	gi|15644634|ref|NC_000915.1|_595247_594504		3-oxoacyl-[acyl-carrier-protein] reductase (EC 1.1.1.100)	1.1.1.100	CDS	3-oxoacyl-[acyl-carrier-protein] reductase	1.1.1.100	fabG
-	595289	595501	213	SSU ribosomal protein S21p	peg	gi|15644634|ref|NC_000915.1|_595501_595289		ribosomal protein S21		CDS	ribosomal protein S21		rpsU
-	595602	596852	1251	FIG00710144: hypothetical protein	peg	gi|15644634|ref|NC_000915.1|_596852_595602		hypothetical protein		CDS	conserved hypothetical protein
+	597025	597270	246	putative	peg	gi|15644634|ref|NC_000915.1|_597025_597270		hypothetical protein		CDS	conserved hypothetical protein
-	597293	597940	648	membrane protein ykgB	peg	gi|15644634|ref|NC_000915.1|_597940_597293		Predicted membrane protein		CDS	conserved hypothetical protein
-	598047	598868	822	Diaminopimelate epimerase (EC 5.1.1.7)	peg	gi|15644634|ref|NC_000915.1|_598868_598047		diaminopimelate epimerase (EC 5.1.1.7)	5.1.1.7	CDS	diaminopimelate epimerase	5.1.1.7	dapF
+	598984	600030	1047	Acid membrane antigen A	peg	gi|15644634|ref|NC_000915.1|_598984_600030		Predicted permease		CDS	conserved hypothetical protein
-	600177	601049	873	Molybdenum cofactor biosynthesis enzyme and related Fe-S oxidoreductases	peg	gi|15644634|ref|NC_000915.1|_601049_600177		Domain of unknown function (DUF4008).		CDS	conserved hypothetical protein
-	601079	602179	1101	GTP-binding and nucleic acid-binding protein YchF	peg	gi|15644634|ref|NC_000915.1|_602179_601079		GTP-binding protein YchF		CDS	50S ribosome-binding GTPase family protein
-	602181	603671	1491	Cytosol aminopeptidase PepA (EC 3.4.11.1)	peg	gi|15644634|ref|NC_000915.1|_603671_602181		Leucyl aminopeptidase	3.4.11.1	CDS	putative cytosol aminopeptidase
-	603719	604297	579	DedA family protein	peg	gi|15644634|ref|NC_000915.1|_604297_603719		Uncharacterized membrane-associated protein		CDS	conserved hypothetical protein
-	604312	604851	540	Adenine phosphoribosyltransferase (EC 2.4.2.7)	peg	gi|15644634|ref|NC_000915.1|_604851_604312		adenine phosphoribosyltransferase (EC 2.4.2.7)	2.4.2.7	CDS	adenine phosphoribosyltransferase	2.4.2.7	apt
-	604909	605241	333	putative	peg	gi|15644634|ref|NC_000915.1|_605241_604909		hypothetical protein		CDS	putative membrane protein
-	605293	605748	456	Ribose 5-phosphate isomerase B (EC 5.3.1.6)	peg	gi|15644634|ref|NC_000915.1|_605748_605293		ribose 5-phosphate isomerase B	5.3.1.6	CDS	ribose 5-phosphate isomerase B	5.3.1.6	rpiB
-	605769	606467	699	FIG004556: membrane metalloprotease	peg	gi|15644634|ref|NC_000915.1|_606467_605769		Zn-dependent proteases		CDS	peptidase M50 family protein
-	606476	607348	873	Signal peptidase I (EC 3.4.21.89)	peg	gi|15644634|ref|NC_000915.1|_607348_606476		signal peptidase I, bacterial type	3.4.21.89	CDS	signal peptidase I	3.4.21.89	lepB
-	607348	608226	879	Methylenetetrahydrofolate dehydrogenase (NADP+) (EC 1.5.1.5) / Methenyltetrahydrofolate cyclohydrolase (EC 3.5.4.9)	peg	gi|15644634|ref|NC_000915.1|_608226_607348		5,10-methylene-tetrahydrofolate dehydrogenase/Methenyl tetrahydrofolate cyclohydrolase	3.5.4.9, 1.5.1.5	CDS	bifunctional protein FolD	3.5.4.9	folD
-	608300	610336	2037	Phosphoglycerol transferase	peg	gi|15644634|ref|NC_000915.1|_610336_608300		Phosphoglycerol transferase and related proteins, alkaline phosphatase superfamily	2.7.8.20	CDS	sulfatase family protein
-	610342	610896	555	putative	peg	gi|15644634|ref|NC_000915.1|_610896_610342		hypothetical protein		CDS	putative membrane protein
-	610903	612021	1119	BNR/Asp-box repeat protein	peg	gi|15644634|ref|NC_000915.1|_612021_610903		Predicted neuraminidase (sialidase)		CDS	BNR repeat-like domain protein
-	611997	613016	1020	Dihydroorotase (EC 3.5.2.3)	peg	gi|15644634|ref|NC_000915.1|_613016_611997		dihydroorotase (EC 3.5.2.3)	3.5.2.3	CDS	dihydroorotase, homodimeric type	3.5.2.3	pyrC
-	613020	613994	975	Ferric siderophore transport system, periplasmic binding protein TonB	peg	gi|15644634|ref|NC_000915.1|_613994_613020		TonB family C-terminal domain		CDS	tonB family C-terminal domain protein
-	613978	614859	882	putative	peg	gi|15644634|ref|NC_000915.1|_614823_613978		hypothetical protein		CDS	conserved hypothetical protein
-	614856	615227	372	Flagellar motor switch protein FliN	peg	gi|15644634|ref|NC_000915.1|_615227_614856		flagellar motor switch protein FliN		CDS	flagellar motor switch protein FliN		fliN
-	615309	615959	651	Endonuclease III (EC 4.2.99.18)	peg	gi|15644634|ref|NC_000915.1|_615959_615309		DNA-(apurinic or apyrimidinic site) lyase (EC 4.2.99.18)/endonuclease III (EC 3.2.2.-)	4.2.99.18	CDS	endonuclease III	4.2.99.18	nth
-	615962	616192	231	putative	peg	gi|15644634|ref|NC_000915.1|_616192_615962		Fe2+ transport system protein A		CDS	feoA domain protein
-	616194	619127	2934	FIG01209130: hypothetical protein	peg	gi|15644634|ref|NC_000915.1|_619127_616194		Protein of unknown function./AsmA-like C-terminal region.		CDS	conserved hypothetical protein
+	619084	620034	951	FIG004453: protein YceG like	peg	gi|15644634|ref|NC_000915.1|_619084_620034		conserved hypothetical protein, YceG family		CDS	aminodeoxychorismate lyase family protein
+	620219	620560	342	2-oxoglutarate oxidoreductase, delta subunit, putative (EC 1.2.7.3)	peg	gi|15644634|ref|NC_000915.1|_620219_620560		2-oxoglutarate ferredoxin oxidoreductase, delta subunit (EC 1.2.7.3)	1.2.7.3	CDS	4Fe-4S binding domain protein
+	620560	621687	1128	2-oxoglutarate oxidoreductase, alpha subunit (EC 1.2.7.3)	peg	gi|15644634|ref|NC_000915.1|_620560_621687		2-oxoglutarate ferredoxin oxidoreductase, alpha subunit (EC 1.2.7.3)	1.2.7.3	CDS	pyruvate flavodoxin/ferredoxin oxidoreductase, thiamine diP-bdg family protein
+	621689	622510	822	2-oxoglutarate oxidoreductase, beta subunit (EC 1.2.7.3)	peg	gi|15644634|ref|NC_000915.1|_621689_622510		2-oxoglutarate ferredoxin oxidoreductase, beta subunit (EC 1.2.7.3)	1.2.7.3	CDS	2-oxoglutarate synthase subunit korB	1.2.7.3	korB
+	622510	623070	561	2-oxoglutarate oxidoreductase, gamma subunit (EC 1.2.7.3)	peg	gi|15644634|ref|NC_000915.1|_622510_623070		2-oxoglutarate ferredoxin oxidoreductase, gamma subunit (EC 1.2.7.3)	1.2.7.3	CDS	pyruvate ferredoxin/flavodoxin oxidoreductase family protein
+	623230	626172	2943	Type III restriction-modification system restriction subunit (EC 3.1.21.5)	peg	gi|15644634|ref|NC_000915.1|_623230_626172		Restriction endonuclease	3.1.21.5	CDS	DEAD/DEAH box helicase family protein
+	626246	628042	1797	Type III restriction-modification system methylation subunit (EC 2.1.1.72)	peg	gi|15644634|ref|NC_000915.1|_626246_628042		Adenine specific DNA methylase Mod	2.1.1.72	CDS	DNA methylase family protein
+	628139	628303	165	putative	peg	gi|15644634|ref|NC_000915.1|_628139_628303		hypothetical protein		CDS	conserved hypothetical protein
+	628313	629785	1473	putative ATP /GTP binding protein	peg	gi|15644634|ref|NC_000915.1|_628313_629785		Disulfide bond formation protein DsbB		CDS	disulfide bond formation DsbB family protein
+	629821	630135	315
+	630199	630837	639	putative	peg	gi|15644634|ref|NC_000915.1|_630199_630837		hypothetical protein		CDS	putative superficial protein
-	630840	632819	1980	Multimodular transpeptidase-transglycosylase (EC 2.4.1.129) (EC 3.4.-.-)	peg	gi|15644634|ref|NC_000915.1|_632819_630840		penicillin-binding protein, 1A family		CDS	penicillin-binding , 1A family protein
-	632820	633941	1122	8-amino-7-oxononanoate synthase (EC 2.3.1.47)	peg	gi|15644634|ref|NC_000915.1|_633941_632820		7-keto-8-aminopelargonate synthetase and related enzymes	2.3.1.47	CDS	aminotransferase class I and II family protein
-	633964	635265	1302	FIG00711896: hypothetical protein	peg	gi|15644634|ref|NC_000915.1|_635265_633964		Methyl-accepting chemotaxis protein		CDS	methyl-accepting chemotaxis (MCP) signalling domain protein
-	635337	637106	1770	Phospholipid-lipopolysaccharide ABC transporter	peg	gi|15644634|ref|NC_000915.1|_636881_635337		ABC-type multidrug transport system, ATPase and permease components		CDS	ABC transporter family protein
+	637282	638814	1533	Flagellin	peg	gi|15644634|ref|NC_000915.1|_637282_638814		Flagellin and related hook-associated proteins		CDS	flagellin A		flaA
+	638932	639588	657	Endonuclease III (EC 4.2.99.18)	peg	gi|15644634|ref|NC_000915.1|_638932_639588		DNA-3-methyladenine glycosylase III (EC 3.2.2.-)		CDS	hhH-GPD superbase excision DNA repair family protein
+	639585	640202	618	putative	peg	gi|15644634|ref|NC_000915.1|_639585_640202		hypothetical protein		CDS	conserved hypothetical protein
+	640271	641290	1020	Uroporphyrinogen III decarboxylase (EC 4.1.1.37)	peg	gi|15644634|ref|NC_000915.1|_640271_641290		uroporphyrinogen decarboxylase (EC 4.1.1.37)	4.1.1.37	CDS	uroporphyrinogen decarboxylase	4.1.1.37	hemE
+	641299	642732	1434	Probable outer membrane component of multidrug efflux pump	peg	gi|15644634|ref|NC_000915.1|_641299_642732		Outer membrane protein		CDS	outer membrane efflux family protein
+	642743	643447	705	Membrane fusion protein of RND family multidrug efflux pump	peg	gi|15644634|ref|NC_000915.1|_642743_643447		RND family efflux transporter, MFP subunit		CDS	efflux transporter, RND family, MFP subunit
+	643460	646546	3087	Acriflavin resistance protein / Multidrug efflux system CmeDEF	peg	gi|15644634|ref|NC_000915.1|_643460_646546		Cation/multidrug efflux pump		CDS	MMPL family protein
+	646543	647112	570	putative	peg	gi|15644634|ref|NC_000915.1|_646543_647112		Helicobacter outer membrane protein.		CDS	outer membrane beta-barrel domain protein
+	647257	650973	3717	putative vacuolating cytotoxin (VacA) paralog	peg	gi|15644634|ref|NC_000915.1|_647257_650973		Putative vacuolating cytotoxin.		CDS	vacuolating cytotoxin family protein
+	650987	656818	5832	putative vacuolating cytotoxin (VacA) paralog	peg	gi|15644634|ref|NC_000915.1|_650987_656818		Putative vacuolating cytotoxin.		CDS	vacuolating cytotoxin family protein
-	656878	657378	501	hypothetical protein	peg	gi|15644634|ref|NC_000915.1|_657273_656878		hypothetical protein		CDS	putative membrane protein
-	657395	657634	240	ABC-type multidrug transport system, permease component	peg	gi|15644634|ref|NC_000915.1|_657634_657395		hypothetical protein		CDS	putative membrane protein
-	657634	658335	702	ABC transporter, ATP-binding protein	peg	gi|15644634|ref|NC_000915.1|_658335_657634		ABC-type multidrug transport system, ATPase component		CDS	ABC transporter family protein
-	658630	658962	333	putative	peg	gi|15644634|ref|NC_000915.1|_658962_658630		hypothetical protein		CDS	conserved hypothetical protein
-	659069	661039	1971	DNA ligase (EC 6.5.1.2)	peg	gi|15644634|ref|NC_000915.1|_661039_659069		DNA ligase, NAD-dependent	6.5.1.2	CDS	DNA ligase, NAD-dependent	6.5.1.2	ligA
+	661117	662058	942	Chemotaxis protein CheV (EC 2.7.3.-)	peg	gi|15644634|ref|NC_000915.1|_661117_662058		Chemotaxis signal transduction protein		CDS	response regulator
+	662093	663826	1734	Aspartyl-tRNA synthetase (EC 6.1.1.12) @ Aspartyl-tRNA(Asn) synthetase (EC 6.1.1.23)	peg	gi|15644634|ref|NC_000915.1|_662093_663826		aspartyl-tRNA synthetase, bacterial type	6.1.1.12	CDS	aspartate--tRNA ligase	6.1.1.-	aspS
+	663843	664418	576	Adenylate kinase (EC 2.7.4.3)	peg	gi|15644634|ref|NC_000915.1|_663843_664418		Adenylate kinase (EC 2.7.4.3)	2.7.4.3	CDS	adenylate kinase family protein
+	664443	665048	606	Beta-1,4-galactosyltransferase	peg	gi|15644634|ref|NC_000915.1|_664443_665048		Glycosyltransferase involved in LPS biosynthesis		CDS	glycosyltransferase 25 family protein
+	665045	665695	651	Beta-1,4-galactosyltransferase	peg	gi|15644634|ref|NC_000915.1|_665045_665695		Glycosyltransferase involved in LPS biosynthesis		CDS	glycosyltransferase 25 family protein
+	665747	666268	522	Inorganic pyrophosphatase (EC 3.6.1.1)	peg	gi|15644634|ref|NC_000915.1|_665747_666268		Inorganic pyrophosphatase	3.6.1.1	CDS	inorganic pyrophosphatase	3.6.1.1	ppa
-	666274	666435	162	FIG00711926: hypothetical protein	peg	gi|15644634|ref|NC_000915.1|_666435_666274					conserved hypothetical protein
-	666410	668659	2250	Recombination inhibitory protein MutS2	peg	gi|15644634|ref|NC_000915.1|_668659_666410		MutS2 family protein		CDS	mutS2 family protein
-	668659	669021	363	putative	peg	gi|15644634|ref|NC_000915.1|_669021_668659		hypothetical protein		CDS	conserved hypothetical protein
-	669021	670370	1350	UDP-N-acetylmuramate--alanine ligase (EC 6.3.2.8)	peg	gi|15644634|ref|NC_000915.1|_670370_669021		UDP-N-acetylmuramate--L-alanine ligase (EC 6.3.2.8)	6.3.2.8	CDS	UDP-N-acetylmuramate--alanine ligase	6.3.2.8	murC
-	670363	671490	1128	N-succinyl-L,L-diaminopimelate aminotransferase alternative (EC 2.6.1.17)	peg	gi|15644634|ref|NC_000915.1|_671490_670363		Aspartate/tyrosine/aromatic aminotransferase		CDS	solute-binding signature and mitochondrial signature protein
+	671610	672689	1080	1-hydroxy-2-methyl-2-(E)-butenyl 4-diphosphate synthase (EC 1.17.7.1)	peg	gi|15644634|ref|NC_000915.1|_671610_672689		4-hydroxy-3-methylbut-2-en-1-yl diphosphate synthase (EC 1.17.4.3)	1.17.7.1	CDS	4-hydroxy-3-methylbut-2-en-1-yl diphosphate synthase	1.17.7.1	ispG
+	672692	673897	1206	2,3,4,5-tetrahydropyridine-2,6-dicarboxylate N-succinyltransferase (EC 2.3.1.117)	peg	gi|15644634|ref|NC_000915.1|_672692_673897		2,3,4,5-tetrahydropyridine-2,6-dicarboxylate N-succinyltransferase (EC 2.3.1.117)	2.3.1.117	CDS	putative 2,3,4,5-tetrahydropyridine-2-carboxylate N-succinyltransferase
+	673909	674241	333	FIG00710621: hypothetical protein	peg	gi|15644634|ref|NC_000915.1|_673909_674241		hypothetical protein		CDS	conserved hypothetical protein
+	674290	674967	678	hypothetical protein	peg	gi|15644634|ref|NC_000915.1|_674290_674967		FOG: TPR repeat, SEL1 subfamily		CDS	sel1 repeat family protein
+	675124	677169	2046	RloF	peg	gi|15644634|ref|NC_000915.1|_675124_677169		Uncharacterized conserved protein		CDS	conserved hypothetical protein
-	677214	677798	585	Modulator of drug activity B	peg	gi|15644634|ref|NC_000915.1|_677798_677214		Putative NADPH-quinone reductase (modulator of drug activity B)		CDS	flavodoxin-like fold family protein
+	677958	679112	1155	Quinone-reactive Ni/Fe-hydrogenase small chain precursor (EC 1.12.5.1)	peg	gi|15644634|ref|NC_000915.1|_677958_679112		[NiFe]-hydrogenase I apoprotein, small subunit	1.12.5.1	CDS	quinone-reactive Ni/Fe-hydrogenase small chain	1.12.5.1	hydA
+	679122	680858	1737	Quinone-reactive Ni/Fe-hydrogenase large chain (EC 1.12.5.1)	peg	gi|15644634|ref|NC_000915.1|_679122_680858		Ni,Fe-hydrogenase I large subunit	1.12.5.1	CDS	quinone-reactive Ni/Fe-hydrogenase large chain	1.12.5.1	hydB
+	680871	681545	675	Quinone-reactive Ni/Fe hydrogenase, cytochrome b subunit	peg	gi|15644634|ref|NC_000915.1|_680871_681545		Ni/Fe-hydrogenase, b-type cytochrome subunit		CDS	ni/Fe-hydrogenase, b-type cytochrome subunit		cybH
+	681542	682078	537	Hydrogenase maturation protease (EC 3.4.24.-)	peg	gi|15644634|ref|NC_000915.1|_681542_682078		hydrogenase expression/formation protein	3.4.24.-	CDS	hydrogenase expression/formation protein	3.4.23.-	hybD
+	682080	683618	1539	Protein hydE	peg	gi|15644634|ref|NC_000915.1|_682080_683618		hypothetical protein		CDS	conserved hypothetical protein
-	683739	684017	279	FIG00710880: hypothetical protein	peg	gi|15644634|ref|NC_000915.1|_683981_683739		hypothetical protein		CDS	conserved hypothetical protein
-	684146	684598	453	FIG00710466: hypothetical protein	peg	gi|15644634|ref|NC_000915.1|_684598_684146		hypothetical protein		CDS	conserved hypothetical protein
+	684774	685691	918	putative Outer membrane protein	peg	gi|15644634|ref|NC_000915.1|_684774_685691		Helicobacter outer membrane protein.		CDS	helicobacter outer membrane family protein
-	685734	686414	681	Queuosine Biosynthesis QueC ATPase	peg	gi|15644634|ref|NC_000915.1|_686414_685734		preQ(0) biosynthesis protein QueC		CDS	queuosine biosynthesis protein QueC		queC
+	686477	687685	1209	tRNA nucleotidyltransferase (EC 2.7.7.21) (EC 2.7.7.25)	peg	gi|15644634|ref|NC_000915.1|_686477_687685		tRNA nucleotidyltransferase/poly(A) polymerase	2.7.7.19	CDS	poly A polymerase head domain protein
+	687699	687926	228	3-hydroxyacid dehydrogenase	peg	gi|15644634|ref|NC_000915.1|_687708_687926		hypothetical protein		CDS	conserved hypothetical protein
+	687928	688581	654	Oxygen-insensitive NAD(P)H nitroreductase (EC 1.-.-.-) / Dihydropteridine reductase (EC 1.5.1.34)	peg	gi|15644634|ref|NC_000915.1|_687928_688581		Nitroreductase		CDS	putative NAD(P)H nitroreductase yfkO
+	688746	690065	1320	Glutamyl-tRNA(Gln) synthetase (EC 6.1.1.24)	peg	gi|15644634|ref|NC_000915.1|_688746_690065		glutamate--tRNA(Gln) ligase (EC 6.1.1.24)	6.1.1.17	CDS	glutamate--tRNA ligase	6.1.1.17	gltX
+	690062	690355	294	Integral membrane protein YggT, involved in response to extracytoplasmic stress (osmotic shock)	peg	gi|15644634|ref|NC_000915.1|_690062_690355		Predicted integral membrane protein		CDS	YGGT family protein
+	690364	692046	1683	Soluble lytic murein transglycosylase precursor (EC 3.2.1.-)	peg	gi|15644634|ref|NC_000915.1|_690364_692046		Soluble lytic murein transglycosylase and related regulatory proteins (some contain LysM/invasin domains)	3.2.1.-	CDS	transglycosylase SLT domain protein
+	692043	692864	822	UTP--glucose-1-phosphate uridylyltransferase (EC 2.7.7.9)	peg	gi|15644634|ref|NC_000915.1|_692043_692864		UDP-glucose pyrophosphorylase (EC 2.7.7.9)	2.7.7.9	CDS	UTP-glucose-1-phosphate uridylyltransferase	2.7.7.9	galU
+	692876	693283	408	putative	peg	gi|15644634|ref|NC_000915.1|_692876_693283		hypothetical protein		CDS	conserved hypothetical protein
+	693286	694554	1269	UDP-N-acetylglucosamine 1-carboxyvinyltransferase (EC 2.5.1.7)	peg	gi|15644634|ref|NC_000915.1|_693286_694554		UDP-N-acetylglucosamine 1-carboxyvinyltransferase (EC 2.5.1.7)	2.5.1.7	CDS	UDP-N-acetylglucosamine 1-carboxyvinyltransferase	2.5.1.7	murA
+	694612	696018	1407	Aspartate ammonia-lyase (EC 4.3.1.1)	peg	gi|15644634|ref|NC_000915.1|_694612_696018		aspartate ammonia-lyase	4.3.1.1	CDS	aspartate ammonia-lyase	4.3.1.1	aspA
+	696024	696653	630	putative	peg	gi|15644634|ref|NC_000915.1|_696024_696653		Uracil-DNA glycosylase	2.7.7.7	CDS	conserved hypothetical protein
-	696662	698092	1431	ALPHA (1,3)-FUCOSYLTRANSFERASE	peg	gi|15644634|ref|NC_000915.1|_698092_696662		Glycosyltransferase family 10 (fucosyltransferase).		CDS	alpha1,3-fucosyltransferase		fucT
-	698132	698755	624	Phosphoserine phosphatase (EC 3.1.3.3)	peg	gi|15644634|ref|NC_000915.1|_698755_698132		phosphoserine phosphatase SerB	3.1.3.3	CDS	phosphoserine phosphatase SerB	3.1.3.3	serB
-	698770	699273	504	Nonheme iron-containing ferritin	peg	gi|15644634|ref|NC_000915.1|_699273_698770		Ferritin-like protein	1.16.3.1	CDS	ferritin	1.16.3.1	ftnA
+	699570	700652	1083	Gene SCO4494, often clustered with other genes in menaquinone via futalosine pathway	peg	gi|15644634|ref|NC_000915.1|_699570_700652		putative menaquinone biosynthesis protein, SCO4494 family		CDS	menaquinone biosynthesis protein, SCO4494 family
+	700825	703485	2661	Outer membrane protein assembly factor YaeT precursor	peg	gi|15644634|ref|NC_000915.1|_700825_703485		Beta-barrel assembly machine subunit BamA		CDS	outer membrane assembly complex, YaeT protein		yaeT
+	703487	704548	1062	Menaquinone via futalosine step 3	peg	gi|15644634|ref|NC_000915.1|_703487_704548		de-hypoxanthine futalosine cyclase		CDS	menaquinone biosynthesis protein, SCO4550 family
+	704554	705852	1299	putative PROCESSING PROTEASE	peg	gi|15644634|ref|NC_000915.1|_704554_705852		Predicted Zn-dependent peptidases		CDS	peptidase M16 inactive domain protein
+	705852	707276	1425	Aspartyl-tRNA(Asn) amidotransferase subunit B (EC 6.3.5.6) @ Glutamyl-tRNA(Gln) amidotransferase subunit B (EC 6.3.5.7)	peg	gi|15644634|ref|NC_000915.1|_705852_707276		aspartyl/glutamyl-tRNA(Asn/Gln) amidotransferase subunit B (EC 6.3.5.-)	6.3.5.6, 6.3.5.7	CDS	aspartyl/glutamyl-tRNA(Asn/Gln) amidotransferase, B subunit	6.3.5.-	gatB
+	707276	708520	1245	putative	peg	gi|15644634|ref|NC_000915.1|_707276_708520		SurA N-terminal domain.		CDS	surA N-terminal domain protein
+	708530	709546	1017	Putative periplasmic protein	peg	gi|15644634|ref|NC_000915.1|_708530_709546		hypothetical protein		CDS	conserved hypothetical protein
+	709533	709964	432	Ribonuclease HI (EC 3.1.26.4)	peg	gi|15644634|ref|NC_000915.1|_709533_709964		RNase HI (EC 3.1.26.4)	3.1.26.4	CDS	ribonuclease HI	3.1.26.4	rnhA
+	709973	710695	723	Ribonuclease III (EC 3.1.26.3)	peg	gi|15644634|ref|NC_000915.1|_709976_710695		RNAse III (EC 3.1.26.3)	3.1.26.3	CDS	ribonuclease III	3.1.26.3	rnc
+	710692	711789	1098	Chorismate synthase (EC 4.2.3.5)	peg	gi|15644634|ref|NC_000915.1|_710692_711789		chorismate synthase (EC 4.2.3.5)	4.2.3.5	CDS	chorismate synthase	4.2.3.5	aroC
+	711827	712342	516	FIG00710372: hypothetical protein	peg	gi|15644634|ref|NC_000915.1|_711827_712342		Protein of unknown function (DUF2603).		CDS	conserved hypothetical protein
+	712342	713715	1374	Coproporphyrinogen III oxidase, oxygen-independent (EC 1.3.99.22)	peg	gi|15644634|ref|NC_000915.1|_712342_713715		coproporphyrinogen III oxidase, anaerobic (EC 1.3.99.22)	1.3.99.22	CDS	oxygen-independent coproporphyrinogen III oxidase	1.3.99.22	hemN
+	713712	715013	1302	Putative oxidoreductase ferredoxin-type protein, clusters with CPO	peg	gi|15644634|ref|NC_000915.1|_713712_715013		Fe-S oxidoreductase		CDS	4Fe-4S dicluster domain protein
+	715089	715346	258	FIG00710712: hypothetical protein	peg	gi|15644634|ref|NC_000915.1|_715089_715346		hypothetical protein		CDS	conserved hypothetical protein
+	715321	717144	1824	FIG00711568: hypothetical protein	peg	gi|15644634|ref|NC_000915.1|_715321_717144		Predicted helicase		CDS	restriction endonuclease family protein
+	717119	719860	2742	FIG00710500: hypothetical protein	peg	gi|15644634|ref|NC_000915.1|_717119_719860		Predicted helicase		CDS	methyltransferase domain protein
+	719857	721206	1350	FIG00711232: hypothetical protein	peg	gi|15644634|ref|NC_000915.1|_719857_721206		hypothetical protein		CDS	conserved hypothetical protein
+	721328	722140	813	putative Outer membrane protein	peg	gi|15644634|ref|NC_000915.1|_721328_722140		Helicobacter outer membrane protein.		CDS	helicobacter outer membrane family protein
+	722299	723471	1173	Aspartate aminotransferase (EC 2.6.1.1)	peg	gi|15644634|ref|NC_000915.1|_722299_723471		Aspartate/tyrosine/aromatic aminotransferase	2.6.1.1	CDS	aminotransferase class-V family protein
+	723553	724833	1281	FIG00711689: hypothetical protein	peg	gi|15644634|ref|NC_000915.1|_723553_724833		hypothetical protein		CDS	conserved hypothetical protein
+	724805	725491	687	FIG00710345: hypothetical protein	peg	gi|15644634|ref|NC_000915.1|_724805_725491		hypothetical protein		CDS	conserved hypothetical protein
+	725498	726586	1089	integrase/recombinase XerD	peg	gi|15644634|ref|NC_000915.1|_725498_726586		Site-specific recombinase XerD		CDS	DNA recombinase		xerD
-	726648	727154	507	Methylated-DNA--protein-cysteine methyltransferase (EC 2.1.1.63)	peg	gi|15644634|ref|NC_000915.1|_727154_726648		O-6-methylguanine DNA methyltransferase	2.1.1.63	CDS	methylated-DNA-[]-cysteine S-methyltransferase family protein	2.1.1.63
-	727158	727925	768	Integral membrane protein	peg	gi|15644634|ref|NC_000915.1|_727925_727158		Predicted permeases		CDS	sulfite exporter TauE/SafE family protein
-	728118	728987	870	lipopolysaccharide biosynthesis protein wbpB	peg	gi|15644634|ref|NC_000915.1|_728987_728118		Predicted dehydrogenases and related proteins	1.1.1.-	CDS	lipopolysaccaride biosynthesis protein wbpB		wbpB
-	729049	731415	2367	Ribonucleotide reductase of class Ia (aerobic), alpha subunit (EC 1.17.4.1)	peg	gi|15644634|ref|NC_000915.1|_731415_729049		ribonucleoside-diphosphate reductase class Ia alpha subunit (EC 1.17.4.1)	1.17.4.1	CDS	ribonucleoside-diphosphate reductase, alpha subunit	1.17.4.1
-	731587	732093	507	FIG00711058: hypothetical protein	peg	gi|15644634|ref|NC_000915.1|_732093_731587		hypothetical protein		CDS	conserved hypothetical protein
-	732133	732453	321	FIG00710147: hypothetical protein	peg	gi|15644634|ref|NC_000915.1|_732405_732133		hypothetical protein		CDS	putative pantothenate kinase
-	732667	734004	1338	N-acetylglucosamine-1-phosphate uridyltransferase (EC 2.7.7.23) / Glucosamine-1-phosphate N-acetyltransferase (EC 2.3.1.157)	peg	gi|15644634|ref|NC_000915.1|_734004_732667		glucosamine-1-phosphate N-acetyltransferase (EC 2.3.1.157)	2.3.1.157, 2.7.7.23	CDS	UDP-N-acetylglucosamine diphosphorylase/glucosamine-1-phosphate N-acetyltransferase	2.7.7.23	glmU
+	734056	734373	318	Flagellar biosynthesis protein FliP	peg	gi|15644634|ref|NC_000915.1|_734056_734373		Flagellar biosynthesis pathway, component FliP		CDS	fliP family protein
+	734363	734803	441	Flagellar biosynthesis protein FliP	peg	gi|15644634|ref|NC_000915.1|_734363_734803		Flagellar biosynthesis pathway, component FliP		CDS	fliP family protein
-	734843	737146	2304	Iron(III) dicitrate transport protein FecA	peg	gi|15644634|ref|NC_000915.1|_737146_734843		Outer membrane receptor for Fe3+-dicitrate		CDS	tonB dependent receptor family protein
-	737394	739322	1929	Ferrous iron transport protein B	peg	gi|15644634|ref|NC_000915.1|_739322_737394		ferrous iron transporter FeoB		CDS	ferrous iron transport protein B		feoB
+	739466	739966	501	Polysaccharide biosynthesis protein WlaX	peg	gi|15644634|ref|NC_000915.1|_739466_739966		Predicted 3'-5' exonuclease related to the exonuclease domain of PolB		CDS	putative 3'-5' exonuclease related to the exonuclease domain of PolB family protein
+	739963	740277	315	Polysaccharide biosynthesis protein WlaX	peg	gi|15644634|ref|NC_000915.1|_739987_740277		Predicted 3'-5' exonuclease related to the exonuclease domain of PolB		CDS	putative 3'-5' exonuclease related to the exonuclease domain of PolB family protein
+	740559	741734	1176	3-ketoacyl-CoA thiolase (EC 2.3.1.16) @ Acetyl-CoA acetyltransferase (EC 2.3.1.9)	peg	gi|15644634|ref|NC_000915.1|_740559_741734		acetyl-CoA acetyltransferase (EC 2.3.1.9)	2.3.1.9	CDS	acetyl-CoA acetyltransferase	2.3.1.9	thlA
+	741745	742443	699	Succinyl-CoA:3-ketoacid-coenzyme A transferase subunit A (EC 2.8.3.5)	peg	gi|15644634|ref|NC_000915.1|_741745_742443		3-oxoacid CoA-transferase, A subunit	2.8.3.5	CDS	succinyl-CoA:3-ketoacid-coenzyme A transferase subunit A	2.8.3.5	scoA
+	742440	743063	624	Succinyl-CoA:3-ketoacid-coenzyme A transferase subunit B (EC 2.8.3.5)	peg	gi|15644634|ref|NC_000915.1|_742440_743063		3-oxoacid CoA-transferase, B subunit	2.8.3.5	CDS	succinyl-CoA:3-ketoacid-coenzyme A transferase subunit B	2.8.3.5	scoB
+	743083	744447	1365	Short chain fatty acids transporter	peg	gi|15644634|ref|NC_000915.1|_743083_744447		TIGR00366 family protein		CDS	C4-dicarboxylate anaerobic carrier family protein
+	744572	745345	774	putative outer membrane protein	peg	gi|15644634|ref|NC_000915.1|_744572_745345		Uncharacterized protein conserved in bacteria		CDS	conserved hypothetical protein
+	745801	747942	2142	Acetone carboxylase, beta subunit (EC 6.4.1.6) / N-methylhydantoinase A (EC 3.5.2.14)	peg	gi|15644634|ref|NC_000915.1|_745801_747942		acetone carboxylase, beta subunit (EC 6.4.1.6)	3.5.2.14	CDS	acetone carboxylase beta subunit	6.4.1.6	acxA
+	747954	750251	2298	Acetone carboxylase, alpha subunit (EC 6.4.1.6) / N-methylhydantoinase B	peg	gi|15644634|ref|NC_000915.1|_747954_750251		acetone carboxylase, alpha subunit (EC 6.4.1.6)	6.4.1.6	CDS	acetone carboxylase alpha subunit	6.4.1.6	acxB
+	750268	750768	501	Acetone carboxylase, gamma subunit (EC 6.4.1.6)	peg	gi|15644634|ref|NC_000915.1|_750268_750768		acetone carboxylase, gamma subunit (EC 6.4.1.6)	6.4.1.6	CDS	acetone carboxylase gamma subunit	6.4.1.6	acxC
+	751085	752113	1029	putative	peg	gi|15644634|ref|NC_000915.1|_751085_752113		hypothetical protein		CDS	conserved hypothetical protein
+	752106	752492	387	Diacylglycerol kinase (EC 2.7.1.107)	peg	gi|15644634|ref|NC_000915.1|_752106_752492		diacylglycerol kinase (EC 2.7.1.107)	2.7.1.107	CDS	diacylglycerol kinase	2.7.1.107	dgkA
+	752512	754995	2484	DNA gyrase subunit A (EC 5.99.1.3)	peg	gi|15644634|ref|NC_000915.1|_752512_754995		DNA gyrase subunit A (EC 5.99.1.3)	5.99.1.3	CDS	DNA gyrase, A subunit	5.99.1.3	gyrA
+	754995	755468	474	putative	peg	gi|15644634|ref|NC_000915.1|_754995_755468		hypothetical protein		CDS	conserved hypothetical protein
+	755465	756610	1146	Signal-transduction regulatory protein FlgR	peg	gi|15644634|ref|NC_000915.1|_755465_756610		Response regulator containing CheY-like receiver, AAA-type ATPase, and DNA-binding domains		CDS	AAA domain family protein
-	757282	760107	2826	Excinuclease ABC subunit A	peg	gi|15644634|ref|NC_000915.1|_760107_757282		Excinuclease ABC subunit A		CDS	excinuclease ABC subunit A	3.1.25.-	uvrA
+	760272	761093	822	putative Outer membrane protein	peg	gi|15644634|ref|NC_000915.1|_760281_761093		Helicobacter outer membrane protein.		CDS	helicobacter outer membrane family protein
+	761272	762198	927	rRNA small subunit methyltransferase H	peg	gi|15644634|ref|NC_000915.1|_761272_762198		S-adenosyl-methyltransferase MraW	2.1.1.199	CDS	S-adenosyl-methyltransferase MraW	2.1.1.-	mraW
+	762219	762563	345	putative	peg	gi|15644634|ref|NC_000915.1|_762219_762563		hypothetical protein		CDS	conserved hypothetical protein
+	762809	763711	903	FIG00638797: hypothetical protein	peg	gi|15644634|ref|NC_000915.1|_762809_763711		Uncharacterized conserved protein		CDS	S-adenosyl-l-methionine hydroxide adenosyltransferase family protein
+	763982	765964	1983	putative outer membrane protein	peg	gi|15644634|ref|NC_000915.1|_763982_765964		Helicobacter outer membrane protein.		CDS	helicobacter outer membrane family protein
+	766154	767374	1221	Competence protein ComGF	peg	gi|15644634|ref|NC_000915.1|_766154_767374		Competence protein ComGF		CDS	HD domain protein
+	767374	767748	375	hypothetical protein	peg	gi|15644634|ref|NC_000915.1|_767374_767748		hypothetical protein		CDS	conserved hypothetical protein
+	767739	768077	339	FIG00710230: hypothetical protein	peg	gi|15644634|ref|NC_000915.1|_767739_768077		Uncharacterized conserved protein		CDS	fic/DOC family protein
-	768089	769333	1245	RNA polymerase sigma-54 factor RpoN	peg	gi|15644634|ref|NC_000915.1|_769333_768089		RNA polymerase, sigma 54 subunit, RpoN/SigL		CDS	RNA polymerase sigma-54 factor		rpoN
-	769336	770058	723	Lipopolysaccharide ABC transporter, ATP-binding protein LptB	peg	gi|15644634|ref|NC_000915.1|_770058_769336		ABC-type (unclassified) transport system, ATPase component	3.6.3.-	CDS	ABC transporter family protein
-	770071	770472	402	ATPase YjeE, predicted to have essential role in cell wall biosynthesis	peg	gi|15644634|ref|NC_000915.1|_770472_770071		ATPase, YjeE family		CDS	conserved hypothetical protein
-	770469	772205	1737	DNA polymerase III subunits gamma and tau (EC 2.7.7.7)	peg	gi|15644634|ref|NC_000915.1|_772205_770469		DNA polymerase III, tau subunit (EC 2.7.7.7)	2.7.7.7	CDS	DNA polymerase III, subunit gamma and tau	2.7.7.7	dnaX
-	772274	772906	633	Transporter, LysE family	peg	gi|15644634|ref|NC_000915.1|_772906_772274		Lysine efflux permease		CDS	lysE type translocator family protein
+	773177	773443	267	hypothetical protein	peg	gi|15644634|ref|NC_000915.1|_773177_773443		Protein of unknown function (DUF1104).		CDS	conserved hypothetical protein
+	773436	773597	162	FIG00710111: hypothetical protein	peg	gi|15644634|ref|NC_000915.1|_773436_773597		hypothetical protein		CDS	conserved hypothetical protein
+	773625	774083	459	FIG00710796: hypothetical protein	peg	gi|15644634|ref|NC_000915.1|_773625_774083		ABC-type Zn2+ transport system, periplasmic component/surface adhesin		CDS	conserved hypothetical protein
+	774452	776341	1890	putative Outer membrane protein	peg	gi|15644634|ref|NC_000915.1|_774452_776341		Helicobacter outer membrane protein.		CDS	helicobacter outer membrane family protein
-	776481	777527	1047	L-asparaginase (EC 3.5.1.1)	peg	gi|15644634|ref|NC_000915.1|_777473_776481		asparaginase (EC 3.5.1.1)	3.5.1.1	CDS	putative L-asparaginase
+	777602	778933	1332	Anaerobic C4-dicarboxylate transporter DcuB	peg	gi|15644634|ref|NC_000915.1|_777602_778933		anaerobic c4-dicarboxylate membrane transporter family protein		CDS	transporter, anaerobic C4-dicarboxylate uptake family protein
-	779008	780924	1917	putative Outer membrane protein	peg	gi|15644634|ref|NC_000915.1|_780924_779008		Helicobacter outer membrane protein.		CDS	helicobacter outer membrane family protein
-	781184	782101	918	FIG00710886: hypothetical protein	peg	gi|15644634|ref|NC_000915.1|_782074_781184		Helicobacter outer membrane protein.		CDS	helicobacter outer membrane family protein
-	782071	783057	987	tRNA dihydrouridine synthase B (EC 1.-.-.-)	peg	gi|15644634|ref|NC_000915.1|_783057_782071		tRNA-dihydrouridine synthase	1.-	CDS	dihydrouridine synthase family protein
-	783151	784161	1011	tRNA(Ile)-lysidine synthetase	peg	gi|15644634|ref|NC_000915.1|_784161_783151		tRNA(Ile)-lysidine synthetase, N-terminal domain		CDS	tRNA(Ile)-lysidine synthetase	6.3.4.-	tilS
-	784203	785270	1068	FIG00710232: hypothetical protein	peg	gi|15644634|ref|NC_000915.1|_785270_784203		hypothetical protein		CDS	conserved hypothetical protein
-	785279	785626	348	FIG00711128: hypothetical protein	peg	gi|15644634|ref|NC_000915.1|_785626_785279		hypothetical protein		CDS	conserved hypothetical protein
-	785676	787397	1722	FIG00711365: hypothetical protein	peg	gi|15644634|ref|NC_000915.1|_787397_785676		Fe2+ transport system protein B		CDS	50S ribosome-binding GTPase family protein
-	787387	787743	357				hypothetical protein		CDS
-	787692	789257	1566	FIG00710468: hypothetical protein	peg	gi|15644634|ref|NC_000915.1|_789257_787692		50S ribosome-binding GTPase.		CDS	50S ribosome-binding GTPase family protein
-	789377	790696	1320	Ribosomal protein S12p Asp88 (E. coli) methylthiotransferase	peg	gi|15644634|ref|NC_000915.1|_790696_789377		SSU ribosomal protein S12P methylthiotransferase (EC 2.-.-.-)		CDS	ribosomal protein S12 methylthiotransferase RimO		rimO
+	789247	789399	153	FIG00710408: hypothetical protein	peg	gi|15644634|ref|NC_000915.1|_789247_789399					conserved hypothetical protein
-	790698	791159	462	Xanthine-guanine phosphoribosyltransferase (EC 2.4.2.22)	peg	gi|15644634|ref|NC_000915.1|_791159_790698		Predicted phosphoribosyltransferases	2.4.2.22	CDS	phosphoribosyl transferase domain protein
-	791168	792277	1110	Phosphoserine aminotransferase (EC 2.6.1.52)	peg	gi|15644634|ref|NC_000915.1|_792277_791168		Serine-pyruvate aminotransferase/archaeal aspartate aminotransferase	2.6.1.-	CDS	aminotransferase class-V family protein
+	792424	792900	477	Phosphatidylglycerophosphatase A (EC 3.1.3.27)	peg	gi|15644634|ref|NC_000915.1|_792424_792900		phosphatidylglycerophosphatase (EC 3.1.3.27)	3.1.3.27	CDS	phosphatidylglycerophosphatase A family protein
+	792951	794021	1071	D-alanine--D-alanine ligase (EC 6.3.2.4)	peg	gi|15644634|ref|NC_000915.1|_792951_794021		D-alanine--D-alanine ligase	6.3.2.4	CDS	D-alanine--D-alanine ligase	6.3.2.4	ddl
+	794021	794746	726	2-hydroxy-6-oxohepta-2,4-dienoate hydrolase	peg	gi|15644634|ref|NC_000915.1|_794021_794746		Predicted hydrolases or acyltransferases (alpha/beta hydrolase superfamily)		CDS	alpha/beta hydrolase fold family protein
+	794733	796214	1482	UDP-N-acetylmuramoylalanyl-D-glutamyl-2,6-diaminopimelate--D-alanyl-D-alanine ligase (EC 6.3.2.10)	peg	gi|15644634|ref|NC_000915.1|_794733_796214		UDP-N-acetylmuramyl pentapeptide synthase	6.3.2.10	CDS	UDP-N-acetylmuramoyl-tripeptide D-alanyl-D-alanine ligase	6.3.2.10	murF
+	796224	796709	486	HIT family protein	peg	gi|15644634|ref|NC_000915.1|_796224_796709		Diadenosine tetraphosphate (Ap4A) hydrolase and other HIT family hydrolases	3.6.1.17	CDS	histidine triad family protein
+	796774	797730	957	Ribose-phosphate pyrophosphokinase (EC 2.7.6.1)	peg	gi|15644634|ref|NC_000915.1|_796774_797730		ribose-phosphate pyrophosphokinase	2.7.6.1	CDS	ribose-phosphate diphosphokinase family protein	2.7.6.1	prs
-	797791	798912	1122							cell cycle family protein
-	798959	799543	585	FIG00711481: hypothetical protein	peg	gi|15644634|ref|NC_000915.1|_799543_798959		Uncharacterized protein/domain associated with GTPases		CDS	conserved hypothetical protein
-	799717	800178	462	FIG00710784: hypothetical protein	peg	gi|15644634|ref|NC_000915.1|_800178_799717		Predicted GTPase		CDS	50S ribosome-binding GTPase family protein
+	800330	801313	984	Ribosomal large subunit pseudouridine synthase D (EC 4.2.1.70)	peg	gi|15644634|ref|NC_000915.1|_800330_801313		ribosomal large subunit pseudouridine synthase D (EC 5.4.99.-)	5.4.99.23	CDS	pseudouridine synthase, RluA family protein	5.4.99.-
+	801264	802523	1260	Putative fibronectin domain-containing lipoprotein	peg	gi|15644634|ref|NC_000915.1|_801264_802523		Fibronectin type 3 domain-containing protein		CDS	fibronectin type III domain protein
+	802534	803715	1182	tRNA (guanine46-N7-)-methyltransferase (EC 2.1.1.33)	peg	gi|15644634|ref|NC_000915.1|_802534_803715		tRNA (guanine-N(7)-)-methyltransferase (EC 2.1.1.33)	2.1.1.33	CDS	tRNA (guanine-N(7)-)-methyltransferase	2.1.1.33	trmB
+	803712	804383	672	Cell division transporter, ATP-binding protein FtsE (TC 3.A.5.1.1)	peg	gi|15644634|ref|NC_000915.1|_803712_804383		ABC-type antimicrobial peptide transport system, ATPase component		CDS	ABC transporter family protein
+	804370	805176	807	Cell division protein FtsX	peg	gi|15644634|ref|NC_000915.1|_804370_805176		Cell division protein		CDS	ftsX-like permease family protein
+	805169	806371	1203	FIG00387867: hypothetical protein	peg	gi|15644634|ref|NC_000915.1|_805169_806371		Membrane-bound metallopeptidase		CDS	peptidase M23 family protein
+	806464	806823	360	Possible flagellar protein	peg	gi|15644634|ref|NC_000915.1|_806464_806823		Uncharacterized flagellar protein FlaG		CDS	flaG family protein
+	806840	808864	2025	Flagellar hook-associated protein FliD	peg	gi|15644634|ref|NC_000915.1|_806840_808864		Flagellar capping protein		CDS	flagellar hook-associated protein 2		fliD
+	808936	809316	381	Flagellar biosynthesis protein FliS	peg	gi|15644634|ref|NC_000915.1|_808936_809316		flagellar biosynthetic protein FliS		CDS	flagellar protein FliS		fliS
+	809303	809542	240	putative	peg	gi|15644634|ref|NC_000915.1|_809303_809542		hypothetical protein		CDS	conserved hypothetical protein
+	809596	810267	672	Molybdopterin biosynthesis MoeB protein	peg	gi|15644634|ref|NC_000915.1|_809635_810267		Dinucleotide-utilizing enzymes involved in molybdopterin and thiamine biosynthesis family 1		CDS	thiF family protein
+	810419	811297	879	N-carbamoylputrescine amidase (3.5.1.53) / Omega amidase (Nit2 homolog)	peg	gi|15644634|ref|NC_000915.1|_810419_811297		Predicted amidohydrolase	3.5.1.53	CDS	carbon-nitrogen hydrolase family protein
+	811424	812737	1314	Histidine permease YuiF	peg	gi|15644634|ref|NC_000915.1|_811424_812737		Predicted permease		CDS	na+/H+ antiporter family protein
+	812800	814053	1254	FIG00710308: hypothetical protein	peg	gi|15644634|ref|NC_000915.1|_812800_814053		putative efflux protein, MATE family		CDS	MATE efflux family protein
-	814054	815442	1389	Hydrolase (HAD superfamily)	peg	gi|15644634|ref|NC_000915.1|_815367_814054		conserved hypothetical protein YmdA/YtgF		CDS	ribonuclease Y	3.1.-.-	rny
-	815364	815567	204	Hydrolase (HAD superfamily)	peg	gi|15644634|ref|NC_000915.1|_815567_815364					ribonuclease Y domain protein	3.1.-.-	rny
-	815545	816192	648	5-formyltetrahydrofolate cyclo-ligase (EC 6.3.3.2)	peg	gi|15644634|ref|NC_000915.1|_816192_815545		5-formyltetrahydrofolate cyclo-ligase	6.3.3.2	CDS	5-formyltetrahydrofolate cyclo-ligase	6.3.3.2
+	816317	816874	558	putative	peg	gi|15644634|ref|NC_000915.1|_816317_816874		hypothetical protein		CDS	conserved hypothetical protein
+	816883	817764	882	Signal recognition particle receptor protein FtsY (=alpha subunit) (TC 3.A.5.1.1)	peg	gi|15644634|ref|NC_000915.1|_816883_817764		signal recognition particle-docking protein FtsY		CDS	signal recognition particle-docking protein FtsY		ftsY
-	817773	819059	1287	FIG00710873: hypothetical protein	peg	gi|15644634|ref|NC_000915.1|_819029_817773		Predicted Fe-S-cluster oxidoreductase		CDS	flagellin N-methylase family protein
-	819070	819378	309	FIG00711910: hypothetical protein	peg	gi|15644634|ref|NC_000915.1|_819378_819070		hypothetical protein		CDS	conserved hypothetical protein
-	819389	820213	825	putative	peg	gi|15644634|ref|NC_000915.1|_820213_819389		hypothetical protein		CDS	conserved hypothetical protein
-	820477	821442	966	Molybdenum cofactor biosynthesis protein MoaA	peg	gi|15644634|ref|NC_000915.1|_821358_820477		cyclic pyranopterin monophosphate synthase subunit MoaA (EC 4.1.99.18)		CDS	molybdenum cofactor biosynthesis protein A		moaA
+	821530	822135	606	Molybdopterin-guanine dinucleotide biosynthesis protein MobA	peg	gi|15644634|ref|NC_000915.1|_821530_822135		molybdenum cofactor guanylyltransferase (EC 2.7.7.77)		CDS	mobA-like NTP transferase domain protein
+	822128	823204	1077	Flagellar biosynthesis protein FlhB	peg	gi|15644634|ref|NC_000915.1|_822128_823204		flagellar biosynthetic protein FlhB		CDS	flagellar biosynthetic protein FlhB		flhB
-	823277	824014	738	putative	peg	gi|15644634|ref|NC_000915.1|_824014_823277		hypothetical protein		CDS	putative membrane protein
-	824033	825355	1323	N-acetylmuramoyl-L-alanine amidase (EC 3.5.1.28)	peg	gi|15644634|ref|NC_000915.1|_825355_824033		N-acetylmuramoyl-L-alanine amidase	3.5.1.28	CDS	N-acetylmuramoyl-L-alanine amidase family protein
-	825362	826453	1092	Enoyl-[acyl-carrier-protein] reductase [FMN] (EC 1.3.1.9)	peg	gi|15644634|ref|NC_000915.1|_826453_825362		Dioxygenases related to 2-nitropropane dioxygenase	1.13.12.16	CDS	nitronate monooxygenase family protein
-	826470	827678	1209	Tyrosyl-tRNA synthetase (EC 6.1.1.1)	peg	gi|15644634|ref|NC_000915.1|_827678_826470		tyrosyl-tRNA synthetase (EC 6.1.1.1)	6.1.1.1	CDS	tyrosine--tRNA ligase	6.1.1.1	tyrS
-	827702	830029	2328	GTP pyrophosphokinase (EC 2.7.6.5), (p)ppGpp synthetase II / Guanosine-3',5'-bis(diphosphate) 3'-pyrophosphohydrolase (EC 3.1.7.2)	peg	gi|15644634|ref|NC_000915.1|_830029_827702		(p)ppGpp synthetase, RelA/SpoT family	3.1.7.2	CDS	putative guanosine-3',5'-bis(Diphosphate) 3'-pyrophosphohydrolase
-	830016	830240	225	DNA-directed RNA polymerase omega subunit (EC 2.7.7.6)	peg	gi|15644634|ref|NC_000915.1|_830240_830016		DNA-directed RNA polymerase, omega subunit	2.7.7.6	CDS	DNA-directed RNA polymerase, omega subunit	2.7.7.6	rpoZ
-	830282	831004	723	Uridylate kinase (EC 2.7.4.-)	peg	gi|15644634|ref|NC_000915.1|_831004_830282		uridylate kinase (EC 2.7.4.22)	2.7.4.22	CDS	UMP kinase	2.7.4.22	pyrH
-	831112	831795	684	Menaquinone via 6-amino-6-deoxyfutalosine step 1	peg	gi|15644634|ref|NC_000915.1|_831795_831112		6-amino-6-deoxyfutalosine synthase		CDS	menaquinone biosynthesis family protein
+	831926	834484	2559	Aconitate hydratase 2 (EC 4.2.1.3)	peg	gi|15644634|ref|NC_000915.1|_831926_834484		aconitase (EC 4.2.1.3)	4.2.1.99, 4.2.1.3	CDS	aconitate hydratase 2	4.2.1.3	acnB
+	834565	834831	267	FIG00710694: hypothetical protein	peg	gi|15644634|ref|NC_000915.1|_834565_834831		hypothetical protein		CDS	conserved hypothetical protein
+	834922	835074	153	FIG00711740: hypothetical protein	peg	gi|15644634|ref|NC_000915.1|_834922_835074					conserved hypothetical protein
+	835102	836391	1290	Putative periplasmic protein	peg	gi|15644634|ref|NC_000915.1|_835102_836391		hypothetical protein		CDS	conserved hypothetical protein
+	836407	837852	1446	Outer membrane protein	peg	gi|15644634|ref|NC_000915.1|_836485_837852		Putative outer membrane protein.		CDS	outer membrane family protein
-	837859	838350	492	putative	peg	gi|15644634|ref|NC_000915.1|_838350_837859		hypothetical protein		CDS	conserved hypothetical protein
-	838427	838812	386
-	838878	839432	555	Outer membrane lipoprotein carrier protein LolA	peg	gi|15644634|ref|NC_000915.1|_839432_838878		Outer membrane lipoprotein-sorting protein		CDS	outer membrane lipocarrier LolA family protein
+	839580	842177	2598	Protein export cytoplasm protein SecA ATPase RNA helicase (TC 3.A.5.1.1)	peg	gi|15644634|ref|NC_000915.1|_839580_842177		protein translocase subunit secA		CDS	preprotein translocase, SecA subunit		secA
+	842167	843399	1233	Lipoprotein releasing system transmembrane protein LolC	peg	gi|15644634|ref|NC_000915.1|_842167_843399		ABC-type transport system, involved in lipoprotein release, permease component		CDS	ftsX-like permease family protein
+	843679	845178	1500	Outer membrane protein	peg	gi|15644634|ref|NC_000915.1|_843679_845178		Putative outer membrane protein.		CDS	outer membrane family protein
-	845540	846835	1296	Type I restriction-modification system, specificity subunit S (EC 3.1.21.3)	peg	gi|15644634|ref|NC_000915.1|_846835_845540		Restriction endonuclease S subunits	3.1.21.3	CDS	type I restriction modification DNA specificity domain protein
-	846877	848937	2061	Lead, cadmium, zinc and mercury transporting ATPase (EC 3.6.3.3) (EC 3.6.3.5); Copper-translocating P-type ATPase (EC 3.6.3.4)	peg	gi|15644634|ref|NC_000915.1|_848937_846877		heavy metal-(Cd/Co/Hg/Pb/Zn)-translocating P-type ATPase	3.6.3.3, 3.6.3.5	CDS	cadmium-translocating P-type ATPase	3.6.3.3	cadA
-	848962	850482	1521	MG(2+) CHELATASE FAMILY PROTEIN / ComM-related protein	peg	gi|15644634|ref|NC_000915.1|_850470_848962		Mg chelatase-related protein		CDS	conserved hypothetical protein
-	850488	851012	525	Peptide deformylase (EC 3.5.1.88)	peg	gi|15644634|ref|NC_000915.1|_851012_850488		peptide deformylase (EC 3.5.1.88)	3.5.1.88	CDS	peptide deformylase	3.5.1.88	def
-	851017	851604	588	ATP-dependent Clp protease proteolytic subunit (EC 3.4.21.92)	peg	gi|15644634|ref|NC_000915.1|_851604_851017		ATP-dependent Clp protease proteolytic subunit ClpP (EC 3.4.21.92)	3.4.21.92	CDS	ATP-dependent Clp endopeptidase, proteolytic subunit ClpP	3.4.21.92	clpP
-	851625	852980	1356	Cell division trigger factor (EC 5.2.1.8)	peg	gi|15644634|ref|NC_000915.1|_852980_851625		trigger factor		CDS	trigger factor	5.2.1.8	tig
-	853092	853928	837	putative Outer membrane protein	peg	gi|15644634|ref|NC_000915.1|_853928_853092		Helicobacter outer membrane protein.		CDS	helicobacter outer membrane family protein
-	853957	854739	783	flagellar sheath adhesin hpaA	peg	gi|15644634|ref|NC_000915.1|_854739_853957		Neuraminyllactose-binding hemagglutinin precursor (NLBH).		CDS	neuraminyllactose-binding hemagglutinin family protein
-	854858	855334	477	Molybdenum cofactor biosynthesis protein MoaC	peg	gi|15644634|ref|NC_000915.1|_855334_854858		molybdenum cofactor biosynthesis protein MoaC		CDS	molybdenum cofactor biosynthesis protein C		moaC
-	855343	855873	531	Molybdopterin biosynthesis Mog protein, molybdochelatase	peg	gi|15644634|ref|NC_000915.1|_855873_855343		molybdopterin adenylyltransferase (EC 2.7.7.75)		CDS	molybdenum cofactor biosynthesis protein Mog		mog
-	855886	856323	438	Molybdenum cofactor biosynthesis protein MoaE	peg	gi|15644634|ref|NC_000915.1|_856323_855886		Molybdopterin converting factor, large subunit	2.-	CDS	moaE family protein
-	856324	856545	222	Molybdenum cofactor biosynthesis protein MoaD	peg	gi|15644634|ref|NC_000915.1|_856545_856324		Molybdopterin converting factor, small subunit		CDS	thiS family protein
-	856621	857199	579	GTP cyclohydrolase II (EC 3.5.4.25)	peg	gi|15644634|ref|NC_000915.1|_857199_856621		GTP cyclohydrolase II (EC 3.5.4.25)	3.5.4.25	CDS	GTP cyclohydrolase II	3.5.4.25	ribA
-	857288	858127	840	Ubiquitin-protein ligase	peg	gi|15644634|ref|NC_000915.1|_858106_857288		Domain of unknown function (DUF3943).		CDS	conserved hypothetical protein
-	858216	859250	1035	3,4-dihydroxy-2-butanone 4-phosphate synthase (EC 4.1.99.12) / GTP cyclohydrolase II (EC 3.5.4.25)	peg	gi|15644634|ref|NC_000915.1|_859250_858216		GTP cyclohydrolase II (EC 3.5.4.25)/3,4-dihydroxy-2-butanone 4-phosphate synthase (EC 4.1.99.12)	4.1.99.12, 3.5.4.25	CDS	3,4-dihydroxy-2-butanone 4-phosphate synthase	4.1.99.12	ribB
-	859421	860275	855	Beta-1,4-galactosyltransferase	peg	gi|15644634|ref|NC_000915.1|_860275_859421		Glycosyltransferase involved in LPS biosynthesis		CDS	glycosyltransferase 25 family protein
+	860357	860977	621	Zinc metalloprotease (EC 3.4.24.-)	peg	gi|15644634|ref|NC_000915.1|_860357_860977		Predicted metal-dependent hydrolase		CDS	conserved hypothetical protein
-	860994	863357	2364	Iron(III) dicitrate transport protein FecA	peg	gi|15644634|ref|NC_000915.1|_863357_860994		Outer membrane receptor for Fe3+-dicitrate		CDS	tonB-dependent Receptor Plug domain protein
-	863551	863910	360	Holo-[acyl-carrier protein] synthase (EC 2.7.8.7)	peg	gi|15644634|ref|NC_000915.1|_863910_863551		holo-[acyl-carrier-protein] synthase	2.7.8.7	CDS	holo-[acyl-carrier-protein] synthase	2.7.8.7	acpS
-	863917	864468	552	Flagellar biosynthesis protein FliL	peg	gi|15644634|ref|NC_000915.1|_864468_863917		Flagellar basal body-associated protein		CDS	flagellar basal body-associated FliL family protein
-	864477	865079	603	16S rRNA (guanine(966)-N(2))-methyltransferase (EC 2.1.1.171) ## SSU rRNA m(2)G966	peg	gi|15644634|ref|NC_000915.1|_865016_864477		RNA methyltransferase, RsmD family		CDS	RNA methyltransferase, RsmD family	2.1.1.-
-	865058	865384	327	Dihydroneopterin aldolase (EC 4.1.2.25)	peg	gi|15644634|ref|NC_000915.1|_865384_865058		hypothetical protein		CDS	conserved hypothetical protein
-	865837	866847	1011	COG1565: Uncharacterized conserved protein	peg	gi|15644634|ref|NC_000915.1|_866847_865837		Uncharacterized conserved protein		CDS	S-adenosyl-L-methionine-dependent methyltransferase family protein
+	866980	867597	618	Hydroxyacylglutathione hydrolase (EC 3.1.2.6)	peg	gi|15644634|ref|NC_000915.1|_866980_867597		Zn-dependent hydrolases, including glyoxylases		CDS	metallo-beta-lactamase superfamily protein
+	867598	868365	768	Sulfur carrier protein adenylyltransferase ThiF	peg	gi|15644634|ref|NC_000915.1|_867598_868365		Dinucleotide-utilizing enzymes involved in molybdopterin and thiamine biosynthesis family 2		CDS	moeZ/MoeB domain protein
+	868381	869154	774	Flagellar motor rotation protein MotA	peg	gi|15644634|ref|NC_000915.1|_868381_869154		Flagellar motor component		CDS	motA/TolQ/ExbB proton channel family protein
+	869157	869930	774	Flagellar motor rotation protein MotB	peg	gi|15644634|ref|NC_000915.1|_869157_869930		Flagellar motor protein		CDS	motility protein B		motB
+	869927	870373	447	FIG00710449: hypothetical protein	peg	gi|15644634|ref|NC_000915.1|_869927_870373		hypothetical protein		CDS	conserved hypothetical protein
+	870442	872103	1662	Osmoprotection protein ProWX	peg	gi|15644634|ref|NC_000915.1|_870442_872103		Periplasmic glycine betaine/choline-binding (lipo)protein of an ABC-type transport system (osmoprotectant binding protein)		CDS	substrate binding domain of ABC-type glycine betaine transport system family protein
+	872107	872757	651	osmoprotection ATP-binding protein	peg	gi|15644634|ref|NC_000915.1|_872107_872757		ABC-type proline/glycine betaine transport systems, ATPase components	3.6.3.32	CDS	ABC transporter family protein
-	872760	872939	180	FIG00710748: hypothetical protein	peg	gi|15644634|ref|NC_000915.1|_872939_872760					conserved hypothetical protein
+	872931	873392	462	FIG00710422: hypothetical protein	peg	gi|15644634|ref|NC_000915.1|_872931_873392		hypothetical protein		CDS	conserved hypothetical protein
+	873393	875177	1785	Excinuclease ABC subunit C	peg	gi|15644634|ref|NC_000915.1|_873393_875177		Excinuclease ABC subunit C		CDS	excinuclease ABC subunit C	3.1.25.-	uvrC
+	875188	876453	1266	Homoserine dehydrogenase (EC 1.1.1.3)	peg	gi|15644634|ref|NC_000915.1|_875188_876453		homoserine dehydrogenase (EC 1.1.1.3)	1.1.1.3	CDS	homoserine dehydrogenase	1.1.1.3
+	876454	876798	345	putative protein	peg	gi|15644634|ref|NC_000915.1|_876454_876798		Predicted endonuclease distantly related to archaeal Holliday junction resolvase		CDS	conserved hypothetical protein
+	876887	877207	321	Thioredoxin	peg	gi|15644634|ref|NC_000915.1|_876887_877207		thioredoxin		CDS	thioredoxin		trxA
+	877212	878147	936	Thioredoxin reductase (EC 1.8.1.9)	peg	gi|15644634|ref|NC_000915.1|_877212_878147		thioredoxin-disulfide reductase	1.8.1.9	CDS	thioredoxin-disulfide reductase	1.8.1.9	trxB
+	878363	879184	822	lipooligosaccharide 5G8 epitope biosynthesis-associated protein (lex2B)	peg	gi|15644634|ref|NC_000915.1|_878363_879184		Glycosyltransferase involved in LPS biosynthesis		CDS	glycosyltransferase 25 family protein
-	879390	879638	249	Rna-binding protein	peg	gi|15644634|ref|NC_000915.1|_879638_879390		RNA-binding proteins (RRM domain)		CDS	RNA recognition motif family protein
-	879963	880643	681	ATP synthase A chain (EC 3.6.3.14)	peg	gi|15644634|ref|NC_000915.1|_880643_879963		ATP synthase F0 subcomplex A subunit	3.6.3.14	CDS	ATP synthase F0, A subunit	3.6.3.14	atpB
-	880765	882210	1446	Inosine-5'-monophosphate dehydrogenase (EC 1.1.1.205)	peg	gi|15644634|ref|NC_000915.1|_882210_880765		inosine-5'-monophosphate dehydrogenase (EC 1.1.1.205)	1.1.1.205	CDS	inosine-5'-monophosphate dehydrogenase	1.1.1.205	guaB
-	882220	883581	1362	Aspartyl-tRNA(Asn) amidotransferase subunit A (EC 6.3.5.6) @ Glutamyl-tRNA(Gln) amidotransferase subunit A (EC 6.3.5.7)	peg	gi|15644634|ref|NC_000915.1|_883581_882220		aspartyl/glutamyl-tRNA(Asn/Gln) amidotransferase subunit A (EC 6.3.5.-)	6.3.5.7, 6.3.5.6	CDS	aspartyl/glutamyl-tRNA(Asn/Gln) amidotransferase, A subunit	6.3.5.-	gatA
-	883640	884230	591	Dephospho-CoA kinase (EC 2.7.1.24)	peg	gi|15644634|ref|NC_000915.1|_884230_883640		dephospho-CoA kinase (EC 2.7.1.24)	2.7.1.24	CDS	dephospho-CoA kinase	2.7.1.24	coaE
-	884232	885020	789	Spermidine synthase (EC 2.5.1.16)	peg	gi|15644634|ref|NC_000915.1|_885020_884232		Spermidine synthase	2.5.1.16	CDS	spermidine synthase	2.5.1.16	speE
-	885112	885990	879	putative	peg	gi|15644634|ref|NC_000915.1|_885990_885112		hypothetical protein		CDS	conserved hypothetical protein
+	886067	887443	1377	GTP-binding protein EngA	peg	gi|15644634|ref|NC_000915.1|_886067_887443		ribosome-associated GTPase EngA		CDS	ribosome-associated GTPase EngA		engA
+	887585	887869	285	DNA-binding protein HU	peg	gi|15644634|ref|NC_000915.1|_887585_887869		Bacterial nucleoid DNA-binding protein		CDS	DNA-binding protein HU		hup
+	888477	888830	354	Putative lipoprotein required for motility	peg	gi|15644634|ref|NC_000915.1|_888477_888830		Uncharacterized protein conserved in bacteria		CDS	conserved hypothetical protein
+	888773	889081	309	Putative lipoprotein required for motility	peg	gi|15644634|ref|NC_000915.1|_888785_889081		Uncharacterized protein conserved in bacteria		CDS	LPP20 lipofamily protein
+	889101	889718	618	putative	peg	gi|15644634|ref|NC_000915.1|_889101_889718		hypothetical protein		CDS	conserved hypothetical protein
+	889715	891478	1764	outer membrane protein P1 (ompP1)	peg	gi|15644634|ref|NC_000915.1|_889715_891478		Long-chain fatty acid transport protein		CDS	outer membrane transport family protein
+	891482	892483	1002	UDP-GlcNAc-specific C4,6 dehydratase/C5 epimerase (PseB, first step of pseudaminic acid biosynthesis)	peg	gi|15644634|ref|NC_000915.1|_891482_892483		UDP-N-acetylglucosamine 4,6-dehydratase	4.2.1.115	CDS	UDP-N-acetylglucosamine 4,6-dehydratase	4.2.1.-	pseB
+	892480	893757	1278	Phosphopantothenoylcysteine decarboxylase (EC 4.1.1.36) / Phosphopantothenoylcysteine synthetase (EC 6.3.2.5)	peg	gi|15644634|ref|NC_000915.1|_892480_893757		Phosphopantothenate-cysteine ligase (EC 6.3.2.5)/Phosphopantothenoylcysteine decarboxylase (EC 4.1.1.36)	4.1.1.36, 6.3.2.5	CDS	phosphopantothenoylcysteine decarboxylase / phosphopantothenate--cysteine ligase	4.1.1.36	coaBC
+	893757	894494	738	FIG00710804: hypothetical protein	peg	gi|15644634|ref|NC_000915.1|_893757_894494		hypothetical protein		CDS	conserved hypothetical protein
-	894519	895178	660	Thiamin-phosphate pyrophosphorylase (EC 2.5.1.3)	peg	gi|15644634|ref|NC_000915.1|_895178_894519		thiamine-phosphate diphosphorylase	2.5.1.3	CDS	thiamine-phosphate pyrophosphorylase	2.5.1.3	thiE
-	895171	895980	810	Phosphomethylpyrimidine kinase (EC 2.7.4.7)	peg	gi|15644634|ref|NC_000915.1|_895980_895171		phosphomethylpyrimidine kinase	2.7.4.7, 2.7.1.49	CDS	phosphomethylpyrimidine kinase	2.7.4.7	thiD
-	895977	896798	822	Hydroxyethylthiazole kinase (EC 2.7.1.50)	peg	gi|15644634|ref|NC_000915.1|_896798_895977		hydroxyethylthiazole kinase	2.7.1.50	CDS	hydroxyethylthiazole kinase	2.7.1.50	thiM
-	896843	899443	2601	Type I restriction-modification system, restriction subunit R (EC 3.1.21.3)	peg	gi|15644634|ref|NC_000915.1|_899443_896843		type I site-specific deoxyribonuclease, HsdR family	3.1.21.3	CDS	type I site-specific deoxyribonuclease, HsdR family protein	3.1.21.3	hsdR
-	899837	900733	897	Type I restriction-modification system, specificity subunit S (EC 3.1.21.3)	peg	gi|15644634|ref|NC_000915.1|_900655_899837		Restriction endonuclease S subunits	3.1.21.3	CDS	type I restriction modification DNA specificity domain protein
-	900835	901125	291	Type I restriction-modification system, specificity subunit S (EC 3.1.21.3)	peg	gi|15644634|ref|NC_000915.1|_901125_900835		hypothetical protein		CDS	specificity subunit domain protein		hsdS
-	901118	902857	1740	Type I restriction-modification system, DNA-methyltransferase subunit M (EC 2.1.1.72)	peg	gi|15644634|ref|NC_000915.1|_902857_901118		type I restriction system adenine methylase (hsdM)	2.1.1.72	CDS	type I restriction-modification system, M subunit	2.1.1.72	hsdM
+	902875	903558	684	Membrane-associated phospholipid phosphatase	peg	gi|15644634|ref|NC_000915.1|_902875_903558		Membrane-associated phospholipid phosphatase		CDS	PAP2 superfamily protein
-	903788	904729	942	HrgA protein	peg	gi|15644634|ref|NC_000915.1|_904729_903788		Uncharacterized protein conserved in bacteria		CDS	conserved hypothetical protein
-	904726	906327	1602	ABC transporter ATP-binding protein uup	peg	gi|15644634|ref|NC_000915.1|_906327_904726		ATPase components of ABC transporters with duplicated ATPase domains		CDS	ABC transporter family protein
+	906525	907502	978	GMP reductase (EC 1.7.1.7)	peg	gi|15644634|ref|NC_000915.1|_906525_907502		guanosine monophosphate reductase, bacterial	1.7.1.7	CDS	guanosine monophosphate reductase	1.7.1.7	guaC
+	907648	909231	1584	Probable poly(beta-D-mannuronate) O-acetylase (EC 2.3.1.-)	peg	gi|15644634|ref|NC_000915.1|_907687_909231		Predicted membrane protein involved in D-alanine export		CDS	MBOAT, membrane-bound O-acyltransferase family protein
+	909241	910335	1095	FIG00711080: hypothetical protein	peg	gi|15644634|ref|NC_000915.1|_909241_910335		hypothetical protein		CDS	conserved hypothetical protein
-	910338	910916	579	Phosphoheptose isomerase 1 (EC 5.3.1.-)	peg	gi|15644634|ref|NC_000915.1|_910916_910338		phosphoheptose isomerase (EC 5.3.1.-)	5.3.1.28	CDS	phosphoheptose isomerase	5.3.1.28	gmhA
-	910909	912294	1386	ADP-heptose synthase (EC 2.7.-.-) / D-glycero-beta-D-manno-heptose 7-phosphate kinase	peg	gi|15644634|ref|NC_000915.1|_912294_910909		rfaE bifunctional protein, domain I/rfaE bifunctional protein, domain II	2.7.1.167, 2.7.7.70	CDS	bifunctional protein RfaE, domain I	2.7.1.-	rfaE
-	912291	913283	993	ADP-L-glycero-D-manno-heptose-6-epimerase (EC 5.1.3.20)	peg	gi|15644634|ref|NC_000915.1|_913283_912291		ADP-L-glycero-D-manno-heptose-6-epimerase	5.1.3.20	CDS	ADP-glyceromanno-heptose 6-epimerase	5.1.3.20	rfaD
-	913292	913813	522	D-glycero-D-manno-heptose 1,7-bisphosphate phosphatase (EC 3.1.1.-)	peg	gi|15644634|ref|NC_000915.1|_913813_913292		D-alpha,beta-D-heptose 1,7-bisphosphate phosphatase (EC 3.1.3.-)	3.1.3.82, 3.1.3.83	CDS	D,D-heptose 1,7-bisphosphate phosphatase family protein		gmhB
-	913803	914543	741	membrane protein, putative	peg	gi|15644634|ref|NC_000915.1|_914543_913803		Uncharacterized conserved protein		CDS	description family protein
-	914534	915205	672	Pantothenate kinase type III, CoaX-like (EC 2.7.1.33)	peg	gi|15644634|ref|NC_000915.1|_915205_914534		pantothenate kinase (EC 2.7.1.33)	2.7.1.33	CDS	type III pantothenate kinase	2.7.1.33	coaX
-	915210	916841	1632	putative	peg	gi|15644634|ref|NC_000915.1|_916838_915210		hypothetical protein		CDS	plasminogen-binding protein pgbB		pgbB
-	916843	917499	657	hypothetical protein	peg	gi|15644634|ref|NC_000915.1|_917499_916843		hypothetical protein		CDS	putative 50S ribosomal protein L22
-	917496	917933	438	Deoxyuridine 5'-triphosphate nucleotidohydrolase (EC 3.6.1.23)	peg	gi|15644634|ref|NC_000915.1|_917933_917496		deoxyuridine 5'-triphosphate nucleotidohydrolase (EC 3.6.1.23)	3.6.1.23	CDS	dUTP diphosphatase family protein	3.6.1.23	dut
-	917923	918417	495	Transcription elongation factor GreA	peg	gi|15644634|ref|NC_000915.1|_918417_917923		transcription elongation factor GreA		CDS	transcription elongation factor GreA domain protein		greA
-	918458	919540	1083	Lipid-A-disaccharide synthase (EC 2.4.1.182)	peg	gi|15644634|ref|NC_000915.1|_919540_918458		lipid-A-disaccharide synthase (EC 2.4.1.182)	2.4.1.182	CDS	lipid-A-disaccharide synthase	2.4.1.182	lpxB
-	919540	920001	462	putative	peg	gi|15644634|ref|NC_000915.1|_920001_919540		hypothetical protein		CDS	conserved hypothetical protein
-	920005	920358	354	[NiFe] hydrogenase nickel incorporation protein HypA	peg	gi|15644634|ref|NC_000915.1|_920358_920005		Hydrogenase-3 nickel incorporation protein HypA		CDS	hydrogenase nickel insertion protein HypA		hypA
-	920417	922573	2157	Flagellar hook protein FlgE	peg	gi|15644634|ref|NC_000915.1|_922573_920417		flagellar hook protein FlgE, epsilon proteobacterial		CDS	flagellar hook protein FlgE		flgE
-	922781	923515	735	CDP-diacylglycerol pyrophosphatase (EC 3.6.1.26)	peg	gi|15644634|ref|NC_000915.1|_923515_922781		CDP-diacylglycerol pyrophosphatase, bacterial type	3.6.1.26	CDS	CDP-diacylglycerol pyrophosphatase	3.6.1.26	cdh
+	923867	924196	330	Alkylphosphonate utilization operon protein PhnA	peg	gi|15644634|ref|NC_000915.1|_923867_924196		alkylphosphonate utilization operon protein PhnA	3.11.1.2	CDS	conserved hypothetical protein
-	924251	924466	216	putative	peg	gi|15644634|ref|NC_000915.1|_924466_924251		hypothetical protein		CDS	putative membrane protein
-	924551	925426	876	putative	peg	gi|15644634|ref|NC_000915.1|_925426_924551		hypothetical protein		CDS	tat (twin-arginine translocation) pathway signal sequence domain protein
-	925571	927088	1518	Catalase (EC 1.11.1.6)	peg	gi|15644634|ref|NC_000915.1|_927088_925571		Catalase	1.11.1.6	CDS	catalase	1.11.1.6	katA
+	927411	929786	2376	putative IRON-REGULATED OUTER MEMBRANE PROTEIN	peg	gi|15644634|ref|NC_000915.1|_927411_929786		Outer membrane receptor proteins, mostly Fe transport		CDS	tonB-dependent Receptor Plug domain protein
-	929787	930260	474	Crossover junction endodeoxyribonuclease RuvC (EC 3.1.22.4)	peg	gi|15644634|ref|NC_000915.1|_930260_929787		Holliday junction endonuclease RuvC (EC 3.1.22.4)	3.1.22.4	CDS	crossover junction endodeoxyribonuclease RuvC	3.1.22.4	ruvC
+	930391	930564	174	hypothetical protein	peg	gi|15644634|ref|NC_000915.1|_930391_930564		hypothetical protein		CDS	conserved hypothetical protein
+	930515	931123	609	putative	peg	gi|15644634|ref|NC_000915.1|_930515_931123		Uncharacterized conserved protein		CDS	NYN domain protein
-	931603	932025	423	FIG00712204: hypothetical protein	peg	gi|15644634|ref|NC_000915.1|_932025_931603		hypothetical protein		CDS	hypothetical protein
-	932433	932585	153	FIG00710333: hypothetical protein	peg	gi|15644634|ref|NC_000915.1|_932585_932433					putative domain protein
-	932818	933369	552	Holliday junction DNA helicase RuvA	peg	gi|15644634|ref|NC_000915.1|_933369_932818		Holliday junction DNA helicase subunit RuvA	3.6.4.12	CDS	holliday junction DNA helicase RuvA	3.6.4.12	ruvA
-	933395	935239	1845	FIG00710176: hypothetical protein	peg	gi|15644634|ref|NC_000915.1|_935239_933395		Protein of unknown function (DUF342).		CDS	conserved hypothetical protein
+	935332	936792	1461	Proposed peptidoglycan lipid II flippase MurJ	peg	gi|15644634|ref|NC_000915.1|_935332_936792		integral membrane protein MviN		CDS	integral membrane protein MviN		mviN
+	936793	938190	1398	Cysteinyl-tRNA synthetase (EC 6.1.1.16)	peg	gi|15644634|ref|NC_000915.1|_936793_938190		cysteinyl-tRNA synthetase (EC 6.1.1.16)	6.1.1.16	CDS	cysteine--tRNA ligase	6.1.1.16	cysS
+	938415	942287	3873	vacuolating cytotoxin	peg	gi|15644634|ref|NC_000915.1|_938415_942287		Autotransporter beta-domain./Vacuolating cyotoxin.		CDS	vacuolating cytotoxin autotransporter		vacA
-	942347	943114	768	Haemin uptake system ATP-binding protein	peg	gi|15644634|ref|NC_000915.1|_943114_942347		ABC-type cobalamin/Fe3+-siderophores transport systems, ATPase components	3.6.3.34	CDS	ABC transporter family protein
-	943114	944094	981	IRON(III) DICITRATE TRANSPORT SYSTEM PERMEASE PROTEIN	peg	gi|15644634|ref|NC_000915.1|_944094_943114		ABC-type Fe3+-siderophore transport system, permease component		CDS	fecCD transport family protein
-	944087	944935	849	Dehydrogenases with different specificities (related to short-chain alcohol dehydrogenases)	peg	gi|15644634|ref|NC_000915.1|_944935_944087		Short-chain dehydrogenases of various substrate specificities		CDS	short chain dehydrogenase family protein
+	945075	945599	525	ACYL-COA HYDROLASE	peg	gi|15644634|ref|NC_000915.1|_945075_945599		Acyl-CoA hydrolase		CDS	thioesterase superfamily protein
-	945691	945963	273	FIG00710126: hypothetical protein	peg	gi|15644634|ref|NC_000915.1|_945963_945691		addiction module toxin component, YafQ family/addiction module toxin, RelE/StbE family		CDS	addiction module toxin, RelE/StbE family protein
-	945977	946264	288	FIG00710243: hypothetical protein	peg	gi|15644634|ref|NC_000915.1|_946264_945977		hypothetical protein		CDS	conserved hypothetical protein
-	946345	946608	264	FIG00710126: hypothetical protein	peg	gi|15644634|ref|NC_000915.1|_946608_946345		addiction module toxin component, YafQ family/addiction module toxin, RelE/StbE family		CDS	addiction module toxin, RelE/StbE family protein
-	946592	946969	378	DNA-damage-inducible protein J	peg	gi|15644634|ref|NC_000915.1|_946969_946592		hypothetical protein		CDS	conserved hypothetical protein
-	947580	949706	2127	putative Outer membrane protein	peg	gi|15644634|ref|NC_000915.1|_949706_947580		Helicobacter outer membrane protein.		CDS	helicobacter outer membrane family protein
+	950132	950648	517							conserved hypothetical protein
-	950740	951852	1113	[NiFe] hydrogenase metallocenter assembly protein HypD	peg	gi|15644634|ref|NC_000915.1|_951852_950740		Hydrogenase maturation protein HypD		CDS	hydrogenase expression/formation protein HypD		hypD
-	951858	952091	234	[NiFe] hydrogenase metallocenter assembly protein HypC	peg	gi|15644634|ref|NC_000915.1|_952091_951858		Hydrogenase maturation protein HypC		CDS	hydrogenase assembly chaperone HypC/HupF		hypC
-	952091	952819	729	[NiFe] hydrogenase nickel incorporation-associated protein HypB	peg	gi|15644634|ref|NC_000915.1|_952819_952091		Hydrogenase nickel incorporation protein HypB		CDS	hydrogenase accessory protein HypB		hypB
-	953064	953363	300	FIG00710174: hypothetical protein	peg	gi|15644634|ref|NC_000915.1|_953363_953064		Cupin domain.		CDS	cupin domain protein
-	953461	953817	357	Acetate kinase (EC 2.7.2.1)	peg	gi|15644634|ref|NC_000915.1|_953817_953461		Acetate kinase		CDS	acetokinase family protein
-	953783	954661	879	Acetate kinase (EC 2.7.2.1)	peg	gi|15644634|ref|NC_000915.1|_954661_953783		acetate kinase (EC 2.7.2.1)	2.7.2.1	CDS	acetate kinase	2.7.2.1	ackA
-	954679	954900	222	Phosphate acetyltransferase (EC 2.3.1.8)	peg	gi|15644634|ref|NC_000915.1|_954885_954679		Phosphotransacetylase		CDS	phosphate acetyl/butaryl transferase family protein
-	954846	955217	372	Phosphate acetyltransferase (EC 2.3.1.8)	peg	gi|15644634|ref|NC_000915.1|_955217_954846		Phosphotransacetylase		CDS	phosphate acetyl/butaryl transferase family protein
-	955261	955539	279	Phosphate acetyltransferase (EC 2.3.1.8)	peg	gi|15644634|ref|NC_000915.1|_955539_955261		Phosphotransacetylase		CDS	phosphate acetyl/butaryl transferase family protein
-	955554	956225	672	Phosphate acetyltransferase (EC 2.3.1.8)	peg	gi|15644634|ref|NC_000915.1|_956225_955554		hypothetical protein	2.3.1.8	CDS	putative phosphotransacetylase
+	956485	958068	1584	Flagellar hook-length control protein FliK	peg	gi|15644634|ref|NC_000915.1|_956485_958068		Flagellar hook-length control protein FliK.		CDS	flagellar hook-length control FliK family protein
+	958119	959024	906	Flagellar basal-body rod modification protein FlgD	peg	gi|15644634|ref|NC_000915.1|_958119_959024		Flagellar hook capping protein		CDS	flagellar hook capping - N-terminal region family protein
+	959021	960838	1818	Flagellar hook protein FlgE	peg	gi|15644634|ref|NC_000915.1|_959021_960838		fagellar hook-basal body proteins		CDS	flagellar hook-basal body family protein
+	960890	961495	606	putative	peg	gi|15644634|ref|NC_000915.1|_960890_961495		hypothetical protein		CDS	putative restriction endonuclease Hpy8I
+	961476	962627	1152	putative TYPE II DNA MODIFICATION ENZYME (METHYLTRANSFERASE)	peg	gi|15644634|ref|NC_000915.1|_961476_962627		Adenine-specific DNA methylase	2.1.1.72	CDS	eco57I restriction-modification methylase family protein
+	962631	964658	2028	ATP-dependent DNA helicase UvrD/PcrA/Rep, epsilon proteobacterial type 1	peg	gi|15644634|ref|NC_000915.1|_962631_964658		Superfamily I DNA and RNA helicases	3.6.4.12	CDS	uvrD/REP helicase N-terminal domain protein
+	964773	964928	156	FIG00713429: hypothetical protein	peg	gi|15644634|ref|NC_000915.1|_964773_964928					conserved hypothetical protein
+	965177	966724	1548	putative Outer membrane protein	peg	gi|15644634|ref|NC_000915.1|_965177_966724		Helicobacter outer membrane protein.		CDS	helicobacter outer membrane family protein
+	966746	968335	1590	Outer membrane protein/porin	peg	gi|15644634|ref|NC_000915.1|_966746_968335		Helicobacter outer membrane protein.		CDS	helicobacter outer membrane family protein
-	969238	970782	1545	Outer membrane protein	peg	gi|15644634|ref|NC_000915.1|_970782_969238		Putative outer membrane protein.		CDS	outer membrane family protein
-	971028	972716	1689	putative IRON-REGULATED OUTER MEMBRANE PROTEIN	peg	gi|15644634|ref|NC_000915.1|_972716_971028		Outer membrane receptor proteins, mostly Fe transport		CDS	tonB dependent receptor family protein
-	972716	973465	750	putative IRON-REGULATED OUTER MEMBRANE PROTEIN	peg	gi|15644634|ref|NC_000915.1|_973465_972716		Outer membrane receptor proteins, mostly Fe transport		CDS	tonB-dependent Receptor Plug domain protein
-	973725	974156	432	TsaC protein (YrdC domain) required for threonylcarbamoyladenosine t(6)A37 modification in tRNA	peg	gi|15644634|ref|NC_000915.1|_974156_973725		hypothetical protein		CDS	conserved hypothetical protein
-	974161	977418	3258	Carbamoyl-phosphate synthase large chain (EC 6.3.5.5)	peg	gi|15644634|ref|NC_000915.1|_977418_974161		carbamoyl-phosphate synthase large subunit	6.3.5.5	CDS	carbamoyl-phosphate synthase, large subunit	6.3.5.5	carB
-	977517	978209	693	Integral membrane protein	peg	gi|15644634|ref|NC_000915.1|_978209_977517		Integral membrane protein, interacts with FtsH		CDS	inhibitor of apoptosis-promoting Bax1 family protein
+	978353	979351	999	NAD-dependent glyceraldehyde-3-phosphate dehydrogenase (EC 1.2.1.12)	peg	gi|15644634|ref|NC_000915.1|_978353_979351		glyceraldehyde-3-phosphate dehydrogenase, type I	1.2.1.12	CDS	glyceraldehyde-3-phosphate dehydrogenase, type I	1.2.1.-	gap
+	979432	987021	7590	putative vacuolating cytotoxin (VacA) paralog	peg	gi|15644634|ref|NC_000915.1|_979432_987021		Putative vacuolating cytotoxin.		CDS	vacuolating cytotoxin family protein
+	987073	988182	1110	putative Outer membrane protein	peg	gi|15644634|ref|NC_000915.1|_987073_988182		Helicobacter outer membrane protein.		CDS	helicobacter outer membrane family protein
-	988242	988448	207	4-oxalocrotonate tautomerase (EC 5.3.2.-)	peg	gi|15644634|ref|NC_000915.1|_988448_988242		4-oxalocrotonate tautomerase family enzyme	5.3.2.-	CDS	4-oxalocrotonate tautomerase enzyme family protein	5.3.2.-	dmpI
+	988604	989185	582	Recombination protein RecR	peg	gi|15644634|ref|NC_000915.1|_988604_989185		DNA replication and repair protein RecR		CDS	recombination protein RecR		recR
+	989182	990327	1146	tRNA pseudouridine 13 synthase (EC 4.2.1.-)	peg	gi|15644634|ref|NC_000915.1|_989182_990327		tRNA pseudouridine synthase, TruD family	5.4.99.27	CDS	tRNA pseudouridine synthase, TruD family protein	5.4.99.-
+	990314	991246	933	Probable protease htpX homolog	peg	gi|15644634|ref|NC_000915.1|_990314_991246		Zn-dependent protease with chaperone function	3.4.24.-	CDS	peptidase M48 family protein
+	991247	991789	543	GTP cyclohydrolase I (EC 3.5.4.16) type 1	peg	gi|15644634|ref|NC_000915.1|_991247_991789		GTP cyclohydrolase I (EC 3.5.4.16)	3.5.4.16	CDS	GTP cyclohydrolase I	3.5.4.16	folE
+	991805	992716	912	Octaprenyl diphosphate synthase (EC 2.5.1.90) / Dimethylallyltransferase (EC 2.5.1.1) / (2E,6E)-farnesyl diphosphate synthase (EC 2.5.1.10) / Geranylgeranyl diphosphate synthase (EC 2.5.1.29)	peg	gi|15644634|ref|NC_000915.1|_991805_992716		farnesyl-diphosphate synthase (EC 2.5.1.10)	2.5.1.1, 2.5.1.10	CDS	polyprenyl synthetase family protein
+	992713	993516	804	5-nucleotidase SurE (EC 3.1.3.5)	peg	gi|15644634|ref|NC_000915.1|_992713_993516		5'-nucleotidase (EC 3.1.3.5)/3'-nucleotidase (EC 3.1.3.6)/exopolyphosphatase (EC 3.6.1.11)	3.1.3.5	CDS	5'/3'-nucleotidase SurE	3.1.3.5	surE
+	993513	993953	441	hypothetical protein	peg	gi|15644634|ref|NC_000915.1|_993513_993953		hypothetical protein		CDS	conserved hypothetical protein
+	993953	994171	219	putative	peg	gi|15644634|ref|NC_000915.1|_993953_994171		hypothetical protein		CDS	conserved hypothetical protein
+	994173	994775	603	Queuosine biosynthesis QueD, PTPS-I	peg	gi|15644634|ref|NC_000915.1|_994173_994775		6-pyruvoyl-tetrahydropterin synthase	4.2.3.12	CDS	6-pyruvoyl tetrahydropterin synthase family protein
+	994778	995533	756	Queuosine Biosynthesis QueE Radical SAM	peg	gi|15644634|ref|NC_000915.1|_994778_995533		Organic radical activating enzymes	1.1.1.220	CDS	4Fe-4S single cluster domain protein
+	995544	996029	486	putative	peg	gi|15644634|ref|NC_000915.1|_995544_996029		Acetyltransferases		CDS	acetyltransferase family protein
-	996532	997701	1170	L-Proline/Glycine betaine transporter ProP	peg	gi|15644634|ref|NC_000915.1|_997701_996532		Major Facilitator Superfamily.		CDS	sugar (and other) transporter family protein
-	998323	999096	774	FIG00711094: hypothetical protein	peg	gi|15644634|ref|NC_000915.1|_999096_998323		Protein of unknown function (DUF1524).		CDS	conserved hypothetical protein
-	999197	999544	348	FIG00711978: hypothetical protein	peg	gi|15644634|ref|NC_000915.1|_999544_999197		Uncharacterized conserved protein		CDS	conserved hypothetical protein
-	999607	1000329	723	Putative ABC-type amino-acid transporter permease protein	peg	gi|15644634|ref|NC_000915.1|_1000329_999607		amino acid ABC transporter membrane protein, PAAT family (TC 3.A.1.3.-)		CDS	amino ABC transporter, permease , 3-TM region, His/Glu/Gln/Arg/opine family domain protein
-	1000304	1001074	771	putative AMINO ACID ABC TRANSPORTER, BINDING PROTEIN PRECURSOR	peg	gi|15644634|ref|NC_000915.1|_1001074_1000304		amino acid ABC transporter substrate-binding protein, PAAT family (TC 3.A.1.3.-)		CDS	bacterial extracellular solute-binding s, 3 family protein
-	1001142	1002275	1134	Alanine racemase (EC 5.1.1.1)	peg	gi|15644634|ref|NC_000915.1|_1002275_1001142		alanine racemase (EC 5.1.1.1)	5.1.1.1	CDS	alanine racemase	5.1.1.1	alr
-	1002282	1003634	1353	Sodium/glycine symporter GlyP	peg	gi|15644634|ref|NC_000915.1|_1003634_1002282		amino acid carrier protein		CDS	amino acid carrier family protein		agcS
-	1003675	1004907	1233	D-amino acid dehydrogenase small subunit (EC 1.4.99.1)	peg	gi|15644634|ref|NC_000915.1|_1004907_1003675		Glycine/D-amino acid oxidases (deaminating)	1.4.99.1	CDS	pyridine nucleotide-disulfide oxidoreductase family protein
-	1004929	1005306	378	Endoribonuclease L-PSP	peg	gi|15644634|ref|NC_000915.1|_1005306_1004929		endoribonuclease L-PSP		CDS	rutC family protein PH0854
+	1005802	1006101	300	protein tRNA-associated locus protein	peg	gi|15644634|ref|NC_000915.1|_1005802_1006101		TRL-like protein family.		CDS	TRL-like family protein
+	1006665	1008155	1491	FIG00711099: hypothetical protein	peg	gi|15644634|ref|NC_000915.1|_1006665_1008155		transporter, NhaC family (TC 2.A.35)		CDS	na+/H+ antiporter family protein
+	1008470	1008832	363	putative	peg	gi|15644634|ref|NC_000915.1|_1008470_1008832		hypothetical protein		CDS	conserved hypothetical protein
-	1009199	1010212	1014	hypothetical protein	peg	gi|15644634|ref|NC_000915.1|_1010212_1009199		hypothetical protein		CDS	conserved hypothetical protein
-	1010222	1010674	453	LSU m3Psi1915 methyltransferase RlmH	peg	gi|15644634|ref|NC_000915.1|_1010674_1010222		Uncharacterized conserved protein	2.1.1.177	CDS	putative SPOUT methyltransferase family protein
-	1010688	1011557	870	Acetyl-coenzyme A carboxyl transferase beta chain (EC 6.4.1.2)	peg	gi|15644634|ref|NC_000915.1|_1011557_1010688		acetyl-CoA carboxylase, carboxyl transferase, beta subunit	6.4.1.2	CDS	acetyl-CoA carboxylase, carboxyl transferase, beta subunit	6.4.1.2	accD
+	1011638	1012252	615	hypothetical protein	peg	gi|15644634|ref|NC_000915.1|_1011638_1012252		RecO N terminal.		CDS	recO N terminal family protein
+	1012263	1012919	657	C-terminal domain of CinA type S	peg	gi|15644634|ref|NC_000915.1|_1012263_1012919		competence/damage-inducible protein CinA C-terminal domain		CDS	competence/damage-inducible CinA C-terminal domain protein
-	1012922	1013488	567	putative	peg	gi|15644634|ref|NC_000915.1|_1013488_1012922		hypothetical protein		CDS	conserved hypothetical protein
-	1013553	1014185	633	Prolipoprotein diacylglyceryl transferase (EC 2.4.99.-)	peg	gi|15644634|ref|NC_000915.1|_1014185_1013553		dihydropteridine reductase (EC 1.5.1.34)		CDS	oxygen-insensitive NADPH nitroreductase	1.-.-.-	rdxA
-	1014182	1015036	855	Prolipoprotein diacylglyceryl transferase (EC 2.4.99.-)	peg	gi|15644634|ref|NC_000915.1|_1015036_1014182		Prolipoprotein diacylglyceryl transferase	2.-	CDS	prolipoprotein diacylglyceryl transferase	2.4.99.-	lgt
-	1015046	1015774	729	FIG000124: Ribosomal large subunit pseudouridine synthase D (EC 4.2.1.70)	peg	gi|15644634|ref|NC_000915.1|_1015774_1015046		Pseudouridylate synthases, 23S RNA-specific	5.4.99.24	CDS	RNA pseudouridylate synthase family protein
-	1015786	1016967	1182	3-deoxy-D-manno-octulosonic-acid transferase (EC 2.-.-.-)	peg	gi|15644634|ref|NC_000915.1|_1016967_1015786		3-deoxy-D-manno-octulosonic-acid transferase	2.4.99.13, 2.4.99.14, 2.4.99.12, 2.4.99.15	CDS	3-Deoxy-D-manno-octulosonic-acid transferase family protein
-	1016968	1017732	765	FIG137478: Hypothetical protein	peg	gi|15644634|ref|NC_000915.1|_1017732_1016968		Zn-ribbon protein, possibly nucleic acid-binding		CDS	putative zinc ribbon domain protein
-	1017742	1018473	732	FIG137478: Hypothetical protein	peg	gi|15644634|ref|NC_000915.1|_1018473_1017742		dinuclear metal center protein, YbgI/SA1388 family		CDS	NIF3 family protein
-	1018460	1019371	912	Glycyl-tRNA synthetase alpha chain (EC 6.1.1.14)	peg	gi|15644634|ref|NC_000915.1|_1019371_1018460		glycyl-tRNA synthetase alpha chain (EC 6.1.1.14)	6.1.1.14	CDS	glycine--tRNA ligase, alpha subunit	6.1.1.14	glyQ
-	1019385	1020323	939	Glycerol-3-phosphate dehydrogenase [NAD(P)+] (EC 1.1.1.94)	peg	gi|15644634|ref|NC_000915.1|_1020323_1019385		Glycerol-3-phosphate dehydrogenase	1.1.1.94	CDS	NAD-dependent glycerol-3-phosphate dehydrogenase family protein
-	1020455	1020916	462	Acyl carrier protein	peg	gi|15644634|ref|NC_000915.1|_1020916_1020455		acyl carrier protein		CDS	acyl carrier protein		acpP
-	1020909	1022252	1344	FIG00712166: hypothetical protein	peg	gi|15644634|ref|NC_000915.1|_1022252_1020909		50S ribosome-binding GTPase.		CDS	50S ribosome-binding GTPase family protein
-	1022249	1023244	996	FIG00711336: hypothetical protein	peg	gi|15644634|ref|NC_000915.1|_1023244_1022249		hypothetical protein		CDS	conserved hypothetical protein
-	1023250	1024581	1332	FIG00710481: hypothetical protein	peg	gi|15644634|ref|NC_000915.1|_1024581_1023250		Dynamin family.		CDS	50S ribosome-binding GTPase family protein
-	1024578	1026224	1647	FIG00711249: hypothetical protein	peg	gi|15644634|ref|NC_000915.1|_1026224_1024578		Dynamin family.		CDS	50S ribosome-binding GTPase family protein
-	1026448	1026735	288	virulence associated protein D (vapD)	peg	gi|15644634|ref|NC_000915.1|_1026735_1026448		Uncharacterized virulence-associated protein D		CDS	CRISPR associated Cas2 family protein
-	1027102	1030164	3063	Cobalt-zinc-cadmium resistance protein CzcA; Cation efflux system protein CusA	peg	gi|15644634|ref|NC_000915.1|_1030164_1027102		heavy metal efflux pump (cobalt-zinc-cadmium)		CDS	heavy metal efflux pump, CzcA family protein
-	1030161	1031240	1080	nickel-cobalt-cadmium resistance protein (nccB)	peg	gi|15644634|ref|NC_000915.1|_1031240_1030161		Membrane-fusion protein		CDS	biotin-lipoyl like family protein
-	1031237	1032496	1260	putative	peg	gi|15644634|ref|NC_000915.1|_1032496_1031237		Outer membrane protein		CDS	outer membrane efflux family protein
-	1032528	1034633	2106	Glycyl-tRNA synthetase beta chain (EC 6.1.1.14)	peg	gi|15644634|ref|NC_000915.1|_1034633_1032528		glycyl-tRNA synthetase beta chain (EC 6.1.1.14)	6.1.1.14	CDS	glycine--tRNA ligase, beta subunit	6.1.1.14	glyS
+	1034745	1035806	1062	FIG00710594: hypothetical protein	peg	gi|15644634|ref|NC_000915.1|_1034913_1035806		hypothetical protein		CDS	conserved hypothetical protein
+	1035819	1037294	1476	2,3-bisphosphoglycerate-independent phosphoglycerate mutase (EC 5.4.2.1)	peg	gi|15644634|ref|NC_000915.1|_1035819_1037294		phosphoglycerate mutase (EC 5.4.2.1)	5.4.2.1	CDS	2,3-bisphosphoglycerate-independent phosphoglycerate mutase	5.4.2.1	gpmI
+	1037309	1037590	282	Aspartyl-tRNA(Asn) amidotransferase subunit C (EC 6.3.5.6) @ Glutamyl-tRNA(Gln) amidotransferase subunit C (EC 6.3.5.7)	peg	gi|15644634|ref|NC_000915.1|_1037309_1037590		aspartyl/glutamyl-tRNA(Asn/Gln) amidotransferase subunit C (EC 6.3.5.-)	6.3.5.6, 6.3.5.7	CDS	aspartyl/glutamyl-tRNA(Asn/Gln) amidotransferase, C subunit	6.3.5.-	gatC
-	1037710	1039020	1311	Adenosylmethionine-8-amino-7-oxononanoate aminotransferase (EC 2.6.1.62)	peg	gi|15644634|ref|NC_000915.1|_1039020_1037710		adenosylmethionine-8-amino-7-oxononanoate aminotransferase apoenzyme (EC 2.6.1.62)	2.6.1.62	CDS	adenosylmethionine-8-amino-7-oxononanoate transaminase	2.6.1.62	bioA
+	1039149	1040612	1464	Peptidyl-prolyl cis-trans isomerase PpiD (EC 5.2.1.8)	peg	gi|15644634|ref|NC_000915.1|_1039149_1040612		Parvulin-like peptidyl-prolyl isomerase	5.2.1.8	CDS	surA N-terminal domain protein
+	1040628	1042106	1479	Cell division protein FtsA	peg	gi|15644634|ref|NC_000915.1|_1040628_1042106		cell division protein FtsA		CDS	cell division protein FtsA		ftsA
+	1042237	1043394	1158	Cell division protein FtsZ (EC 3.4.24.-)	peg	gi|15644634|ref|NC_000915.1|_1042237_1043394		cell division protein FtsZ		CDS	cell division protein FtsZ		ftsZ
+	1044555	1044854	300	Membrane-associated zinc metalloprotease	peg	gi|15644634|ref|NC_000915.1|_1044555_1044854		Predicted membrane-associated Zn-dependent proteases 1		CDS	peptidase M50 family protein
+	1044799	1045137	339	Exodeoxyribonuclease VII large subunit (EC 3.1.11.6)	peg	gi|15644634|ref|NC_000915.1|_1044865_1045137		Exonuclease VII, large subunit		CDS	exonuclease VII, large subunit
+	1045596	1046204	609	FIG00711106: hypothetical protein	peg	gi|15644634|ref|NC_000915.1|_1045596_1046204		hypothetical protein		CDS	putative membrane protein
+	1046277	1046495	219	PZ17b	peg	gi|15644634|ref|NC_000915.1|_1046325_1046495		hypothetical protein		CDS	putative pZ17b
+	1046620	1046982	363	hypothetical protein	peg	gi|15644634|ref|NC_000915.1|_1046620_1046982		hypothetical protein		CDS	PZ18b domain protein		pz18b
+	1047054	1047878	825	Small-conductance mechanosensitive channel	peg	gi|15644634|ref|NC_000915.1|_1047054_1047878		Small-conductance mechanosensitive channel		CDS	mechanosensitive ion channel family protein
+	1047910	1048065	156	hypothetical protein	peg	gi|15644634|ref|NC_000915.1|_1047910_1048065					conserved hypothetical protein
+	1048165	1048380	216	FIG00710476: hypothetical protein	peg	gi|15644634|ref|NC_000915.1|_1048165_1048380		hypothetical protein		CDS	conserved hypothetical protein
-	1048714	1049427	714	FIG00712400: hypothetical protein	peg	gi|15644634|ref|NC_000915.1|_1049427_1048714		Domain of unknown function (DUF1887).		CDS	conserved hypothetical protein
-	1049510	1049722	213	FIG00712400: hypothetical protein	peg	gi|15644634|ref|NC_000915.1|_1049722_1049510					conserved hypothetical protein
+	1050812	1051045	234	hypothetical protein	peg	gi|15644634|ref|NC_000915.1|_1050857_1051045		hypothetical protein		CDS
-	1051052	1051480	429	IS605 transposase (tnpA)	peg	gi|15644634|ref|NC_000915.1|_1051480_1051052		Transposase and inactivated derivatives		CDS	transposase IS200 like family protein
+	1051550	1052833	1284	Mobile element protein	peg	gi|15644634|ref|NC_000915.1|_1051550_1052833		transposase, IS605 OrfB family, central region		CDS	transposase, IS605 OrfB family
+	1052882	1053595	714	hypothetical protein	peg	gi|15644634|ref|NC_000915.1|_1052882_1053595		hypothetical protein		CDS	conserved hypothetical protein
-	1053600	1054286	687	FIG00711849: hypothetical protein	peg	gi|15644634|ref|NC_000915.1|_1054286_1053600		hypothetical protein		CDS	conserved hypothetical protein
-	1054376	1054615	240	FIG00711849: hypothetical protein	peg	gi|15644634|ref|NC_000915.1|_1054615_1054376		hypothetical protein		CDS	conserved hypothetical protein
+	1054815	1055066	252	FIG00711516: hypothetical protein	peg	gi|15644634|ref|NC_000915.1|_1054815_1055066		hypothetical protein		CDS	conserved hypothetical protein
+	1055038	1055841	804	FIG00711588: hypothetical protein	peg	gi|15644634|ref|NC_000915.1|_1055038_1055841		Nucleotidyl transferase of unknown function (DUF1814).		CDS	conserved hypothetical protein
-	1056158	1057225	1068	integrase/recombinase (xerD)	peg	gi|15644634|ref|NC_000915.1|_1057225_1056158		Site-specific recombinase XerD		CDS	phage integrase family protein
-	1058373	1060199	1827	FIG00711698: hypothetical protein	peg	gi|15644634|ref|NC_000915.1|_1060199_1058373		Type IV secretory pathway, VirD2 components (relaxase)		CDS	putative relaxase
-	1060324	1061607	1284	Mobile element protein	peg	gi|15644634|ref|NC_000915.1|_1061607_1060324		transposase, IS605 OrfB family, central region		CDS	transposase, IS605 OrfB family
+	1061677	1062105	429	IS605 transposase (tnpA)	peg	gi|15644634|ref|NC_000915.1|_1061677_1062105		Transposase and inactivated derivatives		CDS	transposase IS200 like family protein
+	1062185	1062421	237	FIG00712149: hypothetical protein	peg	gi|15644634|ref|NC_000915.1|_1062185_1062421		hypothetical protein		CDS	putative adenine specific DNA methyltransferase
+	1062687	1063343	657	Plasmid partitioning protein ParA	peg	gi|15644634|ref|NC_000915.1|_1062687_1063343		plasmid segregation oscillating ATPase ParF		CDS	cobQ/CobB/MinD/ParA nucleotide binding domain protein
+	1063428	1063712	285	FIG00711125: hypothetical protein	peg	gi|15644634|ref|NC_000915.1|_1063428_1063712		plasmid segregation centromere-binding protein ParG		CDS	putative pZ8b
+	1063756	1064940	1185	FIG00710960: hypothetical protein	peg	gi|15644634|ref|NC_000915.1|_1063756_1064940		hypothetical protein		CDS	conserved hypothetical protein
-	1064965	1066077	1113	FIG00711093: hypothetical protein	peg	gi|15644634|ref|NC_000915.1|_1066077_1064965		hypothetical protein		CDS	conserved hypothetical protein
-	1066053	1066874	822	FIG00713118: hypothetical protein	peg	gi|15644634|ref|NC_000915.1|_1066874_1066053		Type IV secretory pathway, VirD2 components (relaxase)		CDS	relaxase/Mobilisation nuclease domain protein
+	1067156	1067470	315	FIG00711631: hypothetical protein	peg	gi|15644634|ref|NC_000915.1|_1067156_1067470		hypothetical protein		CDS	putative pZ11b
-	1068021	1068554	534	conjugal transfer protein (traG)	peg	gi|15644634|ref|NC_000915.1|_1068554_1068021		Type IV secretory pathway, VirD4 components		CDS	type IV secretory system Conjugative DNA transfer family protein
-	1068602	1069459	858	Mobile element protein	peg	gi|15644634|ref|NC_000915.1|_1069459_1068602		transposase, IS605 OrfB family, central region		CDS	transposase, IS605 OrfB family
-	1069456	1069929	474	Mobile element protein	peg	gi|15644634|ref|NC_000915.1|_1069929_1069456		Transposase and inactivated derivatives		CDS	helix-turn-helix domain protein
+	1069967	1070383	417	ISCco1, transposase orfA	peg	gi|15644634|ref|NC_000915.1|_1069967_1070383		Transposase and inactivated derivatives		CDS	transposase IS200 like family protein
-	1070508	1071068	561	integrase/recombinase (xerD)	peg	gi|15644634|ref|NC_000915.1|_1070942_1070508		Site-specific recombinase XerD		CDS	phage integrase family protein
-	1071019	1071303	285	integrase/recombinase (xerD)	peg	gi|15644634|ref|NC_000915.1|_1071303_1071019		hypothetical protein		CDS	putative integrase/recombinase
-	1072175	1072336	162							hypothetical protein
+	1072429	1074456	2028	Polyphosphate kinase (EC 2.7.4.1)	peg	gi|15644634|ref|NC_000915.1|_1072429_1074456		polyphosphate kinase 1	2.7.4.1	CDS	polyphosphate kinase 1	2.7.4.1	ppk1
+	1074493	1075548	1056	Dihydroorotate dehydrogenase (EC 1.3.3.1)	peg	gi|15644634|ref|NC_000915.1|_1074493_1075548		dihydroorotate oxidase A (EC 1.3.3.1)	1.3.98.1	CDS	dihydroorotate dehydrogenase	1.3.98.1	pyrD
+	1075545	1076879	1335	protease (pqqE)	peg	gi|15644634|ref|NC_000915.1|_1075545_1076879		Predicted Zn-dependent peptidases		CDS	peptidase M16 inactive domain protein
+	1076894	1077796	903	Dihydrodipicolinate synthase (EC 4.2.1.52)	peg	gi|15644634|ref|NC_000915.1|_1076894_1077796		dihydrodipicolinate synthase (EC 4.2.1.52)	4.2.1.52	CDS	dihydrodipicolinate synthase	4.2.1.52	dapA
+	1077793	1078581	789	3-oxoacyl-[acyl-carrier protein] reductase (EC 1.1.1.100)	peg	gi|15644634|ref|NC_000915.1|_1077811_1078581		Dehydrogenases with different specificities (related to short-chain alcohol dehydrogenases)	1.1.1.159	CDS	putative oxidoreductase
+	1078591	1079199	609	putative	peg	gi|15644634|ref|NC_000915.1|_1078591_1079199		hypothetical protein		CDS	putative membrane protein
+	1079196	1079735	540	CDP-diacylglycerol--glycerol-3-phosphate 3-phosphatidyltransferase (EC 2.7.8.5)	peg	gi|15644634|ref|NC_000915.1|_1079196_1079735		CDP-diacylglycerol--glycerol-3-phosphate 3-phosphatidyltransferase (EC 2.7.8.5)	2.7.8.5	CDS	CDP-diacylglycerol--glycerol-3-phosphate 3-phosphatidyltransferase	2.7.8.5	pgsA
+	1079950	1081392	1443	Lysine-specific permease	peg	gi|15644634|ref|NC_000915.1|_1079950_1081392		amino acid/polyamine/organocation transporter, APC superfamily (TC 2.A.3)		CDS	amino acid permease family protein
+	1081537	1082868	1332	HtrA protease/chaperone protein / Serine protease (Protease DO) (EC 3.4.21.-)	peg	gi|15644634|ref|NC_000915.1|_1081537_1082868		periplasmic serine protease, Do/DeqQ family	3.4.21.107	CDS	peptidase Do family protein	3.4.21.-
+	1082890	1084110	1221	2-C-methyl-D-erythritol 4-phosphate cytidylyltransferase (EC 2.7.7.60) / 2-C-methyl-D-erythritol 2,4-cyclodiphosphate synthase (EC 4.6.1.12)	peg	gi|15644634|ref|NC_000915.1|_1082890_1084110		2-C-methyl-D-erythritol 2,4-cyclodiphosphate synthase (EC 4.6.1.12)	2.7.7.60, 4.6.1.12	CDS	bifunctional enzyme IspD/IspF	4.6.1.12	ispDF
+	1084132	1085028	897	Possible two-component regulator	peg	gi|15644634|ref|NC_000915.1|_1084132_1085028		FOG: CheY-like receiver		CDS	response regulator
+	1085284	1086120	837	putative	peg	gi|15644634|ref|NC_000915.1|_1085284_1086120		5'-3' exonuclease (including N-terminal domain of PolI)	2.7.7.7	CDS	5'-3' exonuclease, N-terminal resolvase-like domain protein
-	1086215	1087465	1251	putative	peg	gi|15644634|ref|NC_000915.1|_1087465_1086215		hypothetical protein		CDS	conserved hypothetical protein
+	1087633	1088499	867	DnaJ-class molecular chaperone CbpA	peg	gi|15644634|ref|NC_000915.1|_1087633_1088499		DnaJ-class molecular chaperone with C-terminal Zn finger domain		CDS	putative curved-DNA binding protein
+	1088509	1088880	372	HspR, transcriptional repressor of DnaK operon	peg	gi|15644634|ref|NC_000915.1|_1088509_1088880		Predicted transcriptional regulators		CDS	heat shock transcriptional regulator		hspR
+	1088877	1090052	1176	ATPase, AAA family	peg	gi|15644634|ref|NC_000915.1|_1088877_1090052		Recombination protein MgsA		CDS	AAA domain family protein
+	1090212	1090664	453	Ferric uptake regulation protein FUR	peg	gi|15644634|ref|NC_000915.1|_1090212_1090664		Fe2+/Zn2+ uptake regulation proteins		CDS	ferric uptake regulation protein		fur
-	1090684	1091181	498	FIG00710586: hypothetical protein	peg	gi|15644634|ref|NC_000915.1|_1091127_1090684		Uncharacterized protein conserved in bacteria		CDS	conserved hypothetical protein
-	1091178	1091714	537	putative	peg	gi|15644634|ref|NC_000915.1|_1091714_1091178		Beta-galactosidase, beta subunit		CDS	conserved hypothetical protein
-	1091743	1092606	864	Flagellar motor switch protein FliN	peg	gi|15644634|ref|NC_000915.1|_1092606_1091743		flagellar motor switch protein FliN		CDS	putative flagellar motor switch protein
-	1092610	1093674	1065	Flagellar motor switch protein FliM	peg	gi|15644634|ref|NC_000915.1|_1093674_1092610		flagellar motor switch protein FliM		CDS	flagellar motor switch protein FliM		fliM
-	1093667	1094410	744	RNA polymerase sigma factor for flagellar operon	peg	gi|15644634|ref|NC_000915.1|_1094410_1093667		RNA polymerase, sigma 28 subunit, SigD/FliA/WhiG		CDS	RNA polymerase sigma factor, FliA/WhiG family protein
-	1094412	1094726	315	Motility integral membrane protein	peg	gi|15644634|ref|NC_000915.1|_1094726_1094412		hypothetical protein		CDS	conserved hypothetical protein
-	1094733	1095617	885	Flagellar synthesis regulator FleN	peg	gi|15644634|ref|NC_000915.1|_1095617_1094733		ATPases involved in chromosome partitioning		CDS	cobQ/CobB/MinD/ParA nucleotide binding domain protein
-	1095614	1096990	1377	Flagellar biosynthesis protein FlhF	peg	gi|15644634|ref|NC_000915.1|_1096990_1095614		flagellar biosynthetic protein FlhF		CDS	flagellar biosynthesis protein FlhF		flhF
-	1096987	1097475	489	2-amino-4-hydroxy-6-hydroxymethyldihydropteridine pyrophosphokinase (EC 2.7.6.3)	peg	gi|15644634|ref|NC_000915.1|_1097475_1096987		2-amino-4-hydroxy-6-hydroxymethyldihydropteridine pyrophosphokinase	2.7.6.3	CDS	2-amino-4-hydroxy-6-hydroxymethyldihydropteridine diphosphokinase	2.7.6.3	folK
-	1097475	1098548	1074	Aminopeptidase YpdF (MP-, MA-, MS-, AP-, NP- specific)	peg	gi|15644634|ref|NC_000915.1|_1098548_1097475		Xaa-Pro aminopeptidase	3.4.11.9	CDS	metallopeptidase M24 family protein
-	1098562	1099065	504	3-dehydroquinate dehydratase II (EC 4.2.1.10)	peg	gi|15644634|ref|NC_000915.1|_1099065_1098562		3-dehydroquinate dehydratase (EC 4.2.1.10)	4.2.1.10	CDS	3-dehydroquinate dehydratase, type II	4.2.1.10	aroQ
-	1099194	1100483	1290	putative	peg	gi|15644634|ref|NC_000915.1|_1100483_1099194		Lipid A core - O-antigen ligase and related enzymes		CDS	O-Antigen ligase family protein
-	1100514	1100786	273	SSU ribosomal protein S15p (S13e)	peg	gi|15644634|ref|NC_000915.1|_1100786_1100514		SSU ribosomal protein S15P		CDS	ribosomal protein S15		rpsO
+	1100927	1103128	2202	Flagellar biosynthesis protein FlhA	peg	gi|15644634|ref|NC_000915.1|_1100927_1103128		flagellar biosynthesis protein FlhA		CDS	flagellar biosynthesis protein FlhA		flhA
+	1103159	1104202	1044	3'-to-5' oligoribonuclease B, Bacillus type	peg	gi|15644634|ref|NC_000915.1|_1103159_1104202		Predicted phosphohydrolase (DHH superfamily)		CDS	conserved hypothetical protein
-	1104745	1105416	672	Two-component response regulator	peg	gi|15644634|ref|NC_000915.1|_1105416_1104745		Response regulators consisting of a CheY-like receiver domain and a winged-helix DNA-binding domain		CDS	response regulator
-	1105773	1106885	1113	Predicted phosphohydrolase	peg	gi|15644634|ref|NC_000915.1|_1106885_1105773		Predicted phosphohydrolases		CDS	conserved hypothetical protein
+	1107083	1109071	1989	Acetyl-coenzyme A synthetase (EC 6.2.1.1)	peg	gi|15644634|ref|NC_000915.1|_1107083_1109071		acetyl-coenzyme A synthetase (EC 6.2.1.1)	6.2.1.1	CDS	acetate--CoA ligase	6.2.1.1	acs
-	1109179	1109619	441	FIG000325: clustered with transcription termination protein NusA	peg	gi|15644634|ref|NC_000915.1|_1109619_1109179		Uncharacterized protein conserved in bacteria		CDS	conserved hypothetical protein
-	1109612	1109947	336	Ribosome-binding factor A	peg	gi|15644634|ref|NC_000915.1|_1109947_1109612		ribosome-binding factor A		CDS	ribosome-binding factor A		rbfA
-	1109947	1112781	2835	Translation initiation factor 2	peg	gi|15644634|ref|NC_000915.1|_1112781_1109947		bacterial translation initiation factor 2 (bIF-2)		CDS	translation initiation factor IF-2		infB
-	1112778	1113047	270	FIG00710295: hypothetical protein	peg	gi|15644634|ref|NC_000915.1|_1113032_1112778		Predicted nucleic-acid-binding protein implicated in transcription termination		CDS	conserved hypothetical protein
-	1113019	1113900	882	Homoserine kinase (EC 2.7.1.39)	peg	gi|15644634|ref|NC_000915.1|_1113900_1113019		homoserine kinase (EC 2.7.1.39)	2.7.1.39	CDS	homoserine kinase	2.7.1.39	thrB
-	1113954	1114427	474	Inactive homolog of metal-dependent proteases, putative molecular chaperone	peg	gi|15644634|ref|NC_000915.1|_1114427_1113954		hypothetical protein		CDS	putative universal bacterial protein YeaZ
-	1114449	1115336	888	UDP-3-O-[3-hydroxymyristoyl] N-acetylglucosamine deacetylase (EC 3.5.1.-)	peg	gi|15644634|ref|NC_000915.1|_1115336_1114449		UDP-3-O-[3-hydroxymyristoyl] N-acetylglucosamine deacetylase (EC 3.5.1.108)	3.5.1.108	CDS	UDP-3-O-[3-hydroxymyristoyl] N-acetylglucosamine deacetylase	3.5.1.-	lpxC
-	1115333	1115920	588	Probable septum site-determining protein minC	peg	gi|15644634|ref|NC_000915.1|_1115920_1115333		Septum formation inhibitor		CDS	septum formation inhibitor MinC, C-terminal domain protein
-	1115923	1117245	1323	FIG00711593: hypothetical protein	peg	gi|15644634|ref|NC_000915.1|_1117245_1115923		Membrane proteins related to metalloendopeptidases		CDS	conserved hypothetical protein
-	1117255	1118199	945	FIG146085: 3'-to-5' oligoribonuclease A, Bacillus type	peg	gi|15644634|ref|NC_000915.1|_1118199_1117255		Helicobacter outer membrane protein.		CDS	helicobacter outer membrane family protein
-	1118208	1119050	843	H. pylori predicted coding region HP1056	peg	gi|15644634|ref|NC_000915.1|_1119050_1118208		Helicobacter outer membrane protein.		CDS	helicobacter outer membrane family protein
-	1119040	1119762	723	FIG00710146: hypothetical protein	peg	gi|15644634|ref|NC_000915.1|_1119762_1119040		hypothetical protein		CDS	conserved hypothetical protein
+	1119911	1120723	813	3-methyl-2-oxobutanoate hydroxymethyltransferase (EC 2.1.2.11)	peg	gi|15644634|ref|NC_000915.1|_1119911_1120723		ketopantoate hydroxymethyltransferase (EC 2.1.2.11)	2.1.2.11	CDS	3-methyl-2-oxobutanoate hydroxymethyltransferase	2.1.2.11	panB
+	1120723	1121733	1011	Holliday junction DNA helicase RuvB	peg	gi|15644634|ref|NC_000915.1|_1120723_1121733		Holliday junction DNA helicase subunit RuvB	3.6.4.12	CDS	holliday junction DNA helicase RuvB	3.6.4.12	ruvB
+	1121801	1122283	483	Twin-arginine translocation protein TatB	peg	gi|15644634|ref|NC_000915.1|_1121801_1122283		twin arginine-targeting protein translocase TatB		CDS	twin arginine-targeting protein translocase TatB		tatB
+	1122276	1123037	762	Twin-arginine translocation protein TatC	peg	gi|15644634|ref|NC_000915.1|_1122276_1123037		Sec-independent protein translocase TatC		CDS	twin arginine-targeting protein translocase TatC		tatC
+	1123038	1124075	1038	S-adenosylmethionine:tRNA ribosyltransferase-isomerase (EC 5.-.-.-)	peg	gi|15644634|ref|NC_000915.1|_1123038_1124075		S-adenosylmethionine:tRNA ribosyltransferase-isomerase	5.-	CDS	tRNA ribosyltransferase-isomerase	5.-.-.-	queA
+	1124072	1124608	537	rRNA small subunit 7-methylguanosine (m7G) methyltransferase GidB	peg	gi|15644634|ref|NC_000915.1|_1124072_1124608		16S rRNA m(7)G-527 methyltransferase (EC 2.1.1.170)	2.1.1.170	CDS	16S rRNA (guanine(527)-N(7))-methyltransferase GidB	2.1.1.170	gidB
+	1124602	1124832	231	hypothetical protein	peg	gi|15644634|ref|NC_000915.1|_1124602_1124832		hypothetical protein		CDS	conserved hypothetical protein
+	1124835	1125242	408	FIG00710407: hypothetical protein	peg	gi|15644634|ref|NC_000915.1|_1124835_1125242		hypothetical protein		CDS	conserved hypothetical protein
-	1125375	1125977	603	Outer membrane protein	peg	gi|15644634|ref|NC_000915.1|_1125947_1125375		Helicobacter outer membrane protein.		CDS	helicobacter outer membrane family protein
+	1126268	1126642	375	Chemotaxis regulator - transmits chemoreceptor signals to flagelllar motor components CheY	peg	gi|15644634|ref|NC_000915.1|_1126301_1126642		Response regulator containing CheY-like receiver, AAA-type ATPase, and DNA-binding domains		CDS	conserved hypothetical protein
+	1126643	1127644	1002	Ribosomal protein L11 methyltransferase (EC 2.1.1.-)	peg	gi|15644634|ref|NC_000915.1|_1126643_1127644		[LSU ribosomal protein L11P]-lysine N-methyltransferase (EC 2.1.1.-)	2.1.1.-	CDS	ribosomal protein L11 methyltransferase	2.1.1.-	prmA
+	1127653	1129551	1899	Cell division protein FtsH (EC 3.4.24.-)	peg	gi|15644634|ref|NC_000915.1|_1127653_1129551		membrane protease FtsH catalytic subunit (EC 3.4.24.-)	3.4.24.-	CDS	ATP-dependent zinc metalloprotease FtsH	3.4.24.-	ftsH
+	1129554	1129808	255	putative	peg	gi|15644634|ref|NC_000915.1|_1129554_1129808					conserved hypothetical protein
+	1129798	1130511	714	CDP-diacylglycerol--serine O-phosphatidyltransferase (EC 2.7.8.8)	peg	gi|15644634|ref|NC_000915.1|_1129798_1130511		CDP-diacylglycerol--serine O-phosphatidyltransferase (EC 2.7.8.8)	2.7.8.8	CDS	CDP-diacylglycerol-serine O-phosphatidyltransferase	2.7.8.8	pssA
+	1130508	1132745	2238	Lead, cadmium, zinc and mercury transporting ATPase (EC 3.6.3.3) (EC 3.6.3.5); Copper-translocating P-type ATPase (EC 3.6.3.4)	peg	gi|15644634|ref|NC_000915.1|_1130508_1132745		copper-(or silver)-translocating P-type ATPase	3.6.3.4	CDS	copper-translocating P-type ATPase	3.6.3.4
+	1132746	1132946	201	COP associated protein	peg	gi|15644634|ref|NC_000915.1|_1132746_1132946		copper ion binding protein		CDS	COP-associated protein		copP
+	1133091	1133879	789	FIG00712616: hypothetical protein	peg	gi|15644634|ref|NC_000915.1|_1133091_1133879		hypothetical protein		CDS	putative putative
-	1133935	1135251	1317	putative periplasmic protein	peg	gi|15644634|ref|NC_000915.1|_1135251_1133935		hypothetical protein		CDS	putative purine nucleoside phosphorylase
+	1135386	1135901	516	FIG00710755: hypothetical protein	peg	gi|15644634|ref|NC_000915.1|_1135386_1135901		hypothetical protein		CDS	conserved hypothetical protein
-	1135905	1136900	996	HoxN/HupN/NixA family nickel/cobalt transporter	peg	gi|15644634|ref|NC_000915.1|_1136900_1135905		high-affinity nickel-transporter, HoxN/HupN/NixA family		CDS	high-affinity nickel-transport protein nixA		nixA
-	1136958	1137644	687	FIG00711669: hypothetical protein	peg	gi|15644634|ref|NC_000915.1|_1137644_1136958		hypothetical protein		CDS	conserved hypothetical protein
-	1137673	1138785	1113	FIG00712041: hypothetical protein	peg	gi|15644634|ref|NC_000915.1|_1138785_1137673		Predicted ATPases		CDS	AAA ATPase domain protein
-	1138896	1139465	570	putative	peg	gi|15644634|ref|NC_000915.1|_1139465_1138896		Predicted endonuclease distantly related to archaeal Holliday junction resolvase and Mrr-like restriction enzymes		CDS	restriction endonuclease family protein
-	1139469	1140092	624	putative	peg	gi|15644634|ref|NC_000915.1|_1140092_1139469		hypothetical protein		CDS	neuraminyllactose-binding hemagglutinin family protein
-	1140086	1141741	1656	Phospholipid-lipopolysaccharide ABC transporter	peg	gi|15644634|ref|NC_000915.1|_1141741_1140086		ABC-type multidrug transport system, ATPase and permease components	3.6.3.-	CDS	ABC transporter family protein
-	1141833	1143272	1440	Outer membrane protein	peg	gi|15644634|ref|NC_000915.1|_1143272_1141833		Putative outer membrane protein.		CDS	outer membrane family protein
-	1143527	1144450	924	Aspartate carbamoyltransferase (EC 2.1.3.2)	peg	gi|15644634|ref|NC_000915.1|_1144450_1143527		aspartate carbamoyltransferase (EC 2.1.3.2)	2.1.3.2	CDS	aspartate carbamoyltransferase	2.1.3.2	pyrB
+	1144517	1145032	516	putative	peg	gi|15644634|ref|NC_000915.1|_1144517_1145032		hypothetical protein		CDS	conserved hypothetical protein
+	1145032	1145739	708	RNA binding methyltransferase FtsJ like	peg	gi|15644634|ref|NC_000915.1|_1145032_1145739		hemolysin TlyA family protein		CDS	hemolysin TlyA family protein
+	1145705	1146547	843	Riboflavin kinase (EC 2.7.1.26) / FMN adenylyltransferase (EC 2.7.7.2)	peg	gi|15644634|ref|NC_000915.1|_1145705_1146547		riboflavin kinase/FMN adenylyltransferase	2.7.1.26, 2.7.7.2	CDS	riboflavin biosynthesis protein RibF	2.7.1.26	ribF
+	1146594	1148519	1926	Transketolase (EC 2.2.1.1)	peg	gi|15644634|ref|NC_000915.1|_1146594_1148519		transketolase (EC 2.2.1.1)	2.2.1.1	CDS	transketolase	2.2.1.1	tkt
+	1148516	1150852	2337	FIG00710462: hypothetical protein	peg	gi|15644634|ref|NC_000915.1|_1148516_1150852		Inactivated superfamily I helicase		CDS	conserved hypothetical protein
+	1150849	1153416	2568	Cell division protein FtsK	peg	gi|15644634|ref|NC_000915.1|_1150849_1153416		DNA segregation ATPase FtsK/SpoIIIE and related proteins		CDS	ftsK/SpoIIIE family protein
+	1153676	1154956	1281	dicarboxylic acid transporter PcaT	peg	gi|15644634|ref|NC_000915.1|_1153676_1154956		Arabinose efflux permease		CDS	sugar (and other) transporter family protein
+	1155009	1155818	810	Flagellar basal-body rod protein FlgG	peg	gi|15644634|ref|NC_000915.1|_1155009_1155818		fagellar hook-basal body proteins		CDS	flagellar basal-body rod protein		flgG2
-	1156050	1156262	213	FIG00710964: hypothetical protein	peg	gi|15644634|ref|NC_000915.1|_1156262_1156050					conserved hypothetical protein
-	1156724	1158007	1284	Mobile element protein	peg	gi|15644634|ref|NC_000915.1|_1158007_1156724		transposase, IS605 OrfB family, central region		CDS	transposase, IS605 OrfB family
+	1156417	1156755	339	hypothetical protein	peg	gi|15644634|ref|NC_000915.1|_1156435_1156755		hypothetical protein		CDS	conserved hypothetical protein
+	1158077	1158505	429	IS605 transposase (tnpA)	peg	gi|15644634|ref|NC_000915.1|_1158077_1158505		Transposase and inactivated derivatives		CDS	transposase IS200 like family protein
-	1158719	1159591	873	TETRATRICOPEPTIDE REPEAT FAMILY PROTEIN	peg	gi|15644634|ref|NC_000915.1|_1159591_1158719		FOG: TPR repeat, SEL1 subfamily		CDS	putative beta-lactamase hcpC
-	1159661	1160287	627	4-hydroxy-2-oxoglutarate aldolase (EC 4.1.3.16) @ 2-dehydro-3-deoxyphosphogluconate aldolase (EC 4.1.2.14)	peg	gi|15644634|ref|NC_000915.1|_1160287_1159661		2-keto-3-deoxy-phosphogluconate aldolase (EC 4.1.2.14)	4.1.2.14, 4.1.3.16	CDS	KHG/KDPG aldolase	4.1.2.14	eda
-	1160306	1162132	1827	Phosphogluconate dehydratase (EC 4.2.1.12)	peg	gi|15644634|ref|NC_000915.1|_1162132_1160306		6-phosphogluconate dehydratase (EC 4.2.1.12)	4.2.1.12	CDS	phosphogluconate dehydratase	4.2.1.12	edd
+	1162198	1163475	1278	Glucose-6-phosphate 1-dehydrogenase (EC 1.1.1.49)	peg	gi|15644634|ref|NC_000915.1|_1162198_1163475		glucose-6-phosphate 1-dehydrogenase (EC 1.1.1.49)	1.1.1.49	CDS	glucose-6-phosphate dehydrogenase, NAD binding domain protein
+	1163486	1164169	684	6-phosphogluconolactonase (EC 3.1.1.31), eukaryotic type	peg	gi|15644634|ref|NC_000915.1|_1163486_1164169		6-phosphogluconolactonase (EC 3.1.1.31)	3.1.1.31	CDS	6-phosphogluconolactonase	3.1.1.31	pgl
+	1164156	1165166	1011	Glucokinase (EC 2.7.1.2)	peg	gi|15644634|ref|NC_000915.1|_1164156_1165166		glucokinase (EC 2.7.1.2)	2.7.1.2	CDS	glucokinase	2.7.1.2	glk
+	1165328	1166374	1047	Cinnamyl alcohol dehydrogenase/reductase (EC 1.1.1.195) @ Alcohol dehydrogenase (EC 1.1.1.1)	peg	gi|15644634|ref|NC_000915.1|_1165328_1166374		Zn-dependent alcohol dehydrogenases	1.-	CDS	zinc-binding dehydrogenase family protein
-	1166386	1167681	1296	putative lipopolysaccharide biosynthesis protein	peg	gi|15644634|ref|NC_000915.1|_1167681_1166386		Lipopolysaccharide biosynthesis proteins, LPS:glycosyltransferases		CDS	glycosyl transferase 8 family protein
+	1167872	1169179	1308	putative	peg	gi|15644634|ref|NC_000915.1|_1167872_1169179		hypothetical protein		CDS	conserved hypothetical protein
-	1169186	1169848	663	putative Outer membrane protein	peg	gi|15644634|ref|NC_000915.1|_1169848_1169186		Helicobacter outer membrane protein.		CDS	helicobacter outer membrane family protein
+	1170138	1170698	561	Pyruvate:ferredoxin oxidoreductase, gamma subunit (EC 1.2.7.1)	peg	gi|15644634|ref|NC_000915.1|_1170138_1170698		2-oxoacid:acceptor oxidoreductase, gamma subunit, pyruvate/2-ketoisovalerate family	1.2.7.1	CDS	pyruvate synthase subunit porC	1.2.7.1	porC
+	1170714	1171106	393	Pyruvate:ferredoxin oxidoreductase, delta subunit (EC 1.2.7.1)	peg	gi|15644634|ref|NC_000915.1|_1170714_1171106		2-oxoacid:acceptor oxidoreductase, delta subunit, pyruvate/2-ketoisovalerate family	1.2.7.1	CDS	acceptor oxidoreductase, delta subunit, pyruvate/2-ketoisovalerate family protein
+	1171116	1172339	1224	Pyruvate:ferredoxin oxidoreductase, alpha subunit (EC 1.2.7.1)	peg	gi|15644634|ref|NC_000915.1|_1171116_1172339		Pyruvate:ferredoxin oxidoreductase and related 2-oxoacid:ferredoxin oxidoreductases, alpha subunit	1.2.7.1	CDS	pyruvate synthase subunit porA	1.2.7.1	porA
+	1172352	1173296	945	Pyruvate:ferredoxin oxidoreductase, beta subunit (EC 1.2.7.1)	peg	gi|15644634|ref|NC_000915.1|_1172352_1173296		Pyruvate:ferredoxin oxidoreductase and related 2-oxoacid:ferredoxin oxidoreductases, beta subunit	1.2.7.1	CDS	thiamine pyrophosphate enzyme, C-terminal TPP binding domain protein
+	1173406	1174728	1323	Adenylosuccinate lyase (EC 4.3.2.2)	peg	gi|15644634|ref|NC_000915.1|_1173406_1174728		Adenylosuccinate lyase (EC 4.3.2.2)	4.3.2.2	CDS	adenylosuccinate lyase	4.3.2.2	purB
+	1174794	1175627	834	putative Outer membrane protein	peg	gi|15644634|ref|NC_000915.1|_1174794_1175627		Helicobacter outer membrane protein.		CDS	helicobacter outer membrane family protein
-	1175638	1177614	1977	Excinuclease ABC subunit B	peg	gi|15644634|ref|NC_000915.1|_1177614_1175638		Excinuclease ABC subunit B		CDS	excinuclease ABC subunit B	3.1.25.-	uvrB
-	1177684	1178370	687	FIG00710908: hypothetical protein	peg	gi|15644634|ref|NC_000915.1|_1178370_1177684		hypothetical protein		CDS	conserved hypothetical protein
-	1178384	1181257	2874	FIG00710333: hypothetical protein	peg	gi|15644634|ref|NC_000915.1|_1181257_1178384		Protein of unknown function (DUF3519).		CDS	conserved hypothetical protein
-	1181667	1182437	771	TETRATRICOPEPTIDE REPEAT FAMILY PROTEIN	peg	gi|15644634|ref|NC_000915.1|_1182437_1181667		FOG: TPR repeat, SEL1 subfamily		CDS	sel1 repeat family protein
-	1182706	1184409	1704	Gamma-glutamyltranspeptidase (EC 2.3.2.2)	peg	gi|15644634|ref|NC_000915.1|_1184409_1182706		gamma-glutamyltransferase 1 (EC:2.3.2.2). Threonine peptidase. MEROPS family T03	2.3.2.2	CDS	gamma-glutamyltransferase	2.3.2.2	ggt
-	1184620	1186440	1821	Flagellar hook-associated protein FlgK	peg	gi|15644634|ref|NC_000915.1|_1186440_1184620		flagellar hook-associated protein FlgK		CDS	flagellar hook-associated protein FlgK		flgK
-	1186442	1186876	435	FIG00710673: hypothetical protein	peg	gi|15644634|ref|NC_000915.1|_1186876_1186442		hypothetical protein		CDS	conserved hypothetical protein
-	1187005	1187961	957	DNA-cytosine methyltransferase (EC 2.1.1.37)	peg	gi|15644634|ref|NC_000915.1|_1187961_1187005		DNA-methyltransferase (dcm)	2.1.1.37	CDS	DNA (cytosine-5-)-methyltransferase family protein	2.1.1.37	dcm
-	1188105	1188308	204	FlgM protein	peg	gi|15644634|ref|NC_000915.1|_1188308_1188105		Anti-sigma-28 factor, FlgM.		CDS	anti-sigma-28 factor, FlgM family protein
-	1188372	1188578	207	FIG00710166: hypothetical protein	peg	gi|15644634|ref|NC_000915.1|_1188578_1188372		hypothetical protein		CDS	conserved hypothetical protein
-	1188610	1189167	558	FKBP-type peptidyl-prolyl cis-trans isomerase SlyD (EC 5.2.1.8)	peg	gi|15644634|ref|NC_000915.1|_1189167_1188610		FKBP-type peptidyl prolyl cis-trans isomerase/Apo-metallochaperone SlyD	5.2.1.8	CDS	FKBP-type peptidyl-prolyl cis-trans isomerase slyD	5.2.1.8	slyD
-	1189154	1190149	996	TPR repeat containing exported protein; Putative periplasmic protein contains a protein prenylyltransferase domain	peg	gi|15644634|ref|NC_000915.1|_1190149_1189154		Uncharacterized protein conserved in bacteria		CDS	tetratricopeptide repeat family protein
-	1190157	1190696	540	putative Outer membrane protein	peg	gi|15644634|ref|NC_000915.1|_1190615_1190157		Outer membrane protein and related peptidoglycan-associated (lipo)proteins		CDS	ompA family protein
-	1190763	1192016	1254	tolB protein precursor, periplasmic protein involved in the tonb-independent uptake of group A colicins	peg	gi|15644634|ref|NC_000915.1|_1192016_1190763		Periplasmic component of the Tol biopolymer transport system		CDS	tol-Pal system beta propeller repeat protein TolB		tolB
-	1192013	1192594	582	TonB-like; putative TolA function	peg	gi|15644634|ref|NC_000915.1|_1192594_1192013		TonB C terminal.		CDS	tonB C terminal family protein
-	1192584	1192838	255	TonB-like; putative TolA function	peg	gi|15644634|ref|NC_000915.1|_1192838_1192584		hypothetical protein		CDS	conserved hypothetical protein
-	1192857	1193258	402	Biopolymer transport protein ExbD/TolR	peg	gi|15644634|ref|NC_000915.1|_1193258_1192857		Cell division and transport-associated protein TolR (TC 2.C.1.2.1)		CDS	exbD/tolR family transport protein		exbD3
-	1193311	1193880	570	MotA/TolQ/ExbB proton channel family protein	peg	gi|15644634|ref|NC_000915.1|_1193880_1193311		Cell division and transport-associated protein TolQ (TC 2.C.1.2.1)		CDS	motA/TolQ/ExbB proton channel family protein
-	1193891	1194262	372	ATP synthase epsilon chain (EC 3.6.3.14)	peg	gi|15644634|ref|NC_000915.1|_1194262_1193891		ATP synthase F1 subcomplex epsilon subunit	3.6.3.14	CDS	ATP synthase F1, epsilon subunit	3.6.3.14	atpC
-	1194273	1195682	1410	ATP synthase beta chain (EC 3.6.3.14)	peg	gi|15644634|ref|NC_000915.1|_1195682_1194273		ATP synthase, F1 beta subunit	3.6.3.14	CDS	ATP synthase F1, beta subunit	3.6.3.14	atpD
-	1195705	1196610	906	ATP synthase gamma chain (EC 3.6.3.14)	peg	gi|15644634|ref|NC_000915.1|_1196610_1195705		ATP synthase, F1 gamma subunit	3.6.3.14	CDS	ATP synthase F1, gamma subunit	3.6.3.14	atpG
-	1196625	1198136	1512	ATP synthase alpha chain (EC 3.6.3.14)	peg	gi|15644634|ref|NC_000915.1|_1198136_1196625		ATP synthase F1 subcomplex alpha subunit	3.6.3.14	CDS	ATP synthase F1, alpha subunit	3.6.3.14	atpA
-	1198157	1198699	543	ATP synthase delta chain (EC 3.6.3.14)	peg	gi|15644634|ref|NC_000915.1|_1198699_1198157		F0F1-type ATP synthase, delta subunit (mitochondrial oligomycin sensitivity protein)	3.6.3.14	CDS	ATP synthase delta (OSCP) subunit
-	1198700	1199215	516	ATP synthase B chain (EC 3.6.3.14)	peg	gi|15644634|ref|NC_000915.1|_1199215_1198700		F0F1-type ATP synthase, subunit b	3.6.3.14	CDS	ATP synthase B/B' CF family protein
-	1199219	1199653	435	ATP synthase B' chain (EC 3.6.3.14)	peg	gi|15644634|ref|NC_000915.1|_1199653_1199219		F0F1-type ATP synthase, subunit b	3.6.3.14	CDS	ATP synthase B/B' CF family protein
-	1199764	1200636	873	Chromosome (plasmid) partitioning protein ParB / Stage 0 sporulation protein J	peg	gi|15644634|ref|NC_000915.1|_1200636_1199764		chromosome segregation DNA-binding protein		CDS	parB/RepB/Spo0J family partition domain protein
-	1200639	1201433	795	Chromosome (plasmid) partitioning protein ParA	peg	gi|15644634|ref|NC_000915.1|_1201433_1200639		chromosome segregation ATPase		CDS	cobQ/CobB/MinD/ParA nucleotide binding domain protein
-	1201436	1202074	639	Biotin-protein ligase (EC 6.3.4.15)	peg	gi|15644634|ref|NC_000915.1|_1202074_1201436		birA, biotin-[acetyl-CoA-carboxylase] ligase region	6.3.4.15	CDS	biotin--[acetyl-CoA-carboxylase] ligase	6.3.4.15
-	1202071	1202982	912	Methionyl-tRNA formyltransferase (EC 2.1.2.9)	peg	gi|15644634|ref|NC_000915.1|_1202982_1202071		methionyl-tRNA formyltransferase (EC 2.1.2.9)	2.1.2.9	CDS	methionyl-tRNA formyltransferase	2.1.2.9	fmt
-	1203006	1205279	2274	trans-Golgi membrane protein p230	peg	gi|15644634|ref|NC_000915.1|_1205279_1203006		Uncharacterized protein conserved in bacteria		CDS	AAA domain protein
-	1205325	1206626	1302	FIG00711003: hypothetical protein	peg	gi|15644634|ref|NC_000915.1|_1206626_1205325		Uncharacterized protein conserved in bacteria		CDS	conserved hypothetical protein
-	1207259	1207552	294	hypothetical protein	peg	gi|15644634|ref|NC_000915.1|_1207552_1207259					putative membrane protein
+	1207118	1207270	153	FIG00710800: hypothetical protein	peg	gi|15644634|ref|NC_000915.1|_1207118_1207270					conserved hypothetical protein
-	1207582	1209081	1500
-	1207675	1209063	1389
-	1209831	1210094	264	FIG00710802: hypothetical protein	peg	gi|15644634|ref|NC_000915.1|_1210067_1209831		hypothetical protein		CDS	conserved hypothetical protein
-	1210202	1210714	513	FIG00710768: hypothetical protein	peg	gi|15644634|ref|NC_000915.1|_1210714_1210202		hypothetical protein		CDS	putative putative
-	1211231	1211587	357	LSU ribosomal protein L19p	peg	gi|15644634|ref|NC_000915.1|_1211587_1211231		ribosomal protein L19, bacterial type		CDS	ribosomal protein L19		rplS
-	1211609	1212298	690	tRNA (Guanine37-N1) -methyltransferase (EC 2.1.1.31)	peg	gi|15644634|ref|NC_000915.1|_1212298_1211609		tRNA (Guanine37-N(1)-) methyltransferase (EC 2.1.1.31)		CDS	tRNA (guanine(37)-N(1))-methyltransferase		trmD
-	1212299	1212853	555	16S rRNA processing protein RimM	peg	gi|15644634|ref|NC_000915.1|_1212853_1212299		16S rRNA processing protein RimM		CDS	16S rRNA processing protein RimM		rimM
-	1212854	1213201	348	KH domain RNA binding protein YlqC	peg	gi|15644634|ref|NC_000915.1|_1213201_1212854		Predicted RNA-binding protein (contains KH domain)		CDS	KH domain protein
-	1213218	1213448	231	SSU ribosomal protein S16p	peg	gi|15644634|ref|NC_000915.1|_1213448_1213218		SSU ribosomal protein S16P		CDS	ribosomal protein S16		rpsP
-	1213522	1214868	1347	Signal recognition particle, subunit Ffh SRP54 (TC 3.A.5.1.1)	peg	gi|15644634|ref|NC_000915.1|_1214868_1213522		signal recognition particle subunit FFH/SRP54 (srp54)		CDS	signal recognition particle protein		ffh
-	1214883	1217507	2625	Valyl-tRNA synthetase (EC 6.1.1.9)	peg	gi|15644634|ref|NC_000915.1|_1217501_1214883		valyl-tRNA synthetase (EC 6.1.1.9)	6.1.1.9	CDS	valine--tRNA ligase	6.1.1.9	valS
+	1217638	1218045	408	Flagellar assembly factor FliW	peg	gi|15644634|ref|NC_000915.1|_1217638_1218045		Uncharacterized protein conserved in bacteria		CDS	flagellar assembly factor FliW 2		fliW2
+	1218057	1219118	1062	UDP-N-acetylglucosamine--N-acetylmuramyl-(pentapeptide) pyrophosphoryl-undecaprenol N-acetylglucosamine transferase (EC 2.4.1.227)	peg	gi|15644634|ref|NC_000915.1|_1218057_1219118		UDP-N-acetylglucosamine-N-acetylmuramylpentapeptide N-acetylglucosamine transferase	2.4.1.227	CDS	undecaprenyldiphospho-muramoylpentapeptide beta-N-acetylglucosaminyltransferase	2.4.1.227	murG
+	1219226	1221316	2091	putative Outer membrane protein	peg	gi|15644634|ref|NC_000915.1|_1219226_1221316		Helicobacter outer membrane protein.		CDS	helicobacter outer membrane family protein
+	1221339	1225031	3693	putative Outer membrane protein	peg	gi|15644634|ref|NC_000915.1|_1221414_1225031		Helicobacter outer membrane protein.		CDS	helicobacter outer membrane family protein
+	1225045	1225818	774	Pyrroline-5-carboxylate reductase (EC 1.5.1.2)	peg	gi|15644634|ref|NC_000915.1|_1225045_1225818		pyrroline-5-carboxylate reductase (EC 1.5.1.2)	1.5.1.2	CDS	pyrroline-5-carboxylate reductase	1.5.1.2	proC
+	1225846	1226379	534	putative cAMP-induced cell filamentation protein	peg	gi|15644634|ref|NC_000915.1|_1225846_1226379		Protein involved in cell division		CDS	fic/DOC family protein
-	1226470	1226892	423	Metal-dependent hydrolase YbeY, involved in rRNA and/or ribosome maturation and assembly	peg	gi|15644634|ref|NC_000915.1|_1226892_1226470		metalloprotein, YbeY/UPF0054 family		CDS	conserved hypothetical protein
-	1226947	1227441	495	Flavodoxin 1	peg	gi|15644634|ref|NC_000915.1|_1227441_1226947		flavodoxin, long chain		CDS	flavodoxin
-	1227531	1228112	582	DedA family protein	peg	gi|15644634|ref|NC_000915.1|_1228112_1227531		Uncharacterized membrane-associated protein		CDS	conserved hypothetical protein
+	1228239	1228430	192	putative component of cation transport for cbb3-type oxidase	peg	gi|15644634|ref|NC_000915.1|_1228239_1228430		cytochrome oxidase maturation protein, cbb3-type		CDS	cytochrome oxidase maturation protein, cbb3-type		ccoS
+	1228455	1229429	975	Thioredoxin reductase (EC 1.8.1.9)	peg	gi|15644634|ref|NC_000915.1|_1228455_1229429		Thioredoxin reductase	1.8.1.9	CDS	pyridine nucleotide-disulfide oxidoreductase family protein
-	1229436	1230596	1161	tetracycline resistance protein tetA(P), putative	peg	gi|15644634|ref|NC_000915.1|_1230596_1229436		Arabinose efflux permease		CDS	major Facilitator Superfamily protein
+	1230660	1232297	1638	Glucose-6-phosphate isomerase (EC 5.3.1.9)	peg	gi|15644634|ref|NC_000915.1|_1230660_1232297		glucose-6-phosphate isomerase (EC 5.3.1.9)	5.3.1.9	CDS	phosphoglucose isomerase family protein
+	1232603	1234018	1416	Outer membrane protein	peg	gi|15644634|ref|NC_000915.1|_1232603_1234018		Putative outer membrane protein.		CDS	outer membrane family protein
-	1234296	1236359	2064	Carbon starvation protein A	peg	gi|15644634|ref|NC_000915.1|_1236359_1234296		Carbon starvation protein, predicted membrane protein		CDS	carbon starvation CstA family protein
+	1236572	1237225	654	Polar amino acid ABC uptake transporter membrane-spanning protein	peg	gi|15644634|ref|NC_000915.1|_1236572_1237225		amino acid ABC transporter membrane protein 1, PAAT family (TC 3.A.1.3.-)		CDS	amino ABC transporter, permease , 3-TM region, His/Glu/Gln/Arg/opine family domain protein
+	1237227	1237898	672	ABC-type amino acid transport system, permease component	peg	gi|15644634|ref|NC_000915.1|_1237227_1237898		amino acid ABC transporter membrane protein 2, PAAT family (TC 3.A.1.3.-)		CDS	amino ABC transporter, permease , 3-TM region, His/Glu/Gln/Arg/opine family domain protein
+	1237900	1238646	747	Methionine ABC transporter ATP-binding protein	peg	gi|15644634|ref|NC_000915.1|_1237900_1238646		amino acid ABC transporter ATP-binding protein, PAAT family (TC 3.A.1.3.-)	3.6.3.21	CDS	ABC transporter family protein
+	1238695	1239528	834	Lysine-arginine-ornithine-binding periplasmic protein precursor (TC 3.A.1.3.1)	peg	gi|15644634|ref|NC_000915.1|_1238695_1239528		amino acid ABC transporter substrate-binding protein, PAAT family (TC 3.A.1.3.-)		CDS	putative amino-acid transporter periplasmic solute-binding protein
+	1239650	1240201	552	putative	peg	gi|15644634|ref|NC_000915.1|_1239650_1240201		hypothetical protein		CDS	conserved hypothetical protein
-	1240473	1241696	1224	Homolog of fucose/glucose/galactose permeases	peg	gi|15644634|ref|NC_000915.1|_1241696_1240473		glucose/galactose transporter		CDS	glucose/galactose transporter WARNING family protein		gluP
-	1241825	1243132	1308	Guanine-hypoxanthine permease	peg	gi|15644634|ref|NC_000915.1|_1243132_1241825		Permeases		CDS	permease family protein
-	1243583	1245508	1926	putative Outer membrane protein	peg	gi|15644634|ref|NC_000915.1|_1245508_1243583		Helicobacter outer membrane protein.		CDS	helicobacter outer membrane family protein
-	1245614	1245766	153	FIG00712485: hypothetical protein	peg	gi|15644634|ref|NC_000915.1|_1245766_1245614					conserved hypothetical protein
-	1245964	1246665	702	Purine nucleoside phosphorylase (EC 2.4.2.1)	peg	gi|15644634|ref|NC_000915.1|_1246665_1245964		purine-nucleoside phosphorylase (EC 2.4.2.1)	2.4.2.1	CDS	purine nucleoside phosphorylase	2.4.2.1	deoD
-	1246662	1247903	1242	Phosphopentomutase (EC 5.4.2.7)	peg	gi|15644634|ref|NC_000915.1|_1247903_1246662		phosphopentomutase	5.4.2.7	CDS	phosphopentomutase	5.4.2.7	deoB
-	1247915	1249171	1257	Nucleoside permease NupC	peg	gi|15644634|ref|NC_000915.1|_1249171_1247915		nucleoside transporter		CDS	nucleoside transporter, NupC family protein
+	1249488	1250819	1332	Putative efflux protein	peg	gi|15644634|ref|NC_000915.1|_1249488_1250819		Arabinose efflux permease		CDS	sugar (and other) transporter family protein
+	1250838	1251599	762	tRNA(Cytosine32)-2-thiocytidine synthetase	peg	gi|15644634|ref|NC_000915.1|_1250838_1251599		Predicted ATPase of the PP-loop superfamily implicated in cell cycle control		CDS	PP-loop family protein
-	1251608	1252759	1152	putative NA+/H+ ANTIPORTER	peg	gi|15644634|ref|NC_000915.1|_1252759_1251608		transporter, CPA2 family (TC 2.A.37)		CDS	sodium/hydrogen exchanger family protein
-	1252785	1254164	1380	Multi antimicrobial extrusion protein (Na(+)/drug antiporter), MATE family of MDR efflux pumps	peg	gi|15644634|ref|NC_000915.1|_1254164_1252785		Na+-driven multidrug efflux pump		CDS	matE family protein
-	1254325	1255500	1176	Probable sugar efflux transporter	peg	gi|15644634|ref|NC_000915.1|_1255500_1254325		Arabinose efflux permease		CDS	major Facilitator Superfamily protein
+	1255772	1256380	609	Carbonic anhydrase (EC 4.2.1.1)	peg	gi|15644634|ref|NC_000915.1|_1255772_1256380		Carbonic anhydrase	4.2.1.1	CDS	eukaryotic-type carbonic anhydrase family protein
-	1256746	1257903	1158	FIG00710511: hypothetical protein	peg	gi|15644634|ref|NC_000915.1|_1257903_1256746		Helicobacter pylori protein of unknown function (DUF874).		CDS	conserved hypothetical protein
-	1258250	1259011	762	FIG00710511: hypothetical protein	peg	gi|15644634|ref|NC_000915.1|_1258963_1258250		Helicobacter pylori protein of unknown function (DUF874).		CDS	conserved hypothetical protein
-	1259619	1260659	1041	Aspartate-semialdehyde dehydrogenase (EC 1.2.1.11)	peg	gi|15644634|ref|NC_000915.1|_1260659_1259619		aspartate semialdehyde dehydrogenase (EC 1.2.1.11)	1.2.1.11	CDS	aspartate-semialdehyde dehydrogenase	1.2.1.11	asd
-	1260646	1261974	1329	Histidyl-tRNA synthetase (EC 6.1.1.21)	peg	gi|15644634|ref|NC_000915.1|_1261974_1260646		histidyl-tRNA synthetase (EC 6.1.1.21)	6.1.1.21	CDS	histidine--tRNA ligase	6.1.1.21	hisS
+	1262036	1263085	1050	ADP-heptose--lipooligosaccharide heptosyltransferase II (EC 2.4.1.-)	peg	gi|15644634|ref|NC_000915.1|_1262036_1263085		lipopolysaccharide heptosyltransferase II	2.4.-	CDS	lipopolysaccharide heptosyltransferase II	2.4.-.-	rfaF
-	1263276	1263557	282	FIG00710217: hypothetical protein	peg	gi|15644634|ref|NC_000915.1|_1263557_1263276		hypothetical protein		CDS	putative secreted protein involved in flagellar motility
+	1263775	1264764	990	Aldo-keto reductase	peg	gi|15644634|ref|NC_000915.1|_1263775_1264764		Predicted oxidoreductases (related to aryl-alcohol dehydrogenases)		CDS	aldo/keto reductase family protein
-	1265308	1267386	2079	Translation elongation factor G	peg	gi|15644634|ref|NC_000915.1|_1267386_1265308		translation elongation factor 2 (EF-2/EF-G)		CDS	translation elongation factor G		fusA
-	1267398	1267865	468	SSU ribosomal protein S7p (S5e)	peg	gi|15644634|ref|NC_000915.1|_1267865_1267398		SSU ribosomal protein S7P		CDS	ribosomal protein S7		rpsG
-	1267881	1268288	408	SSU ribosomal protein S12p (S23e)	peg	gi|15644634|ref|NC_000915.1|_1268288_1267881		SSU ribosomal protein S12P		CDS	ribosomal protein S12		rpsL
-	1268377	1277049	8673	DNA-directed RNA polymerase beta subunit (EC 2.7.7.6) / DNA-directed RNA polymerase beta' subunit (EC 2.7.7.6)	peg	gi|15644634|ref|NC_000915.1|_1277049_1268377		DNA-directed RNA polymerase subunit beta' (EC 2.7.7.6)	2.7.7.6	CDS	DNA-directed RNA polymerase, beta'' subunit	2.7.7.6
-	1277273	1277650	378	LSU ribosomal protein L7/L12 (P1/P2)	peg	gi|15644634|ref|NC_000915.1|_1277650_1277273		LSU ribosomal protein L12P		CDS	ribosomal protein L7/L12		rplL
-	1277696	1278190	495	LSU ribosomal protein L10p (P0)	peg	gi|15644634|ref|NC_000915.1|_1278190_1277696		LSU ribosomal protein L10P		CDS	ribosomal L10 family protein
-	1278299	1279003	705	LSU ribosomal protein L1p (L10Ae)	peg	gi|15644634|ref|NC_000915.1|_1279003_1278299		LSU ribosomal protein L1P		CDS	ribosomal protein L1		rplA
-	1279048	1279473	426	LSU ribosomal protein L11p (L12e)	peg	gi|15644634|ref|NC_000915.1|_1279473_1279048		LSU ribosomal protein L11P		CDS	ribosomal protein L11		rplK
-	1279491	1280021	531	Transcription antitermination protein NusG	peg	gi|15644634|ref|NC_000915.1|_1280021_1279491		transcription antitermination protein nusG		CDS	transcription termination/antitermination factor NusG		nusG
-	1280048	1280227	180	Preprotein translocase subunit SecE (TC 3.A.5.1.1)	peg	gi|15644634|ref|NC_000915.1|_1280227_1280048		preprotein translocase, SecE subunit, bacterial		CDS	preprotein translocase, SecE subunit		secE
-	1280485	1280643	159	LSU ribosomal protein L33p	peg	gi|15644634|ref|NC_000915.1|_1280643_1280485		LSU ribosomal protein L33P		CDS	ribosomal protein L33		rpmG
-	1280679	1281878	1200	Translation elongation factor Tu	peg	gi|15644634|ref|NC_000915.1|_1281878_1280679		translation elongation factor 1A (EF-1A/EF-Tu)		CDS	translation elongation factor Tu		tuf
+	1282579	1284315	1737	Phospholipid-lipopolysaccharide ABC transporter	peg	gi|15644634|ref|NC_000915.1|_1282579_1284315		ABC-type multidrug transport system, ATPase and permease components		CDS	ABC transporter family protein
-	1284324	1284992	669	Haloacid dehalogenase/epoxide hydrolase family	peg	gi|15644634|ref|NC_000915.1|_1284992_1284324		Predicted phosphatases		CDS	HAD hydrolase, IA, variant 1 family protein
-	1285193	1286182	990	Modification methylase NlaIII (EC 2.1.1.72)	peg	gi|15644634|ref|NC_000915.1|_1286182_1285193		Adenine-specific DNA methylase	2.1.1.72	CDS	D12 class N6 adenine-specific DNA methyltransferase family protein
-	1286191	1286709	519	ulcer-associated gene restriction endonuclease (iceA)	peg	gi|15644634|ref|NC_000915.1|_1286709_1286191		ICEA Protein.	3.1.21.4	CDS	HNH endonuclease family protein
-	1286969	1287484	516	Serine acetyltransferase (EC 2.3.1.30)	peg	gi|15644634|ref|NC_000915.1|_1287484_1286969		serine O-acetyltransferase (EC 2.3.1.30)	2.3.1.30	CDS	serine O-acetyltransferase	2.3.1.30	cysE
-	1288088	1288405	318	ATP synthase C chain (EC 3.6.3.14)	peg	gi|15644634|ref|NC_000915.1|_1288405_1288088		ATP synthase F0 subcomplex C subunit	3.6.3.14	CDS	ATP synthase subunit C family protein
-	1288538	1290604	2067	Polyribonucleotide nucleotidyltransferase (EC 2.7.7.8)	peg	gi|15644634|ref|NC_000915.1|_1290604_1288538		polyribonucleotide nucleotidyltransferase	2.7.7.8	CDS	polyribonucleotide nucleotidyltransferase	2.7.7.8	pnp
-	1290607	1291317	711	FIG00387830: hypothetical protein	peg	gi|15644634|ref|NC_000915.1|_1291311_1290607		Predicted phosphoribosyltransferases		CDS	putative phosphoribosyltransferase
-	1291326	1291568	243	Outer membrane protein Imp, required for envelope biogenesis / Organic solvent tolerance protein precursor	peg	gi|15644634|ref|NC_000915.1|_1291568_1291326		hypothetical protein		CDS	conserved hypothetical protein
-	1291604	1293586	1983	Outer membrane protein Imp, required for envelope biogenesis / Organic solvent tolerance protein precursor	peg	gi|15644634|ref|NC_000915.1|_1293586_1291604		Organic solvent tolerance protein OstA		CDS	ostA-like family protein
-	1293589	1294068	480	FIG00710413: hypothetical protein	peg	gi|15644634|ref|NC_000915.1|_1294068_1293589		RDD family.		CDS	RDD family protein
-	1294117	1295391	1275	Phosphoribosylamine--glycine ligase (EC 6.3.4.13)	peg	gi|15644634|ref|NC_000915.1|_1295391_1294117		phosphoribosylamine--glycine ligase (EC 6.3.4.13)	6.3.4.13	CDS	phosphoribosylamine--glycine ligase	6.3.4.13	purD
-	1295704	1296390	687	ABC transporter, ATP-binding protein (yhcG)	peg	gi|15644634|ref|NC_000915.1|_1296390_1295704		ABC-type multidrug transport system, ATPase component		CDS	ABC transporter family protein
-	1296384	1297088	705	Undecaprenyl diphosphate synthase (EC 2.5.1.31)	peg	gi|15644634|ref|NC_000915.1|_1297088_1296384		Undecaprenyl pyrophosphate synthetase (EC 2.5.1.31)	2.5.1.31	CDS	di-trans,poly-cis-decaprenylcistransferase	2.5.1.31	uppS
-	1297129	1299969	2841	Predicted D-lactate dehydrogenase, Fe-S protein, FAD/FMN-containing	peg	gi|15644634|ref|NC_000915.1|_1299969_1297129		FAD/FMN-containing dehydrogenases	1.1.2.4	CDS	4Fe-4S dicluster domain protein
+	1300041	1300373	333	putative	peg	gi|15644634|ref|NC_000915.1|_1300041_1300373		Rhodanese-related sulfurtransferase		CDS	rhodanese-like domain protein
+	1300376	1301056	681	Uroporphyrinogen-III synthase (EC 4.2.1.75)	peg	gi|15644634|ref|NC_000915.1|_1300394_1301056		Uroporphyrinogen-III synthase	4.2.1.75	CDS	uroporphyrinogen-III synthase HemD family protein
+	1301104	1301496	393	Protein crcB homolog	peg	gi|15644634|ref|NC_000915.1|_1301104_1301496		camphor resistance protein CrcB		CDS	crcB-like family protein
-	1301547	1302584	1038	Hypothetical radical SAM family enzyme in heat shock gene cluster, similarity with CPO of BS HemN-type	peg	gi|15644634|ref|NC_000915.1|_1302584_1301547		coproporphyrinogen III oxidase, anaerobic (EC 1.3.99.22)	1.3.99.22	CDS	radical SAM superfamily protein
+	1302679	1302969	291	Cytochrome C553 (soluble cytochrome f)	peg	gi|15644634|ref|NC_000915.1|_1302679_1302969		Cytochrome c553		CDS	cytochrome c-553
+	1303120	1303587	468	Adenosine (5')-pentaphospho-(5'')-adenosine pyrophosphohydrolase (EC 3.6.1.-)	peg	gi|15644634|ref|NC_000915.1|_1303162_1303587		NTP pyrophosphohydrolases including oxidative damage repair enzymes	3.6.1.-	CDS	RNA pyrophosphohydrolase	3.6.1.-	rppH
+	1303589	1304806	1218	Aspartokinase (EC 2.7.2.4)	peg	gi|15644634|ref|NC_000915.1|_1303589_1304806		aspartate kinase (EC 2.7.2.4)	2.7.2.4	CDS	aspartate kinase, monofunctional class	2.7.2.4
+	1304803	1305345	543	hypothetical protein	peg	gi|15644634|ref|NC_000915.1|_1304803_1305345		DNA replication regulator.		CDS	DNA replication regulator family protein
+	1305342	1305998	657	DNA poymerase III subunit delta' (EC 2.7.7.7)	peg	gi|15644634|ref|NC_000915.1|_1305342_1305998		DNA polymerase III, delta prime subunit (EC 2.7.7.7)	2.7.7.7	CDS	DNA polymerase III, delta subunit
+	1305995	1307137	1143	Alternative dihydrofolate reductase 2 / Dihydropteroate synthase (EC 2.5.1.15)	peg	gi|15644634|ref|NC_000915.1|_1305995_1307137		dihydropteroate synthase	2.5.1.15	CDS	dihydropteroate synthase	2.5.1.15	folP
-	1307232	1307693	462	putative	peg	gi|15644634|ref|NC_000915.1|_1307693_1307232		hypothetical protein		CDS	conserved hypothetical protein
+	1308086	1308982	897	Integral membrane protein, DUF6	peg	gi|15644634|ref|NC_000915.1|_1308086_1308982		Permeases of the drug/metabolite transporter (DMT) superfamily		CDS	sugar transport family protein
+	1308986	1310233	1248	INTEGRAL MEMBRANE PROTEIN (Rhomboid family)	peg	gi|15644634|ref|NC_000915.1|_1308986_1310233		Dolichyl-phosphate-mannose-protein mannosyltransferase.		CDS	dolichyl-phosphate-mannose-mannosyltransferase family protein
+	1310312	1310863	552	Hypothetical protein probably associated with Carbamoyl-phosphate synthase	peg	gi|15644634|ref|NC_000915.1|_1310312_1310863		Uncharacterized protein conserved in bacteria		CDS	conserved hypothetical protein
+	1310863	1311990	1128	Carbamoyl-phosphate synthase small chain (EC 6.3.5.5)	peg	gi|15644634|ref|NC_000915.1|_1310863_1311990		carbamoyl-phosphate synthase, small subunit	6.3.5.5	CDS	carbamoyl-phosphate synthase, small subunit	6.3.5.5	carA
+	1312156	1313160	1005	Formamidase amiF (EC 3.5.1.49)	peg	gi|15644634|ref|NC_000915.1|_1312156_1313160		Predicted amidohydrolase	3.5.1.49	CDS	formamidase	3.5.1.49	amiF
-	1313614	1314186	573	Septum formation protein Maf	peg	gi|15644634|ref|NC_000915.1|_1314186_1313614		MAF protein		CDS	septum formation protein Maf		maf
-	1314188	1316731	2544	Alanyl-tRNA synthetase (EC 6.1.1.7)	peg	gi|15644634|ref|NC_000915.1|_1316731_1314188		alanyl-tRNA synthetase (EC 6.1.1.7)	6.1.1.7	CDS	alanine--tRNA ligase	6.1.1.7	alaS
+	1316851	1317081	231	FIG00710114: hypothetical protein	peg	gi|15644634|ref|NC_000915.1|_1316851_1317081		Uncharacterized protein conserved in bacteria		CDS	conserved hypothetical protein
+	1317528	1317782	255	hypothetical protein	peg	gi|15644634|ref|NC_000915.1|_1317528_1317782					hypothetical protein
-	1317838	1320039	2202	putative Outer membrane protein	peg	gi|15644634|ref|NC_000915.1|_1320039_1317838		Helicobacter outer membrane protein.		CDS	helicobacter outer membrane family protein
-	1320338	1320595	258	SSU ribosomal protein S18p @ SSU ribosomal protein S18p, zinc-independent	peg	gi|15644634|ref|NC_000915.1|_1320595_1320338		SSU ribosomal protein S18P		CDS	ribosomal protein S18		rpsR
-	1320618	1321157	540	Single-stranded DNA-binding protein	peg	gi|15644634|ref|NC_000915.1|_1321157_1320618		single-strand binding protein		CDS	single-stranded DNA-binding protein		ssb
-	1321167	1321595	429	SSU ribosomal protein S6p	peg	gi|15644634|ref|NC_000915.1|_1321595_1321167		SSU ribosomal protein S6P		CDS	ribosomal protein S6		rpsF
-	1321749	1322771	1023	FIG00710294: hypothetical protein	peg	gi|15644634|ref|NC_000915.1|_1322771_1321749		DNA polymerase III, delta subunit (EC 2.7.7.7)	2.7.7.7	CDS	protein HP_1247
-	1322761	1324695	1935	3'-to-5' exoribonuclease RNase R	peg	gi|15644634|ref|NC_000915.1|_1324695_1322761		RNAse R (EC 3.1.-.-)	3.1.-	CDS	RNB domain protein
-	1324695	1325486	792	Shikimate 5-dehydrogenase I alpha (EC 1.1.1.25)	peg	gi|15644634|ref|NC_000915.1|_1325486_1324695		shikimate dehydrogenase (EC 1.1.1.25)	1.1.1.25	CDS	shikimate 5-dehydrogenase	1.1.1.25	aroE
-	1325494	1326072	579	FIG00710904: hypothetical protein	peg	gi|15644634|ref|NC_000915.1|_1326060_1325494		Bacterial SH3 domain.		CDS	bacterial SH3 domain protein
-	1326081	1327127	1047	Oligopeptide transport system permease protein OppB (TC 3.A.1.5.1)	peg	gi|15644634|ref|NC_000915.1|_1327127_1326081		ABC-type uncharacterized transport system, permease component		CDS	binding--dependent transport system inner membrane component family protein
-	1327124	1328908	1785	Oligopeptide ABC transporter, periplasmic oligopeptide-binding protein OppA (TC 3.A.1.5.1)	peg	gi|15644634|ref|NC_000915.1|_1328908_1327124		ABC-type oligopeptide transport system, periplasmic component		CDS	bacterial extracellular solute-binding s, 5 Middle family protein
-	1328909	1329889	981	Tryptophanyl-tRNA synthetase (EC 6.1.1.2)	peg	gi|15644634|ref|NC_000915.1|_1329889_1328909		tryptophanyl-tRNA synthetase (EC 6.1.1.2)	6.1.1.2	CDS	tryptophan--tRNA ligase	6.1.1.2	trpS
-	1329960	1330682	723	biotin synthesis protein (bioC)	peg	gi|15644634|ref|NC_000915.1|_1330682_1329960		Methylase involved in ubiquinone/menaquinone biosynthesis	2.1.1.197	CDS	methyltransferase domain protein
+	1330805	1331404	600	Preprotein translocase subunit SecG (TC 3.A.5.1.1)	peg	gi|15644634|ref|NC_000915.1|_1330805_1331404		protein translocase, SecG subunit		CDS	preprotein translocase, SecG subunit		secG
+	1331404	1331961	558	Ribosome recycling factor	peg	gi|15644634|ref|NC_000915.1|_1331404_1331961		ribosome recycling factor		CDS	ribosome recycling factor		frr
+	1331965	1332570	606	Orotate phosphoribosyltransferase (EC 2.4.2.10)	peg	gi|15644634|ref|NC_000915.1|_1331965_1332570		orotate phosphoribosyltransferase (EC 2.4.2.10)	2.4.2.10	CDS	orotate phosphoribosyltransferase	2.4.2.10	pyrE
+	1332560	1333024	465	Putative integral membrane protein	peg	gi|15644634|ref|NC_000915.1|_1332560_1333024		Predicted membrane protein/domain		CDS	RDD family protein
+	1333094	1333711	618	NAD-dependent protein deacetylase of SIR2 family	peg	gi|15644634|ref|NC_000915.1|_1333094_1333711		NAD-dependent protein deacetylases, SIR2 family	3.5.1.-	CDS	sir2 family protein
+	1333813	1334214	402	NADH ubiquinone oxidoreductase chain A (EC 1.6.5.3)	peg	gi|15644634|ref|NC_000915.1|_1333813_1334214		NADH:ubiquinone oxidoreductase subunit 3 (chain A)	1.6.5.3	CDS	NADH-ubiquinone/plastoquinone oxidoreductase, chain 3 family protein
+	1334214	1334693	480	NADH-ubiquinone oxidoreductase chain B (EC 1.6.5.3)	peg	gi|15644634|ref|NC_000915.1|_1334214_1334693		NADH dehydrogenase subunit B (EC 1.6.5.3)	1.6.5.3	CDS	NADH-quinone oxidoreductase subunit 6	1.6.99.5	nqo6
+	1334693	1335490	798	NADH-ubiquinone oxidoreductase chain C (EC 1.6.5.3)	peg	gi|15644634|ref|NC_000915.1|_1334693_1335490		NADH dehydrogenase subunit C (EC 1.6.5.3)	1.6.5.3	CDS	NADH (or F420H2) dehydrogenase, subunit C family protein		nuoC
+	1335492	1336721	1230	NADH-ubiquinone oxidoreductase chain D (EC 1.6.5.3)	peg	gi|15644634|ref|NC_000915.1|_1335492_1336721		NADH dehydrogenase subunit D (EC 1.6.5.3)	1.6.5.3	CDS	NADH dehydrogenase (quinone), D subunit	1.6.99.5	nuoD
+	1336718	1336948	231	NADH-ubiquinone oxidoreductase chain E (EC 1.6.5.3)	peg	gi|15644634|ref|NC_000915.1|_1336718_1336948		hypothetical protein	1.6.5.3	CDS	putative nADH-ubiquinone oxidoreductase, chain E
+	1336945	1337937	993	NADH-ubiquinone oxidoreductase chain G (EC 1.6.5.3)	peg	gi|15644634|ref|NC_000915.1|_1336951_1337937		hypothetical protein	1.6.5.3	CDS	putative nADH dehydrogenase I chain F
+	1337934	1340468	2535	NADH-ubiquinone oxidoreductase chain G (EC 1.6.5.3)	peg	gi|15644634|ref|NC_000915.1|_1337934_1340468		NADH dehydrogenase subunit G (EC 1.6.5.3)	1.6.5.3	CDS	2Fe-2S iron-sulfur cluster binding domain protein
+	1340465	1341454	990	NADH-ubiquinone oxidoreductase chain H (EC 1.6.5.3)	peg	gi|15644634|ref|NC_000915.1|_1340465_1341454		NADH dehydrogenase subunit H (EC 1.6.5.3)	1.6.5.3	CDS	NADH dehydrogenase family protein
+	1341465	1342127	663	NADH-ubiquinone oxidoreductase chain I (EC 1.6.5.3)	peg	gi|15644634|ref|NC_000915.1|_1341465_1342127		NADH-quinone oxidoreductase, chain I	1.6.5.3	CDS	NADH-quinone oxidoreductase, chain I family protein
+	1342120	1342668	549	NADH-ubiquinone oxidoreductase chain J (EC 1.6.5.3)	peg	gi|15644634|ref|NC_000915.1|_1342120_1342668		NADH dehydrogenase subunit J (EC 1.6.5.3)	1.6.5.3	CDS	NADH-ubiquinone/plastoquinone oxidoreductase chain 6 family protein
+	1342665	1342967	303	NADH-ubiquinone oxidoreductase chain K (EC 1.6.5.3)	peg	gi|15644634|ref|NC_000915.1|_1342665_1342967		NADH dehydrogenase subunit K (EC 1.6.5.3)	1.6.5.3	CDS	NADH-ubiquinone/plastoquinone oxidoreductase chain 4L family protein
+	1342970	1344808	1839	NADH-ubiquinone oxidoreductase chain L (EC 1.6.5.3)	peg	gi|15644634|ref|NC_000915.1|_1342970_1344808		NADH dehydrogenase subunit L (EC 1.6.5.3)	1.6.5.3	CDS	proton-translocating NADH-quinone oxidoreductase, chain L family protein	1.6.-.-
+	1344812	1346350	1539	NADH-ubiquinone oxidoreductase chain M (EC 1.6.5.3)	peg	gi|15644634|ref|NC_000915.1|_1344812_1346350		NADH dehydrogenase subunit M (EC 1.6.5.3)	1.6.5.3	CDS	proton-translocating NADH-quinone oxidoreductase, chain M family protein
+	1346337	1347809	1473	NADH-ubiquinone oxidoreductase chain N (EC 1.6.5.3)	peg	gi|15644634|ref|NC_000915.1|_1346337_1347809		NADH dehydrogenase subunit N (EC 1.6.5.3)	1.6.5.3	CDS	proton-translocating NADH-quinone oxidoreductase, chain N family protein
+	1347799	1350204	2406	Paralysed flagella protein PflA	peg	gi|15644634|ref|NC_000915.1|_1347799_1350204		Uncharacterized protein conserved in bacteria		CDS	tetratricopeptide repeat family protein
+	1350206	1351585	1380	Phosphomannomutase (EC 5.4.2.8) / Phosphoglucomutase (EC 5.4.2.2) / Phosphoglucosamine mutase (EC 5.4.2.10)	peg	gi|15644634|ref|NC_000915.1|_1350206_1351585		Phosphomannomutase	5.4.2.2, 5.4.2.8	CDS	putative phospho-sugar mutase
+	1351731	1352015	285	FIG00711908: hypothetical protein	peg	gi|15644634|ref|NC_000915.1|_1351731_1352015		Telomere-length maintenance and DNA damage repair.		CDS	telomere-length maintenance and DNA damage repair family protein
-	1352363	1353151	789	Tryptophan synthase alpha chain (EC 4.2.1.20)	peg	gi|15644634|ref|NC_000915.1|_1353151_1352363		tryptophan synthase, alpha chain (EC 4.2.1.20)	4.2.1.20	CDS	tryptophan synthase, alpha subunit	4.2.1.20	trpA
-	1353148	1354329	1182	Tryptophan synthase beta chain (EC 4.2.1.20)	peg	gi|15644634|ref|NC_000915.1|_1354329_1353148		tryptophan synthase, beta chain (EC 4.2.1.20)	4.2.1.20	CDS	tryptophan synthase, beta subunit	4.2.1.20	trpB
-	1354331	1355689	1359	Indole-3-glycerol phosphate synthase (EC 4.1.1.48) / Phosphoribosylanthranilate isomerase (EC 5.3.1.24)	peg	gi|15644634|ref|NC_000915.1|_1355689_1354331		Indole-3-glycerol phosphate synthase	4.1.1.48, 5.3.1.24	CDS	indole-3-glycerol phosphate synthase family protein
-	1355682	1356689	1008	Anthranilate phosphoribosyltransferase (EC 2.4.2.18)	peg	gi|15644634|ref|NC_000915.1|_1356689_1355682		anthranilate phosphoribosyltransferase	2.4.2.18	CDS	anthranilate phosphoribosyltransferase	2.4.2.18	trpD
-	1356686	1357270	585	ANTHRANILATE SYNTHASE COMPONENT II	peg	gi|15644634|ref|NC_000915.1|_1357270_1356686		anthranilate synthase, component II (EC 4.1.3.27)	4.1.3.27	CDS	glutamine amidotransferase of anthranilate synthase/aminodeoxychorismate synthase family protein
-	1357267	1358769	1503	Anthranilate synthase, aminase component (EC 4.1.3.27)	peg	gi|15644634|ref|NC_000915.1|_1358769_1357267		anthranilate synthase, component I (EC 4.1.3.27)	4.1.3.27	CDS	anthranilate synthase component I	4.1.3.27	trpE
-	1358992	1360449	1458	H. pylori predicted coding region HP1283	peg	gi|15644634|ref|NC_000915.1|_1360449_1358992		ADP-heptose:LPS heptosyltransferase		CDS	glycosyltransferase 9 family protein
-	1360547	1361587	1041	ADP-heptose--lipooligosaccharide heptosyltransferase II (EC 2.4.1.-)	peg	gi|15644634|ref|NC_000915.1|_1361587_1360547		ADP-heptose:LPS heptosyltransferase		CDS	glycosyltransferase 9 family protein
-	1361657	1362394	738	Acid phosphatase (EC 3.1.3.2)	peg	gi|15644634|ref|NC_000915.1|_1362394_1361657		5'-nucleotidase, lipoprotein e(P4) family		CDS	5'-nucleotidase, lipoprotein e(P4) family
+	1362519	1363067	549	Protein yceI precursor	peg	gi|15644634|ref|NC_000915.1|_1362519_1363067		Uncharacterized conserved protein		CDS	yceI-like domain protein
-	1363131	1363784	654	Thiaminase II (EC 3.5.99.2)	peg	gi|15644634|ref|NC_000915.1|_1363784_1363131		thiaminase/4-amino-5-aminomethyl-2-methylpyrimidine deaminase	3.5.99.2	CDS	TENA/THI-4/PQQC family protein
+	1364368	1364706	339	hypothetical protein	peg	gi|15644634|ref|NC_000915.1|_1364584_1364706		hypothetical protein		CDS	conserved hypothetical protein
+	1364730	1365215	486	FIG00713032: hypothetical protein	peg	gi|15644634|ref|NC_000915.1|_1364730_1365215		hypothetical protein		CDS	putative membrane protein
+	1365401	1366063	663	Predicted thiamin transporter PnuT	peg	gi|15644634|ref|NC_000915.1|_1365401_1366063		nicotinamide mononucleotide transporter PnuC		CDS	nicotinamide mononucleotide transporter PnuC family protein		pnuC
+	1366051	1366665	615	Thiamin pyrophosphokinase (EC 2.7.6.2)	peg	gi|15644634|ref|NC_000915.1|_1366051_1366665		thiamine pyrophosphokinase	2.7.6.2	CDS	thiamine pyrophosphokinase	2.7.6.2
-	1367372	1367722	351	LSU ribosomal protein L17p	peg	gi|15644634|ref|NC_000915.1|_1367722_1367372		LSU ribosomal protein L17P		CDS	ribosomal protein L17		rplQ
-	1367722	1368756	1035	DNA-directed RNA polymerase alpha subunit (EC 2.7.7.6)	peg	gi|15644634|ref|NC_000915.1|_1368756_1367722		DNA-directed RNA polymerase subunit alpha (EC 2.7.7.6)	2.7.7.6	CDS	DNA-directed RNA polymerase, alpha subunit	2.7.7.6	rpoA
-	1368768	1369394	627	SSU ribosomal protein S4p (S9e)	peg	gi|15644634|ref|NC_000915.1|_1369394_1368768		SSU ribosomal protein S4P		CDS	ribosomal protein S4		rpsD
-	1369404	1369799	396	SSU ribosomal protein S11p (S14e)	peg	gi|15644634|ref|NC_000915.1|_1369799_1369404		SSU ribosomal protein S11P		CDS	30S ribosomal protein S11		rpsK
-	1369822	1370184	363	SSU ribosomal protein S13p (S18e)	peg	gi|15644634|ref|NC_000915.1|_1370184_1369822		30S ribosomal protein S13		CDS	30S ribosomal protein S13		rpsM
-	1370380	1370598	219	Translation initiation factor 1	peg	gi|15644634|ref|NC_000915.1|_1370598_1370380		bacterial translation initiation factor 1 (bIF-1)		CDS	translation initiation factor IF-1		infA
-	1370598	1371359	762	Methionine aminopeptidase (EC 3.4.11.18)	peg	gi|15644634|ref|NC_000915.1|_1371359_1370598		methionine aminopeptidase, type I (EC 3.4.11.18)	3.4.11.18	CDS	methionine aminopeptidase, type I	3.4.11.18	map
-	1371359	1372621	1263	Preprotein translocase secY subunit (TC 3.A.5.1.1)	peg	gi|15644634|ref|NC_000915.1|_1372621_1371359		protein translocase subunit secY/sec61 alpha		CDS	preprotein translocase, SecY subunit		secY
-	1372664	1373065	402	LSU ribosomal protein L15p (L27Ae)	peg	gi|15644634|ref|NC_000915.1|_1373065_1372664		LSU ribosomal protein L15P		CDS	ribosomal protein L15		rplO
-	1373085	1373528	444	SSU ribosomal protein S5p (S2e)	peg	gi|15644634|ref|NC_000915.1|_1373528_1373085		SSU ribosomal protein S5P		CDS	ribosomal protein S5		rpsE
-	1373543	1373899	357	LSU ribosomal protein L18p (L5e)	peg	gi|15644634|ref|NC_000915.1|_1373899_1373543		LSU ribosomal protein L18P		CDS	ribosomal protein L18		rplR
-	1373913	1374449	537	LSU ribosomal protein L6p (L9e)	peg	gi|15644634|ref|NC_000915.1|_1374449_1373913		LSU ribosomal protein L6P		CDS	ribosomal protein L6		rplF
-	1374460	1374855	396	SSU ribosomal protein S8p (S15Ae)	peg	gi|15644634|ref|NC_000915.1|_1374855_1374460		SSU ribosomal protein S8P		CDS	30S ribosomal protein S8		rpsH
-	1375060	1375605	546	LSU ribosomal protein L5p (L11e)	peg	gi|15644634|ref|NC_000915.1|_1375605_1375060		LSU ribosomal protein L5P		CDS	50S ribosomal protein L5		rplE
-	1375618	1375839	222	LSU ribosomal protein L24p (L26e)	peg	gi|15644634|ref|NC_000915.1|_1375839_1375618		ribosomal protein L24, bacterial/organelle		CDS	ribosomal protein L24		rplX
-	1375839	1376207	369	LSU ribosomal protein L14p (L23e)	peg	gi|15644634|ref|NC_000915.1|_1376207_1375839		LSU ribosomal protein L14P		CDS	ribosomal protein L14		rplN
-	1376210	1376470	261	SSU ribosomal protein S17p (S11e)	peg	gi|15644634|ref|NC_000915.1|_1376470_1376210		SSU ribosomal protein S17P		CDS	30S ribosomal protein S17		rpsQ
-	1376483	1376683	201	LSU ribosomal protein L29p (L35e)	peg	gi|15644634|ref|NC_000915.1|_1376683_1376483		LSU ribosomal protein L29P		CDS	ribosomal protein L29		rpmC
-	1376670	1377095	426	LSU ribosomal protein L16p (L10e)	peg	gi|15644634|ref|NC_000915.1|_1377095_1376670		LSU ribosomal protein L16P		CDS	ribosomal protein L16		rplP
-	1377098	1377802	705	SSU ribosomal protein S3p (S3e)	peg	gi|15644634|ref|NC_000915.1|_1377802_1377098		SSU ribosomal protein S3P		CDS	ribosomal protein S3		rpsC
-	1377806	1378174	369	LSU ribosomal protein L22p (L17e)	peg	gi|15644634|ref|NC_000915.1|_1378174_1377806		LSU ribosomal protein L22P		CDS	ribosomal protein L22		rplV
-	1378184	1378465	282	SSU ribosomal protein S19p (S15e)	peg	gi|15644634|ref|NC_000915.1|_1378420_1378184		SSU ribosomal protein S19P		CDS	ribosomal protein S19		rpsS
-	1378476	1379306	831	LSU ribosomal protein L2p (L8e)	peg	gi|15644634|ref|NC_000915.1|_1379306_1378476		LSU ribosomal protein L2P		CDS	ribosomal protein L2		rplB
-	1379323	1379604	282	LSU ribosomal protein L23p (L23Ae)	peg	gi|15644634|ref|NC_000915.1|_1379550_1379323		LSU ribosomal protein L23P		CDS	ribosomal L23 family protein
-	1379608	1380255	648	LSU ribosomal protein L4p (L1e)	peg	gi|15644634|ref|NC_000915.1|_1380255_1379608		50S ribosomal protein L4, bacterial/organelle		CDS	50S ribosomal protein L4		rplD
-	1380290	1380865	576	LSU ribosomal protein L3p (L3e)	peg	gi|15644634|ref|NC_000915.1|_1380865_1380290		LSU ribosomal protein L3P		CDS	50S ribosomal protein L3		rplC
-	1380902	1381216	315	SSU ribosomal protein S10p (S20e)	peg	gi|15644634|ref|NC_000915.1|_1381216_1380902		SSU ribosomal protein S10P		CDS	ribosomal protein S10		rpsJ
+	1381381	1382514	1134	Putative helix-turn-helix containsing protein	peg	gi|15644634|ref|NC_000915.1|_1381381_1382514		Predicted ATPase (AAA+ superfamily)		CDS	AAA domain protein
-	1383299	1383913	615	Ribonuclease HII (EC 3.1.26.4)	peg	gi|15644634|ref|NC_000915.1|_1383913_1383299		RNase HII (EC 3.1.26.4)	3.1.26.4	CDS	ribonuclease HII family protein
+	1382747	1383325	579	FIG00710606: hypothetical protein	peg	gi|15644634|ref|NC_000915.1|_1382747_1383325		hypothetical protein		CDS	conserved hypothetical protein
-	1383944	1384195	252	FIG00710172: hypothetical protein	peg	gi|15644634|ref|NC_000915.1|_1384195_1383944		hypothetical protein		CDS	conserved hypothetical protein
-	1384217	1385608	1392	Fumarate hydratase class II (EC 4.2.1.2)	peg	gi|15644634|ref|NC_000915.1|_1385608_1384217		fumarase, class II (EC 4.2.1.2)	4.2.1.2	CDS	fumarate hydratase, class II	4.2.1.2	fumC
+	1385783	1386160	378	putative	peg	gi|15644634|ref|NC_000915.1|_1385783_1386160		YtkA-like.		CDS	ytkA-like family protein
+	1386165	1387403	1239	Heavy metal RND efflux outer membrane protein, CzcC family	peg	gi|15644634|ref|NC_000915.1|_1386165_1387403		Outer membrane protein		CDS	outer membrane efflux family protein
+	1387400	1388416	1017	Probable Co/Zn/Cd efflux system membrane fusion protein	peg	gi|15644634|ref|NC_000915.1|_1387400_1388416		Membrane-fusion protein		CDS	hlyD secretion family protein
+	1388417	1391524	3108	Cobalt-zinc-cadmium resistance protein CzcA; Cation efflux system protein CusA	peg	gi|15644634|ref|NC_000915.1|_1388417_1391524		heavy metal efflux pump (cobalt-zinc-cadmium)		CDS	heavy metal efflux pump, CzcA family protein
-	1391527	1391874	348	branched-chain amino acid transport	peg	gi|15644634|ref|NC_000915.1|_1391874_1391527		Predicted branched-chain amino acid permeases (azaleucine resistance)		CDS	branched-chain amino acid transport family protein
-	1391868	1392554	687	Branched-chain amino acid transport protein azlC	peg	gi|15644634|ref|NC_000915.1|_1392554_1391868		4-azaleucine resistance probable transporter AzlC		CDS	azaleucine resistance protein AzlC		azlC
-	1392565	1393674	1110	Chaperone protein DnaJ	peg	gi|15644634|ref|NC_000915.1|_1393674_1392565		chaperone protein DnaJ		CDS	chaperone protein DnaJ		dnaJ
+	1393853	1394947	1095	putative	peg	gi|15644634|ref|NC_000915.1|_1393853_1394947		hypothetical protein		CDS	conserved hypothetical protein
+	1395156	1395830	675	FIG00712012: hypothetical protein	peg	gi|15644634|ref|NC_000915.1|_1395156_1395830		Uncharacterized conserved protein		CDS	NYN domain protein
-	1395894	1396976	1083	tRNA-specific 2-thiouridylase MnmA	peg	gi|15644634|ref|NC_000915.1|_1396922_1395894		tRNA (5-methylaminomethyl-2-thiouridylate)-methyltransferase (EC 2.1.1.61)	2.8.1.-	CDS	tRNA (5-methylaminomethyl-2-thiouridylate)-methyltransferase	2.1.1.61	trmU
-	1397819	1398334	516	Nicotinate-nucleotide adenylyltransferase (EC 2.7.7.18)	peg	gi|15644634|ref|NC_000915.1|_1398334_1397819		nicotinate-nucleotide adenylyltransferase (EC 2.7.7.18)	2.7.7.18	CDS	nicotinate (nicotinamide) nucleotide adenylyltransferase	2.7.7.18	nadD
+	1397061	1397822	762	FIG00710276: hypothetical protein	peg	gi|15644634|ref|NC_000915.1|_1397061_1397822		DnaJ-class molecular chaperone with C-terminal Zn finger domain		CDS	dnaJ domain protein
-	1398327	1398797	471	Nickel responsive regulator NikR	peg	gi|15644634|ref|NC_000915.1|_1398797_1398327		transcriptional regulator, CopG family		CDS	putative nickel-responsive regulator
+	1399099	1399536	438	Ferric siderophore transport system, biopolymer transport protein ExbB	peg	gi|15644634|ref|NC_000915.1|_1399099_1399536		outer membrane transport energization protein ExbB (TC 2.C.1.1.1)		CDS	tonB-system energizer ExbB		exbB
+	1399533	1399922	390	Biopolymer transport protein ExbD/TolR	peg	gi|15644634|ref|NC_000915.1|_1399533_1399922		TonB system transport protein ExbD, group 2		CDS	tonB system transport protein ExbD		expD
+	1399888	1400745	858	Ferric siderophore transport system, periplasmic binding protein TonB	peg	gi|15644634|ref|NC_000915.1|_1399888_1400745		outer membrane transport energization protein TonB (TC 2.C.1.1.1)		CDS	tonB family C-terminal domain protein
+	1400936	1403011	2076	putative Outer membrane protein	peg	gi|15644634|ref|NC_000915.1|_1400936_1403011		Helicobacter outer membrane protein.		CDS	helicobacter outer membrane family protein
-	1403168	1403896	729	Integral membrane protein	peg	gi|15644634|ref|NC_000915.1|_1403896_1403168		Membrane protein TerC, possibly involved in tellurium resistance		CDS	integral membrane TerC family protein
-	1403903	1404859	957	Magnesium and cobalt transport protein CorA	peg	gi|15644634|ref|NC_000915.1|_1404859_1403903		magnesium Mg(2+) and cobalt Co(2+) transport protein (corA)		CDS	magnesium and cobalt transport protein CorA		corA
-	1404875	1406083	1209	Phosphoglycerate kinase (EC 2.7.2.3)	peg	gi|15644634|ref|NC_000915.1|_1406083_1404875		phosphoglycerate kinase (EC 2.7.2.3)	2.7.2.3	CDS	phosphoglycerate kinase	2.7.2.3	pgk
-	1406099	1407091	993	NAD-dependent glyceraldehyde-3-phosphate dehydrogenase (EC 1.2.1.12)	peg	gi|15644634|ref|NC_000915.1|_1407091_1406099		glyceraldehyde-3-phosphate dehydrogenase, type I	1.2.1.12	CDS	glyceraldehyde-3-phosphate dehydrogenase, type I	1.2.1.-	gap
-	1407180	1407881	702	Uracil-DNA glycosylase, family 1	peg	gi|15644634|ref|NC_000915.1|_1407881_1407180		Uracil-DNA glycosylase (EC 3.2.2.-)	3.2.2.27	CDS	uracil-DNA glycosylase	3.2.2.27	ung
-	1407878	1408600	723	1-acyl-sn-glycerol-3-phosphate acyltransferase (EC 2.3.1.51)	peg	gi|15644634|ref|NC_000915.1|_1408600_1407878		1-acyl-sn-glycerol-3-phosphate acyltransferases	2.3.1.51	CDS	1-acylglycerol-3-phosphate O-acyltransferases domain protein	2.3.1.51
-	1408587	1409750	1164	Putative periplasmic protein	peg	gi|15644634|ref|NC_000915.1|_1409750_1408587		hypothetical protein		CDS	conserved hypothetical protein
-	1409757	1411121	1365	protease	peg	gi|15644634|ref|NC_000915.1|_1411121_1409757		C-terminal peptidase (prc)	3.4.21.102	CDS	C-terminal processing peptidase family protein	3.4.21.-
-	1411346	1412218	873	FIG00712274: hypothetical protein	peg	gi|15644634|ref|NC_000915.1|_1412218_1411346		hypothetical protein		CDS	conserved hypothetical protein
-	1412218	1413297	1080	adenine specific DNA methyltransferase (HINFIM)	peg	gi|15644634|ref|NC_000915.1|_1413297_1412218		DNA modification methylase	2.1.1.72	CDS	DNA methylase family protein
-	1413719	1414261	543	adenine specific DNA methyltransferase	peg	gi|15644634|ref|NC_000915.1|_1414261_1413719		hypothetical protein		CDS	putative adenine specific DNA methyltransferase 2
-	1414536	1417043	2508	Adenine specific DNA methyltransferase	peg	gi|15644634|ref|NC_000915.1|_1417043_1414536		Predicted helicase		CDS	N-6 DNA Methylase family protein
-	1417068	1417889	822	Quinolinate phosphoribosyltransferase [decarboxylating] (EC 2.4.2.19)	peg	gi|15644634|ref|NC_000915.1|_1417889_1417068		nicotinate-nucleotide pyrophosphorylase [carboxylating] (EC 2.4.2.19)	2.4.2.19	CDS	nicotinate-nucleotide diphosphorylase	2.4.2.19	nadC
-	1417889	1418899	1011	Quinolinate synthetase (EC 2.5.1.72)	peg	gi|15644634|ref|NC_000915.1|_1418899_1417889		quinolinate synthetase (EC 2.5.1.72)	2.5.1.72	CDS	quinolinate synthetase complex, A subunit	2.5.1.72	nadA
-	1418889	1419692	804	Phosphatidylserine decarboxylase (EC 4.1.1.65)	peg	gi|15644634|ref|NC_000915.1|_1419692_1418889		phosphatidylserine decarboxylase precursor	4.1.1.65	CDS	phosphatidylserine decarboxylase	4.1.1.65	psd
-	1419686	1420192	507	FIG00710119: hypothetical protein	peg	gi|15644634|ref|NC_000915.1|_1420192_1419686		hypothetical protein		CDS	conserved hypothetical protein
-	1420205	1420699	495	putative	peg	gi|15644634|ref|NC_000915.1|_1420690_1420205		hypothetical protein		CDS	conserved hypothetical protein
-	1420692	1421576	885	Menaquinone via futalosine polyprenyltransferase (MenA homolog)	peg	gi|15644634|ref|NC_000915.1|_1421489_1420692		4-hydroxybenzoate polyprenyltransferase (EC 2.5.1.39)	2.5.1.-	CDS	ubiA prenyltransferase family protein
-	1421605	1422918	1314	Competence protein	peg	gi|15644634|ref|NC_000915.1|_1422918_1421605		Predicted membrane metal-binding protein		CDS	competence family protein
-	1422915	1424381	1467	Replicative DNA helicase (EC 3.6.1.-)	peg	gi|15644634|ref|NC_000915.1|_1424381_1422915		primary replicative DNA helicase (EC 3.6.1.-)	3.6.4.12	CDS	replicative DNA helicase	3.6.4.12	dnaB
-	1424392	1425792	1401	NAD(P)HX epimerase / NAD(P)HX dehydratase	peg	gi|15644634|ref|NC_000915.1|_1425792_1424392		yjeF C-terminal region, hydroxyethylthiazole kinase-related/yjeF N-terminal region		CDS	conserved hypothetical protein
-	1425795	1426988	1194	Two-component system histidine kinase	peg	gi|15644634|ref|NC_000915.1|_1426988_1425795		His Kinase A (phospho-acceptor) domain./Histidine kinase-, DNA gyrase B-, and HSP90-like ATPase.	2.7.13.3	CDS	his Kinase A domain protein
-	1426963	1427604	642	Two-component system response regulator	peg	gi|15644634|ref|NC_000915.1|_1427604_1426963		Response regulators consisting of a CheY-like receiver domain and a winged-helix DNA-binding domain		CDS	transcriptional regulatory , C terminal family protein
-	1427688	1428959	1272	type IIS restriction enzyme R protein (MBOIIR)	peg	gi|15644634|ref|NC_000915.1|_1428959_1427688		hypothetical protein	3.1.21.4	CDS	putative typeIIS restriction enzyme
-	1428975	1429757	783	type IIS restriction enzyme M1 protein (mod)	peg	gi|15644634|ref|NC_000915.1|_1429751_1428975		DNA modification methylase	2.1.1.72	CDS	modification methylase MboII	2.1.1.72	mboIIM
-	1429744	1430607	864	TYPE II DNA MODIFICATION ENZYME (METHYLTRANSFERASE)	peg	gi|15644634|ref|NC_000915.1|_1430607_1429744		DNA modification methylase	2.1.1.113	CDS	DNA methylase family protein
+	1430856	1432280	1425	Type III restriction-modification system methylation subunit (EC 2.1.1.72)	peg	gi|15644634|ref|NC_000915.1|_1430856_1432280		Adenine specific DNA methylase Mod		CDS	DNA methylase family protein
+	1432418	1433284	867	Type III restriction-modification system methylation subunit (EC 2.1.1.72)	peg	gi|15644634|ref|NC_000915.1|_1432418_1433284		Adenine specific DNA methylase Mod		CDS	DNA methylase family protein
+	1433295	1436201	2907	Type III restriction-modification system DNA endonuclease res (EC 3.1.21.5)	peg	gi|15644634|ref|NC_000915.1|_1433295_1436201		Type I site-specific restriction-modification system, R (restriction) subunit and related helicases		CDS	DEAD/DEAH box helicase family protein
-	1436251	1436997	747	Rod shape-determining protein MreC	peg	gi|15644634|ref|NC_000915.1|_1436997_1436251		Cell shape-determining protein		CDS	rod shape-determining MreC family protein
-	1437001	1438044	1044	Rod shape-determining protein MreB	peg	gi|15644634|ref|NC_000915.1|_1438044_1437001		rod shape-determining protein MreB		CDS	cell shape determining , MreB/Mrl family protein
-	1438087	1439427	1341	ATP-dependent Clp protease ATP-binding subunit ClpX	peg	gi|15644634|ref|NC_000915.1|_1439427_1438087		ATP-dependent Clp protease ATP-binding subunit ClpX (EC 3.4.21.92)		CDS	ATP-dependent Clp protease, ATP-binding subunit ClpX		clpX
-	1439429	1440241	813	Acyl-[acyl-carrier-protein]--UDP-N-acetylglucosamine O-acyltransferase (EC 2.3.1.129)	peg	gi|15644634|ref|NC_000915.1|_1440241_1439429		acyl-[acyl-carrier-protein]--UDP-N-acetylglucosamine O-acyltransferase (EC 2.3.1.129)	2.3.1.129	CDS	acyl-[acyl-carrier-protein]-UDP-N-acetylglucosamine O-acyltransferase	2.3.1.129	lpxA
-	1440245	1440724	480	(3R)-hydroxymyristoyl-[acyl carrier protein] dehydratase (EC 4.2.1.-)	peg	gi|15644634|ref|NC_000915.1|_1440724_1440245		3-hydroxyacyl-[acyl-carrier-protein] dehydratase (EC 4.2.1.-)	4.2.1.-	CDS	beta-hydroxyacyl-(acyl-carrier-protein) dehydratase FabZ	4.2.1.-	fabZ
-	1440896	1441336	441	Flagellar assembly factor FliW	peg	gi|15644634|ref|NC_000915.1|_1441336_1440896		Uncharacterized protein conserved in bacteria		CDS	flagellar assembly factor FliW 2		fliW2
+	1441694	1442356	663	Putative lipoprotein	peg	gi|15644634|ref|NC_000915.1|_1441694_1442356		Beta-barrel assembly machine subunit BamD		CDS	outer membrane assembly lipoYfiO family protein		yfiO
+	1442398	1444905	2508	ATP-dependent protease La (EC 3.4.21.53) Type I	peg	gi|15644634|ref|NC_000915.1|_1442398_1444905		ATP-dependent proteinase. Serine peptidase. MEROPS family S16	3.4.21.53	CDS	ATP-dependent protease La	3.4.21.53	lon
+	1444902	1445741	840	Prephenate and/or arogenate dehydrogenase (unknown specificity) (EC 1.3.1.12)(EC 1.3.1.43)	peg	gi|15644634|ref|NC_000915.1|_1444902_1445741		prephenate dehydrogenase (EC 1.3.1.12)	1.3.1.12	CDS	NAD binding domain of 6-phosphogluconate dehydrogenase family protein
+	1445778	1446026	249	FIG00712372: hypothetical protein	peg	gi|15644634|ref|NC_000915.1|_1445778_1446026		hypothetical protein		CDS	conserved hypothetical protein
-	1446085	1446477	393	putative endonuclease G( EC:3.1.30.- )	peg	gi|15644634|ref|NC_000915.1|_1446477_1446085		DNA/RNA endonuclease G, NUC1		CDS	DNA/RNA non-specific endonuclease family protein
+	1446470	1446928	459	Type I restriction-modification system, specificity subunit S (EC 3.1.21.3)	peg	gi|15644634|ref|NC_000915.1|_1446470_1446928					type I restriction modification DNA specificity domain protein
-	1446953	1447156	204	FIG00710809: hypothetical protein	peg	gi|15644634|ref|NC_000915.1|_1447156_1446953		hypothetical protein		CDS	conserved hypothetical protein
-	1447156	1448028	873	Fructose-1,6-bisphosphatase, type I (EC 3.1.3.11)	peg	gi|15644634|ref|NC_000915.1|_1448028_1447156		D-fructose 1,6-bisphosphatase (EC 3.1.3.11)	3.1.3.11	CDS	fructose-1-6-bisphosphatase family protein
+	1448099	1448752	654	Ribulose-phosphate 3-epimerase (EC 5.1.3.1)	peg	gi|15644634|ref|NC_000915.1|_1448099_1448752		ribulose-5-phosphate 3-epimerase (EC 5.1.3.1)	5.1.3.1	CDS	ribulose-phosphate 3-epimerase	5.1.3.1	rpe
+	1448730	1449674	945	DNA polymerase III epsilon subunit (dnaQ)	peg	gi|15644634|ref|NC_000915.1|_1448730_1449674		exonuclease, DNA polymerase III, epsilon subunit family	2.7.7.7	CDS	exonuclease, DNA polymerase III, epsilon subunit family domain protein	2.7.7.7
-	1449862	1450062	201	hypothetical protein	peg	gi|15644634|ref|NC_000915.1|_1450062_1449862					hypothetical protein
+	1450188	1450637	450	FIG00712000: hypothetical protein	peg	gi|15644634|ref|NC_000915.1|_1450188_1450637		hypothetical protein		CDS	conserved hypothetical protein
+	1450780	1450962	183	hypothetical protein	peg	gi|15644634|ref|NC_000915.1|_1450783_1450962		hypothetical protein		CDS
-	1451004	1451504	501	hypothetical protein	peg	gi|15644634|ref|NC_000915.1|_1451504_1451004		hypothetical protein		CDS	conserved hypothetical protein
-	1451757	1452053	297	putative	peg	gi|15644634|ref|NC_000915.1|_1452053_1451757		hypothetical protein		CDS	conserved hypothetical protein
-	1452072	1453379	1308	Fibronectin/fibrinogen-binding protein	peg	gi|15644634|ref|NC_000915.1|_1453379_1452072		Predicted RNA-binding protein homologous to eukaryotic snRNP		CDS	fibronectin-binding A family protein
-	1453376	1454950	1575	DNA repair protein RecN	peg	gi|15644634|ref|NC_000915.1|_1454950_1453376		ATPase involved in DNA repair		CDS	recF/RecN/SMC N terminal domain protein
-	1454965	1455819	855	NAD kinase (EC 2.7.1.23)	peg	gi|15644634|ref|NC_000915.1|_1455819_1454965		Predicted sugar kinase	2.7.1.23	CDS	ATP-NAD kinase family protein
+	1456007	1456735	729	outer membrane protein (omp30)	peg	gi|15644634|ref|NC_000915.1|_1456007_1456735		Helicobacter outer membrane protein.		CDS	helicobacter outer membrane family protein
-	1456778	1457644	867	FIG00710110: hypothetical protein	peg	gi|15644634|ref|NC_000915.1|_1457644_1456778		Protein of unknown function (DUF1524).		CDS	conserved hypothetical protein
-	1457652	1458467	816	FIG01257004: hypothetical protein	peg	gi|15644634|ref|NC_000915.1|_1458467_1457652		Uncharacterized conserved protein		CDS	conserved hypothetical protein
-	1458582	1459724	1143	Alanine dehydrogenase (EC 1.4.1.1)	peg	gi|15644634|ref|NC_000915.1|_1459724_1458582		L-alanine dehydrogenase (EC 1.4.1.1)	1.4.1.1	CDS	alanine dehydrogenase	1.4.1.1
+	1459926	1460894	969	Arginase (EC 3.5.3.1)	peg	gi|15644634|ref|NC_000915.1|_1459926_1460894		arginase (EC 3.5.3.1)	3.5.3.1	CDS	arginase	3.5.3.1	rocF
+	1461383	1463959	2577	Iron(III) dicitrate transport protein FecA	peg	gi|15644634|ref|NC_000915.1|_1461383_1463959		Outer membrane receptor for Fe3+-dicitrate		CDS	tonB-dependent Receptor Plug domain protein
-	1464048	1464755	708	Putative predicted metal-dependent hydrolase	peg	gi|15644634|ref|NC_000915.1|_1464755_1464048		Predicted metal-dependent hydrolase		CDS	conserved hypothetical protein
-	1464755	1467736	2982	Type I restriction-modification system, restriction subunit R (EC 3.1.21.3)	peg	gi|15644634|ref|NC_000915.1|_1467733_1464755		type I site-specific deoxyribonuclease, HsdR family	3.1.21.3	CDS	type I site-specific deoxyribonuclease, HsdR family protein	3.1.21.3	hsdR
+	1467803	1470256	2454	Type I restriction-modification system, DNA-methyltransferase subunit M (EC 2.1.1.72)	peg	gi|15644634|ref|NC_000915.1|_1467803_1470256		type I restriction system adenine methylase (hsdM)	2.1.1.72	CDS	type I restriction-modification system, M subunit	2.1.1.72	hsdM
+	1470528	1470725	198	hypothetical protein	peg	gi|15644634|ref|NC_000915.1|_1470528_1470725					conserved hypothetical protein
+	1470728	1470952	225	hypothetical protein	peg	gi|15644634|ref|NC_000915.1|_1470728_1470952		hypothetical protein		CDS	conserved hypothetical protein
+	1471119	1471967	849	Biotin synthase (EC 2.8.1.6)	peg	gi|15644634|ref|NC_000915.1|_1471119_1471967		biotin synthase (EC 2.8.1.6)	2.8.1.6	CDS	biotin synthase	2.8.1.6	bioB
+	1471967	1472845	879	Inner membrane protein YihY, formerly thought to be RNase BN	peg	gi|15644634|ref|NC_000915.1|_1471967_1472845		Predicted membrane protein		CDS	yihY family inner membrane domain protein		yihY
-	1473918	1476805	2888
-	1473919	1476802	2884
-	1477420	1477587	168	hypothetical protein	peg	gi|15644634|ref|NC_000915.1|_1477587_1477420					conserved hypothetical protein
+	1477542	1477877	336	hypothetical protein	peg	gi|15644634|ref|NC_000915.1|_1477542_1477877					putative phospho-2-dehydro-3-heoxyheptonate aldolase
+	1477930	1479663	1734	FIG00710554: hypothetical protein	peg	gi|15644634|ref|NC_000915.1|_1477930_1479663		Uncharacterized conserved protein		CDS	conserved hypothetical protein
+	1479704	1480888	1185	FIG00711083: hypothetical protein	peg	gi|15644634|ref|NC_000915.1|_1479704_1480888		Single-stranded DNA-specific exonuclease		CDS	DHH family protein
+	1481000	1482859	1860	hypothetical protein	peg	gi|15644634|ref|NC_000915.1|_1481000_1482859		hypothetical protein		CDS	conserved hypothetical protein
+	1482975	1483901	927	FIG00710585: hypothetical protein	peg	gi|15644634|ref|NC_000915.1|_1482975_1483901		hypothetical protein		CDS	conserved hypothetical protein
-	1484029	1484475	447	NADPH-dependent 7-cyano-7-deazaguanine reductase (EC 1.7.1.-)	peg	gi|15644634|ref|NC_000915.1|_1484475_1484029		7-cyano-7-deazaguanine reductase	1.7.1.13	CDS	7-cyano-7-deazaguanine reductase	1.7.1.13	queF
+	1484535	1484876	342	Iojap protein	peg	gi|15644634|ref|NC_000915.1|_1484535_1484876		iojap-like ribosome-associated protein		CDS	oligomerisation domain protein
+	1484947	1485777	831	tRNA dimethylallyltransferase (EC 2.5.1.75)	peg	gi|15644634|ref|NC_000915.1|_1484947_1485777		tRNA dimethylallyltransferase	2.5.1.75	CDS	tRNA dimethylallyltransferase	2.5.1.75	miaA
+	1485782	1486885	1104	lipopolysaccharide biosynthesis protein	peg	gi|15644634|ref|NC_000915.1|_1485782_1486885		Lipopolysaccharide biosynthesis proteins, LPS:glycosyltransferases	2.4.1.58	CDS	glycosyl transferase 8 family protein
+	1486895	1487731	837	hypothetical protein	peg	gi|15644634|ref|NC_000915.1|_1486895_1487731		Predicted membrane-associated, metal-dependent hydrolase		CDS	sulfatase family protein
+	1487713	1488564	852	hypothetical protein	peg	gi|15644634|ref|NC_000915.1|_1487713_1488564		Predicted membrane-associated, metal-dependent hydrolase		CDS	sulfatase family protein
-	1488625	1489404	780	UDP-N-acetylenolpyruvoylglucosamine reductase (EC 1.1.1.158)	peg	gi|15644634|ref|NC_000915.1|_1489404_1488625		UDP-N-acetylmuramate dehydrogenase (EC 1.1.1.158)	1.1.1.158	CDS	UDP-N-acetylenolpyruvoylglucosamine reductase	1.1.1.158	murB
-	1489408	1489674	267	Flagellar biosynthesis protein FliQ	peg	gi|15644634|ref|NC_000915.1|_1489659_1489408		flagellar biosynthetic protein FliQ		CDS	flagellar biosynthetic protein FliQ		fliQ
-	1489685	1490989	1305	Flagellum-specific ATP synthase FliI	peg	gi|15644634|ref|NC_000915.1|_1490989_1489685		ATPase FliI/YscN family	3.6.3.14	CDS	flagellum-specific ATP synthase	3.6.3.14	fliI
-	1490990	1491904	915	ATPase required for both assembly of type IV secretion complex and secretion of T-DNA complex, VirB11	peg	gi|15644634|ref|NC_000915.1|_1491904_1490990		Type IV secretory pathway, VirB11 components, and related ATPases involved in archaeal flagella biosynthesis		CDS	type II/IV secretion system family protein
-	1491921	1494683	2763	Isoleucyl-tRNA synthetase (EC 6.1.1.5)	peg	gi|15644634|ref|NC_000915.1|_1494683_1491921		Isoleucyl-tRNA synthetase (EC 6.1.1.5)	6.1.1.5	CDS	isoleucine--tRNA ligase	6.1.1.5	ileS
-	1494708	1494962	255	Ribosome-associated heat shock protein implicated in the recycling of the 50S subunit (S4 paralog)	peg	gi|15644634|ref|NC_000915.1|_1494962_1494708		Ribosome-associated heat shock protein implicated in the recycling of the 50S subunit (S4 paralog)		CDS	conserved hypothetical protein
+	1495064	1495684	621	putative	peg	gi|15644634|ref|NC_000915.1|_1495064_1495684		hypothetical protein		CDS	conserved hypothetical protein
-	1495812	1496135	324	FIG00710917: hypothetical protein	peg	gi|15644634|ref|NC_000915.1|_1496039_1495812		hypothetical protein		CDS	conserved hypothetical protein
-	1496096	1496638	543	FIG00710274: hypothetical protein	peg	gi|15644634|ref|NC_000915.1|_1496638_1496096		hypothetical protein		CDS	conserved hypothetical protein
-	1496940	1497161	222				hypothetical protein		CDS	conserved hypothetical protein
-	1497367	1498440	1074	Ribosomal RNA large subunit methyltransferase N (EC 2.1.1.-)	peg	gi|15644634|ref|NC_000915.1|_1498440_1497367		23S rRNA m(2)A-2503 methyltransferase (EC 2.1.1.192)	2.1.1.192	CDS	23S rRNA m2A2503 methyltransferase	2.1.1.-	rlmN
-	1498437	1499426	990	Arabinose 5-phosphate isomerase (EC 5.3.1.13)	peg	gi|15644634|ref|NC_000915.1|_1499426_1498437		KpsF/GutQ family protein	5.3.1.13	CDS	sugar isomerase, KpsF/GutQ family protein
-	1499410	1501479	2070	Zn-dependent hydrolase, RNA-metabolising	peg	gi|15644634|ref|NC_000915.1|_1501479_1499410		conserved hypothetical protein	3.1.-	CDS	conserved hypothetical family protein
-	1501517	1502332	816	SSU rRNA (adenine(1518)-N(6)/adenine(1519)-N(6))-dimethyltransferase (EC 2.1.1.182)	peg	gi|15644634|ref|NC_000915.1|_1502332_1501517		dimethyladenosine transferase (EC 2.1.1.-)	2.1.1.182	CDS	dimethyladenosine transferase	2.1.1.-	ksgA
+	1502586	1502804	219				hypothetical protein		CDS
+	1502596	1502850	255	hypothetical protein	peg	gi|15644634|ref|NC_000915.1|_1502596_1502850					hypothetical protein
-	1503438	1506116	2679	FIG00711868: hypothetical protein	peg	gi|15644634|ref|NC_000915.1|_1506116_1503438		hypothetical protein		CDS	conserved hypothetical protein
-	1506117	1506998	882	Formyltetrahydrofolate deformylase (EC 3.5.1.10)	peg	gi|15644634|ref|NC_000915.1|_1506998_1506117		formyltetrahydrofolate deformylase (EC 3.5.1.10)	3.5.1.10	CDS	formyltetrahydrofolate deformylase	3.5.1.10	purU
-	1507001	1507879	879	protease IV (PspA)	peg	gi|15644634|ref|NC_000915.1|_1507879_1507001		signal peptide peptidase SppA, 36K type	3.4.21.-	CDS	signal peptide peptidase SppA, 36K type	3.4.-.-	sppA
+	1507950	1508198	249	putative	peg	gi|15644634|ref|NC_000915.1|_1507950_1508198		hypothetical protein		CDS	conserved hypothetical protein
+	1508432	1509151	720	FIG00710817: hypothetical protein	peg	gi|15644634|ref|NC_000915.1|_1508432_1509151		hypothetical protein		CDS	conserved hypothetical protein
+	1509160	1510176	1017	FIG311301: hypothetical lipoprotein LppH	peg	gi|15644634|ref|NC_000915.1|_1509160_1510176		hypothetical protein		CDS	conserved hypothetical protein
+	1510188	1510433	246	FIG00710502: hypothetical protein	peg	gi|15644634|ref|NC_000915.1|_1510188_1510433		hypothetical protein		CDS	conserved hypothetical protein
+	1510426	1510638	213	FIG00711566: hypothetical protein	peg	gi|15644634|ref|NC_000915.1|_1510426_1510638					conserved hypothetical protein
-	1510825	1511106	282	hypothetical protein	peg	gi|15644634|ref|NC_000915.1|_1511106_1510825					putative membrane protein
-	1511136	1512634	1499
-	1511229	1512616	1388
-	1513143	1513922	780	putative	peg	gi|15644634|ref|NC_000915.1|_1513922_1513143		hypothetical protein		CDS	conserved hypothetical protein
+	1514046	1514534	489	Peptidyl-prolyl cis-trans isomerase (EC 5.2.1.8)	peg	gi|15644634|ref|NC_000915.1|_1514046_1514534		Peptidyl-prolyl cis-trans isomerase (rotamase) - cyclophilin family	5.2.1.8	CDS	cyclophilin type peptidyl-prolyl cis-trans isomerase/CLD family protein
+	1514554	1514784	231	Carbon storage regulator	peg	gi|15644634|ref|NC_000915.1|_1514554_1514784		carbon storage regulator, CsrA		CDS	carbon storage regulator		csrA
+	1514781	1515587	807	4-diphosphocytidyl-2-C-methyl-D-erythritol kinase (EC 2.7.1.148)	peg	gi|15644634|ref|NC_000915.1|_1514781_1515587		4-diphosphocytidyl-2-C-methyl-D-erythritol kinase (EC 2.7.1.148)	2.7.1.148	CDS	4-(cytidine 5'-diphospho)-2-C-methyl-D-erythritol kinase	2.7.1.148	ispE
+	1515584	1516042	459	tmRNA-binding protein SmpB	peg	gi|15644634|ref|NC_000915.1|_1515584_1516042		SsrA-binding protein		CDS	ssrA-binding protein		smpB
+	1516045	1516497	453	Ferric siderophore transport system, biopolymer transport protein ExbB	peg	gi|15644634|ref|NC_000915.1|_1516045_1516497		outer membrane transport energization protein ExbB (TC 2.C.1.1.1)		CDS	tonB-system energizer ExbB		exbB
+	1516508	1516909	402	Biopolymer transport protein ExbD/TolR	peg	gi|15644634|ref|NC_000915.1|_1516508_1516909		Biopolymer transport protein		CDS	biopolymer transport ExbD/TolR family protein
+	1517075	1517560	486	Ribonuclease P protein component (EC 3.1.26.5)	peg	gi|15644634|ref|NC_000915.1|_1517075_1517560		ribonuclease P protein component, eubacterial	3.1.26.5	CDS	ribonuclease P protein component	3.1.26.5	rnpA
+	1517547	1517900	354	Protein YidD	peg	gi|15644634|ref|NC_000915.1|_1517547_1517900					haemolytic domain protein
+	1517906	1519549	1644	Inner membrane protein translocase component YidC, long form	peg	gi|15644634|ref|NC_000915.1|_1517906_1519549		protein translocase subunit yidC		CDS	membrane protein insertase, YidC/Oxa1 family, N-terminal domain		yidC
+	1519549	1520343	795	RNA-binding protein Jag	peg	gi|15644634|ref|NC_000915.1|_1519549_1520343		Predicted RNA-binding protein		CDS	putative spoIIIJ-associated protein
+	1520336	1521688	1353	GTPase and tRNA-U34 5-formylation enzyme TrmE	peg	gi|15644634|ref|NC_000915.1|_1520336_1521688		tRNA modification GTPase trmE	3.6.-	CDS	tRNA modification GTPase TrmE	3.6.-.-	trmE
+	1521892	1524132	2241	Outer membrane protein	peg	gi|15644634|ref|NC_000915.1|_1521892_1524132		Helicobacter outer membrane protein.		CDS	helicobacter outer membrane family protein
+	1524220	1524381	162	FIG00712068: hypothetical protein	peg	gi|15644634|ref|NC_000915.1|_1524220_1524381					hypothetical protein
-	1524949	1525860	912	putative	peg	gi|15644634|ref|NC_000915.1|_1525860_1524949		LPP20 lipoprotein.		CDS	LPP20 lipofamily protein
-	1525870	1526211	342	putative	peg	gi|15644634|ref|NC_000915.1|_1526211_1525870		hypothetical protein		CDS	conserved hypothetical protein
-	1526219	1526746	528	membrane-associated lipoprotein (lpp20)	peg	gi|15644634|ref|NC_000915.1|_1526746_1526219		LPP20 lipoprotein.		CDS	LPP20 lipoprotein		lpp20
-	1526770	1527402	633	putative lipoprotein	peg	gi|15644634|ref|NC_000915.1|_1527402_1526770		uncharacterized proteobacterial lipoprotein		CDS	conserved hypothetical protein
+	1527479	1527629	151							hypothetical protein
-	1527772	1528086	315	Thioredoxin	peg	gi|15644634|ref|NC_000915.1|_1528086_1527772		Thioredoxin domain-containing protein		CDS	thioredoxin		trxA
-	1528141	1528929	789	Ribosomal large subunit pseudouridine synthase B (EC 4.2.1.70)	peg	gi|15644634|ref|NC_000915.1|_1528929_1528141		pseudouridine synthase	5.4.99.22	CDS	pseudouridine synthase family protein	5.4.99.-
-	1528911	1532546	3636	DNA polymerase III alpha subunit (EC 2.7.7.7)	peg	gi|15644634|ref|NC_000915.1|_1532546_1528911		DNA polymerase III, alpha subunit (EC 2.7.7.7)	2.7.7.7	CDS	DNA polymerase III, alpha subunit	2.7.7.7	dnaE
+	1532694	1533746	1053	Cytochrome c551 peroxidase (EC 1.11.1.5)	peg	gi|15644634|ref|NC_000915.1|_1532694_1533746		Cytochrome c peroxidase	1.11.1.5	CDS	cytochrome c551 peroxidase	1.11.1.5	ccpA-2
-	1533923	1534510	588	secreted protein involved in flagellar motility	peg	gi|15644634|ref|NC_000915.1|_1534510_1533923		Heat shock protein		CDS	META domain protein
-	1534529	1535206	678	putative	peg	gi|15644634|ref|NC_000915.1|_1535206_1534529		Protein of unknown function (DUF330).		CDS	conserved hypothetical protein
-	1535209	1536024	816	ABC transporter, periplasmic substrate-binding protein, putative	peg	gi|15644634|ref|NC_000915.1|_1536024_1535209		ABC-type transport system involved in resistance to organic solvents, periplasmic component		CDS	mce related family protein
-	1536009	1536794	786	Methionine ABC transporter ATP-binding protein	peg	gi|15644634|ref|NC_000915.1|_1536794_1536009		ABC-type transport system involved in resistance to organic solvents, ATPase component		CDS	ABC transporter family protein
-	1536794	1537927	1134	ABC-type transport system involved in resistance to organic solvents, permease component	peg	gi|15644634|ref|NC_000915.1|_1537927_1536794		conserved hypothetical integral membrane protein		CDS	conserved hypothetical family protein
+	1538062	1538757	696	Outer membrane protein	peg	gi|15644634|ref|NC_000915.1|_1538062_1538757		Helicobacter outer membrane protein.		CDS	helicobacter outer membrane family protein
-	1538762	1539784	1023	Branched-chain amino acid aminotransferase (EC 2.6.1.42)	peg	gi|15644634|ref|NC_000915.1|_1539784_1538762		branched chain amino acid aminotransferase apoenzyme (EC 2.6.1.42)	2.6.1.42	CDS	branched-chain amino acid aminotransferase	2.6.1.42	ilvE
-	1539836	1540582	747	putative Outer membrane protein	peg	gi|15644634|ref|NC_000915.1|_1540582_1539836		Helicobacter outer membrane protein.		CDS	helicobacter outer membrane family protein
-	1540697	1543375	2679	DNA polymerase I (EC 2.7.7.7)	peg	gi|15644634|ref|NC_000915.1|_1543372_1540697		DNA polymerase I (EC 2.7.7.7)	2.7.7.7	CDS	DNA polymerase I family protein	2.7.7.7	polA
-	1543443	1544654	1212	restriction enzyme BcgI alpha chain-like protein( EC:2.1.1.72 )	peg	gi|15644634|ref|NC_000915.1|_1544654_1543443		Type I restriction modification DNA specificity domain.		CDS	type I restriction modification DNA specificity domain protein
-	1544702	1546741	2040	restriction enzyme BcgI alpha chain-like protein( EC:2.1.1.72 )	peg	gi|15644634|ref|NC_000915.1|_1546741_1544702		Type I restriction-modification system methyltransferase subunit	2.1.1.72	CDS	N-6 DNA Methylase family protein
-	1546772	1547347	576	putative	peg	gi|15644634|ref|NC_000915.1|_1547329_1546772		Predicted amidophosphoribosyltransferases		CDS	putative amidophosphoribosyltransferase
-	1547335	1547910	576	Thymidylate kinase (EC 2.7.4.9)	peg	gi|15644634|ref|NC_000915.1|_1547910_1547335		thymidylate kinase (EC 2.7.4.9)	2.7.4.9	CDS	thymidylate kinase	2.7.4.9	tmk
-	1547912	1548385	474	Phosphopantetheine adenylyltransferase (EC 2.7.7.3)	peg	gi|15644634|ref|NC_000915.1|_1548385_1547912		Phosphopantetheine adenylyltransferase (EC 2.7.7.3)	2.7.7.3	CDS	pantetheine-phosphate adenylyltransferase	2.7.7.3	coaD
-	1548385	1548948	564	UbiX family decarboxylase associated with menaquinone via futalosine	peg	gi|15644634|ref|NC_000915.1|_1548948_1548385		polyprenyl P-hydroxybenzoate and phenylacrylic acid decarboxylases	4.1.1.-	CDS	polyprenyl P-hydroxybenzoate and phenylacrylic acid decarboxylase family protein	4.1.1.-
-	1548958	1549614	657	Flagellar basal-body P-ring formation protein FlgA	peg	gi|15644634|ref|NC_000915.1|_1549614_1548958		flagella basal body P-ring formation protein FlgA		CDS	flagella basal body P-ring formation protein FlgA		flgA
-	1549611	1551659	2049	ATP-dependent DNA helicase UvrD/PcrA/Rep, epsilon proteobacterial type 2	peg	gi|15644634|ref|NC_000915.1|_1551659_1549611		Superfamily I DNA and RNA helicases	3.6.4.12	CDS	uvrD/REP helicase N-terminal domain protein
-	1551656	1554190	2535	PUTATIVE TRANSMEMBRANE PROTEIN	peg	gi|15644634|ref|NC_000915.1|_1554190_1551656		Thioredoxin domain-containing protein		CDS	TPR repeat family protein
-	1554200	1555447	1248	Seryl-tRNA synthetase (EC 6.1.1.11)	peg	gi|15644634|ref|NC_000915.1|_1555447_1554200		seryl-tRNA synthetase (EC 6.1.1.11)	6.1.1.11	CDS	serine--tRNA ligase	6.1.1.11	serS
-	1555448	1556245	798	putative	peg	gi|15644634|ref|NC_000915.1|_1556245_1555448		Predicted amidohydrolase		CDS	carbon-nitrogen hydrolase family protein
-	1556249	1556509	261	Exodeoxyribonuclease VII small subunit (EC 3.1.11.6)	peg	gi|15644634|ref|NC_000915.1|_1556509_1556249		Exodeoxyribonuclease VII small subunit (EC 3.1.11.6)	3.1.11.6	CDS	exonuclease VII small subunit
-	1556519	1557259	741	Ubiquinone/menaquinone biosynthesis methyltransferase UbiE (EC 2.1.1.-) @ 2-heptaprenyl-1,4-naphthoquinone methyltransferase (EC 2.1.1.163)	peg	gi|15644634|ref|NC_000915.1|_1557259_1556519		demethylmenaquinone methyltransferase (EC 2.1.1.163)	2.1.1.163, 2.1.1.201	CDS	ubiquinone/menaquinone biosynthesis methyltransferase family protein	2.1.1.-
-	1557286	1557732	447	Protoporphyrinogen IX oxidase, novel form, HemJ (EC 1.3.-.-)	peg	gi|15644634|ref|NC_000915.1|_1557732_1557286		TIGR00701 family protein		CDS	copper resistance D family protein
-	1557743	1558315	573	FIG000605: protein co-occurring with transport systems (COG1739)	peg	gi|15644634|ref|NC_000915.1|_1558315_1557743		uncharacterized protein, YigZ family		CDS	conserved hypothetical protein
-	1558302	1559432	1131	ABC-type multidrug transport system, permease component	peg	gi|15644634|ref|NC_000915.1|_1559432_1558302		ABC-type multidrug transport system, permease component		CDS	ABC-2 type transporter family protein
-	1559429	1560526	1098	ABC-type multidrug transport system, permease component	peg	gi|15644634|ref|NC_000915.1|_1560526_1559429		Predicted membrane protein		CDS	ABC-2 transporter family protein
-	1560538	1561527	990	Predicted membrane fusion protein (MFP) component of efflux pump, membrane anchor protein YbhG	peg	gi|15644634|ref|NC_000915.1|_1561527_1560538		Multidrug resistance efflux pump		CDS	hlyD secretion family protein
-	1561539	1563071	1533	Outer membrane protein	peg	gi|15644634|ref|NC_000915.1|_1563071_1561539		Outer membrane protein		CDS	outer membrane efflux family protein
-	1563068	1564417	1350	Hemolysins and related proteins containing CBS domains	peg	gi|15644634|ref|NC_000915.1|_1564369_1563068		Hemolysins and related proteins containing CBS domains		CDS	transporter associated domain protein
-	1564521	1566167	1647	Probable low-affinity inorganic phosphate transporter	peg	gi|15644634|ref|NC_000915.1|_1566122_1564521		Phosphate/sulphate permeases		CDS	phosphate transporter family protein
+	1566261	1566530	270	Iron-sulfur cluster assembly scaffold protein NifU	peg	gi|15644634|ref|NC_000915.1|_1566261_1566530		Thioredoxin-like proteins and domains		CDS	nifU-like domain protein
+	1566542	1567153	612	FIG00711107: hypothetical protein	peg	gi|15644634|ref|NC_000915.1|_1566542_1567153		hypothetical protein		CDS	conserved hypothetical protein
+	1567157	1568500	1344	UDP-N-acetylmuramoylalanyl-D-glutamate--2,6-diaminopimelate ligase (EC 6.3.2.13)	peg	gi|15644634|ref|NC_000915.1|_1567157_1568500		UDP-N-acetylmuramoylalanyl-D-glutamate--2,6-diaminopimelate ligase (EC 6.3.2.13)	6.3.2.13	CDS	UDP-N-acetylmuramyl-tripeptide synthetase family protein		murE
+	1568504	1569454	951	Transaldolase (EC 2.2.1.2)	peg	gi|15644634|ref|NC_000915.1|_1568504_1569454		transaldolase (EC 2.2.1.2)	2.2.1.2	CDS	transaldolase	2.2.1.2	tal
+	1569509	1570045	537	LSU ribosomal protein L25p	peg	gi|15644634|ref|NC_000915.1|_1569509_1570045		LSU ribosomal protein L25P		CDS	ribosomal protein L25, Ctc-form
+	1570055	1570615	561	Peptidyl-tRNA hydrolase (EC 3.1.1.29)	peg	gi|15644634|ref|NC_000915.1|_1570055_1570615		peptidyl-tRNA hydrolase (EC 3.1.1.29)	3.1.1.29	CDS	peptidyl-tRNA hydrolase	3.1.1.29	pth
+	1570670	1571737	1068	Permease YjgP/YjgQ	peg	gi|15644634|ref|NC_000915.1|_1570670_1571737		Predicted permeases		CDS	putative permease YjgP/YjgQ family protein
+	1571852	1572670	819	putative	peg	gi|15644634|ref|NC_000915.1|_1571852_1572670		Predicted HKD family nuclease		CDS	PLD-like domain protein
-	1573068	1574198	1131	Outer membrane protein/porin	peg	gi|15644634|ref|NC_000915.1|_1574198_1573068		Helicobacter outer membrane protein.		CDS	helicobacter outer membrane family protein
-	1574847	1577213	2367	Lead, cadmium, zinc and mercury transporting ATPase (EC 3.6.3.3) (EC 3.6.3.5); Copper-translocating P-type ATPase (EC 3.6.3.4)	peg	gi|15644634|ref|NC_000915.1|_1577213_1574847		ATPase, P-type (transporting), HAD superfamily, subfamily IC/heavy metal translocating P-type ATPase	3.6.3.4	CDS	heavy metal translocating P-type ATPase family protein	3.6.3.-
+	1574413	1574850	438	FIG00710492: hypothetical protein	peg	gi|15644634|ref|NC_000915.1|_1574413_1574850		Uncharacterized protein conserved in bacteria		CDS	putative membrane protein
-	1577239	1577955	717	tRNA (adenine37-N(6))-methyltransferase TrmN6 (EC 2.1.1.223)	peg	gi|15644634|ref|NC_000915.1|_1577955_1577239		Predicted O-methyltransferase		CDS	methyltransferase small domain protein
-	1577937	1578971	1035	Diaminohydroxyphosphoribosylaminopyrimidine deaminase (EC 3.5.4.26) / 5-amino-6-(5-phosphoribosylamino)uracil reductase (EC 1.1.1.193)	peg	gi|15644634|ref|NC_000915.1|_1578971_1577937		diaminohydroxyphosphoribosylaminopyrimidine deaminase (EC 3.5.4.26)	3.5.4.26, 1.1.1.193	CDS	ribD C-terminal domain protein
-	1578968	1580194	1227	Sodium/glutamate symport protein	peg	gi|15644634|ref|NC_000915.1|_1580194_1578968		sodium--glutamate symport carrier (gltS)		CDS	sodium/glutamate symporter		gltS
+	1580280	1581479	1200	Carboxynorspermidine dehydrogenase	peg	gi|15644634|ref|NC_000915.1|_1580325_1581479		carboxynorspermidine dehydrogenase	1.5.1.7	CDS	saccharopine dehydrogenase family protein
-	1581489	1582865	1377	ferrodoxin-like protein	peg	gi|15644634|ref|NC_000915.1|_1582865_1581489		cytochrome c oxidase accessory protein FixG		CDS	cytochrome c oxidase accessory protein CcoG		ccoG
+	1582941	1583633	693	Acyl-phosphate:glycerol-3-phosphate O-acyltransferase PlsY	peg	gi|15644634|ref|NC_000915.1|_1582941_1583633		acyl-phosphate glycerol-3-phosphate acyltransferase	2.3.1.15	CDS	acyl-phosphate glycerol 3-phosphate acyltransferase	2.3.1.-	plsY
+	1583630	1583983	354	Dihydroneopterin aldolase (EC 4.1.2.25)	peg	gi|15644634|ref|NC_000915.1|_1583630_1583983		FolB domain	4.1.2.25	CDS	folB domain protein
+	1583967	1584293	327	putative	peg	gi|15644634|ref|NC_000915.1|_1583967_1584293		hypothetical protein		CDS	putative iron-regulated outer membrane protein FrpB4
+	1584447	1587080	2634	iron-regulated outer membrane protein (frpB)	peg	gi|15644634|ref|NC_000915.1|_1584447_1587080		Outer membrane receptor proteins, mostly Fe transport		CDS	tonB dependent receptor family protein
+	1587307	1588467	1161	L-seryl-tRNA(Sec) selenium transferase, probably playing another role	peg	gi|15644634|ref|NC_000915.1|_1587307_1588467		L-seryl-tRNA(Sec) selenium transferase (EC 2.9.1.1)	2.9.1.1	CDS	L-seryl-tRNA selenium transferase family protein
+	1588569	1589756	1188	Transcription termination protein NusA	peg	gi|15644634|ref|NC_000915.1|_1588569_1589756		NusA antitermination factor		CDS	transcription termination factor NusA		nusA
-	1590109	1590648	540	FIG00710608: hypothetical protein	peg	gi|15644634|ref|NC_000915.1|_1590648_1590109		hypothetical protein		CDS	conserved hypothetical protein
-	1590649	1594488	3840	putative type IIS restriction/modification enzyme	peg	gi|15644634|ref|NC_000915.1|_1594488_1590649		Type II restriction enzyme, methylase subunits	2.1.1.72	CDS	eco57I restriction-modification methylase family protein
-	1594490	1594777	288	putative type IIS restriction/modification enzyme	peg	gi|15644634|ref|NC_000915.1|_1594777_1594490		hypothetical protein		CDS	putative type I DNA modification enzyme
-	1594908	1595777	870	FIG00710921: hypothetical protein	peg	gi|15644634|ref|NC_000915.1|_1595777_1594908		hypothetical protein		CDS	conserved hypothetical protein
-	1595770	1597062	1293	FIG00712118: hypothetical protein	peg	gi|15644634|ref|NC_000915.1|_1597062_1595770		hypothetical protein		CDS	conserved hypothetical protein
-	1597196	1600099	2904	Type III restriction-modification system restriction subunit (EC 3.1.21.5)	peg	gi|15644634|ref|NC_000915.1|_1600099_1597196		Restriction endonuclease	3.1.21.5	CDS	DEAD/DEAH box helicase family protein
-	1600102	1600689	588	Type III restriction-modification system methylation subunit (EC 2.1.1.72)	peg	gi|15644634|ref|NC_000915.1|_1600689_1600102		hypothetical protein		CDS	putative adenine specific DNA methyltransferase
-	1600686	1602038	1353	Type III restriction-modification system methylation subunit (EC 2.1.1.72)	peg	gi|15644634|ref|NC_000915.1|_1602038_1600686		Adenine specific DNA methylase Mod	2.1.1.72	CDS	DNA methylase family protein
-	1602088	1603959	1872	ATP-dependent DNA helicase RecG (EC 3.6.1.-)	peg	gi|15644634|ref|NC_000915.1|_1603959_1602088		ATP-dependent DNA helicase RecG (EC 3.6.1.-)	3.6.4.12	CDS	DEAD/DEAH box helicase family protein
+	1604041	1604388	348	putative	peg	gi|15644634|ref|NC_000915.1|_1604041_1604388		hypothetical protein		CDS	conserved hypothetical protein
-	1605024	1605776	753	Exodeoxyribonuclease III (EC 3.1.11.2)	peg	gi|15644634|ref|NC_000915.1|_1605776_1605024		exodeoxyribonuclease III	3.1.11.2	CDS	exodeoxyribonuclease III	3.1.11.2	xth
+	1604392	1605027	636	Outer membrane protein	peg	gi|15644634|ref|NC_000915.1|_1604392_1605027		Helicobacter outer membrane protein.		CDS	helicobacter outer membrane family protein
-	1605956	1607395	1440	putative	peg	gi|15644634|ref|NC_000915.1|_1607395_1605956		hypothetical protein		CDS	putative periplasmic competence protein
-	1607624	1608997	1374	Chromosomal replication initiator protein DnaA	peg	gi|15644634|ref|NC_000915.1|_1608997_1607624		chromosomal replication initiator protein DnaA		CDS	chromosomal replication initiator protein DnaA		dnaA
+	1609150	1609692	543	purine nucleoside phosphorylase (punB)	peg	gi|15644634|ref|NC_000915.1|_1609150_1609692		Nucleoside phosphorylase		CDS	phosphorylase superfamily protein
+	1609735	1609974	240	FIG00710874: hypothetical protein	peg	gi|15644634|ref|NC_000915.1|_1609735_1609974		Protein of unknown function (DUF2443).		CDS	conserved hypothetical protein
+	1609975	1611768	1794	Glucosamine--fructose-6-phosphate aminotransferase [isomerizing] (EC 2.6.1.16)	peg	gi|15644634|ref|NC_000915.1|_1609975_1611768		glutamine--fructose-6-phosphate transaminase	2.6.1.16	CDS	glutamine-fructose-6-phosphate transaminase	2.6.1.16	glmS
+	1611791	1612417	627	Thymidylate synthase thyX (EC 2.1.1.-)	peg	gi|15644634|ref|NC_000915.1|_1611791_1612417		thymidylate synthase, flavin-dependent	2.1.1.148	CDS	thymidylate synthase, flavin-dependent	2.1.1.148	thyX
-	1612449	1612604	156	FIG00710359: hypothetical protein	peg	gi|15644634|ref|NC_000915.1|_1612604_1612449					conserved hypothetical protein
-	1613001	1614284	1284	Mobile element protein	peg	gi|15644634|ref|NC_000915.1|_1614284_1613001		transposase, IS605 OrfB family, central region		CDS	transposase, IS605 OrfB family
+	1614354	1614782	429	IS605 transposase (tnpA)	peg	gi|15644634|ref|NC_000915.1|_1614354_1614782		Transposase and inactivated derivatives		CDS	transposase IS200 like family protein
+	1614849	1615037	189	putative type II methylase protein	peg	gi|15644634|ref|NC_000915.1|_1614849_1615037					putative N-6 Adenine-specific DNA methylase domain protein
+	1615030	1615716	687	FIG00710438: hypothetical protein	peg	gi|15644634|ref|NC_000915.1|_1615030_1615716		hypothetical protein		CDS	conserved hypothetical protein
-	1615878	1616735	858	ubiquinol cytochrome C oxidoreductase, cytochrome C1 subunit	peg	gi|15644634|ref|NC_000915.1|_1616735_1615878		Cytochrome c1		CDS	putative ubiquinol-cytochrome C reductase cytochrome C subunit
-	1616732	1617970	1239	Ubiquinol--cytochrome c reductase, cytochrome B subunit (EC 1.10.2.2)	peg	gi|15644634|ref|NC_000915.1|_1617970_1616732		Cytochrome b subunit of the bc complex		CDS	cytochrome b(C-terminal)/b6/petD family protein
-	1617981	1618484	504	Ubiquinol-cytochrome C reductase iron-sulfur subunit (EC 1.10.2.2)	peg	gi|15644634|ref|NC_000915.1|_1618484_1617981		Rieske Fe-S protein	1.10.2.2	CDS	ubiquinol-cytochrome c reductase, iron-sulfur subunit	1.10.2.2	petA
-	1618609	1621608	3000	Transcription-repair coupling factor	peg	gi|15644634|ref|NC_000915.1|_1621608_1618609		transcription-repair coupling factor (mfd)	3.6.4.-	CDS	transcription-repair coupling factor	3.6.1.-	mfd
-	1621612	1621914	303	Protein of unknown function, DUF583 superfamily	peg	gi|15644634|ref|NC_000915.1|_1621887_1621612		Integral membrane protein CcmA involved in cell shape determination		CDS	polymer-forming cytoskeletal family protein
-	1621941	1622879	939	Membrane proteins related to metalloendopeptidases	peg	gi|15644634|ref|NC_000915.1|_1622879_1621941		Membrane proteins related to metalloendopeptidases		CDS	peptidase M23 family protein
-	1622888	1623814	927	toxR-activated gene (tagE)	peg	gi|15644634|ref|NC_000915.1|_1623814_1622888		Membrane proteins related to metalloendopeptidases		CDS	peptidase M23 family protein
-	1623814	1624998	1185	Dihydrofolate synthase (EC 6.3.2.12) / Folylpolyglutamate synthase (EC 6.3.2.17)	peg	gi|15644634|ref|NC_000915.1|_1624998_1623814		folylpolyglutamate synthase/dihydrofolate synthase	6.3.2.17, 6.3.2.12	CDS	bifunctional FolC family protein	6.3.2.-	folC
-	1624988	1625500	513	Probable lipoprotein Cj1090c	peg	gi|15644634|ref|NC_000915.1|_1625500_1624988		Lipopolysaccharide-assembly.		CDS	lipopolysaccharide-assembly family protein
-	1625497	1627917	2421	Leucyl-tRNA synthetase (EC 6.1.1.4)	peg	gi|15644634|ref|NC_000915.1|_1627917_1625497		leucyl-tRNA synthetase (EC 6.1.1.4)	6.1.1.4	CDS	leucine--tRNA ligase	6.1.1.4	leuS
-	1627927	1628265	339	FIG00388820: hypothetical protein	peg	gi|15644634|ref|NC_000915.1|_1628265_1627927		hypothetical protein		CDS	putative membrane protein
-	1628275	1629246	972	Protein-export membrane protein SecF (TC 3.A.5.1.1)	peg	gi|15644634|ref|NC_000915.1|_1629246_1628275		protein translocase subunit secF		CDS	-export membrane protein SecF		secF
-	1629255	1630832	1578	Protein-export membrane protein SecD (TC 3.A.5.1.1)	peg	gi|15644634|ref|NC_000915.1|_1630832_1629255		protein-export membrane protein, SecD/SecF family		CDS	-export membrane protein SecD		secD
-	1630829	1631212	384	Preprotein translocase subunit YajC (TC 3.A.5.1.1)	peg	gi|15644634|ref|NC_000915.1|_1631212_1630829		protein translocase subunit yajC		CDS	preprotein translocase, YajC subunit		yajC
-	1631260	1632576	1317	Na+/H+ antiporter NhaA type	peg	gi|15644634|ref|NC_000915.1|_1632576_1631260		sodium/proton antiporter, NhaA family (TC 2.A.33.1.1)		CDS	na+/H+ antiporter NhaA		nhaA
-	1632600	1635437	2838	helicase	peg	gi|15644634|ref|NC_000915.1|_1635437_1632600		ATP-dependent exoDNAse (exonuclease V) beta subunit (contains helicase and exonuclease domains)		CDS	uvrD/REP helicase N-terminal domain protein
+	1635686	1636480	795	SSU ribosomal protein S2p (SAe)	peg	gi|15644634|ref|NC_000915.1|_1635686_1636480		SSU ribosomal protein S2P		CDS	ribosomal protein S2		rpsB
+	1636480	1637547	1068	Translation elongation factor Ts	peg	gi|15644634|ref|NC_000915.1|_1636480_1637547		translation elongation factor Ts (EF-Ts)		CDS	translation elongation factor Ts		tsf
-	1637996	1639843	1848	Cell division protein FtsI [Peptidoglycan synthetase] (EC 2.4.1.129)	peg	gi|15644634|ref|NC_000915.1|_1639843_1637996		Cell division protein FtsI/penicillin-binding protein 2	2.4.1.129	CDS	penicillin binding transpeptidase domain protein
-	1639999	1640328	330	Flagellar hook-basal body complex protein FliE	peg	gi|15644634|ref|NC_000915.1|_1640328_1639999		flagellar hook-basal body complex protein FliE		CDS	flagellar hook-basal body complex protein FliE		fliE
-	1640456	1640941	486	Flagellar basal-body rod protein FlgC	peg	gi|15644634|ref|NC_000915.1|_1640941_1640456		flagellar basal-body rod protein FlgC		CDS	flagellar basal-body rod protein FlgC		flgC
-	1640954	1641376	423	Flagellar basal-body rod protein FlgB	peg	gi|15644634|ref|NC_000915.1|_1641310_1640954		flagellar basal-body rod protein FlgB		CDS	flagellar basal-body rod protein FlgB		flgB
+	1641584	1642750	1167	Cell division protein FtsW	peg	gi|15644634|ref|NC_000915.1|_1641584_1642750		Bacterial cell division membrane protein		CDS	cell cycle family protein
-	1642774	1643781	1008	iron(III) ABC transporter, periplasmic iron-binding protein (ceuE)	peg	gi|15644634|ref|NC_000915.1|_1643781_1642774		ABC-type Fe3+-hydroxamate transport system, periplasmic component		CDS	periplasmic binding family protein
-	1643982	1644983	1002	iron(III) ABC transporter, periplasmic iron-binding protein (ceuE)	peg	gi|15644634|ref|NC_000915.1|_1644983_1643982		ABC-type Fe3+-hydroxamate transport system, periplasmic component		CDS	periplasmic binding family protein
+	1645224	1645820	597	Alkyl hydroperoxide reductase subunit C-like protein	peg	gi|15644634|ref|NC_000915.1|_1645224_1645820		Peroxiredoxin	1.11.1.15	CDS	putative peroxiredoxin
+	1645960	1646775	816	Methionine ABC transporter substrate-binding protein	peg	gi|15644634|ref|NC_000915.1|_1645960_1646775		ABC-type metal ion transport system, periplasmic component/surface antigen		CDS	NLPA lipofamily protein
-	1646933	1647100	168	FIG00710391: hypothetical protein	peg	gi|15644634|ref|NC_000915.1|_1647100_1646933					hypothetical protein
-	1647268	1649034	1767	Cell division protein FtsI [Peptidoglycan synthetase] (EC 2.4.1.129)	peg	gi|15644634|ref|NC_000915.1|_1649034_1647268		peptidoglycan glycosyltransferase (EC 2.4.1.129)		CDS	penicillin-binding protein 2		mrdA
-	1649015	1649458	444	putative	peg	gi|15644634|ref|NC_000915.1|_1649458_1649015		hypothetical protein		CDS	putative membrane protein
-	1649471	1650097	627	GTP-binding protein EngB	peg	gi|15644634|ref|NC_000915.1|_1650097_1649471		ribosome biogenesis GTP-binding protein YsxC/EngB		CDS	ribosome biogenesis GTP-binding protein YsxC		ysxC
-	1650094	1650645	552	OstA family organic solvent tolerance protein	peg	gi|15644634|ref|NC_000915.1|_1650645_1650094		lipopolysaccharide transport periplasmic protein LptA		CDS	lipopolysaccharide transport periplasmic protein LptA		lptA
-	1650645	1651238	594	FIG00710344: hypothetical protein	peg	gi|15644634|ref|NC_000915.1|_1651238_1650645		hypothetical protein		CDS	conserved hypothetical protein
-	1651213	1651707	495	3-deoxy-D-manno-octulosonate 8-phosphate phosphatase (EC 3.1.3.45)	peg	gi|15644634|ref|NC_000915.1|_1651707_1651213		3-deoxy-D-manno-octulosonate 8-phosphate phosphatase, YrbI family	3.1.3.45	CDS	3-deoxy-D-manno-octulosonate 8-phosphate phosphatase, YrbI family protein	3.1.3.45
-	1651704	1652651	948	Rare lipoprotein A precursor	peg	gi|15644634|ref|NC_000915.1|_1652651_1651704		rare lipoprotein A		CDS	rare lipoA family protein		rlpA
-	1652651	1653769	1119	Membrane-bound lytic murein transglycosylase D precursor (EC 3.2.1.-)	peg	gi|15644634|ref|NC_000915.1|_1653769_1652651		Soluble lytic murein transglycosylase and related regulatory proteins (some contain LysM/invasin domains)	3.2.1.-	CDS	lysM domain protein
-	1653857	1654621	765	Putative deoxyribonuclease YcfH	peg	gi|15644634|ref|NC_000915.1|_1654621_1653857		hydrolase, TatD family	3.1.21.-	CDS	hydrolase, TatD family protein
+	1654696	1655316	621	Riboflavin synthase eubacterial/eukaryotic (EC 2.5.1.9)	peg	gi|15644634|ref|NC_000915.1|_1654696_1655316		riboflavin synthase alpha chain (EC 2.5.1.9)	2.5.1.9	CDS	riboflavin synthase, alpha subunit	2.5.1.9	ribE
+	1655317	1655589	273	ABC transporter, putative	peg	gi|15644634|ref|NC_000915.1|_1655317_1655589		Uncharacterized homolog of the cytoplasmic domain of flagellar protein FhlB		CDS	flhB HrpN YscU SpaS family protein
+	1655611	1656594	984	Methionine ABC transporter ATP-binding protein	peg	gi|15644634|ref|NC_000915.1|_1655611_1656594		ABC-type metal ion transport system, ATPase component		CDS	ABC transporter family protein
+	1656596	1657243	648	Methionine ABC transporter permease protein	peg	gi|15644634|ref|NC_000915.1|_1656596_1657243		ABC-type metal ion transport system, permease component		CDS	binding--dependent transport system inner membrane component family protein
-	1657275	1658393	1119	LPS biosynthesis protein	peg	gi|15644634|ref|NC_000915.1|_1658393_1657275		Lipopolysaccharide biosynthesis proteins, LPS:glycosyltransferases		CDS	glycosyl transferase 8 family protein
-	1658442	1658870	429	putative	peg	gi|15644634|ref|NC_000915.1|_1658870_1658442		hypothetical protein		CDS	conserved hypothetical protein
-	1658880	1659476	597	putative	peg	gi|15644634|ref|NC_000915.1|_1659476_1658880		Membrane-associated phospholipid phosphatase		CDS	PAP2 superfamily protein
-	1659473	1660411	939	Undecaprenyl-phosphate N-acetylglucosaminyl 1-phosphate transferase (EC 2.7.8.-)	peg	gi|15644634|ref|NC_000915.1|_1660411_1659473		UDP-N-acetylmuramyl pentapeptide phosphotransferase/UDP-N-acetylglucosamine-1-phosphate transferase		CDS	glycosyl transferase 4 family protein
+	1660610	1661398	789	Pyridoxine 5'-phosphate synthase (EC 2.6.99.2)	peg	gi|15644634|ref|NC_000915.1|_1660610_1661398		pyridoxine 5'-phosphate synthase (EC 2.6.99.2)	2.6.99.2	CDS	pyridoxine 5'-phosphate synthase	2.6.99.2	pdxJ
+	1661400	1662323	924	4-hydroxythreonine-4-phosphate dehydrogenase (EC 1.1.1.262)	peg	gi|15644634|ref|NC_000915.1|_1661400_1662323		4-hydroxythreonine-4-phosphate dehydrogenase (EC 1.1.1.262)	1.1.1.262	CDS	4-hydroxythreonine-4-phosphate dehydrogenase	1.1.1.262	pdxA
+	1662388	1663410	1023	TsaD/Kae1/Qri7 protein, required for threonylcarbamoyladenosine t(6)A37 formation in tRNA	peg	gi|15644634|ref|NC_000915.1|_1662388_1663410		O-sialoglycoprotein endopeptidase (EC 3.4.24.57)	3.4.24.57	CDS	metallohydrolase, glycoprotease/Kae1 family protein
+	1663590	1664378	789	Flagellar basal-body rod protein FlgG	peg	gi|15644634|ref|NC_000915.1|_1663590_1664378		Flagellar basal body rod protein		CDS	flagellar basal-body rod protein FlgF		flgF
+	1664421	1664586	166							putative membrane protein
-	1664877	1665344	468	FIG00711192: hypothetical protein	peg	gi|15644634|ref|NC_000915.1|_1665344_1664877		Uncharacterized protein conserved in bacteria		CDS	ubiquinol-cytochrome C chaperone family protein
-	1666029	1666790	762	FIG00711288: hypothetical protein	peg	gi|15644634|ref|NC_000915.1|_1666790_1666029		Uncharacterized protein conserved in bacteria		CDS	ubiquinol-cytochrome C chaperone family protein
-	1667057	1667680	624	hypothetical protein	peg	gi|15644634|ref|NC_000915.1|_1667608_1667057		Uncharacterized protein conserved in bacteria		CDS	ubiquinol-cytochrome C chaperone family protein
