# Supplementary material for: A semi-automated genome annotation comparison and integration scheme
Source: BMC Bioinformatics. 2013 Jun 1;14:172. doi: 10.1186/1471-2105-14-172 (PMC3680241; doi:10.1186/1471-2105-14-172)
Supplement: Additional file 1 — The code and datasets: file contains the python code and related datasets used in our research. We used two datasets in our research. (1). ‘pfam_mapped_dic.csv’ file contains the Pfam IDs obtained from Pfam database; (2) ‘gene_info_dic.csv’ file contains the gene symbol data obtained from Entrez gene database; (3) ‘database data’ folder contains the automated annotation results and the OMA data to run the program. [file 1471-2105-14-172-S1.zip › Additional file 1 code and datasets/database data/hpyl_rast.txt]

Transcription termination protein NusB
6,7-dimethyl-8-ribityllumazine synthase (EC 2.5.1.78)
2-Keto-3-deoxy-D-manno-octulosonate-8-phosphate synthase (EC 2.5.1.55)
Carbonic anhydrase (EC 4.2.1.1)
Orotidine 5'-phosphate decarboxylase (EC 4.1.1.23)
Pantoate--beta-alanine ligase (EC 6.3.2.1)
putative Outer membrane protein
Heat shock protein 60 family chaperone GroEL
Heat shock protein 60 family co-chaperone GroES
DNA primase (EC 2.7.7.-)
Possible RNA methyltransferase aq_898
putative
putative
FIG00711213: hypothetical protein
DNA transfer protein
putative lipoprotein
Chemotaxis protein CheV (EC 2.7.3.-)
putative carboxynorspermidine decarboxylase
putative
Integral membrane protein
putative Outer membrane protein
hypothetical protein
Citrate synthase (si) (EC 2.3.3.1)
Isocitrate dehydrogenase [NADP] (EC 1.1.1.42)
Dethiobiotin synthetase (EC 6.3.3.3)
FIG00710236: hypothetical protein
FIG00710719: hypothetical protein
putative
ATP-dependent Clp protease adaptor protein ClpS
ATP-dependent Clp protease ATP-binding subunit ClpA
Aspartate 1-decarboxylase (EC 4.1.1.11)
Transcriptional regulatory protein
Putative periplasmic protein
NADH-ubiquinone oxidoreductase subunit
DNA transformation competancy
comB9 competence protein
comB9 competence protein
hypothetical protein
inner membrane protein forms channel for type IV secretion of T-DNA complex (VirB10)
mannose-6-phosphate isomerase( EC:2.7.7.22 )
GDP-L-fucose synthetase (EC 1.1.1.271)
Putative fucose synthetase (EC 1.1.1.271)
[NiFe] hydrogenase metallocenter assembly protein HypE
[NiFe] hydrogenase metallocenter assembly protein HypF
Agmatine deiminase (EC 3.5.3.12)
Adenine-specific methyltransferase (EC 2.1.1.72)
DNA-cytosine methyltransferase (EC 2.1.1.37)
hypothetical protein
FIG00711123: hypothetical protein
FIG00711648: hypothetical protein
adenine/cytosine DNA methyltransferase
Proline/sodium symporter PutP (TC 2.A.21.2.1) @ Propionate/sodium symporter
Proline dehydrogenase (EC 1.5.99.8) (Proline oxidase) / Delta-1-pyrroline-5-carboxylate dehydrogenase (EC 1.5.1.12)
FIG00710639: hypothetical protein
FIG00710367: hypothetical protein
FIG00710261: hypothetical protein
hypothetical protein with 50bp hit to Dihydrolipoamide acetyltransferase
FIG00710815: hypothetical protein
FIG00710451: hypothetical protein
FIG00711815: hypothetical protein
putative
Cell division protein FtsK
Cell division protein FtsK
Urease accessory protein UreD
Urease accessory protein UreG
Urease accessory protein UreF
Urease accessory protein UreE
Urea channel UreI
Urease alpha subunit (EC 3.5.1.5)
Urease beta subunit (EC 3.5.1.5) / Urease gamma subunit (EC 3.5.1.5)
Lipoprotein signal peptidase (EC 3.4.23.36)
Phosphoglucosamine mutase (EC 5.4.2.10)
SSU ribosomal protein S20p
FIG00711491: hypothetical protein
Peptide chain release factor 1
FIG00710214: hypothetical protein
outer membrane protein (omp3)
dentin sialophosphoprotein preproprotein
methyl-accepting chemotaxis protein (tlpA)
SSU ribosomal protein S9p (S16e)
LSU ribosomal protein L13p (L13Ae)
FIG00710635: hypothetical protein
Malate:quinone oxidoreductase (EC 1.1.5.4)
probable exported protein STY2149
RNA polymerase sigma factor RpoD
Menaquinone via 6-amino-6-deoxyfutalosine step 2
Malonyl CoA-acyl carrier protein transacylase (EC 2.3.1.39)
Type II restriction enzyme MjaIII (EC 3.1.21.4)
TYPE II DNA MODIFICATION ENZYME (METHYLTRANSFERASE)
FIG00711007: hypothetical protein
putative ALPHA(1,2)FUCOSYLTRANSFERASE
FIG00710601: hypothetical protein
D-3-phosphoglycerate dehydrogenase (EC 1.1.1.95)
putative
Threonine synthase (EC 4.2.3.1)
methyl-accepting chemotaxis protein (tlpA)
FIG053235: Diacylglucosamine hydrolase like
Beta-1,3-galactosyltransferase / Beta-1,4-galactosyltransferase
putative
Methyl-accepting chemotaxis protein
2',3'-cyclic-nucleotide 2'-phosphodiesterase (EC 3.1.4.16)
S-ribosylhomocysteine lyase (EC 4.4.1.21) / Autoinducer-2 production protein LuxS
Cystathionine gamma-lyase (EC 4.4.1.1)
Cystathionine beta-synthase (EC 4.2.1.22)
FIG00711135: hypothetical protein
Chaperone protein DnaK
Heat shock protein GrpE
Heat-inducible transcription repressor HrcA
FIG00712138: hypothetical protein
putative
Motility accessory factor
Flagellin
DNA topoisomerase I (EC 5.99.1.2)
Radical SAM domain protein
FIG00710511: hypothetical protein
FIG00710511: hypothetical protein
FIG00711088: hypothetical protein
FIG00710511: hypothetical protein
Phosphoenolpyruvate synthase (EC 2.7.9.2)
Threonyl-tRNA synthetase (EC 6.1.1.3)
Translation initiation factor 3
LSU ribosomal protein L35p
LSU ribosomal protein L20p
putative Outer membrane protein
putative
putative
L-serine dehydratase (EC 4.3.1.17)
Serine transporter
2-keto-3-deoxy-D-arabino-heptulosonate-7-phosphate synthase II (EC 2.5.1.54)
Thiol peroxidase, Bcp-type (EC 1.11.1.15)
Predicted L-lactate dehydrogenase, hypothetical protein subunit YkgG
Predicted L-lactate dehydrogenase, Iron-sulfur cluster-binding subunit YkgF
Predicted L-lactate dehydrogenase, Fe-S oxidoreductase subunit YkgE
L-lactate permease
L-lactate permease
A/G-specific adenine glycosylase (EC 3.2.2.-)
2-oxoglutarate/malate translocator
2-oxoglutarate/malate translocator
Cytochrome c oxidase subunit CcoN (EC 1.9.3.1)
Cytochrome c oxidase subunit CcoO (EC 1.9.3.1)
Cytochrome c oxidase subunit CcoQ (EC 1.9.3.1)
Cytochrome c oxidase subunit CcoP (EC 1.9.3.1)
FIG00710306: hypothetical protein
FIG00710278: hypothetical protein
putative
Menaquinone via futalosine step 4
conserved hypothetical membrane protein
RecA protein
Enolase (EC 4.2.1.11)
FIG00710227: hypothetical protein
Putative periplasmic protein
Shikimate kinase I (EC 2.7.1.71)
putative lipopolysaccharide biosynthesis protein
N-linked glycosylation glycosyltransferase PglG
TETRATRICOPEPTIDE REPEAT FAMILY PROTEIN
FIG000859: hypothetical protein YebC
Porphobilinogen synthase (EC 4.2.1.24)
putative histidine kinase sensor protein
putative histidine kinase sensor protein
response regulator (ompR)
FIG00710688: hypothetical protein
putative
Putative protease
FIG00710191: hypothetical protein
Peptide chain release factor 2
Molybdopterin biosynthesis protein MoeA
Flagellar biosynthesis protein FliR
putative
Foldase protein PrsA precursor (EC 5.2.1.8)
Fructose-bisphosphate aldolase class II (EC 4.1.2.13)
Translation elongation factor P
Pseudaminic acid synthase (EC 4.1.3.-)
ABC transporter, ATP-binding protein
Apolipoprotein N-acyltransferase (EC 2.3.1.-) / Copper homeostasis protein CutE
hypothetical protein
Lysyl-tRNA synthetase (class II) (EC 6.1.1.6)
Serine hydroxymethyltransferase (EC 2.1.2.1)
hypothetical protein
putative
FIG00710388: hypothetical protein
FIG00710388: hypothetical protein
Putative inner membrane protein (Fragment)
Cardiolipin synthetase (EC 2.7.8.-)
Succinate dehydrogenase iron-sulfur protein (EC 1.3.99.1)
Succinate dehydrogenase flavoprotein subunit (EC 1.3.99.1)
Fumarate reductase cytochrome b subunit
Triosephosphate isomerase (EC 5.3.1.1)
Enoyl-[acyl-carrier-protein] reductase [NADH] (EC 1.3.1.9)
UDP-3-O-[3-hydroxymyristoyl] glucosamine N-acyltransferase (EC 2.3.1.-)
S-adenosylmethionine synthetase (EC 2.5.1.6)
Nucleoside diphosphate kinase (EC 2.7.4.6)
FIG00712321: hypothetical protein
Phosphate:acyl-ACP acyltransferase PlsX
3-oxoacyl-[acyl-carrier-protein] synthase, KASIII (EC 2.3.1.41)
putative
FIG00711029: hypothetical protein
FIG00710584: hypothetical protein
FIG00710334: hypothetical protein
putative ATP/GTP-binding protein (mrp protein homolog)
putative lipopolysaccharide biosynthesis protein
Outer membrane protein
Chaperone protein HtpG
FOG: TPR repeat, SEL1 subfamily
N-succinyl-L,L-diaminopimelate desuccinylase (EC 3.5.1.18)
tRNA uridine 5-carboxymethylaminomethyl modification enzyme GidA
sodium-dependent transporter (huNaDC-1)
Phosphatidate cytidylyltransferase (EC 2.7.7.41)
1-deoxy-D-xylulose 5-phosphate reductoisomerase (EC 1.1.1.267)
Beta-1,4-N-acetylgalactosaminyltransferase (EC 2.4.1.-)
Phospholipid-binding protein
putative
Cysteine desulfurase (EC 2.8.1.7)
Iron-sulfur cluster assembly scaffold protein IscU/NifU-like
FIG00710623: hypothetical protein
DNA repair protein RadA
Peptide methionine sulfoxide reductase MsrA (EC 1.8.4.11) / Peptide methionine sulfoxide reductase MsrB (EC 1.8.4.12)
Integral membrane protein
putative Outer membrane protein
Sulfate permease
putative Outer membrane protein
3-deoxy-manno-octulosonate cytidylyltransferase (EC 2.7.7.38)
PROTEIN DISULPHIDE ISOMERASE
secreted protein involved in flagellar motility
Similarity with glutathionylspermidine synthase (EC 6.3.1.8), group 2
INTEGRAL MEMBRANE PROTEIN (Rhomboid family)
TETRATRICOPEPTIDE REPEAT FAMILY PROTEIN
Putative periplasmic protein
Porphobilinogen deaminase (EC 2.5.1.61)
Prolyl-tRNA synthetase (EC 6.1.1.15), bacterial type
Glutamyl-tRNA reductase (EC 1.2.1.70)
octaprenyl-diphosphate synthase (ispB)
FIG00710362: hypothetical protein
FIG00711038: hypothetical protein
Non-specific DNA-binding protein Dps / Iron-binding ferritin-like antioxidant protein / Ferroxidase (EC 1.16.3.1)
Flagellar sensory histidine kinase FlgS
putative
Flagellar P-ring protein FlgI
Cold-shock DEAD-box protein A
Membrane protease family protein HP0248
putative
Oligopeptide transport ATP-binding protein OppD (TC 3.A.1.5.1)
oligopeptide permease integral membrane protein
putative Outer membrane protein
putative Outer membrane protein
Adenylosuccinate synthetase (EC 6.3.4.4)
FIG00710361: hypothetical protein
Flagellar protein FlbB
hypothetical protein
Exodeoxyribonuclease VII large subunit (EC 3.1.11.6)
Type III restriction-modification system methylation subunit (EC 2.1.1.72)
FIG00711049: hypothetical protein
putative
adenine specific DNA methyltransferase (hpaim)
ClpB protein
Cytochrome c-type biogenesis protein CcdA (DsbD analog)
Amidohydrolase
probable chlorohydrolase
FIG00710480: hypothetical protein
tRNA-i(6)A37 methylthiotransferase
Protein of unknown function DUF374
FIG00710595: hypothetical protein
Putative membrane protein
putative
hypothetical protein
Putative lipoprotein
FIG00711203: hypothetical protein
Ferredoxin
Exopolyphosphatase (EC 3.6.1.11)
Lipopolysaccharide heptosyltransferase I (EC 2.4.1.-)
Lipid A biosynthesis lauroyl acyltransferase (EC 2.3.1.-)
tRNA-guanine transglycosylase (EC 2.4.2.29)
TrkA domain protein
3-dehydroquinate synthase (EC 4.2.3.4)
Putative mechanosensitive ion channel
MiaB family protein, possibly involved in tRNA or rRNA modification
Cell division protein FtsH (EC 3.4.24.-)
FIG00387961: hypothetical protein
membrane protein
toxin-like outer membrane protein
Diaminopimelate decarboxylase (EC 4.1.1.20)
Chorismate mutase I (EC 5.4.99.5)
FIG00710551: hypothetical protein
para-aminobenzoate synthetase component I( EC:4.1.3.38 )
Aliphatic amidase amiE (EC 3.5.1.4)
Flagellar hook-associated protein FlgL
LSU ribosomal protein L21p
LSU ribosomal protein L27p
Dipeptide-binding ABC transporter, periplasmic substrate-binding component (TC 3.A.1.5.2)
Dipeptide transport system permease protein DppB (TC 3.A.1.5.2)
Dipeptide transport system permease protein DppC (TC 3.A.1.5.2)
Dipeptide transport ATP-binding protein DppD (TC 3.A.1.5.2)
Dipeptide transport ATP-binding protein DppF (TC 3.A.1.5.2)
GTP-binding protein Obg
FIG00710428: hypothetical protein
putative periplasmic protein
Glutamate-1-semialdehyde aminotransferase (EC 5.4.3.8)
putative
putative
Omega amidase (Nit2 homolog)
Putative polysaccharide deacetylase
FIG00710175: hypothetical protein
Putative metal chaperone, involved in Zn homeostasis, GTPase of COG0523 family
Permeases of the major facilitator superfamily
hypothetical protein
virulence associated protein D (vapD)
hypothetical protein
hypothetical protein
putative Outer membrane protein
Putative heme oxygenase
Arginyl-tRNA synthetase (EC 6.1.1.19)
Twin-arginine translocation protein TatA
Guanylate kinase (EC 2.7.4.8)
Highly acidic protein
membrane bound endonuclease (nuc)
putative Outer membrane protein
Flagellar L-ring protein FlgH
CMP-N-acetylneuraminic acid synthetase( EC:2.7.7.43 )
Tetraacyldisaccharide 4'-kinase (EC 2.7.1.130)
NAD synthetase (EC 6.3.1.5)
Ketol-acid reductoisomerase (EC 1.1.1.86)
Septum site-determining protein MinD
Cell division topological specificity factor MinE
Rossmann fold nucleotide-binding protein Smf possibly involved in DNA uptake
Putative Holliday junction resolvase YggF
hypothetical protein
hypothetical protein
putative
putative
Lysozyme (EC 3.2.1.17)
FIG00710335: hypothetical protein
FIG00711867: hypothetical protein
FIG00710447: hypothetical protein
hypothetical protein
FIG00711693: hypothetical protein
FIG00710644: hypothetical protein
Ribosomal large subunit pseudouridine synthase D (EC 4.2.1.70)
FIG00710644: hypothetical protein
Single-stranded-DNA-specific exonuclease RecJ (EC 3.1.-.-)
CTP synthase (EC 6.3.4.2)
putative
Flagellar M-ring protein FliF
Flagellar motor switch protein FliG
Flagellar assembly protein FliH
1-deoxy-D-xylulose 5-phosphate synthase (EC 2.2.1.7)
Translation elongation factor LepA
FIG00710469: hypothetical protein
short chain alcohol dehydrogenase
Outer membrane protein
tRNA pseudouridine synthase A (EC 4.2.1.70)
UDP-glucose 4-epimerase (EC 5.1.3.2)
Predicted permease YjgP/YjgQ family
Protein-L-isoaspartate O-methyltransferase (EC 2.1.1.77)
Ribonucleotide reductase of class Ia (aerobic), beta subunit (EC 1.17.4.1)
C4 aminotransferase specific for PseB product (PseC, second step of pseudaminic acid biosynthesis)
putative
putative
putative TYPE II DNA MODIFICATION ENZYME (METHYLTRANSFERASE)
putative TYPE II DNA MODIFICATION ENZYME (METHYLTRANSFERASE)
Biotin carboxylase of acetyl-CoA carboxylase (EC 6.3.4.14)
Biotin carboxyl carrier protein of acetyl-CoA carboxylase
Deoxycytidine triphosphate deaminase (EC 3.5.4.13)
putative outer membrane protein
Ribosomal RNA small subunit methyltransferase E (EC 2.1.1.-)
FIG00710546: hypothetical protein
Ferrochelatase, protoheme ferro-lyase (EC 4.99.1.1)
thiol:disulfide interchange protein (dsbC), putative
Putative cytochrome C-type biogenesis protein
ALPHA (1,3)-FUCOSYLTRANSFERASE
NADP-specific glutamate dehydrogenase (EC 1.4.1.4)
Protein-N(5)-glutamine methyltransferase PrmC, methylates polypeptide chain release factors RF1 and RF2
CAAX prenyl protease 1, putative
putative
putative
putative
putative
Helicase PriA essential for oriC/DnaA-independent DNA replication
tRNA (uridine-5-oxyacetic acid methyl ester) 34 synthase
Superoxide dismutase [Fe] (EC 1.15.1.1)
Thiol peroxidase, Tpx-type (EC 1.11.1.15)
Positive regulator of CheA protein activity (CheW)
Signal transduction histidine kinase CheA (EC 2.7.3.-)
Chemotaxis protein CheV (EC 2.7.3.-)
hypothetical protein( EC:3.6.1.- )
Hypothetical protein YggS, proline synthase co-transcribed bacterial homolog PROSC
UbiD family decarboxylase associated with menaquinone via futalosine
D-3-phosphoglycerate dehydrogenase (EC 1.1.1.95)
putative
SSU ribosomal protein S1p
4-hydroxy-3-methylbut-2-enyl diphosphate reductase (EC 1.17.1.2)
5-Enolpyruvylshikimate-3-phosphate synthase (EC 2.5.1.19)
Phenylalanyl-tRNA synthetase beta chain (EC 6.1.1.20)
Phenylalanyl-tRNA synthetase alpha chain (EC 6.1.1.20)
HIT-family protein
Cysteine desulfurase (EC 2.8.1.7)
FIG00710213: hypothetical protein
Biotin sulfoxide reductase (EC 1.-.-.-)
putative
GMP synthase [glutamine-hydrolyzing], amidotransferase subunit (EC 6.3.5.2) / GMP synthase [glutamine-hydrolyzing], ATP pyrophosphatase subunit (EC 6.3.5.2)
putative PARALOG OF HpaA
IS606 TRANSPOSASE
Mobile element protein
ISCco1, transposase orfA
Potassium efflux system KefA protein / Small-conductance mechanosensitive channel
Cyclopropane-fatty-acyl-phospholipid synthase (EC 2.1.1.79)
Methionyl-tRNA synthetase (EC 6.1.1.10)
FIG00710933: hypothetical protein
tRNA (5-methoxyuridine) 34 synthase
Hot dog fold protein HP0420
type 1 capsular polysaccharide biosynthesis protein J (capJ)
Arginine decarboxylase (EC 4.1.1.19)
FIG00710585: hypothetical protein
FIG00710719: hypothetical protein
FIG00711083: hypothetical protein
FIG00710554: hypothetical protein
hypothetical protein
hypothetical protein
FIG00711106: hypothetical protein
phage/colicin/tellurite resistance cluster terY protein
FIG00712352: hypothetical protein
protein phosphatase 2C homolog (ptc1)
protein kinase C-like protein
FIG00710537: hypothetical protein
hypothetical protein
hypothetical protein
hypothetical protein
IS605 transposase (tnpA)
FIG00711084: hypothetical protein
Mobile element protein
DNA topoisomerase I (EC 5.99.1.2)
VirB4 homolog
hypothetical protein
FIG00710373: hypothetical protein
FIG00710685: hypothetical protein
FIG00711841: hypothetical protein
FIG00710682: hypothetical protein
Superfamily I DNA and RNA helicases and helicase subunits-like protein
hypothetical protein
hypothetical protein
FIG00712775: hypothetical protein
FIG00712599: hypothetical protein
FIG00712090: hypothetical protein
hypothetical protein
FIG00710348: hypothetical protein
FIG00710348: hypothetical protein
FIG00710348: hypothetical protein
FIG00710235: hypothetical protein
FIG00710465: hypothetical protein
FIG00710633: hypothetical protein
ATPase required for both assembly of type IV secretion complex and secretion of T-DNA complex, VirB4
FIG00710516: hypothetical protein
Type I restriction-modification system, specificity subunit S (EC 3.1.21.3)
Type I restriction-modification system, DNA-methyltransferase subunit M (EC 2.1.1.72)
Type I restriction-modification system, restriction subunit R (EC 3.1.21.3)
FIG00710389: hypothetical protein
putative
conserved hypothetical integral membrane protein
FIG00710596: hypothetical protein
FIG00710410: hypothetical protein
Oligoendopeptidase F
Glutathione-regulated potassium-efflux system protein KefB
putative Outer membrane protein
Molybdenum ABC transporter, periplasmic molybdenum-binding protein ModA (TC 3.A.1.8.1)
Molybdenum transport system permease protein ModB (TC 3.A.1.8.1)
Molybdenum transport ATP-binding protein ModC (TC 3.A.1.8.1)
Glutamyl-tRNA synthetase (EC 6.1.1.17)
putative Outer membrane protein
adenine specific DNA methyltransferase (VSPIM)
adenine specific DNA methyltransferase (VSPIM)
GTP-binding protein TypA/BipA
DNA adenine methylase
DNA adenine methylase
FIG00710779: hypothetical protein
DNA-cytosine methyltransferase (EC 2.1.1.37)
FIG00710380: hypothetical protein
hypothetical protein
Catalase (EC 1.11.1.6)
Outer membrane protein
putative Outer membrane protein
FIG00710333: hypothetical protein
FIG00710908: hypothetical protein
Potassium channel protein
LSU ribosomal protein L28p
putative paralog of HpaA
Phospho-N-acetylmuramoyl-pentapeptide-transferase (EC 2.7.8.13)
putative
UDP-N-acetylmuramoylalanine--D-glutamate ligase (EC 6.3.2.9)
4-hydroxybenzoyl-CoA thioesterase family active site
Sodium-dependent transporter
sodium- and chloride-dependent transporter
Phospholipase A1 precursor (EC 3.1.1.32, EC 3.1.1.4); Outer membrane phospholipase A
DNA polymerase III beta subunit (EC 2.7.7.7)
DNA gyrase subunit B (EC 5.99.1.3)
FIG00710187: hypothetical protein
FIG00710187: hypothetical protein
FIG00710384: hypothetical protein
Membrane proteins related to metalloendopeptidases
Uridine diphosphate glucose pyrophosphatase (EC 3.6.1.45)
FIG00710332: hypothetical protein
(S)-2-hydroxy-acid oxidase (EC 1.1.3.15)
Dihydrodipicolinate reductase (EC 1.3.1.26)
Glutamine synthetase type I (EC 6.3.1.2)
RloF
RloF
LSU ribosomal protein L9p
ATP-dependent protease HslV (EC 3.4.25.-)
ATP-dependent hsl protease ATP-binding subunit HslU
GTP-binding protein Era
putative periplasmic protein
putative
cag pathogenicity island protein (cag1)
cag pathogenicity island protein (cag3)
cag island protein
Coupling protein VirD4, ATPase required for T-DNA transfer
ATPase required for both assembly of type IV secretion complex and secretion of T-DNA complex, VirB11
cag pathogenicity island protein Z
cag pathogenicity island protein (cag7)
cag island protein
cag pathogenicity island protein (cag9)
Inner membrane protein forms channel for type IV secretion of T-DNA complex (VirB8)
cag pathogenicity island protein
cag pathogenicity island protein (cag12)
cag pathogenicity island protein
hypothetical protein
cag pathogenicity island protein Q
hypothetical protein
cag island protein
cag pathogenicity island protein (cag17)
cag pathogenicity island protein (cag18)
cag island protein
cag island protein
cag island protein
cag pathogenicity island protein
CAG pathogenicity island protein 23 (Protein picB)
cag island protein
cag pathogenicity island protein C
cag pathogenicity island protein B
cag island protein, CYTOTOXICITY ASSOCIATED IMMUNODOMINANT ANTIGEN
DNA helicase, putative
Superfamily I DNA and RNA helicase and helicase subunits-like protein
Glutamate racemase (EC 5.1.1.3)
Transcription termination factor Rho
LSU ribosomal protein L31p
rRNA small subunit methyltransferase I
23S rRNA (guanosine-2'-O-) -methyltransferase rlmB (EC 2.1.1.-)
FIG00710813: hypothetical protein
Putative periplasmic protein
FIG00711802: hypothetical protein
Acetyl-coenzyme A carboxyl transferase alpha chain (EC 6.4.1.2)
3-oxoacyl-[acyl-carrier-protein] synthase, KASII (EC 2.3.1.41)
Acyl carrier protein
3-oxoacyl-[acyl-carrier protein] reductase (EC 1.1.1.100)
SSU ribosomal protein S21p
FIG00710144: hypothetical protein
putative
membrane protein ykgB
Diaminopimelate epimerase (EC 5.1.1.7)
Acid membrane antigen A
Molybdenum cofactor biosynthesis enzyme and related Fe-S oxidoreductases
GTP-binding and nucleic acid-binding protein YchF
Cytosol aminopeptidase PepA (EC 3.4.11.1)
DedA family protein
Adenine phosphoribosyltransferase (EC 2.4.2.7)
putative
Ribose 5-phosphate isomerase B (EC 5.3.1.6)
FIG004556: membrane metalloprotease
Signal peptidase I (EC 3.4.21.89)
Methylenetetrahydrofolate dehydrogenase (NADP+) (EC 1.5.1.5) / Methenyltetrahydrofolate cyclohydrolase (EC 3.5.4.9)
Phosphoglycerol transferase
putative
BNR/Asp-box repeat protein
Dihydroorotase (EC 3.5.2.3)
Ferric siderophore transport system, periplasmic binding protein TonB
putative
Flagellar motor switch protein FliN
Endonuclease III (EC 4.2.99.18)
putative
FIG01209130: hypothetical protein
FIG004453: protein YceG like
2-oxoglutarate oxidoreductase, delta subunit, putative (EC 1.2.7.3)
2-oxoglutarate oxidoreductase, alpha subunit (EC 1.2.7.3)
2-oxoglutarate oxidoreductase, beta subunit (EC 1.2.7.3)
2-oxoglutarate oxidoreductase, gamma subunit (EC 1.2.7.3)
Type III restriction-modification system restriction subunit (EC 3.1.21.5)
Type III restriction-modification system methylation subunit (EC 2.1.1.72)
putative
putative ATP /GTP binding protein
putative
Multimodular transpeptidase-transglycosylase (EC 2.4.1.129) (EC 3.4.-.-)
8-amino-7-oxononanoate synthase (EC 2.3.1.47)
FIG00711896: hypothetical protein
Phospholipid-lipopolysaccharide ABC transporter
Flagellin
Endonuclease III (EC 4.2.99.18)
putative
Uroporphyrinogen III decarboxylase (EC 4.1.1.37)
Probable outer membrane component of multidrug efflux pump
Membrane fusion protein of RND family multidrug efflux pump
Acriflavin resistance protein / Multidrug efflux system CmeDEF
putative
putative vacuolating cytotoxin (VacA) paralog
putative vacuolating cytotoxin (VacA) paralog
hypothetical protein
ABC-type multidrug transport system, permease component
ABC transporter, ATP-binding protein
putative
DNA ligase (EC 6.5.1.2)
Chemotaxis protein CheV (EC 2.7.3.-)
Aspartyl-tRNA synthetase (EC 6.1.1.12) @ Aspartyl-tRNA(Asn) synthetase (EC 6.1.1.23)
Adenylate kinase (EC 2.7.4.3)
Beta-1,4-galactosyltransferase
Beta-1,4-galactosyltransferase
Inorganic pyrophosphatase (EC 3.6.1.1)
FIG00711926: hypothetical protein
Recombination inhibitory protein MutS2
putative
UDP-N-acetylmuramate--alanine ligase (EC 6.3.2.8)
N-succinyl-L,L-diaminopimelate aminotransferase alternative (EC 2.6.1.17)
1-hydroxy-2-methyl-2-(E)-butenyl 4-diphosphate synthase (EC 1.17.7.1)
2,3,4,5-tetrahydropyridine-2,6-dicarboxylate N-succinyltransferase (EC 2.3.1.117)
FIG00710621: hypothetical protein
hypothetical protein
RloF
Modulator of drug activity B
Quinone-reactive Ni/Fe-hydrogenase small chain precursor (EC 1.12.5.1)
Quinone-reactive Ni/Fe-hydrogenase large chain (EC 1.12.5.1)
Quinone-reactive Ni/Fe hydrogenase, cytochrome b subunit
Hydrogenase maturation protease (EC 3.4.24.-)
Protein hydE
FIG00710880: hypothetical protein
FIG00710466: hypothetical protein
putative Outer membrane protein
Queuosine Biosynthesis QueC ATPase
tRNA nucleotidyltransferase (EC 2.7.7.21) (EC 2.7.7.25)
3-hydroxyacid dehydrogenase
Oxygen-insensitive NAD(P)H nitroreductase (EC 1.-.-.-) / Dihydropteridine reductase (EC 1.5.1.34)
Glutamyl-tRNA(Gln) synthetase (EC 6.1.1.24)
Integral membrane protein YggT, involved in response to extracytoplasmic stress (osmotic shock)
Soluble lytic murein transglycosylase precursor (EC 3.2.1.-)
UTP--glucose-1-phosphate uridylyltransferase (EC 2.7.7.9)
putative
UDP-N-acetylglucosamine 1-carboxyvinyltransferase (EC 2.5.1.7)
Aspartate ammonia-lyase (EC 4.3.1.1)
putative
ALPHA (1,3)-FUCOSYLTRANSFERASE
Phosphoserine phosphatase (EC 3.1.3.3)
Nonheme iron-containing ferritin
Gene SCO4494, often clustered with other genes in menaquinone via futalosine pathway
Outer membrane protein assembly factor YaeT precursor
Menaquinone via futalosine step 3
putative PROCESSING PROTEASE
Aspartyl-tRNA(Asn) amidotransferase subunit B (EC 6.3.5.6) @ Glutamyl-tRNA(Gln) amidotransferase subunit B (EC 6.3.5.7)
putative
Putative periplasmic protein
Ribonuclease HI (EC 3.1.26.4)
Ribonuclease III (EC 3.1.26.3)
Chorismate synthase (EC 4.2.3.5)
FIG00710372: hypothetical protein
Coproporphyrinogen III oxidase, oxygen-independent (EC 1.3.99.22)
Putative oxidoreductase ferredoxin-type protein, clusters with CPO
FIG00710712: hypothetical protein
FIG00711568: hypothetical protein
FIG00710500: hypothetical protein
FIG00711232: hypothetical protein
putative Outer membrane protein
Aspartate aminotransferase (EC 2.6.1.1)
FIG00711689: hypothetical protein
FIG00710345: hypothetical protein
integrase/recombinase XerD
Methylated-DNA--protein-cysteine methyltransferase (EC 2.1.1.63)
Integral membrane protein
lipopolysaccharide biosynthesis protein wbpB
Ribonucleotide reductase of class Ia (aerobic), alpha subunit (EC 1.17.4.1)
FIG00711058: hypothetical protein
FIG00710147: hypothetical protein
N-acetylglucosamine-1-phosphate uridyltransferase (EC 2.7.7.23) / Glucosamine-1-phosphate N-acetyltransferase (EC 2.3.1.157)
Flagellar biosynthesis protein FliP
Flagellar biosynthesis protein FliP
Iron(III) dicitrate transport protein FecA
Ferrous iron transport protein B
Polysaccharide biosynthesis protein WlaX
Polysaccharide biosynthesis protein WlaX
3-ketoacyl-CoA thiolase (EC 2.3.1.16) @ Acetyl-CoA acetyltransferase (EC 2.3.1.9)
Succinyl-CoA:3-ketoacid-coenzyme A transferase subunit A (EC 2.8.3.5)
Succinyl-CoA:3-ketoacid-coenzyme A transferase subunit B (EC 2.8.3.5)
Short chain fatty acids transporter
putative outer membrane protein
Acetone carboxylase, beta subunit (EC 6.4.1.6) / N-methylhydantoinase A (EC 3.5.2.14)
Acetone carboxylase, alpha subunit (EC 6.4.1.6) / N-methylhydantoinase B
Acetone carboxylase, gamma subunit (EC 6.4.1.6)
putative
Diacylglycerol kinase (EC 2.7.1.107)
DNA gyrase subunit A (EC 5.99.1.3)
putative
Signal-transduction regulatory protein FlgR
Excinuclease ABC subunit A
putative Outer membrane protein
rRNA small subunit methyltransferase H
putative
FIG00638797: hypothetical protein
putative outer membrane protein
Competence protein ComGF
hypothetical protein
FIG00710230: hypothetical protein
RNA polymerase sigma-54 factor RpoN
Lipopolysaccharide ABC transporter, ATP-binding protein LptB
ATPase YjeE, predicted to have essential role in cell wall biosynthesis
DNA polymerase III subunits gamma and tau (EC 2.7.7.7)
Transporter, LysE family
hypothetical protein
FIG00710111: hypothetical protein
FIG00710796: hypothetical protein
putative Outer membrane protein
L-asparaginase (EC 3.5.1.1)
Anaerobic C4-dicarboxylate transporter DcuB
putative Outer membrane protein
FIG00710886: hypothetical protein
tRNA dihydrouridine synthase B (EC 1.-.-.-)
tRNA(Ile)-lysidine synthetase
FIG00710232: hypothetical protein
FIG00711128: hypothetical protein
FIG00711365: hypothetical protein
FIG00710468: hypothetical protein
Ribosomal protein S12p Asp88 (E. coli) methylthiotransferase
FIG00710408: hypothetical protein
Xanthine-guanine phosphoribosyltransferase (EC 2.4.2.22)
Phosphoserine aminotransferase (EC 2.6.1.52)
Phosphatidylglycerophosphatase A (EC 3.1.3.27)
D-alanine--D-alanine ligase (EC 6.3.2.4)
2-hydroxy-6-oxohepta-2,4-dienoate hydrolase
UDP-N-acetylmuramoylalanyl-D-glutamyl-2,6-diaminopimelate--D-alanyl-D-alanine ligase (EC 6.3.2.10)
HIT family protein
Ribose-phosphate pyrophosphokinase (EC 2.7.6.1)
FIG00711481: hypothetical protein
FIG00710784: hypothetical protein
Ribosomal large subunit pseudouridine synthase D (EC 4.2.1.70)
Putative fibronectin domain-containing lipoprotein
tRNA (guanine46-N7-)-methyltransferase (EC 2.1.1.33)
Cell division transporter, ATP-binding protein FtsE (TC 3.A.5.1.1)
Cell division protein FtsX
FIG00387867: hypothetical protein
Possible flagellar protein
Flagellar hook-associated protein FliD
Flagellar biosynthesis protein FliS
putative
Molybdopterin biosynthesis MoeB protein
N-carbamoylputrescine amidase (3.5.1.53) / Omega amidase (Nit2 homolog)
Histidine permease YuiF
FIG00710308: hypothetical protein
Hydrolase (HAD superfamily)
Hydrolase (HAD superfamily)
5-formyltetrahydrofolate cyclo-ligase (EC 6.3.3.2)
putative
Signal recognition particle receptor protein FtsY (=alpha subunit) (TC 3.A.5.1.1)
FIG00710873: hypothetical protein
FIG00711910: hypothetical protein
putative
Molybdenum cofactor biosynthesis protein MoaA
Molybdopterin-guanine dinucleotide biosynthesis protein MobA
Flagellar biosynthesis protein FlhB
putative
N-acetylmuramoyl-L-alanine amidase (EC 3.5.1.28)
Enoyl-[acyl-carrier-protein] reductase [FMN] (EC 1.3.1.9)
Tyrosyl-tRNA synthetase (EC 6.1.1.1)
GTP pyrophosphokinase (EC 2.7.6.5), (p)ppGpp synthetase II / Guanosine-3',5'-bis(diphosphate) 3'-pyrophosphohydrolase (EC 3.1.7.2)
DNA-directed RNA polymerase omega subunit (EC 2.7.7.6)
Uridylate kinase (EC 2.7.4.-)
Menaquinone via 6-amino-6-deoxyfutalosine step 1
Aconitate hydratase 2 (EC 4.2.1.3)
FIG00710694: hypothetical protein
FIG00711740: hypothetical protein
Putative periplasmic protein
Outer membrane protein
putative
Outer membrane lipoprotein carrier protein LolA
Protein export cytoplasm protein SecA ATPase RNA helicase (TC 3.A.5.1.1)
Lipoprotein releasing system transmembrane protein LolC
Outer membrane protein
Type I restriction-modification system, specificity subunit S (EC 3.1.21.3)
Lead, cadmium, zinc and mercury transporting ATPase (EC 3.6.3.3) (EC 3.6.3.5); Copper-translocating P-type ATPase (EC 3.6.3.4)
MG(2+) CHELATASE FAMILY PROTEIN / ComM-related protein
Peptide deformylase (EC 3.5.1.88)
ATP-dependent Clp protease proteolytic subunit (EC 3.4.21.92)
Cell division trigger factor (EC 5.2.1.8)
putative Outer membrane protein
flagellar sheath adhesin hpaA
Molybdenum cofactor biosynthesis protein MoaC
Molybdopterin biosynthesis Mog protein, molybdochelatase
Molybdenum cofactor biosynthesis protein MoaE
Molybdenum cofactor biosynthesis protein MoaD
GTP cyclohydrolase II (EC 3.5.4.25)
Ubiquitin-protein ligase
3,4-dihydroxy-2-butanone 4-phosphate synthase (EC 4.1.99.12) / GTP cyclohydrolase II (EC 3.5.4.25)
Beta-1,4-galactosyltransferase
Zinc metalloprotease (EC 3.4.24.-)
Iron(III) dicitrate transport protein FecA
Holo-[acyl-carrier protein] synthase (EC 2.7.8.7)
Flagellar biosynthesis protein FliL
16S rRNA (guanine(966)-N(2))-methyltransferase (EC 2.1.1.171) ## SSU rRNA m(2)G966
Dihydroneopterin aldolase (EC 4.1.2.25)
COG1565: Uncharacterized conserved protein
Hydroxyacylglutathione hydrolase (EC 3.1.2.6)
Sulfur carrier protein adenylyltransferase ThiF
Flagellar motor rotation protein MotA
Flagellar motor rotation protein MotB
FIG00710449: hypothetical protein
Osmoprotection protein ProWX
osmoprotection ATP-binding protein
FIG00710748: hypothetical protein
FIG00710422: hypothetical protein
Excinuclease ABC subunit C
Homoserine dehydrogenase (EC 1.1.1.3)
putative protein
Thioredoxin
Thioredoxin reductase (EC 1.8.1.9)
lipooligosaccharide 5G8 epitope biosynthesis-associated protein (lex2B)
Rna-binding protein
ATP synthase A chain (EC 3.6.3.14)
Inosine-5'-monophosphate dehydrogenase (EC 1.1.1.205)
Aspartyl-tRNA(Asn) amidotransferase subunit A (EC 6.3.5.6) @ Glutamyl-tRNA(Gln) amidotransferase subunit A (EC 6.3.5.7)
Dephospho-CoA kinase (EC 2.7.1.24)
Spermidine synthase (EC 2.5.1.16)
putative
GTP-binding protein EngA
DNA-binding protein HU
Putative lipoprotein required for motility
Putative lipoprotein required for motility
putative
outer membrane protein P1 (ompP1)
UDP-GlcNAc-specific C4,6 dehydratase/C5 epimerase (PseB, first step of pseudaminic acid biosynthesis)
Phosphopantothenoylcysteine decarboxylase (EC 4.1.1.36) / Phosphopantothenoylcysteine synthetase (EC 6.3.2.5)
FIG00710804: hypothetical protein
Thiamin-phosphate pyrophosphorylase (EC 2.5.1.3)
Phosphomethylpyrimidine kinase (EC 2.7.4.7)
Hydroxyethylthiazole kinase (EC 2.7.1.50)
Type I restriction-modification system, restriction subunit R (EC 3.1.21.3)
Type I restriction-modification system, specificity subunit S (EC 3.1.21.3)
Type I restriction-modification system, specificity subunit S (EC 3.1.21.3)
Type I restriction-modification system, DNA-methyltransferase subunit M (EC 2.1.1.72)
Membrane-associated phospholipid phosphatase
HrgA protein
ABC transporter ATP-binding protein uup
GMP reductase (EC 1.7.1.7)
Probable poly(beta-D-mannuronate) O-acetylase (EC 2.3.1.-)
FIG00711080: hypothetical protein
Phosphoheptose isomerase 1 (EC 5.3.1.-)
ADP-heptose synthase (EC 2.7.-.-) / D-glycero-beta-D-manno-heptose 7-phosphate kinase
ADP-L-glycero-D-manno-heptose-6-epimerase (EC 5.1.3.20)
D-glycero-D-manno-heptose 1,7-bisphosphate phosphatase (EC 3.1.1.-)
membrane protein, putative
Pantothenate kinase type III, CoaX-like (EC 2.7.1.33)
putative
hypothetical protein
Deoxyuridine 5'-triphosphate nucleotidohydrolase (EC 3.6.1.23)
Transcription elongation factor GreA
Lipid-A-disaccharide synthase (EC 2.4.1.182)
putative
[NiFe] hydrogenase nickel incorporation protein HypA
Flagellar hook protein FlgE
CDP-diacylglycerol pyrophosphatase (EC 3.6.1.26)
Alkylphosphonate utilization operon protein PhnA
putative
putative
Catalase (EC 1.11.1.6)
putative IRON-REGULATED OUTER MEMBRANE PROTEIN
Crossover junction endodeoxyribonuclease RuvC (EC 3.1.22.4)
hypothetical protein
putative
FIG00712204: hypothetical protein
FIG00710333: hypothetical protein
Holliday junction DNA helicase RuvA
FIG00710176: hypothetical protein
Proposed peptidoglycan lipid II flippase MurJ
Cysteinyl-tRNA synthetase (EC 6.1.1.16)
vacuolating cytotoxin
Haemin uptake system ATP-binding protein
IRON(III) DICITRATE TRANSPORT SYSTEM PERMEASE PROTEIN
Dehydrogenases with different specificities (related to short-chain alcohol dehydrogenases)
ACYL-COA HYDROLASE
FIG00710126: hypothetical protein
FIG00710243: hypothetical protein
FIG00710126: hypothetical protein
DNA-damage-inducible protein J
putative Outer membrane protein
[NiFe] hydrogenase metallocenter assembly protein HypD
[NiFe] hydrogenase metallocenter assembly protein HypC
[NiFe] hydrogenase nickel incorporation-associated protein HypB
FIG00710174: hypothetical protein
Acetate kinase (EC 2.7.2.1)
Acetate kinase (EC 2.7.2.1)
Phosphate acetyltransferase (EC 2.3.1.8)
Phosphate acetyltransferase (EC 2.3.1.8)
Phosphate acetyltransferase (EC 2.3.1.8)
Phosphate acetyltransferase (EC 2.3.1.8)
Flagellar hook-length control protein FliK
Flagellar basal-body rod modification protein FlgD
Flagellar hook protein FlgE
putative
putative TYPE II DNA MODIFICATION ENZYME (METHYLTRANSFERASE)
ATP-dependent DNA helicase UvrD/PcrA/Rep, epsilon proteobacterial type 1
FIG00713429: hypothetical protein
putative Outer membrane protein
Outer membrane protein/porin
Outer membrane protein
putative IRON-REGULATED OUTER MEMBRANE PROTEIN
putative IRON-REGULATED OUTER MEMBRANE PROTEIN
TsaC protein (YrdC domain) required for threonylcarbamoyladenosine t(6)A37 modification in tRNA
Carbamoyl-phosphate synthase large chain (EC 6.3.5.5)
Integral membrane protein
NAD-dependent glyceraldehyde-3-phosphate dehydrogenase (EC 1.2.1.12)
putative vacuolating cytotoxin (VacA) paralog
putative Outer membrane protein
4-oxalocrotonate tautomerase (EC 5.3.2.-)
Recombination protein RecR
tRNA pseudouridine 13 synthase (EC 4.2.1.-)
Probable protease htpX homolog
GTP cyclohydrolase I (EC 3.5.4.16) type 1
Octaprenyl diphosphate synthase (EC 2.5.1.90) / Dimethylallyltransferase (EC 2.5.1.1) / (2E,6E)-farnesyl diphosphate synthase (EC 2.5.1.10) / Geranylgeranyl diphosphate synthase (EC 2.5.1.29)
5-nucleotidase SurE (EC 3.1.3.5)
hypothetical protein
putative
Queuosine biosynthesis QueD, PTPS-I
Queuosine Biosynthesis QueE Radical SAM
putative
L-Proline/Glycine betaine transporter ProP
FIG00711094: hypothetical protein
FIG00711978: hypothetical protein
Putative ABC-type amino-acid transporter permease protein
putative AMINO ACID ABC TRANSPORTER, BINDING PROTEIN PRECURSOR
Alanine racemase (EC 5.1.1.1)
Sodium/glycine symporter GlyP
D-amino acid dehydrogenase small subunit (EC 1.4.99.1)
Endoribonuclease L-PSP
protein tRNA-associated locus protein
FIG00711099: hypothetical protein
putative
hypothetical protein
LSU m3Psi1915 methyltransferase RlmH
Acetyl-coenzyme A carboxyl transferase beta chain (EC 6.4.1.2)
hypothetical protein
C-terminal domain of CinA type S
putative
Prolipoprotein diacylglyceryl transferase (EC 2.4.99.-)
Prolipoprotein diacylglyceryl transferase (EC 2.4.99.-)
FIG000124: Ribosomal large subunit pseudouridine synthase D (EC 4.2.1.70)
3-deoxy-D-manno-octulosonic-acid transferase (EC 2.-.-.-)
FIG137478: Hypothetical protein
FIG137478: Hypothetical protein
Glycyl-tRNA synthetase alpha chain (EC 6.1.1.14)
Glycerol-3-phosphate dehydrogenase [NAD(P)+] (EC 1.1.1.94)
Acyl carrier protein
FIG00712166: hypothetical protein
FIG00711336: hypothetical protein
FIG00710481: hypothetical protein
FIG00711249: hypothetical protein
virulence associated protein D (vapD)
Cobalt-zinc-cadmium resistance protein CzcA; Cation efflux system protein CusA
nickel-cobalt-cadmium resistance protein (nccB)
putative
Glycyl-tRNA synthetase beta chain (EC 6.1.1.14)
FIG00710594: hypothetical protein
2,3-bisphosphoglycerate-independent phosphoglycerate mutase (EC 5.4.2.1)
Aspartyl-tRNA(Asn) amidotransferase subunit C (EC 6.3.5.6) @ Glutamyl-tRNA(Gln) amidotransferase subunit C (EC 6.3.5.7)
Adenosylmethionine-8-amino-7-oxononanoate aminotransferase (EC 2.6.1.62)
Peptidyl-prolyl cis-trans isomerase PpiD (EC 5.2.1.8)
Cell division protein FtsA
Cell division protein FtsZ (EC 3.4.24.-)
Membrane-associated zinc metalloprotease
Exodeoxyribonuclease VII large subunit (EC 3.1.11.6)
FIG00711106: hypothetical protein
PZ17b
hypothetical protein
Small-conductance mechanosensitive channel
hypothetical protein
FIG00710476: hypothetical protein
FIG00712400: hypothetical protein
FIG00712400: hypothetical protein
hypothetical protein
IS605 transposase (tnpA)
Mobile element protein
hypothetical protein
FIG00711849: hypothetical protein
FIG00711849: hypothetical protein
FIG00711516: hypothetical protein
FIG00711588: hypothetical protein
integrase/recombinase (xerD)
FIG00711698: hypothetical protein
Mobile element protein
IS605 transposase (tnpA)
FIG00712149: hypothetical protein
Plasmid partitioning protein ParA
FIG00711125: hypothetical protein
FIG00710960: hypothetical protein
FIG00711093: hypothetical protein
FIG00713118: hypothetical protein
FIG00711631: hypothetical protein
conjugal transfer protein (traG)
Mobile element protein
Mobile element protein
ISCco1, transposase orfA
integrase/recombinase (xerD)
integrase/recombinase (xerD)
Polyphosphate kinase (EC 2.7.4.1)
Dihydroorotate dehydrogenase (EC 1.3.3.1)
protease (pqqE)
Dihydrodipicolinate synthase (EC 4.2.1.52)
3-oxoacyl-[acyl-carrier protein] reductase (EC 1.1.1.100)
putative
CDP-diacylglycerol--glycerol-3-phosphate 3-phosphatidyltransferase (EC 2.7.8.5)
Lysine-specific permease
HtrA protease/chaperone protein / Serine protease (Protease DO) (EC 3.4.21.-)
2-C-methyl-D-erythritol 4-phosphate cytidylyltransferase (EC 2.7.7.60) / 2-C-methyl-D-erythritol 2,4-cyclodiphosphate synthase (EC 4.6.1.12)
Possible two-component regulator
putative
putative
DnaJ-class molecular chaperone CbpA
HspR, transcriptional repressor of DnaK operon
ATPase, AAA family
Ferric uptake regulation protein FUR
FIG00710586: hypothetical protein
putative
Flagellar motor switch protein FliN
Flagellar motor switch protein FliM
RNA polymerase sigma factor for flagellar operon
Motility integral membrane protein
Flagellar synthesis regulator FleN
Flagellar biosynthesis protein FlhF
2-amino-4-hydroxy-6-hydroxymethyldihydropteridine pyrophosphokinase (EC 2.7.6.3)
Aminopeptidase YpdF (MP-, MA-, MS-, AP-, NP- specific)
3-dehydroquinate dehydratase II (EC 4.2.1.10)
putative
SSU ribosomal protein S15p (S13e)
Flagellar biosynthesis protein FlhA
3'-to-5' oligoribonuclease B, Bacillus type
Two-component response regulator
Predicted phosphohydrolase
Acetyl-coenzyme A synthetase (EC 6.2.1.1)
FIG000325: clustered with transcription termination protein NusA
Ribosome-binding factor A
Translation initiation factor 2
FIG00710295: hypothetical protein
Homoserine kinase (EC 2.7.1.39)
Inactive homolog of metal-dependent proteases, putative molecular chaperone
UDP-3-O-[3-hydroxymyristoyl] N-acetylglucosamine deacetylase (EC 3.5.1.-)
Probable septum site-determining protein minC
FIG00711593: hypothetical protein
FIG146085: 3'-to-5' oligoribonuclease A, Bacillus type
H. pylori predicted coding region HP1056
FIG00710146: hypothetical protein
3-methyl-2-oxobutanoate hydroxymethyltransferase (EC 2.1.2.11)
Holliday junction DNA helicase RuvB
Twin-arginine translocation protein TatB
Twin-arginine translocation protein TatC
S-adenosylmethionine:tRNA ribosyltransferase-isomerase (EC 5.-.-.-)
rRNA small subunit 7-methylguanosine (m7G) methyltransferase GidB
hypothetical protein
FIG00710407: hypothetical protein
Outer membrane protein
Chemotaxis regulator - transmits chemoreceptor signals to flagelllar motor components CheY
Ribosomal protein L11 methyltransferase (EC 2.1.1.-)
Cell division protein FtsH (EC 3.4.24.-)
putative
CDP-diacylglycerol--serine O-phosphatidyltransferase (EC 2.7.8.8)
Lead, cadmium, zinc and mercury transporting ATPase (EC 3.6.3.3) (EC 3.6.3.5); Copper-translocating P-type ATPase (EC 3.6.3.4)
COP associated protein
FIG00712616: hypothetical protein
putative periplasmic protein
FIG00710755: hypothetical protein
HoxN/HupN/NixA family nickel/cobalt transporter
FIG00711669: hypothetical protein
FIG00712041: hypothetical protein
putative
putative
Phospholipid-lipopolysaccharide ABC transporter
Outer membrane protein
Aspartate carbamoyltransferase (EC 2.1.3.2)
putative
RNA binding methyltransferase FtsJ like
Riboflavin kinase (EC 2.7.1.26) / FMN adenylyltransferase (EC 2.7.7.2)
Transketolase (EC 2.2.1.1)
FIG00710462: hypothetical protein
Cell division protein FtsK
dicarboxylic acid transporter PcaT
Flagellar basal-body rod protein FlgG
FIG00710964: hypothetical protein
Mobile element protein
hypothetical protein
IS605 transposase (tnpA)
TETRATRICOPEPTIDE REPEAT FAMILY PROTEIN
4-hydroxy-2-oxoglutarate aldolase (EC 4.1.3.16) @ 2-dehydro-3-deoxyphosphogluconate aldolase (EC 4.1.2.14)
Phosphogluconate dehydratase (EC 4.2.1.12)
Glucose-6-phosphate 1-dehydrogenase (EC 1.1.1.49)
6-phosphogluconolactonase (EC 3.1.1.31), eukaryotic type
Glucokinase (EC 2.7.1.2)
Cinnamyl alcohol dehydrogenase/reductase (EC 1.1.1.195) @ Alcohol dehydrogenase (EC 1.1.1.1)
putative lipopolysaccharide biosynthesis protein
putative
putative Outer membrane protein
Pyruvate:ferredoxin oxidoreductase, gamma subunit (EC 1.2.7.1)
Pyruvate:ferredoxin oxidoreductase, delta subunit (EC 1.2.7.1)
Pyruvate:ferredoxin oxidoreductase, alpha subunit (EC 1.2.7.1)
Pyruvate:ferredoxin oxidoreductase, beta subunit (EC 1.2.7.1)
Adenylosuccinate lyase (EC 4.3.2.2)
putative Outer membrane protein
Excinuclease ABC subunit B
FIG00710908: hypothetical protein
FIG00710333: hypothetical protein
TETRATRICOPEPTIDE REPEAT FAMILY PROTEIN
Gamma-glutamyltranspeptidase (EC 2.3.2.2)
Flagellar hook-associated protein FlgK
FIG00710673: hypothetical protein
DNA-cytosine methyltransferase (EC 2.1.1.37)
FlgM protein
FIG00710166: hypothetical protein
FKBP-type peptidyl-prolyl cis-trans isomerase SlyD (EC 5.2.1.8)
TPR repeat containing exported protein; Putative periplasmic protein contains a protein prenylyltransferase domain
putative Outer membrane protein
tolB protein precursor, periplasmic protein involved in the tonb-independent uptake of group A colicins
TonB-like; putative TolA function
TonB-like; putative TolA function
Biopolymer transport protein ExbD/TolR
MotA/TolQ/ExbB proton channel family protein
ATP synthase epsilon chain (EC 3.6.3.14)
ATP synthase beta chain (EC 3.6.3.14)
ATP synthase gamma chain (EC 3.6.3.14)
ATP synthase alpha chain (EC 3.6.3.14)
ATP synthase delta chain (EC 3.6.3.14)
ATP synthase B chain (EC 3.6.3.14)
ATP synthase B' chain (EC 3.6.3.14)
Chromosome (plasmid) partitioning protein ParB / Stage 0 sporulation protein J
Chromosome (plasmid) partitioning protein ParA
Biotin-protein ligase (EC 6.3.4.15)
Methionyl-tRNA formyltransferase (EC 2.1.2.9)
trans-Golgi membrane protein p230
FIG00711003: hypothetical protein
hypothetical protein
FIG00710800: hypothetical protein
FIG00710802: hypothetical protein
FIG00710768: hypothetical protein
LSU ribosomal protein L19p
tRNA (Guanine37-N1) -methyltransferase (EC 2.1.1.31)
16S rRNA processing protein RimM
KH domain RNA binding protein YlqC
SSU ribosomal protein S16p
Signal recognition particle, subunit Ffh SRP54 (TC 3.A.5.1.1)
Valyl-tRNA synthetase (EC 6.1.1.9)
Flagellar assembly factor FliW
UDP-N-acetylglucosamine--N-acetylmuramyl-(pentapeptide) pyrophosphoryl-undecaprenol N-acetylglucosamine transferase (EC 2.4.1.227)
putative Outer membrane protein
putative Outer membrane protein
Pyrroline-5-carboxylate reductase (EC 1.5.1.2)
putative cAMP-induced cell filamentation protein
Metal-dependent hydrolase YbeY, involved in rRNA and/or ribosome maturation and assembly
Flavodoxin 1
DedA family protein
putative component of cation transport for cbb3-type oxidase
Thioredoxin reductase (EC 1.8.1.9)
tetracycline resistance protein tetA(P), putative
Glucose-6-phosphate isomerase (EC 5.3.1.9)
Outer membrane protein
Carbon starvation protein A
Polar amino acid ABC uptake transporter membrane-spanning protein
ABC-type amino acid transport system, permease component
Methionine ABC transporter ATP-binding protein
Lysine-arginine-ornithine-binding periplasmic protein precursor (TC 3.A.1.3.1)
putative
Homolog of fucose/glucose/galactose permeases
Guanine-hypoxanthine permease
putative Outer membrane protein
FIG00712485: hypothetical protein
Purine nucleoside phosphorylase (EC 2.4.2.1)
Phosphopentomutase (EC 5.4.2.7)
Nucleoside permease NupC
Putative efflux protein
tRNA(Cytosine32)-2-thiocytidine synthetase
putative NA+/H+ ANTIPORTER
Multi antimicrobial extrusion protein (Na(+)/drug antiporter), MATE family of MDR efflux pumps
Probable sugar efflux transporter
Carbonic anhydrase (EC 4.2.1.1)
FIG00710511: hypothetical protein
FIG00710511: hypothetical protein
Aspartate-semialdehyde dehydrogenase (EC 1.2.1.11)
Histidyl-tRNA synthetase (EC 6.1.1.21)
ADP-heptose--lipooligosaccharide heptosyltransferase II (EC 2.4.1.-)
FIG00710217: hypothetical protein
Aldo-keto reductase
Translation elongation factor G
SSU ribosomal protein S7p (S5e)
SSU ribosomal protein S12p (S23e)
DNA-directed RNA polymerase beta subunit (EC 2.7.7.6) / DNA-directed RNA polymerase beta' subunit (EC 2.7.7.6)
LSU ribosomal protein L7/L12 (P1/P2)
LSU ribosomal protein L10p (P0)
LSU ribosomal protein L1p (L10Ae)
LSU ribosomal protein L11p (L12e)
Transcription antitermination protein NusG
Preprotein translocase subunit SecE (TC 3.A.5.1.1)
LSU ribosomal protein L33p
Translation elongation factor Tu
Phospholipid-lipopolysaccharide ABC transporter
Haloacid dehalogenase/epoxide hydrolase family
Modification methylase NlaIII (EC 2.1.1.72)
ulcer-associated gene restriction endonuclease (iceA)
Serine acetyltransferase (EC 2.3.1.30)
ATP synthase C chain (EC 3.6.3.14)
Polyribonucleotide nucleotidyltransferase (EC 2.7.7.8)
FIG00387830: hypothetical protein
Outer membrane protein Imp, required for envelope biogenesis / Organic solvent tolerance protein precursor
Outer membrane protein Imp, required for envelope biogenesis / Organic solvent tolerance protein precursor
FIG00710413: hypothetical protein
Phosphoribosylamine--glycine ligase (EC 6.3.4.13)
ABC transporter, ATP-binding protein (yhcG)
Undecaprenyl diphosphate synthase (EC 2.5.1.31)
Predicted D-lactate dehydrogenase, Fe-S protein, FAD/FMN-containing
putative
Uroporphyrinogen-III synthase (EC 4.2.1.75)
Protein crcB homolog
Hypothetical radical SAM family enzyme in heat shock gene cluster, similarity with CPO of BS HemN-type
Cytochrome C553 (soluble cytochrome f)
Adenosine (5')-pentaphospho-(5'')-adenosine pyrophosphohydrolase (EC 3.6.1.-)
Aspartokinase (EC 2.7.2.4)
hypothetical protein
DNA poymerase III subunit delta' (EC 2.7.7.7)
Alternative dihydrofolate reductase 2 / Dihydropteroate synthase (EC 2.5.1.15)
putative
Integral membrane protein, DUF6
INTEGRAL MEMBRANE PROTEIN (Rhomboid family)
Hypothetical protein probably associated with Carbamoyl-phosphate synthase
Carbamoyl-phosphate synthase small chain (EC 6.3.5.5)
Formamidase amiF (EC 3.5.1.49)
Septum formation protein Maf
Alanyl-tRNA synthetase (EC 6.1.1.7)
FIG00710114: hypothetical protein
hypothetical protein
putative Outer membrane protein
SSU ribosomal protein S18p @ SSU ribosomal protein S18p, zinc-independent
Single-stranded DNA-binding protein
SSU ribosomal protein S6p
FIG00710294: hypothetical protein
3'-to-5' exoribonuclease RNase R
Shikimate 5-dehydrogenase I alpha (EC 1.1.1.25)
FIG00710904: hypothetical protein
Oligopeptide transport system permease protein OppB (TC 3.A.1.5.1)
Oligopeptide ABC transporter, periplasmic oligopeptide-binding protein OppA (TC 3.A.1.5.1)
Tryptophanyl-tRNA synthetase (EC 6.1.1.2)
biotin synthesis protein (bioC)
Preprotein translocase subunit SecG (TC 3.A.5.1.1)
Ribosome recycling factor
Orotate phosphoribosyltransferase (EC 2.4.2.10)
Putative integral membrane protein
NAD-dependent protein deacetylase of SIR2 family
NADH ubiquinone oxidoreductase chain A (EC 1.6.5.3)
NADH-ubiquinone oxidoreductase chain B (EC 1.6.5.3)
NADH-ubiquinone oxidoreductase chain C (EC 1.6.5.3)
NADH-ubiquinone oxidoreductase chain D (EC 1.6.5.3)
NADH-ubiquinone oxidoreductase chain E (EC 1.6.5.3)
NADH-ubiquinone oxidoreductase chain G (EC 1.6.5.3)
NADH-ubiquinone oxidoreductase chain G (EC 1.6.5.3)
NADH-ubiquinone oxidoreductase chain H (EC 1.6.5.3)
NADH-ubiquinone oxidoreductase chain I (EC 1.6.5.3)
NADH-ubiquinone oxidoreductase chain J (EC 1.6.5.3)
NADH-ubiquinone oxidoreductase chain K (EC 1.6.5.3)
NADH-ubiquinone oxidoreductase chain L (EC 1.6.5.3)
NADH-ubiquinone oxidoreductase chain M (EC 1.6.5.3)
NADH-ubiquinone oxidoreductase chain N (EC 1.6.5.3)
Paralysed flagella protein PflA
Phosphomannomutase (EC 5.4.2.8) / Phosphoglucomutase (EC 5.4.2.2) / Phosphoglucosamine mutase (EC 5.4.2.10)
FIG00711908: hypothetical protein
Tryptophan synthase alpha chain (EC 4.2.1.20)
Tryptophan synthase beta chain (EC 4.2.1.20)
Indole-3-glycerol phosphate synthase (EC 4.1.1.48) / Phosphoribosylanthranilate isomerase (EC 5.3.1.24)
Anthranilate phosphoribosyltransferase (EC 2.4.2.18)
ANTHRANILATE SYNTHASE COMPONENT II
Anthranilate synthase, aminase component (EC 4.1.3.27)
H. pylori predicted coding region HP1283
ADP-heptose--lipooligosaccharide heptosyltransferase II (EC 2.4.1.-)
Acid phosphatase (EC 3.1.3.2)
Protein yceI precursor
Thiaminase II (EC 3.5.99.2)
hypothetical protein
FIG00713032: hypothetical protein
Predicted thiamin transporter PnuT
Thiamin pyrophosphokinase (EC 2.7.6.2)
LSU ribosomal protein L17p
DNA-directed RNA polymerase alpha subunit (EC 2.7.7.6)
SSU ribosomal protein S4p (S9e)
SSU ribosomal protein S11p (S14e)
SSU ribosomal protein S13p (S18e)
Translation initiation factor 1
Methionine aminopeptidase (EC 3.4.11.18)
Preprotein translocase secY subunit (TC 3.A.5.1.1)
LSU ribosomal protein L15p (L27Ae)
SSU ribosomal protein S5p (S2e)
LSU ribosomal protein L18p (L5e)
LSU ribosomal protein L6p (L9e)
SSU ribosomal protein S8p (S15Ae)
LSU ribosomal protein L5p (L11e)
LSU ribosomal protein L24p (L26e)
LSU ribosomal protein L14p (L23e)
SSU ribosomal protein S17p (S11e)
LSU ribosomal protein L29p (L35e)
LSU ribosomal protein L16p (L10e)
SSU ribosomal protein S3p (S3e)
LSU ribosomal protein L22p (L17e)
SSU ribosomal protein S19p (S15e)
LSU ribosomal protein L2p (L8e)
LSU ribosomal protein L23p (L23Ae)
LSU ribosomal protein L4p (L1e)
LSU ribosomal protein L3p (L3e)
SSU ribosomal protein S10p (S20e)
Putative helix-turn-helix containsing protein
Ribonuclease HII (EC 3.1.26.4)
FIG00710606: hypothetical protein
FIG00710172: hypothetical protein
Fumarate hydratase class II (EC 4.2.1.2)
putative
Heavy metal RND efflux outer membrane protein, CzcC family
Probable Co/Zn/Cd efflux system membrane fusion protein
Cobalt-zinc-cadmium resistance protein CzcA; Cation efflux system protein CusA
branched-chain amino acid transport
Branched-chain amino acid transport protein azlC
Chaperone protein DnaJ
putative
FIG00712012: hypothetical protein
tRNA-specific 2-thiouridylase MnmA
Nicotinate-nucleotide adenylyltransferase (EC 2.7.7.18)
FIG00710276: hypothetical protein
Nickel responsive regulator NikR
Ferric siderophore transport system, biopolymer transport protein ExbB
Biopolymer transport protein ExbD/TolR
Ferric siderophore transport system, periplasmic binding protein TonB
putative Outer membrane protein
Integral membrane protein
Magnesium and cobalt transport protein CorA
Phosphoglycerate kinase (EC 2.7.2.3)
NAD-dependent glyceraldehyde-3-phosphate dehydrogenase (EC 1.2.1.12)
Uracil-DNA glycosylase, family 1
1-acyl-sn-glycerol-3-phosphate acyltransferase (EC 2.3.1.51)
Putative periplasmic protein
protease
FIG00712274: hypothetical protein
adenine specific DNA methyltransferase (HINFIM)
adenine specific DNA methyltransferase
Adenine specific DNA methyltransferase
Quinolinate phosphoribosyltransferase [decarboxylating] (EC 2.4.2.19)
Quinolinate synthetase (EC 2.5.1.72)
Phosphatidylserine decarboxylase (EC 4.1.1.65)
FIG00710119: hypothetical protein
putative
Menaquinone via futalosine polyprenyltransferase (MenA homolog)
Competence protein
Replicative DNA helicase (EC 3.6.1.-)
NAD(P)HX epimerase / NAD(P)HX dehydratase
Two-component system histidine kinase
Two-component system response regulator
type IIS restriction enzyme R protein (MBOIIR)
type IIS restriction enzyme M1 protein (mod)
TYPE II DNA MODIFICATION ENZYME (METHYLTRANSFERASE)
Type III restriction-modification system methylation subunit (EC 2.1.1.72)
Type III restriction-modification system methylation subunit (EC 2.1.1.72)
Type III restriction-modification system DNA endonuclease res (EC 3.1.21.5)
Rod shape-determining protein MreC
Rod shape-determining protein MreB
ATP-dependent Clp protease ATP-binding subunit ClpX
Acyl-[acyl-carrier-protein]--UDP-N-acetylglucosamine O-acyltransferase (EC 2.3.1.129)
(3R)-hydroxymyristoyl-[acyl carrier protein] dehydratase (EC 4.2.1.-)
Flagellar assembly factor FliW
Putative lipoprotein
ATP-dependent protease La (EC 3.4.21.53) Type I
Prephenate and/or arogenate dehydrogenase (unknown specificity) (EC 1.3.1.12)(EC 1.3.1.43)
FIG00712372: hypothetical protein
putative endonuclease G( EC:3.1.30.- )
Type I restriction-modification system, specificity subunit S (EC 3.1.21.3)
FIG00710809: hypothetical protein
Fructose-1,6-bisphosphatase, type I (EC 3.1.3.11)
Ribulose-phosphate 3-epimerase (EC 5.1.3.1)
DNA polymerase III epsilon subunit (dnaQ)
hypothetical protein
FIG00712000: hypothetical protein
hypothetical protein
hypothetical protein
putative
Fibronectin/fibrinogen-binding protein
DNA repair protein RecN
NAD kinase (EC 2.7.1.23)
outer membrane protein (omp30)
FIG00710110: hypothetical protein
FIG01257004: hypothetical protein
Alanine dehydrogenase (EC 1.4.1.1)
Arginase (EC 3.5.3.1)
Iron(III) dicitrate transport protein FecA
Putative predicted metal-dependent hydrolase
Type I restriction-modification system, restriction subunit R (EC 3.1.21.3)
Type I restriction-modification system, DNA-methyltransferase subunit M (EC 2.1.1.72)
hypothetical protein
hypothetical protein
Biotin synthase (EC 2.8.1.6)
Inner membrane protein YihY, formerly thought to be RNase BN
hypothetical protein
hypothetical protein
FIG00710554: hypothetical protein
FIG00711083: hypothetical protein
hypothetical protein
FIG00710585: hypothetical protein
NADPH-dependent 7-cyano-7-deazaguanine reductase (EC 1.7.1.-)
Iojap protein
tRNA dimethylallyltransferase (EC 2.5.1.75)
lipopolysaccharide biosynthesis protein
hypothetical protein
hypothetical protein
UDP-N-acetylenolpyruvoylglucosamine reductase (EC 1.1.1.158)
Flagellar biosynthesis protein FliQ
Flagellum-specific ATP synthase FliI
ATPase required for both assembly of type IV secretion complex and secretion of T-DNA complex, VirB11
Isoleucyl-tRNA synthetase (EC 6.1.1.5)
Ribosome-associated heat shock protein implicated in the recycling of the 50S subunit (S4 paralog)
putative
FIG00710917: hypothetical protein
FIG00710274: hypothetical protein
Ribosomal RNA large subunit methyltransferase N (EC 2.1.1.-)
Arabinose 5-phosphate isomerase (EC 5.3.1.13)
Zn-dependent hydrolase, RNA-metabolising
SSU rRNA (adenine(1518)-N(6)/adenine(1519)-N(6))-dimethyltransferase (EC 2.1.1.182)
hypothetical protein
FIG00711868: hypothetical protein
Formyltetrahydrofolate deformylase (EC 3.5.1.10)
protease IV (PspA)
putative
FIG00710817: hypothetical protein
FIG311301: hypothetical lipoprotein LppH
FIG00710502: hypothetical protein
FIG00711566: hypothetical protein
hypothetical protein
putative
Peptidyl-prolyl cis-trans isomerase (EC 5.2.1.8)
Carbon storage regulator
4-diphosphocytidyl-2-C-methyl-D-erythritol kinase (EC 2.7.1.148)
tmRNA-binding protein SmpB
Ferric siderophore transport system, biopolymer transport protein ExbB
Biopolymer transport protein ExbD/TolR
Ribonuclease P protein component (EC 3.1.26.5)
Protein YidD
Inner membrane protein translocase component YidC, long form
RNA-binding protein Jag
GTPase and tRNA-U34 5-formylation enzyme TrmE
Outer membrane protein
FIG00712068: hypothetical protein
putative
putative
membrane-associated lipoprotein (lpp20)
putative lipoprotein
Thioredoxin
Ribosomal large subunit pseudouridine synthase B (EC 4.2.1.70)
DNA polymerase III alpha subunit (EC 2.7.7.7)
Cytochrome c551 peroxidase (EC 1.11.1.5)
secreted protein involved in flagellar motility
putative
ABC transporter, periplasmic substrate-binding protein, putative
Methionine ABC transporter ATP-binding protein
ABC-type transport system involved in resistance to organic solvents, permease component
Outer membrane protein
Branched-chain amino acid aminotransferase (EC 2.6.1.42)
putative Outer membrane protein
DNA polymerase I (EC 2.7.7.7)
restriction enzyme BcgI alpha chain-like protein( EC:2.1.1.72 )
restriction enzyme BcgI alpha chain-like protein( EC:2.1.1.72 )
putative
Thymidylate kinase (EC 2.7.4.9)
Phosphopantetheine adenylyltransferase (EC 2.7.7.3)
UbiX family decarboxylase associated with menaquinone via futalosine
Flagellar basal-body P-ring formation protein FlgA
ATP-dependent DNA helicase UvrD/PcrA/Rep, epsilon proteobacterial type 2
PUTATIVE TRANSMEMBRANE PROTEIN
Seryl-tRNA synthetase (EC 6.1.1.11)
putative
Exodeoxyribonuclease VII small subunit (EC 3.1.11.6)
Ubiquinone/menaquinone biosynthesis methyltransferase UbiE (EC 2.1.1.-) @ 2-heptaprenyl-1,4-naphthoquinone methyltransferase (EC 2.1.1.163)
Protoporphyrinogen IX oxidase, novel form, HemJ (EC 1.3.-.-)
FIG000605: protein co-occurring with transport systems (COG1739)
ABC-type multidrug transport system, permease component
ABC-type multidrug transport system, permease component
Predicted membrane fusion protein (MFP) component of efflux pump, membrane anchor protein YbhG
Outer membrane protein
Hemolysins and related proteins containing CBS domains
Probable low-affinity inorganic phosphate transporter
Iron-sulfur cluster assembly scaffold protein NifU
FIG00711107: hypothetical protein
UDP-N-acetylmuramoylalanyl-D-glutamate--2,6-diaminopimelate ligase (EC 6.3.2.13)
Transaldolase (EC 2.2.1.2)
LSU ribosomal protein L25p
Peptidyl-tRNA hydrolase (EC 3.1.1.29)
Permease YjgP/YjgQ
putative
Outer membrane protein/porin
Lead, cadmium, zinc and mercury transporting ATPase (EC 3.6.3.3) (EC 3.6.3.5); Copper-translocating P-type ATPase (EC 3.6.3.4)
FIG00710492: hypothetical protein
tRNA (adenine37-N(6))-methyltransferase TrmN6 (EC 2.1.1.223)
Diaminohydroxyphosphoribosylaminopyrimidine deaminase (EC 3.5.4.26) / 5-amino-6-(5-phosphoribosylamino)uracil reductase (EC 1.1.1.193)
Sodium/glutamate symport protein
Carboxynorspermidine dehydrogenase
ferrodoxin-like protein
Acyl-phosphate:glycerol-3-phosphate O-acyltransferase PlsY
Dihydroneopterin aldolase (EC 4.1.2.25)
putative
iron-regulated outer membrane protein (frpB)
L-seryl-tRNA(Sec) selenium transferase, probably playing another role
Transcription termination protein NusA
FIG00710608: hypothetical protein
putative type IIS restriction/modification enzyme
putative type IIS restriction/modification enzyme
FIG00710921: hypothetical protein
FIG00712118: hypothetical protein
Type III restriction-modification system restriction subunit (EC 3.1.21.5)
Type III restriction-modification system methylation subunit (EC 2.1.1.72)
Type III restriction-modification system methylation subunit (EC 2.1.1.72)
ATP-dependent DNA helicase RecG (EC 3.6.1.-)
putative
Exodeoxyribonuclease III (EC 3.1.11.2)
Outer membrane protein
putative
Chromosomal replication initiator protein DnaA
purine nucleoside phosphorylase (punB)
FIG00710874: hypothetical protein
Glucosamine--fructose-6-phosphate aminotransferase [isomerizing] (EC 2.6.1.16)
Thymidylate synthase thyX (EC 2.1.1.-)
FIG00710359: hypothetical protein
Mobile element protein
IS605 transposase (tnpA)
putative type II methylase protein
FIG00710438: hypothetical protein
ubiquinol cytochrome C oxidoreductase, cytochrome C1 subunit
Ubiquinol--cytochrome c reductase, cytochrome B subunit (EC 1.10.2.2)
Ubiquinol-cytochrome C reductase iron-sulfur subunit (EC 1.10.2.2)
Transcription-repair coupling factor
Protein of unknown function, DUF583 superfamily
Membrane proteins related to metalloendopeptidases
toxR-activated gene (tagE)
Dihydrofolate synthase (EC 6.3.2.12) / Folylpolyglutamate synthase (EC 6.3.2.17)
Probable lipoprotein Cj1090c
Leucyl-tRNA synthetase (EC 6.1.1.4)
FIG00388820: hypothetical protein
Protein-export membrane protein SecF (TC 3.A.5.1.1)
Protein-export membrane protein SecD (TC 3.A.5.1.1)
Preprotein translocase subunit YajC (TC 3.A.5.1.1)
Na+/H+ antiporter NhaA type
helicase
SSU ribosomal protein S2p (SAe)
Translation elongation factor Ts
Cell division protein FtsI [Peptidoglycan synthetase] (EC 2.4.1.129)
Flagellar hook-basal body complex protein FliE
Flagellar basal-body rod protein FlgC
Flagellar basal-body rod protein FlgB
Cell division protein FtsW
iron(III) ABC transporter, periplasmic iron-binding protein (ceuE)
iron(III) ABC transporter, periplasmic iron-binding protein (ceuE)
Alkyl hydroperoxide reductase subunit C-like protein
Methionine ABC transporter substrate-binding protein
FIG00710391: hypothetical protein
Cell division protein FtsI [Peptidoglycan synthetase] (EC 2.4.1.129)
putative
GTP-binding protein EngB
OstA family organic solvent tolerance protein
FIG00710344: hypothetical protein
3-deoxy-D-manno-octulosonate 8-phosphate phosphatase (EC 3.1.3.45)
Rare lipoprotein A precursor
Membrane-bound lytic murein transglycosylase D precursor (EC 3.2.1.-)
Putative deoxyribonuclease YcfH
Riboflavin synthase eubacterial/eukaryotic (EC 2.5.1.9)
ABC transporter, putative
Methionine ABC transporter ATP-binding protein
Methionine ABC transporter permease protein
LPS biosynthesis protein
putative
putative
Undecaprenyl-phosphate N-acetylglucosaminyl 1-phosphate transferase (EC 2.7.8.-)
Pyridoxine 5'-phosphate synthase (EC 2.6.99.2)
4-hydroxythreonine-4-phosphate dehydrogenase (EC 1.1.1.262)
TsaD/Kae1/Qri7 protein, required for threonylcarbamoyladenosine t(6)A37 formation in tRNA
Flagellar basal-body rod protein FlgG
FIG00711192: hypothetical protein
FIG00711288: hypothetical protein
hypothetical protein
