# Supplementary material for: A semi-automated genome annotation comparison and integration scheme
Source: BMC Bioinformatics. 2013 Jun 1;14:172. doi: 10.1186/1471-2105-14-172 (PMC3680241; doi:10.1186/1471-2105-14-172)
Supplement: Additional file 1 — The code and datasets: file contains the python code and related datasets used in our research. We used two datasets in our research. (1). ‘pfam_mapped_dic.csv’ file contains the Pfam IDs obtained from Pfam database; (2) ‘gene_info_dic.csv’ file contains the gene symbol data obtained from Entrez gene database; (3) ‘database data’ folder contains the automated annotation results and the OMA data to run the program. [file 1471-2105-14-172-S1.zip › Additional file 1 code and datasets/database data/mgen_igs.txt]

DNA polymerase III, beta subunit	2.7.7.7	dnaN	TIGR00663
dnaJ domain protein			PF00226.26
DNA gyrase, B subunit	5.99.1.3	gyrB	TIGR01059
DNA gyrase, A subunit	5.99.1.3	gyrA	TIGR01063
serine--tRNA ligase	6.1.1.11	serS	TIGR00414
thymidylate kinase	2.7.4.9	tmk	TIGR00041
conserved hypothetical protein			UniRef100_P75105
tRNA modification GTPase TrmE	3.6.-.-	trmE	TIGR00450
hydrolase, TatD family protein			TIGR00010
ATP-grasp domain protein			PF02655.9
conserved hypothetical protein			UniRef100_P75099
alpha-L-glutamate ligases, RimK family protein			TIGR00768
tetrahydrofolate dehydrogenase/cyclohydrolase, catalytic domain protein			PF00763.18
ABC transporter family protein			PF00005.22
ABC transporter family protein			PF00005.22
conserved hypothetical protein			UniRef100_P75093
chaperone protein DnaJ		dnaJ	TIGR02349
prolyl aminopeptidase	3.4.11.5	pip	TIGR01249
methionyl-tRNA synthetase	6.1.1.10	metG	UniRef100_P75091
DNA-directed RNA polymerase delta subunit			PF05066.8
fructose-1,6-bisphosphate aldolase, class II	4.1.2.13	fba	TIGR01859
50S ribosome-binding GTPase family protein			PF01926.18
glycosyl transferase 2 family protein			PF00535.21
translation elongation factor P		efp	TIGR00038
conserved hypothetical protein			UniRef100_P47273
conserved hypothetical protein			UniRef100_P75082
conserved hypothetical protein			UniRef100_P47274
uracil phosphoribosyltransferase	2.4.2.9	upp	TIGR01091
DNA polymerase III, alpha subunit, Gram-positive type	2.7.7.7	polC	TIGR01405
conserved hypothetical protein			UniRef100_P75078
thymidine kinase	2.7.1.21	tdk	UniRef100_P75070
major intrinsic family protein			PF00230.15
histidine--tRNA ligase	6.1.1.21	hisS	TIGR00442
aspartate--tRNA ligase	6.1.1.-	aspS	TIGR00459
glycerol kinase	2.7.1.30	glpK	TIGR01311
nicotinate phosphoribosyltransferase family protein			PF04095.11
conserved hypothetical protein			UniRef100_P75063
basic membrane family protein			PF02608.9
phosphocarrier protein HPr	2.7.11.-	ptsH	UniRef100_P75061
ABC transporter family protein			PF00005.22
binding--dependent transport system inner membrane component family protein			PF00528.17
binding--dependent transport system inner membrane component family protein			PF00528.17
hypothetical lipo family protein			PF02030.10
putative tRNA threonylcarbamoyladenosine biosynthesis protein Gcp			UniRef100_P75055
methionine adenosyltransferase	2.5.1.6	metK	TIGR01034
signal recognition particle protein		ffh	TIGR00959
hypothetical protein			default
purine nucleoside phosphorylase	2.4.2.1	deoD	TIGR00107
deoxyribose-phosphate aldolase	4.1.2.4	deoC	TIGR00126
thymidine phosphorylase	2.4.2.4	deoA	UniRef100_P75052
cytidine deaminase	3.5.4.5	cdd	TIGR01354
conserved hypothetical protein			UniRef100_P75049
phosphoglucomutase/phosphomannomutase, C-terminal domain protein			PF00408.15
preprotein translocase, SecE subunit		secE	TIGR00964
cell fusion glycoK family protein			PF01621.12
tetrapyrrole (Corrin/Porphyrin) Methylases family protein			PF00590.15
ribonuclease M5	3.1.26.8	rnmV	TIGR00334
ribose-phosphate pyrophosphokinase	2.7.6.1	prs	UniRef100_P75044
ssrA-binding protein		smpB	TIGR00086
mycoplasma MFS transporter family protein			PF07672.8
conserved hypothetical protein			UniRef100_P75042
PTS system, fructose subfamily, IIA component domain protein	2.7.1.69	fruA	TIGR00848
putative 1-phosphofructokinase			UniRef100_P75038
hypothetical protein			default
ftsX-like permease family protein			PF02687.16
conserved hypothetical protein			UniRef100_P75612
transketolase	2.2.1.1	tkt	TIGR00232
conserved hypothetical protein			PF01732.11
conserved hypothetical protein			PF01732.11
hypothetical protein			default
putative membrane protein			TMHMM
putative adhesin-like protein			UniRef100_Q49394
mycoplasma adhesin P1 family protein			PF03257.8
mgp-operon 3 domain protein			UniRef100_P22747
conserved hypothetical protein			UniRef100_E1QBW8
PTS system, glucose subfamily, IIA component domain protein		ptbA	TIGR00830
ribosomal protein S2		rpsB	TIGR01011
HAD ATPase, P-type, IC family protein	3.6.3.-		TIGR01494
preprotein translocase, SecA subunit		secA	TIGR00963
excinuclease ABC subunit B	3.1.25.-	uvrB	TIGR00631
conserved hypothetical protein			UniRef100_P47320
conserved hypothetical protein			UniRef100_P47322
conserved hypothetical protein			UniRef100_P47321
binding--dependent transport system inner membrane component family protein			PF00528.17
binding--dependent transport system inner membrane component family protein			PF00528.17
oligopeptide/dipeptide ABC transporter, ATP-binding , C-terminal domain protein			TIGR01727
ABC transporter family protein			PF00005.22
ribosomal protein L11		rplK	TIGR01632
ribosomal protein L1		rplA	TIGR01169
peptidyl-tRNA hydrolase	3.1.1.29	pth	TIGR00447
tRNA(Ile)-lysidine synthase	6.3.4.-	tilS	UniRef100_P75549
HPr(Ser) kinase/phosphatase	2.7.1.-	hprK	TIGR00679
prolipoprotein diacylglyceryl transferase	2.4.99.-	lgt	TIGR00544
ribosomal protein S12		rpsL	TIGR00981
ribosomal protein S7		rpsG	TIGR01029
translation elongation factor G		fusA	TIGR00484
ribosomal protein S6		rpsF	TIGR00166
single-stranded DNA-binding protein		ssb	UniRef100_P75542
ribosomal protein S18		rpsR	TIGR00165
ribosomal protein L9		rplI	TIGR00158
replicative DNA helicase	3.6.4.12	dnaB	UniRef100_P75539
conserved hypothetical protein			UniRef100_P47341
conserved hypothetical protein			UniRef100_P75278
uracil-DNA glycosylase	3.2.2.27	ung	TIGR00628
aspartyl/glutamyl-tRNA(Asn/Gln) amidotransferase, C subunit	6.3.5.-	gatC	TIGR00135
aspartyl/glutamyl-tRNA(Asn/Gln) amidotransferase, A subunit	6.3.5.-	gatA	TIGR00132
aspartyl/glutamyl-tRNA(Asn/Gln) amidotransferase, B subunit	6.3.5.-	gatB	TIGR00133
conserved hypothetical protein			UniRef100_P47347
thioredoxin-disulfide reductase	1.8.1.9	trxB	TIGR01292
sporulation Regulator WhiA C terminal domain protein			PF02650.9
preprotein translocase, SecG subunit		secG	TIGR00810
ribonuclease R	3.1.-.-	rnr	TIGR02063
peptide deformylase	3.5.1.88	def	TIGR00079
disA bacterial checkpoint controller nucleotide-binding family protein			PF02457.11
guanylate kinase	2.7.4.8	gmk	TIGR03263
phosphatase 2C family protein			PF00481.16
tyrosine kinase family protein			PF07714.12
ribosome small subunit-dependent GTPase A	3.6.-.-	rsgA	TIGR00157
phosphoglucose isomerase family protein			PF00342.14
ribulose-phosphate 3 epimerase family protein			PF00834.14
asparagine--tRNA ligase	6.1.1.22	asnS	TIGR00457
CDP-diacylglycerol--glycerol-3-phosphate 3-phosphatidyltransferase	2.7.8.5	pgsA	TIGR00560
conserved hypothetical protein			UniRef100_Q9EXC9
conserved hypothetical protein			PF01128.14
conserved hypothetical protein			UniRef100_P47363
UDP-glucose 4-epimerase	5.1.3.2	galE	TIGR01179
ABC transporter family protein			PF00005.22
branched-chain amino acid transport system / permease component family protein			PF02653.11
branched-chain amino acid transport system / permease component family protein			PF02653.11
DNA topoisomerase I	5.99.1.2	topA	TIGR01051
conserved hypothetical protein			UniRef100_P47369
thioredoxin		trxA	TIGR01068
tryptophan--tRNA ligase	6.1.1.2	trpS	TIGR00233
conserved hypothetical protein			UniRef100_P75511
conserved hypothetical protein			UniRef100_P75509
putative inorganic polyphosphate/ATP-NAD kinase			UniRef100_P75508
putative phosphotransferase enzyme IIB component MPN_268			UniRef100_P75507
ribonuclease Y	3.1.-.-	rny	UniRef100_P75506
putative membrane protein			TMHMM
protein hit		hit	UniRef100_O07513
hypothetical protein			default
conserved hypothetical protein			PF07667.6
putative membrane protein			TMHMM
DNA-binding protein, YbaB/EbfC family			TIGR00103
lysine--tRNA ligase	6.1.1.6	lysS	TIGR00499
UDP-galactopyranose mutase	5.4.99.9	glf	TIGR00031
GTP-binding protein LepA	3.6.5.-	lepA	TIGR01393
metallo-beta-lactamase superfamily protein			PF00753.22
putative adhesin-like protein			UniRef100_Q49386
mycoplasma adhesin P1 family protein			PF03257.8
mgpC family protein			PF05220.7
conserved hypothetical protein			UniRef100_E7ABD3
mgp-operon 3 domain protein			UniRef100_P22747
mgpC family protein			PF05220.7
AAA domain protein			PF13086.1
transcription elongation protein nusA		nusA	UniRef100_P75591
conserved hypothetical protein			PF04296.8
translation initiation factor IF-2		infB	TIGR00487
ribosome-binding factor A		rbfA	TIGR00082
conserved hypothetical protein			UniRef100_P47390
riboflavin biosynthesis protein RibF	2.7.1.26	ribF	TIGR00083
CBS domain protein			PF00571.23
putative membrane protein			TMHMM
conserved hypothetical protein			PF09903.4
conserved hypothetical protein			UniRef100_P47395
conserved hypothetical protein			UniRef100_Q9ZB80
ribosomal protein S10		rpsJ	TIGR01049
50S ribosomal protein L3		rplC	TIGR03625
50S ribosomal protein L4		rplD	TIGR03953
ribosomal L23 family protein			PF00276.15
ribosomal protein L2		rplB	TIGR01171
ribosomal protein S19		rpsS	TIGR01050
ribosomal protein L22		rplV	TIGR01044
ribosomal protein S3		rpsC	TIGR01009
ribosomal protein L16		rplP	TIGR01164
ribosomal protein L29		rpmC	TIGR00012
30S ribosomal protein S17		rpsQ	TIGR03635
ribosomal protein L14		rplN	TIGR01067
ribosomal protein L24		rplX	TIGR01079
50S ribosomal protein L5		rplE	UniRef100_A7X5E5
30S ribosomal protein S14		rpsN1	UniRef100_A7Z0Q1
ribosomal S8 family protein			PF00410.14
ribosomal protein L6		rplF	TIGR03654
ribosomal protein L18		rplR	TIGR00060
ribosomal protein S5		rpsE	TIGR01021
ribosomal protein L15		rplO	TIGR01071
preprotein translocase, SecY subunit		secY	TIGR00967
adenylate kinase	2.7.4.3	adk	UniRef100_Q50299
methionine aminopeptidase, type I	3.4.11.18	map	TIGR00500
translation initiation factor IF-1		infA	TIGR00008
30S ribosomal protein S13		rpsM	TIGR03631
30S ribosomal protein S11		rpsK	TIGR03632
DNA-directed RNA polymerase, alpha subunit	2.7.7.6	rpoA	TIGR02027
ribosomal protein L17		rplQ	TIGR00059
ABC transporter family protein			PF00005.22
energy-coupling factor transporter ATP-binding protein EcfA2	3.6.3.-	ecfA2	UniRef100_Q035B3
cobalt transport family protein			PF02361.11
tRNA pseudouridine(38-40) synthase	5.4.99.12	truA	TIGR00071
oligoendopeptidase F	3.4.24.-	pepF	TIGR00181
adenine-specific methyltransferase EcoRI family protein			PF13651.1
conserved hypothetical protein			UniRef100_P75595
mycoplasma adhesin P1 family protein			PF03257.8
mgp-operon 3 domain protein			UniRef100_Q50341
conserved hypothetical protein			UniRef100_P75265
conserved hypothetical protein			UniRef100_P75264
binding--dependent transport system inner membrane component family protein			PF00528.17
binding--dependent transport system inner membrane component family protein			PF00528.17
hypothetical protein			default
DHHA1 domain protein			PF02272.14
adhesin P1		mgpA	TIGR03839
mgp-operon protein 3			UniRef100_Q50341
hypothetical protein			default
putative adhesin-like protein			UniRef100_Q49394
mycoplasma adhesin P1 family protein			PF03257.8
mgp-operon 3 domain protein			UniRef100_Q50341
phenylalanine--tRNA ligase, alpha subunit	6.1.1.20	pheS	TIGR00468
phenylalanine--tRNA ligase, beta subunit	6.1.1.20	pheT	TIGR00472
translation initiation factor IF-3		infC	TIGR00168
ribosomal protein L35		rpmI	TIGR00001
ribonuclease HII family protein			PF01351.13
ribosomal protein L20		rplT	TIGR01032
terminal organelle assembly protein TopJ		topJ	TIGR03835
protein grpE		grpE	UniRef100_P78017
conserved hypothetical protein			UniRef100_P47444
DNA topoisomerase IV, B subunit	5.99.1.-	parE	TIGR01058
heat-inducible transcription repressor HrcA		hrcA	TIGR00331
DNA topoisomerase IV, A subunit	5.99.1.-	parC	TIGR01061
excinuclease ABC subunit C	3.1.25.-	uvrC	TIGR00194
conserved hypothetical protein			UniRef100_P47450
conserved hypothetical protein			UniRef100_P75349
pseudouridine synthase, RluA family protein	5.4.99.-		TIGR00005
signal peptidase II	3.4.23.36	lspA	TIGR00077
conserved hypothetical protein			UniRef100_P75482
ribosomal protein S21		rpsU	TIGR00030
conserved hypothetical protein			UniRef100_P75481
phosphopantetheine--transferase domain protein			TIGR00556
1-acylglycerol-3-phosphate O-acyltransferases domain protein	2.3.1.51		TIGR00530
scpA/B family protein			PF02616.9
segregation and condensation protein B		scpB	TIGR00281
phosphofructokinase family protein			PF00365.15
pyruvate kinase	2.7.1.40	pyk	TIGR01064
conserved hypothetical protein			UniRef100_Q3DT06
putative proline-rich P65 protein			UniRef100_P0CJ81
cytadherence high molecular weight protein 2		hmw2	UniRef100_P75471
conserved hypothetical protein			UniRef100_Q9ZB78
conserved hypothetical protein			UniRef100_P47461
conserved hypothetical protein			UniRef100_Q49403
protein MraZ		mraZ	UniRef100_P75467
S-adenosyl-methyltransferase MraW	2.1.1.-	mraW	TIGR00006
conserved hypothetical protein			UniRef100_P75465
cell division protein FtsZ		ftsZ	TIGR00065
amino acid permease family protein			PF00324.16
amino acid permease family protein			PF00324.16
adhesin P1 domain protein		mgpA	UniRef100_P20796
thymidylate synthase	2.1.1.45	thyA	TIGR03284
dihydrofolate reductase	1.5.1.3	folA	UniRef100_P78028
ribonucleoside-diphosphate reductase subunit beta	1.17.4.1	nrdF	UniRef100_P75461
nrdI protein		nrdI	TIGR00333
ribonucleoside-diphosphate reductase, alpha subunit	1.17.4.1		TIGR02506
ribosomal protein L21		rplU	TIGR00061
conserved hypothetical protein			PF04327.7
ribosomal protein L27		rpmA	TIGR00062
putative endonuclease 4			UniRef100_P75457
conserved hypothetical protein			UniRef100_P75456
conserved hypothetical protein			UniRef100_P75455
trigger factor	5.2.1.8	tig	TIGR00115
nicotinate (nicotinamide) nucleotide adenylyltransferase	2.7.7.18	nadD	TIGR00482
ATP-dependent protease La	3.4.21.53	lon	TIGR00763
conserved hypothetical protein			UniRef100_P47483
conserved hypothetical protein			UniRef100_P47484
RDD family protein			PF06271.7
uvrD/REP helicase N-terminal domain protein			PF00580.16
5-formyltetrahydrofolate cyclo-ligase	6.3.3.2		TIGR02727
acyl-phosphate glycerol 3-phosphate acyltransferase	2.3.1.-	plsY	TIGR00023
conserved hypothetical protein			UniRef100_P75429
putative tRNA (adenine-N(1)-)-methyltransferase MPN_351			UniRef100_P75427
RNA polymerase sigma factor rpoD		rpoD	UniRef100_P78022
DNA primase	2.7.7.-	dnaG	TIGR01391
glycine--tRNA ligase	6.1.1.14	glyS	TIGR00389
RNA 2'-O ribose methyltransferase substrate binding family protein			PF08032.7
cysteine--tRNA ligase	6.1.1.16	cysS	TIGR00435
DNA ligase, NAD-dependent	6.5.1.2	ligA	TIGR00575
conserved hypothetical protein			UniRef100_P47497
conserved hypothetical protein			UniRef100_P75422
conserved hypothetical protein			UniRef100_P47498
ribosomal protein L31		rpmE	TIGR00105
peptide chain release factor 1		prfA	TIGR00019
conserved hypothetical protein			UniRef100_P75419
conserved hypothetical protein			UniRef100_P75595
putative adhesin-like protein			UniRef100_Q49389
mycoplasma adhesin P1 family protein			PF03257.8
mgpC family protein			PF05220.7
conserved hypothetical protein			UniRef100_Q9EXD3
DNA polymerase III, alpha subunit	2.7.7.7	dnaE	TIGR00594
5'-3' exonuclease	3.1.11.-	polA	UniRef100_P75403
formamidopyrimidine-DNA glycosylase	3.2.2.23	mutM	TIGR00577
conserved hypothetical protein			UniRef100_P75401
HAD hydrolase, IIB family protein			TIGR01484
dephospho-CoA kinase	2.7.1.24	coaE	TIGR00152
leucine--tRNA ligase	6.1.1.4	leuS	TIGR00396
conserved hypothetical protein			UniRef100_P47509
deoxynucleoside kinase family protein			PF01712.14
conserved hypothetical protein			UniRef100_P75395
conserved hypothetical protein			UniRef100_Q49329
putative lipoate-protein ligase A			UniRef100_P75394
dihydrolipoyl dehydrogenase	1.8.1.4	lpdA	TIGR01350
dihydrolipoyllysine-residue acetyltransferase component of pyruvate dehydrogenase complex	2.3.1.12	pdhC	UniRef100_P75392
pyruvate dehydrogenase E1 component subunit beta	1.2.4.1	pdhB	UniRef100_P35488
pyruvate dehydrogenase (acetyl-transferring) E1 component, alpha subunit	1.2.4.1	pdhA	TIGR03181
pyridine nucleotide-disulfide oxidoreductase family protein			PF00070.22
adenine phosphoribosyltransferase	2.4.2.7	apt	TIGR01090
putative membrane protein			TMHMM
conserved hypothetical protein			UniRef100_P47521
relA/SpoT family protein			TIGR00691
conserved hypothetical protein			UniRef100_P75384
conserved hypothetical protein			UniRef100_P47523
transcription elongation factor GreA domain protein		greA	TIGR01462
proline--tRNA ligase	6.1.1.15	proS	TIGR00408
conserved hypothetical protein			UniRef100_P47526
conserved hypothetical protein			UniRef100_P75380
conserved hypothetical protein			UniRef100_P47528
phosphopantetheine attachment site family protein			PF00550.20
putative adhesin-like protein			UniRef100_Q49389
mycoplasma adhesin P1 family protein			PF03257.8
conserved hypothetical protein			UniRef100_P75278
mgpC family protein			PF05220.7
conserved hypothetical protein			UniRef100_P47342
high affinity transport system protein p37		p37	UniRef100_Q49410
ABC transporter family protein			PF00005.22
conserved hypothetical protein			PF03652.10
putative membrane protein			TMHMM
alanine--tRNA ligase	6.1.1.7	alaS	TIGR00344
glycerophosphoryl diester phosphodiesterase family protein			PF03009.12
major Facilitator Superfamily protein			PF07690.11
tRNA (5-methylaminomethyl-2-thiouridylate)-methyltransferase	2.1.1.61	trmU	TIGR00420
conserved hypothetical protein			UniRef100_P75364
signal recognition particle-docking protein FtsY		ftsY	TIGR00064
chromosome segregation protein SMC		smc	TIGR02168
phosphate acetyltransferase	2.3.1.8	pta	TIGR00651
phosphoglycerate kinase	2.7.2.3	pgk	UniRef100_P78018
glyceraldehyde-3-phosphate dehydrogenase, type I	1.2.1.-	gap	TIGR01534
cobalt transport family protein			PF02361.11
ABC transporter family protein			PF00005.22
ABC transporter family protein			PF00005.22
chaperone protein DnaK		dnaK	TIGR02350
conserved hypothetical protein			PF03706.8
conserved hypothetical protein			UniRef100_P75338
DEAD/DEAH box helicase family protein			PF00270.24
conserved hypothetical protein			PF12506.3
alpha/beta hydrolase fold family protein			PF00561.15
ribosomal protein S4		rpsD	TIGR01017
cytadherence high molecular weight protein 1 N-terminal region		hmw1	TIGR03836
ECF-type riboflavin transporter, S component family protein			PF07155.7
conserved hypothetical protein			UniRef100_Q49415
DNA polymerase III, delta subunit			PF06144.8
comEC/Rec2-related domain protein			TIGR00360
cytadherence high molecular weight protein 3		hmw3	UniRef100_Q50360
cytadhesin P30/P32 family protein			PF07271.6
conserved hypothetical protein			UniRef100_P47561
putative membrane protein			TMHMM
conserved hypothetical protein			UniRef100_P75327
cation transport family protein			PF02386.11
trkA-C domain protein			PF02080.16
conserved hypothetical protein			UniRef100_Q9ZB74
putative Xaa-Pro aminopeptidase			UniRef100_P75313
ribosomal protein L33		rpmG	TIGR01023
conserved hypothetical protein			UniRef100_P75312
phospholipase/Carboxylesterase family protein			PF02230.11
conserved hypothetical protein			UniRef100_Q49419
ribosome-associated GTPase EngA		engA	TIGR03594
cytidylate kinase	2.7.4.14	cmk	TIGR00017
conserved hypothetical protein			UniRef100_P47573
DNA-binding regulatory , YebC/PmpR family protein			TIGR01033
NADPH-dependent FMN reductase family protein			PF03358.10
valine--tRNA ligase	6.1.1.9	valS	TIGR00422
ribosome biogenesis GTP-binding protein YsxC		ysxC	TIGR03598
conserved hypothetical protein			PF03672.8
conserved hypothetical protein			UniRef100_P75302
putative cysteine desulfurase			UniRef100_P75298
conserved hypothetical protein			PF12506.3
nifU-like N terminal domain protein			PF01592.11
protein RecA		recA	TIGR02012
mgpC family protein			PF05220.7
hypothetical protein			default
DNA-directed RNA polymerase, beta' subunit	2.7.7.6	rpoC	TIGR02386
mycoplasma adhesin P1 family protein			PF03257.8
DNA-directed RNA polymerase, beta subunit	2.7.7.6	rpoB	TIGR02013
NADPH-dependent FMN reductase family protein			PF03358.10
conserved hypothetical protein			UniRef100_P47585
alpha/beta hydrolase fold family protein			PF00561.15
isoleucine--tRNA ligase	6.1.1.5	ileS	TIGR00392
tRNA (cytidine(34)-2'-O)-methyltransferase	2.1.1.207	trmL	TIGR00185
tRNA (guanine-N(7)-)-methyltransferase	2.1.1.33	trmB	TIGR00091
conserved hypothetical protein			UniRef100_P47590
conserved hypothetical protein			UniRef100_P47591
conserved hypothetical protein			UniRef100_P75252
putative membrane protein			TMHMM
inorganic pyrophosphatase domain protein	3.6.1.1	ppa	UniRef100_P80507
bacterial DNA-binding family protein			PF00216.16
recombination protein U	3.1.-.-	recU	TIGR00648
conserved hypothetical protein			UniRef100_P47596
chaperone protein ClpB		clpB	UniRef100_P75247
phosphotransferase enzyme family protein			PF01636.18
acetate kinase	2.7.2.1	ackA	TIGR00016
putative membrane protein			TMHMM
conserved hypothetical protein			UniRef100_P75244
holliday junction DNA helicase RuvA	3.6.4.12	ruvA	TIGR00084
impB/mucB/samB family protein			PF00817.15
holliday junction DNA helicase RuvB	3.6.4.12	ruvB	TIGR00635
ribosomal L10 family protein			PF00466.15
ribosomal protein L7/L12		rplL	TIGR00855
ribosomal protein L32		rpmF	TIGR01031
ribosomal protein S20		rpsT	TIGR00029
conserved hypothetical protein			UniRef100_P75236
methionyl-tRNA formyltransferase	2.1.2.9	fmt	TIGR00460
conserved hypothetical protein			PF11074.3
ribonuclease III	3.1.26.3	rnc	TIGR02191
fatty acid/phospholipid synthesis protein PlsX		plsX	TIGR00182
DAK2 domain fusion YloV family protein			TIGR03599
pseudouridine synthase, RluA family protein	5.4.99.-		TIGR00005
DHHA1 domain protein			PF02272.14
putative tRNA sulfurtransferase			UniRef100_P75228
conserved hypothetical protein			UniRef100_P75227
haloacid dehalogenase-like hydrolase family protein			PF08282.7
threonine--tRNA ligase	6.1.1.3	thrS	TIGR00418
conserved hypothetical protein			UniRef100_P75224
conserved hypothetical protein			UniRef100_P75223
arginine--tRNA ligase	6.1.1.19	argS	TIGR00456
tRNA uridine 5-carboxymethylaminomethyl modification enzyme GidA		gidA	TIGR00136
16S rRNA (guanine(527)-N(7))-methyltransferase GidB	2.1.1.170	gidB	TIGR00138
conserved hypothetical protein			UniRef100_P75219
putative NH(3)-dependent NAD(+) synthetase			UniRef100_P75216
uridine kinase	2.7.1.48	udk	TIGR00235
obg family GTPase CgtA		cgtA	TIGR02729
conserved hypothetical protein			UniRef100_E1QCU8
glycerophosphoryl diester phosphodiesterase family protein			PF03009.12
protein P200		p200	UniRef100_P75211
GTP-binding protein Era		era	TIGR00436
conserved hypothetical protein			PF02130.12
conserved hypothetical protein			UniRef100_P47629
ABC transporter family protein			PF00005.22
cytosol aminopeptidase family, catalytic domain protein			PF00883.16
chaperonin GroL		groL	TIGR02348
10 kDa chaperonin		groS	UniRef100_P75205
serine hydroxymethyltransferase family protein			PF00464.14
conserved hypothetical protein			UniRef100_P75200
putative membrane protein			TMHMM
ribose 5-phosphate isomerase B	5.3.1.6	rpiB	TIGR01120
conserved hypothetical protein			UniRef100_Q50333
ATP synthase, Delta/Epsilon chain, beta-sandwich domain protein			PF02823.11
ATP synthase F1, beta subunit	3.6.3.14	atpD	TIGR01039
ATP synthase F1, gamma subunit	3.6.3.14	atpG	TIGR01146
ATP synthase F1, alpha subunit	3.6.3.14	atpA	TIGR00962
ATP synthase F1, delta subunit	3.6.3.14	atpH	TIGR01145
ATP synthase F0, B subunit	3.6.3.14	atpF	TIGR01144
ATP synthase F0, C subunit	3.6.3.14	atpE	TIGR01260
ATP synthase A chain family protein			PF00119.15
phosphopyruvate hydratase	4.2.1.11	eno	TIGR01060
hypothetical protein			default
phosphate transport system regulatory protein PhoU		phoU	TIGR02135
peptide methionine sulfoxide reductase MsrA	1.8.4.11	msrA	UniRef100_P47648
phosphate ABC transporter, ATP-binding protein	3.6.3.27	pstB	TIGR00972
phosphate ABC transporter, permease protein PstC		pstC	TIGR02138
PBP superfamily domain protein			PF12849.2
conserved hypothetical protein			UniRef100_P47653
conserved hypothetical protein			UniRef100_P47655
30S ribosomal protein S9		rpsI	UniRef100_P21470
ribosomal protein L13		rplM	TIGR01066
DNA polymerase III, subunit gamma and tau	2.7.7.7	dnaX	TIGR02397
excinuclease ABC subunit A	3.1.25.-	uvrA	TIGR00630
conserved hypothetical protein			UniRef100_P47661
conserved hypothetical family protein			TIGR00649
ribosomal protein S15		rpsO	TIGR00952
conserved hypothetical protein			UniRef100_P75172
ribosomal protein L28		rpmB	TIGR00009
conserved hypothetical protein			UniRef100_P75170
phosphoenolpyruvate-protein phosphotransferase	2.7.3.9	ptsI	UniRef100_P75168
RNA polymerase sigma factor, sigma-70 family protein			TIGR02937
2,3-bisphosphoglycerate-independent phosphoglycerate mutase	5.4.2.1	gpmI	TIGR01307
triose-phosphate isomerase	5.3.1.1	tpiA	TIGR00419
conserved hypothetical protein			PF02588.10
translation elongation factor Ts		tsf	TIGR00116
UMP kinase	2.7.4.22	pyrH	TIGR02075
ribosome recycling factor		frr	TIGR00496
cytidylyltransferase family protein			PF01148.15
putative type-1 restriction enzyme specificity protein MG438			UniRef100_Q49434
conserved hypothetical protein			UniRef100_P75157
lipofamily protein			PF00938.12
conserved hypothetical protein			UniRef100_P47679
ribosome biogenesis GTP-binding protein YlqF		ylqF	TIGR03596
conserved hypothetical protein			PF02588.10
ribosomal protein L19		rplS	TIGR01024
tRNA (guanine(37)-N(1))-methyltransferase		trmD	TIGR00088
ribosomal protein S16		rpsP	TIGR00002
matE family protein			PF01554.13
methionine-R-sulfoxide reductase	1.8.4.-	msrB	TIGR00357
conserved hypothetical protein			UniRef100_P75128
conserved hypothetical protein			UniRef100_P75128
EDD, DegV family domain protein			TIGR00762
translation elongation factor Tu		tuf	TIGR00485
conserved hypothetical protein			PF07667.6
peroxiredoxin, Ohr subfamily protein			TIGR03561
UTP-glucose-1-phosphate uridylyltransferase	2.7.7.9	galU	TIGR01099
conserved hypothetical protein			UniRef100_P47694
tyrosine--tRNA ligase	6.1.1.1	tyrS	TIGR00234
conserved hypothetical protein			UniRef100_E1QD41
ATP-dependent zinc metalloprotease FtsH domain protein	3.4.24.-	ftsH	UniRef100_P37476
conserved hypothetical protein			UniRef100_E1QD43
hypoxanthine phosphoribosyltransferase	2.4.2.8	hpt	TIGR01203
ygbB family protein			PF02542.11
conserved hypothetical protein			UniRef100_P75115
L-lactate dehydrogenase	1.1.1.27		TIGR01771
glutamate--tRNA ligase	6.1.1.17	gltX	TIGR00464
dimethyladenosine transferase	2.1.1.-	ksgA	TIGR00755
membrane insertase, YidC/Oxa1 family domain protein		yidC	TIGR03592
ribonuclease P protein component	3.1.26.5	rnpA	TIGR00188
ABC transporter family protein			PF00005.22
conserved hypothetical protein			UniRef100_P75109
ABC transporter family protein			PF00005.22
chromosomal replication initiator protein DnaA		dnaA	TIGR00362
conserved hypothetical protein			UniRef100_Q50315
cobQ/CobB/MinD/ParA nucleotide binding domain protein			PF01656.18
