# Supplementary material for: A semi-automated genome annotation comparison and integration scheme
Source: BMC Bioinformatics. 2013 Jun 1;14:172. doi: 10.1186/1471-2105-14-172 (PMC3680241; doi:10.1186/1471-2105-14-172)
Supplement: Additional file 1 — The code and datasets: file contains the python code and related datasets used in our research. We used two datasets in our research. (1). ‘pfam_mapped_dic.csv’ file contains the Pfam IDs obtained from Pfam database; (2) ‘gene_info_dic.csv’ file contains the gene symbol data obtained from Entrez gene database; (3) ‘database data’ folder contains the automated annotation results and the OMA data to run the program. [file 1471-2105-14-172-S1.zip › Additional file 1 code and datasets/database data/mgen_img.txt]

DNA polymerase III, beta subunit (EC 2.7.7.7)	2.7.7.7	CDS	TIGR00663
DnaJ-class molecular chaperone with C-terminal Zn finger domain		CDS
DNA gyrase subunit B (EC 5.99.1.3)	5.99.1.3	CDS	TIGR01059
DNA gyrase subunit A (EC 5.99.1.3)	5.99.1.3	CDS	TIGR01063
seryl-tRNA synthetase (EC 6.1.1.11)	6.1.1.11	CDS	TIGR00414
thymidylate kinase (EC 2.7.4.9)	2.7.4.9	CDS	TIGR00041
DNA polymerase III, gamma/tau subunits	2.7.7.7	CDS
tRNA modification GTPase trmE	3.6.-	CDS	TIGR00450, TIGR00231
hydrolase, TatD family	3.1.21.-	CDS	TIGR00010
RimK-like ATP-grasp domain.		CDS
DNA primase-related protein	2.7.7.-	CDS	TIGR00646
SSU ribosomal protein S6P modification protein		CDS	TIGR00768
5,10-methylene-tetrahydrofolate dehydrogenase/Methenyl tetrahydrofolate cyclohydrolase	1.5.1.5, 3.5.4.9	CDS
ABC-type multidrug transport system, ATPase and permease components		CDS
ABC-type multidrug transport system, ATPase and permease components		CDS
Superfamily II DNA/RNA helicases, SNF2 family		CDS
chaperone protein DnaJ		CDS	TIGR02349
prolyl aminopeptidase (EC:3.4.11.5). Serine peptidase. MEROPS family S33	3.4.11.5	CDS	TIGR01249
methionyl-tRNA synthetase (EC 6.1.1.10)	6.1.1.10	CDS	TIGR00398
DNA-directed RNA polymerase, delta subunit		CDS
fructose-bisphosphate aldolase (EC 4.1.2.13)	4.1.2.13	CDS	TIGR00167, TIGR01859
GTP-binding protein YchF		CDS	TIGR00092
Glycosyltransferases involved in cell wall biogenesis		CDS
translation elongation factor P (EF-P)		CDS	TIGR00038
Transcription termination factor		CDS
Putative intracellular protease/amidase		CDS
hypothetical protein		CDS
uracil phosphoribosyltransferase (EC 2.4.2.9)	2.4.2.9	CDS	TIGR01091
DNA polymerase III catalytic subunit, PolC type	2.7.7.7	CDS	TIGR00573, TIGR01405
Membrane protein involved in colicin uptake		CDS
thymidine kinase (EC 2.7.1.21)	2.7.1.21	CDS
Glycerol uptake facilitator and related permeases (Major Intrinsic Protein Family)		CDS	TIGR00861
histidyl-tRNA synthetase (EC 6.1.1.21)	6.1.1.21	CDS	TIGR00442
aspartyl-tRNA synthetase (EC 6.1.1.12)	6.1.1.12	CDS	TIGR00459
glycerol kinase (EC 2.7.1.30)	2.7.1.30	CDS	TIGR01311
Nicotinic acid phosphoribosyltransferase		CDS
glycerol 3-phosphate oxidase (EC 1.1.3.21)	1.1.5.3	CDS
nucleoside-binding protein		CDS
Phosphotransferase System HPr (HPr) Family		CDS	TIGR01003
ABC-type spermidine/putrescine transport systems, ATPase components	3.6.3.31	CDS
ABC-type spermidine/putrescine transport system, permease component I		CDS
ABC-type spermidine/putrescine transport system, permease component II		CDS
Spermidine/putrescine-binding periplasmic protein		CDS
O-sialoglycoprotein endopeptidase (EC 3.4.24.57)	3.4.24.57	CDS	TIGR00329, TIGR03723
methionine adenosyltransferase (EC 2.5.1.6)	2.5.1.6	CDS	TIGR01034
signal recognition particle subunit FFH/SRP54 (srp54)		CDS	TIGR00959
hypothetical protein		CDS
purine-nucleoside phosphorylase (EC 2.4.2.1)	2.4.2.1	CDS	TIGR00107
deoxyribose-phosphate aldolase	4.1.2.4	CDS	TIGR00126
thymidine phosphorylase (EC 2.4.2.4)	2.4.2.4	CDS	TIGR02644
cytidine deaminase (EC 3.5.4.5)	3.5.4.5	CDS	TIGR01354
NusG family protein		CDS	TIGR01956
Phosphomannomutase	5.4.2.8	CDS
preprotein translocase, SecE subunit, bacterial		CDS	TIGR00964
Cell fusion glycoprotein K.		CDS
probable S-adenosylmethionine-dependent methyltransferase, YraL family	2.1.1.198	CDS	TIGR00096
RNAse M5 (EC 3.1.26.8)	3.1.26.8	CDS	TIGR00334
ribose-phosphate pyrophosphokinase	2.7.6.1	CDS	TIGR01251
SsrA-binding protein		CDS	TIGR00086
Mycoplasma MFS transporter.		CDS
Glycosyltransferases involved in cell wall biogenesis		CDS
PTS system D-fructose-specific IIA component (F6P-forming), Fru family (TC 4.A.2.1.7)/PTS system D-fructose-specific IIB component (F6P-forming), Fru family (TC 4.A.2.1.7)/PTS system D-fructose-specific IIC component (F6P-forming), Fru family (TC 4.A.2.1.7)		CDS	TIGR00848, TIGR00829, TIGR01427
Fructose-1-phosphate kinase and related fructose-6-phosphate kinase (PfkB)	2.7.1.56	CDS
hypothetical protein		CDS
ABC-type transport system, involved in lipoprotein release, permease component		CDS
ABC-type antimicrobial peptide transport system, ATPase component		CDS
transketolase (EC 2.2.1.1)	2.2.1.1	CDS	TIGR00232
Putative peptidase (DUF31).		CDS
Putative peptidase (DUF31).		CDS
hypothetical protein		CDS
hypothetical protein		CDS
hypothetical protein		CDS
Mycoplasma adhesin P1.		CDS
hypothetical protein		CDS
hypothetical protein		CDS
PTS system D-glucose-specific IIA component, Glc family (TC 4.A.1.1.9)/PTS system D-glucose-specific IIB component, Glc family (TC 4.A.1.1.9)/PTS system D-glucose-specific IIC component, Glc family (TC 4.A.1.1.9)		CDS	TIGR00826, TIGR00830
SSU ribosomal protein S2P		CDS	TIGR01011
ATPase, P-type (transporting), HAD superfamily, subfamily IC		CDS	TIGR01494, TIGR01517
protein translocase subunit secA		CDS	TIGR00963
Excinuclease ABC subunit B		CDS	TIGR00631
hypothetical protein		CDS
hypothetical protein		CDS
hypothetical protein		CDS
ABC-type dipeptide/oligopeptide/nickel transport systems, permease components		CDS
ABC-type dipeptide/oligopeptide/nickel transport systems, permease components		CDS
oligopeptide/dipeptide ABC transporter, ATP-binding protein, C-terminal domain		CDS	TIGR01727
ABC-type oligopeptide transport system, ATPase component		CDS
LSU ribosomal protein L11P		CDS	TIGR01632
LSU ribosomal protein L1P		CDS	TIGR01169
peptidyl-tRNA hydrolase (EC 3.1.1.29)	3.1.1.29	CDS	TIGR00447
tRNA(Ile)-lysidine synthetase, N-terminal domain		CDS	TIGR02432
Hpr(Ser) kinase/phosphatase (EC 2.7.1.-)	2.7.11.-, 2.7.4.-	CDS	TIGR00679
Prolipoprotein diacylglyceryl transferase	2.-	CDS	TIGR00544
SSU ribosomal protein S12P		CDS	TIGR00981
SSU ribosomal protein S7P		CDS	TIGR01029
translation elongation factor 2 (EF-2/EF-G)		CDS	TIGR00484, TIGR00231
SSU ribosomal protein S6P		CDS	TIGR00166
Single-stranded DNA-binding protein		CDS
SSU ribosomal protein S18P		CDS	TIGR00165
LSU ribosomal protein L9P		CDS	TIGR00158
primary replicative DNA helicase (EC 3.6.1.-)	3.6.4.12	CDS	TIGR00665
hypothetical protein		CDS
Membrane protein involved in colicin uptake		CDS
Uracil-DNA glycosylase (EC 3.2.2.-)	3.2.2.27	CDS	TIGR00628
aspartyl/glutamyl-tRNA(Asn/Gln) amidotransferase subunit C (EC 6.3.5.-)		CDS	TIGR00135
aspartyl/glutamyl-tRNA(Asn/Gln) amidotransferase subunit A (EC 6.3.5.-)	6.3.5.7, 6.3.5.6	CDS	TIGR00132
aspartyl/glutamyl-tRNA(Asn/Gln) amidotransferase subunit B (EC 6.3.5.-)	6.3.5.7, 6.3.5.6	CDS	TIGR00133
transcriptional regulator, GntR family		CDS
thioredoxin-disulfide reductase	1.8.1.9	CDS	TIGR01292
conserved hypothetical protein		CDS	TIGR00647
protein translocase, SecG subunit		CDS	TIGR00810
RNAse R (EC 3.1.-.-)	3.1.-	CDS	TIGR00358, TIGR02063
peptide deformylase (EC 3.5.1.88)	3.5.1.88	CDS	TIGR00079
TIGR00159 family protein		CDS	TIGR00159, TIGR00159
guanylate kinase (EC 2.7.4.8)	2.7.4.8	CDS	TIGR03263
Serine/threonine protein phosphatase	3.1.3.16	CDS
Serine/threonine protein kinase	2.7.11.1	CDS
ribosome small subunit-dependent GTPase A	3.6.1.-	CDS	TIGR00157
glucose-6-phosphate isomerase (EC 5.3.1.9)	5.3.1.9	CDS
ribulose-5-phosphate 3-epimerase (EC 5.1.3.1)	5.1.3.1	CDS	TIGR01163
asparaginyl-tRNA synthetase (EC 6.1.1.22)	6.1.1.22	CDS	TIGR00457
CDP-diacylglycerol--glycerol-3-phosphate 3-phosphatidyltransferase	2.7.8.5	CDS	TIGR00560
competence/damage-inducible protein cinA		CDS	TIGR00199
4-diphosphocytidyl-2-methyl-D-erithritol synthase		CDS
hypothetical protein		CDS
UDP-glucose-4-epimerase	5.1.3.2	CDS	TIGR01179
nucleoside ABC transporter ATP-binding protein	3.6.3.17	CDS
nucleoside ABC transporter membrane protein		CDS
nucleoside ABC transporter membrane protein		CDS
DNA topoisomerase I (EC 5.99.1.2)	5.99.1.2	CDS	TIGR01051
hypothetical protein		CDS
thioredoxin		CDS	TIGR01068
tryptophanyl-tRNA synthetase (EC 6.1.1.2)	6.1.1.2	CDS	TIGR00233
Predicted hydrolases of the HAD superfamily		CDS	TIGR00099, TIGR01484
transcriptional regulator, Spx/MgsR family		CDS	TIGR01617
Predicted sugar kinase	2.7.1.23	CDS
Phosphotransferase system IIB components		CDS
uncharacterized domain HDIG		CDS	TIGR00277
hypothetical protein		CDS
Diadenosine tetraphosphate (Ap4A) hydrolase and other HIT family hydrolases		CDS
hypothetical protein		CDS
Protein of unknown function (DUF1600).		CDS
hypothetical protein		CDS
DNA-binding protein, YbaB/EbfC family		CDS	TIGR00103
lysyl-tRNA synthetase, class II (EC 6.1.1.6)	6.1.1.6	CDS	TIGR00499
UDP-galactopyranose mutase	5.4.99.9	CDS	TIGR00031
GTP-binding protein LepA		CDS	TIGR00231, TIGR01393
Predicted hydrolase of the metallo-beta-lactamase superfamily	3.1.-	CDS	TIGR00649
hypothetical protein		CDS
Mycoplasma adhesin P1.		CDS
MgpC protein precursor.		CDS
hypothetical protein		CDS
MgpC protein precursor.		CDS
AAA domain./Part of AAA domain./Protein of unknown function (DUF4011).		CDS
NusA antitermination factor		CDS	TIGR01953
Predicted nucleic-acid-binding protein implicated in transcription termination		CDS
bacterial translation initiation factor 2 (bIF-2)		CDS	TIGR00487, TIGR00231
ribosome-binding factor A		CDS	TIGR00082
hypothetical protein		CDS
riboflavin kinase/FMN adenylyltransferase	2.7.1.26, 2.7.7.2	CDS	TIGR00083, TIGR00125
Hemolysins and related proteins containing CBS domains		CDS
hypothetical protein		CDS
Uncharacterized protein conserved in bacteria		CDS
hypothetical protein		CDS
hypothetical protein		CDS
SSU ribosomal protein S10P		CDS	TIGR01049
LSU ribosomal protein L3P		CDS	TIGR03625
LSU ribosomal protein L4P		CDS	TIGR03953
LSU ribosomal protein L23P		CDS
LSU ribosomal protein L2P		CDS	TIGR01171
SSU ribosomal protein S19P		CDS	TIGR01050
LSU ribosomal protein L22P		CDS	TIGR01044
SSU ribosomal protein S3P		CDS	TIGR01009
LSU ribosomal protein L16P		CDS	TIGR01164
LSU ribosomal protein L29P		CDS	TIGR00012
SSU ribosomal protein S17P		CDS	TIGR03635
LSU ribosomal protein L14P		CDS	TIGR01067
LSU ribosomal protein L24P		CDS	TIGR01079
LSU ribosomal protein L5P		CDS
SSU ribosomal protein S14P		CDS
SSU ribosomal protein S8P		CDS
LSU ribosomal protein L6P		CDS	TIGR03654
LSU ribosomal protein L18P		CDS	TIGR00060
SSU ribosomal protein S5P		CDS	TIGR01021
LSU ribosomal protein L15P		CDS	TIGR01071
protein translocase subunit secY/sec61 alpha		CDS	TIGR00967
Adenylate kinase (EC 2.7.4.3)	2.7.4.3	CDS	TIGR01351
methionine aminopeptidase, type I (EC 3.4.11.18)	3.4.11.18	CDS	TIGR00500
bacterial translation initiation factor 1 (bIF-1)		CDS	TIGR00008
SSU ribosomal protein S13P		CDS	TIGR03631
SSU ribosomal protein S11P		CDS	TIGR03632
DNA-directed RNA polymerase subunit alpha (EC 2.7.7.6)	2.7.7.6	CDS	TIGR02027
LSU ribosomal protein L17P		CDS	TIGR00059
ABC-type cobalt transport system, ATPase component		CDS
ABC-type cobalt transport system, ATPase component		CDS
Cobalt transport protein.		CDS
pseudouridylate synthase I	5.4.99.12	CDS	TIGR00071
oligopeptidase F. Metallo peptidase. MEROPS family M03B	3.4.24.-	CDS	TIGR00181
Adenine-specific methyltransferase EcoRI.	2.1.1.72	CDS
Putative mycoplasma lipoprotein, C-terminal region./Mycoplasma MG185/MG260 protein.		CDS
Mycoplasma adhesin P1.		CDS
hypothetical protein		CDS
hypothetical protein		CDS
carbohydrate ABC transporter ATP-binding protein, CUT1 family (TC 3.A.1.1.-)		CDS
carbohydrate ABC transporter membrane protein 1, CUT1 family (TC 3.A.1.1.-)		CDS
carbohydrate ABC transporter membrane protein 2, CUT1 family (TC 3.A.1.1.-)		CDS
hypothetical protein		CDS
Exopolyphosphatase-related proteins		CDS
adhesin P1		CDS	TIGR03839
MgpC protein precursor.		CDS
hypothetical protein		CDS
hypothetical protein		CDS
Mycoplasma adhesin P1.		CDS
hypothetical protein		CDS
phenylalanyl-tRNA synthetase, alpha subunit (EC 6.1.1.20)	6.1.1.20	CDS	TIGR00468
phenylalanyl-tRNA synthetase beta subunit (EC 6.1.1.20)	6.1.1.20	CDS	TIGR00472
bacterial translation initiation factor 3 (bIF-3)		CDS	TIGR00168
LSU ribosomal protein L35P		CDS	TIGR00001
Ribonuclease HIII	3.1.26.4	CDS	TIGR00716
LSU ribosomal protein L20P		CDS	TIGR01032
EAGR box		CDS	TIGR03834, TIGR03835
Molecular chaperone GrpE (heat shock protein)		CDS
hypothetical protein		CDS
DNA topoisomerase IV subunit B (EC 5.99.1.3)	5.99.1.-	CDS	TIGR01058
heat-inducible transcription repressor HrcA		CDS	TIGR00331
DNA topoisomerase IV subunit A (EC 5.99.1.3)	5.99.1.-	CDS	TIGR01061
Excinuclease ABC subunit C		CDS	TIGR00194
universal bacterial protein YeaZ		CDS	TIGR03725
phosphoesterase, MJ0936 family		CDS	TIGR00040
ribosomal large subunit pseudouridine synthase D (EC 5.4.99.-)	5.4.99.23	CDS	TIGR00005
lipoprotein signal peptidase	3.4.23.36	CDS	TIGR00077
hypothetical protein		CDS
ribosomal protein S21		CDS	TIGR00030
DivIVA domain		CDS	TIGR03544
phosphopantetheine--protein transferase domain	2.7.8.7	CDS	TIGR00516, TIGR00556
1-acyl-sn-glycerol-3-phosphate acyltransferases	2.3.1.51	CDS	TIGR00530
condensin subunit ScpA		CDS
condensin subunit ScpB		CDS	TIGR00281
6-phosphofructokinase (EC 2.7.1.11)	2.7.1.11	CDS
pyruvate kinase (EC 2.7.1.40)	2.7.1.40	CDS	TIGR01064
hypothetical protein		CDS
hypothetical protein		CDS
hypothetical protein		CDS
hypothetical protein		CDS
hypothetical protein		CDS
mraZ protein		CDS	TIGR00242
S-adenosyl-methyltransferase MraW	2.1.1.199	CDS	TIGR00006
hypothetical protein		CDS
cell division protein FtsZ		CDS	TIGR00065
amino acid/polyamine/organocation transporter, APC superfamily (TC 2.A.3)		CDS
amino acid/polyamine/organocation transporter, APC superfamily (TC 2.A.3)		CDS
hypothetical protein		CDS
thymidylate synthase (EC 2.1.1.45)	2.1.1.45	CDS	TIGR03284
Dihydrofolate reductase	1.5.1.3	CDS
ribonucleoside-diphosphate reductase class Ib beta subunit (EC 1.17.4.1)	1.17.4.1	CDS	TIGR04171
ribonucleoside-diphosphate reductase 2, operon protein nrdI		CDS	TIGR00333
ribonucleoside-diphosphate reductase, alpha subunit	1.17.4.1	CDS	TIGR02506, TIGR04170
LSU ribosomal protein L21P		CDS	TIGR00061
Predicted ribosomal protein		CDS
LSU ribosomal protein L27P		CDS	TIGR00062
Endonuclease IV (EC 3.1.21.-)	3.1.21.2	CDS	TIGR00587
Fe2+/Zn2+ uptake regulation proteins		CDS
Protein of unknown function (DUF3196).		CDS
trigger factor		CDS	TIGR00115
nicotinate-nucleotide adenylyltransferase (EC 2.7.7.18)	2.7.7.18	CDS	TIGR00488, TIGR00125, TIGR00482
Lon-B peptidase. Serine peptidase. MEROPS family S16	3.4.21.53	CDS	TIGR00763
hypothetical protein		CDS
hypothetical protein		CDS
RDD family.		CDS
Superfamily I DNA and RNA helicases	3.6.4.12	CDS
5-formyltetrahydrofolate cyclo-ligase	6.3.3.2	CDS	TIGR02727
acyl-phosphate glycerol-3-phosphate acyltransferase	2.3.1.15	CDS	TIGR00023
metallophosphoesterase, MG_246/BB_0505 family		CDS	TIGR00282
Predicted SAM-dependent methyltransferase		CDS
RNA polymerase sigma factor, sigma-70 family		CDS	TIGR02937, TIGR02393
DNA primase (EC 2.7.7.-)	2.7.7.-	CDS	TIGR01391
glycyl-tRNA synthetase (EC 6.1.1.14)	6.1.1.14	CDS	TIGR00389
rRNA methylase, putative, group 3	2.1.1.185	CDS	TIGR00186
cysteinyl-tRNA synthetase (EC 6.1.1.16)	6.1.1.16	CDS	TIGR00435
DNA ligase, NAD-dependent	6.5.1.2	CDS	TIGR00575
hypothetical protein		CDS
hypothetical protein		CDS
LSU ribosomal protein L31P		CDS	TIGR00105
bacterial peptide chain release factor 1 (bRF-1)		CDS	TIGR00019
Methylase of polypeptide chain release factors		CDS	TIGR00536
Putative mycoplasma lipoprotein, C-terminal region./Mycoplasma MG185/MG260 protein.		CDS
hypothetical protein		CDS
Mycoplasma adhesin P1.		CDS
MgpC protein precursor.		CDS
hypothetical protein		CDS
DNA-directed DNA polymerase III (polc)	2.7.7.7	CDS	TIGR00594
5'-3' exonuclease (including N-terminal domain of PolI)	2.7.7.7	CDS
formamidopyrimidine-DNA glycosylase (fpg)	4.2.99.18, 3.2.2.23	CDS	TIGR00577
HAD-superfamily hydrolase, subfamily IIB		CDS	TIGR00099, TIGR01484
HAD-superfamily hydrolase, subfamily IIB		CDS	TIGR01484, TIGR00099
dephospho-CoA kinase	2.7.1.24	CDS	TIGR00152
leucyl-tRNA synthetase (EC 6.1.1.4)	6.1.1.4	CDS	TIGR00396
hypothetical protein		CDS
Deoxynucleoside kinases		CDS
hypothetical protein		CDS
hypothetical protein		CDS
lipoate-protein ligase (EC 6.-.-.-)	2.7.7.63	CDS	TIGR00545
dihydrolipoamide dehydrogenase (EC 1.8.1.4)	1.8.1.4	CDS	TIGR01350
Pyruvate/2-oxoglutarate dehydrogenase complex, dihydrolipoamide acyltransferase (E2) component, and related enzymes	2.3.1.12	CDS
Pyruvate/2-oxoglutarate dehydrogenase complex, dehydrogenase (E1) component, eukaryotic type, beta subunit	1.2.4.1	CDS
pyruvate dehydrogenase E1 component, alpha subunit	1.2.4.1	CDS	TIGR03181
Uncharacterized NAD(FAD)-dependent dehydrogenases	1.6.99.3	CDS
adenine phosphoribosyltransferase (EC 2.4.2.7)	2.4.2.7	CDS	TIGR01090
hypothetical protein		CDS
hypothetical protein		CDS
(p)ppGpp synthetase, RelA/SpoT family	2.7.6.5	CDS	TIGR00691
hypothetical protein		CDS
hypothetical protein		CDS
transcription elongation factor GreA		CDS	TIGR01462
prolyl-tRNA synthetase (EC 6.1.1.15)	6.1.1.15	CDS	TIGR00408
hypothetical protein		CDS
hypothetical protein		CDS
hypothetical protein		CDS
Acyl carrier protein		CDS	TIGR00517
hypothetical protein		CDS
Mycoplasma adhesin P1.		CDS
MG032/MG096/MG288 family 1./MG032/MG096/MG288 family 2.		CDS
MgpC protein precursor.		CDS
hypothetical protein		CDS
High affinity transport system protein p37.		CDS
ABC-type cobalamin/Fe3+-siderophores transport systems, ATPase components	3.6.3.28	CDS
RNAse H-fold protein YqgF	3.1.-	CDS	TIGR00250
ABC-type phosphate/phosphonate transport system, permease component		CDS
alanyl-tRNA synthetase (EC 6.1.1.7)	6.1.1.7	CDS	TIGR00344
Glycerophosphoryl diester phosphodiesterase	3.1.4.46	CDS
Major Facilitator Superfamily.		CDS
tRNA (5-methylaminomethyl-2-thiouridylate)-methyltransferase (EC 2.1.1.61)	2.8.1.-	CDS	TIGR00420
Mg296 protein.		CDS
signal recognition particle-docking protein FtsY		CDS	TIGR00064
condensin subunit Smc		CDS
phosphotransacetylase (EC 2.3.1.8)	2.3.1.8	CDS	TIGR00651
phosphoglycerate kinase (EC 2.7.2.3)	2.7.2.3	CDS
glyceraldehyde-3-phosphate dehydrogenase (NAD+) (EC 1.2.1.12)	1.2.1.12	CDS	TIGR01534
ABC-type cobalt transport system, permease component CbiQ and related transporters		CDS
ABC-type cobalt transport system, ATPase component		CDS
ABC-type cobalt transport system, ATPase component		CDS
chaperone protein DnaK		CDS	TIGR02350
Predicted integral membrane protein		CDS
Protein of unknown function (DUF3713).		CDS
Superfamily II DNA and RNA helicases		CDS
Protein of unknown function (DUF3713).		CDS
Predicted hydrolases or acyltransferases (alpha/beta hydrolase superfamily)		CDS
SSU ribosomal protein S4P		CDS	TIGR01017
cytadherence high molecular weight protein 1 N-terminal region		CDS	TIGR03834, TIGR03836
Protein of unknown function (DUF3816).		CDS
hypothetical protein		CDS
DNA polymerase III, delta subunit (EC 2.7.7.7)	2.7.7.7	CDS
ComEC/Rec2-related protein		CDS	TIGR00360
hypothetical protein		CDS
ABC-type phosphate transport system, permease component		CDS
hypothetical protein		CDS
hypothetical protein		CDS
hypothetical protein		CDS
Trk-type K+ transport systems, membrane components		CDS
K+ transport systems, NAD-binding component		CDS
hypothetical protein		CDS
Xaa-Pro aminopeptidase		CDS
LSU ribosomal protein L33P		CDS	TIGR01023
EDD domain protein, DegV family		CDS	TIGR00762
Predicted hydrolases or acyltransferases (alpha/beta hydrolase superfamily)		CDS
hypothetical protein		CDS
ribosome-associated GTPase EngA		CDS	TIGR00231, TIGR00436, TIGR03594
cytidylate kinase (EC 2.7.4.14)	2.7.4.14	CDS	TIGR00017
hypothetical protein		CDS
DNA-binding regulatory protein, YebC/PmpR family		CDS	TIGR01033
Acyl carrier protein phosphodiesterase	1.7.-	CDS
valyl-tRNA synthetase (EC 6.1.1.9)	6.1.1.9	CDS	TIGR00422
ribosome biogenesis GTP-binding protein YsxC/EngB		CDS	TIGR00231, TIGR03598
Uncharacterized protein conserved in bacteria		CDS
Glycosyltransferases involved in cell wall biogenesis		CDS
Selenocysteine lyase	4.4.1.16, 2.8.1.7	CDS
Protein of unknown function (DUF3713).		CDS
NifU homolog involved in Fe-S cluster formation		CDS
RecA protein		CDS	TIGR02012
MgpC protein precursor.		CDS
hypothetical protein		CDS
DNA-directed RNA polymerase, beta' subunit, predominant form	2.7.7.6	CDS	TIGR02386
Mycoplasma adhesin P1.		CDS
DNA-directed RNA polymerase, beta subunit	2.7.7.6	CDS	TIGR02013
Predicted flavoprotein		CDS
hypothetical protein		CDS
Predicted hydrolases or acyltransferases (alpha/beta hydrolase superfamily)		CDS
Isoleucyl-tRNA synthetase (EC 6.1.1.5)	6.1.1.5	CDS	TIGR00392
rRNA methylase, putative, group 2	2.1.1.207	CDS	TIGR00185
tRNA (guanine-N(7)-)-methyltransferase (EC 2.1.1.33)	2.1.1.33	CDS	TIGR00091
hypothetical protein		CDS
replicative DNA helicase loader DnaB		CDS
hypothetical protein		CDS
hypothetical protein		CDS
Inorganic pyrophosphatase	3.6.1.1	CDS
Bacterial nucleoid DNA-binding protein		CDS
recombination protein U		CDS	TIGR00648
Domain of unknown function (DUF1951).		CDS
ATPases with chaperone activity, ATP-binding subunit		CDS
Predicted choline kinase involved in LPS biosynthesis		CDS
acetate kinase (EC 2.7.2.1)	2.7.2.1	CDS	TIGR00016
hypothetical protein		CDS
hypothetical protein		CDS
Holliday junction DNA helicase subunit RuvA	3.6.4.12	CDS	TIGR00084
Nucleotidyltransferase/DNA polymerase involved in DNA repair	2.7.7.7	CDS
Holliday junction DNA helicase subunit RuvB	3.6.4.12	CDS	TIGR00635
LSU ribosomal protein L10P		CDS
LSU ribosomal protein L12P		CDS	TIGR00855
LSU ribosomal protein L32P		CDS	TIGR01031
SSU ribosomal protein S20P		CDS	TIGR00029
hypothetical protein		CDS
methionyl-tRNA formyltransferase (EC 2.1.2.9)	2.1.2.9	CDS	TIGR00460
Domain of unknown function(DUF2779).		CDS
RNAse III (EC 3.1.26.3)	3.1.26.3	CDS	TIGR02191
phosphate:acyl-[acyl carrier protein] acyltransferase	2.3.1.15	CDS	TIGR00182
DAK2 domain fusion protein YloV		CDS	TIGR03599
pseudouridine synthase, RluA family	5.4.99.24	CDS	TIGR00005
Exopolyphosphatase-related proteins		CDS
thiazole biosynthesis/tRNA modification protein ThiI		CDS	TIGR00342
YqaJ-like viral recombinase domain.		CDS
haloacid dehalogenase-like hydrolase.		CDS
threonyl-tRNA synthetase (EC 6.1.1.3)	6.1.1.3	CDS	TIGR00418
Protein of unknown function (DUF3217).		CDS
hypothetical protein		CDS
arginyl-tRNA synthetase (EC 6.1.1.19)	6.1.1.19	CDS	TIGR00456
glucose-inhibited division protein A		CDS	TIGR00136
16S rRNA m(7)G-527 methyltransferase (EC 2.1.1.170)	2.1.1.170	CDS	TIGR00138
hypothetical protein		CDS
NH(3)-dependent NAD(+) synthetase (EC 6.3.1.5)	6.3.1.5	CDS	TIGR00552
uridine kinase (EC 2.7.1.48)	2.7.1.48	CDS	TIGR00235
Obg family GTPase CgtA		CDS	TIGR03595, TIGR02729, TIGR00231
hypothetical protein		CDS
Glycerophosphoryl diester phosphodiesterase	3.1.4.46	CDS
EAGR box		CDS	TIGR03834
GTP-binding protein Era		CDS	TIGR00436, TIGR00231
Predicted metal-dependent hydrolase		CDS	TIGR00043
hypothetical protein		CDS
ABC-type bacteriocin/lantibiotic exporters, contain an N-terminal double-glycine peptidase domain		CDS
Leucyl aminopeptidase	3.4.11.1	CDS
chaperonin GroL		CDS	TIGR02348
Co-chaperonin GroES (HSP10)		CDS
serine hydroxymethyltransferase (EC 2.1.2.1)	2.1.2.1	CDS
Putative peptidase (DUF31).		CDS
hypothetical protein		CDS
ribose-5-phosphate isomerase (EC 5.3.1.6)	5.3.1.6	CDS	TIGR01120, TIGR00689
Negative regulator of septation ring formation		CDS
F0F1-type ATP synthase, epsilon subunit (mitochondrial delta subunit)	3.6.3.14	CDS
ATP synthase F1 subcomplex beta subunit	3.6.3.14	CDS	TIGR01039
ATP synthase, F1 gamma subunit	3.6.3.14	CDS	TIGR01146
proton translocating ATP synthase, F1 alpha subunit	3.6.3.14	CDS	TIGR00962
ATP synthase F1 subcomplex delta subunit	3.6.3.14	CDS	TIGR01145
ATP synthase, F0 subunit b	3.6.3.14	CDS	TIGR01144
ATP synthase F0 subcomplex C subunit	3.6.3.14	CDS	TIGR01260
F0F1-type ATP synthase, subunit a	3.6.3.14	CDS
enolase (EC 4.2.1.11)	4.2.1.11	CDS	TIGR01060
hypothetical protein		CDS
phosphate transport system regulatory protein PhoU		CDS	TIGR02135
methionine-S-sulfoxide reductase	1.8.4.11	CDS	TIGR00401
phosphate ABC transporter ATP-binding protein, PhoT family (TC 3.A.1.7.1)	3.6.3.27	CDS	TIGR00972
phosphate ABC transporter membrane protein 2, PhoT family (TC 3.A.1.7.1)		CDS	TIGR00974
phosphate ABC transporter substrate-binding protein, PhoT family (TC 3.A.1.7.1)		CDS
hypothetical protein		CDS
hypothetical protein		CDS
SSU ribosomal protein S9P		CDS
LSU ribosomal protein L13P		CDS	TIGR01066
DNA polymerase III, subunit gamma and tau	2.7.7.7	CDS	TIGR02397
Excinuclease ABC subunit A		CDS	TIGR00630
hypothetical protein		CDS
conserved hypothetical protein		CDS	TIGR00649
SSU ribosomal protein S15P		CDS	TIGR00952
ATP-dependent RNA helicase DbpA (EC 5.99.1.-)	3.6.4.13	CDS
LSU ribosomal protein L28P		CDS	TIGR00009
Predicted redox protein, regulator of disulfide bond formation		CDS
phosphoenolpyruvate--protein phosphotransferase (EC 2.7.3.9)	2.7.3.9	CDS	TIGR01417
Response regulator containing a CheY-like receiver domain and an HTH DNA-binding domain		CDS	TIGR02937
phosphoglycerate mutase (EC 5.4.2.1)	5.4.2.1	CDS	TIGR01307
triosephosphate isomerase (EC 5.3.1.1)	5.3.1.1	CDS	TIGR00419
Uncharacterized conserved protein		CDS
translation elongation factor Ts (EF-Ts)		CDS	TIGR00116
uridylate kinase (EC 2.7.4.22)	2.7.4.22	CDS	TIGR02075
ribosome recycling factor		CDS	TIGR00496
phosphatidate cytidylyltransferase (EC 2.7.7.41)	2.7.7.41	CDS
Restriction endonuclease S subunits		CDS
Lipoprotein.		CDS
Lipoprotein.		CDS
hypothetical protein		CDS
Ras superfamily GTP-binding protein YlqF		CDS	TIGR03596
Uncharacterized conserved protein		CDS
LSU ribosomal protein L19P		CDS	TIGR01024
tRNA (Guanine37-N(1)-) methyltransferase (EC 2.1.1.31)		CDS	TIGR00088
SSU ribosomal protein S16P		CDS	TIGR00002
Na+-driven multidrug efflux pump		CDS
Conserved domain frequently associated with peptide methionine sulfoxide reductase	1.8.4.12	CDS	TIGR00357
EMAP domain		CDS
hypothetical protein		CDS
EDD domain protein, DegV family		CDS	TIGR00762
translation elongation factor 1A (EF-1A/EF-Tu)		CDS	TIGR00485, TIGR00231
Protein of unknown function (DUF1600).		CDS
peroxiredoxin, Ohr subfamily		CDS	TIGR03561
UDP-glucose pyrophosphorylase (EC 2.7.7.9)	2.7.7.9	CDS	TIGR01099
hypothetical protein		CDS
tyrosyl-tRNA synthetase (EC 6.1.1.1)	6.1.1.1	CDS	TIGR00234
hypothetical protein		CDS
membrane protease FtsH catalytic subunit (EC 3.4.24.-)	3.4.24.-	CDS	TIGR01241
hypothetical protein		CDS
hypoxanthine phosphoribosyltransferase (EC 2.4.2.8)	2.4.2.8	CDS	TIGR01203
2C-methyl-D-erythritol 2,4-cyclodiphosphate synthase	4.6.1.12	CDS	TIGR00151
HD superfamily phosphohydrolases		CDS
malate dehydrogenase (NAD) (EC 1.1.1.37)	1.1.1.27	CDS	TIGR01771
glutamyl-tRNA synthetase (EC 6.1.1.17)	6.1.1.17	CDS	TIGR00464
dimethyladenosine transferase (EC 2.1.1.-)	2.1.1.182	CDS	TIGR00755
Preprotein translocase subunit YidC		CDS	TIGR03592
ribonuclease P protein component, eubacterial	3.1.26.5	CDS	TIGR00188
ABC-type antimicrobial peptide transport system, ATPase component		CDS
ABC-type antimicrobial peptide transport system, permease component		CDS
ABC-type antimicrobial peptide transport system, ATPase component		CDS
chromosomal replication initiator protein DnaA		CDS	TIGR00362
hypothetical protein		CDS
ATPases involved in chromosome partitioning		CDS
