# Supplementary material for: A semi-automated genome annotation comparison and integration scheme
Source: BMC Bioinformatics. 2013 Jun 1;14:172. doi: 10.1186/1471-2105-14-172 (PMC3680241; doi:10.1186/1471-2105-14-172)
Supplement: Additional file 1 — The code and datasets: file contains the python code and related datasets used in our research. We used two datasets in our research. (1). ‘pfam_mapped_dic.csv’ file contains the Pfam IDs obtained from Pfam database; (2) ‘gene_info_dic.csv’ file contains the gene symbol data obtained from Entrez gene database; (3) ‘database data’ folder contains the automated annotation results and the OMA data to run the program. [file 1471-2105-14-172-S1.zip › Additional file 1 code and datasets/database data/mgen_rast.txt]

DNA polymerase III beta subunit (EC 2.7.7.7)
dnaJ-like protein
dnaJ-like protein
DNA gyrase subunit B (EC 5.99.1.3)
DNA gyrase subunit B (EC 5.99.1.3)
DNA gyrase subunit B (EC 5.99.1.3)
DNA gyrase subunit B (EC 5.99.1.3)
DNA gyrase subunit A (EC 5.99.1.3)
Seryl-tRNA synthetase (EC 6.1.1.11)
Seryl-tRNA synthetase (EC 6.1.1.11)
Seryl-tRNA synthetase (EC 6.1.1.11)
Thymidylate kinase (EC 2.7.4.9)
DNA polymerase III delta prime subunit (EC 2.7.7.7)
DNA polymerase III delta prime subunit (EC 2.7.7.7)
GTPase and tRNA-U34 5-formylation enzyme TrmE
Putative deoxyribonuclease YcfH
DNA primase (EC 2.7.7.-)
FIG00834660: hypothetical protein
Ribosomal protein S6 glutaminyl transferase
Ribosomal protein S6 glutaminyl transferase
Methylenetetrahydrofolate dehydrogenase (NADP+) (EC 1.5.1.5) / Methenyltetrahydrofolate cyclohydrolase (EC 3.5.4.9)
transport ATP-binding protein
transport ATP-binding protein
transport ATP-binding protein
Lipid A export ATP-binding/permease protein MsbA (EC 3.6.3.25)
Lipid A export ATP-binding/permease protein MsbA (EC 3.6.3.25)
Lipid A export ATP-binding/permease protein MsbA (EC 3.6.3.25)
SWF/SNF family helicase
SWF/SNF family helicase
SWF/SNF family helicase
SWF/SNF family helicase
Chaperone protein DnaJ
Proline iminopeptidase (EC 3.4.11.5)
Proline iminopeptidase (EC 3.4.11.5)
Proline iminopeptidase (EC 3.4.11.5)
Methionyl-tRNA synthetase (EC 6.1.1.10)
Methionyl-tRNA synthetase (EC 6.1.1.10)
Methionyl-tRNA synthetase (EC 6.1.1.10)
DNA-directed RNA polymerase delta subunit (EC 2.7.7.6)
Fructose-bisphosphate aldolase class II (EC 4.1.2.13)
Fructose-bisphosphate aldolase class II (EC 4.1.2.13)
GTP-binding and nucleic acid-binding protein YchF
GTP-binding and nucleic acid-binding protein YchF
sugar transferase
Translation elongation factor P
FIG00834682: hypothetical protein
FIG00834682: hypothetical protein
FIG00834840: hypothetical protein
hypothetical protein
FIG00834840: hypothetical protein
Uracil phosphoribosyltransferase (EC 2.4.2.9)
DNA polymerase III polC-type (EC 2.7.7.7)
DNA polymerase III polC-type (EC 2.7.7.7)
DNA polymerase III polC-type (EC 2.7.7.7)
DNA polymerase III polC-type (EC 2.7.7.7)
DNA polymerase III polC-type (EC 2.7.7.7)
DNA polymerase III polC-type (EC 2.7.7.7)
DNA polymerase III polC-type (EC 2.7.7.7)
DNA polymerase III, alpha subunit, Gram-positive type( EC:2.7.7.7 )
DNA polymerase III, alpha subunit, Gram-positive type( EC:2.7.7.7 )
membrane export protein family
membrane export protein family
Glycerol uptake facilitator protein
Histidyl-tRNA synthetase (EC 6.1.1.21)
Histidyl-tRNA synthetase (EC 6.1.1.21)
Aspartyl-tRNA synthetase (EC 6.1.1.12)
Aspartyl-tRNA synthetase (EC 6.1.1.12)
Nicotinamide phosphoribosyltransferase (EC 2.4.2.12)
Nicotinamide phosphoribosyltransferase (EC 2.4.2.12)
Nicotinamide phosphoribosyltransferase (EC 2.4.2.12)
Glycerol kinase (EC 2.7.1.30)
Glycerol kinase (EC 2.7.1.30)
hypothetical protein
Glycerol-3-phosphate dehydrogenase (EC 1.1.5.3)
Glycerol-3-phosphate dehydrogenase (EC 1.1.5.3)
COG1744: Uncharacterized ABC-type transport system, periplasmic component/surface lipoprotein
COG1744: Uncharacterized ABC-type transport system, periplasmic component/surface lipoprotein
COG1744: Uncharacterized ABC-type transport system, periplasmic component/surface lipoprotein
Phosphotransferase system, phosphocarrier protein HPr
Putrescine transport ATP-binding protein PotA (TC 3.A.1.11.1)
Putrescine transport ATP-binding protein PotA (TC 3.A.1.11.1)
Putrescine transport ATP-binding protein PotA (TC 3.A.1.11.1)
Spermidine Putrescine ABC transporter permease component PotB (TC 3.A.1.11.1)
Spermidine Putrescine ABC transporter permease component potC (TC_3.A.1.11.1)
Spermidine Putrescine ABC transporter permease component potC (TC_3.A.1.11.1)
Probable spermidine/putrescine substrate binding protein in Mollicutes
Probable spermidine/putrescine substrate binding protein in Mollicutes
TsaD/Kae1/Qri7 protein, required for threonylcarbamoyladenosine t(6)A37 formation in tRNA
o-sialoglycoprotein endopeptidase
S-adenosylmethionine synthetase (EC 2.5.1.6)
S-adenosylmethionine synthetase (EC 2.5.1.6)
hypothetical protein
Signal recognition particle, subunit Ffh SRP54 (TC 3.A.5.1.1)
Signal recognition particle, subunit Ffh SRP54 (TC 3.A.5.1.1)
Purine nucleoside phosphorylase (EC 2.4.2.1)
Purine nucleoside phosphorylase (EC 2.4.2.1)
Deoxyribose-phosphate aldolase (EC 4.1.2.4)
Thymidine phosphorylase (EC 2.4.2.4)
Thymidine phosphorylase (EC 2.4.2.4)
Cytidine deaminase (EC 3.5.4.5)
D-Ribose 1,5-phosphomutase (EC 5.4.2.7)
D-Ribose 1,5-phosphomutase (EC 5.4.2.7)
Transcription antitermination protein NusG
D-Ribose 1,5-phosphomutase (EC 5.4.2.7)
Transcription antitermination protein NusG
Preprotein translocase subunit SecE (TC 3.A.5.1.1)
FIG00834433: hypothetical protein
rRNA small subunit methyltransferase I
Ribonuclease M5 (EC 3.1.26.8)
Ribose-phosphate pyrophosphokinase (EC 2.7.6.1)
tmRNA-binding protein SmpB
COG0463: Glycosyltransferases involved in cell wall biogenesis
COG0463: Glycosyltransferases involved in cell wall biogenesis
Uncharacterized protein MG061
Uncharacterized protein MG061
Uncharacterized protein MG061
PTS system, fructose-specific IIA component (EC 2.7.1.69) / PTS system, fructose-specific IIB component (EC 2.7.1.69) / PTS system, fructose-specific IIC component (EC 2.7.1.69)
PTS system, fructose-specific IIA component (EC 2.7.1.69) / PTS system, fructose-specific IIB component (EC 2.7.1.69) / PTS system, fructose-specific IIC component (EC 2.7.1.69)
Tagatose-6-phosphate kinase (EC 2.7.1.144) / 1-phosphofructokinase (EC 2.7.1.56)
hypothetical protein
FIG00836948: hypothetical protein
FIG00836948: hypothetical protein
FIG00836948: hypothetical protein
FIG00836948: hypothetical protein
FIG00836948: hypothetical protein
FIG00836948: hypothetical protein
glutamine transport ATP-binding protein
glutamine transport ATP-binding protein
Transketolase (EC 2.2.1.1)
Transketolase (EC 2.2.1.1)
lipoprotein, putative
lipoprotein, putative
lipoprotein, putative
hypothetical protein
hypothetical protein
COG2855: Predicted membrane protein
FIG00835189: hypothetical protein
hypothetical protein
MgPa adhesin
hypothetical protein
hypothetical protein
PTS system, glucose-specific IIABC component (ptsG)
PTS system, glucose-specific IIABC component (ptsG)
PTS system, glucose-specific IIABC component (ptsG)
PTS system, glucose-specific IIABC component (ptsG)
SSU ribosomal protein S2p (SAe)
SSU ribosomal protein S2p (SAe)
Cation-transporting ATPase, E1-E2 family
Cation-transporting ATPase, E1-E2 family
Cation-transporting ATPase, E1-E2 family
Cation-transporting ATPase, E1-E2 family
Cation-transporting ATPase, E1-E2 family
Cation-transporting ATPase, E1-E2 family
Protein export cytoplasm protein SecA ATPase RNA helicase (TC 3.A.5.1.1)
Protein export cytoplasm protein SecA ATPase RNA helicase (TC 3.A.5.1.1)
Protein export cytoplasm protein SecA ATPase RNA helicase (TC 3.A.5.1.1)
Excinuclease ABC subunit B
FIG00835758: hypothetical protein
FIG00835300: hypothetical protein
FIG00834468: hypothetical protein
FIG00835300: hypothetical protein
Oligopeptide transport system permease protein OppB (TC 3.A.1.5.1)
Oligopeptide transport system permease protein OppB (TC 3.A.1.5.1)
Oligopeptide transport system permease protein OppC (TC 3.A.1.5.1)
Oligopeptide transport system permease protein OppC (TC 3.A.1.5.1)
Oligopeptide transport system permease protein OppB (TC 3.A.1.5.1)
Oligopeptide transport ATP-binding protein OppF (TC 3.A.1.5.1)
Oligopeptide transport ATP-binding protein OppF (TC 3.A.1.5.1)
Oligopeptide transport ATP-binding protein OppF (TC 3.A.1.5.1)
LSU ribosomal protein L11p (L12e)
LSU ribosomal protein L1p (L10Ae)
LSU ribosomal protein L1p (L10Ae)
Peptidyl-tRNA hydrolase (EC 3.1.1.29)
tRNA(Ile)-lysidine synthetase
tRNA(Ile)-lysidine synthetase
HPr kinase/phosphorylase (EC 2.7.1.-) (EC 2.7.4.-)
Prolipoprotein diacylglyceryl transferase (EC 2.4.99.-)
Prolipoprotein diacylglyceryl transferase (EC 2.4.99.-)
SSU ribosomal protein S12p (S23e)
SSU ribosomal protein S7p (S5e)
Translation elongation factor G
Translation elongation factor G
SSU ribosomal protein S6p
Single-stranded DNA-binding protein
SSU ribosomal protein S18p @ SSU ribosomal protein S18p, zinc-independent
LSU ribosomal protein L9p
Replicative DNA helicase (EC 3.6.1.-)
Replicative DNA helicase (EC 3.6.1.-)
FIG00835158: hypothetical protein
FIG00835158: hypothetical protein
FIG00835158: hypothetical protein
membrane export protein family
membrane export protein family
Uracil-DNA glycosylase, family 1
Substrate-specific component FolT of folate ECF transporter / Aspartyl-tRNA(Asn) amidotransferase subunit C (EC 6.3.5.6) @ Glutamyl-tRNA(Gln) amidotransferase subunit C (EC 6.3.5.7)
Substrate-specific component FolT of folate ECF transporter / Aspartyl-tRNA(Asn) amidotransferase subunit C (EC 6.3.5.6) @ Glutamyl-tRNA(Gln) amidotransferase subunit C (EC 6.3.5.7)
Aspartyl-tRNA(Asn) amidotransferase subunit A (EC 6.3.5.6) @ Glutamyl-tRNA(Gln) amidotransferase subunit A (EC 6.3.5.7)
Aspartyl-tRNA(Asn) amidotransferase subunit A (EC 6.3.5.6) @ Glutamyl-tRNA(Gln) amidotransferase subunit A (EC 6.3.5.7)
Aspartyl-tRNA(Asn) amidotransferase subunit B (EC 6.3.5.6) @ Glutamyl-tRNA(Gln) amidotransferase subunit B (EC 6.3.5.7)
FIG00834062: hypothetical protein
Thioredoxin reductase (EC 1.8.1.9)
hypothetical protein
FIG00834146: hypothetical protein
3'-to-5' exoribonuclease RNase R
3'-to-5' exoribonuclease RNase R
3'-to-5' exoribonuclease RNase R
Uncharacterized protein MG105
Peptide deformylase (EC 3.5.1.88)
Guanylate kinase (EC 2.7.4.8)
Protein serine/threonine phosphatase PrpC, regulation of stationary phase
Protein serine/threonine phosphatase PrpC, regulation of stationary phase
Serine/threonine protein kinase PrkC, regulator of stationary phase, short form
Ribosome small subunit-stimulated GTPase EngC
Glucose-6-phosphate isomerase (EC 5.3.1.9)
Glucose-6-phosphate isomerase (EC 5.3.1.9)
Ribulose-phosphate 3-epimerase (EC 5.1.3.1)
Asparaginyl-tRNA synthetase (EC 6.1.1.22)
Asparaginyl-tRNA synthetase (EC 6.1.1.22)
Asparaginyl-tRNA synthetase (EC 6.1.1.22)
CDP-diacylglycerol--glycerol-3-phosphate 3-phosphatidyltransferase (EC 2.7.8.5)
Competence/damage-inducible protein CinA
FIG00835803: hypothetical protein
FIG00835803: hypothetical protein
hypothetical protein
hypothetical protein
UDP-glucose 4-epimerase (EC 5.1.3.2)
Methylgalactoside permease ATP-binding protein
Methylgalactoside permease ATP-binding protein
COG4603: ABC-type uncharacterized transport system, permease component
COG4603: ABC-type uncharacterized transport system, permease component
COG4603: ABC-type uncharacterized transport system, permease component
COG1079: Uncharacterized ABC-type transport system, permease component
COG1079: Uncharacterized ABC-type transport system, permease component
hypothetical protein
DNA topoisomerase I (EC 5.99.1.2)
DNA topoisomerase I (EC 5.99.1.2)
DNA topoisomerase I (EC 5.99.1.2)
FIG00833885: hypothetical protein
FIG00833885: hypothetical protein
FIG00836795: hypothetical protein
Tryptophanyl-tRNA synthetase (EC 6.1.1.2)
FIG00836795: hypothetical protein
Arsenate reductase family protein
NAD kinase (EC 2.7.1.23)
FIG00835296: hypothetical protein
uncharacterized domain HDIG
FIG00834653: hypothetical protein
Diadenosine tetraphosphate (Ap4A) hydrolase and other HIT family hydrolases
FIG00834960: hypothetical protein
Uncharacterized protein MG133
Uncharacterized protein MG133
FIG00835178: hypothetical protein
FIG00835166: hypothetical protein
FIG00835178: hypothetical protein
Lysyl-tRNA synthetase (class II) (EC 6.1.1.6)
Lysyl-tRNA synthetase (class II) (EC 6.1.1.6)
Lysyl-tRNA synthetase (class II) (EC 6.1.1.6)
UDP-galactopyranose mutase (EC 5.4.99.9)
UDP-galactopyranose mutase (EC 5.4.99.9)
Translation elongation factor LepA
Ribonuclease J1 (endonuclease and 5' exonuclease)
hypothetical protein
MgPa adhesin
hypothetical protein
hypothetical protein
hypothetical protein
hypothetical protein
hypothetical protein
hypothetical protein
Superfamily I DNA and RNA helicases and helicase subunits
Superfamily I DNA and RNA helicases and helicase subunits
Superfamily I DNA and RNA helicases and helicase subunits
Superfamily I DNA and RNA helicases and helicase subunits
Superfamily I DNA and RNA helicases and helicase subunits
Transcription termination protein NusA
Transcription termination protein NusA
Transcription termination protein NusA
FIG00835259: hypothetical protein
Translation initiation factor 2
Ribosome-binding factor A
hypothetical protein
hypothetical protein
hypothetical protein
Riboflavin kinase (EC 2.7.1.26) / FMN adenylyltransferase (EC 2.7.7.2)
Hemolysins and related proteins containing CBS domains
Hemolysins and related proteins containing CBS domains
Hemolysins and related proteins containing CBS domains
FIG00836376: hypothetical protein
FIG00836376: hypothetical protein
FIG00834281: hypothetical protein
FIG00834281: hypothetical protein
FIG00834281: hypothetical protein
FIG00834442: hypothetical protein
FIG00834980: hypothetical protein
SSU ribosomal protein S10p (S20e)
LSU ribosomal protein L3p (L3e)
LSU ribosomal protein L3p (L3e)
LSU ribosomal protein L4p (L1e)
LSU ribosomal protein L23p (L23Ae)
LSU ribosomal protein L2p (L8e)
SSU ribosomal protein S19p (S15e)
LSU ribosomal protein L22p (L17e)
SSU ribosomal protein S3p (S3e)
LSU ribosomal protein L16p (L10e)
hypothetical protein
LSU ribosomal protein L16p (L10e)
SSU ribosomal protein S17p (S11e)
LSU ribosomal protein L14p (L23e)
LSU ribosomal protein L24p (L26e)
LSU ribosomal protein L5p (L11e)
SSU ribosomal protein S14p (S29e) @ SSU ribosomal protein S14p (S29e), zinc-dependent
SSU ribosomal protein S8p (S15Ae)
LSU ribosomal protein L6p (L9e)
LSU ribosomal protein L18p (L5e)
SSU ribosomal protein S5p (S2e)
LSU ribosomal protein L15p (L27Ae)
Preprotein translocase secY subunit (TC 3.A.5.1.1)
Adenylate kinase (EC 2.7.4.3)
Methionine aminopeptidase (EC 3.4.11.18)
Translation initiation factor 1
SSU ribosomal protein S13p (S18e)
hypothetical protein
SSU ribosomal protein S11p (S14e)
DNA-directed RNA polymerase alpha subunit (EC 2.7.7.6)
DNA-directed RNA polymerase alpha subunit (EC 2.7.7.6)
LSU ribosomal protein L17p
ATPase component of general energizing module of ECF transporters
ATPase component of general energizing module of ECF transporters
Transmembrane component of general energizing module of ECF transporters
Transmembrane component of general energizing module of ECF transporters
Transmembrane component of general energizing module of ECF transporters
tRNA pseudouridine synthase A (EC 4.2.1.70)
Oligoendopeptidase F
Oligoendopeptidase F
Oligoendopeptidase F
adenine-specific methyltransferase EcoRI
adenine-specific methyltransferase EcoRI
FIG00837614: hypothetical protein
FIG00837614: hypothetical protein
FIG00837614: hypothetical protein
hypothetical protein
MgPa adhesin
MgPa adhesin
hypothetical protein
hypothetical protein
hypothetical protein
Lipoprotein
Lipoprotein
Lipoprotein
Multiple sugar ABC transporter, ATP-binding protein
Multiple sugar ABC transporter, ATP-binding protein
Multiple sugar ABC transporter, ATP-binding protein
Multiple sugar ABC transporter, ATP-binding protein
N-Acetyl-D-glucosamine ABC transport system, permease protein
N-Acetyl-D-glucosamine ABC transport system, permease protein
ABC transporter permease protein
ABC transporter permease protein
FIG00834008: hypothetical protein
FIG146085: 3'-to-5' oligoribonuclease A, Bacillus type
hypothetical protein
hypothetical protein
MgPa adhesin
MgPa adhesin
MgPa adhesin
hypothetical protein
hypothetical protein
hypothetical protein
hypothetical protein
hypothetical protein
hypothetical protein
hypothetical protein
hypothetical protein
hypothetical protein
hypothetical protein
Phenylalanyl-tRNA synthetase alpha chain (EC 6.1.1.20)
Phenylalanyl-tRNA synthetase alpha chain (EC 6.1.1.20)
Phenylalanyl-tRNA synthetase beta chain (EC 6.1.1.20)
Phenylalanyl-tRNA synthetase beta chain (EC 6.1.1.20)
Phenylalanyl-tRNA synthetase beta chain (EC 6.1.1.20)
Phenylalanyl-tRNA synthetase beta chain (EC 6.1.1.20)
Phenylalanyl-tRNA synthetase beta chain (EC 6.1.1.20)
Phenylalanyl-tRNA synthetase beta chain (EC 6.1.1.20)
Translation initiation factor 3
LSU ribosomal protein L35p
Ribonuclease HIII (EC 3.1.26.4)
LSU ribosomal protein L20p
DnaJ domain protein
DnaJ domain protein
Heat shock protein GrpE
Heat shock protein GrpE
FIG00834597: hypothetical protein
Topoisomerase IV subunit B (EC 5.99.1.-)
Topoisomerase IV subunit B (EC 5.99.1.-)
Topoisomerase IV subunit A (EC 5.99.1.-)
Heat-inducible transcription repressor HrcA
Topoisomerase IV subunit A (EC 5.99.1.-)
Heat-inducible transcription repressor HrcA
Excinuclease ABC subunit C
Inactive homolog of metal-dependent proteases, putative molecular chaperone
COG0622: Predicted phosphoesterase
Ribosomal large subunit pseudouridine synthase D (EC 4.2.1.70)
Lipoprotein signal peptidase (EC 3.4.23.36)
Lipoprotein signal peptidase (EC 3.4.23.36)
FIG00835711: hypothetical protein
SSU ribosomal protein S21p
FIG00836825: hypothetical protein
1-acyl-sn-glycerol-3-phosphate acyltransferase (EC 2.3.1.51)
1-acyl-sn-glycerol-3-phosphate acyltransferase (EC 2.3.1.51)
Dihydrofolate reductase (EC 1.5.1.3) / Segregation and condensation protein A
Dihydrofolate reductase (EC 1.5.1.3) / Segregation and condensation protein A
Segregation and condensation protein B
6-phosphofructokinase (EC 2.7.1.11)
6-phosphofructokinase (EC 2.7.1.11)
Pyruvate kinase (EC 2.7.1.40)
Pyruvate kinase (EC 2.7.1.40)
proline-rich P65 protein
FIG00834532: hypothetical protein
FIG00834532: hypothetical protein
FIG00834532: hypothetical protein
FIG00835098: hypothetical protein
FIG00835098: hypothetical protein
FIG00835098: hypothetical protein
FIG00836556: hypothetical protein
Cell division protein MraZ
rRNA small subunit methyltransferase H
FIG00834277: hypothetical protein
Cell division protein FtsZ (EC 3.4.24.-)
Cell division protein FtsZ (EC 3.4.24.-)
Potassium efflux system KefA protein / Small-conductance mechanosensitive channel
Potassium efflux system KefA protein / Small-conductance mechanosensitive channel
FIG00836867: hypothetical protein
hypothetical protein
FIG00836867: hypothetical protein
Thymidylate synthase (EC 2.1.1.45)
Thymidylate synthase (EC 2.1.1.45)
Dihydrofolate reductase (EC 1.5.1.3)
Dihydrofolate reductase (EC 1.5.1.3)
Ribonucleotide reductase of class Ib (aerobic), beta subunit (EC 1.17.4.1)
Ribonucleotide reduction protein NrdI
Ribonucleotide reductase of class Ib (aerobic), alpha subunit (EC 1.17.4.1)
Ribonucleotide reductase of class Ib (aerobic), alpha subunit (EC 1.17.4.1)
LSU ribosomal protein L21p
FIG139598: Potential ribosomal protein
LSU ribosomal protein L27p
Endonuclease IV (EC 3.1.21.2)
FIG00836347: hypothetical protein
FIG00835193: hypothetical protein
Cell division trigger factor (EC 5.2.1.8)
ATP-dependent protease La (EC 3.4.21.53) Type I
Nicotinate-nucleotide adenylyltransferase (EC 2.7.7.18) / Hydrolase (HAD superfamily), YqeK
ATP-dependent protease La (EC 3.4.21.53) Type I
Nicotinate-nucleotide adenylyltransferase (EC 2.7.7.18) / Hydrolase (HAD superfamily), YqeK
Nicotinate-nucleotide adenylyltransferase (EC 2.7.7.18) / Hydrolase (HAD superfamily), YqeK
FIG00837455: hypothetical protein
FIG00837455: hypothetical protein
FIG00837455: hypothetical protein
FIG00834426: hypothetical protein
FIG00834426: hypothetical protein
FIG00834426: hypothetical protein
FIG00834426: hypothetical protein
FIG00834213: hypothetical protein
ATP-dependent DNA helicase UvrD/PcrA
ATP-dependent DNA helicase UvrD/PcrA
ATP-dependent DNA helicase UvrD/PcrA
5-formyltetrahydrofolate cyclo-ligase (EC 6.3.3.2)
hypothetical protein
Phosphoesterase family protein
hypothetical protein
Acyl-phosphate:glycerol-3-phosphate O-acyltransferase PlsY
Putative tRNA-m1A22 methylase
RNA polymerase sigma factor RpoD
RNA polymerase sigma factor RpoD
RNA polymerase sigma factor RpoD
DNA primase (EC 2.7.7.-)
DNA primase (EC 2.7.7.-)
DNA primase (EC 2.7.7.-)
DNA primase (EC 2.7.7.-)
Glycyl-tRNA synthetase (EC 6.1.1.14)
Glycyl-tRNA synthetase (EC 6.1.1.14)
Glycyl-tRNA synthetase (EC 6.1.1.14)
Glycyl-tRNA synthetase (EC 6.1.1.14)
23S rRNA (guanosine-2'-O-) -methyltransferase rlmB (EC 2.1.1.-) ## LSU rRNA Gm2251
hypothetical protein
hypothetical protein
Cysteinyl-tRNA synthetase (EC 6.1.1.16)
Cysteinyl-tRNA synthetase (EC 6.1.1.16)
DNA ligase (EC 6.5.1.2)
DNA ligase (EC 6.5.1.2)
hypothetical protein
hypothetical protein
FIG00836137: hypothetical protein
FIG00836137: hypothetical protein
FIG00836137: hypothetical protein
LSU ribosomal protein L31p @ LSU ribosomal protein L31p, zinc-dependent
Peptide chain release factor 1
Peptide chain release factor 1
YrdC/Sua5 family protein, required for threonylcarbamoyladenosine (t(6)A) formation in tRNA / Protein methyltransferase HemK homolog (EC 2.1.1.-)
YrdC/Sua5 family protein, required for threonylcarbamoyladenosine (t(6)A) formation in tRNA / Protein methyltransferase HemK homolog (EC 2.1.1.-)
YrdC/Sua5 family protein, required for threonylcarbamoyladenosine (t(6)A) formation in tRNA / Protein methyltransferase HemK homolog (EC 2.1.1.-)
FIG00837614: hypothetical protein
FIG00837614: hypothetical protein
hypothetical protein
MgPa adhesin
hypothetical protein
hypothetical protein
FIG00834323: hypothetical protein
DNA polymerase III alpha subunit (EC 2.7.7.7)
DNA polymerase III alpha subunit (EC 2.7.7.7)
DNA polymerase III alpha subunit (EC 2.7.7.7)
DNA polymerase III alpha subunit (EC 2.7.7.7)
Probable 5'-3' exonuclease Bsu YpcP
Formamidopyrimidine-DNA glycosylase (EC 3.2.2.23)
HAD superfamily hydrolase/phosphatase
Dephospho-CoA kinase (EC 2.7.1.24)
Hydrolase (HAD superfamily)
Leucyl-tRNA synthetase (EC 6.1.1.4)
Leucyl-tRNA synthetase (EC 6.1.1.4)
Leucyl-tRNA synthetase (EC 6.1.1.4)
Leucyl-tRNA synthetase (EC 6.1.1.4)
FIG00834695: hypothetical protein
Deoxyadenosine kinase (EC 2.7.1.76) / Deoxyguanosine kinase (EC 2.7.1.113)
Deoxyadenosine kinase (EC 2.7.1.76) / Deoxyguanosine kinase (EC 2.7.1.113)
FIG00836294: hypothetical protein
Uncharacterized protein MG269.1 homolog
Lipoate-protein ligase A
Dihydrolipoamide dehydrogenase of pyruvate dehydrogenase complex (EC 1.8.1.4)
Dihydrolipoamide dehydrogenase of pyruvate dehydrogenase complex (EC 1.8.1.4)
Dihydrolipoamide acetyltransferase component of pyruvate dehydrogenase complex (EC 2.3.1.12)
Pyruvate dehydrogenase E1 component beta subunit (EC 1.2.4.1)
Pyruvate dehydrogenase E1 component beta subunit (EC 1.2.4.1)
Pyruvate dehydrogenase E1 component alpha subunit (EC 1.2.4.1)
Pyruvate dehydrogenase E1 component alpha subunit (EC 1.2.4.1)
Pyruvate dehydrogenase E1 component alpha subunit (EC 1.2.4.1)
NADH oxidase (EC 1.6.99.3)
NADH oxidase (EC 1.6.99.3)
Adenine phosphoribosyltransferase (EC 2.4.2.7)
Uncharacterized protein MG277 homolog
Uncharacterized protein MG277 homolog
Uncharacterized protein MG277 homolog
Uncharacterized protein MG277 homolog
GTP pyrophosphokinase (EC 2.7.6.5), (p)ppGpp synthetase I
GTP pyrophosphokinase (EC 2.7.6.5), (p)ppGpp synthetase I
GTP pyrophosphokinase (EC 2.7.6.5), (p)ppGpp synthetase I
FIG00835895: hypothetical protein
FIG00834342: hypothetical protein
FIG00835825: hypothetical protein
FIG00835825: hypothetical protein
Transcription elongation factor GreA
Prolyl-tRNA synthetase (EC 6.1.1.15), archaeal/eukaryal type
Prolyl-tRNA synthetase (EC 6.1.1.15), archaeal/eukaryal type
FIG00835610: hypothetical protein
FIG00835610: hypothetical protein
FIG00835610: hypothetical protein
FIG00834673: hypothetical protein
Acyl carrier protein
hypothetical protein
hypothetical protein
hypothetical protein
hypothetical protein
hypothetical protein
hypothetical protein
membrane export protein family
hypothetical protein
hypothetical protein
FIG00834143: hypothetical protein
FIG00834143: hypothetical protein
FIG00834143: hypothetical protein
Phosphonate ABC transporter ATP-binding protein (TC 3.A.1.9.1)
Phosphonate ABC transporter ATP-binding protein (TC 3.A.1.9.1)
hypothetical protein
Transport system permease protein p69
Transport system permease protein p69
Putative Holliday junction resolvase YggF
Transport system permease protein p69
Alanyl-tRNA synthetase (EC 6.1.1.7)
Alanyl-tRNA synthetase (EC 6.1.1.7)
Alanyl-tRNA synthetase (EC 6.1.1.7)
Alanyl-tRNA synthetase (EC 6.1.1.7)
Alanyl-tRNA synthetase (EC 6.1.1.7)
hypothetical protein
Glycerophosphoryl diester phosphodiesterase (EC 3.1.4.46)
permease
permease
permease
permease
tRNA-specific 2-thiouridylase MnmA
tRNA-specific 2-thiouridylase MnmA
tRNA-specific 2-thiouridylase MnmA
FIG00835486: hypothetical protein
Signal recognition particle receptor protein FtsY (=alpha subunit) (TC 3.A.5.1.1)
Signal recognition particle receptor protein FtsY (=alpha subunit) (TC 3.A.5.1.1)
Chromosome partition protein smc
Chromosome partition protein smc
Chromosome partition protein smc
Phosphate acetyltransferase (EC 2.3.1.8)
Phosphoglycerate kinase (EC 2.7.2.3)
NAD-dependent glyceraldehyde-3-phosphate dehydrogenase (EC 1.2.1.12)
Transmembrane component of general energizing module of ECF transporters
ATPase component of general energizing module of ECF transporters
ATPase component of general energizing module of ECF transporters
Chaperone protein DnaK
Permease
Permease
FIG00835342: hypothetical protein
FIG00835342: hypothetical protein
FIG00835342: hypothetical protein
FIG00835342: hypothetical protein
FIG00835342: hypothetical protein
FIG00834919: hypothetical protein
FIG00834919: hypothetical protein
hypothetical protein
FIG00835298: hypothetical protein
FIG00835298: hypothetical protein
FIG00835298: hypothetical protein
COG0596: Predicted hydrolases or acyltransferases (alpha/beta hydrolase superfamily)
COG0596: Predicted hydrolases or acyltransferases (alpha/beta hydrolase superfamily)
SSU ribosomal protein S4p (S9e)
cytadherence accessory protein HMW1
cytadherence accessory protein HMW1
Substrate-specific component FolT of folate ECF transporter
FIG00835371: hypothetical protein
FIG00835371: hypothetical protein
FIG00835371: hypothetical protein
DNA polymerase III delta subunit (EC 2.7.7.7)
DNA polymerase III delta subunit (EC 2.7.7.7)
competence locus operon protein 3 homolog; similar to Swiss-Prot Accession Number P39695, from B. subtilis
FIG00835827: hypothetical protein
FIG00835827: hypothetical protein
Twitching motility protein PilT
Twitching motility protein PilT
FIG00835782: hypothetical protein
FIG00835407: hypothetical protein
FIG00835407: hypothetical protein
FIG00833974: hypothetical protein
FIG00833974: hypothetical protein
hypothetical protein
potassium uptake protein, TrkH family, putative
TrkA
FIG00836312: hypothetical protein
FIG00836312: hypothetical protein
Aminopeptidase YpdF (MP-, MA-, MS-, AP-, NP- specific)
Aminopeptidase YpdF (MP-, MA-, MS-, AP-, NP- specific)
50S ribosomal protein L33
DegV family protein
DegV family protein
Triacylglycerol lipase (EC 3.1.1.3)
FIG00833893: hypothetical protein
FIG00833893: hypothetical protein
GTP-binding protein EngA
Cytidylate kinase (EC 2.7.4.14)
hypothetical protein
FIG00833967: hypothetical protein
FIG000859: hypothetical protein YebC
FMN-dependent NADH-azoreductase
FMN-dependent NADH-azoreductase
Valyl-tRNA synthetase (EC 6.1.1.9)
Valyl-tRNA synthetase (EC 6.1.1.9)
Valyl-tRNA synthetase (EC 6.1.1.9)
GTP-binding protein EngB
M. genitalium predicted coding region MG335.1
Uncharacterized glycosyltransferase MG335.2 (EC 2.-.-.-)
Uncharacterized glycosyltransferase MG335.2 (EC 2.-.-.-)
Uncharacterized glycosyltransferase MG335.2 (EC 2.-.-.-)
Cysteine desulfurase (EC 2.8.1.7), SufS subfamily
Cysteine desulfurase (EC 2.8.1.7), SufS subfamily
FIG00836572: hypothetical protein
Putative iron-sulfur cluster assembly scaffold protein for SUF system, SufE2
FIG00836572: hypothetical protein
FIG00836572: hypothetical protein
FIG00836572: hypothetical protein
FIG00836572: hypothetical protein
FIG00836572: hypothetical protein
FIG00836572: hypothetical protein
FIG00836572: hypothetical protein
RecA protein
hypothetical protein
hypothetical protein
hypothetical protein
hypothetical protein
hypothetical protein
MgPa adhesin
DNA-directed RNA polymerase beta' subunit (EC 2.7.7.6)
DNA-directed RNA polymerase beta' subunit (EC 2.7.7.6)
DNA-directed RNA polymerase beta subunit (EC 2.7.7.6)
DNA-directed RNA polymerase beta subunit (EC 2.7.7.6)
DNA-directed RNA polymerase beta subunit (EC 2.7.7.6)
suggest reductase homologue
FIG00834086: hypothetical protein
FIG00834086: hypothetical protein
FIG00834086: hypothetical protein
lipase/esterase, putative
lipase/esterase, putative
lipase/esterase, putative
Isoleucyl-tRNA synthetase (EC 6.1.1.5)
Isoleucyl-tRNA synthetase (EC 6.1.1.5)
Isoleucyl-tRNA synthetase (EC 6.1.1.5)
Isoleucyl-tRNA synthetase (EC 6.1.1.5)
RNA methyltransferase, TrmH family, group 2( EC:2.1.1.- )
tRNA (guanine46-N7-)-methyltransferase (EC 2.1.1.33)
tRNA (guanine46-N7-)-methyltransferase (EC 2.1.1.33)
FIG00834811: hypothetical protein
FIG00834811: hypothetical protein
FIG00835435: hypothetical protein
FIG00835435: hypothetical protein
FIG00836804: hypothetical protein
FIG00836804: hypothetical protein
putative membrane integrated oxidoreductase
Inorganic pyrophosphatase (EC 3.6.1.1)
Inorganic pyrophosphatase (EC 3.6.1.1)
recombination protein U
recombination protein U
bacterial histone like protein
FIG00835180: hypothetical protein
ClpB protein
hypothetical protein
ClpB protein
ClpB protein
MGA_0931; [M] COG0510 Predicted choline kinase involved in LPS biosynthesis; pfam01636 Phosphotransferase enzyme family; MGR_183
Acetate kinase (EC 2.7.2.1)
Acetate kinase (EC 2.7.2.1)
FIG00835677: hypothetical protein
hypothetical protein
Holliday junction DNA helicase RuvA
DNA polymerase IV (EC 2.7.7.7)
Holliday junction DNA helicase RuvB
DNA polymerase IV (EC 2.7.7.7)
LSU ribosomal protein L10p (P0)
LSU ribosomal protein L7/L12 (P1/P2)
LSU ribosomal protein L32p
SSU ribosomal protein S20p
FIG00834055: hypothetical protein
FIG00834055: hypothetical protein
FIG00834055: hypothetical protein
Methionyl-tRNA formyltransferase (EC 2.1.2.9)
FIG00834704: hypothetical protein
FIG00834704: hypothetical protein
Ribonuclease III (EC 3.1.26.3)
Ribonuclease III (EC 3.1.26.3)
Phosphate:acyl-ACP acyltransferase PlsX
Dihydroxyacetone kinase family protein
Dihydroxyacetone kinase family protein
Ribosomal large subunit pseudouridine synthase C (EC 4.2.1.70)
Ribosomal large subunit pseudouridine synthase C (EC 4.2.1.70)
FIG146085: 3'-to-5' oligoribonuclease A, Bacillus type
FIG146085: 3'-to-5' oligoribonuclease A, Bacillus type
FIG146085: 3'-to-5' oligoribonuclease A, Bacillus type
tRNA S(4)U 4-thiouridine synthase (former ThiI)
FIG00835489: hypothetical protein
FIG00835489: hypothetical protein
hypothetical protein
Threonyl-tRNA synthetase (EC 6.1.1.3)
Threonyl-tRNA synthetase (EC 6.1.1.3)
Threonyl-tRNA synthetase (EC 6.1.1.3)
Threonyl-tRNA synthetase (EC 6.1.1.3)
FIG00834865: hypothetical protein
FIG00834865: hypothetical protein
Arginyl-tRNA synthetase (EC 6.1.1.19)
Arginyl-tRNA synthetase (EC 6.1.1.19)
Arginyl-tRNA synthetase (EC 6.1.1.19)
Arginyl-tRNA synthetase (EC 6.1.1.19)
tRNA uridine 5-carboxymethylaminomethyl modification enzyme GidA
tRNA uridine 5-carboxymethylaminomethyl modification enzyme GidA
rRNA small subunit 7-methylguanosine (m7G) methyltransferase GidB
FIG00836202: hypothetical protein
Uridine kinase (EC 2.7.1.48)
NAD synthetase (EC 6.3.1.5)
NAD synthetase (EC 6.3.1.5)
GTP-binding protein Obg
FIG00834182: hypothetical protein
Glycerophosphoryl diester phosphodiesterase (EC 3.1.4.46)
hypothetical protein
hypothetical protein
hypothetical protein
hypothetical protein
GTP-binding protein Era
GTP-binding protein Era
FIG00834068: hypothetical protein
FIG00834020: hypothetical protein
ABC transporter, ATP-binding protein
ABC transporter, ATP-binding protein
ABC transporter, ATP-binding protein
Cytosol aminopeptidase PepA (EC 3.4.11.1)
Cytosol aminopeptidase PepA (EC 3.4.11.1)
Heat shock protein 60 family chaperone GroEL
Heat shock protein 60 family co-chaperone GroES
Serine hydroxymethyltransferase (EC 2.1.2.1)
Serine hydroxymethyltransferase (EC 2.1.2.1)
lipoprotein, putative
lipoprotein, putative
Ribose 5-phosphate isomerase B (EC 5.3.1.6)
FIG00835181: hypothetical protein
FIG00835181: hypothetical protein
FIG00835181: hypothetical protein
ATP synthase epsilon chain (EC 3.6.3.14)
ATP synthase beta chain (EC 3.6.3.14)
ATP synthase gamma chain (EC 3.6.3.14)
ATP synthase gamma chain (EC 3.6.3.14)
ATP synthase alpha chain (EC 3.6.3.14)
ATP synthase alpha chain (EC 3.6.3.14)
ATP synthase delta chain (EC 3.6.3.14)
ATP synthase B chain (EC 3.6.3.14)
ATP synthase C chain (EC 3.6.3.14)
ATP synthase A chain (EC 3.6.3.14)
ATP synthase A chain (EC 3.6.3.14)
hypothetical protein
Enolase (EC 4.2.1.11)
Enolase (EC 4.2.1.11)
Phosphate transport system regulatory protein PhoU
Phosphate transport ATP-binding protein PstB (TC 3.A.1.7.1)
Phosphate transport ATP-binding protein PstB (TC 3.A.1.7.1)
Phosphate transport ATP-binding protein PstB (TC 3.A.1.7.1)
Phosphate transport system permease protein PstA (TC 3.A.1.7.1) / Phosphate transport system permease protein PstC (TC 3.A.1.7.1)
Phosphate transport system permease protein PstA (TC 3.A.1.7.1) / Phosphate transport system permease protein PstC (TC 3.A.1.7.1)
Phosphate transport system permease protein PstA (TC 3.A.1.7.1) / Phosphate transport system permease protein PstC (TC 3.A.1.7.1)
Phosphate transport system permease protein PstA (TC 3.A.1.7.1) / Phosphate transport system permease protein PstC (TC 3.A.1.7.1)
Putative periplasmic phosphate-binding protein PstS (Mycoplasma type)
Putative periplasmic phosphate-binding protein PstS (Mycoplasma type)
FIG00834245: hypothetical protein
FIG00834245: hypothetical protein
FIG00834245: hypothetical protein
FIG00834245: hypothetical protein
FIG00834984: hypothetical protein
FIG00834984: hypothetical protein
FIG00834984: hypothetical protein
SSU ribosomal protein S9p (S16e)
LSU ribosomal protein L13p (L13Ae)
LSU ribosomal protein L13p (L13Ae)
DNA polymerase III subunits gamma and tau (EC 2.7.7.7)
DNA polymerase III subunits gamma and tau (EC 2.7.7.7)
DNA polymerase III subunits gamma and tau (EC 2.7.7.7)
Excinuclease ABC subunit A
Excinuclease ABC subunit A
FIG00835084: hypothetical protein
FIG00835084: hypothetical protein
hypothetical protein
FIG00835084: hypothetical protein
FIG00835084: hypothetical protein
FIG00835084: hypothetical protein
hypothetical protein
hypothetical protein
Ribonuclease J2 (endoribonuclease in RNA processing)
Ribonuclease J2 (endoribonuclease in RNA processing)
SSU ribosomal protein S15p (S13e)
ATP-dependent RNA helicase DeaD
ATP-dependent RNA helicase DeaD
LSU ribosomal protein L28p
osmotical inducible protein C like family; inducable by osmotic stress and by organic hydroperoxides
Phosphoenolpyruvate-protein phosphotransferase of PTS system (EC 2.7.3.9)
FIG00835707: hypothetical protein
Phosphoenolpyruvate-protein phosphotransferase of PTS system (EC 2.7.3.9)
Phosphoenolpyruvate-protein phosphotransferase of PTS system (EC 2.7.3.9)
Phosphoenolpyruvate-protein phosphotransferase of PTS system (EC 2.7.3.9)
2,3-bisphosphoglycerate-independent phosphoglycerate mutase (EC 5.4.2.1)
Triosephosphate isomerase (EC 5.3.1.1)
ABC TRANSPORTER PERMEASE PROTEIN
ABC TRANSPORTER PERMEASE PROTEIN
ABC TRANSPORTER PERMEASE PROTEIN
Translation elongation factor Ts
Uridylate kinase (EC 2.7.4.-)
hypothetical protein
Ribosome recycling factor
hypothetical protein
specificity determining subunit for restriction enzyme belonging to the K family of S proteins
specificity determining subunit for restriction enzyme belonging to the K family of S proteins
hypothetical protein
hypothetical protein
FIG00837396: hypothetical protein
FIG00837396: hypothetical protein
hypothetical protein
50S ribosomal subunit maturation GTPase RbgA (B. subtilis YlqF)
FIG00834150: hypothetical protein
FIG00834150: hypothetical protein
LSU ribosomal protein L19p
tRNA (Guanine37-N1) -methyltransferase (EC 2.1.1.31)
Na+ driven multidrug efflux pump
Na+ driven multidrug efflux pump
Na+ driven multidrug efflux pump
Peptide methionine sulfoxide reductase MsrB (EC 1.8.4.12)
Peptide methionine sulfoxide reductase MsrB (EC 1.8.4.12)
Phenylalanyl-tRNA synthetase domain protein (Bsu YtpR)
FIG00836367: hypothetical protein
FIG00836367: hypothetical protein
Translation elongation factor Tu
FIG00834157: hypothetical protein
Organic hydroperoxide resistance protein
UTP--glucose-1-phosphate uridylyltransferase (EC 2.7.7.9)
Tyrosyl-tRNA synthetase (EC 6.1.1.1)
Tyrosyl-tRNA synthetase (EC 6.1.1.1)
Tyrosyl-tRNA synthetase (EC 6.1.1.1)
FIG00835554: hypothetical protein
FIG00835554: hypothetical protein
FIG00835097: hypothetical protein
FIG00835097: hypothetical protein
Cell division protein FtsH (EC 3.4.24.-)
Cell division protein FtsH (EC 3.4.24.-)
FIG00835472: hypothetical protein
Hypoxanthine-guanine phosphoribosyltransferase (EC 2.4.2.8)
2-C-methyl-D-erythritol 2,4-cyclodiphosphate synthase (EC 4.6.1.12)
L-lactate dehydrogenase (EC 1.1.1.27)
hypothetical protein
dNTP triphosphohydrolase, putative
Glutamyl-tRNA synthetase (EC 6.1.1.17) @ Glutamyl-tRNA(Gln) synthetase (EC 6.1.1.24)
Glutamyl-tRNA synthetase (EC 6.1.1.17) @ Glutamyl-tRNA(Gln) synthetase (EC 6.1.1.24)
Glutamyl-tRNA synthetase (EC 6.1.1.17) @ Glutamyl-tRNA(Gln) synthetase (EC 6.1.1.24)
Glutamyl-tRNA synthetase (EC 6.1.1.17) @ Glutamyl-tRNA(Gln) synthetase (EC 6.1.1.24)
SSU rRNA (adenine(1518)-N(6)/adenine(1519)-N(6))-dimethyltransferase (EC 2.1.1.182)
Inner membrane protein translocase component YidC, long form
Inner membrane protein translocase component YidC, long form
ABC transporter, ATP-binding protein
FIG00835159: hypothetical protein
FIG00835159: hypothetical protein
FIG00835159: hypothetical protein
FIG00835159: hypothetical protein
FIG00835159: hypothetical protein
hypothetical protein
FIG00835159: hypothetical protein
ABC transporter, ATP-binding protein
Chromosomal replication initiator protein DnaA
FIG00835492: hypothetical protein
ParA/Soj
