# Supplementary material for: A semi-automated genome annotation comparison and integration scheme
Source: BMC Bioinformatics. 2013 Jun 1;14:172. doi: 10.1186/1471-2105-14-172 (PMC3680241; doi:10.1186/1471-2105-14-172)
Supplement: Additional file 1 — The code and datasets: file contains the python code and related datasets used in our research. We used two datasets in our research. (1). ‘pfam_mapped_dic.csv’ file contains the Pfam IDs obtained from Pfam database; (2) ‘gene_info_dic.csv’ file contains the gene symbol data obtained from Entrez gene database; (3) ‘database data’ folder contains the automated annotation results and the OMA data to run the program. [file 1471-2105-14-172-S1.zip › Additional file 1 code and datasets/database data/MYCGE to MYCGE cluster annotation.txt]

MYCGE00002	DnaJ-like protein MG002	DnaJ/CbpA	
MYCGE00002	DnaJ-like protein MG002	DnaJ/CbpA	
MYCGE00003	DNA gyrase subunit B	DNA gyrase subunit B	DNA gyrase subunit B	DNA gyrase subunit b	similar to GB:M54886, GB:J00207, GB:V00548, GB:I01595, GB:I01766, GB:A08449, GB:A04970, GB:M28028, GB:M29883, GB:S64979, GB:S64991, GB:S64994, GB:V00544, GB:V00549, SP:P01563, SP:P01570, PID:186499, PID:1927073, PID:22772, PID:22773, PID:32731, PID:32741, PID:32745, PID:386793, PID:386795, PID:490152, PID:553350, PID:553514, PID:758076, PID:825603, GB:M54886, GB:J00207, GB:V00548, GB:I01595, GB:I01766, GB:A08449, GB:A04970, GB:M28028, GB:M29883, GB:S64979, GB:S64991, GB:S64994, GB:V00544, GB:V00549, SP:P01563, SP:P01570, PID:186499, PID:1927073, PID:22772, PID:22773, PID:32731, PID:32741, PID:32745, PID:386793, PID:386795, PID:490152, PID:553350, PID:553514, PID:758076,  and PID:825603; identified by sequence similarity; putative DNA gyrase, subunit B	DNA gyrase subunit B	DNA gyrase subunit B	DNA gyrase subunit B	DNA gyrase subunit B	DNA gyrase subunit B	DNA gyrase subunit B	DNA gyrase subunit B	DNA gyrase subunit B	DNA gyrase subunit B	DNA gyrase subunit B	DNA gyrase subunit B	DNA gyrase subunit B	DNA gyrase subunit B	DNA gyrase subunit B	DNA gyrase subunit B	DNA gyrase subunit B	DNA gyrase subunit B	DNA gyrase subunit B	DNA gyrase, subunit B	DNA gyrase subunit B	DNA gyrase subunit B	DNA gyrase subunit B	DNA gyrase subunit B	DNA gyrase subunit B	
MYCGE00003	DNA gyrase subunit B	DNA gyrase subunit B	DNA gyrase subunit B	DNA gyrase subunit b	similar to GB:M54886, GB:J00207, GB:V00548, GB:I01595, GB:I01766, GB:A08449, GB:A04970, GB:M28028, GB:M29883, GB:S64979, GB:S64991, GB:S64994, GB:V00544, GB:V00549, SP:P01563, SP:P01570, PID:186499, PID:1927073, PID:22772, PID:22773, PID:32731, PID:32741, PID:32745, PID:386793, PID:386795, PID:490152, PID:553350, PID:553514, PID:758076, PID:825603, GB:M54886, GB:J00207, GB:V00548, GB:I01595, GB:I01766, GB:A08449, GB:A04970, GB:M28028, GB:M29883, GB:S64979, GB:S64991, GB:S64994, GB:V00544, GB:V00549, SP:P01563, SP:P01570, PID:186499, PID:1927073, PID:22772, PID:22773, PID:32731, PID:32741, PID:32745, PID:386793, PID:386795, PID:490152, PID:553350, PID:553514, PID:758076,  and PID:825603; identified by sequence similarity; putative DNA gyrase, subunit B	DNA gyrase subunit B	DNA gyrase subunit B	DNA gyrase subunit B	DNA gyrase subunit B	DNA gyrase subunit B	DNA gyrase subunit B	DNA gyrase subunit B	DNA gyrase subunit B	DNA gyrase subunit B	DNA gyrase subunit B	DNA gyrase subunit B	DNA gyrase subunit B	DNA gyrase subunit B	DNA gyrase subunit B	DNA gyrase subunit B	DNA gyrase subunit B	DNA gyrase subunit B	DNA gyrase subunit B	DNA gyrase, subunit B	DNA gyrase subunit B	DNA gyrase subunit B	DNA gyrase subunit B	DNA gyrase subunit B	DNA gyrase subunit B	
MYCGE00003	DNA gyrase subunit B	DNA gyrase subunit B	DNA gyrase subunit B	DNA gyrase subunit b	similar to GB:M54886, GB:J00207, GB:V00548, GB:I01595, GB:I01766, GB:A08449, GB:A04970, GB:M28028, GB:M29883, GB:S64979, GB:S64991, GB:S64994, GB:V00544, GB:V00549, SP:P01563, SP:P01570, PID:186499, PID:1927073, PID:22772, PID:22773, PID:32731, PID:32741, PID:32745, PID:386793, PID:386795, PID:490152, PID:553350, PID:553514, PID:758076, PID:825603, GB:M54886, GB:J00207, GB:V00548, GB:I01595, GB:I01766, GB:A08449, GB:A04970, GB:M28028, GB:M29883, GB:S64979, GB:S64991, GB:S64994, GB:V00544, GB:V00549, SP:P01563, SP:P01570, PID:186499, PID:1927073, PID:22772, PID:22773, PID:32731, PID:32741, PID:32745, PID:386793, PID:386795, PID:490152, PID:553350, PID:553514, PID:758076,  and PID:825603; identified by sequence similarity; putative DNA gyrase, subunit B	DNA gyrase subunit B	DNA gyrase subunit B	DNA gyrase subunit B	DNA gyrase subunit B	DNA gyrase subunit B	DNA gyrase subunit B	DNA gyrase subunit B	DNA gyrase subunit B	DNA gyrase subunit B	DNA gyrase subunit B	DNA gyrase subunit B	DNA gyrase subunit B	DNA gyrase subunit B	DNA gyrase subunit B	DNA gyrase subunit B	DNA gyrase subunit B	DNA gyrase subunit B	DNA gyrase subunit B	DNA gyrase, subunit B	DNA gyrase subunit B	DNA gyrase subunit B	DNA gyrase subunit B	DNA gyrase subunit B	DNA gyrase subunit B	
MYCGE00003	DNA gyrase subunit B	DNA gyrase subunit B	DNA gyrase subunit B	DNA gyrase subunit b	similar to GB:M54886, GB:J00207, GB:V00548, GB:I01595, GB:I01766, GB:A08449, GB:A04970, GB:M28028, GB:M29883, GB:S64979, GB:S64991, GB:S64994, GB:V00544, GB:V00549, SP:P01563, SP:P01570, PID:186499, PID:1927073, PID:22772, PID:22773, PID:32731, PID:32741, PID:32745, PID:386793, PID:386795, PID:490152, PID:553350, PID:553514, PID:758076, PID:825603, GB:M54886, GB:J00207, GB:V00548, GB:I01595, GB:I01766, GB:A08449, GB:A04970, GB:M28028, GB:M29883, GB:S64979, GB:S64991, GB:S64994, GB:V00544, GB:V00549, SP:P01563, SP:P01570, PID:186499, PID:1927073, PID:22772, PID:22773, PID:32731, PID:32741, PID:32745, PID:386793, PID:386795, PID:490152, PID:553350, PID:553514, PID:758076,  and PID:825603; identified by sequence similarity; putative DNA gyrase, subunit B	DNA gyrase subunit B	DNA gyrase subunit B	DNA gyrase subunit B	DNA gyrase subunit B	DNA gyrase subunit B	DNA gyrase subunit B	DNA gyrase subunit B	DNA gyrase subunit B	DNA gyrase subunit B	DNA gyrase subunit B	DNA gyrase subunit B	DNA gyrase subunit B	DNA gyrase subunit B	DNA gyrase subunit B	DNA gyrase subunit B	DNA gyrase subunit B	DNA gyrase subunit B	DNA gyrase subunit B	DNA gyrase, subunit B	DNA gyrase subunit B	DNA gyrase subunit B	DNA gyrase subunit B	DNA gyrase subunit B	DNA gyrase subunit B	
MYCGE00004	DNA gyrase subunit A	DNA gyrase subunit A	DNA gyrase subunit A	DNA gyrase subunit a	similar to GB:M81439,  and PID:143969; identified by sequence similarity; putative DNA gyrase, subunit A	DNA gyrase subunit A	DNA gyrase subunit A	Putative DNA gyrase subunit A	DNA gyrase subunit A	DNA gyrase A subunit	DNA gyrase, subunit A (GyrA) related protein	DNA gyrase subunit A	DNA gyrase/topoisomerase IV, subunit A	DNA gyrase subunit A	DNA gyrase A subunit	DNA gyrase subunit A	DNA gyrase subunit A	DNA gyrase subunit A	GyrA	DNA gyrase subunit A	DNA gyrase subunit A	DNA gyrase subunit A	DNA gyrase, subunit A	DNA gyrase, subunit A	DNA gyrase subunit A	DNA gyrase subunit A	DNA gyrase subunit A	DNA gyrase subunit A	DNA gyrase A subunit	
MYCGE00005	Seryl-tRNA synthetase	Seryl-tRNA synthetase	highly similar to uniprot|P07284 Saccharomyces cerevisiae YDR023w SES1 seryl-tRNA synthetase;	Seryl-tRNA synthetase	Seryl-tRNA synthetase	NEQ308	identified by match to PFAM protein family HMM PF02403 seryl-tRNA synthetase	Seryl-tRNA synthetase	Seryl-tRNA synthetase 2	Seryl-tRNA synthetase	Seryl-tRNA synthetase	Seryl-tRNA synthetase	Seryl-tRNA synthetase	Seryl-tRNA synthetase	Seryl-tRNA synthetase	hypothetical seryl-tRNA synthetase	Seryl-tRNA synthetase	Seryl-tRNA synthetase	Seryl-tRNA synthetase	Seryl-tRNA synthetase	Seryl-tRNA synthetase	Seryl-tRNA synthetase	Seryl-tRNA synthetase	Seryl-tRNA synthetase	Seryl-tRNA synthetase	Seryl-tRNA synthetase	Seryl-tRNA synthetase	Seryl-tRNA synthetase	Seryl-tRNA synthetase	
MYCGE00005	Seryl-tRNA synthetase	Seryl-tRNA synthetase	highly similar to uniprot|P07284 Saccharomyces cerevisiae YDR023w SES1 seryl-tRNA synthetase;	Seryl-tRNA synthetase	Seryl-tRNA synthetase	NEQ308	identified by match to PFAM protein family HMM PF02403 seryl-tRNA synthetase	Seryl-tRNA synthetase	Seryl-tRNA synthetase 2	Seryl-tRNA synthetase	Seryl-tRNA synthetase	Seryl-tRNA synthetase	Seryl-tRNA synthetase	Seryl-tRNA synthetase	Seryl-tRNA synthetase	hypothetical seryl-tRNA synthetase	Seryl-tRNA synthetase	Seryl-tRNA synthetase	Seryl-tRNA synthetase	Seryl-tRNA synthetase	Seryl-tRNA synthetase	Seryl-tRNA synthetase	Seryl-tRNA synthetase	Seryl-tRNA synthetase	Seryl-tRNA synthetase	Seryl-tRNA synthetase	Seryl-tRNA synthetase	Seryl-tRNA synthetase	Seryl-tRNA synthetase	
MYCGE00005	Seryl-tRNA synthetase	Seryl-tRNA synthetase	highly similar to uniprot|P07284 Saccharomyces cerevisiae YDR023w SES1 seryl-tRNA synthetase;	Seryl-tRNA synthetase	Seryl-tRNA synthetase	NEQ308	identified by match to PFAM protein family HMM PF02403 seryl-tRNA synthetase	Seryl-tRNA synthetase	Seryl-tRNA synthetase 2	Seryl-tRNA synthetase	Seryl-tRNA synthetase	Seryl-tRNA synthetase	Seryl-tRNA synthetase	Seryl-tRNA synthetase	Seryl-tRNA synthetase	hypothetical seryl-tRNA synthetase	Seryl-tRNA synthetase	Seryl-tRNA synthetase	Seryl-tRNA synthetase	Seryl-tRNA synthetase	Seryl-tRNA synthetase	Seryl-tRNA synthetase	Seryl-tRNA synthetase	Seryl-tRNA synthetase	Seryl-tRNA synthetase	Seryl-tRNA synthetase	Seryl-tRNA synthetase	Seryl-tRNA synthetase	Seryl-tRNA synthetase	
MYCGE00006	Thymidylate kinase	Thymidylate kinase	Probable thymidylate kinase	similar to GB:X64177, GB:X64834, GB:S68948, SP:P02795, SP:P04731, SP:P04732, SP:P04733, SP:P07438, SP:P13640, SP:P80294, SP:P80295, SP:P80296, SP:P80297, PID:31435, PID:517349,  and PID:517351; identified by sequence similarity; putative thymidylate kinase	Thymidylate kinase	Thymidylate kinase	Thymidylate kinase	Thymidylate kinase	Probable thymidylate kinase	Probable thymidylate kinase	Probable thymidylate kinase	Thymidylate kinase	Thymidylate kinase	Thymidylate kinase	Thymidylate kinase	Thymidylate kinase	Thymidylate kinase	Thymidylate kinase	Thymidylate kinase	Thymidylate kinase	Thymidylate kinase	Thymidylate kinase	Thymidylate kinase	Thymidylate kinase	Thymidylate kinase	Thymidylate kinase	Thymidylate kinase	Thymidylate kinase	Thymidylate kinase	
MYCGE00007	Uncharacterized protein MG007	Predicted DNA polymerase	DNA polymerase III delta' subunit	DNA polymerase III delta subunit	HolB	DNA polymerase III delta subunit	DNA polymerase III delta subunit	DNA polymerase III delta' subunit	
MYCGE00007	Uncharacterized protein MG007	Predicted DNA polymerase	DNA polymerase III delta' subunit	DNA polymerase III delta subunit	HolB	DNA polymerase III delta subunit	DNA polymerase III delta subunit	DNA polymerase III delta' subunit	
MYCGE00007	Uncharacterized protein MG007	Predicted DNA polymerase	DNA polymerase III delta' subunit	DNA polymerase III delta subunit	HolB	DNA polymerase III delta subunit	DNA polymerase III delta subunit	DNA polymerase III delta' subunit	
MYCGE00008	Probable tRNA modification GTPase trmE	tRNA modification GTPase mnmE	similar to uniprot|P32559 Saccharomyces cerevisiae YMR023c MSS1 mitochondrial GTPase involved in expression of COX1;	DEHA2D18546p;similar to uniprot|P32559 Saccharomyces cerevisiae YMR023C MSS1 Mitochondrial protein required for respiration in paromomycin-resistant 15S rRNA mutants;	identified by match to PFAM protein family HMM PF03029 thiophene and furan oxidation protein ThdF	tRNA modification GTPase mnmE	tRNA modification GTPase mnmE	tRNA modification GTPase mnmE	tRNA modification GTPase mnmE	tRNA modification GTPase mnmE	tRNA modification GTPase mnmE	tRNA modification GTPase mnmE	tRNA modification GTPase mnmE	tRNA modification GTPase mnmE	tRNA modification GTPase mnmE	tRNA modification GTPase mnmE	tRNA modification GTPase mnmE	tRNA modification GTPase mnmE	tRNA modification GTPase mnmE	tRNA modification GTPase trmE	tRNA modification GTPase mnmE	tRNA modification GTPase mnmE	tRNA modification GTPase mnmE	tRNA modification GTPase mnmE	tRNA modification GTPase mnmE	tRNA modification GTPase mnmE	tRNA modification GTPase mnmE	tRNA modification GTPase mnmE	tRNA modification GTPase mnmE	
MYCGE00008	Probable tRNA modification GTPase trmE	tRNA modification GTPase mnmE	similar to uniprot|P32559 Saccharomyces cerevisiae YMR023c MSS1 mitochondrial GTPase involved in expression of COX1;	DEHA2D18546p;similar to uniprot|P32559 Saccharomyces cerevisiae YMR023C MSS1 Mitochondrial protein required for respiration in paromomycin-resistant 15S rRNA mutants;	identified by match to PFAM protein family HMM PF03029 thiophene and furan oxidation protein ThdF	tRNA modification GTPase mnmE	tRNA modification GTPase mnmE	tRNA modification GTPase mnmE	tRNA modification GTPase mnmE	tRNA modification GTPase mnmE	tRNA modification GTPase mnmE	tRNA modification GTPase mnmE	tRNA modification GTPase mnmE	tRNA modification GTPase mnmE	tRNA modification GTPase mnmE	tRNA modification GTPase mnmE	tRNA modification GTPase mnmE	tRNA modification GTPase mnmE	tRNA modification GTPase mnmE	tRNA modification GTPase trmE	tRNA modification GTPase mnmE	tRNA modification GTPase mnmE	tRNA modification GTPase mnmE	tRNA modification GTPase mnmE	tRNA modification GTPase mnmE	tRNA modification GTPase mnmE	tRNA modification GTPase mnmE	tRNA modification GTPase mnmE	tRNA modification GTPase mnmE	
MYCGE00009	Uncharacterized deoxyribonuclease MG009	Uncharacterized deoxyribonuclease HI0454	Conserved protein	Putative uncharacterized protein PH1208	identified by match to TIGR protein family HMM TIGR01784 mttC protein, putative	Sec-independent protein translocase protein TatD, putative	Putative deoxyribonuclease	Putative uncharacterized protein	Possible deoxyribonuclease similar to TatD	TatD related DNAse	Putative uncharacterized protein PF0859	hypothetical protein	Possible deoxyribonuclease, TatD family	Putative uncharacterized protein CPE2520	Hydrolase, TatD family	Putative uncharacterized protein	Putative uncharacterized protein	Putative uncharacterized protein	Putative uncharacterized protein	Putative TatD-related deoxyribonuclease protein	Putative uncharacterized protein	Mg-dependent DNase	Putative uncharacterized protein	Putative deoxyribonuclease, tatD family	Sec-independent protein tatD	Putative uncharacterized protein	Putative uncharacterized protein	Alr1593 protein	Deoxyribonuclease, TatD family	
MYCGE00009	Uncharacterized deoxyribonuclease MG009	Uncharacterized deoxyribonuclease HI0454	Conserved protein	Putative uncharacterized protein PH1208	identified by match to TIGR protein family HMM TIGR01784 mttC protein, putative	Sec-independent protein translocase protein TatD, putative	Putative deoxyribonuclease	Putative uncharacterized protein	Possible deoxyribonuclease similar to TatD	TatD related DNAse	Putative uncharacterized protein PF0859	hypothetical protein	Possible deoxyribonuclease, TatD family	Putative uncharacterized protein CPE2520	Hydrolase, TatD family	Putative uncharacterized protein	Putative uncharacterized protein	Putative uncharacterized protein	Putative uncharacterized protein	Putative TatD-related deoxyribonuclease protein	Putative uncharacterized protein	Mg-dependent DNase	Putative uncharacterized protein	Putative deoxyribonuclease, tatD family	Sec-independent protein tatD	Putative uncharacterized protein	Putative uncharacterized protein	Alr1593 protein	Deoxyribonuclease, TatD family	

MYCGE00011	Uncharacterized protein MG011	Alpha-L-glutamate ligase, RimK family	RimK domain protein ATP-grasp	

MYCGE00011	Uncharacterized protein MG011	Alpha-L-glutamate ligase, RimK family	RimK domain protein ATP-grasp	
MYCGE00012	Uncharacterized protein MG012	RimK-like protein	Ribosomal protein S6 modification protein, putative	CDS_ID OB2059 hypothetical protein	conserved Archaeal protein	Glutathione synthase/Ribosomal protein S6 modification enzyme (glutaminyl transferase) COG0189	Alpha-L-glutamate ligases, RimK family	alpha-L-glutamate ligases, RimK family TIGRFAM: alpha-L-glutamate ligases, RimK family PFAM: protein of unknown function DUF201; RimK domain protein ATP-grasp KEGG: son:SO2200 ribosomal protein S6 modification protein, putative	Alpha-L-glutamate ligases, RimK family	alpha-L-glutamate ligases, RimK family TIGRFAM: alpha-L-glutamate ligases, RimK family PFAM: protein of unknown function DUF201; RimK domain protein ATP-grasp KEGG: son:SO2200 ribosomal protein S6 modification protein, putative	Alpha-L-glutamate ligases, RimK family	ribosomal protein S6 modification protein, putative KEGG: son:SO2200 ribosomal protein S6 modification protein, putative	Alpha-L-glutamate ligases, RimK family	Alpha-L-glutamate ligase, RimK family	Alpha-L-glutamate ligase, RimK family	TIGRFAM: alpha-L-glutamate ligase, RimK family PFAM: protein of unknown function DUF201; RimK domain protein ATP-grasp KEGG: shw:Sputw3181_2281 alpha-L-glutamate ligases, RimK family alpha-L-glutamate ligase, RimK family	Alpha-L-glutamate ligase, RimK family	Alpha-L-glutamate ligase, RimK family	L-2-aminoadipate N-acetyltransferase	Alpha-L-glutamate ligase, RimK family	Lysine biosynthesis enzyme LysX	Alpha-L-glutamate ligase, RimK family	Lysine biosynthesis enzyme LysX	Lysine biosynthesis enzyme LysX	
MYCGE00012	Uncharacterized protein MG012	RimK-like protein	Ribosomal protein S6 modification protein, putative	CDS_ID OB2059 hypothetical protein	conserved Archaeal protein	Glutathione synthase/Ribosomal protein S6 modification enzyme (glutaminyl transferase) COG0189	Alpha-L-glutamate ligases, RimK family	alpha-L-glutamate ligases, RimK family TIGRFAM: alpha-L-glutamate ligases, RimK family PFAM: protein of unknown function DUF201; RimK domain protein ATP-grasp KEGG: son:SO2200 ribosomal protein S6 modification protein, putative	Alpha-L-glutamate ligases, RimK family	alpha-L-glutamate ligases, RimK family TIGRFAM: alpha-L-glutamate ligases, RimK family PFAM: protein of unknown function DUF201; RimK domain protein ATP-grasp KEGG: son:SO2200 ribosomal protein S6 modification protein, putative	Alpha-L-glutamate ligases, RimK family	ribosomal protein S6 modification protein, putative KEGG: son:SO2200 ribosomal protein S6 modification protein, putative	Alpha-L-glutamate ligases, RimK family	Alpha-L-glutamate ligase, RimK family	Alpha-L-glutamate ligase, RimK family	TIGRFAM: alpha-L-glutamate ligase, RimK family PFAM: protein of unknown function DUF201; RimK domain protein ATP-grasp KEGG: shw:Sputw3181_2281 alpha-L-glutamate ligases, RimK family alpha-L-glutamate ligase, RimK family	Alpha-L-glutamate ligase, RimK family	Alpha-L-glutamate ligase, RimK family	L-2-aminoadipate N-acetyltransferase	Alpha-L-glutamate ligase, RimK family	Lysine biosynthesis enzyme LysX	Alpha-L-glutamate ligase, RimK family	Lysine biosynthesis enzyme LysX	Lysine biosynthesis enzyme LysX	
MYCGE00013	Bifunctional protein folD	Bifunctional protein folD	Methylenetetrahydrofolate dehydrogenase	similar to GB:J02685, GB:J03603, GB:M31551, GB:M31547, GB:M31548, GB:M31549, GB:M31550, SP:P05120, PID:1567409, PID:189545, PID:189547, PID:189561, PID:189563, PID:340154, PID:35268, PID:386995, PID:641357, PID:641359, PID:641361,  and PID:641374; identified by sequence similarity; putative methylenetetrahydrofolate dehydrogenase/methenyltetrahydrofolate cyclohydrolase	Bifunctional protein folD	Bifunctional protein folD	Bifunctional protein folD	Bifunctional protein folD	Bifunctional protein folD	Bifunctional protein folD	Bifunctional protein folD	Bifunctional protein folD	Bifunctional protein folD	Bifunctional protein folD	Bifunctional protein folD	Bifunctional protein folD	Bifunctional protein folD	Bifunctional protein folD	Bifunctional protein folD	Bifunctional protein folD	Bifunctional protein folD	identified by match to PFAM protein family HMM PF00763 FolD bifunctional protein	Bifunctional protein folD	Bifunctional protein folD	Bifunctional protein folD	Bifunctional protein folD	Bifunctional protein folD	Bifunctional protein folD	Bifunctional protein folD	
MYCGE00013	Bifunctional protein folD	Bifunctional protein folD	Methylenetetrahydrofolate dehydrogenase	similar to GB:J02685, GB:J03603, GB:M31551, GB:M31547, GB:M31548, GB:M31549, GB:M31550, SP:P05120, PID:1567409, PID:189545, PID:189547, PID:189561, PID:189563, PID:340154, PID:35268, PID:386995, PID:641357, PID:641359, PID:641361,  and PID:641374; identified by sequence similarity; putative methylenetetrahydrofolate dehydrogenase/methenyltetrahydrofolate cyclohydrolase	Bifunctional protein folD	Bifunctional protein folD	Bifunctional protein folD	Bifunctional protein folD	Bifunctional protein folD	Bifunctional protein folD	Bifunctional protein folD	Bifunctional protein folD	Bifunctional protein folD	Bifunctional protein folD	Bifunctional protein folD	Bifunctional protein folD	Bifunctional protein folD	Bifunctional protein folD	Bifunctional protein folD	Bifunctional protein folD	Bifunctional protein folD	identified by match to PFAM protein family HMM PF00763 FolD bifunctional protein	Bifunctional protein folD	Bifunctional protein folD	Bifunctional protein folD	Bifunctional protein folD	Bifunctional protein folD	Bifunctional protein folD	Bifunctional protein folD	
MYCGE00014	Putative ABC transporter ATP-binding protein MG014	ABC transporter ATP-binding protein	ABC multidrug efflux pump, fused ATPase and inner membrane subunits	ABC transporter related precursor	ABC transporter related PFAM: ABC transporter, transmembrane region; ABC transporter related SMART: AAA ATPase KEGG: rsp:RSP_1204 ABC multidrug efflux pump, fused ATPase and inner membrane subunits	ABC transporter, transmembrane region precursor	ABC transporter related	ABC transporter, ATP-binding/permease protein precursor	Putative ABC transporter, ATP-binding/permease protein	ABC transporter related precursor	ABC transporter related precursor	Putative ABC transporter, ATP-binding/permease protein	Putative ABC transporter, ATP-binding/permease protein	ABC transporter related PFAM: ABC transporter transmembrane region; ABC transporter related; SMART: AAA ATPase; KEGG: bwe:BcerKBAB4_2432 ABC transporter related	ABC transporter related	ATP-binding cassette, subfamily B, bacterial	Putative ABC transporter, ATP-binding/permease protein	Putative ABC transporter, ATP-binding/permease protein	ABC transporter related protein PFAM: ABC transporter related; ABC transporter transmembrane region; SMART: AAA ATPase; KEGG: bay:RBAM_008400 YfiB	
MYCGE00014	Putative ABC transporter ATP-binding protein MG014	ABC transporter ATP-binding protein	ABC multidrug efflux pump, fused ATPase and inner membrane subunits	ABC transporter related precursor	ABC transporter related PFAM: ABC transporter, transmembrane region; ABC transporter related SMART: AAA ATPase KEGG: rsp:RSP_1204 ABC multidrug efflux pump, fused ATPase and inner membrane subunits	ABC transporter, transmembrane region precursor	ABC transporter related	ABC transporter, ATP-binding/permease protein precursor	Putative ABC transporter, ATP-binding/permease protein	ABC transporter related precursor	ABC transporter related precursor	Putative ABC transporter, ATP-binding/permease protein	Putative ABC transporter, ATP-binding/permease protein	ABC transporter related PFAM: ABC transporter transmembrane region; ABC transporter related; SMART: AAA ATPase; KEGG: bwe:BcerKBAB4_2432 ABC transporter related	ABC transporter related	ATP-binding cassette, subfamily B, bacterial	Putative ABC transporter, ATP-binding/permease protein	Putative ABC transporter, ATP-binding/permease protein	ABC transporter related protein PFAM: ABC transporter related; ABC transporter transmembrane region; SMART: AAA ATPase; KEGG: bay:RBAM_008400 YfiB	
MYCGE00014	Putative ABC transporter ATP-binding protein MG014	ABC transporter ATP-binding protein	ABC multidrug efflux pump, fused ATPase and inner membrane subunits	ABC transporter related precursor	ABC transporter related PFAM: ABC transporter, transmembrane region; ABC transporter related SMART: AAA ATPase KEGG: rsp:RSP_1204 ABC multidrug efflux pump, fused ATPase and inner membrane subunits	ABC transporter, transmembrane region precursor	ABC transporter related	ABC transporter, ATP-binding/permease protein precursor	Putative ABC transporter, ATP-binding/permease protein	ABC transporter related precursor	ABC transporter related precursor	Putative ABC transporter, ATP-binding/permease protein	Putative ABC transporter, ATP-binding/permease protein	ABC transporter related PFAM: ABC transporter transmembrane region; ABC transporter related; SMART: AAA ATPase; KEGG: bwe:BcerKBAB4_2432 ABC transporter related	ABC transporter related	ATP-binding cassette, subfamily B, bacterial	Putative ABC transporter, ATP-binding/permease protein	Putative ABC transporter, ATP-binding/permease protein	ABC transporter related protein PFAM: ABC transporter related; ABC transporter transmembrane region; SMART: AAA ATPase; KEGG: bay:RBAM_008400 YfiB	
MYCGE00015	Putative ABC transporter ATP-binding protein MG015	Lmo0608 protein	ABC transporter, ATP-binding protein	ABC transporter ATP binding protein	Botrytis cinerea hypothetical protein	ABC transporter transmembrane region	Putative transport protein	Putative uncharacterized protein	ABC transporter related	ABC-type multidrug efflux pump	ABC transporter related PFAM: ABC transporter related; SMART: AAA ATPase; KEGG: mex:Mext_3122 ABC transporter related	putative ABC transporter, fused ATPase and permease domains Evidence 3 : Function proposed based on presence of conserved amino acid motif, structural feature or limited homology; Product type pt : putative transporter	
MYCGE00015	Putative ABC transporter ATP-binding protein MG015	Lmo0608 protein	ABC transporter, ATP-binding protein	ABC transporter ATP binding protein	Botrytis cinerea hypothetical protein	ABC transporter transmembrane region	Putative transport protein	Putative uncharacterized protein	ABC transporter related	ABC-type multidrug efflux pump	ABC transporter related PFAM: ABC transporter related; SMART: AAA ATPase; KEGG: mex:Mext_3122 ABC transporter related	putative ABC transporter, fused ATPase and permease domains Evidence 3 : Function proposed based on presence of conserved amino acid motif, structural feature or limited homology; Product type pt : putative transporter	
MYCGE00015	Putative ABC transporter ATP-binding protein MG015	Lmo0608 protein	ABC transporter, ATP-binding protein	ABC transporter ATP binding protein	Botrytis cinerea hypothetical protein	ABC transporter transmembrane region	Putative transport protein	Putative uncharacterized protein	ABC transporter related	ABC-type multidrug efflux pump	ABC transporter related PFAM: ABC transporter related; SMART: AAA ATPase; KEGG: mex:Mext_3122 ABC transporter related	putative ABC transporter, fused ATPase and permease domains Evidence 3 : Function proposed based on presence of conserved amino acid motif, structural feature or limited homology; Product type pt : putative transporter	
MYCGE00016	Uncharacterized ATP-dependent helicase MG018	HepA/SNF2	
MYCGE00016	Uncharacterized ATP-dependent helicase MG018	HepA/SNF2	
MYCGE00016	Uncharacterized ATP-dependent helicase MG018	HepA/SNF2	
MYCGE00016	Uncharacterized ATP-dependent helicase MG018	HepA/SNF2	
MYCGE00016	Uncharacterized ATP-dependent helicase MG018	HepA/SNF2	
MYCGE00017	Chaperone protein dnaJ	Chaperone protein dnaJ	DEHA2F18766p;similar to uniprot|P35191 Saccharomyces cerevisiae YFL016C MDJ1 Protein involved in folding of mitochondrially synthesized proteins in the mitochondrial matrix;	similar to GB:M15796, GB:J04718, GB:D17061, SP:P12004, PID:181272,  and PID:387005; identified by sequence similarity; putative dnaJ protein	Chaperone protein dnaJ	Chaperone protein dnaJ	Chaperone protein dnaJ 2	Chaperone protein dnaJ	Chaperone protein dnaJ	Chaperone protein dnaJ	Chaperone protein dnaJ	Chaperone protein dnaJ	Chaperone protein dnaJ	Chaperone protein dnaJ	Chaperone protein dnaJ	Chaperone protein dnaJ	Chaperone protein dnaJ	Chaperone protein dnaJ	Chaperone protein dnaJ	Chaperone protein dnaJ	Chaperone protein dnaJ	Chaperone protein dnaJ	Chaperone protein dnaJ	Chaperone protein dnaJ	Chaperone protein dnaJ	Chaperone protein dnaJ	Chaperone protein dnaJ	Chaperone protein dnaJ	Chaperone protein dnaJ	
MYCGE00018	Putative proline iminopeptidase	Proline iminopeptidase	Proline iminopeptidase	Proline iminopeptidase	Proline iminopeptidase	Proline iminopeptidase	Proline iminopeptidase	Proline iminopeptidase	similar to GB:X62583, and PID:42775; identified by sequence similarity; putative proline iminopeptidase	Proline iminopeptidase	Proline iminopeptidase	Proline iminopeptidase, putative	Product confidence : putative Gene name confidence : putative predicted by Codon_usage predicted by Homology predicted by FrameD PUTATIVE PROLINE IMINOPEPTIDASE PROTEIN	Proline iminopeptidase	Proline iminopeptidase	proline iminopeptidase	Proline iminopeptidase	Proline iminopeptidase	Proline iminopeptidase	Proline iminopeptidase	PROLINE IMINOPEPTIDASE	prolyl aminopeptidase	Proline iminopeptidase	Proline iminopeptidase	Proline iminopeptidase	SC7H2.03c, probable aminopeptidase, len: 323 aa; similar to many proline aminopeptidases e.g. SW:PIP_XANCI proline iminopeptidase from Xanthomonas campestris pv.  citri (313 aa) fasta scores; opt: 848, z-score: 979.3, E(): 0, (44.4% identity in 320 aa overlap). Contains Pfam match to entry PF00561 abhydrolase, alpha/beta hydrolase fold. putative aminopeptidase	Proline iminopeptidase	Proline iminopeptidase	Proline iminopeptidase	
MYCGE00018	Putative proline iminopeptidase	Proline iminopeptidase	Proline iminopeptidase	Proline iminopeptidase	Proline iminopeptidase	Proline iminopeptidase	Proline iminopeptidase	Proline iminopeptidase	similar to GB:X62583, and PID:42775; identified by sequence similarity; putative proline iminopeptidase	Proline iminopeptidase	Proline iminopeptidase	Proline iminopeptidase, putative	Product confidence : putative Gene name confidence : putative predicted by Codon_usage predicted by Homology predicted by FrameD PUTATIVE PROLINE IMINOPEPTIDASE PROTEIN	Proline iminopeptidase	Proline iminopeptidase	proline iminopeptidase	Proline iminopeptidase	Proline iminopeptidase	Proline iminopeptidase	Proline iminopeptidase	PROLINE IMINOPEPTIDASE	prolyl aminopeptidase	Proline iminopeptidase	Proline iminopeptidase	Proline iminopeptidase	SC7H2.03c, probable aminopeptidase, len: 323 aa; similar to many proline aminopeptidases e.g. SW:PIP_XANCI proline iminopeptidase from Xanthomonas campestris pv.  citri (313 aa) fasta scores; opt: 848, z-score: 979.3, E(): 0, (44.4% identity in 320 aa overlap). Contains Pfam match to entry PF00561 abhydrolase, alpha/beta hydrolase fold. putative aminopeptidase	Proline iminopeptidase	Proline iminopeptidase	Proline iminopeptidase	
MYCGE00018	Putative proline iminopeptidase	Proline iminopeptidase	Proline iminopeptidase	Proline iminopeptidase	Proline iminopeptidase	Proline iminopeptidase	Proline iminopeptidase	Proline iminopeptidase	similar to GB:X62583, and PID:42775; identified by sequence similarity; putative proline iminopeptidase	Proline iminopeptidase	Proline iminopeptidase	Proline iminopeptidase, putative	Product confidence : putative Gene name confidence : putative predicted by Codon_usage predicted by Homology predicted by FrameD PUTATIVE PROLINE IMINOPEPTIDASE PROTEIN	Proline iminopeptidase	Proline iminopeptidase	proline iminopeptidase	Proline iminopeptidase	Proline iminopeptidase	Proline iminopeptidase	Proline iminopeptidase	PROLINE IMINOPEPTIDASE	prolyl aminopeptidase	Proline iminopeptidase	Proline iminopeptidase	Proline iminopeptidase	SC7H2.03c, probable aminopeptidase, len: 323 aa; similar to many proline aminopeptidases e.g. SW:PIP_XANCI proline iminopeptidase from Xanthomonas campestris pv.  citri (313 aa) fasta scores; opt: 848, z-score: 979.3, E(): 0, (44.4% identity in 320 aa overlap). Contains Pfam match to entry PF00561 abhydrolase, alpha/beta hydrolase fold. putative aminopeptidase	Proline iminopeptidase	Proline iminopeptidase	Proline iminopeptidase	
MYCGE00019	Methionyl-tRNA synthetase	similar to uniprot|P22438 Saccharomyces cerevisiae YGR171c MSM1 methionyl-tRNA synthetase;	Methionyl-tRNA synthetase	Putative methionyl-tRNA synthetase	Methionyl-tRNA synthetase	Methionyl-tRNA synthetase	Methionyl-tRNA synthetase	Methionyl-tRNA synthetase	Methionyl-tRNA synthetase	Methionyl-tRNA synthetase	Methionyl-tRNA synthetase	Methionyl-tRNA synthetase	Methionyl-tRNA synthetase	Methionyl-tRNA synthetase	Methionyl-tRNA synthetase 1	Probable methionyl-tRNA synthetase	Methionyl-tRNA synthetase	Methionyl-tRNA synthetase	Methionyl-tRNA synthetase 1	Methionine--tRNA ligase	Methionyl-tRNA synthetase	Methionyl-tRNA synthetase	identified by match to protein family HMM PF00133; match to protein family HMM PF01588; match to protein family HMM TIGR00398; match to protein family HMM TIGR00399 methionyl-tRNA synthetase	similar to GB:M57464, GB:X15262, GB:X12949, GB:D00617, SP:P07949, PID:337356, and PID:38275; identified by sequence similarity; putative methionyl-tRNA synthetase	Methionyl-tRNA synthetase	Methionyl-tRNA synthetase	Methionyl-tRNA synthetase	Methionyl-tRNA synthetase	Product confidence : probable Gene name confidence : putative predicted by Codon_usage predicted by Homology predicted by FrameD PROBABLE METHIONYL-TRNA SYNTHETASE (METHIONINE--TRNA LIGASE) PROTEIN	
MYCGE00019	Methionyl-tRNA synthetase	similar to uniprot|P22438 Saccharomyces cerevisiae YGR171c MSM1 methionyl-tRNA synthetase;	Methionyl-tRNA synthetase	Putative methionyl-tRNA synthetase	Methionyl-tRNA synthetase	Methionyl-tRNA synthetase	Methionyl-tRNA synthetase	Methionyl-tRNA synthetase	Methionyl-tRNA synthetase	Methionyl-tRNA synthetase	Methionyl-tRNA synthetase	Methionyl-tRNA synthetase	Methionyl-tRNA synthetase	Methionyl-tRNA synthetase	Methionyl-tRNA synthetase 1	Probable methionyl-tRNA synthetase	Methionyl-tRNA synthetase	Methionyl-tRNA synthetase	Methionyl-tRNA synthetase 1	Methionine--tRNA ligase	Methionyl-tRNA synthetase	Methionyl-tRNA synthetase	identified by match to protein family HMM PF00133; match to protein family HMM PF01588; match to protein family HMM TIGR00398; match to protein family HMM TIGR00399 methionyl-tRNA synthetase	similar to GB:M57464, GB:X15262, GB:X12949, GB:D00617, SP:P07949, PID:337356, and PID:38275; identified by sequence similarity; putative methionyl-tRNA synthetase	Methionyl-tRNA synthetase	Methionyl-tRNA synthetase	Methionyl-tRNA synthetase	Methionyl-tRNA synthetase	Product confidence : probable Gene name confidence : putative predicted by Codon_usage predicted by Homology predicted by FrameD PROBABLE METHIONYL-TRNA SYNTHETASE (METHIONINE--TRNA LIGASE) PROTEIN	
MYCGE00019	Methionyl-tRNA synthetase	similar to uniprot|P22438 Saccharomyces cerevisiae YGR171c MSM1 methionyl-tRNA synthetase;	Methionyl-tRNA synthetase	Putative methionyl-tRNA synthetase	Methionyl-tRNA synthetase	Methionyl-tRNA synthetase	Methionyl-tRNA synthetase	Methionyl-tRNA synthetase	Methionyl-tRNA synthetase	Methionyl-tRNA synthetase	Methionyl-tRNA synthetase	Methionyl-tRNA synthetase	Methionyl-tRNA synthetase	Methionyl-tRNA synthetase	Methionyl-tRNA synthetase 1	Probable methionyl-tRNA synthetase	Methionyl-tRNA synthetase	Methionyl-tRNA synthetase	Methionyl-tRNA synthetase 1	Methionine--tRNA ligase	Methionyl-tRNA synthetase	Methionyl-tRNA synthetase	identified by match to protein family HMM PF00133; match to protein family HMM PF01588; match to protein family HMM TIGR00398; match to protein family HMM TIGR00399 methionyl-tRNA synthetase	similar to GB:M57464, GB:X15262, GB:X12949, GB:D00617, SP:P07949, PID:337356, and PID:38275; identified by sequence similarity; putative methionyl-tRNA synthetase	Methionyl-tRNA synthetase	Methionyl-tRNA synthetase	Methionyl-tRNA synthetase	Methionyl-tRNA synthetase	Product confidence : probable Gene name confidence : putative predicted by Codon_usage predicted by Homology predicted by FrameD PROBABLE METHIONYL-TRNA SYNTHETASE (METHIONINE--TRNA LIGASE) PROTEIN	
MYCGE00020	Probable DNA-directed RNA polymerase subunit delta	DNA-directed RNA polymerase subunit delta	DNA-directed RNA polymerase subunit delta	
MYCGE00021	Fructose-bisphosphate aldolase	Fructose-bisphosphate/sedoheptulose-1,7-bisphosph ate aldolase	Fructose-bisphosphate aldolase	Fructose-bisphosphate aldolase class-II	Fructose-bisphosphate aldolase	Fructose-bisphosphate aldolase	Fructose-bisphosphate aldolase, class II	FbaA protein	Fructose-bisphosphate aldolase	Fructose-bisphosphate aldolase, class II	Fructose-bisphosphate aldolase	Fructose-bisphosphate aldolase	identified by match to protein family HMM PF01116; match to protein family HMM TIGR00167; match to protein family HMM TIGR01859 fructose-bisphosphate aldolase, class II	similar to GP:14026819; identified by sequence similarity; putative fructose-bisphosphate aldolase, class II	Fructose/tagatose bisphosphate aldolase	Fructose-bisphosphate aldolase	best DB hits: BLAST: swissprot:Q9XDP3; ALF_NOSCO FRUCTOSE-BISPHOSPHATE ALDOLASE -----; E=1e-121 swissprot:Q55664; ALF2_SYNY3 FRUCTOSE-BISPHOSPHATE ALDOLASE CLASS; E=1e-120 swissprot:Q56815; ALF_XANFL FRUCTOSE-BISPHOSPHATE ALDOLASE -----; E=1e-114 COG: sll0018; COG0191 Fructose/tagatose biphosphate aldolases; E=1e-121 PFAM: PF02775; Thiamine pyrophosphate enzyme,; E=0.27 PF01116; Fructose-bisphosphate aldolase; E=3.1e-164 fructose-1,6-bisphosphate aldolase	Fructose-bisphosphate aldolase, class II	FRUCTOSE-BISPHOSPHATE ALDOLASE	Fructose-bisphosphate aldolase	Fructose-bisphosphate aldolase	Fructose-bisphosphate aldolase	Fructose-1,6-biphosphate aldolase	Putative aldolase	CDS_ID OB3005 fructose-bisphosphate aldolase	FRUCTOSE-BISPHOSPHATE ALDOLASE	fructose-bisphosphate aldolase	Fructose-bisphosphate aldolase	Fructose-bisphosphate aldolase	
MYCGE00021	Fructose-bisphosphate aldolase	Fructose-bisphosphate/sedoheptulose-1,7-bisphosph ate aldolase	Fructose-bisphosphate aldolase	Fructose-bisphosphate aldolase class-II	Fructose-bisphosphate aldolase	Fructose-bisphosphate aldolase	Fructose-bisphosphate aldolase, class II	FbaA protein	Fructose-bisphosphate aldolase	Fructose-bisphosphate aldolase, class II	Fructose-bisphosphate aldolase	Fructose-bisphosphate aldolase	identified by match to protein family HMM PF01116; match to protein family HMM TIGR00167; match to protein family HMM TIGR01859 fructose-bisphosphate aldolase, class II	similar to GP:14026819; identified by sequence similarity; putative fructose-bisphosphate aldolase, class II	Fructose/tagatose bisphosphate aldolase	Fructose-bisphosphate aldolase	best DB hits: BLAST: swissprot:Q9XDP3; ALF_NOSCO FRUCTOSE-BISPHOSPHATE ALDOLASE -----; E=1e-121 swissprot:Q55664; ALF2_SYNY3 FRUCTOSE-BISPHOSPHATE ALDOLASE CLASS; E=1e-120 swissprot:Q56815; ALF_XANFL FRUCTOSE-BISPHOSPHATE ALDOLASE -----; E=1e-114 COG: sll0018; COG0191 Fructose/tagatose biphosphate aldolases; E=1e-121 PFAM: PF02775; Thiamine pyrophosphate enzyme,; E=0.27 PF01116; Fructose-bisphosphate aldolase; E=3.1e-164 fructose-1,6-bisphosphate aldolase	Fructose-bisphosphate aldolase, class II	FRUCTOSE-BISPHOSPHATE ALDOLASE	Fructose-bisphosphate aldolase	Fructose-bisphosphate aldolase	Fructose-bisphosphate aldolase	Fructose-1,6-biphosphate aldolase	Putative aldolase	CDS_ID OB3005 fructose-bisphosphate aldolase	FRUCTOSE-BISPHOSPHATE ALDOLASE	fructose-bisphosphate aldolase	Fructose-bisphosphate aldolase	Fructose-bisphosphate aldolase	
MYCGE00022	Probable GTP-binding protein MG024	GTP-dependent nucleic acid-binding protein engD	similar to uniprot|P38746 Saccharomyces cerevisiae YHL014c;	DEHA2G11110p;similar to uniprot|P38746 Saccharomyces cerevisiae YHL014C YLF2 Putative GTP-binding protein;	identified by match to PFAM protein family HMM PF01018 GTP-binding protein, YchF family	GTP-binding protein	GTP-binding protein	Putative GTP binding protein	Widely conserved hypothetical GTPase-like protein	Putative uncharacterized protein	Probable GTP-binding protein	Probable GTP-binding protein	Probable GTP-binding protein	GTP-binding protein, GTP1/OBG family	GTP-binding protein, YchF family	Probable GTP-binding protein	Putative GTP-binding protein	GTP-dependent nucleic acid-binding protein engD	Putative uncharacterized protein	Putative GTP-binding protein	Putative uncharacterized protein	Predicted GTPase	Putative uncharacterized protein	GTP-binding protein	Probable GTP-binding protein	GTP-binding protein	Putative ATP/GTP-binding protein	All0723 protein	GTP-binding protein YchF	
MYCGE00022	Probable GTP-binding protein MG024	GTP-dependent nucleic acid-binding protein engD	similar to uniprot|P38746 Saccharomyces cerevisiae YHL014c;	DEHA2G11110p;similar to uniprot|P38746 Saccharomyces cerevisiae YHL014C YLF2 Putative GTP-binding protein;	identified by match to PFAM protein family HMM PF01018 GTP-binding protein, YchF family	GTP-binding protein	GTP-binding protein	Putative GTP binding protein	Widely conserved hypothetical GTPase-like protein	Putative uncharacterized protein	Probable GTP-binding protein	Probable GTP-binding protein	Probable GTP-binding protein	GTP-binding protein, GTP1/OBG family	GTP-binding protein, YchF family	Probable GTP-binding protein	Putative GTP-binding protein	GTP-dependent nucleic acid-binding protein engD	Putative uncharacterized protein	Putative GTP-binding protein	Putative uncharacterized protein	Predicted GTPase	Putative uncharacterized protein	GTP-binding protein	Probable GTP-binding protein	GTP-binding protein	Putative ATP/GTP-binding protein	All0723 protein	GTP-binding protein YchF	
MYCGE00023	Uncharacterized glycosyltransferase MG025	Putative glycosyltransferase	Similar to Lactobacillus delbrueckii glycosyltransferase EpsJ SWALL:Q9F0B8 (EMBL:AF267127) (327 aa) fasta scores: E(): 9.9e-34, 39.06% id in 256 aa, and to Bacteroides thetaiotaomicron putative glycosyltransferase YibD BT3366 SWALL:AAO78472 (EMBL:AE016940) (336 aa) fasta scores: E(): 5.3e-54, 43.21% id in 324 aa, and to Enterococcus faecalis glycosyl transferase, group 2 family protein EF2170 SWALL:AAO81902 (EMBL:AE016953) (324 aa) fasta scores: E(): 3.5e-37, 41.51% id in 277 aa putative glycosyltransferase	polysaccharide biosynthesis protein, putative rhamnosyl transferase	Glycosyl transferase, group 2 family protein	Glycosyltransferase related enzyme	Glycosyl transferase, putative	
MYCGE00023	Uncharacterized glycosyltransferase MG025	Putative glycosyltransferase	Similar to Lactobacillus delbrueckii glycosyltransferase EpsJ SWALL:Q9F0B8 (EMBL:AF267127) (327 aa) fasta scores: E(): 9.9e-34, 39.06% id in 256 aa, and to Bacteroides thetaiotaomicron putative glycosyltransferase YibD BT3366 SWALL:AAO78472 (EMBL:AE016940) (336 aa) fasta scores: E(): 5.3e-54, 43.21% id in 324 aa, and to Enterococcus faecalis glycosyl transferase, group 2 family protein EF2170 SWALL:AAO81902 (EMBL:AE016953) (324 aa) fasta scores: E(): 3.5e-37, 41.51% id in 277 aa putative glycosyltransferase	polysaccharide biosynthesis protein, putative rhamnosyl transferase	Glycosyl transferase, group 2 family protein	Glycosyltransferase related enzyme	Glycosyl transferase, putative	
MYCGE00024	Elongation factor P	similar to GB:M24538, GB:M24539, GB:M24540, GB:M24541, GB:M21219, GB:M21220, GB:M21221, SP:P01225, PID:182762, PID:182767, PID:511854, GB:M24538, GB:M24539, GB:M24540, GB:M24541, GB:M21219, GB:M21220, GB:M21221, SP:P01225, PID:182762, PID:182767, PID:511854, GB:M24538, GB:M24539, GB:M24540, GB:M24541, GB:M21219, GB:M21220, GB:M21221, SP:P01225, PID:182762, PID:182767,  and PID:511854; identified by sequence similarity; putative translation elongation factor P	Elongation factor P	Elongation factor P	Elongation factor P	Elongation factor P	Elongation factor P	Elongation factor P	Elongation factor P-like protein	Elongation factor P	Elongation factor P	Elongation factor P	Elongation factor P	Elongation factor P	Elongation factor P	Elongation factor P	Elongation factor P	Elongation factor P 1	Elongation factor P	identified by match to protein family HMM PF01132; match to protein family HMM TIGR00038 translation elongation factor P	Elongation factor P 1	Elongation factor P-like protein	Elongation factor P	Elongation factor P	Elongation factor P	Elongation factor P	Product confidence : probable Gene name confidence : probable predicted by Codon_usage predicted by Homology predicted by FrameD PROBABLE ELONGATION FACTOR P PROTEIN	Elongation factor P	Elongation factor P	


MYCGE00026	Uncharacterized protein MG028	Putative uncharacterized protein	
MYCGE00027	Uncharacterized protein MG029	4-methyl-5(B-hydroxyethyl)-thiazole monophosphate biosynthesis enzyme	4-methyl-5(B-hydroxyethyl)-thiazole monophosphate biosynthesis enzyme	Putative uncharacterized protein MYPE1180	Putative intracellular protease/amidase and/or 4- methyl-5 (B-hydroxyethyl)-thiazole monophosphate biosynthesis protein	4-methyl-5(B-hydroxyethyl)-thiazol monophosphate biosynthesis enzyme	Putative uncharacterized protein	Putative uncharacterized protein	conserved hypothetical protein	4-methyl-5(B-hydroxyethyl)-thiazole monophosphate biosynthesis enzyme	4-methyl-5(B-hydroxyethyl)-thiazole monophosphate biosynthesis enzyme	4-methyl-5(B-hydroxyethyl)-thiazole monophosphate biosynthesis enzyme	identified by sequence similarity; putative; ORF located using Blastx; COG0693 conserved hypothetical protein	identified by sequence similarity; putative; ORF located using Blastx; COG0693 conserved hypothetical protein	identified by sequence similarity; putative; ORF located using Blastx; COG0693 conserved hypothetical protein	DJ-1 family protein	DJ-1 family protein identified by match to protein family HMM PF01965; match to protein family HMM TIGR01383	DJ-1 family protein identified by match to protein family HMM PF01965; match to protein family HMM TIGR01383	Transcription regulator, DJ-1/PfpI family intracellular protease cytoplasmic protein	Transcription regulator, DJ-1/PfpI family intracellular protease cytoplasmic protein	4-methyl-5(B-hydroxyethyl)-thiazole monophosphate biosynthesis enzyme identified by match to protein family HMM PF01965; match to protein family HMM TIGR01383	Putative intracellular protease/amidase	4-methyl-5(B-hydroxyethyl)-thiazole monophosphate biosynthesis protein, putative	4-methyl-5(B-hydroxyethyl)-thiazol monophosphate biosynthesis enzyme	4-methyl-5(Beta-hydroxyethyl)-thiazole monophosphate synthesis protein	4-methyl-5(B-hydroxyethyl)-thiazole monophosphate biosynthesis enzyme	4-methyl-5(Beta-hydroxyethyl)-thiazole monophosphate synthesis protein ThiJ	DJ-1 family protein	DJ-1 family protein	
MYCGE00026	Uncharacterized protein MG028	Putative uncharacterized protein	
MYCGE00028	Uracil phosphoribosyltransferase	Uracil phosphoribosyltransferase	Probable uracil phosphoribosyltransferase	Probable uracil phosphoribosyltransferase	identified by match to TIGR protein family HMM TIGR01744 uracil phosphoribosyltransferase	Uracil phosphoribosyltransferase	Uracil phosphoribosyltransferase	Uracil phosphoribosyltransferase	Uracil phosphoribosyltransferase	Probable uracil phosphoribosyltransferase	Probable uracil phosphoribosyltransferase	Probable uracil phosphoribosyltransferase	hypothetical uracil phosphoribosyltransferase	Uracil phosphoribosyltransferase	Uracil phosphoribosyltransferase	Uracil phosphoribosyltransferase	Uracil phosphoribosyltransferase	Uracil phosphoribosyltransferase	Uracil phosphoribosyltransferase	Uracil phosphoribosyltransferase	Uracil phosphoribosyltransferase	Uracil phosphoribosyltransferase	Uracil phosphoribosyltransferase	Uracil phosphoribosyltransferase	Uracil phosphoribosyltransferase	Uracil phosphoribosyltransferase	Uracil phosphoribosyltransferase	Uracil phosphoribosyltransferase	Uracil phosphoribosyltransferase	
MYCGE00029	DNA polymerase III polC-type	DNA polymerase III polC-type	DNA polymerase III, alpha subunit, Gram-positive type	DNA polymerase III polC-type	DNA polymerase III, alpha subunit, Gram-positive type	DNA polymerase III polC-type	DNA polymerase III polC-type	DNA polymerase III, alpha subunit	DNA polymerase III polC-type	DNA polymerase III alpha subunit	DNA polymerase III alpha subunit	DNA polymerase III polC-type	DNA-directed DNA polymerase III alpha chain	DNA polymerase III polC-type	DNA polymerase III subunit alpha	DNA polymerase III alpha subunit	DNA polymerase III polC-type	CDS_ID OB1593 DNA-directed DNA polymerase III alpha chain	DNA polymerase III polC-type	DNA polymerase III alpha subunit	DNA polymerase III	DNA polymerase III polC-type	DNA polymerase III alpha subunit	DNA polymerase III, alpha subunit, Gram-positive type	DNA polymerase III polC-type	DNA polymerase III polC-type	DNA polymerase III polC-type	PolC	DNA polymerase III, alpha chain	
MYCGE00029	DNA polymerase III polC-type	DNA polymerase III polC-type	DNA polymerase III, alpha subunit, Gram-positive type	DNA polymerase III polC-type	DNA polymerase III, alpha subunit, Gram-positive type	DNA polymerase III polC-type	DNA polymerase III polC-type	DNA polymerase III, alpha subunit	DNA polymerase III polC-type	DNA polymerase III alpha subunit	DNA polymerase III alpha subunit	DNA polymerase III polC-type	DNA-directed DNA polymerase III alpha chain	DNA polymerase III polC-type	DNA polymerase III subunit alpha	DNA polymerase III alpha subunit	DNA polymerase III polC-type	CDS_ID OB1593 DNA-directed DNA polymerase III alpha chain	DNA polymerase III polC-type	DNA polymerase III alpha subunit	DNA polymerase III	DNA polymerase III polC-type	DNA polymerase III alpha subunit	DNA polymerase III, alpha subunit, Gram-positive type	DNA polymerase III polC-type	DNA polymerase III polC-type	DNA polymerase III polC-type	PolC	DNA polymerase III, alpha chain	
MYCGE00029	DNA polymerase III polC-type	DNA polymerase III polC-type	DNA polymerase III, alpha subunit, Gram-positive type	DNA polymerase III polC-type	DNA polymerase III, alpha subunit, Gram-positive type	DNA polymerase III polC-type	DNA polymerase III polC-type	DNA polymerase III, alpha subunit	DNA polymerase III polC-type	DNA polymerase III alpha subunit	DNA polymerase III alpha subunit	DNA polymerase III polC-type	DNA-directed DNA polymerase III alpha chain	DNA polymerase III polC-type	DNA polymerase III subunit alpha	DNA polymerase III alpha subunit	DNA polymerase III polC-type	CDS_ID OB1593 DNA-directed DNA polymerase III alpha chain	DNA polymerase III polC-type	DNA polymerase III alpha subunit	DNA polymerase III	DNA polymerase III polC-type	DNA polymerase III alpha subunit	DNA polymerase III, alpha subunit, Gram-positive type	DNA polymerase III polC-type	DNA polymerase III polC-type	DNA polymerase III polC-type	PolC	DNA polymerase III, alpha chain	
MYCGE00029	DNA polymerase III polC-type	DNA polymerase III polC-type	DNA polymerase III, alpha subunit, Gram-positive type	DNA polymerase III polC-type	DNA polymerase III, alpha subunit, Gram-positive type	DNA polymerase III polC-type	DNA polymerase III polC-type	DNA polymerase III, alpha subunit	DNA polymerase III polC-type	DNA polymerase III alpha subunit	DNA polymerase III alpha subunit	DNA polymerase III polC-type	DNA-directed DNA polymerase III alpha chain	DNA polymerase III polC-type	DNA polymerase III subunit alpha	DNA polymerase III alpha subunit	DNA polymerase III polC-type	CDS_ID OB1593 DNA-directed DNA polymerase III alpha chain	DNA polymerase III polC-type	DNA polymerase III alpha subunit	DNA polymerase III	DNA polymerase III polC-type	DNA polymerase III alpha subunit	DNA polymerase III, alpha subunit, Gram-positive type	DNA polymerase III polC-type	DNA polymerase III polC-type	DNA polymerase III polC-type	PolC	DNA polymerase III, alpha chain	
MYCGE00029	DNA polymerase III polC-type	DNA polymerase III polC-type	DNA polymerase III, alpha subunit, Gram-positive type	DNA polymerase III polC-type	DNA polymerase III, alpha subunit, Gram-positive type	DNA polymerase III polC-type	DNA polymerase III polC-type	DNA polymerase III, alpha subunit	DNA polymerase III polC-type	DNA polymerase III alpha subunit	DNA polymerase III alpha subunit	DNA polymerase III polC-type	DNA-directed DNA polymerase III alpha chain	DNA polymerase III polC-type	DNA polymerase III subunit alpha	DNA polymerase III alpha subunit	DNA polymerase III polC-type	CDS_ID OB1593 DNA-directed DNA polymerase III alpha chain	DNA polymerase III polC-type	DNA polymerase III alpha subunit	DNA polymerase III	DNA polymerase III polC-type	DNA polymerase III alpha subunit	DNA polymerase III, alpha subunit, Gram-positive type	DNA polymerase III polC-type	DNA polymerase III polC-type	DNA polymerase III polC-type	PolC	DNA polymerase III, alpha chain	
MYCGE00029	DNA polymerase III polC-type	DNA polymerase III polC-type	DNA polymerase III, alpha subunit, Gram-positive type	DNA polymerase III polC-type	DNA polymerase III, alpha subunit, Gram-positive type	DNA polymerase III polC-type	DNA polymerase III polC-type	DNA polymerase III, alpha subunit	DNA polymerase III polC-type	DNA polymerase III alpha subunit	DNA polymerase III alpha subunit	DNA polymerase III polC-type	DNA-directed DNA polymerase III alpha chain	DNA polymerase III polC-type	DNA polymerase III subunit alpha	DNA polymerase III alpha subunit	DNA polymerase III polC-type	CDS_ID OB1593 DNA-directed DNA polymerase III alpha chain	DNA polymerase III polC-type	DNA polymerase III alpha subunit	DNA polymerase III	DNA polymerase III polC-type	DNA polymerase III alpha subunit	DNA polymerase III, alpha subunit, Gram-positive type	DNA polymerase III polC-type	DNA polymerase III polC-type	DNA polymerase III polC-type	PolC	DNA polymerase III, alpha chain	
MYCGE00029	DNA polymerase III polC-type	DNA polymerase III polC-type	DNA polymerase III, alpha subunit, Gram-positive type	DNA polymerase III polC-type	DNA polymerase III, alpha subunit, Gram-positive type	DNA polymerase III polC-type	DNA polymerase III polC-type	DNA polymerase III, alpha subunit	DNA polymerase III polC-type	DNA polymerase III alpha subunit	DNA polymerase III alpha subunit	DNA polymerase III polC-type	DNA-directed DNA polymerase III alpha chain	DNA polymerase III polC-type	DNA polymerase III subunit alpha	DNA polymerase III alpha subunit	DNA polymerase III polC-type	CDS_ID OB1593 DNA-directed DNA polymerase III alpha chain	DNA polymerase III polC-type	DNA polymerase III alpha subunit	DNA polymerase III	DNA polymerase III polC-type	DNA polymerase III alpha subunit	DNA polymerase III, alpha subunit, Gram-positive type	DNA polymerase III polC-type	DNA polymerase III polC-type	DNA polymerase III polC-type	PolC	DNA polymerase III, alpha chain	
MYCGE00029	DNA polymerase III polC-type	DNA polymerase III polC-type	DNA polymerase III, alpha subunit, Gram-positive type	DNA polymerase III polC-type	DNA polymerase III, alpha subunit, Gram-positive type	DNA polymerase III polC-type	DNA polymerase III polC-type	DNA polymerase III, alpha subunit	DNA polymerase III polC-type	DNA polymerase III alpha subunit	DNA polymerase III alpha subunit	DNA polymerase III polC-type	DNA-directed DNA polymerase III alpha chain	DNA polymerase III polC-type	DNA polymerase III subunit alpha	DNA polymerase III alpha subunit	DNA polymerase III polC-type	CDS_ID OB1593 DNA-directed DNA polymerase III alpha chain	DNA polymerase III polC-type	DNA polymerase III alpha subunit	DNA polymerase III	DNA polymerase III polC-type	DNA polymerase III alpha subunit	DNA polymerase III, alpha subunit, Gram-positive type	DNA polymerase III polC-type	DNA polymerase III polC-type	DNA polymerase III polC-type	PolC	DNA polymerase III, alpha chain	
MYCGE00029	DNA polymerase III polC-type	DNA polymerase III polC-type	DNA polymerase III, alpha subunit, Gram-positive type	DNA polymerase III polC-type	DNA polymerase III, alpha subunit, Gram-positive type	DNA polymerase III polC-type	DNA polymerase III polC-type	DNA polymerase III, alpha subunit	DNA polymerase III polC-type	DNA polymerase III alpha subunit	DNA polymerase III alpha subunit	DNA polymerase III polC-type	DNA-directed DNA polymerase III alpha chain	DNA polymerase III polC-type	DNA polymerase III subunit alpha	DNA polymerase III alpha subunit	DNA polymerase III polC-type	CDS_ID OB1593 DNA-directed DNA polymerase III alpha chain	DNA polymerase III polC-type	DNA polymerase III alpha subunit	DNA polymerase III	DNA polymerase III polC-type	DNA polymerase III alpha subunit	DNA polymerase III, alpha subunit, Gram-positive type	DNA polymerase III polC-type	DNA polymerase III polC-type	DNA polymerase III polC-type	PolC	DNA polymerase III, alpha chain	


MYCGE00031	Probable glycerol uptake facilitator protein	Glycerol uptake facilitator-like protein in Mip family	Glycerol uptake facilitator protein	Probable glycerol uptake facilitator protein	Glycerol uptake facilitator protein	Glycerol uptake facilitator protein	Glycerol uptake facilitator protein	Glycerol uptake facilitator protein	Putative glycerol uptake facilitator protein	Glycerol uptake facilitator protein	identified by match to protein family HMM PF00230; match to protein family HMM TIGR00861 glycerol uptake facilitator protein	PMID: 8436953 best DB hits: BLAST: swissprot:Q9X1E3; GLPF_THEMA PROBABLE GLYCEROL UPTAKE FACILITATOR; E=3e-37 swissprot:P18156; GLPF_BACSU GLYCEROL UPTAKE FACILITATOR PROTEIN; E=4e-33 ddbj:BAB04811.1; (AP001510) glycerol uptake facilitator [Bacillus; E=5e-33 COG: TM1429; COG0580 Glycerol uptake facilitator and related permeases; E=3e-38 PFAM: PF00230; Major intrinsic protein; E=6.1e-57 probable glycerol uptake facilitator protein	Glycerol uptake facilitator protein	glycerol uptake facilitator	Putative glycerol uptake facilitator	Glycerol uptake facilitator protein	Glycerol uptake facilitator protein	Glycerol uptake facilitator protein	CDS_ID OB2476 glycerol uptake facilitator	GLYCEROL UPTAKE FACILITATOR PROTEIN	Putative tonoplast intrinsic protein	Glycerol uptake facilitator protein, GLPF	Glycerol uptake facilitator protein	Glycerol uptake facilitator	Glycerol uptake facilitator protein	SCI52.01, glpF, probable glycerol uptake facilitator protein, len: 264 aa; N-terminal region identical to previously sequenced SW:GLPF_STRCO (EMBL:X14188) Streptomyces coelicolor probable glycerol uptake facilitator protein (fragment) GlpF or GylA, 80 aa, and similar to SW:GLPF_BACSU (EMBL:M99611) Bacillus subtilis glycerol uptake facilitator protein GlpF, 274 aa; fasta scores: opt: 520 Z-score: 611.2 bits: 120.8 E(): 1.8e-26; 51.163% identity in 258 aa overlap. Contains Pfam match to entry PF00230 MIP, Major intrinsic protein and match to Prosite entry PS00221 MIP family signature. Also contains possible hydrophobic membrane spanning regions putative glycerol uptake facilitator protein	Glycerol uptake facilitator and related permeases	Glycerol uptake facilitator protein	Glycerol uptake facilitator	
MYCGE00032	Thymidine kinase	Thymidine kinase	Thymidine kinase	Thymidine kinase related protein	Thymidine kinase	Thymidine kinase	Thymidine kinase	Thymidine kinase	Thymidine kinase	Thymidine kinase	Thymidine kinase	identified by match to protein family HMM PF00265 thymidine kinase	Thymidine kinase	Thymidine kinase	Thymidine kinase	Thymidine kinase	thymidine kinase	Thymidine kinase	Thymidine kinase	CDS_ID OB2999 thymidine kinase	Thymidine kinase	Thymidine kinase	Thymidine kinase	Thymidine kinase	Thymidine kinase	Thymidine kinase	Thymidine kinase	Thymidine kinase	Thymidine kinase	
MYCGE00031	Probable glycerol uptake facilitator protein	Glycerol uptake facilitator-like protein in Mip family	Glycerol uptake facilitator protein	Probable glycerol uptake facilitator protein	Glycerol uptake facilitator protein	Glycerol uptake facilitator protein	Glycerol uptake facilitator protein	Glycerol uptake facilitator protein	Putative glycerol uptake facilitator protein	Glycerol uptake facilitator protein	identified by match to protein family HMM PF00230; match to protein family HMM TIGR00861 glycerol uptake facilitator protein	PMID: 8436953 best DB hits: BLAST: swissprot:Q9X1E3; GLPF_THEMA PROBABLE GLYCEROL UPTAKE FACILITATOR; E=3e-37 swissprot:P18156; GLPF_BACSU GLYCEROL UPTAKE FACILITATOR PROTEIN; E=4e-33 ddbj:BAB04811.1; (AP001510) glycerol uptake facilitator [Bacillus; E=5e-33 COG: TM1429; COG0580 Glycerol uptake facilitator and related permeases; E=3e-38 PFAM: PF00230; Major intrinsic protein; E=6.1e-57 probable glycerol uptake facilitator protein	Glycerol uptake facilitator protein	glycerol uptake facilitator	Putative glycerol uptake facilitator	Glycerol uptake facilitator protein	Glycerol uptake facilitator protein	Glycerol uptake facilitator protein	CDS_ID OB2476 glycerol uptake facilitator	GLYCEROL UPTAKE FACILITATOR PROTEIN	Putative tonoplast intrinsic protein	Glycerol uptake facilitator protein, GLPF	Glycerol uptake facilitator protein	Glycerol uptake facilitator	Glycerol uptake facilitator protein	SCI52.01, glpF, probable glycerol uptake facilitator protein, len: 264 aa; N-terminal region identical to previously sequenced SW:GLPF_STRCO (EMBL:X14188) Streptomyces coelicolor probable glycerol uptake facilitator protein (fragment) GlpF or GylA, 80 aa, and similar to SW:GLPF_BACSU (EMBL:M99611) Bacillus subtilis glycerol uptake facilitator protein GlpF, 274 aa; fasta scores: opt: 520 Z-score: 611.2 bits: 120.8 E(): 1.8e-26; 51.163% identity in 258 aa overlap. Contains Pfam match to entry PF00230 MIP, Major intrinsic protein and match to Prosite entry PS00221 MIP family signature. Also contains possible hydrophobic membrane spanning regions putative glycerol uptake facilitator protein	Glycerol uptake facilitator and related permeases	Glycerol uptake facilitator protein	Glycerol uptake facilitator	
MYCGE00033	Histidyl-tRNA synthetase	Histidyl-tRNA synthetase	Histidyl-tRNA synthetase	Histidyl-tRNA synthetase	Histidyl-tRNA synthetase	Histidyl-tRNA synthetase	Histidyl-tRNA synthetase	similar to SP:P13429, GB:X16664, PID:42956, PID:967127,  and PID:264034; identified by sequence similarity; putative histidyl-tRNA synthetase	Histidyl-tRNA synthetase	Histidyl-tRNA synthetase	Histidyl-tRNA synthetase	Histidyl-tRNA synthetase	Histidyl-tRNA synthetase	Histidyl-tRNA synthetase	Histidyl-tRNA synthetase	hypothetical histidyl-tRNA synthetase	Histidyl-tRNA synthetase	Histidyl-tRNA synthetase	Histidyl-tRNA synthetase	Histidyl-tRNA synthetase	Histidyl-tRNA synthetase	Histidyl-tRNA synthetase	Histidyl-tRNA synthetase	Histidyl-tRNA synthetase	Histidyl-tRNA synthetase	Histidyl-tRNA synthetase	Histidyl-tRNA synthetase	Histidyl-tRNA synthetase	Histidyl-tRNA synthetase	
MYCGE00033	Histidyl-tRNA synthetase	Histidyl-tRNA synthetase	Histidyl-tRNA synthetase	Histidyl-tRNA synthetase	Histidyl-tRNA synthetase	Histidyl-tRNA synthetase	Histidyl-tRNA synthetase	similar to SP:P13429, GB:X16664, PID:42956, PID:967127,  and PID:264034; identified by sequence similarity; putative histidyl-tRNA synthetase	Histidyl-tRNA synthetase	Histidyl-tRNA synthetase	Histidyl-tRNA synthetase	Histidyl-tRNA synthetase	Histidyl-tRNA synthetase	Histidyl-tRNA synthetase	Histidyl-tRNA synthetase	hypothetical histidyl-tRNA synthetase	Histidyl-tRNA synthetase	Histidyl-tRNA synthetase	Histidyl-tRNA synthetase	Histidyl-tRNA synthetase	Histidyl-tRNA synthetase	Histidyl-tRNA synthetase	Histidyl-tRNA synthetase	Histidyl-tRNA synthetase	Histidyl-tRNA synthetase	Histidyl-tRNA synthetase	Histidyl-tRNA synthetase	Histidyl-tRNA synthetase	Histidyl-tRNA synthetase	
MYCGE00033	Histidyl-tRNA synthetase	Histidyl-tRNA synthetase	Histidyl-tRNA synthetase	Histidyl-tRNA synthetase	Histidyl-tRNA synthetase	Histidyl-tRNA synthetase	Histidyl-tRNA synthetase	similar to SP:P13429, GB:X16664, PID:42956, PID:967127,  and PID:264034; identified by sequence similarity; putative histidyl-tRNA synthetase	Histidyl-tRNA synthetase	Histidyl-tRNA synthetase	Histidyl-tRNA synthetase	Histidyl-tRNA synthetase	Histidyl-tRNA synthetase	Histidyl-tRNA synthetase	Histidyl-tRNA synthetase	hypothetical histidyl-tRNA synthetase	Histidyl-tRNA synthetase	Histidyl-tRNA synthetase	Histidyl-tRNA synthetase	Histidyl-tRNA synthetase	Histidyl-tRNA synthetase	Histidyl-tRNA synthetase	Histidyl-tRNA synthetase	Histidyl-tRNA synthetase	Histidyl-tRNA synthetase	Histidyl-tRNA synthetase	Histidyl-tRNA synthetase	Histidyl-tRNA synthetase	Histidyl-tRNA synthetase	
MYCGE00034	Aspartyl-tRNA synthetase	Aspartyl-tRNA synthetase	similar to uniprot|P15179 Saccharomyces cerevisiae YPL104w MSD1;	Aspartyl-tRNA synthetase	NEQ535	similar to SP:P13429, GB:X16664, PID:42956, PID:967127,  and PID:264034; identified by sequence similarity; putative aspartyl-tRNA synthetase	Aspartyl-tRNA synthetase	Aspartyl-tRNA synthetase	Aspartyl-tRNA synthetase	Aspartyl-tRNA synthetase	Aspartyl-tRNA synthetase	Aspartyl-tRNA synthetase	Aspartyl-tRNA synthetase	Aspartyl-tRNA synthetase	Aspartyl-tRNA synthetase	Aspartyl-tRNA synthetase	Aspartyl-tRNA synthetase	Aspartyl-tRNA synthetase	Aspartyl-tRNA synthetase	Aspartyl-tRNA synthetase	Aspartyl-tRNA synthetase	Aspartyl-tRNA synthetase	Aspartyl-tRNA synthetase	Aspartyl-tRNA synthetase	Aspartyl-tRNA synthetase	Aspartyl-tRNA synthetase	Aspartyl-tRNA synthetase	Aspartyl-tRNA synthetase	Aspartyl-tRNA synthetase	
MYCGE00034	Aspartyl-tRNA synthetase	Aspartyl-tRNA synthetase	similar to uniprot|P15179 Saccharomyces cerevisiae YPL104w MSD1;	Aspartyl-tRNA synthetase	NEQ535	similar to SP:P13429, GB:X16664, PID:42956, PID:967127,  and PID:264034; identified by sequence similarity; putative aspartyl-tRNA synthetase	Aspartyl-tRNA synthetase	Aspartyl-tRNA synthetase	Aspartyl-tRNA synthetase	Aspartyl-tRNA synthetase	Aspartyl-tRNA synthetase	Aspartyl-tRNA synthetase	Aspartyl-tRNA synthetase	Aspartyl-tRNA synthetase	Aspartyl-tRNA synthetase	Aspartyl-tRNA synthetase	Aspartyl-tRNA synthetase	Aspartyl-tRNA synthetase	Aspartyl-tRNA synthetase	Aspartyl-tRNA synthetase	Aspartyl-tRNA synthetase	Aspartyl-tRNA synthetase	Aspartyl-tRNA synthetase	Aspartyl-tRNA synthetase	Aspartyl-tRNA synthetase	Aspartyl-tRNA synthetase	Aspartyl-tRNA synthetase	Aspartyl-tRNA synthetase	Aspartyl-tRNA synthetase	
MYCGE00034	Aspartyl-tRNA synthetase	Aspartyl-tRNA synthetase	similar to uniprot|P15179 Saccharomyces cerevisiae YPL104w MSD1;	Aspartyl-tRNA synthetase	NEQ535	similar to SP:P13429, GB:X16664, PID:42956, PID:967127,  and PID:264034; identified by sequence similarity; putative aspartyl-tRNA synthetase	Aspartyl-tRNA synthetase	Aspartyl-tRNA synthetase	Aspartyl-tRNA synthetase	Aspartyl-tRNA synthetase	Aspartyl-tRNA synthetase	Aspartyl-tRNA synthetase	Aspartyl-tRNA synthetase	Aspartyl-tRNA synthetase	Aspartyl-tRNA synthetase	Aspartyl-tRNA synthetase	Aspartyl-tRNA synthetase	Aspartyl-tRNA synthetase	Aspartyl-tRNA synthetase	Aspartyl-tRNA synthetase	Aspartyl-tRNA synthetase	Aspartyl-tRNA synthetase	Aspartyl-tRNA synthetase	Aspartyl-tRNA synthetase	Aspartyl-tRNA synthetase	Aspartyl-tRNA synthetase	Aspartyl-tRNA synthetase	Aspartyl-tRNA synthetase	Aspartyl-tRNA synthetase	
MYCGE00035	Uncharacterized protein MG037	Putative uncharacterized protein	Pre-B cell enhancing factor-related protein	Putative uncharacterized protein	PncB	Probable nicotinate phosphoribosyltransferase- related protein	similar to pre-B cell enhancing factor	identified by sequence similarity; putative; ORF located using Blastx/Glimmer/Genemark pre-B cell enhancing factor related protein	Pre-B cell enhancing factor related protein	Evidence 3 : Function proposed based on presence of conserved amino acid motif, structural feature or limited homolgy; Product type pe : putative enzyme putative nicotinamide phosphoribosyl transferase	Similar to Q8P596 Pre-B cell enhancing factor related protein from Xanthomonas campestris (468 aa).  FASTA: opt: 1453 Z-score: 1660.8 E(): 1.2e-84 Smith-Waterman score: 1453; 49.260 identity in 473 aa overlap ORF ftt1534c conserved hypothetical protein	pre-B cell enhancing factor related protein	nicotinamide phosphoribosyl transferase	Nicotinate phosphoribosyltransferase and related	predicted nicotinate phosphoribosyltransferase COG1488, pfam04095, cd01569	transcript_id=ENSOCUT00000013422	Nicotinate phosphoribosyltransferase and related	Nicotinic acid phosphoribosyltransferase COG1488	transcript_id=ENSETET00000010239	nicotinate phosphoribosyltransferase	transcript_id=ENSGACT00000015385	pre-B cell enhancing factor related protein identified by sequence similarity; putative; ORF located using Blastx/Glimmer/GeneHacker	Nicotinate phosphoribosyltransferase and related	conserved hypothetical protein Similar to Q8P596 Pre-B cell enhancing factor related protein from Xanthomonas campestris (468 aa).  FASTA: opt: 1453 Z-score: 1660.8 E(): 1.2e-84 Smith-Waterman score: 1453; 49.260 identity in 473 aa overlap ORF ftt1534c	Nicotinate phosphoribosyltransferase and related PFAM: Nicotinate phosphoribosyltransferase and related KEGG: bur:Bcep18194_B0826 hypothetical protein	nicotinamide phosphoribosyl transferase family protein	Nicotinate phosphoribosyltransferase	Nicotinic acid phosphoribosyltransferase	nicotinamide phosphoribosyltransferase identified by match to protein family HMM PF04095	
MYCGE00035	Uncharacterized protein MG037	Putative uncharacterized protein	Pre-B cell enhancing factor-related protein	Putative uncharacterized protein	PncB	Probable nicotinate phosphoribosyltransferase- related protein	similar to pre-B cell enhancing factor	identified by sequence similarity; putative; ORF located using Blastx/Glimmer/Genemark pre-B cell enhancing factor related protein	Pre-B cell enhancing factor related protein	Evidence 3 : Function proposed based on presence of conserved amino acid motif, structural feature or limited homolgy; Product type pe : putative enzyme putative nicotinamide phosphoribosyl transferase	Similar to Q8P596 Pre-B cell enhancing factor related protein from Xanthomonas campestris (468 aa).  FASTA: opt: 1453 Z-score: 1660.8 E(): 1.2e-84 Smith-Waterman score: 1453; 49.260 identity in 473 aa overlap ORF ftt1534c conserved hypothetical protein	pre-B cell enhancing factor related protein	nicotinamide phosphoribosyl transferase	Nicotinate phosphoribosyltransferase and related	predicted nicotinate phosphoribosyltransferase COG1488, pfam04095, cd01569	transcript_id=ENSOCUT00000013422	Nicotinate phosphoribosyltransferase and related	Nicotinic acid phosphoribosyltransferase COG1488	transcript_id=ENSETET00000010239	nicotinate phosphoribosyltransferase	transcript_id=ENSGACT00000015385	pre-B cell enhancing factor related protein identified by sequence similarity; putative; ORF located using Blastx/Glimmer/GeneHacker	Nicotinate phosphoribosyltransferase and related	conserved hypothetical protein Similar to Q8P596 Pre-B cell enhancing factor related protein from Xanthomonas campestris (468 aa).  FASTA: opt: 1453 Z-score: 1660.8 E(): 1.2e-84 Smith-Waterman score: 1453; 49.260 identity in 473 aa overlap ORF ftt1534c	Nicotinate phosphoribosyltransferase and related PFAM: Nicotinate phosphoribosyltransferase and related KEGG: bur:Bcep18194_B0826 hypothetical protein	nicotinamide phosphoribosyl transferase family protein	Nicotinate phosphoribosyltransferase	Nicotinic acid phosphoribosyltransferase	nicotinamide phosphoribosyltransferase identified by match to protein family HMM PF04095	
MYCGE00036	Glycerol kinase	Glycerol kinase	Glycerol kinase	Glycerol kinase	Glycerol kinase	Putative glycerol kinase	Probable glycerol kinase	Glycerol kinase	Glycerol kinase	Glycerol kinase	Glycerol kinase	Glycerol kinase	Glycerol kinase	Glycerol kinase 1	Glycerol kinase 2	Glycerol kinase	Glycerol kinase	Glycerol kinase	Glycerol kinase	Glycerol kinase	Glycerol kinase	Glycerol kinase	Glycerol kinase	Glycerol kinase	Glycerol kinase	Glycerol kinase	Glycerol kinase	putative ATP:glycerol 3-phosphotransferase (Glycerokinase)(GK)	Glycerol kinase	
MYCGE00035	Uncharacterized protein MG037	Putative uncharacterized protein	Pre-B cell enhancing factor-related protein	Putative uncharacterized protein	PncB	Probable nicotinate phosphoribosyltransferase- related protein	similar to pre-B cell enhancing factor	identified by sequence similarity; putative; ORF located using Blastx/Glimmer/Genemark pre-B cell enhancing factor related protein	Pre-B cell enhancing factor related protein	Evidence 3 : Function proposed based on presence of conserved amino acid motif, structural feature or limited homolgy; Product type pe : putative enzyme putative nicotinamide phosphoribosyl transferase	Similar to Q8P596 Pre-B cell enhancing factor related protein from Xanthomonas campestris (468 aa).  FASTA: opt: 1453 Z-score: 1660.8 E(): 1.2e-84 Smith-Waterman score: 1453; 49.260 identity in 473 aa overlap ORF ftt1534c conserved hypothetical protein	pre-B cell enhancing factor related protein	nicotinamide phosphoribosyl transferase	Nicotinate phosphoribosyltransferase and related	predicted nicotinate phosphoribosyltransferase COG1488, pfam04095, cd01569	transcript_id=ENSOCUT00000013422	Nicotinate phosphoribosyltransferase and related	Nicotinic acid phosphoribosyltransferase COG1488	transcript_id=ENSETET00000010239	nicotinate phosphoribosyltransferase	transcript_id=ENSGACT00000015385	pre-B cell enhancing factor related protein identified by sequence similarity; putative; ORF located using Blastx/Glimmer/GeneHacker	Nicotinate phosphoribosyltransferase and related	conserved hypothetical protein Similar to Q8P596 Pre-B cell enhancing factor related protein from Xanthomonas campestris (468 aa).  FASTA: opt: 1453 Z-score: 1660.8 E(): 1.2e-84 Smith-Waterman score: 1453; 49.260 identity in 473 aa overlap ORF ftt1534c	Nicotinate phosphoribosyltransferase and related PFAM: Nicotinate phosphoribosyltransferase and related KEGG: bur:Bcep18194_B0826 hypothetical protein	nicotinamide phosphoribosyl transferase family protein	Nicotinate phosphoribosyltransferase	Nicotinic acid phosphoribosyltransferase	nicotinamide phosphoribosyltransferase identified by match to protein family HMM PF04095	
MYCGE00036	Glycerol kinase	Glycerol kinase	Glycerol kinase	Glycerol kinase	Glycerol kinase	Putative glycerol kinase	Probable glycerol kinase	Glycerol kinase	Glycerol kinase	Glycerol kinase	Glycerol kinase	Glycerol kinase	Glycerol kinase	Glycerol kinase 1	Glycerol kinase 2	Glycerol kinase	Glycerol kinase	Glycerol kinase	Glycerol kinase	Glycerol kinase	Glycerol kinase	Glycerol kinase	Glycerol kinase	Glycerol kinase	Glycerol kinase	Glycerol kinase	Glycerol kinase	putative ATP:glycerol 3-phosphotransferase (Glycerokinase)(GK)	Glycerol kinase	
MYCGE00036	Glycerol kinase	Glycerol kinase	Glycerol kinase	Glycerol kinase	Glycerol kinase	Putative glycerol kinase	Probable glycerol kinase	Glycerol kinase	Glycerol kinase	Glycerol kinase	Glycerol kinase	Glycerol kinase	Glycerol kinase	Glycerol kinase 1	Glycerol kinase 2	Glycerol kinase	Glycerol kinase	Glycerol kinase	Glycerol kinase	Glycerol kinase	Glycerol kinase	Glycerol kinase	Glycerol kinase	Glycerol kinase	Glycerol kinase	Glycerol kinase	Glycerol kinase	putative ATP:glycerol 3-phosphotransferase (Glycerokinase)(GK)	Glycerol kinase	
MYCGE00036	Glycerol kinase	Glycerol kinase	Glycerol kinase	Glycerol kinase	Glycerol kinase	Putative glycerol kinase	Probable glycerol kinase	Glycerol kinase	Glycerol kinase	Glycerol kinase	Glycerol kinase	Glycerol kinase	Glycerol kinase	Glycerol kinase 1	Glycerol kinase 2	Glycerol kinase	Glycerol kinase	Glycerol kinase	Glycerol kinase	Glycerol kinase	Glycerol kinase	Glycerol kinase	Glycerol kinase	Glycerol kinase	Glycerol kinase	Glycerol kinase	Glycerol kinase	putative ATP:glycerol 3-phosphotransferase (Glycerokinase)(GK)	Glycerol kinase	
MYCGE00037	Uncharacterized protein MG039	DEHA2G21252p;similar to CA0218|IPF15294 Candida albicans IPF15294;	Putative uncharacterized protein	Anaerobic glycerol 3-phosphate dehydrogenase	Glycerol-3-phosphate dehydrogenase	Putative uncharacterized protein	Putative uncharacterized protein	Predicted dehydrogenase	Putative GAB DTP gene cluster repressor	Alr2826 protein	Putative glycine oxidase	Sarcosine oxidase beta subunit	Sarcosine oxidase, beta subunit	Putative FAD dependent oxidoreductase	hypothetical dehydrogenase	Hypothetical protein ygaF	identified by match to protein family HMM PF01266 glycine oxidase, putative	similar to GP:15139973; identified by sequence similarity; putative conserved hypothetical protein	Transcriptional regulator, putative	Putative conserved exported protein	Putative conserved exported protein	Putative conserved exported protein	hypothetical protein	hypothetical conserved protein	Putative uncharacterized protein	Oxidoreductase, FAD-binding family protein	Glycerol-3-phosphate dehydrogenase	AMINOBUTYRALDEHYDE DEHYDROGENASE	Glycerol-3-phosphate dehydrogenase	
MYCGE00037	Uncharacterized protein MG039	DEHA2G21252p;similar to CA0218|IPF15294 Candida albicans IPF15294;	Putative uncharacterized protein	Anaerobic glycerol 3-phosphate dehydrogenase	Glycerol-3-phosphate dehydrogenase	Putative uncharacterized protein	Putative uncharacterized protein	Predicted dehydrogenase	Putative GAB DTP gene cluster repressor	Alr2826 protein	Putative glycine oxidase	Sarcosine oxidase beta subunit	Sarcosine oxidase, beta subunit	Putative FAD dependent oxidoreductase	hypothetical dehydrogenase	Hypothetical protein ygaF	identified by match to protein family HMM PF01266 glycine oxidase, putative	similar to GP:15139973; identified by sequence similarity; putative conserved hypothetical protein	Transcriptional regulator, putative	Putative conserved exported protein	Putative conserved exported protein	Putative conserved exported protein	hypothetical protein	hypothetical conserved protein	Putative uncharacterized protein	Oxidoreductase, FAD-binding family protein	Glycerol-3-phosphate dehydrogenase	AMINOBUTYRALDEHYDE DEHYDROGENASE	Glycerol-3-phosphate dehydrogenase	
MYCGE00037	Uncharacterized protein MG039	DEHA2G21252p;similar to CA0218|IPF15294 Candida albicans IPF15294;	Putative uncharacterized protein	Anaerobic glycerol 3-phosphate dehydrogenase	Glycerol-3-phosphate dehydrogenase	Putative uncharacterized protein	Putative uncharacterized protein	Predicted dehydrogenase	Putative GAB DTP gene cluster repressor	Alr2826 protein	Putative glycine oxidase	Sarcosine oxidase beta subunit	Sarcosine oxidase, beta subunit	Putative FAD dependent oxidoreductase	hypothetical dehydrogenase	Hypothetical protein ygaF	identified by match to protein family HMM PF01266 glycine oxidase, putative	similar to GP:15139973; identified by sequence similarity; putative conserved hypothetical protein	Transcriptional regulator, putative	Putative conserved exported protein	Putative conserved exported protein	Putative conserved exported protein	hypothetical protein	hypothetical conserved protein	Putative uncharacterized protein	Oxidoreductase, FAD-binding family protein	Glycerol-3-phosphate dehydrogenase	AMINOBUTYRALDEHYDE DEHYDROGENASE	Glycerol-3-phosphate dehydrogenase	
MYCGE00038	Uncharacterized lipoprotein MG040 precursor	Putative lipoprotein	Macrophage-activating lipoprotein-like protein	
MYCGE00038	Uncharacterized lipoprotein MG040 precursor	Putative lipoprotein	Macrophage-activating lipoprotein-like protein	
MYCGE00038	Uncharacterized lipoprotein MG040 precursor	Putative lipoprotein	Macrophage-activating lipoprotein-like protein	
MYCGE00038	Uncharacterized lipoprotein MG040 precursor	Putative lipoprotein	Macrophage-activating lipoprotein-like protein	
MYCGE00039	Phosphocarrier protein HPr	Phosphocarrier protein HPr	Phosphocarrier protein	Phosphocarrier protein HPr	Phosphocarrier protein HPr	Phosphocarrier protein HPr	Phosphocarrier protein HPr	Phosphocarrier protein HPr	Phosphocarrier protein HPr	identified by match to protein family HMM PF00381; match to protein family HMM TIGR01003 phosphocarrier protein HPr	phosphocarrier protein (histidine-containing protein)	Putative phosphotransferase system phosphohistidine-containing protein	Putative uncharacterized protein	Phosphocarrier HPr protein	Phosphocarrier protein Hpr	Phosphocarrier protein HPr	CDS_ID OB2344; HPr protein PTS system, histidine-containing phosphocarrier protein	PHOSPHOCARRIER PROTEIN HPR	Phosphocarrier protein HPr	Phosphocarrier Protein	Phosphocarrier protein HPr	Phosphotransferase system phosphohistidine- containing protein	Phosphocarrier protein HPr	Phosphocarrier protein HPr	FruB	phosphocarrier protein hpr	Phosphocarrier protein Hpr	identified by similarity to EGAD:6430; match to protein family HMM PF00381; match to protein family HMM TIGR01003 phosphocarrier protein HPr	Phosphocarrier protein HPr	
MYCGE00040	Spermidine/putrescine import ATP-binding protein potA	Spermidine/putrescine import ATP-binding protein potA	Spermidine/putrescine import ATP-binding protein potA	Spermidine/putrescine import ATP-binding protein potA	spermidine/putrescine ABC transporter (ATP-binding protein)	Spermidine/putrescine import ATP-binding protein potA	Spermidine/putrescine import ATP-binding protein potA	CDS_ID OB3154 spermidine:putrescine ABC transporter ATP-binding protein	Spermidine/putrescine import ATP-binding protein potA	Spermidine/putrescine import ATP-binding protein potA	Spermidine/putrescine import ATP-binding protein PotA	Spermidine/putrescine import ATP-binding protein potA	spermidine/putrescine transport ATP-binding protein	Spermidine/putrescine import ATP-binding protein potA	Spermidine/putrescine import ATP-binding protein potA	Spermidine/putrescine ABC transporter, ATP- binding protein	identified by sequence similarity; putative; ORF located using GeneMark; Blastx; COG3842 spermidine/putrescine transport system ATP-binding protein	identified by sequence similarity; putative; ORF located using GeneMark; Blastx; COG3842 spermidine/putrescine ABC transporter ATP-binding	Spermidine/putrescine ABC transporter, ATP-binding subunit	Spermidine/putrescine transport ATP-binding protein potA COG3842 [E] ABC-type spermidine/putrescine transport systems, ATPase components	spermidine/putrescine transport ATP-binding protein pota identified by match to protein family HMM PF00005; match to protein family HMM TIGR01187; spermidine/putrescine transport protein pota - Haemophilus influenzae	Spermidine/putrescine ABC transporter, ATP- binding protein	spermidine/putrescine ABC transporter, ATP-binding protein identified by match to protein family HMM PF00005	spermidine/putrescine ABC transporter, ATP-binding protein identified by match to protein family HMM PF00005; match to protein family HMM TIGR01187	ABC-type spermidine/putrescine transport, ATP-binding protein PotA	ABC-type transport system, ATPase component	ABC transporter related	Spermidine/putrescine transport ATP-binding protein	ABC transporter related	
MYCGE00040	Spermidine/putrescine import ATP-binding protein potA	Spermidine/putrescine import ATP-binding protein potA	Spermidine/putrescine import ATP-binding protein potA	Spermidine/putrescine import ATP-binding protein potA	spermidine/putrescine ABC transporter (ATP-binding protein)	Spermidine/putrescine import ATP-binding protein potA	Spermidine/putrescine import ATP-binding protein potA	CDS_ID OB3154 spermidine:putrescine ABC transporter ATP-binding protein	Spermidine/putrescine import ATP-binding protein potA	Spermidine/putrescine import ATP-binding protein potA	Spermidine/putrescine import ATP-binding protein PotA	Spermidine/putrescine import ATP-binding protein potA	spermidine/putrescine transport ATP-binding protein	Spermidine/putrescine import ATP-binding protein potA	Spermidine/putrescine import ATP-binding protein potA	Spermidine/putrescine ABC transporter, ATP- binding protein	identified by sequence similarity; putative; ORF located using GeneMark; Blastx; COG3842 spermidine/putrescine transport system ATP-binding protein	identified by sequence similarity; putative; ORF located using GeneMark; Blastx; COG3842 spermidine/putrescine ABC transporter ATP-binding	Spermidine/putrescine ABC transporter, ATP-binding subunit	Spermidine/putrescine transport ATP-binding protein potA COG3842 [E] ABC-type spermidine/putrescine transport systems, ATPase components	spermidine/putrescine transport ATP-binding protein pota identified by match to protein family HMM PF00005; match to protein family HMM TIGR01187; spermidine/putrescine transport protein pota - Haemophilus influenzae	Spermidine/putrescine ABC transporter, ATP- binding protein	spermidine/putrescine ABC transporter, ATP-binding protein identified by match to protein family HMM PF00005	spermidine/putrescine ABC transporter, ATP-binding protein identified by match to protein family HMM PF00005; match to protein family HMM TIGR01187	ABC-type spermidine/putrescine transport, ATP-binding protein PotA	ABC-type transport system, ATPase component	ABC transporter related	Spermidine/putrescine transport ATP-binding protein	ABC transporter related	
MYCGE00040	Spermidine/putrescine import ATP-binding protein potA	Spermidine/putrescine import ATP-binding protein potA	Spermidine/putrescine import ATP-binding protein potA	Spermidine/putrescine import ATP-binding protein potA	spermidine/putrescine ABC transporter (ATP-binding protein)	Spermidine/putrescine import ATP-binding protein potA	Spermidine/putrescine import ATP-binding protein potA	CDS_ID OB3154 spermidine:putrescine ABC transporter ATP-binding protein	Spermidine/putrescine import ATP-binding protein potA	Spermidine/putrescine import ATP-binding protein potA	Spermidine/putrescine import ATP-binding protein PotA	Spermidine/putrescine import ATP-binding protein potA	spermidine/putrescine transport ATP-binding protein	Spermidine/putrescine import ATP-binding protein potA	Spermidine/putrescine import ATP-binding protein potA	Spermidine/putrescine ABC transporter, ATP- binding protein	identified by sequence similarity; putative; ORF located using GeneMark; Blastx; COG3842 spermidine/putrescine transport system ATP-binding protein	identified by sequence similarity; putative; ORF located using GeneMark; Blastx; COG3842 spermidine/putrescine ABC transporter ATP-binding	Spermidine/putrescine ABC transporter, ATP-binding subunit	Spermidine/putrescine transport ATP-binding protein potA COG3842 [E] ABC-type spermidine/putrescine transport systems, ATPase components	spermidine/putrescine transport ATP-binding protein pota identified by match to protein family HMM PF00005; match to protein family HMM TIGR01187; spermidine/putrescine transport protein pota - Haemophilus influenzae	Spermidine/putrescine ABC transporter, ATP- binding protein	spermidine/putrescine ABC transporter, ATP-binding protein identified by match to protein family HMM PF00005	spermidine/putrescine ABC transporter, ATP-binding protein identified by match to protein family HMM PF00005; match to protein family HMM TIGR01187	ABC-type spermidine/putrescine transport, ATP-binding protein PotA	ABC-type transport system, ATPase component	ABC transporter related	Spermidine/putrescine transport ATP-binding protein	ABC transporter related	
MYCGE00040	Spermidine/putrescine import ATP-binding protein potA	Spermidine/putrescine import ATP-binding protein potA	Spermidine/putrescine import ATP-binding protein potA	Spermidine/putrescine import ATP-binding protein potA	spermidine/putrescine ABC transporter (ATP-binding protein)	Spermidine/putrescine import ATP-binding protein potA	Spermidine/putrescine import ATP-binding protein potA	CDS_ID OB3154 spermidine:putrescine ABC transporter ATP-binding protein	Spermidine/putrescine import ATP-binding protein potA	Spermidine/putrescine import ATP-binding protein potA	Spermidine/putrescine import ATP-binding protein PotA	Spermidine/putrescine import ATP-binding protein potA	spermidine/putrescine transport ATP-binding protein	Spermidine/putrescine import ATP-binding protein potA	Spermidine/putrescine import ATP-binding protein potA	Spermidine/putrescine ABC transporter, ATP- binding protein	identified by sequence similarity; putative; ORF located using GeneMark; Blastx; COG3842 spermidine/putrescine transport system ATP-binding protein	identified by sequence similarity; putative; ORF located using GeneMark; Blastx; COG3842 spermidine/putrescine ABC transporter ATP-binding	Spermidine/putrescine ABC transporter, ATP-binding subunit	Spermidine/putrescine transport ATP-binding protein potA COG3842 [E] ABC-type spermidine/putrescine transport systems, ATPase components	spermidine/putrescine transport ATP-binding protein pota identified by match to protein family HMM PF00005; match to protein family HMM TIGR01187; spermidine/putrescine transport protein pota - Haemophilus influenzae	Spermidine/putrescine ABC transporter, ATP- binding protein	spermidine/putrescine ABC transporter, ATP-binding protein identified by match to protein family HMM PF00005	spermidine/putrescine ABC transporter, ATP-binding protein identified by match to protein family HMM PF00005; match to protein family HMM TIGR01187	ABC-type spermidine/putrescine transport, ATP-binding protein PotA	ABC-type transport system, ATPase component	ABC transporter related	Spermidine/putrescine transport ATP-binding protein	ABC transporter related	
MYCGE00041	Spermidine/putrescine transport system permease protein potB homolog	Spermidine/putrescine transport system permease protein potB	Spermidine/putrescine ABC transporter permease	Putative polyamine ABC transporter permease protein	Probable spermidine/putrescine ABC transporter	Spermidine/putrescine ABC transporter, permease protein	Spermidine/putrescine ABC transporter, permease protein	ABC-type spermidine/putrescine transport system, permease component I	Spermidine/putrescine ABC transporter, permease protein	Lmo0808 protein	Spermidine/putrescine ABC transporter, permease	putative spermidine/putrescine ABC transporter, permease protein	sulfate transport system permease protein	identified by match to protein family HMM PF00528 spermidine/putrescine ABC transporter, permease protein	similar to SP:P23860, GB:L26967, SP:P12780, PID:152249, and PID:435107; identified by sequence similarity; putative polyamine ABC transporter, permease protein, putative	Spermidine/putrescine ABC transporter, permease protein	Polyamine ABC transporter, permease protein	Spermidine/putrescine ABC transporter permease protein	ABC transporter permease protein	spermidine/putrescine ABC transporter (permease)	Putative spermidine/putrescine ABC transporter	Spermidine/putrescine transport system permease PotB	SPERMIDINE/PUTRESCINE TRANSPORT SYSTEM PERMEASE PROTEIN POTB	Spermidine/putrescine ABC transporter permease protein	Spermidine/putrescine ABC transporter, permease protein	Probable spermidine/putrescine transport system permease, component of ATP-transporter system	Polyamine ABC transporter permease protein	ABC-type spermidine/putrescine transport system, permease component I	Spermidine/putrescine ABC transporter permease component	
MYCGE00041	Spermidine/putrescine transport system permease protein potB homolog	Spermidine/putrescine transport system permease protein potB	Spermidine/putrescine ABC transporter permease	Putative polyamine ABC transporter permease protein	Probable spermidine/putrescine ABC transporter	Spermidine/putrescine ABC transporter, permease protein	Spermidine/putrescine ABC transporter, permease protein	ABC-type spermidine/putrescine transport system, permease component I	Spermidine/putrescine ABC transporter, permease protein	Lmo0808 protein	Spermidine/putrescine ABC transporter, permease	putative spermidine/putrescine ABC transporter, permease protein	sulfate transport system permease protein	identified by match to protein family HMM PF00528 spermidine/putrescine ABC transporter, permease protein	similar to SP:P23860, GB:L26967, SP:P12780, PID:152249, and PID:435107; identified by sequence similarity; putative polyamine ABC transporter, permease protein, putative	Spermidine/putrescine ABC transporter, permease protein	Polyamine ABC transporter, permease protein	Spermidine/putrescine ABC transporter permease protein	ABC transporter permease protein	spermidine/putrescine ABC transporter (permease)	Putative spermidine/putrescine ABC transporter	Spermidine/putrescine transport system permease PotB	SPERMIDINE/PUTRESCINE TRANSPORT SYSTEM PERMEASE PROTEIN POTB	Spermidine/putrescine ABC transporter permease protein	Spermidine/putrescine ABC transporter, permease protein	Probable spermidine/putrescine transport system permease, component of ATP-transporter system	Polyamine ABC transporter permease protein	ABC-type spermidine/putrescine transport system, permease component I	Spermidine/putrescine ABC transporter permease component	
MYCGE00042	Spermidine/putrescine transport system permease protein potC homolog	Putrescine transport system permease protein potI	Glycerol-3-P ABC transporter permease protein	Spermidine/putrescine ABC transporter, permease protein	Spermidine/putrescine ABC transporter, permease protein	Spermidine/putrescine ABC transporter, permease protein	ABC-type spermidine/putrescine transport system, permease component II	Spermidine/putrescine transport system permease protein potC	ABC transporter, membrane spanning protein	Spermidine/putrescine transport system permease protein PotC	Spermidine/putrescine ABC transporter, permease protein	Lmo0809 protein	Putrescine transport system permease protein PotI	Spermidine/putrescine transport system permease protein potC	Spermidine/putrescine ABC transporter, permease	putative spermidine/putrescine ABC transporter, permease protein	Spermidine/putrescine ABC transporter, permease protein	Spermidine/putrescine transport system permease protein	Spermidine/putrescine transport system permease protein potC	Spermidine/putrescine ABC transporter, permease protein	identified by match to protein family HMM PF00528 spermidine/putrescine ABC transporter, permease protein	similar to GP:16502083; identified by sequence similarity; putative spermidine/putrescine ABC transporter, permease protein, putative	ABC-type spermidine/putrescine transport system, permease component II	Spermidine/putrescine ABC transporter, permease protein	Putative inner membrane permease polyamine transport protein	Putative inner membrane permease polyamine transport protein	Polyamine ABC transporter, permease protein	Spermidine/putrescine ABC transporter permease protein	Product confidence : probable Gene name confidence : probable predicted by Codon_usage predicted by Homology predicted by FrameD PROBABLE PUTRESCINE TRANSPORT SYSTEM PERMEASE PROTEIN	
MYCGE00042	Spermidine/putrescine transport system permease protein potC homolog	Putrescine transport system permease protein potI	Glycerol-3-P ABC transporter permease protein	Spermidine/putrescine ABC transporter, permease protein	Spermidine/putrescine ABC transporter, permease protein	Spermidine/putrescine ABC transporter, permease protein	ABC-type spermidine/putrescine transport system, permease component II	Spermidine/putrescine transport system permease protein potC	ABC transporter, membrane spanning protein	Spermidine/putrescine transport system permease protein PotC	Spermidine/putrescine ABC transporter, permease protein	Lmo0809 protein	Putrescine transport system permease protein PotI	Spermidine/putrescine transport system permease protein potC	Spermidine/putrescine ABC transporter, permease	putative spermidine/putrescine ABC transporter, permease protein	Spermidine/putrescine ABC transporter, permease protein	Spermidine/putrescine transport system permease protein	Spermidine/putrescine transport system permease protein potC	Spermidine/putrescine ABC transporter, permease protein	identified by match to protein family HMM PF00528 spermidine/putrescine ABC transporter, permease protein	similar to GP:16502083; identified by sequence similarity; putative spermidine/putrescine ABC transporter, permease protein, putative	ABC-type spermidine/putrescine transport system, permease component II	Spermidine/putrescine ABC transporter, permease protein	Putative inner membrane permease polyamine transport protein	Putative inner membrane permease polyamine transport protein	Polyamine ABC transporter, permease protein	Spermidine/putrescine ABC transporter permease protein	Product confidence : probable Gene name confidence : probable predicted by Codon_usage predicted by Homology predicted by FrameD PROBABLE PUTRESCINE TRANSPORT SYSTEM PERMEASE PROTEIN	
MYCGE00042	Spermidine/putrescine transport system permease protein potC homolog	Putrescine transport system permease protein potI	Glycerol-3-P ABC transporter permease protein	Spermidine/putrescine ABC transporter, permease protein	Spermidine/putrescine ABC transporter, permease protein	Spermidine/putrescine ABC transporter, permease protein	ABC-type spermidine/putrescine transport system, permease component II	Spermidine/putrescine transport system permease protein potC	ABC transporter, membrane spanning protein	Spermidine/putrescine transport system permease protein PotC	Spermidine/putrescine ABC transporter, permease protein	Lmo0809 protein	Putrescine transport system permease protein PotI	Spermidine/putrescine transport system permease protein potC	Spermidine/putrescine ABC transporter, permease	putative spermidine/putrescine ABC transporter, permease protein	Spermidine/putrescine ABC transporter, permease protein	Spermidine/putrescine transport system permease protein	Spermidine/putrescine transport system permease protein potC	Spermidine/putrescine ABC transporter, permease protein	identified by match to protein family HMM PF00528 spermidine/putrescine ABC transporter, permease protein	similar to GP:16502083; identified by sequence similarity; putative spermidine/putrescine ABC transporter, permease protein, putative	ABC-type spermidine/putrescine transport system, permease component II	Spermidine/putrescine ABC transporter, permease protein	Putative inner membrane permease polyamine transport protein	Putative inner membrane permease polyamine transport protein	Polyamine ABC transporter, permease protein	Spermidine/putrescine ABC transporter permease protein	Product confidence : probable Gene name confidence : probable predicted by Codon_usage predicted by Homology predicted by FrameD PROBABLE PUTRESCINE TRANSPORT SYSTEM PERMEASE PROTEIN	
MYCGE00043	Uncharacterized lipoprotein MG045 precursor	Putative uncharacterized protein	
MYCGE00043	Uncharacterized lipoprotein MG045 precursor	Putative uncharacterized protein	
MYCGE00043	Uncharacterized lipoprotein MG045 precursor	Putative uncharacterized protein	
MYCGE00044	Probable O-sialoglycoprotein endopeptidase	Probable O-sialoglycoprotein endopeptidase	similar to uniprot|P43122 Saccharomyces cerevisiae YDL104c;	identified by match to PFAM protein family HMM PF03591 O-sialoglycoprotein endopeptidase	Probable O-sialoglycoprotein endopeptidase	Probable O-sialoglycoprotein endopeptidase	Probable O-sialoglycoprotein endopeptidase	Probable O-sialoglycoprotein endopeptidase	Probable O-sialoglycoprotein endopeptidase	Probable O-sialoglycoprotein endopeptidase	Probable O-sialoglycoprotein endopeptidase	Probable O-sialoglycoprotein endopeptidase	Probable O-sialoglycoprotein endopeptidase	Probable O-sialoglycoprotein endopeptidase	Probable O-sialoglycoprotein endopeptidase	Probable O-sialoglycoprotein endopeptidase	Gcp	Probable O-sialoglycoprotein endopeptidase	Probable O-sialoglycoprotein endopeptidase	Probable O-sialoglycoprotein endopeptidase	Probable O-sialoglycoprotein endopeptidase	Probable O-sialoglycoprotein endopeptidase	Probable O-sialoglycoprotein endopeptidase	Probable O-sialoglycoprotein endopeptidase	Probable O-sialoglycoprotein endopeptidase	Probable O-sialoglycoprotein endopeptidase	Probable O-sialoglycoprotein endopeptidase	Probable O-sialoglycoprotein endopeptidase	Probable O-sialoglycoprotein endopeptidase	
MYCGE00044	Probable O-sialoglycoprotein endopeptidase	Probable O-sialoglycoprotein endopeptidase	similar to uniprot|P43122 Saccharomyces cerevisiae YDL104c;	identified by match to PFAM protein family HMM PF03591 O-sialoglycoprotein endopeptidase	Probable O-sialoglycoprotein endopeptidase	Probable O-sialoglycoprotein endopeptidase	Probable O-sialoglycoprotein endopeptidase	Probable O-sialoglycoprotein endopeptidase	Probable O-sialoglycoprotein endopeptidase	Probable O-sialoglycoprotein endopeptidase	Probable O-sialoglycoprotein endopeptidase	Probable O-sialoglycoprotein endopeptidase	Probable O-sialoglycoprotein endopeptidase	Probable O-sialoglycoprotein endopeptidase	Probable O-sialoglycoprotein endopeptidase	Probable O-sialoglycoprotein endopeptidase	Gcp	Probable O-sialoglycoprotein endopeptidase	Probable O-sialoglycoprotein endopeptidase	Probable O-sialoglycoprotein endopeptidase	Probable O-sialoglycoprotein endopeptidase	Probable O-sialoglycoprotein endopeptidase	Probable O-sialoglycoprotein endopeptidase	Probable O-sialoglycoprotein endopeptidase	Probable O-sialoglycoprotein endopeptidase	Probable O-sialoglycoprotein endopeptidase	Probable O-sialoglycoprotein endopeptidase	Probable O-sialoglycoprotein endopeptidase	Probable O-sialoglycoprotein endopeptidase	
MYCGE00045	S-adenosylmethionine synthetase	S-adenosylmethionine synthetase	S-adenosylmethionine synthetase	S-adenosylmethionine synthetase	S-adenosylmethionine synthetase	S-adenosylmethionine synthetase	S-adenosylmethionine synthetase	S-adenosylmethionine synthetase	S-adenosylmethionine synthetase	S-adenosylmethionine synthetase	S-adenosylmethionine synthetase	S-adenosylmethionine synthetase	S-adenosylmethionine synthetase	S-adenosylmethionine synthetase	S-adenosylmethionine synthetase	S-adenosylmethionine synthetase	S-adenosylmethionine synthetase	S-adenosylmethionine synthetase	CDS_ID OB2314 S-adenosylmethionine synthetase	similar to AX063959-1|CAC25220.1| percent identity: 90 in 406 aa methionine adenosyltransferase	S-adenosylmethionine synthase	S-adenosylmethionine synthetase	S-adenosylmethionine synthetase	S-adenosylmethionine synthetase	S-adenosylmethionine synthetase	S-adenosylmethionine synthetase	S-adenosylmethionine synthetase	identified by similarity to EGAD:45765; match to protein family HMM PF00438; match to protein family HMM PF02772; match to protein family HMM PF02773; match to protein family HMM TIGR01034 S-adenosylmethionine synthetase	S-adenosylmethionine synthetase	
MYCGE00045	S-adenosylmethionine synthetase	S-adenosylmethionine synthetase	S-adenosylmethionine synthetase	S-adenosylmethionine synthetase	S-adenosylmethionine synthetase	S-adenosylmethionine synthetase	S-adenosylmethionine synthetase	S-adenosylmethionine synthetase	S-adenosylmethionine synthetase	S-adenosylmethionine synthetase	S-adenosylmethionine synthetase	S-adenosylmethionine synthetase	S-adenosylmethionine synthetase	S-adenosylmethionine synthetase	S-adenosylmethionine synthetase	S-adenosylmethionine synthetase	S-adenosylmethionine synthetase	S-adenosylmethionine synthetase	CDS_ID OB2314 S-adenosylmethionine synthetase	similar to AX063959-1|CAC25220.1| percent identity: 90 in 406 aa methionine adenosyltransferase	S-adenosylmethionine synthase	S-adenosylmethionine synthetase	S-adenosylmethionine synthetase	S-adenosylmethionine synthetase	S-adenosylmethionine synthetase	S-adenosylmethionine synthetase	S-adenosylmethionine synthetase	identified by similarity to EGAD:45765; match to protein family HMM PF00438; match to protein family HMM PF02772; match to protein family HMM PF02773; match to protein family HMM TIGR01034 S-adenosylmethionine synthetase	S-adenosylmethionine synthetase	
MYCGE00045	S-adenosylmethionine synthetase	S-adenosylmethionine synthetase	S-adenosylmethionine synthetase	S-adenosylmethionine synthetase	S-adenosylmethionine synthetase	S-adenosylmethionine synthetase	S-adenosylmethionine synthetase	S-adenosylmethionine synthetase	S-adenosylmethionine synthetase	S-adenosylmethionine synthetase	S-adenosylmethionine synthetase	S-adenosylmethionine synthetase	S-adenosylmethionine synthetase	S-adenosylmethionine synthetase	S-adenosylmethionine synthetase	S-adenosylmethionine synthetase	S-adenosylmethionine synthetase	S-adenosylmethionine synthetase	CDS_ID OB2314 S-adenosylmethionine synthetase	similar to AX063959-1|CAC25220.1| percent identity: 90 in 406 aa methionine adenosyltransferase	S-adenosylmethionine synthase	S-adenosylmethionine synthetase	S-adenosylmethionine synthetase	S-adenosylmethionine synthetase	S-adenosylmethionine synthetase	S-adenosylmethionine synthetase	S-adenosylmethionine synthetase	identified by similarity to EGAD:45765; match to protein family HMM PF00438; match to protein family HMM PF02772; match to protein family HMM PF02773; match to protein family HMM TIGR01034 S-adenosylmethionine synthetase	S-adenosylmethionine synthetase	
MYCGE00046	Signal recognition particle protein	Signal recognition particle protein	similar to GB:M82827, GB:X56058, SP:P29590, SP:P29591, SP:P29592, SP:P29593, SP:Q00755,  and PID:182796; identified by sequence similarity; putative signal recognition particle	Putative signal recognition protein	Signal recognition particle protein	Putative signal recognition particle, subunit SRP54	Signal recognition particle protein	Signal recognition particle protein	Signal recognition particle protein	hypothetical signal recognition particle protein	Signal recognition particle protein	Signal recognition particle protein	Signal recognition particle protein	Signal recognition particle protein	Signal recognition particle protein	Signal recognition particle protein	Ffh	Signal recognition particle protein Ffh	Signal recognition particle protein	Signal recognition particle protein	Signal recognition particle GTPase	Signal recognition particle protein	Signal recognition particle protein ffh	Signal recognition particle protein	Signal recognition particle protein	Signal recognition particle protein	Signal recognition particle protein	Probable signal recognition particle protein	Ffh protein	

MYCGE00046	Signal recognition particle protein	Signal recognition particle protein	similar to GB:M82827, GB:X56058, SP:P29590, SP:P29591, SP:P29592, SP:P29593, SP:Q00755,  and PID:182796; identified by sequence similarity; putative signal recognition particle	Putative signal recognition protein	Signal recognition particle protein	Putative signal recognition particle, subunit SRP54	Signal recognition particle protein	Signal recognition particle protein	Signal recognition particle protein	hypothetical signal recognition particle protein	Signal recognition particle protein	Signal recognition particle protein	Signal recognition particle protein	Signal recognition particle protein	Signal recognition particle protein	Signal recognition particle protein	Ffh	Signal recognition particle protein Ffh	Signal recognition particle protein	Signal recognition particle protein	Signal recognition particle GTPase	Signal recognition particle protein	Signal recognition particle protein ffh	Signal recognition particle protein	Signal recognition particle protein	Signal recognition particle protein	Signal recognition particle protein	Probable signal recognition particle protein	Ffh protein	
MYCGE00046	Signal recognition particle protein	Signal recognition particle protein	similar to GB:M82827, GB:X56058, SP:P29590, SP:P29591, SP:P29592, SP:P29593, SP:Q00755,  and PID:182796; identified by sequence similarity; putative signal recognition particle	Putative signal recognition protein	Signal recognition particle protein	Putative signal recognition particle, subunit SRP54	Signal recognition particle protein	Signal recognition particle protein	Signal recognition particle protein	hypothetical signal recognition particle protein	Signal recognition particle protein	Signal recognition particle protein	Signal recognition particle protein	Signal recognition particle protein	Signal recognition particle protein	Signal recognition particle protein	Ffh	Signal recognition particle protein Ffh	Signal recognition particle protein	Signal recognition particle protein	Signal recognition particle GTPase	Signal recognition particle protein	Signal recognition particle protein ffh	Signal recognition particle protein	Signal recognition particle protein	Signal recognition particle protein	Signal recognition particle protein	Probable signal recognition particle protein	Ffh protein	
MYCGE00047	Purine nucleoside phosphorylase deoD-type	Purine nucleoside phosphorylase	Purine nucleoside phosphorylase	Purine nucleoside phosphorylase deoD-type	Purine nucleoside phosphorylase deoD-type 2	Purine nucleoside phosphorylase	Purine nucleoside phosphorylase deoD-type	Purine nucleoside phosphorylase deoD-type	5'-methylthioadenosine/S-adenosylhomocysteine nucleosidase	Purine nucleoside phosphorylase deoD-type	Purine nucleoside phosphorylase deoD-type	Purine nucleoside phosphorylase deoD-type	Purine nucleoside phosphorylase deoD-type	Purine nucleoside phosphorylase, family 1	identified by match to protein family HMM PF01048; match to protein family HMM TIGR00107 purine nucleoside phosphorylase	Purine nucleoside phosphorylase deoD-type	Purine nucleoside phosphorylase deoD-type	Purine nucleoside phosphorylase deoD-type	Purine nucleoside phosphorylase deoD-type	Putative purine nucleoside phosphorylase	Purine nucleoside phosphorylase	Purine-nucleoside phosphorylase	Putative purine nucleoside phosphorylase	Purine nucleoside phosphorylase deoD-type 2	Purine nucleoside phosphorylase II	Purine nucleoside phosphorylase deoD-type	PURINE NUCLEOSIDE PHOSPHORYLASE	Purine nucleoside phosphorylase	Purine nucleoside phosphorylase deoD-type	
MYCGE00047	Purine nucleoside phosphorylase deoD-type	Purine nucleoside phosphorylase	Purine nucleoside phosphorylase	Purine nucleoside phosphorylase deoD-type	Purine nucleoside phosphorylase deoD-type 2	Purine nucleoside phosphorylase	Purine nucleoside phosphorylase deoD-type	Purine nucleoside phosphorylase deoD-type	5'-methylthioadenosine/S-adenosylhomocysteine nucleosidase	Purine nucleoside phosphorylase deoD-type	Purine nucleoside phosphorylase deoD-type	Purine nucleoside phosphorylase deoD-type	Purine nucleoside phosphorylase deoD-type	Purine nucleoside phosphorylase, family 1	identified by match to protein family HMM PF01048; match to protein family HMM TIGR00107 purine nucleoside phosphorylase	Purine nucleoside phosphorylase deoD-type	Purine nucleoside phosphorylase deoD-type	Purine nucleoside phosphorylase deoD-type	Purine nucleoside phosphorylase deoD-type	Putative purine nucleoside phosphorylase	Purine nucleoside phosphorylase	Purine-nucleoside phosphorylase	Putative purine nucleoside phosphorylase	Purine nucleoside phosphorylase deoD-type 2	Purine nucleoside phosphorylase II	Purine nucleoside phosphorylase deoD-type	PURINE NUCLEOSIDE PHOSPHORYLASE	Purine nucleoside phosphorylase	Purine nucleoside phosphorylase deoD-type	
MYCGE00048	Deoxyribose-phosphate aldolase	Deoxyribose-phosphate aldolase	Probable deoxyribose-phosphate aldolase	Probable deoxyribose-phosphate aldolase	Putative deoxyribose-phosphate aldolase	Probable deoxyribose-phosphate aldolase	Putative deoxyribose-phosphate aldolase	Deoxyribose-phosphate aldolase	Deoxyribose-phosphate aldolase	Deoxyribose-phosphate aldolase	Deoxyribose-phosphate aldolase	Deoxyribose-phosphate aldolase 1	Deoxyribose-phosphate aldolase	Deoxyribose-phosphate aldolase	Deoxyribose-phosphate aldolase	Deoxyribose-phosphate aldolase	Deoxyribose-phosphate aldolase	Deoxyribose-phosphate aldolase	Deoxyribose-phosphate aldolase	Deoxyribose-phosphate aldolase	Deoxyribose-phosphate aldolase	deoxyribose-phosphate aldolase	Deoxyribose-phosphate aldolase	identified by match to protein family HMM PF01791; match to protein family HMM TIGR00126 deoxyribose-phosphate aldolase	Deoxyribose-phosphate aldolase	Product confidence : hypothetical Gene name confidence : hypothetical predicted by Codon_usage predicted by Homology predicted by FrameD CONSERVED HYPOTHETICAL PROTEIN	Deoxyribose-phosphate aldolase	deoxyribose-phosphate aldolase	Deoxyribose-phosphate aldolase	
MYCGE00049	Thymidine phosphorylase	Putative thymidine phosphorylase	Putative thymidine phosphorylase	Putative thymidine phosphorylase	Pyrimidine-nucleoside phosphorylase	Pyrimidine-nucleoside phosphorylase	Pyrimidine-nucleoside phosphorylase	Pyrimidine-nucleoside phosphorylase	Thymidine phosphorylase	Thymidine phosphorylase	Thymidine phosphorylase	Pyrimidine-nucleoside phosphorylase	Pdp protein	Thymidine phosphorylase	putative thymidine phosphorylase	Pyrimidine-nucleoside phosphorylase	Thymidine phosphorylase	Pyrimidine-nucleoside phosphorylase	Thymidine phosphorylase	Thymidine phosphorylase	Pyrimidine nucleoside phosphorylase	PMID: 8987664 PMID: 9817849 PMID: 8987664 best DB hits: BLAST: pdb:1BRW; B Chain B, The Crystal Structure Of Pyrimidine; E=3e-70 swissprot:P77836; PDP_BACST PYRIMIDINE-NUCLEOSIDE PHOSPHORYLASE; E=3e-69 swissprot:O53366; DEOA_MYCTU THYMIDINE PHOSPHORYLASE (TDRPASE); E=1e-68 COG: Rv3314c; COG0213 Thymidine phosphorylase; E=1e-69 PFAM: PF02885; Glycosyl transferase family,; E=1.4e-15 PF00591; Glycosyl transferase family,; E=6.1e-39 pyrimidine-nucleoside phosphorylase (PYNP)	Product confidence : probable Gene name confidence : probable predicted by Codon_usage predicted by Homology predicted by FrameD PROBABLE THYMIDINE PHOSPHORYLASE TRANSMEMBRANE PROTEIN	Pyrimidine-nucleoside phosphorylase	pyrimidine-nucleoside phosphorylase (PYNP)	Putative thymidine phosphorylase	Thymidine phosphorylase	Thymidine phosphorylase	Thymidine phosphorylase	
MYCGE00049	Thymidine phosphorylase	Putative thymidine phosphorylase	Putative thymidine phosphorylase	Putative thymidine phosphorylase	Pyrimidine-nucleoside phosphorylase	Pyrimidine-nucleoside phosphorylase	Pyrimidine-nucleoside phosphorylase	Pyrimidine-nucleoside phosphorylase	Thymidine phosphorylase	Thymidine phosphorylase	Thymidine phosphorylase	Pyrimidine-nucleoside phosphorylase	Pdp protein	Thymidine phosphorylase	putative thymidine phosphorylase	Pyrimidine-nucleoside phosphorylase	Thymidine phosphorylase	Pyrimidine-nucleoside phosphorylase	Thymidine phosphorylase	Thymidine phosphorylase	Pyrimidine nucleoside phosphorylase	PMID: 8987664 PMID: 9817849 PMID: 8987664 best DB hits: BLAST: pdb:1BRW; B Chain B, The Crystal Structure Of Pyrimidine; E=3e-70 swissprot:P77836; PDP_BACST PYRIMIDINE-NUCLEOSIDE PHOSPHORYLASE; E=3e-69 swissprot:O53366; DEOA_MYCTU THYMIDINE PHOSPHORYLASE (TDRPASE); E=1e-68 COG: Rv3314c; COG0213 Thymidine phosphorylase; E=1e-69 PFAM: PF02885; Glycosyl transferase family,; E=1.4e-15 PF00591; Glycosyl transferase family,; E=6.1e-39 pyrimidine-nucleoside phosphorylase (PYNP)	Product confidence : probable Gene name confidence : probable predicted by Codon_usage predicted by Homology predicted by FrameD PROBABLE THYMIDINE PHOSPHORYLASE TRANSMEMBRANE PROTEIN	Pyrimidine-nucleoside phosphorylase	pyrimidine-nucleoside phosphorylase (PYNP)	Putative thymidine phosphorylase	Thymidine phosphorylase	Thymidine phosphorylase	Thymidine phosphorylase	
MYCGE00050	Cytidine deaminase	Cytidine aminohydrolase	Putative cytidine/deoxycytidine deaminase	Cytidine deaminase	Cytidine deaminase	Cytidine deaminase	Cytidine/deoxycytidine deaminase	Cytidine deaminase	Cytidine deaminase	Lmo1463 protein	Cytidine deaminase	Cytidine deaminase	Cdd protein	cytidine deaminase	Cytidine deaminase	go_component: nucleus [goid 0005634]; go_component: cytoplasm [goid 0005737]; go_function: cytidine deaminase activity [goid 0004126]; go_process: cytidine catabolism [goid 0006216]; go_process: deoxycytidine catabolism [goid 0006217] cytidine deaminase, putative	Product confidence : putative Gene name confidence : putative predicted by Codon_usage predicted by FrameD PUTATIVE CYTIDINE DEAMINASE PROTEIN	Cytidine deaminase	cytidine deaminase	Cytidine deaminase	Cytidine deaminase	Cytidine deaminase	Putative cytidine deaminase	CDS_ID OB1751 cytidine:deoxycytidine deaminase	CYTIDINE DEAMINASE	cytidine/deoxycytidine deaminase (EC 3.5.4.-)	Cytidine deaminase	Cytidine deaminase, cdd	Cytidine deaminase	
MYCGE00051	Phosphomannomutase	Probable phosphomannomutase	similar to uniprot|Q03262 Saccharomyces cerevisiae YMR278w;	identified by match to PFAM protein family HMM PF02878 phosphoglucomutase/phosphomannomutase, putative	Phosphoglucomutase phosphomannomutase	Putative phosphomannomutase	Probable phosphomannomutase	Phosphoglucomutase/phosphomannomutase family protein	YhxB	Phosphomannomutase	Phosphomannomutase	Phosphomannomutase	Phosphoglucomutase/phosphomannomutase family protein	Phosphomannomutase	Phosphoglucomutase phosphomannomutase	Phosphoglucomutase	Probable phosphomannomutase	putative phosphomannomutase	Phosphomannomutase	Phosphomannomutase	Phosphoglucomutase	identified by match to protein family HMM PF00408; match to protein family HMM PF02878; match to protein family HMM PF02879; match to protein family HMM PF02880 phosphoglucomutase/phosphomannomutase family protein	Phosphoglucomutase/phosphomannomutase family protein	Phosphomannomutase, putative	Phosphoglucomutase/phosphomannomutase family protein	Phosphomannomutase	Phosphoglucomutase/phosphomannomutase family protein	PMID: 8083177 best DB hits: BLAST: gb:AAD56627.1; AF165218_2 (AF165218) Pgm [Streptococcus; E=2e-83 ddbj:BAB04825.1; (AP001510) phosphomannomutase [Bacillus; E=5e-79 swissprot:P18159; YHXB_BACSU PROBABLE PHOSPHOMANNOMUTASE (PMM); E=1e-77 COG: BH1106; COG1109 Phosphomannomutase; E=5e-80 VC2095; COG0033 Phosphoglucomutase; E=3e-11 PH0923; COG1109 Phosphomannomutase; E=5e-11 PFAM: PF02878; Phosphoglucomutase/phosphomannomu; E=1.6e-13 PF02880; Phosphoglucomutase/phosphomannomu; E=0.023 PF00408; Phosphoglucomutase/phosphomannomu; E=0.76 phosphomannomutase	Phosphoglucomutase	
MYCGE00051	Phosphomannomutase	Probable phosphomannomutase	similar to uniprot|Q03262 Saccharomyces cerevisiae YMR278w;	identified by match to PFAM protein family HMM PF02878 phosphoglucomutase/phosphomannomutase, putative	Phosphoglucomutase phosphomannomutase	Putative phosphomannomutase	Probable phosphomannomutase	Phosphoglucomutase/phosphomannomutase family protein	YhxB	Phosphomannomutase	Phosphomannomutase	Phosphomannomutase	Phosphoglucomutase/phosphomannomutase family protein	Phosphomannomutase	Phosphoglucomutase phosphomannomutase	Phosphoglucomutase	Probable phosphomannomutase	putative phosphomannomutase	Phosphomannomutase	Phosphomannomutase	Phosphoglucomutase	identified by match to protein family HMM PF00408; match to protein family HMM PF02878; match to protein family HMM PF02879; match to protein family HMM PF02880 phosphoglucomutase/phosphomannomutase family protein	Phosphoglucomutase/phosphomannomutase family protein	Phosphomannomutase, putative	Phosphoglucomutase/phosphomannomutase family protein	Phosphomannomutase	Phosphoglucomutase/phosphomannomutase family protein	PMID: 8083177 best DB hits: BLAST: gb:AAD56627.1; AF165218_2 (AF165218) Pgm [Streptococcus; E=2e-83 ddbj:BAB04825.1; (AP001510) phosphomannomutase [Bacillus; E=5e-79 swissprot:P18159; YHXB_BACSU PROBABLE PHOSPHOMANNOMUTASE (PMM); E=1e-77 COG: BH1106; COG1109 Phosphomannomutase; E=5e-80 VC2095; COG0033 Phosphoglucomutase; E=3e-11 PH0923; COG1109 Phosphomannomutase; E=5e-11 PFAM: PF02878; Phosphoglucomutase/phosphomannomu; E=1.6e-13 PF02880; Phosphoglucomutase/phosphomannomu; E=0.023 PF00408; Phosphoglucomutase/phosphomannomu; E=0.76 phosphomannomutase	Phosphoglucomutase	

MYCGE00051	Phosphomannomutase	Probable phosphomannomutase	similar to uniprot|Q03262 Saccharomyces cerevisiae YMR278w;	identified by match to PFAM protein family HMM PF02878 phosphoglucomutase/phosphomannomutase, putative	Phosphoglucomutase phosphomannomutase	Putative phosphomannomutase	Probable phosphomannomutase	Phosphoglucomutase/phosphomannomutase family protein	YhxB	Phosphomannomutase	Phosphomannomutase	Phosphomannomutase	Phosphoglucomutase/phosphomannomutase family protein	Phosphomannomutase	Phosphoglucomutase phosphomannomutase	Phosphoglucomutase	Probable phosphomannomutase	putative phosphomannomutase	Phosphomannomutase	Phosphomannomutase	Phosphoglucomutase	identified by match to protein family HMM PF00408; match to protein family HMM PF02878; match to protein family HMM PF02879; match to protein family HMM PF02880 phosphoglucomutase/phosphomannomutase family protein	Phosphoglucomutase/phosphomannomutase family protein	Phosphomannomutase, putative	Phosphoglucomutase/phosphomannomutase family protein	Phosphomannomutase	Phosphoglucomutase/phosphomannomutase family protein	PMID: 8083177 best DB hits: BLAST: gb:AAD56627.1; AF165218_2 (AF165218) Pgm [Streptococcus; E=2e-83 ddbj:BAB04825.1; (AP001510) phosphomannomutase [Bacillus; E=5e-79 swissprot:P18159; YHXB_BACSU PROBABLE PHOSPHOMANNOMUTASE (PMM); E=1e-77 COG: BH1106; COG1109 Phosphomannomutase; E=5e-80 VC2095; COG0033 Phosphoglucomutase; E=3e-11 PH0923; COG1109 Phosphomannomutase; E=5e-11 PFAM: PF02878; Phosphoglucomutase/phosphomannomu; E=1.6e-13 PF02880; Phosphoglucomutase/phosphomannomu; E=0.023 PF00408; Phosphoglucomutase/phosphomannomu; E=0.76 phosphomannomutase	Phosphoglucomutase	

MYCGE00053	Uncharacterized protein MG055	SecE	
MYCGE00053	Uncharacterized protein MG055	SecE	


MYCGE00056	UPF0011 protein MG056	UPF0011 protein HI1654	Methyltransferase	Tetrapyrrole methylase family protein	Putative tetrapyrrole methylase	Putative uncharacterized protein	Putative uncharacterized protein	Putative tetrapyrrole methylase family protein	Putative tetrapyrrole methylase family protein	Putative uncharacterized protein CPE0280	Tetrapyrrole methylase family protein	Tetrapyrrole methylase family protein	Putative uncharacterized protein	UPF0011 protein NMB2088	UPF0011 protein PM0645	UPF0011 protein PA4422	Putative tetrapyrrole methylase family protein	UPF0011 protein TM_0709	Predicted methyltransferase	Corrin/porphyrin methyltransferase	Tetrapyrrole methylase family protein	Putative uncharacterized protein STY3446	Tetrapyrrole methylase family protein	Tetrapyrrole methylase family protein	Putative uncharacterized protein	Lmo0167 protein	Predicted methyltransferases	Putative uncharacterized protein ML0193	Methyltransferase	
MYCGE00056	UPF0011 protein MG056	UPF0011 protein HI1654	Methyltransferase	Tetrapyrrole methylase family protein	Putative tetrapyrrole methylase	Putative uncharacterized protein	Putative uncharacterized protein	Putative tetrapyrrole methylase family protein	Putative tetrapyrrole methylase family protein	Putative uncharacterized protein CPE0280	Tetrapyrrole methylase family protein	Tetrapyrrole methylase family protein	Putative uncharacterized protein	UPF0011 protein NMB2088	UPF0011 protein PM0645	UPF0011 protein PA4422	Putative tetrapyrrole methylase family protein	UPF0011 protein TM_0709	Predicted methyltransferase	Corrin/porphyrin methyltransferase	Tetrapyrrole methylase family protein	Putative uncharacterized protein STY3446	Tetrapyrrole methylase family protein	Tetrapyrrole methylase family protein	Putative uncharacterized protein	Lmo0167 protein	Predicted methyltransferases	Putative uncharacterized protein ML0193	Methyltransferase	
MYCGE00057	Uncharacterized protein MG057	Putative uncharacterized protein CPE2518	Primase-related protein	Ribonuclease M5	Lmo0187 protein	Ribonuclease M5	Ribonuclease M5	Putative uncharacterized protein BB0626	Primase-related protein	identified by match to protein family HMM PF01751; match to protein family HMM TIGR00334 primase-related protein	DNA primase	hypothetical conserved protein	Putative uncharacterized protein	Predicted nucleotidyltransferase	Putative uncharacterized protein	CDS_ID OB0049 hypothetical protein	Putative uncharacterized protein	Primase-like protein, containing TOPRIM domain, YABF B.subtilis ortholog	BH0056 protein	Predicted nucleotidyltransferase, primase	Primase homolog	Lin0226 protein	Putative uncharacterized protein	Small primase-like protein	Putative uncharacterized protein lp_0457	identified by match to protein family HMM PF01751; match to protein family HMM TIGR00334 primase-related protein	Conserved hypothetical	Ribonuclease M5	topoisomerase/primase	
MYCGE00057	Uncharacterized protein MG057	Putative uncharacterized protein CPE2518	Primase-related protein	Ribonuclease M5	Lmo0187 protein	Ribonuclease M5	Ribonuclease M5	Putative uncharacterized protein BB0626	Primase-related protein	identified by match to protein family HMM PF01751; match to protein family HMM TIGR00334 primase-related protein	DNA primase	hypothetical conserved protein	Putative uncharacterized protein	Predicted nucleotidyltransferase	Putative uncharacterized protein	CDS_ID OB0049 hypothetical protein	Putative uncharacterized protein	Primase-like protein, containing TOPRIM domain, YABF B.subtilis ortholog	BH0056 protein	Predicted nucleotidyltransferase, primase	Primase homolog	Lin0226 protein	Putative uncharacterized protein	Small primase-like protein	Putative uncharacterized protein lp_0457	identified by match to protein family HMM PF01751; match to protein family HMM TIGR00334 primase-related protein	Conserved hypothetical	Ribonuclease M5	topoisomerase/primase	
MYCGE00058	Ribose-phosphate pyrophosphokinase	Ribose-phosphate pyrophosphokinase	Ribose-phosphate pyrophosphokinase	Ribose-phosphate pyrophosphokinase	Ribose-phosphate pyrophosphokinase	Ribose-phosphate pyrophosphokinase	Ribose-phosphate pyrophosphokinase	Ribose-phosphate pyrophosphokinase	Ribose-phosphate pyrophosphokinase	Ribose-phosphate pyrophosphokinase	Ribose-phosphate pyrophosphokinase	Ribose-phosphate pyrophosphokinase	Ribose-phosphate pyrophosphokinase	Phosphoribosyltransferase:Purine/pyrimidine phosphoribosyl transferase	Ribose-phosphate pyrophosphokinase	hypothetical ribose-phosphate pyrophosphokinase	Ribose-phosphate pyrophosphokinase	Ribose-phosphate pyrophosphokinase	Ribose-phosphate pyrophosphokinase	Ribose-phosphate pyrophosphokinase 1	Ribose-phosphate pyrophosphokinase	Ribose-phosphate pyrophosphokinase	Ribose-phosphate pyrophosphokinase	Ribose-phosphate pyrophosphokinase	Ribose-phosphate pyrophosphokinase	Ribose-phosphate pyrophosphokinase	Ribose-phosphate pyrophosphokinase	Ribose-phosphate pyrophosphokinase	Ribose-phosphate pyrophosphokinase	
MYCGE00059	SsrA-binding protein	SsrA-binding protein	similar to SP:P04034; identified by sequence similarity; putative small protein B	SsrA-binding protein	SsrA-binding protein	SsrA-binding protein	SsrA-binding protein	SsrA-binding protein	SsrA-binding protein	SsrA-binding protein	SsrA-binding protein	SsrA-binding protein	SsrA-binding protein	SsrA-binding protein	SsrA-binding protein	SsrA-binding protein	SsrA-binding protein	SsrA-binding protein	SsrA-binding protein	SsrA-binding protein	SsrA-binding protein	SsrA-binding protein	SsrA-binding protein	SsrA-binding protein	SsrA-binding protein	SsrA-binding protein	SsrA-binding protein	SsrA-binding protein	SsrA-binding protein	
MYCGE00059	SsrA-binding protein	SsrA-binding protein	similar to SP:P04034; identified by sequence similarity; putative small protein B	SsrA-binding protein	SsrA-binding protein	SsrA-binding protein	SsrA-binding protein	SsrA-binding protein	SsrA-binding protein	SsrA-binding protein	SsrA-binding protein	SsrA-binding protein	SsrA-binding protein	SsrA-binding protein	SsrA-binding protein	SsrA-binding protein	SsrA-binding protein	SsrA-binding protein	SsrA-binding protein	SsrA-binding protein	SsrA-binding protein	SsrA-binding protein	SsrA-binding protein	SsrA-binding protein	SsrA-binding protein	SsrA-binding protein	SsrA-binding protein	SsrA-binding protein	SsrA-binding protein	
MYCGE00060	Uncharacterized glycosyltransferase MG060	Glycosyl transferase, family 2	Glycosyltransferase involved in cell wall biogenesis	Similar to glycosyl transferase	Glycosyl transferase, family 2	Glycosyl transferase, family 2	Glycosyl transferase, family 2	Putative glycosyltransferase	
MYCGE00060	Uncharacterized glycosyltransferase MG060	Glycosyl transferase, family 2	Glycosyltransferase involved in cell wall biogenesis	Similar to glycosyl transferase	Glycosyl transferase, family 2	Glycosyl transferase, family 2	Glycosyl transferase, family 2	Putative glycosyltransferase	
MYCGE00061	Uncharacterized protein MG061	Putative uncharacterized protein MYPE5160	HEXOSEPHOSPHATE TRANSPORT PROTEIN	Transporter	conserved hypothetical protein	identified by sequence similarity; putative; ORF located using Blastx; COG0477 putative hexosephosphate transport protein	identified by sequence similarity; putative; ORF located using Blastx; COG0477 hexosephosphate transport protein	transporter protein, putative This protein has 12 membrane spanning regions and matches COG0477 (permeases of the major facilitator superfamily); identified by similarity to OMNI:NTL02MM0861; match to protein family HMM PF07672; match to protein family HMM PF07690	Hexosephosphate transport protein	Hexosephosphate transport protein	
MYCGE00060	Uncharacterized glycosyltransferase MG060	Glycosyl transferase, family 2	Glycosyltransferase involved in cell wall biogenesis	Similar to glycosyl transferase	Glycosyl transferase, family 2	Glycosyl transferase, family 2	Glycosyl transferase, family 2	Putative glycosyltransferase	
MYCGE00061	Uncharacterized protein MG061	Putative uncharacterized protein MYPE5160	HEXOSEPHOSPHATE TRANSPORT PROTEIN	Transporter	conserved hypothetical protein	identified by sequence similarity; putative; ORF located using Blastx; COG0477 putative hexosephosphate transport protein	identified by sequence similarity; putative; ORF located using Blastx; COG0477 hexosephosphate transport protein	transporter protein, putative This protein has 12 membrane spanning regions and matches COG0477 (permeases of the major facilitator superfamily); identified by similarity to OMNI:NTL02MM0861; match to protein family HMM PF07672; match to protein family HMM PF07690	Hexosephosphate transport protein	Hexosephosphate transport protein	
MYCGE00061	Uncharacterized protein MG061	Putative uncharacterized protein MYPE5160	HEXOSEPHOSPHATE TRANSPORT PROTEIN	Transporter	conserved hypothetical protein	identified by sequence similarity; putative; ORF located using Blastx; COG0477 putative hexosephosphate transport protein	identified by sequence similarity; putative; ORF located using Blastx; COG0477 hexosephosphate transport protein	transporter protein, putative This protein has 12 membrane spanning regions and matches COG0477 (permeases of the major facilitator superfamily); identified by similarity to OMNI:NTL02MM0861; match to protein family HMM PF07672; match to protein family HMM PF07690	Hexosephosphate transport protein	Hexosephosphate transport protein	

MYCGE00062	PTS system fructose-specific EIIABC component	Putative fructose-specific permease	PTS system	Phosphotransferase system, fructose-specific IIC component	PTS system, fructose-specific IIBC component	PTS system, fructose-specific IIABC component	PTS system, fructose-specific IIABC component	PTS fructose-specific enzyme IIBC component	PTS system, fructose-specific IIBC component	PTS system, fructose-specific IIABC component	PTS system, fructose-specific IIBC component	PTS system, fructose specific IIABC components	identified by match to protein family HMM PF00359; match to protein family HMM PF02378; match to protein family HMM PF02379; match to protein family HMM TIGR00829; match to protein family HMM TIGR00848; match to protein family HMM TIGR01427 PTS system, fructose-specific IIABC component	PTS system, fructose-specific IIBC component	Pts system, fructose-specific IIbc component	PTS system fructose-specific IIBC component	PTS system, fructose-specific enzyme II, BC component	Putative fructose-specific enzyme II	Phosphotransferase system	PTS system fructose-specific IIABC component	PTS system fructose specific IIABC component	PTS system, fructose-specific transport protein	CDS_ID OB0838 PTS system fructose-specific enzyme II BC component	PTS SYSTEM, FRUCTOSE-SPECIFIC IIABC COMPONENT	PTS system, fructoso-specific IIBC component	PTS system, fructose-specific enzyme II, BC component	Fructose-specific PTS system IIABC component	SCE22.13c, probable fructose-specific permease, len: 699 aa; similar to SW:PTFB_ECOLI (EMBL:M23196) Escherichia coli PTS system, fructose-specific IIBC component (EIIBC-fru) FruA 563 aa; fasta scores: opt: 1006 z-score: 1038.9 E(): 0; 43.7% identity in 583 aa overlap.  Contains match to Prosite entry PS00402 Binding-protein-dependent transport systems inner membrane comp sign. and possible hydrophobic membrane spanning regions in C-terminal domain putative fructose-specific permease	Phosphotransferase system, fructose-specific IIC component	
MYCGE00062	PTS system fructose-specific EIIABC component	Putative fructose-specific permease	PTS system	Phosphotransferase system, fructose-specific IIC component	PTS system, fructose-specific IIBC component	PTS system, fructose-specific IIABC component	PTS system, fructose-specific IIABC component	PTS fructose-specific enzyme IIBC component	PTS system, fructose-specific IIBC component	PTS system, fructose-specific IIABC component	PTS system, fructose-specific IIBC component	PTS system, fructose specific IIABC components	identified by match to protein family HMM PF00359; match to protein family HMM PF02378; match to protein family HMM PF02379; match to protein family HMM TIGR00829; match to protein family HMM TIGR00848; match to protein family HMM TIGR01427 PTS system, fructose-specific IIABC component	PTS system, fructose-specific IIBC component	Pts system, fructose-specific IIbc component	PTS system fructose-specific IIBC component	PTS system, fructose-specific enzyme II, BC component	Putative fructose-specific enzyme II	Phosphotransferase system	PTS system fructose-specific IIABC component	PTS system fructose specific IIABC component	PTS system, fructose-specific transport protein	CDS_ID OB0838 PTS system fructose-specific enzyme II BC component	PTS SYSTEM, FRUCTOSE-SPECIFIC IIABC COMPONENT	PTS system, fructoso-specific IIBC component	PTS system, fructose-specific enzyme II, BC component	Fructose-specific PTS system IIABC component	SCE22.13c, probable fructose-specific permease, len: 699 aa; similar to SW:PTFB_ECOLI (EMBL:M23196) Escherichia coli PTS system, fructose-specific IIBC component (EIIBC-fru) FruA 563 aa; fasta scores: opt: 1006 z-score: 1038.9 E(): 0; 43.7% identity in 583 aa overlap.  Contains match to Prosite entry PS00402 Binding-protein-dependent transport systems inner membrane comp sign. and possible hydrophobic membrane spanning regions in C-terminal domain putative fructose-specific permease	Phosphotransferase system, fructose-specific IIC component	
MYCGE00063	Putative 1-phosphofructokinase	1-phosphofructokinase	Fructose-1-phosphate kinase	FruK	1-phosphofructokinase	Fructose-1-phosphate kinase	1-phosphofructokinase	1-phosphofructokinase	1-phosphofructokinase	1-phosphofructokinase	Putative 1-phosphofructokinase	identified by match to protein family HMM PF00294 1-phosphofructokinase	1-phosphofructokinase	Fructose-1-phosphate kinase	1-phosphofructokinase	fructose-1-phosphate kinase	1-phosphofructokinase	1-phosphofructokinase	1-phosphofructokinase	CDS_ID OB0839 fructose 1-phosphate kinase	1-phosphofructokinase	Fructose 1-phosphate kinase	1-phosphofructokinase	Fructose-1-phosphate kinase and related fructose- 6-phosphate kinase	Fructose-1-phosphate kinase	Residues 1 to 312 of 312 are 100 pct identical to residues 1 to 312 of a 312 aa protein from Escherichia coli O157:H7 EDL933 ref: NP_288751.1 fructose-1-phosphate kinase	Fructose 1-phosphate kinase	1-phosphofructokinase	1-phosphofructokinase	

MYCGE00064	Uncharacterized ABC transporter permease MG064	Probably ABC transporter membrane protein	Efflux ABC transporter, permease protein	Putative uncharacterized protein	Conserved hypothetical	Hypothetical transmembrane protein	membrane protein, putative MCAP_0381 has 8 membrane spanning regions; This protein characteristics of an ABC transporter permease protein; however it is not near any ATPase; identified by match to protein family HMM PF02687	Efflux ABC transporter, permease protein	
MYCGE00064	Uncharacterized ABC transporter permease MG064	Probably ABC transporter membrane protein	Efflux ABC transporter, permease protein	Putative uncharacterized protein	Conserved hypothetical	Hypothetical transmembrane protein	membrane protein, putative MCAP_0381 has 8 membrane spanning regions; This protein characteristics of an ABC transporter permease protein; however it is not near any ATPase; identified by match to protein family HMM PF02687	Efflux ABC transporter, permease protein	
MYCGE00064	Uncharacterized ABC transporter permease MG064	Probably ABC transporter membrane protein	Efflux ABC transporter, permease protein	Putative uncharacterized protein	Conserved hypothetical	Hypothetical transmembrane protein	membrane protein, putative MCAP_0381 has 8 membrane spanning regions; This protein characteristics of an ABC transporter permease protein; however it is not near any ATPase; identified by match to protein family HMM PF02687	Efflux ABC transporter, permease protein	
MYCGE00064	Uncharacterized ABC transporter permease MG064	Probably ABC transporter membrane protein	Efflux ABC transporter, permease protein	Putative uncharacterized protein	Conserved hypothetical	Hypothetical transmembrane protein	membrane protein, putative MCAP_0381 has 8 membrane spanning regions; This protein characteristics of an ABC transporter permease protein; however it is not near any ATPase; identified by match to protein family HMM PF02687	Efflux ABC transporter, permease protein	
MYCGE00064	Uncharacterized ABC transporter permease MG064	Probably ABC transporter membrane protein	Efflux ABC transporter, permease protein	Putative uncharacterized protein	Conserved hypothetical	Hypothetical transmembrane protein	membrane protein, putative MCAP_0381 has 8 membrane spanning regions; This protein characteristics of an ABC transporter permease protein; however it is not near any ATPase; identified by match to protein family HMM PF02687	Efflux ABC transporter, permease protein	
MYCGE00064	Uncharacterized ABC transporter permease MG064	Probably ABC transporter membrane protein	Efflux ABC transporter, permease protein	Putative uncharacterized protein	Conserved hypothetical	Hypothetical transmembrane protein	membrane protein, putative MCAP_0381 has 8 membrane spanning regions; This protein characteristics of an ABC transporter permease protein; however it is not near any ATPase; identified by match to protein family HMM PF02687	Efflux ABC transporter, permease protein	
MYCGE00064	Uncharacterized ABC transporter permease MG064	Probably ABC transporter membrane protein	Efflux ABC transporter, permease protein	Putative uncharacterized protein	Conserved hypothetical	Hypothetical transmembrane protein	membrane protein, putative MCAP_0381 has 8 membrane spanning regions; This protein characteristics of an ABC transporter permease protein; however it is not near any ATPase; identified by match to protein family HMM PF02687	Efflux ABC transporter, permease protein	
MYCGE00065	Putative ABC transporter ATP-binding protein MG065	ABC transporter ATP-binding protein	similar to gi|46113808|ref|ZP_00183493.2| [Exiguobacterium sp. 255-15], percent identity 35 in 324 aa, BLASTP E(): 3e-53 putative truncated ABC-type transport system ATPase component	
MYCGE00065	Putative ABC transporter ATP-binding protein MG065	ABC transporter ATP-binding protein	similar to gi|46113808|ref|ZP_00183493.2| [Exiguobacterium sp. 255-15], percent identity 35 in 324 aa, BLASTP E(): 3e-53 putative truncated ABC-type transport system ATPase component	
MYCGE00065	Putative ABC transporter ATP-binding protein MG065	ABC transporter ATP-binding protein	similar to gi|46113808|ref|ZP_00183493.2| [Exiguobacterium sp. 255-15], percent identity 35 in 324 aa, BLASTP E(): 3e-53 putative truncated ABC-type transport system ATPase component	
MYCGE00066	Transketolase	DEHA2F03960p;highly similar to uniprot|P23254 Saccharomyces cerevisiae YPR074C TKL1 Transketolase 1;	identified by match to PFAM protein family HMM PF03582 transketolase	Transketolase	Transketolase	Transketolase	Transketolase	Transketolase I	Transketolase	Transketolase	Transketolase	Transketolase	Transketolase	Transketolase	Tkt protein	Transketolase	Transketolase	Transketolase	Transketolase	Transketolase	similar to GB:M11722, GB:K01919, GB:M22968, GB:M20694, GB:M20695, GB:M20696, GB:M20697, GB:M20698, GB:M20699, GB:M20700, GB:M20701, GB:M20702, GB:M20703, SP:P04053, PID:181649, PID:339435, PID:339437, and PID:553787; identified by sequence similarity; putative transketolase	Transketolase	Transketolase	Transketolase	Transketolase	Transketolase	PMID: 7859749 best DB hits: BLAST: swissprot:P45694; TKT_BACSU TRANSKETOLASE ----- pir: G69723; E=1e-171 ddbj:BAB06071.1; (AP001515) transketolase [Bacillus halodurans]; E=1e-169 swissprot:Q43848; TKTC_SOLTU TRANSKETOLASE, CHLOROPLAST PRECURSOR; E=1e-164 COG: BS_tkt; COG0021 Transketolase; E=1e-172 PFAM: PF00456; Transketolase, thiamine dipho; E=1.1e-160 PF02779; Transketolase, central domain; E=1.2e-77 PF02780; Transketolase, C-terminal dom; E=1.1e-49 transketolase	Transketolase	Transketolase	
MYCGE00066	Transketolase	DEHA2F03960p;highly similar to uniprot|P23254 Saccharomyces cerevisiae YPR074C TKL1 Transketolase 1;	identified by match to PFAM protein family HMM PF03582 transketolase	Transketolase	Transketolase	Transketolase	Transketolase	Transketolase I	Transketolase	Transketolase	Transketolase	Transketolase	Transketolase	Transketolase	Tkt protein	Transketolase	Transketolase	Transketolase	Transketolase	Transketolase	similar to GB:M11722, GB:K01919, GB:M22968, GB:M20694, GB:M20695, GB:M20696, GB:M20697, GB:M20698, GB:M20699, GB:M20700, GB:M20701, GB:M20702, GB:M20703, SP:P04053, PID:181649, PID:339435, PID:339437, and PID:553787; identified by sequence similarity; putative transketolase	Transketolase	Transketolase	Transketolase	Transketolase	Transketolase	PMID: 7859749 best DB hits: BLAST: swissprot:P45694; TKT_BACSU TRANSKETOLASE ----- pir: G69723; E=1e-171 ddbj:BAB06071.1; (AP001515) transketolase [Bacillus halodurans]; E=1e-169 swissprot:Q43848; TKTC_SOLTU TRANSKETOLASE, CHLOROPLAST PRECURSOR; E=1e-164 COG: BS_tkt; COG0021 Transketolase; E=1e-172 PFAM: PF00456; Transketolase, thiamine dipho; E=1.1e-160 PF02779; Transketolase, central domain; E=1.2e-77 PF02780; Transketolase, C-terminal dom; E=1.1e-49 transketolase	Transketolase	Transketolase	


MYCGE00069	PTS system glucose-specific EIICBA component	PTS system, IIABC components	PTS system, glucose-specific, IIABC component	PTS system, glucose-specific IIABC component	PTS system, glucose-specific IIABC component	identified by match to protein family HMM PF00358; match to protein family HMM PF00367; match to protein family HMM PF02378; match to protein family HMM TIGR00826; match to protein family HMM TIGR00830 PTS system, glucose-specific IIABC component	PTS system, glucose-specific IIABC component	PTS system, glucose-specific enzyme II, A component	Putative PTS system enzyme II A component	PTS system glucose-specific enzyme IIABC component	Putative PTS system, glucose-specific IIABC component	CDS_ID OB1882 PTS system, glucose-specific enzyme II, A component	PTS SYSTEM, GLUCOSE-SPECIFIC IIABC COMPONENT	Phosphoenolpyruvate-dependent sugar phosphotransferase system EIIABC, glucose specific	PTS enzyme II, ABC component	PTS system, glucose-specific enzyme II, A component	Glucose-specific PTS system IIABC component	PtsG	identified by match to protein family HMM PF00358; match to protein family HMM PF00367; match to protein family HMM PF02378; match to protein family HMM TIGR00826; match to protein family HMM TIGR00830 PTS system, IIABC components	PTS system, glucose-specific IIABC component	PTS enzyme II glucose-specific factor IIABC component	PTS system, glucose-specific enzyme II, ABC component	Putative uncharacterized protein gbs1946	identified by match to PFAM protein family HMM PF00358 PTS system, IIABC components	Putative PTS system, enzyme II, A component	best blastp match gb|AAK34671.1| (AE006621) putative PTS system, enzyme II, A component [Streptococcus pyogenes M1 GAS] putative PTS system, enzyme II, A component	PTS system, glucose-specific IIABC component	phosphotransferase system enzyme II	identified by sequence similarity; putative; ORF located using Blastx; COG1263; TC:4.A.1.1.2 PTS system, glucose-specific IIABC component	
MYCGE00069	PTS system glucose-specific EIICBA component	PTS system, IIABC components	PTS system, glucose-specific, IIABC component	PTS system, glucose-specific IIABC component	PTS system, glucose-specific IIABC component	identified by match to protein family HMM PF00358; match to protein family HMM PF00367; match to protein family HMM PF02378; match to protein family HMM TIGR00826; match to protein family HMM TIGR00830 PTS system, glucose-specific IIABC component	PTS system, glucose-specific IIABC component	PTS system, glucose-specific enzyme II, A component	Putative PTS system enzyme II A component	PTS system glucose-specific enzyme IIABC component	Putative PTS system, glucose-specific IIABC component	CDS_ID OB1882 PTS system, glucose-specific enzyme II, A component	PTS SYSTEM, GLUCOSE-SPECIFIC IIABC COMPONENT	Phosphoenolpyruvate-dependent sugar phosphotransferase system EIIABC, glucose specific	PTS enzyme II, ABC component	PTS system, glucose-specific enzyme II, A component	Glucose-specific PTS system IIABC component	PtsG	identified by match to protein family HMM PF00358; match to protein family HMM PF00367; match to protein family HMM PF02378; match to protein family HMM TIGR00826; match to protein family HMM TIGR00830 PTS system, IIABC components	PTS system, glucose-specific IIABC component	PTS enzyme II glucose-specific factor IIABC component	PTS system, glucose-specific enzyme II, ABC component	Putative uncharacterized protein gbs1946	identified by match to PFAM protein family HMM PF00358 PTS system, IIABC components	Putative PTS system, enzyme II, A component	best blastp match gb|AAK34671.1| (AE006621) putative PTS system, enzyme II, A component [Streptococcus pyogenes M1 GAS] putative PTS system, enzyme II, A component	PTS system, glucose-specific IIABC component	phosphotransferase system enzyme II	identified by sequence similarity; putative; ORF located using Blastx; COG1263; TC:4.A.1.1.2 PTS system, glucose-specific IIABC component	
MYCGE00069	PTS system glucose-specific EIICBA component	PTS system, IIABC components	PTS system, glucose-specific, IIABC component	PTS system, glucose-specific IIABC component	PTS system, glucose-specific IIABC component	identified by match to protein family HMM PF00358; match to protein family HMM PF00367; match to protein family HMM PF02378; match to protein family HMM TIGR00826; match to protein family HMM TIGR00830 PTS system, glucose-specific IIABC component	PTS system, glucose-specific IIABC component	PTS system, glucose-specific enzyme II, A component	Putative PTS system enzyme II A component	PTS system glucose-specific enzyme IIABC component	Putative PTS system, glucose-specific IIABC component	CDS_ID OB1882 PTS system, glucose-specific enzyme II, A component	PTS SYSTEM, GLUCOSE-SPECIFIC IIABC COMPONENT	Phosphoenolpyruvate-dependent sugar phosphotransferase system EIIABC, glucose specific	PTS enzyme II, ABC component	PTS system, glucose-specific enzyme II, A component	Glucose-specific PTS system IIABC component	PtsG	identified by match to protein family HMM PF00358; match to protein family HMM PF00367; match to protein family HMM PF02378; match to protein family HMM TIGR00826; match to protein family HMM TIGR00830 PTS system, IIABC components	PTS system, glucose-specific IIABC component	PTS enzyme II glucose-specific factor IIABC component	PTS system, glucose-specific enzyme II, ABC component	Putative uncharacterized protein gbs1946	identified by match to PFAM protein family HMM PF00358 PTS system, IIABC components	Putative PTS system, enzyme II, A component	best blastp match gb|AAK34671.1| (AE006621) putative PTS system, enzyme II, A component [Streptococcus pyogenes M1 GAS] putative PTS system, enzyme II, A component	PTS system, glucose-specific IIABC component	phosphotransferase system enzyme II	identified by sequence similarity; putative; ORF located using Blastx; COG1263; TC:4.A.1.1.2 PTS system, glucose-specific IIABC component	
MYCGE00069	PTS system glucose-specific EIICBA component	PTS system, IIABC components	PTS system, glucose-specific, IIABC component	PTS system, glucose-specific IIABC component	PTS system, glucose-specific IIABC component	identified by match to protein family HMM PF00358; match to protein family HMM PF00367; match to protein family HMM PF02378; match to protein family HMM TIGR00826; match to protein family HMM TIGR00830 PTS system, glucose-specific IIABC component	PTS system, glucose-specific IIABC component	PTS system, glucose-specific enzyme II, A component	Putative PTS system enzyme II A component	PTS system glucose-specific enzyme IIABC component	Putative PTS system, glucose-specific IIABC component	CDS_ID OB1882 PTS system, glucose-specific enzyme II, A component	PTS SYSTEM, GLUCOSE-SPECIFIC IIABC COMPONENT	Phosphoenolpyruvate-dependent sugar phosphotransferase system EIIABC, glucose specific	PTS enzyme II, ABC component	PTS system, glucose-specific enzyme II, A component	Glucose-specific PTS system IIABC component	PtsG	identified by match to protein family HMM PF00358; match to protein family HMM PF00367; match to protein family HMM PF02378; match to protein family HMM TIGR00826; match to protein family HMM TIGR00830 PTS system, IIABC components	PTS system, glucose-specific IIABC component	PTS enzyme II glucose-specific factor IIABC component	PTS system, glucose-specific enzyme II, ABC component	Putative uncharacterized protein gbs1946	identified by match to PFAM protein family HMM PF00358 PTS system, IIABC components	Putative PTS system, enzyme II, A component	best blastp match gb|AAK34671.1| (AE006621) putative PTS system, enzyme II, A component [Streptococcus pyogenes M1 GAS] putative PTS system, enzyme II, A component	PTS system, glucose-specific IIABC component	phosphotransferase system enzyme II	identified by sequence similarity; putative; ORF located using Blastx; COG1263; TC:4.A.1.1.2 PTS system, glucose-specific IIABC component	
MYCGE00070	30S ribosomal protein S2	30S ribosomal protein S2	identified by match to PFAM protein family HMM PF03033 ribosomal protein S2	30S ribosomal protein S2	30S ribosomal protein S2	30S ribosomal protein S2	30S ribosomal protein S2	30S ribosomal protein S2	30S ribosomal protein S2	30S ribosomal protein S2	30S ribosomal protein S2	30S ribosomal protein S2	30S ribosomal protein S2	30S ribosomal protein S2	30S ribosomal protein S2	30S ribosomal protein S2	30S ribosomal protein S2	30S ribosomal protein S2	30S ribosomal protein S2	30S ribosomal protein S2	30S ribosomal protein S2	30S ribosomal protein S2	30S ribosomal protein S2	30S ribosomal protein S2	30S ribosomal protein S2	30S ribosomal protein S2	30S ribosomal protein S2	30S ribosomal protein S2	30S ribosomal protein S2	
MYCGE00070	30S ribosomal protein S2	30S ribosomal protein S2	identified by match to PFAM protein family HMM PF03033 ribosomal protein S2	30S ribosomal protein S2	30S ribosomal protein S2	30S ribosomal protein S2	30S ribosomal protein S2	30S ribosomal protein S2	30S ribosomal protein S2	30S ribosomal protein S2	30S ribosomal protein S2	30S ribosomal protein S2	30S ribosomal protein S2	30S ribosomal protein S2	30S ribosomal protein S2	30S ribosomal protein S2	30S ribosomal protein S2	30S ribosomal protein S2	30S ribosomal protein S2	30S ribosomal protein S2	30S ribosomal protein S2	30S ribosomal protein S2	30S ribosomal protein S2	30S ribosomal protein S2	30S ribosomal protein S2	30S ribosomal protein S2	30S ribosomal protein S2	30S ribosomal protein S2	30S ribosomal protein S2	
MYCGE00071	Probable cation-transporting P-type ATPase	Cation-transporting ATPase PacL	Cation-transporting ATPase, E1-E2 family	Lmo0841 protein	Cation-transporting ATPase, E1-E2 family	identified by match to protein family HMM PF00122; match to protein family HMM PF00689; match to protein family HMM PF00690; match to protein family HMM PF00702; match to protein family HMM TIGR01494 cation-transporting ATPase, E1-E2 family	Cation transport ATPase	Cation-transporting ATPase	Putative calcium-transporting ATPase	Putative calcium transporter	CATION-TRANSPORTING P-TYPE ATPASE	Cation transport P-type ATPase	Cation-transporting ATPase	Cation transport ATPases	Lin0832 protein	cation-transporting P-type ATPase	Cation transporting P-type ATPase	Calcium-transporting ATPase	calcium transporter P-type ATPase	Cation-transporting ATPase	Molecular Function: ATP binding (GO:0005524), Biological Process: cation transport (GO:0006812), Molecular Function: ATPase activity, coupled to transmembrane movement of ions, phosphorylative mechanism (GO:0015662), Cellular Component: membrane (GO:00160 ATPase, E1-E2 type protein	Putative calcium-transporting ATPase	best blastp match gb|AAK33594.1| (AE006517) putative calcium-transporting ATPase [Streptococcus pyogenes M1 GAS] putative calcium-transporting ATPase	Cation-transporting ATPase, E1-E2 family	Putative calcium transporter P-type ATPase - calcium transporter	Ca2+, Mn2+-P-type ATPase	cation-transporting ATPase, E1-E2 family	identified by sequence similarity; putative; ORF located using Blastx; COG0474; TC:3.A.3.2.3 cation-transporting P-type ATPase	calcium-transporting ATPase	
MYCGE00071	Probable cation-transporting P-type ATPase	Cation-transporting ATPase PacL	Cation-transporting ATPase, E1-E2 family	Lmo0841 protein	Cation-transporting ATPase, E1-E2 family	identified by match to protein family HMM PF00122; match to protein family HMM PF00689; match to protein family HMM PF00690; match to protein family HMM PF00702; match to protein family HMM TIGR01494 cation-transporting ATPase, E1-E2 family	Cation transport ATPase	Cation-transporting ATPase	Putative calcium-transporting ATPase	Putative calcium transporter	CATION-TRANSPORTING P-TYPE ATPASE	Cation transport P-type ATPase	Cation-transporting ATPase	Cation transport ATPases	Lin0832 protein	cation-transporting P-type ATPase	Cation transporting P-type ATPase	Calcium-transporting ATPase	calcium transporter P-type ATPase	Cation-transporting ATPase	Molecular Function: ATP binding (GO:0005524), Biological Process: cation transport (GO:0006812), Molecular Function: ATPase activity, coupled to transmembrane movement of ions, phosphorylative mechanism (GO:0015662), Cellular Component: membrane (GO:00160 ATPase, E1-E2 type protein	Putative calcium-transporting ATPase	best blastp match gb|AAK33594.1| (AE006517) putative calcium-transporting ATPase [Streptococcus pyogenes M1 GAS] putative calcium-transporting ATPase	Cation-transporting ATPase, E1-E2 family	Putative calcium transporter P-type ATPase - calcium transporter	Ca2+, Mn2+-P-type ATPase	cation-transporting ATPase, E1-E2 family	identified by sequence similarity; putative; ORF located using Blastx; COG0474; TC:3.A.3.2.3 cation-transporting P-type ATPase	calcium-transporting ATPase	
MYCGE00071	Probable cation-transporting P-type ATPase	Cation-transporting ATPase PacL	Cation-transporting ATPase, E1-E2 family	Lmo0841 protein	Cation-transporting ATPase, E1-E2 family	identified by match to protein family HMM PF00122; match to protein family HMM PF00689; match to protein family HMM PF00690; match to protein family HMM PF00702; match to protein family HMM TIGR01494 cation-transporting ATPase, E1-E2 family	Cation transport ATPase	Cation-transporting ATPase	Putative calcium-transporting ATPase	Putative calcium transporter	CATION-TRANSPORTING P-TYPE ATPASE	Cation transport P-type ATPase	Cation-transporting ATPase	Cation transport ATPases	Lin0832 protein	cation-transporting P-type ATPase	Cation transporting P-type ATPase	Calcium-transporting ATPase	calcium transporter P-type ATPase	Cation-transporting ATPase	Molecular Function: ATP binding (GO:0005524), Biological Process: cation transport (GO:0006812), Molecular Function: ATPase activity, coupled to transmembrane movement of ions, phosphorylative mechanism (GO:0015662), Cellular Component: membrane (GO:00160 ATPase, E1-E2 type protein	Putative calcium-transporting ATPase	best blastp match gb|AAK33594.1| (AE006517) putative calcium-transporting ATPase [Streptococcus pyogenes M1 GAS] putative calcium-transporting ATPase	Cation-transporting ATPase, E1-E2 family	Putative calcium transporter P-type ATPase - calcium transporter	Ca2+, Mn2+-P-type ATPase	cation-transporting ATPase, E1-E2 family	identified by sequence similarity; putative; ORF located using Blastx; COG0474; TC:3.A.3.2.3 cation-transporting P-type ATPase	calcium-transporting ATPase	
MYCGE00071	Probable cation-transporting P-type ATPase	Cation-transporting ATPase PacL	Cation-transporting ATPase, E1-E2 family	Lmo0841 protein	Cation-transporting ATPase, E1-E2 family	identified by match to protein family HMM PF00122; match to protein family HMM PF00689; match to protein family HMM PF00690; match to protein family HMM PF00702; match to protein family HMM TIGR01494 cation-transporting ATPase, E1-E2 family	Cation transport ATPase	Cation-transporting ATPase	Putative calcium-transporting ATPase	Putative calcium transporter	CATION-TRANSPORTING P-TYPE ATPASE	Cation transport P-type ATPase	Cation-transporting ATPase	Cation transport ATPases	Lin0832 protein	cation-transporting P-type ATPase	Cation transporting P-type ATPase	Calcium-transporting ATPase	calcium transporter P-type ATPase	Cation-transporting ATPase	Molecular Function: ATP binding (GO:0005524), Biological Process: cation transport (GO:0006812), Molecular Function: ATPase activity, coupled to transmembrane movement of ions, phosphorylative mechanism (GO:0015662), Cellular Component: membrane (GO:00160 ATPase, E1-E2 type protein	Putative calcium-transporting ATPase	best blastp match gb|AAK33594.1| (AE006517) putative calcium-transporting ATPase [Streptococcus pyogenes M1 GAS] putative calcium-transporting ATPase	Cation-transporting ATPase, E1-E2 family	Putative calcium transporter P-type ATPase - calcium transporter	Ca2+, Mn2+-P-type ATPase	cation-transporting ATPase, E1-E2 family	identified by sequence similarity; putative; ORF located using Blastx; COG0474; TC:3.A.3.2.3 cation-transporting P-type ATPase	calcium-transporting ATPase	
MYCGE00071	Probable cation-transporting P-type ATPase	Cation-transporting ATPase PacL	Cation-transporting ATPase, E1-E2 family	Lmo0841 protein	Cation-transporting ATPase, E1-E2 family	identified by match to protein family HMM PF00122; match to protein family HMM PF00689; match to protein family HMM PF00690; match to protein family HMM PF00702; match to protein family HMM TIGR01494 cation-transporting ATPase, E1-E2 family	Cation transport ATPase	Cation-transporting ATPase	Putative calcium-transporting ATPase	Putative calcium transporter	CATION-TRANSPORTING P-TYPE ATPASE	Cation transport P-type ATPase	Cation-transporting ATPase	Cation transport ATPases	Lin0832 protein	cation-transporting P-type ATPase	Cation transporting P-type ATPase	Calcium-transporting ATPase	calcium transporter P-type ATPase	Cation-transporting ATPase	Molecular Function: ATP binding (GO:0005524), Biological Process: cation transport (GO:0006812), Molecular Function: ATPase activity, coupled to transmembrane movement of ions, phosphorylative mechanism (GO:0015662), Cellular Component: membrane (GO:00160 ATPase, E1-E2 type protein	Putative calcium-transporting ATPase	best blastp match gb|AAK33594.1| (AE006517) putative calcium-transporting ATPase [Streptococcus pyogenes M1 GAS] putative calcium-transporting ATPase	Cation-transporting ATPase, E1-E2 family	Putative calcium transporter P-type ATPase - calcium transporter	Ca2+, Mn2+-P-type ATPase	cation-transporting ATPase, E1-E2 family	identified by sequence similarity; putative; ORF located using Blastx; COG0474; TC:3.A.3.2.3 cation-transporting P-type ATPase	calcium-transporting ATPase	
MYCGE00071	Probable cation-transporting P-type ATPase	Cation-transporting ATPase PacL	Cation-transporting ATPase, E1-E2 family	Lmo0841 protein	Cation-transporting ATPase, E1-E2 family	identified by match to protein family HMM PF00122; match to protein family HMM PF00689; match to protein family HMM PF00690; match to protein family HMM PF00702; match to protein family HMM TIGR01494 cation-transporting ATPase, E1-E2 family	Cation transport ATPase	Cation-transporting ATPase	Putative calcium-transporting ATPase	Putative calcium transporter	CATION-TRANSPORTING P-TYPE ATPASE	Cation transport P-type ATPase	Cation-transporting ATPase	Cation transport ATPases	Lin0832 protein	cation-transporting P-type ATPase	Cation transporting P-type ATPase	Calcium-transporting ATPase	calcium transporter P-type ATPase	Cation-transporting ATPase	Molecular Function: ATP binding (GO:0005524), Biological Process: cation transport (GO:0006812), Molecular Function: ATPase activity, coupled to transmembrane movement of ions, phosphorylative mechanism (GO:0015662), Cellular Component: membrane (GO:00160 ATPase, E1-E2 type protein	Putative calcium-transporting ATPase	best blastp match gb|AAK33594.1| (AE006517) putative calcium-transporting ATPase [Streptococcus pyogenes M1 GAS] putative calcium-transporting ATPase	Cation-transporting ATPase, E1-E2 family	Putative calcium transporter P-type ATPase - calcium transporter	Ca2+, Mn2+-P-type ATPase	cation-transporting ATPase, E1-E2 family	identified by sequence similarity; putative; ORF located using Blastx; COG0474; TC:3.A.3.2.3 cation-transporting P-type ATPase	calcium-transporting ATPase	
MYCGE00072	Preprotein translocase subunit secA	Protein translocase subunit secA	identified by match to PFAM protein family HMM PF04227 preprotein translocase SecA subunit	Protein translocase subunit secA	Protein translocase subunit secA 2	Protein translocase subunit secA	Protein translocase subunit secA	Protein translocase subunit secA	Protein translocase subunit secA	Protein translocase subunit secA	Protein translocase subunit secA	Protein translocase subunit secA	Protein translocase subunit secA	Protein translocase subunit secA	Protein translocase subunit secA	Protein translocase subunit secA	Preprotein translocase subunit SecA	Protein translocase subunit secA	Protein translocase subunit secA	Protein translocase subunit secA	Protein translocase subunit secA	Protein translocase subunit secA	Protein translocase subunit secA	Protein translocase subunit secA	Protein translocase subunit secA 1	Protein translocase subunit secA 1	Protein translocase subunit secA	Protein translocase subunit secA 1	Protein translocase subunit secA	
MYCGE00072	Preprotein translocase subunit secA	Protein translocase subunit secA	identified by match to PFAM protein family HMM PF04227 preprotein translocase SecA subunit	Protein translocase subunit secA	Protein translocase subunit secA 2	Protein translocase subunit secA	Protein translocase subunit secA	Protein translocase subunit secA	Protein translocase subunit secA	Protein translocase subunit secA	Protein translocase subunit secA	Protein translocase subunit secA	Protein translocase subunit secA	Protein translocase subunit secA	Protein translocase subunit secA	Protein translocase subunit secA	Preprotein translocase subunit SecA	Protein translocase subunit secA	Protein translocase subunit secA	Protein translocase subunit secA	Protein translocase subunit secA	Protein translocase subunit secA	Protein translocase subunit secA	Protein translocase subunit secA	Protein translocase subunit secA 1	Protein translocase subunit secA 1	Protein translocase subunit secA	Protein translocase subunit secA 1	Protein translocase subunit secA	
MYCGE00072	Preprotein translocase subunit secA	Protein translocase subunit secA	identified by match to PFAM protein family HMM PF04227 preprotein translocase SecA subunit	Protein translocase subunit secA	Protein translocase subunit secA 2	Protein translocase subunit secA	Protein translocase subunit secA	Protein translocase subunit secA	Protein translocase subunit secA	Protein translocase subunit secA	Protein translocase subunit secA	Protein translocase subunit secA	Protein translocase subunit secA	Protein translocase subunit secA	Protein translocase subunit secA	Protein translocase subunit secA	Preprotein translocase subunit SecA	Protein translocase subunit secA	Protein translocase subunit secA	Protein translocase subunit secA	Protein translocase subunit secA	Protein translocase subunit secA	Protein translocase subunit secA	Protein translocase subunit secA	Protein translocase subunit secA 1	Protein translocase subunit secA 1	Protein translocase subunit secA	Protein translocase subunit secA 1	Protein translocase subunit secA	
MYCGE00073	UvrABC system protein B	UvrABC system protein B	UvrABC system protein B	UvrABC system protein B	identified by match to TIGR protein family HMM TIGR01698 excinuclease ABC, subunit B	UvrABC system protein B	UvrABC system protein B	UvrABC system protein B	UvrABC system protein B	UvrABC system protein B	UvrABC system protein B	UvrABC system protein B	UvrABC system protein B	UvrABC system protein B	UvrABC system protein B	UvrABC system protein B	UvrABC system protein B	UvrABC system protein B	UvrABC system protein B	UvrABC system protein B	UvrABC system protein B	UvrABC system protein B	UvrABC system protein B	UvrABC system protein B	UvrABC system protein B	UvrABC system protein B	UvrABC system protein B	UvrABC system protein B	UvrABC system protein B	


MYCGE00075	Uncharacterized protein MG075	Putative uncharacterized protein	

MYCGE00075	Uncharacterized protein MG075	Putative uncharacterized protein	
MYCGE00077	Oligopeptide transport system permease protein oppB	Oligopeptide ABC transporter permease protein	Oligopeptide ABC transporter permease component	identified by sequence similarity; putative; ORF located using Glimmer; Blastx; COG0601; TC:3.A.1.5.2 oligopeptide ABC transporter permease protein	pseudo Binding-protein-dependent transport systems inner membrane component	Putative peptide ABC transporter protein, permease protein	Oligopeptide ABC transporter	Dipeptide transport system permease protein DppB	Oligopeptide transport system permease protein APPB	ABC transporter permease protein	Binding-protein-dependent transport systems inner membrane component	
MYCGE00077	Oligopeptide transport system permease protein oppB	Oligopeptide ABC transporter permease protein	Oligopeptide ABC transporter permease component	identified by sequence similarity; putative; ORF located using Glimmer; Blastx; COG0601; TC:3.A.1.5.2 oligopeptide ABC transporter permease protein	pseudo Binding-protein-dependent transport systems inner membrane component	Putative peptide ABC transporter protein, permease protein	Oligopeptide ABC transporter	Dipeptide transport system permease protein DppB	Oligopeptide transport system permease protein APPB	ABC transporter permease protein	Binding-protein-dependent transport systems inner membrane component	
MYCGE00078	Oligopeptide transport system permease protein oppC	304aa long hypothetical oligopeptide transport system permease protein AppC	Peptide ABC transporter, permease protein	ABC-type transport system, permease component	Peptide ABC transporter, permease protein	Dipeptide transport system permease protein DppC	Oligopeptide ABC transporter, permease protein	Probable dipeptide ABC transporter, permease protein	Oligopeptide transport system permease protein oppC	Oligopeptide ABC transporter, permease	Oligopeptide ABC transporter, permease protein	Dipeptide transport system permease protein dppC	oligopeptide ABC transporter permease protein	identified by match to protein family HMM PF00528 oligopeptide ABC transporter, permease protein	Inner membrane component of ABC transporter	oligopeptide ABC transporter (permease)	Oligopeptide ABC transporter permease protein	OLIGOPEPTIDE TRANSPORT SYSTEM PERMEASE PROTEIN APPC	Oligopeptide ABC transporter permease protein	Putative peptide ABC transporter, permease protein	Dipeptide transport system permease protein dppC	CDS_ID OB2612 oligopeptide ABC transporter permease	OLIGOPEPTIDE ABC TRANSPORTER PERMEASE PROTEIN	similar to X56347-3|CAA39789.1| percent identity: 37 in 292 aa putative peptide ABC transporter permease protein	Oligopeptide ABC transporter permease component	ABC-type transport system, permease component	Residues 1 to 300 of 300 are 99 pct identical to residues 1 to 300 of a 300 aa protein from Escherichia coli O157:H7 EDL933 ref: NP_290123.1 dipeptide transport system permease protein 2	DppC	oligopeptide transport system permease protein	
MYCGE00078	Oligopeptide transport system permease protein oppC	304aa long hypothetical oligopeptide transport system permease protein AppC	Peptide ABC transporter, permease protein	ABC-type transport system, permease component	Peptide ABC transporter, permease protein	Dipeptide transport system permease protein DppC	Oligopeptide ABC transporter, permease protein	Probable dipeptide ABC transporter, permease protein	Oligopeptide transport system permease protein oppC	Oligopeptide ABC transporter, permease	Oligopeptide ABC transporter, permease protein	Dipeptide transport system permease protein dppC	oligopeptide ABC transporter permease protein	identified by match to protein family HMM PF00528 oligopeptide ABC transporter, permease protein	Inner membrane component of ABC transporter	oligopeptide ABC transporter (permease)	Oligopeptide ABC transporter permease protein	OLIGOPEPTIDE TRANSPORT SYSTEM PERMEASE PROTEIN APPC	Oligopeptide ABC transporter permease protein	Putative peptide ABC transporter, permease protein	Dipeptide transport system permease protein dppC	CDS_ID OB2612 oligopeptide ABC transporter permease	OLIGOPEPTIDE ABC TRANSPORTER PERMEASE PROTEIN	similar to X56347-3|CAA39789.1| percent identity: 37 in 292 aa putative peptide ABC transporter permease protein	Oligopeptide ABC transporter permease component	ABC-type transport system, permease component	Residues 1 to 300 of 300 are 99 pct identical to residues 1 to 300 of a 300 aa protein from Escherichia coli O157:H7 EDL933 ref: NP_290123.1 dipeptide transport system permease protein 2	DppC	oligopeptide transport system permease protein	
MYCGE00079	Oligopeptide transport ATP-binding protein oppD	Oligopeptide ABC transporter, ATP-binding protein	ATPase OppD	oligopeptide ABC transporter (ATP-binding protein)	Oligopeptide ABC transporter ATP-binding protein	Lin2297 protein	Oligopeptide transport ATP-binding protein	DppD	Putative uncharacterized protein gbs0147	identified by match to PFAM protein family HMM PF00005 oligopeptide ABC transporter, ATP-binding protein	ABC oligopeptide transporter, ATP-binding subunit oppD	identified by similarity to SP:P24136; match to protein family HMM PF00005; match to protein family HMM TIGR01727 oligopeptide ABC transporter, ATP-binding protein	identified by similarity to SP:P24136; match to protein family HMM PF00005; match to protein family HMM TIGR01727 oligopeptide ABC transporter, ATP-binding protein	Oligopeptide/dipeptide ABC transporter, ATP-binding protein-like	Oligopeptide transport ATP-binding protein	Oligopeptide transport ATP-binding protein	Complete genome	Oligopeptide/dipeptide ABC transporter, ATPase subunit	Oligopeptide transport ATP-binding protein	Oligopeptide transport ATP-binding protein OppD	oligopeptide ABC transporter, ATP-binding protein	Oligopeptide/dipeptide ABC transporter, ATPase subunit	Oligopeptide/dipeptide ABC transporter, ATPase subunit	Oligopeptide/dipeptide ABC transporter, ATPase subunit	Oligopeptide ABC transporter, ATP-binding protein OppD	Oligopeptide/dipeptide ABC transporter, ATPase subunit	Oligopeptide/dipeptide ABC transporter, ATPase subunit	Oligopeptide/dipeptide ABC transporter, ATPase subunit	Oligopeptide/dipeptide ABC transporter, ATPase subunit	
MYCGE00079	Oligopeptide transport ATP-binding protein oppD	Oligopeptide ABC transporter, ATP-binding protein	ATPase OppD	oligopeptide ABC transporter (ATP-binding protein)	Oligopeptide ABC transporter ATP-binding protein	Lin2297 protein	Oligopeptide transport ATP-binding protein	DppD	Putative uncharacterized protein gbs0147	identified by match to PFAM protein family HMM PF00005 oligopeptide ABC transporter, ATP-binding protein	ABC oligopeptide transporter, ATP-binding subunit oppD	identified by similarity to SP:P24136; match to protein family HMM PF00005; match to protein family HMM TIGR01727 oligopeptide ABC transporter, ATP-binding protein	identified by similarity to SP:P24136; match to protein family HMM PF00005; match to protein family HMM TIGR01727 oligopeptide ABC transporter, ATP-binding protein	Oligopeptide/dipeptide ABC transporter, ATP-binding protein-like	Oligopeptide transport ATP-binding protein	Oligopeptide transport ATP-binding protein	Complete genome	Oligopeptide/dipeptide ABC transporter, ATPase subunit	Oligopeptide transport ATP-binding protein	Oligopeptide transport ATP-binding protein OppD	oligopeptide ABC transporter, ATP-binding protein	Oligopeptide/dipeptide ABC transporter, ATPase subunit	Oligopeptide/dipeptide ABC transporter, ATPase subunit	Oligopeptide/dipeptide ABC transporter, ATPase subunit	Oligopeptide ABC transporter, ATP-binding protein OppD	Oligopeptide/dipeptide ABC transporter, ATPase subunit	Oligopeptide/dipeptide ABC transporter, ATPase subunit	Oligopeptide/dipeptide ABC transporter, ATPase subunit	Oligopeptide/dipeptide ABC transporter, ATPase subunit	
MYCGE00080	Oligopeptide transport ATP-binding protein oppF	Oligopeptide ABC transporter ATP-binding protein	OLIGOPEPTIDE ABC TRANSPORTER ATP-BINDING PROTEIN	OppF	oligopeptide transport system permease protein	identified by sequence similarity; putative; ORF located using Glimmer; Blastx oligopeptide ABC transporter ATP-binding protein	identified by sequence similarity; putative; ORF located using Glimmer; Blastx oligopeptide ABC transporter ATP-binding protein	identified by sequence similarity; putative; ORF located using Blastx; TC:3.A.1.5.1 oligopeptide ABC transporter ATP-binding protein	Oligopeptide ABC transporter, ATP-bindingprotein	Oligopeptide ABC transporter ATP-binding protein	Oligopeptide ABC transporter ATP-binding prote	ABC-type dipeptide/oligopeptide/nickel transport ATP-binding protein	
MYCGE00080	Oligopeptide transport ATP-binding protein oppF	Oligopeptide ABC transporter ATP-binding protein	OLIGOPEPTIDE ABC TRANSPORTER ATP-BINDING PROTEIN	OppF	oligopeptide transport system permease protein	identified by sequence similarity; putative; ORF located using Glimmer; Blastx oligopeptide ABC transporter ATP-binding protein	identified by sequence similarity; putative; ORF located using Glimmer; Blastx oligopeptide ABC transporter ATP-binding protein	identified by sequence similarity; putative; ORF located using Blastx; TC:3.A.1.5.1 oligopeptide ABC transporter ATP-binding protein	Oligopeptide ABC transporter, ATP-bindingprotein	Oligopeptide ABC transporter ATP-binding protein	Oligopeptide ABC transporter ATP-binding prote	ABC-type dipeptide/oligopeptide/nickel transport ATP-binding protein	
MYCGE00080	Oligopeptide transport ATP-binding protein oppF	Oligopeptide ABC transporter ATP-binding protein	OLIGOPEPTIDE ABC TRANSPORTER ATP-BINDING PROTEIN	OppF	oligopeptide transport system permease protein	identified by sequence similarity; putative; ORF located using Glimmer; Blastx oligopeptide ABC transporter ATP-binding protein	identified by sequence similarity; putative; ORF located using Glimmer; Blastx oligopeptide ABC transporter ATP-binding protein	identified by sequence similarity; putative; ORF located using Blastx; TC:3.A.1.5.1 oligopeptide ABC transporter ATP-binding protein	Oligopeptide ABC transporter, ATP-bindingprotein	Oligopeptide ABC transporter ATP-binding protein	Oligopeptide ABC transporter ATP-binding prote	ABC-type dipeptide/oligopeptide/nickel transport ATP-binding protein	
MYCGE00080	Oligopeptide transport ATP-binding protein oppF	Oligopeptide ABC transporter ATP-binding protein	OLIGOPEPTIDE ABC TRANSPORTER ATP-BINDING PROTEIN	OppF	oligopeptide transport system permease protein	identified by sequence similarity; putative; ORF located using Glimmer; Blastx oligopeptide ABC transporter ATP-binding protein	identified by sequence similarity; putative; ORF located using Glimmer; Blastx oligopeptide ABC transporter ATP-binding protein	identified by sequence similarity; putative; ORF located using Blastx; TC:3.A.1.5.1 oligopeptide ABC transporter ATP-binding protein	Oligopeptide ABC transporter, ATP-bindingprotein	Oligopeptide ABC transporter ATP-binding protein	Oligopeptide ABC transporter ATP-binding prote	ABC-type dipeptide/oligopeptide/nickel transport ATP-binding protein	
MYCGE00081	50S ribosomal protein L11	50S ribosomal protein L11	highly similar to uniprot|P53875 Saccharomyces cerevisiae YNL185c MRPL19;	50S ribosomal protein L11P	DEHA2F03740p;highly similar to uniprot|P53875 Saccharomyces cerevisiae YNL185c MRPL19 ribosomal protein of the large subunit;	50S ribosomal protein L11P	50S ribosomal protein L11P	50S ribosomal protein L11P	50S ribosomal protein L11P	50S ribosomal protein L11P	similar to GB:J03528, GB:Y00285, GB:S80785, GB:S80783, SP:P11717, PID:1006661, PID:1063394, PID:188672, PID:33055,  and PID:929647; identified by sequence similarity; putative ribosomal protein L11	50S ribosomal protein L11	50S ribosomal protein L11	50S ribosomal protein L11	50S ribosomal protein L11	50S ribosomal protein L11	50S ribosomal protein L11	50S ribosomal protein L11P	50S ribosomal protein L11P	50S ribosomal protein L11P	50S ribosomal protein L11P	50S ribosomal protein L11	50S ribosomal protein L11P	50S ribosomal protein L11	50S ribosomal protein L11	50S ribosomal protein L11	50S ribosomal protein L11	50S ribosomal protein L11	50S ribosomal protein L11	
MYCGE00082	50S ribosomal protein L1	50S ribosomal protein L1	similar to uniprot|Q04599 Saccharomyces cerevisiae YDR116c;	DEHA2B08294p;similar to uniprot|Q04599 Saccharomyces cerevisiae YDR116C MRPL1 Mitochondrial ribosomal protein of the large subunit;	50S ribosomal protein L1P	50S ribosomal protein L1P	similar to GB:X59964, SP:P28325, PID:30264,  and PID:398711; identified by sequence similarity; putative ribosomal protein L1	50S ribosomal protein L1	50S ribosomal protein L1	50S ribosomal protein L1	50S ribosomal protein L1	50S ribosomal protein L1	50S ribosomal protein L1	50S ribosomal protein L1P	50S ribosomal protein L1	50S ribosomal protein L1	50S ribosomal protein L1	50S ribosomal protein L1	50S ribosomal protein L1	50S ribosomal protein L1	50S ribosomal protein L1	50S ribosomal protein L1	50S ribosomal protein L1	50S ribosomal protein L1	50S ribosomal protein L1	50S ribosomal protein L1	50S ribosomal protein L1	50S ribosomal protein L1	50S ribosomal protein L1	
MYCGE00082	50S ribosomal protein L1	50S ribosomal protein L1	similar to uniprot|Q04599 Saccharomyces cerevisiae YDR116c;	DEHA2B08294p;similar to uniprot|Q04599 Saccharomyces cerevisiae YDR116C MRPL1 Mitochondrial ribosomal protein of the large subunit;	50S ribosomal protein L1P	50S ribosomal protein L1P	similar to GB:X59964, SP:P28325, PID:30264,  and PID:398711; identified by sequence similarity; putative ribosomal protein L1	50S ribosomal protein L1	50S ribosomal protein L1	50S ribosomal protein L1	50S ribosomal protein L1	50S ribosomal protein L1	50S ribosomal protein L1	50S ribosomal protein L1P	50S ribosomal protein L1	50S ribosomal protein L1	50S ribosomal protein L1	50S ribosomal protein L1	50S ribosomal protein L1	50S ribosomal protein L1	50S ribosomal protein L1	50S ribosomal protein L1	50S ribosomal protein L1	50S ribosomal protein L1	50S ribosomal protein L1	50S ribosomal protein L1	50S ribosomal protein L1	50S ribosomal protein L1	50S ribosomal protein L1	
MYCGE00083	Peptidyl-tRNA hydrolase	Peptidyl-tRNA hydrolase	similar to GB:X56071, PID:507063,  and SP:P51603; identified by sequence similarity; putative peptidyl-tRNA hydrolase	Peptidyl-tRNA hydrolase	Peptidyl-tRNA hydrolase	Peptidyl-tRNA hydrolase	Peptidyl-tRNA hydrolase	Peptidyl-tRNA hydrolase	Peptidyl-tRNA hydrolase	Peptidyl-tRNA hydrolase	Peptidyl-tRNA hydrolase	Peptidyl-tRNA hydrolase	Peptidyl-tRNA hydrolase	Peptidyl-tRNA hydrolase	Peptidyl-tRNA hydrolase	Peptidyl-tRNA hydrolase	Peptidyl-tRNA hydrolase	Peptidyl-tRNA hydrolase	Peptidyl-tRNA hydrolase	Peptidyl-tRNA hydrolase	Peptidyl-tRNA hydrolase	Peptidyl-tRNA hydrolase	Peptidyl-tRNA hydrolase	Peptidyl-tRNA hydrolase	Peptidyl-tRNA hydrolase	Peptidyl-tRNA hydrolase	Peptidyl-tRNA hydrolase	Peptidyl-tRNA hydrolase	Peptidyl-tRNA hydrolase	
MYCGE00084	tRNA(Ile)-lysidine synthase	tRNA(Ile)-lysidine synthase	tRNA(Ile)-lysidine synthase	tRNA(Ile)-lysidine synthase	tRNA(Ile)-lysidine synthetase	tRNA(Ile)-lysidine synthase	tRNA(Ile)-lysidine synthase	conserved hypothetical protein	tRNA(Ile)-lysidine synthase	TilS tRNA(Ile)-lysidine synthetase	tRNA(Ile)-lysidine synthase	tRNA(Ile)-lysidine synthase	best blastp match gb|AAK33155.1| (AE006472) putative cell-cycle protein [Streptococcus pyogenes M1 GAS] putative cell-cycle protein	Putative cell cycle protein of the MesJ/Ycf62 family Conserved hypothetical protein	tRNA(Ile)-lysidine synthase MesJ	identified by sequence similarity; putative; ORF located using Blastx; COG0037 conserved hypothetical protein	tRNA(Ile)-lysidine synthetase	tRNA(Ile)-lysidine synthetase TilS	MesJ protein	tRNA(Ile)-lysidine synthetase TilS	tRNA(Ile)-lysidine synthetase	tRNA(Ile)-lysidine synthetase TIGRFAM: tRNA(Ile)-lysidine synthetase PFAM: PP-loop domain protein KEGG: cch:Cag_1746 MesJ protein	tRNA(Ile)-lysidine synthetase TilS	tRNA(Ile)-lysidine synthetase, MesJ	Cell cycle protein mesJ	tRNA(Ile)-lysidine synthetase equivalent gene in S.pneumoniae TIGR4 = SP0011; equivalent gene in S.pneumoniae R6 = spr0010; identified by match to protein family HMM PF01171; match to protein family HMM TIGR02432; match to protein family HMM TIGR02433	tRNA(Ile)-lysidine synthetase, MesJ	PP-loop family protein	tRNA(Ile)-lysidine synthetase	
MYCGE00084	tRNA(Ile)-lysidine synthase	tRNA(Ile)-lysidine synthase	tRNA(Ile)-lysidine synthase	tRNA(Ile)-lysidine synthase	tRNA(Ile)-lysidine synthetase	tRNA(Ile)-lysidine synthase	tRNA(Ile)-lysidine synthase	conserved hypothetical protein	tRNA(Ile)-lysidine synthase	TilS tRNA(Ile)-lysidine synthetase	tRNA(Ile)-lysidine synthase	tRNA(Ile)-lysidine synthase	best blastp match gb|AAK33155.1| (AE006472) putative cell-cycle protein [Streptococcus pyogenes M1 GAS] putative cell-cycle protein	Putative cell cycle protein of the MesJ/Ycf62 family Conserved hypothetical protein	tRNA(Ile)-lysidine synthase MesJ	identified by sequence similarity; putative; ORF located using Blastx; COG0037 conserved hypothetical protein	tRNA(Ile)-lysidine synthetase	tRNA(Ile)-lysidine synthetase TilS	MesJ protein	tRNA(Ile)-lysidine synthetase TilS	tRNA(Ile)-lysidine synthetase	tRNA(Ile)-lysidine synthetase TIGRFAM: tRNA(Ile)-lysidine synthetase PFAM: PP-loop domain protein KEGG: cch:Cag_1746 MesJ protein	tRNA(Ile)-lysidine synthetase TilS	tRNA(Ile)-lysidine synthetase, MesJ	Cell cycle protein mesJ	tRNA(Ile)-lysidine synthetase equivalent gene in S.pneumoniae TIGR4 = SP0011; equivalent gene in S.pneumoniae R6 = spr0010; identified by match to protein family HMM PF01171; match to protein family HMM TIGR02432; match to protein family HMM TIGR02433	tRNA(Ile)-lysidine synthetase, MesJ	PP-loop family protein	tRNA(Ile)-lysidine synthetase	
MYCGE00085	HPr kinase/phosphorylase	HPr kinase/phosphorylase	HPr kinase/phosphorylase	HPr kinase/phosphorylase	HPr kinase/phosphorylase	HPr kinase/phosphorylase	HPr kinase/phosphorylase	HPr kinase/phosphorylase	HPr kinase/phosphorylase	HPr kinase/phosphorylase	HPr kinase/phosphorylase	HPr kinase/phosphorylase	identified by match to protein family HMM PF02603; match to protein family HMM TIGR00679 HPr(Ser) kinase/phosphatase	HPr kinase/phosphorylase	HPr kinase/phosphorylase	HPr kinase/phosphorylase	HPr kinase/phosphorylase	HPr kinase/phosphorylase	HPr(Ser/Thr) kinase/phosphatase	HPr kinase/phosphorylase	HPr(Ser) kinase/phosphatase, putative	HPr kinase/phosphorylase	Hpr kinase	HPr kinase/phosphorylase	HPr kinase/phosphorylase	Probable HPr(Ser) kinase/phosphatase	HPr kinase/phosphorylase	HPr kinase/phosphorylase	HPr kinase/phosphorylase	
MYCGE00086	Prolipoprotein diacylglyceryl transferase	Prolipoprotein diacylglyceryl transferase	Prolipoprotein diacylglyceryl transferase	Prolipoprotein diacylglyceryl transferase 1	Prolipoprotein diacylglyceryl transferase	Prolipoprotein diacylglyceryl transferase	Prolipoprotein diacylglyceryl transferase	Prolipoprotein diacylglyceryl transferase	Prolipoprotein diacylglyceryl transferase	Prolipoprotein diacylglyceryl transferase	identified by match to protein family HMM PF01790; match to protein family HMM TIGR00544 prolipoprotein diacylglyceryl transferase	Prolipoprotein diacylglyceryl transferase	prolipoprotein diacylglyceryl transferase	Prolipoprotein diacylglyceryl transferase	Prolipoprotein diacylglyceryl transferase	Prolipoprotein diacylglyceryl transferase	Prolipoprotein diacylglyceryl transferase	CDS_ID OB2481; spore germination protein prolipoprotein diacylglyceryl transferase	Prolipoprotein diacylglyceryl transferase	Prolipoprotein diacylglyceryl transferase	Prolipoprotein diacylglyceryl transferase	Prolipoprotein diacylglyceryl transferase	Prolipoprotein diacylglyceryl transferase	Prolipoprotein diacylglyceryl transferase	Prolipoprotein diacylglyceryl transferase	Prolipoprotein diacylglyceryl transferase	prolipoprotein diacylglyceryl transferase	Prolipoprotein diacylglyceryl transferase	Prolipoprotein diacylglyceryl transferase	
MYCGE00086	Prolipoprotein diacylglyceryl transferase	Prolipoprotein diacylglyceryl transferase	Prolipoprotein diacylglyceryl transferase	Prolipoprotein diacylglyceryl transferase 1	Prolipoprotein diacylglyceryl transferase	Prolipoprotein diacylglyceryl transferase	Prolipoprotein diacylglyceryl transferase	Prolipoprotein diacylglyceryl transferase	Prolipoprotein diacylglyceryl transferase	Prolipoprotein diacylglyceryl transferase	identified by match to protein family HMM PF01790; match to protein family HMM TIGR00544 prolipoprotein diacylglyceryl transferase	Prolipoprotein diacylglyceryl transferase	prolipoprotein diacylglyceryl transferase	Prolipoprotein diacylglyceryl transferase	Prolipoprotein diacylglyceryl transferase	Prolipoprotein diacylglyceryl transferase	Prolipoprotein diacylglyceryl transferase	CDS_ID OB2481; spore germination protein prolipoprotein diacylglyceryl transferase	Prolipoprotein diacylglyceryl transferase	Prolipoprotein diacylglyceryl transferase	Prolipoprotein diacylglyceryl transferase	Prolipoprotein diacylglyceryl transferase	Prolipoprotein diacylglyceryl transferase	Prolipoprotein diacylglyceryl transferase	Prolipoprotein diacylglyceryl transferase	Prolipoprotein diacylglyceryl transferase	prolipoprotein diacylglyceryl transferase	Prolipoprotein diacylglyceryl transferase	Prolipoprotein diacylglyceryl transferase	
MYCGE00087	30S ribosomal protein S12	30S ribosomal protein S12	identified by match to TIGR protein family HMM TIGR00982 ribosomal protein S12	30S ribosomal protein S12	30S ribosomal protein S12	30S ribosomal protein S12	30S ribosomal protein S12	30S ribosomal protein S12	30S ribosomal protein S12	30S ribosomal protein S12	30S ribosomal protein S12	30S ribosomal protein S12	30S ribosomal protein S12	30S ribosomal protein S12	30S ribosomal protein S12	30S ribosomal protein S12	30S ribosomal protein S12	30S ribosomal protein S12	30S ribosomal protein S12	30S ribosomal protein S12	30S ribosomal protein S12	30S ribosomal protein S12	30S ribosomal protein S12	30S ribosomal protein S12	30S ribosomal protein S12	30S ribosomal protein S12	30S ribosomal protein S12	30S ribosomal protein S12	30S ribosomal protein S12	
MYCGE00088	30S ribosomal protein S7	30S ribosomal protein S7	30S ribosomal protein S7P	30S ribosomal protein S7P	30S ribosomal protein S7P	identified by match to TIGR protein family HMM TIGR01028 ribosomal protein S7	30S ribosomal protein S7	30S ribosomal protein S7	30S ribosomal protein S7	30S ribosomal protein S7	30S ribosomal protein S7	30S ribosomal protein S7P	30S ribosomal protein S7	30S ribosomal protein S7P	30S ribosomal protein S7	30S ribosomal protein S7	30S ribosomal protein S7	30S ribosomal protein S7	30S ribosomal protein S7	30S ribosomal protein S7	30S ribosomal protein S7	30S ribosomal protein S7	30S ribosomal protein S7	30S ribosomal protein S7	30S ribosomal protein S7	30S ribosomal protein S7	30S ribosomal protein S7	30S ribosomal protein S7	30S ribosomal protein S7	
MYCGE00089	Elongation factor G	Elongation factor G	identified by match to PFAM protein family HMM PF03144 translation elongation factor G	Elongation factor G	Elongation factor G	Elongation factor G	Elongation factor G	Elongation factor G	Elongation factor G	Elongation factor G	Elongation factor G	Elongation factor G	Elongation factor G	Elongation factor G	Elongation factor G	Elongation factor G 1	Elongation factor G	Elongation factor G	Elongation factor G	Elongation factor G	Elongation factor G	Elongation factor G	Elongation factor G	Elongation factor G	Elongation factor G	Elongation factor G	Elongation factor G	Elongation factor G	putative elongation factor G	
MYCGE00089	Elongation factor G	Elongation factor G	identified by match to PFAM protein family HMM PF03144 translation elongation factor G	Elongation factor G	Elongation factor G	Elongation factor G	Elongation factor G	Elongation factor G	Elongation factor G	Elongation factor G	Elongation factor G	Elongation factor G	Elongation factor G	Elongation factor G	Elongation factor G	Elongation factor G 1	Elongation factor G	Elongation factor G	Elongation factor G	Elongation factor G	Elongation factor G	Elongation factor G	Elongation factor G	Elongation factor G	Elongation factor G	Elongation factor G	Elongation factor G	Elongation factor G	putative elongation factor G	


MYCGE00092	30S ribosomal protein S18	30S ribosomal protein S18	identified by match to TIGR protein family HMM TIGR00165 ribosomal protein S18	30S ribosomal protein S18	30S ribosomal protein S18 1	30S ribosomal protein S18	30S ribosomal protein S18	30S ribosomal protein S18	30S ribosomal protein S18	30S ribosomal protein S18	30S ribosomal protein S18	30S ribosomal protein S18	30S ribosomal protein S18	30S ribosomal protein S18	30S ribosomal protein S18	30S ribosomal protein S18	30S ribosomal protein S18	30S ribosomal protein S18	30S ribosomal protein S18	30S ribosomal protein S18	30S ribosomal protein S18	30S ribosomal protein S18	putative ribosomal protein S18	30S ribosomal protein S18	30S ribosomal protein S18	30S ribosomal protein S18	identified by match to protein family HMM PF01084; match to protein family HMM TIGR00165 ribosomal protein S18	similar to SP:P02374; identified by sequence similarity; putative ribosomal protein S18	30S ribosomal protein S18	
MYCGE00093	50S ribosomal protein L9	50S ribosomal protein L9	50S ribosomal protein L9	50S ribosomal protein L9	50S ribosomal protein L9	50S ribosomal protein L9	50S ribosomal protein L9	50S ribosomal protein L9	50S ribosomal protein L9	50S ribosomal protein L9	50S ribosomal protein L9	50S ribosomal protein L9	50S ribosomal protein L9	50S ribosomal protein L9	50S ribosomal protein L9	identified by match to protein family HMM PF01281; match to protein family HMM PF03948; match to protein family HMM TIGR00158 ribosomal protein L9	50S ribosomal protein L9	50S ribosomal protein L9	50S ribosomal protein L9	50S ribosomal protein L9 (BL17)	50S ribosomal protein L9	50S ribosomal protein L9	50S ribosomal protein L9	50S ribosomal protein L9	50S ribosomal protein L9	50S ribosomal protein L9	50S ribosomal protein L9	50S ribosomal protein L9	50S ribosomal protein L9	
MYCGE00094	Replicative DNA helicase	similar to GB:M82968, SP:P26436,  and PID:338294; identified by sequence similarity; putative replicative DNA helicase	Replicative DNA helicase	Replicative DNA helicase	Replicative DNA helicase	Replicative DNA helicase	Replicative DNA helicase	Replicative DNA helicase	Replicative DNA helicase	Replicative DNA Helicase	Replicative DNA helicase	Replicative DNA helicase	Replicative DNA helicase	REPLICATIVE DNA HELICASE EC 3.6.1. 	Replicative DNA helicase	replicative DNA helicase	Replicative DNA helicase	Replicative DNA helicase	CDS_ID OB3460 replicative DNA helicase	Replicative DNA helicase, DNAC	Replicative DNA helicase	Replicative DNA helicase	Replicative DNA helicase	InterProMatches:IPR007692; Molecular Function: DNA binding (GO:0003677), Molecular Function: DNA helicase activity (GO:0003678), Molecular Function: ATP binding (GO:0005524), Biological Process: DNA replication (GO:0006260) replicative DNA helicase	replicative DNA helicase	Similar to Chlamydia pneumoniae replicative DNA helicase cp0131 SWALL:Q9K2D6 (EMBL:AE002174) (468 aa) fasta scores: E(): 3.8e-151, 85.59% id in 465 aa, and to Escherichia coli replicative DNA helicase DnaB SWALL:DNAB_ECOLI (SWALL:P03005) (471 aa) fasta scores: E(): 3e-39, 38% id in 471 aa putative replicative DNA helicase	Replicative DNA helicase	Putative replicative DNA helicase	Evidence 3 : Function proposed based on presence of conserved amino acid motif, structural feature or limited homolgy; Product type pe : putative enzyme putative replicative DNA helicase	
MYCGE00094	Replicative DNA helicase	similar to GB:M82968, SP:P26436,  and PID:338294; identified by sequence similarity; putative replicative DNA helicase	Replicative DNA helicase	Replicative DNA helicase	Replicative DNA helicase	Replicative DNA helicase	Replicative DNA helicase	Replicative DNA helicase	Replicative DNA helicase	Replicative DNA Helicase	Replicative DNA helicase	Replicative DNA helicase	Replicative DNA helicase	REPLICATIVE DNA HELICASE EC 3.6.1. 	Replicative DNA helicase	replicative DNA helicase	Replicative DNA helicase	Replicative DNA helicase	CDS_ID OB3460 replicative DNA helicase	Replicative DNA helicase, DNAC	Replicative DNA helicase	Replicative DNA helicase	Replicative DNA helicase	InterProMatches:IPR007692; Molecular Function: DNA binding (GO:0003677), Molecular Function: DNA helicase activity (GO:0003678), Molecular Function: ATP binding (GO:0005524), Biological Process: DNA replication (GO:0006260) replicative DNA helicase	replicative DNA helicase	Similar to Chlamydia pneumoniae replicative DNA helicase cp0131 SWALL:Q9K2D6 (EMBL:AE002174) (468 aa) fasta scores: E(): 3.8e-151, 85.59% id in 465 aa, and to Escherichia coli replicative DNA helicase DnaB SWALL:DNAB_ECOLI (SWALL:P03005) (471 aa) fasta scores: E(): 3e-39, 38% id in 471 aa putative replicative DNA helicase	Replicative DNA helicase	Putative replicative DNA helicase	Evidence 3 : Function proposed based on presence of conserved amino acid motif, structural feature or limited homolgy; Product type pe : putative enzyme putative replicative DNA helicase	


MYCGE00097	Uracil-DNA glycosylase	Uracil-DNA glycosylase	DEHA2D01650p;similar to uniprot|P12887 Saccharomyces cerevisiae YML021c UNG1 uracil-DNA glycosylase;	identified by match to PFAM protein family HMM PF03167 uracil-DNA glycosylase	Uracil-DNA glycosylase	Uracil-DNA glycosylase	Uracil-DNA glycosylase	Uracil-DNA glycosylase	Uracil-DNA glycosylase	Uracil-DNA glycosylase	Uracil-DNA glycosylase	Uracil-DNA glycosylase	Uracil-DNA glycosylase	Uracil-DNA glycosylase	Uracil-DNA glycosylase	Uracil-DNA glycosylase	Uracil-DNA glycosylase	Uracil-DNA glycosylase	Uracil-DNA glycosylase	Uracil-DNA glycosylase	Uracil-DNA glycosylase 2	Uracil-DNA glycosylase	Uracil-DNA glycosylase	Uracil-DNA glycosylase	putative uracil-DNA-glycosylase	Uracil-DNA glycosylase	Uracil-DNA glycosylase	Uracil-DNA glycosylase	Uracil-DNA glycosylase	
MYCGE00097	Uracil-DNA glycosylase	Uracil-DNA glycosylase	DEHA2D01650p;similar to uniprot|P12887 Saccharomyces cerevisiae YML021c UNG1 uracil-DNA glycosylase;	identified by match to PFAM protein family HMM PF03167 uracil-DNA glycosylase	Uracil-DNA glycosylase	Uracil-DNA glycosylase	Uracil-DNA glycosylase	Uracil-DNA glycosylase	Uracil-DNA glycosylase	Uracil-DNA glycosylase	Uracil-DNA glycosylase	Uracil-DNA glycosylase	Uracil-DNA glycosylase	Uracil-DNA glycosylase	Uracil-DNA glycosylase	Uracil-DNA glycosylase	Uracil-DNA glycosylase	Uracil-DNA glycosylase	Uracil-DNA glycosylase	Uracil-DNA glycosylase	Uracil-DNA glycosylase 2	Uracil-DNA glycosylase	Uracil-DNA glycosylase	Uracil-DNA glycosylase	putative uracil-DNA-glycosylase	Uracil-DNA glycosylase	Uracil-DNA glycosylase	Uracil-DNA glycosylase	Uracil-DNA glycosylase	
MYCGE00098	Uncharacterized protein MG098	Glutamyl-tRNA amidotransferase subunit C-related protein	Conserved hypothetical membrane protein	Putative uncharacterized protein MYPU_2550	Aspartyl/glutamyl-tRNA amidotransferase subunit C	Putative uncharacterized protein	conserved hypothetical protein	Conserved hypothetical	identified by sequence similarity; putative; ORF located using Glimmer; Blastx conserved hypothetical protein	identified by sequence similarity; putative; ORF located using Blastx conserved hypothetical protein	identified by sequence similarity; putative; ORF located using Glimmer; Blastx conserved hypothetical protein	Aspartyl/glutamyl-tRNA amidotransferase subunit C	Putative uncharacterized protein	Signal transduction histidine kinase-like protein KEGG: bcz:BCZK2894 sensor histidine kinase	
MYCGE00098	Uncharacterized protein MG098	Glutamyl-tRNA amidotransferase subunit C-related protein	Conserved hypothetical membrane protein	Putative uncharacterized protein MYPU_2550	Aspartyl/glutamyl-tRNA amidotransferase subunit C	Putative uncharacterized protein	conserved hypothetical protein	Conserved hypothetical	identified by sequence similarity; putative; ORF located using Glimmer; Blastx conserved hypothetical protein	identified by sequence similarity; putative; ORF located using Blastx conserved hypothetical protein	identified by sequence similarity; putative; ORF located using Glimmer; Blastx conserved hypothetical protein	Aspartyl/glutamyl-tRNA amidotransferase subunit C	Putative uncharacterized protein	Signal transduction histidine kinase-like protein KEGG: bcz:BCZK2894 sensor histidine kinase	
MYCGE00099	Glutamyl-tRNA(Gln) amidotransferase subunit A	similar to uniprot|Q03557 Saccharomyces cerevisiae YMR293c;	Glutamyl-tRNA(Gln) amidotransferase subunit A	DEHA2G20284p;similar to uniprot|Q03557 Saccharomyces cerevisiae YMR293C;	Glutamyl-tRNA(Gln) amidotransferase subunit A	Asp-tRNAAsn/Glu-tRNAGln amidotransferase A subunit	similar to SP:Q05370,  and PID:49224; identified by sequence similarity; putative glutamyl-tRNA(Gln) amidotransferase subunit A	Glutamyl-tRNA(Gln) amidotransferase subunit A	Glutamyl-tRNA(Gln) amidotransferase subunit A	Glutamyl-tRNA(Gln) amidotransferase subunit A	Glutamyl-tRNA(Gln) amidotransferase subunit A	Glutamyl-tRNA(Gln) amidotransferase subunit A	Glutamyl-tRNA(Gln) amidotransferase subunit A	hypothetical enantiomer-selective amidase	Glutamyl-tRNA(Gln) amidotransferase subunit A	Glutamyl-tRNA(Gln) amidotransferase subunit A	Glutamyl-tRNA(Gln) amidotransferase subunit A	Glutamyl-tRNA(Gln) amidotransferase subunit A	Glutamyl-tRNA(Gln) amidotransferase subunit A	Glutamyl-tRNA(Gln) amidotransferase subunit A	Glutamyl-tRNA(Gln) amidotransferase subunit A	Glutamyl-tRNA(Gln) amidotransferase subunit A	Glutamyl-tRNA(Gln) amidotransferase subunit A	Glutamyl-tRNA(Gln) amidotransferase subunit A	Glutamyl-tRNA(Gln) amidotransferase subunit A	Glutamyl-tRNA(Gln) amidotransferase subunit A	Glutamyl-tRNA(Gln) amidotransferase subunit A	Glutamyl-tRNA(Gln) amidotransferase subunit A	Glutamyl-tRNA(Gln) amidotransferase subunit A	
MYCGE00099	Glutamyl-tRNA(Gln) amidotransferase subunit A	similar to uniprot|Q03557 Saccharomyces cerevisiae YMR293c;	Glutamyl-tRNA(Gln) amidotransferase subunit A	DEHA2G20284p;similar to uniprot|Q03557 Saccharomyces cerevisiae YMR293C;	Glutamyl-tRNA(Gln) amidotransferase subunit A	Asp-tRNAAsn/Glu-tRNAGln amidotransferase A subunit	similar to SP:Q05370,  and PID:49224; identified by sequence similarity; putative glutamyl-tRNA(Gln) amidotransferase subunit A	Glutamyl-tRNA(Gln) amidotransferase subunit A	Glutamyl-tRNA(Gln) amidotransferase subunit A	Glutamyl-tRNA(Gln) amidotransferase subunit A	Glutamyl-tRNA(Gln) amidotransferase subunit A	Glutamyl-tRNA(Gln) amidotransferase subunit A	Glutamyl-tRNA(Gln) amidotransferase subunit A	hypothetical enantiomer-selective amidase	Glutamyl-tRNA(Gln) amidotransferase subunit A	Glutamyl-tRNA(Gln) amidotransferase subunit A	Glutamyl-tRNA(Gln) amidotransferase subunit A	Glutamyl-tRNA(Gln) amidotransferase subunit A	Glutamyl-tRNA(Gln) amidotransferase subunit A	Glutamyl-tRNA(Gln) amidotransferase subunit A	Glutamyl-tRNA(Gln) amidotransferase subunit A	Glutamyl-tRNA(Gln) amidotransferase subunit A	Glutamyl-tRNA(Gln) amidotransferase subunit A	Glutamyl-tRNA(Gln) amidotransferase subunit A	Glutamyl-tRNA(Gln) amidotransferase subunit A	Glutamyl-tRNA(Gln) amidotransferase subunit A	Glutamyl-tRNA(Gln) amidotransferase subunit A	Glutamyl-tRNA(Gln) amidotransferase subunit A	Glutamyl-tRNA(Gln) amidotransferase subunit A	
MYCGE00099	Glutamyl-tRNA(Gln) amidotransferase subunit A	similar to uniprot|Q03557 Saccharomyces cerevisiae YMR293c;	Glutamyl-tRNA(Gln) amidotransferase subunit A	DEHA2G20284p;similar to uniprot|Q03557 Saccharomyces cerevisiae YMR293C;	Glutamyl-tRNA(Gln) amidotransferase subunit A	Asp-tRNAAsn/Glu-tRNAGln amidotransferase A subunit	similar to SP:Q05370,  and PID:49224; identified by sequence similarity; putative glutamyl-tRNA(Gln) amidotransferase subunit A	Glutamyl-tRNA(Gln) amidotransferase subunit A	Glutamyl-tRNA(Gln) amidotransferase subunit A	Glutamyl-tRNA(Gln) amidotransferase subunit A	Glutamyl-tRNA(Gln) amidotransferase subunit A	Glutamyl-tRNA(Gln) amidotransferase subunit A	Glutamyl-tRNA(Gln) amidotransferase subunit A	hypothetical enantiomer-selective amidase	Glutamyl-tRNA(Gln) amidotransferase subunit A	Glutamyl-tRNA(Gln) amidotransferase subunit A	Glutamyl-tRNA(Gln) amidotransferase subunit A	Glutamyl-tRNA(Gln) amidotransferase subunit A	Glutamyl-tRNA(Gln) amidotransferase subunit A	Glutamyl-tRNA(Gln) amidotransferase subunit A	Glutamyl-tRNA(Gln) amidotransferase subunit A	Glutamyl-tRNA(Gln) amidotransferase subunit A	Glutamyl-tRNA(Gln) amidotransferase subunit A	Glutamyl-tRNA(Gln) amidotransferase subunit A	Glutamyl-tRNA(Gln) amidotransferase subunit A	Glutamyl-tRNA(Gln) amidotransferase subunit A	Glutamyl-tRNA(Gln) amidotransferase subunit A	Glutamyl-tRNA(Gln) amidotransferase subunit A	Glutamyl-tRNA(Gln) amidotransferase subunit A	
MYCGE00100	Aspartyl/glutamyl-tRNA(Asn/Gln) amidotransferase subunit B	similar to uniprot|P33893 Saccharomyces cerevisiae YBL080c PET112;	Aspartyl/glutamyl-tRNA(Asn/Gln) amidotransferase subunit B	DEHA2D03982p;similar to uniprot|P33893 Saccharomyces cerevisiae YBL080c PET112 required to maintain rho+ mitochondrial DNA;	Aspartyl/glutamyl-tRNA(Asn/Gln) amidotransferase subunit B	Aspartyl/glutamyl-tRNA(Asn/Gln) amidotransferase subunit B	similar to GB:L16794, GB:L16795,  and PID:403141; identified by sequence similarity; putative glutamyl-tRNA(Gln) amidotransferase subunit B	Aspartyl/glutamyl-tRNA(Asn/Gln) amidotransferase subunit B	Aspartyl/glutamyl-tRNA(Asn/Gln) amidotransferase subunit B	Aspartyl/glutamyl-tRNA(Asn/Gln) amidotransferase subunit B	Aspartyl/glutamyl-tRNA(Asn/Gln) amidotransferase subunit B	Aspartyl/glutamyl-tRNA(Asn/Gln) amidotransferase subunit B	hypothetical glutamyl-tRNA (gln) amidotransferase subunit B	Aspartyl/glutamyl-tRNA(Asn/Gln) amidotransferase subunit B	Aspartyl/glutamyl-tRNA(Asn/Gln) amidotransferase subunit B	Aspartyl/glutamyl-tRNA(Asn/Gln) amidotransferase subunit B	Aspartyl/glutamyl-tRNA(Asn/Gln) amidotransferase subunit B	Aspartyl/glutamyl-tRNA(Asn/Gln) amidotransferase subunit B	Aspartyl/glutamyl-tRNA(Asn/Gln) amidotransferase subunit B	Aspartyl/glutamyl-tRNA(Asn/Gln) amidotransferase subunit B	Aspartyl/glutamyl-tRNA(Asn/Gln) amidotransferase subunit B	Aspartyl/glutamyl-tRNA(Asn/Gln) amidotransferase subunit B	Aspartyl/glutamyl-tRNA(Asn/Gln) amidotransferase subunit B	Aspartyl/glutamyl-tRNA(Asn/Gln) amidotransferase subunit B	Aspartyl/glutamyl-tRNA(Asn/Gln) amidotransferase subunit B	Aspartyl/glutamyl-tRNA(Asn/Gln) amidotransferase subunit B	Aspartyl/glutamyl-tRNA(Asn/Gln) amidotransferase subunit B	Aspartyl/glutamyl-tRNA(Asn/Gln) amidotransferase subunit B	Aspartyl/glutamyl-tRNA(Asn/Gln) amidotransferase subunit B	
MYCGE00101	Uncharacterized HTH-type transcriptional regulator MG101	Putative uncharacterized protein	
MYCGE00102	Thioredoxin reductase	Thioredoxin reductase	TrxB	DEHA2G08096p;highly similar to uniprot|P29509 Saccharomyces cerevisiae YDR353W Thioredoxin reductase 1 (EC 1.8.1.9);	Thioredoxin reductase	336aa long hypothetical thioredoxin reductase	identified by match to TIGR protein family HMM TIGR01813 thioredoxin reductase	Thioredoxin reductase	Thioredoxin reductase	Thioredoxin reductase	Thioredoxin reductase	TrxB thioredoxin reductase	Thioredoxin reductase	Thioredoxin reductase	Thioredoxin reductase	Thioredoxin reductase	Thioredoxin reductase	Thioredoxin reductase	Thioredoxin reductase	Thioredoxin reductase	Thioredoxin reductase	Thioredoxin reductase	Thioredoxin reductase	Thioredoxin reductase	Thioredoxin reductase	Thioredoxin reductase	Thioredoxin reductase	Bifunctional thioredoxin reductase/thioredoxin	Thioredoxin reductase	
MYCGE00103	Uncharacterized protein MG103	Putative sporulation transcription regulator whiA	Putative sporulation transcription regulator whiA	Putative uncharacterized protein MYPE1810	Expressed protein	Putative uncharacterized protein MYPU_2260	Putative sporulation transcription regulator whiA	Putative uncharacterized protein	Putative uncharacterized protein	Putative uncharacterized protein	Putative sporulation transcription regulator whiA	Conserved hypothetical	Putative uncharacterized protein	hypothetical protein	Conserved hypothetical protein	identified by sequence similarity; putative; ORF located using Glimmer; Blastx; COG1481 conserved hypothetical protein	identified by sequence similarity; putative; ORF located using Glimmer; Blastx; COG1481 conserved hypothetical protein	hypothetical cytosolic protein	Hypothetical protein	hypothetical cytosolic protein	hypothetical cytosolic protein	conserved hypothetical protein identified by similarity to PIR:B96963; match to protein family HMM PF02650; match to protein family HMM TIGR00647	conserved hypothetical protein identified by match to protein family HMM PF02650; match to protein family HMM TIGR00647	conserved hypothetical protein identified by similarity to PIR:B96963; match to protein family HMM PF02650; match to protein family HMM TIGR00647	conserved hypothetical protein identified by match to protein family HMM PF02650; match to protein family HMM TIGR00647	hypothetical cytosolic protein	hypothetical protein	Hypothetical protein	Uncharacterized protein conserved in bacteria	
MYCGE00103	Uncharacterized protein MG103	Putative sporulation transcription regulator whiA	Putative sporulation transcription regulator whiA	Putative uncharacterized protein MYPE1810	Expressed protein	Putative uncharacterized protein MYPU_2260	Putative sporulation transcription regulator whiA	Putative uncharacterized protein	Putative uncharacterized protein	Putative uncharacterized protein	Putative sporulation transcription regulator whiA	Conserved hypothetical	Putative uncharacterized protein	hypothetical protein	Conserved hypothetical protein	identified by sequence similarity; putative; ORF located using Glimmer; Blastx; COG1481 conserved hypothetical protein	identified by sequence similarity; putative; ORF located using Glimmer; Blastx; COG1481 conserved hypothetical protein	hypothetical cytosolic protein	Hypothetical protein	hypothetical cytosolic protein	hypothetical cytosolic protein	conserved hypothetical protein identified by similarity to PIR:B96963; match to protein family HMM PF02650; match to protein family HMM TIGR00647	conserved hypothetical protein identified by match to protein family HMM PF02650; match to protein family HMM TIGR00647	conserved hypothetical protein identified by similarity to PIR:B96963; match to protein family HMM PF02650; match to protein family HMM TIGR00647	conserved hypothetical protein identified by match to protein family HMM PF02650; match to protein family HMM TIGR00647	hypothetical cytosolic protein	hypothetical protein	Hypothetical protein	Uncharacterized protein conserved in bacteria	
MYCGE00104	Probable protein-export membrane protein secG	Predicted protein-export protein SecG	Preprotein translocase, SecG subunit	Putative uncharacterized protein	Probable protein-export membrane protein secG	Putative uncharacterized protein	Putative uncharacterized protein MCJ_006620	
MYCGE00105	Ribonuclease R	identified by match to PFAM protein family HMM PF03415 exoribonuclease, VacB/Rnb family	Ribonuclease R	Ribonuclease II family protein	Ribonuclease R	Putative acetazolamide conferring resistance protein Zam	Ribonuclease R	VacB	Ribonuclease	VacB protein	Exoribonuclease II	Zam protein	Ribonuclease R	Related to ribonuclease R	Exoribonuclease II	Ribonuclease R	Ribonuclease R	Exoribonuclease, VacB/Rnb family	identified by match to protein family HMM PF00575; match to protein family HMM PF00773; match to protein family HMM TIGR00358 ribonuclease R	Exoribonuclease, VacB/Rnb family	Ribonuclease R	Ribonuclease R	Exoribonuclease II	RIBONUCLEASE	Ribonuclease R	Zam protein homolog	Putative exoribonuclease R	Ribonuclease R	3'-5' exoribonuclease RNase R	
MYCGE00105	Ribonuclease R	identified by match to PFAM protein family HMM PF03415 exoribonuclease, VacB/Rnb family	Ribonuclease R	Ribonuclease II family protein	Ribonuclease R	Putative acetazolamide conferring resistance protein Zam	Ribonuclease R	VacB	Ribonuclease	VacB protein	Exoribonuclease II	Zam protein	Ribonuclease R	Related to ribonuclease R	Exoribonuclease II	Ribonuclease R	Ribonuclease R	Exoribonuclease, VacB/Rnb family	identified by match to protein family HMM PF00575; match to protein family HMM PF00773; match to protein family HMM TIGR00358 ribonuclease R	Exoribonuclease, VacB/Rnb family	Ribonuclease R	Ribonuclease R	Exoribonuclease II	RIBONUCLEASE	Ribonuclease R	Zam protein homolog	Putative exoribonuclease R	Ribonuclease R	3'-5' exoribonuclease RNase R	
MYCGE00105	Ribonuclease R	identified by match to PFAM protein family HMM PF03415 exoribonuclease, VacB/Rnb family	Ribonuclease R	Ribonuclease II family protein	Ribonuclease R	Putative acetazolamide conferring resistance protein Zam	Ribonuclease R	VacB	Ribonuclease	VacB protein	Exoribonuclease II	Zam protein	Ribonuclease R	Related to ribonuclease R	Exoribonuclease II	Ribonuclease R	Ribonuclease R	Exoribonuclease, VacB/Rnb family	identified by match to protein family HMM PF00575; match to protein family HMM PF00773; match to protein family HMM TIGR00358 ribonuclease R	Exoribonuclease, VacB/Rnb family	Ribonuclease R	Ribonuclease R	Exoribonuclease II	RIBONUCLEASE	Ribonuclease R	Zam protein homolog	Putative exoribonuclease R	Ribonuclease R	3'-5' exoribonuclease RNase R	
MYCGE00107	Peptide deformylase	Peptide deformylase 1	Peptide deformylase	Peptide deformylase 2	Peptide deformylase	Peptide deformylase 2	Peptide deformylase	Peptide deformylase 1	Peptide deformylase 2	Peptide deformylase	Peptide deformylase	Putative polypeptide deformylase	Peptide deformylase	Peptide deformylase	identified by match to protein family HMM PF01327; match to protein family HMM TIGR00079 polypeptide deformylase	Peptide deformylase 1	peptide deformylase2 (PDF 2) N-formylmethionylaminoacyl-tRNA deformylase	Peptide deformylase	Peptide deformylase	Peptide deformylase	Peptide deformylase	Peptide deformylase 1	Peptide deformylase	CDS_ID OB1410 formylmethionine deformylase	Peptide deformylase	similar to AL583923-164|CAC30884.1| percent identity: 42 in 166 aa putative polypeptide deformylase	N-formylmethionylaminoacyl-tRNA deformylase (EC 3.5.1.27)	Peptide deformylase	Peptide deformylase	
MYCGE00106	Uncharacterized protein MG105	Putative uncharacterized protein	Conserved hypothetical membrane protein	Hypothetical Membrane Spanning Protein	Putative uncharacterized protein	identified by match to protein family HMM PF02457 conserved hypothetical protein	Putative uncharacterized protein	Putative uncharacterized protein MYPE2120	Expressed protein	Putative uncharacterized protein MYPU_4070	Putative uncharacterized protein	conserved hypothetical protein	identified by sequence similarity; putative; ORF located using Glimmer; GeneMark; Blastx; COG1624 conserved hypothetical protein	identified by sequence similarity; putative; ORF located using Glimmer; Blastx; COG1624 conserved hypothetical protein	identified by sequence similarity; putative; ORF located using Blastx; COG1624 conserved hypothetical protein	Putative uncharacterized protein	uncharacterized conserved protein	membrane protein containing DUF147	Hypothetical protein	conserved hypothetical protein	Putative uncharacterized protein	Putative uncharacterized protein	Putative uncharacterized protein	Putative uncharacterized protein	Putative uncharacterized protein	Putative uncharacterized protein	Putative uncharacterized protein	Putative uncharacterized protein	Putative uncharacterized protein	
MYCGE00107	Peptide deformylase	Peptide deformylase 1	Peptide deformylase	Peptide deformylase 2	Peptide deformylase	Peptide deformylase 2	Peptide deformylase	Peptide deformylase 1	Peptide deformylase 2	Peptide deformylase	Peptide deformylase	Putative polypeptide deformylase	Peptide deformylase	Peptide deformylase	identified by match to protein family HMM PF01327; match to protein family HMM TIGR00079 polypeptide deformylase	Peptide deformylase 1	peptide deformylase2 (PDF 2) N-formylmethionylaminoacyl-tRNA deformylase	Peptide deformylase	Peptide deformylase	Peptide deformylase	Peptide deformylase	Peptide deformylase 1	Peptide deformylase	CDS_ID OB1410 formylmethionine deformylase	Peptide deformylase	similar to AL583923-164|CAC30884.1| percent identity: 42 in 166 aa putative polypeptide deformylase	N-formylmethionylaminoacyl-tRNA deformylase (EC 3.5.1.27)	Peptide deformylase	Peptide deformylase	
MYCGE00108	Guanylate kinase	Guanylate kinase	highly similar to uniprot|P15454 Saccharomyces cerevisiae YDR454c Guanylate kinase;	DEHA2G07898p;highly similar to uniprot|P15454 Saccharomyces cerevisiae YDR454C GUK1 Guanylate kinase converts GMP to GDP;	similar to GB:M22538, SP:P19404, PID:1311466,  and PID:188852; identified by sequence similarity; putative guanylate kinase	Guanylate kinase	Guanylate kinase	Guanylate kinase	Guanylate kinase	Guanylate kinase	Guanylate kinase	Guanylate kinase	Guanylate kinase	Guanylate kinase	Guanylate kinase	Guanylate kinase	Guanylate kinase	Guanylate kinase	Guanylate kinase	Guanylate kinase	Guanylate kinase	Guanylate kinase	Guanylate kinase	Guanylate kinase	Guanylate kinase	Guanylate kinase	Guanylate kinase	Guanylate kinase	Guanylate kinase	
MYCGE00109	Putative protein phosphatase	similar to SP:P30772,  and PID:581339; identified by sequence similarity; putative serine/threonine protein phosphatase, putative	Probable protein phosphatase 1	Protein phosphatase 2C, putative	Probable phosphoprotein phosphatase	Putative uncharacterized protein	Alr4516 protein	Protein phosphatase 2C, family protein	Putative uncharacterized protein	Serine/threonine phosphatase stp	Protein phosphatase 2C	Protein phosphatase 2C	PP2C phosphatase family	Protein phosphatase	Putative phosphatase	identified by match to protein family HMM PF00481 protein phosphatase 2C, family protein	Serine/threonine protein phosphatase, putative	Phosphoprotein phosphatase 2C	serine/threonine phosphatase	Putative phosphoprotein phosphatase	Protein phosphatase	Phosphoprotein ser/thr phosphatase	Putative phosphoprotein phosphatase	CDS_ID OB1508 hypothetical protein	PROTEIN PHOSPHATASE	Putative serine/threonine phosphoprotein phosphatase	Putative uncharacterized protein	BH2505 protein	Serine/threonine phosphatase	
MYCGE00109	Putative protein phosphatase	similar to SP:P30772,  and PID:581339; identified by sequence similarity; putative serine/threonine protein phosphatase, putative	Probable protein phosphatase 1	Protein phosphatase 2C, putative	Probable phosphoprotein phosphatase	Putative uncharacterized protein	Alr4516 protein	Protein phosphatase 2C, family protein	Putative uncharacterized protein	Serine/threonine phosphatase stp	Protein phosphatase 2C	Protein phosphatase 2C	PP2C phosphatase family	Protein phosphatase	Putative phosphatase	identified by match to protein family HMM PF00481 protein phosphatase 2C, family protein	Serine/threonine protein phosphatase, putative	Phosphoprotein phosphatase 2C	serine/threonine phosphatase	Putative phosphoprotein phosphatase	Protein phosphatase	Phosphoprotein ser/thr phosphatase	Putative phosphoprotein phosphatase	CDS_ID OB1508 hypothetical protein	PROTEIN PHOSPHATASE	Putative serine/threonine phosphoprotein phosphatase	Putative uncharacterized protein	BH2505 protein	Serine/threonine phosphatase	
MYCGE00110	Putative serine/threonine-protein kinase	Serine/threonine-protein kinase	PMID: 7768349 best DB hits: BLAST: pir:H69878; probable protein kinase (EC 2.7.1.-) yloP - Bacillus; E=4e-44 pir:T36717; probable serinethreonine protein kinase - Streptomyces; E=4e-40 swissprot:P71584; PKNB_MYCTU PUTATIVE SERINETHREONINE-PROTEIN; E=2e-39 COG: BS_yloP_1; COG0515 Serine/threonine protein kinases; E=4e-45 PFAM: PF00069; Protein kinase domain; E=1.7e-55 serine/threonine protein kinase	Serine/threonine protein kinase, putative	Serine/threonine protein kinase	Serine/threonine kinase	Sps1	Serine/threonine kinase	Serine/threonine protein kinase	PknL	serine/threonine protein kinase	LmjF05.0130, predicted protein, len = 432 aa, protein kinase; predicted pI = 6.4252; contains Pfam match to entry PF00069 pkinase, Protein kinase domain; contains match to PROSITE PS00107 Protein kinases ATP-binding region signature; contains match to PROSITE PS00108 Serine/Threonine protein kinases active-site signature; contains no predicted TM helices; reasonable similarity to O97155, protein kinase 5 in Toxoplasma gondii protein kinase, putative	go_function: protein serine/threonine kinase activity [goid 0004674]; go_function: ATP binding [goid 0005524]; go_process: protein amino acid phosphorylation [goid 0006468] protein kinase, putative	identified by sequence similarity; putative; ORF located using Blastx; COG0515 serine/threonine-protein kinase	aurora kinase B [Source:HGNC Symbol;Acc:11390]	transcript_id=ENSOCUT00000011954	transcript_id=ENSDNOT00000007435	serine/threonine protein kinase, putative identified by similarity to GB:AAL58474.1; match to protein family HMM PF00069	Serine/threonine protein kinase	transcript_id=ENSOGAT00000001969	serine-threonine protein kinase identified by match to protein family HMM PF00069; match to protein family HMM PF01163	transcript_id=ENSSTOT00000005396	Serine/threonine-protein kinase 12 (EC 2.7.11.1)(Aurora-B)(Aurora- and Ipl1-like midbody- associated protein 1)(AIM-1)(Aurora/IPL1-related kinase 2)(Aurora-related kinase 2)(STK-1) [Source:UniProtKB/Swiss- Prot;Acc:Q96GD4]	anchored-membrane serine/threonine-protein kinase PknF cytoplasmic protein involved in signal transduction (via phosphorylation) thought to be involved in membrane transport. phosphorylates the peptide substrate myelin basic protein (MBP) at serine and threonine residues [catalytic activity: ATP + a protein = ADP + a phosphoprotein]	protein kinase PFAM: protein of unknown function RIO1; protein kinase SMART: tyrosine protein kinase; serine/threonine protein kinase KEGG: mmc:Mmcs_3272 serine/threonine protein kinase	serine/threonine protein kinase	Protein kinase	Serine/threonine protein kinase	protein kinase PFAM: protein of unknown function RIO1; protein kinase SMART: tyrosine protein kinase; serine/threonine protein kinase KEGG: mmc:Mmcs_3272 serine/threonine protein kinase	
MYCGE00110	Putative serine/threonine-protein kinase	Serine/threonine-protein kinase	PMID: 7768349 best DB hits: BLAST: pir:H69878; probable protein kinase (EC 2.7.1.-) yloP - Bacillus; E=4e-44 pir:T36717; probable serinethreonine protein kinase - Streptomyces; E=4e-40 swissprot:P71584; PKNB_MYCTU PUTATIVE SERINETHREONINE-PROTEIN; E=2e-39 COG: BS_yloP_1; COG0515 Serine/threonine protein kinases; E=4e-45 PFAM: PF00069; Protein kinase domain; E=1.7e-55 serine/threonine protein kinase	Serine/threonine protein kinase, putative	Serine/threonine protein kinase	Serine/threonine kinase	Sps1	Serine/threonine kinase	Serine/threonine protein kinase	PknL	serine/threonine protein kinase	LmjF05.0130, predicted protein, len = 432 aa, protein kinase; predicted pI = 6.4252; contains Pfam match to entry PF00069 pkinase, Protein kinase domain; contains match to PROSITE PS00107 Protein kinases ATP-binding region signature; contains match to PROSITE PS00108 Serine/Threonine protein kinases active-site signature; contains no predicted TM helices; reasonable similarity to O97155, protein kinase 5 in Toxoplasma gondii protein kinase, putative	go_function: protein serine/threonine kinase activity [goid 0004674]; go_function: ATP binding [goid 0005524]; go_process: protein amino acid phosphorylation [goid 0006468] protein kinase, putative	identified by sequence similarity; putative; ORF located using Blastx; COG0515 serine/threonine-protein kinase	aurora kinase B [Source:HGNC Symbol;Acc:11390]	transcript_id=ENSOCUT00000011954	transcript_id=ENSDNOT00000007435	serine/threonine protein kinase, putative identified by similarity to GB:AAL58474.1; match to protein family HMM PF00069	Serine/threonine protein kinase	transcript_id=ENSOGAT00000001969	serine-threonine protein kinase identified by match to protein family HMM PF00069; match to protein family HMM PF01163	transcript_id=ENSSTOT00000005396	Serine/threonine-protein kinase 12 (EC 2.7.11.1)(Aurora-B)(Aurora- and Ipl1-like midbody- associated protein 1)(AIM-1)(Aurora/IPL1-related kinase 2)(Aurora-related kinase 2)(STK-1) [Source:UniProtKB/Swiss- Prot;Acc:Q96GD4]	anchored-membrane serine/threonine-protein kinase PknF cytoplasmic protein involved in signal transduction (via phosphorylation) thought to be involved in membrane transport. phosphorylates the peptide substrate myelin basic protein (MBP) at serine and threonine residues [catalytic activity: ATP + a protein = ADP + a phosphoprotein]	protein kinase PFAM: protein of unknown function RIO1; protein kinase SMART: tyrosine protein kinase; serine/threonine protein kinase KEGG: mmc:Mmcs_3272 serine/threonine protein kinase	serine/threonine protein kinase	Protein kinase	Serine/threonine protein kinase	protein kinase PFAM: protein of unknown function RIO1; protein kinase SMART: tyrosine protein kinase; serine/threonine protein kinase KEGG: mmc:Mmcs_3272 serine/threonine protein kinase	
MYCGE00111	Probable GTPase engC	Putative ribosome biogenesis GTPase rsgA	Putative ribosome biogenesis GTPase rsgA 2	Putative ribosome biogenesis GTPase rsgA	Putative ribosome biogenesis GTPase rsgA	Putative ribosome biogenesis GTPase rsgA	Putative uncharacterized protein	Putative ribosome biogenesis GTPase rsgA	Putative ribosome biogenesis GTPase rsgA	Putative ribosome biogenesis GTPase rsgA	Putative ribosome biogenesis GTPase rsgA	Putative ribosome biogenesis GTPase rsgA	Probable GTPase engC protein 1	Putative ribosome biogenesis GTPase rsgA	Putative ribosome biogenesis GTPase rsgA	Putative ribosome biogenesis GTPase rsgA 2	Putative ribosome biogenesis GTPase rsgA	Putative uncharacterized protein	Putative ribosome biogenesis GTPase rsgA	putative GTPase	Putative ribosome biogenesis GTPase rsgA	Probable GTPase engC precursor	Putative ribosome biogenesis GTPase rsgA	identified by match to protein family HMM PF03193; match to protein family HMM TIGR00157 conserved hypothetical protein TIGR00157	Putative ribosome biogenesis GTPase rsgA	Putative ribosome biogenesis GTPase rsgA	Putative ribosome biogenesis GTPase rsgA	Probable GTPase engC	Putative ribosome biogenesis GTPase rsgA	
MYCGE00111	Probable GTPase engC	Putative ribosome biogenesis GTPase rsgA	Putative ribosome biogenesis GTPase rsgA 2	Putative ribosome biogenesis GTPase rsgA	Putative ribosome biogenesis GTPase rsgA	Putative ribosome biogenesis GTPase rsgA	Putative uncharacterized protein	Putative ribosome biogenesis GTPase rsgA	Putative ribosome biogenesis GTPase rsgA	Putative ribosome biogenesis GTPase rsgA	Putative ribosome biogenesis GTPase rsgA	Putative ribosome biogenesis GTPase rsgA	Probable GTPase engC protein 1	Putative ribosome biogenesis GTPase rsgA	Putative ribosome biogenesis GTPase rsgA	Putative ribosome biogenesis GTPase rsgA 2	Putative ribosome biogenesis GTPase rsgA	Putative uncharacterized protein	Putative ribosome biogenesis GTPase rsgA	putative GTPase	Putative ribosome biogenesis GTPase rsgA	Probable GTPase engC precursor	Putative ribosome biogenesis GTPase rsgA	identified by match to protein family HMM PF03193; match to protein family HMM TIGR00157 conserved hypothetical protein TIGR00157	Putative ribosome biogenesis GTPase rsgA	Putative ribosome biogenesis GTPase rsgA	Putative ribosome biogenesis GTPase rsgA	Probable GTPase engC	Putative ribosome biogenesis GTPase rsgA	
MYCGE00112	Glucose-6-phosphate isomerase	highly similar to uniprot|P12709 Saccharomyces cerevisiae YBR196c PGI1;	Probable glucose-6-phosphate isomerase	DEHA2F13156p;highly similar to uniprot|P12709 Saccharomyces cerevisiae YBR196C PGI1 Glycolytic enzyme phosphoglucose isomerase;	Glucose-6-phosphate isomerase	Glucose-6-phosphate isomerase	Probable glucose-6-phosphate isomerase	Glucose-6-phosphate isomerase	Glucose-6-phosphate isomerase	Glucose-6-phosphate isomerase	Probable glucose-6-phosphate isomerase	Glucose-6-phosphate isomerase	Glucose-6-phosphate isomerase	Glucose-6-phosphate isomerase	Glucose-6-phosphate isomerase	Glucose-6-phosphate isomerase	Glucose-6-phosphate isomerase	Glucose-6-phosphate isomerase	Glucose-6-phosphate isomerase	Glucose-6-phosphate isomerase	Glucose-6-phosphate isomerase	Glucose-6-phosphate isomerase	Glucose-6-phosphate isomerase	Glucose-6-phosphate isomerase	glucose-6-phosphate isomerase	Glucose-6-phosphate isomerase	identified by match to protein family HMM PF00342 phosphoglucose isomerase	Glucose-6-phosphate isomerase	Glucose-6-phosphate isomerase	
MYCGE00112	Glucose-6-phosphate isomerase	highly similar to uniprot|P12709 Saccharomyces cerevisiae YBR196c PGI1;	Probable glucose-6-phosphate isomerase	DEHA2F13156p;highly similar to uniprot|P12709 Saccharomyces cerevisiae YBR196C PGI1 Glycolytic enzyme phosphoglucose isomerase;	Glucose-6-phosphate isomerase	Glucose-6-phosphate isomerase	Probable glucose-6-phosphate isomerase	Glucose-6-phosphate isomerase	Glucose-6-phosphate isomerase	Glucose-6-phosphate isomerase	Probable glucose-6-phosphate isomerase	Glucose-6-phosphate isomerase	Glucose-6-phosphate isomerase	Glucose-6-phosphate isomerase	Glucose-6-phosphate isomerase	Glucose-6-phosphate isomerase	Glucose-6-phosphate isomerase	Glucose-6-phosphate isomerase	Glucose-6-phosphate isomerase	Glucose-6-phosphate isomerase	Glucose-6-phosphate isomerase	Glucose-6-phosphate isomerase	Glucose-6-phosphate isomerase	Glucose-6-phosphate isomerase	glucose-6-phosphate isomerase	Glucose-6-phosphate isomerase	identified by match to protein family HMM PF00342 phosphoglucose isomerase	Glucose-6-phosphate isomerase	Glucose-6-phosphate isomerase	
MYCGE00112	Glucose-6-phosphate isomerase	highly similar to uniprot|P12709 Saccharomyces cerevisiae YBR196c PGI1;	Probable glucose-6-phosphate isomerase	DEHA2F13156p;highly similar to uniprot|P12709 Saccharomyces cerevisiae YBR196C PGI1 Glycolytic enzyme phosphoglucose isomerase;	Glucose-6-phosphate isomerase	Glucose-6-phosphate isomerase	Probable glucose-6-phosphate isomerase	Glucose-6-phosphate isomerase	Glucose-6-phosphate isomerase	Glucose-6-phosphate isomerase	Probable glucose-6-phosphate isomerase	Glucose-6-phosphate isomerase	Glucose-6-phosphate isomerase	Glucose-6-phosphate isomerase	Glucose-6-phosphate isomerase	Glucose-6-phosphate isomerase	Glucose-6-phosphate isomerase	Glucose-6-phosphate isomerase	Glucose-6-phosphate isomerase	Glucose-6-phosphate isomerase	Glucose-6-phosphate isomerase	Glucose-6-phosphate isomerase	Glucose-6-phosphate isomerase	Glucose-6-phosphate isomerase	glucose-6-phosphate isomerase	Glucose-6-phosphate isomerase	identified by match to protein family HMM PF00342 phosphoglucose isomerase	Glucose-6-phosphate isomerase	Glucose-6-phosphate isomerase	
MYCGE00113	Probable ribulose-phosphate 3-epimerase	Ribulose-phosphate 3-epimerase	Ribulose-phosphate 3-epimerase	Ribulose-phosphate 3-epimerase	Ribulose-phosphate 3-epimerase	Dod	Ribulose-phosphate 3-epimerase	Ribulose-phosphate 3-epimerase	Pentose-5-phosphate-3-epimerase	Ribulose-phosphate 3-epimerase	Ribulose-phosphate 3-epimerase	Ribulose-phosphate 3-epimerase	Ribulose-phosphate 3-epimerase	Lmo2659 protein	Ribulose-phosphate 3-epimerase	Ribulose-phosphate 3-epimerase	Putative ribulose-phosphate 3-epimerase	putative ribulose-phosphate 3-epimerase	Ribulose-phosphate 3-epimerase	Ribulose-phosphate 3-epimerase	identified by match to protein family HMM PF00834; match to protein family HMM TIGR01163 ribulose-phosphate 3-epimerase	Ribulose-phosphate 3-epimerase	Ribulose-phosphate 3-epimerase	Ribulose-phosphate 3-epimerase	Ribulose-phosphate 3-epimerase	Ribulose-phosphate 3-epimerase	Ribulose-phosphate 3-epimerase	PMID: 10625676 best DB hits: BLAST: pir:G82052; ribulose-phosphate 3-epimerase VC2625 [imported] -; E=1e-42 gb:AAK03703.1; (AE006199) Dod [Pasteurella multocida]; E=1e-40 gb:AAF01048.1; AF189365_1 (AF189365) D-ribulose-5-phosphate; E=3e-40 COG: VC2625; COG0036 Pentose-5-phosphate-3-epimerase; E=1e-43 PFAM: PF00834; Ribulose-phosphate 3 epimerase; E=1.8e-85 Ribulose-phosphate 3-epimerase	Ribulose-phosphate 3-epimerase	
MYCGE00114	Asparaginyl-tRNA synthetase	Asparaginyl-tRNA synthetase	DEHA2C13750p;similar to uniprot|P25345 Saccharomyces cerevisiae YCR024C SLM5 Mitochondrial asparaginyl-tRNA synthetase;	Asparaginyl-tRNA synthetase	Asparaginyl-tRNA synthetase	Asparaginyl-tRNA synthetase	Asparaginyl-tRNA synthetase	Asparaginyl-tRNA synthetase	Asparaginyl-tRNA synthetase	Asparaginyl-tRNA synthetase	Asparaginyl-tRNA synthetase	Asparaginyl-tRNA synthetase	Asparaginyl-tRNA synthetase	Asparaginyl-tRNA synthetase	Asparaginyl-tRNA synthetase	Asparaginyl-tRNA synthetase	Asparaginyl-tRNA synthetase	Asparaginyl-tRNA synthetase	putative asparaginyl-tRNA synthetase	Asparaginyl-tRNA synthetase	Asparaginyl-tRNA synthetase	Asparaginyl-tRNA synthetase	Asparaginyl-tRNA synthetase	identified by match to protein family HMM PF00152; match to protein family HMM PF01336; match to protein family HMM TIGR00457 asparaginyl-tRNA synthetase	Asparaginyl-tRNA synthetase	Asparaginyl-tRNA synthetase	Asparaginyl-tRNA synthetase	go_component: mitochondrion [goid 0005739]; go_function: asparagine-tRNA ligase activity [goid 0004816]; go_process: protein biosynthesis [goid 0006412] asparagine-tRNA ligase, putative	Asparaginyl-tRNA synthetase	
MYCGE00114	Asparaginyl-tRNA synthetase	Asparaginyl-tRNA synthetase	DEHA2C13750p;similar to uniprot|P25345 Saccharomyces cerevisiae YCR024C SLM5 Mitochondrial asparaginyl-tRNA synthetase;	Asparaginyl-tRNA synthetase	Asparaginyl-tRNA synthetase	Asparaginyl-tRNA synthetase	Asparaginyl-tRNA synthetase	Asparaginyl-tRNA synthetase	Asparaginyl-tRNA synthetase	Asparaginyl-tRNA synthetase	Asparaginyl-tRNA synthetase	Asparaginyl-tRNA synthetase	Asparaginyl-tRNA synthetase	Asparaginyl-tRNA synthetase	Asparaginyl-tRNA synthetase	Asparaginyl-tRNA synthetase	Asparaginyl-tRNA synthetase	Asparaginyl-tRNA synthetase	putative asparaginyl-tRNA synthetase	Asparaginyl-tRNA synthetase	Asparaginyl-tRNA synthetase	Asparaginyl-tRNA synthetase	Asparaginyl-tRNA synthetase	identified by match to protein family HMM PF00152; match to protein family HMM PF01336; match to protein family HMM TIGR00457 asparaginyl-tRNA synthetase	Asparaginyl-tRNA synthetase	Asparaginyl-tRNA synthetase	Asparaginyl-tRNA synthetase	go_component: mitochondrion [goid 0005739]; go_function: asparagine-tRNA ligase activity [goid 0004816]; go_process: protein biosynthesis [goid 0006412] asparagine-tRNA ligase, putative	Asparaginyl-tRNA synthetase	
MYCGE00114	Asparaginyl-tRNA synthetase	Asparaginyl-tRNA synthetase	DEHA2C13750p;similar to uniprot|P25345 Saccharomyces cerevisiae YCR024C SLM5 Mitochondrial asparaginyl-tRNA synthetase;	Asparaginyl-tRNA synthetase	Asparaginyl-tRNA synthetase	Asparaginyl-tRNA synthetase	Asparaginyl-tRNA synthetase	Asparaginyl-tRNA synthetase	Asparaginyl-tRNA synthetase	Asparaginyl-tRNA synthetase	Asparaginyl-tRNA synthetase	Asparaginyl-tRNA synthetase	Asparaginyl-tRNA synthetase	Asparaginyl-tRNA synthetase	Asparaginyl-tRNA synthetase	Asparaginyl-tRNA synthetase	Asparaginyl-tRNA synthetase	Asparaginyl-tRNA synthetase	putative asparaginyl-tRNA synthetase	Asparaginyl-tRNA synthetase	Asparaginyl-tRNA synthetase	Asparaginyl-tRNA synthetase	Asparaginyl-tRNA synthetase	identified by match to protein family HMM PF00152; match to protein family HMM PF01336; match to protein family HMM TIGR00457 asparaginyl-tRNA synthetase	Asparaginyl-tRNA synthetase	Asparaginyl-tRNA synthetase	Asparaginyl-tRNA synthetase	go_component: mitochondrion [goid 0005739]; go_function: asparagine-tRNA ligase activity [goid 0004816]; go_process: protein biosynthesis [goid 0006412] asparagine-tRNA ligase, putative	Asparaginyl-tRNA synthetase	
MYCGE00115	CDP-diacylglycerol--glycerol-3-phosphate 3- phosphatidyltransferase	CDP-diacylglycerol--glycerol-3-phosphate 3- phosphatidyltransferase	similar to GB:M64929, SP:Q00005, SP:Q00007,  and PID:190422; identified by sequence similarity; putative CDP-diacylglycerol--glycerol-3-phosphate 3-phosphatidyltransferase	CDP-diacylglycerol--glycerol-3-phosphate 3- phosphatidyltransferase	CDP-diacylglycerol-glycerol-3-phosphate 3- phosphatidyltransferase	CDP-diacylglycerol--glycerol-3-phosphate 3- phosphatidyltransferase	CDP-diacylglycerol--glycerol-3-phosphate 3- phosphatidyltransferase	PgsA	CDP-diacylglycerol--glycerol-3-phosphate 3- phosphatidyltransferase	CDP-diacylglycerol--glycerol-3-phosphate 3- phosphatidyltransferase	CDP-diacylglycerol--glycerol-3-phosphate 3- phosphatidyltransferase	Lmo1396 protein	Putative CDP-diacylglycerol--glycerol-3-phosphate 3-phosphatidyltransferase	putative CDP-diacylglycerol-glycerol-3-phosphate 3-phosphatidyltransferase	CDP-diacylglycerol--glycerol-3-phosphate 3- phosphatidyltransferase	CDP-diacylglycerol--glycerol-3-phosphate 3- phosphatidyltransferase	CDP-diacylglycerol--glycerol-3-phosphate 3- phosphatidyltransferase	Phosphatidylglycerophosphate synthase	Putative CDP-diacylglycerol--glycerol-3-phosphate 3-phosphatidyltransferase	Putative CDP-diacylglycerol--glycerol-3-phosphate 3-phosphatidyltransferase	CDP-diacylglycerol--glycerol-3-phosphate 3- phosphatidyltransferase	CDP-diacylglycerol--glycerol-3-phosphate 3- phosphatidyltransferase	CDP-diacylglycerol--glycerol-3-phosphate 3- phosphatidyltransferase	CDP-diacylglycerol--glycerol-3-phosphate 3- phosphatidyltransferase	Putative CDP-diacylglycerol--glycerol-3-phosphate 3-phosphatidyltransferase	Phosphatidylglycerophosphate synthase	CDP-diacylglycerol--glycerol-3-phosphate 3-phosphatidyltransferase (phosphatidylglycerophosphate synthase) (PGP synthase)	CDP-diacylglycerol--glycerol-3-phosphate 3- phosphatidyltransferase	Phosphatidylglycerophosphate synthase	
MYCGE00115	CDP-diacylglycerol--glycerol-3-phosphate 3- phosphatidyltransferase	CDP-diacylglycerol--glycerol-3-phosphate 3- phosphatidyltransferase	similar to GB:M64929, SP:Q00005, SP:Q00007,  and PID:190422; identified by sequence similarity; putative CDP-diacylglycerol--glycerol-3-phosphate 3-phosphatidyltransferase	CDP-diacylglycerol--glycerol-3-phosphate 3- phosphatidyltransferase	CDP-diacylglycerol-glycerol-3-phosphate 3- phosphatidyltransferase	CDP-diacylglycerol--glycerol-3-phosphate 3- phosphatidyltransferase	CDP-diacylglycerol--glycerol-3-phosphate 3- phosphatidyltransferase	PgsA	CDP-diacylglycerol--glycerol-3-phosphate 3- phosphatidyltransferase	CDP-diacylglycerol--glycerol-3-phosphate 3- phosphatidyltransferase	CDP-diacylglycerol--glycerol-3-phosphate 3- phosphatidyltransferase	Lmo1396 protein	Putative CDP-diacylglycerol--glycerol-3-phosphate 3-phosphatidyltransferase	putative CDP-diacylglycerol-glycerol-3-phosphate 3-phosphatidyltransferase	CDP-diacylglycerol--glycerol-3-phosphate 3- phosphatidyltransferase	CDP-diacylglycerol--glycerol-3-phosphate 3- phosphatidyltransferase	CDP-diacylglycerol--glycerol-3-phosphate 3- phosphatidyltransferase	Phosphatidylglycerophosphate synthase	Putative CDP-diacylglycerol--glycerol-3-phosphate 3-phosphatidyltransferase	Putative CDP-diacylglycerol--glycerol-3-phosphate 3-phosphatidyltransferase	CDP-diacylglycerol--glycerol-3-phosphate 3- phosphatidyltransferase	CDP-diacylglycerol--glycerol-3-phosphate 3- phosphatidyltransferase	CDP-diacylglycerol--glycerol-3-phosphate 3- phosphatidyltransferase	CDP-diacylglycerol--glycerol-3-phosphate 3- phosphatidyltransferase	Putative CDP-diacylglycerol--glycerol-3-phosphate 3-phosphatidyltransferase	Phosphatidylglycerophosphate synthase	CDP-diacylglycerol--glycerol-3-phosphate 3-phosphatidyltransferase (phosphatidylglycerophosphate synthase) (PGP synthase)	CDP-diacylglycerol--glycerol-3-phosphate 3- phosphatidyltransferase	Phosphatidylglycerophosphate synthase	
MYCGE00116	Protein MG115	Competence/damage-inducible protein CinA	Putative uncharacterized protein	Putative uncharacterized protein STY1547	Uncharacterized protein	CinA-like protein	Putative competence-damaged protein	CinA domain protein	Putative competence-damage inducible protein	Putative competence-damage inducible protein	Putative competence-damage inducible protein CinA	CinA-related protein	Putative competence-damage related protein	COMPETENCE-DAMAGE PROTEIN	hypothetical protein	Competence-damaged protein	CinA-like protein	Competence-damage inducible protein	Competence/damage-inducible protein CinA C-domain	Competence /damage-inducible protein cinA	Putative competence-damaged protein	Putative uncharacterised conserved protein cina	Conserved hypothetical	identified by match to protein family HMM PF02464; match to protein family HMM TIGR00199 competence/damage-inducible protein CinA domain protein	Competence-damage inducible protein	putative Competence-damaged protein	similar to Salmonella typhi CT18 conserved hypothetical protein conserved hypothetical protein	Putative uncharacterized protein	Competence /damage-inducible protein cinA	


MYCGE00119	UDP-glucose 4-epimerase	UDP-glucose 4-epimerase	UDP-glucose-4-epimerase	UDP-glucose 4-epimerase	UDP-glucose 4-epimerase	UDP-GlcNAc/Glc 4-epimerase	UDP-glucose 4-epimerase	UDP-glucose 4-epimerase	UDP-glucose 4-epimerase	UDP-glucose 4-epimerase	UDP-glucose 4-epimerase	Putative UDP-glucose 4-epimerase	UDP-glucose 4-epimerase	UDP-glucose 4-epimerase	UDP-glucose 4-epimerase	go_process: galactose metabolism [goid 0006012] galactose metabolism-related protein, putative	UDP-glucose 4-epimerase	UDP-glucose 4-epimerase	PMID: 11058132 best DB hits: BLAST: swissprot:Q9KDV3; GALE_BACHD UDP-GLUCOSE 4-EPIMERASE; E=9e-99 pir:A69184; UDP-glucose 4-epimerase - Methanobacterium; E=3e-98 gb:AAK06077.1; AE006428_1 (AE006428) UDP-glucose 4-epimerase (EC; E=2e-93 COG: BH1108; COG1087 UDP-glucose 4-epimerase; E=1e-100 TM0509; COG0451 Nucleoside-diphosphate-sugar epimerases; E=9e-41 MPN257; COG1087 UDP-glucose 4-epimerase; E=6e-38 PFAM: PF02716; Isoflavone reductase; E=0.13 PF02254; KTN NAD-binding domain; E=0.22 PF00984; UDP-glucose/GDP-mannose dehyd; E=0.0085 UDP-glucose 4-epimerase	Product confidence : putative Gene name confidence : hypothetical putative UDP-glucose 4-epimerase protein	UDP-glucose 4-epimerase, galE	UDP-glucose 4-epimerase	UDP-glucose 4-epimerase	UDP-glucose 4-epimerase	Putative UDP-galactose 4-epimerase	UDP-glucose 4-epimerase	UDP-galactose-4-epimerase	similar to M80338-3|AAA23300.1| percent identity: 78 in 328 aa UDP-glucose 4-epimerase	Putative UDP-glucose 4-epimerase	
MYCGE00119	UDP-glucose 4-epimerase	UDP-glucose 4-epimerase	UDP-glucose-4-epimerase	UDP-glucose 4-epimerase	UDP-glucose 4-epimerase	UDP-GlcNAc/Glc 4-epimerase	UDP-glucose 4-epimerase	UDP-glucose 4-epimerase	UDP-glucose 4-epimerase	UDP-glucose 4-epimerase	UDP-glucose 4-epimerase	Putative UDP-glucose 4-epimerase	UDP-glucose 4-epimerase	UDP-glucose 4-epimerase	UDP-glucose 4-epimerase	go_process: galactose metabolism [goid 0006012] galactose metabolism-related protein, putative	UDP-glucose 4-epimerase	UDP-glucose 4-epimerase	PMID: 11058132 best DB hits: BLAST: swissprot:Q9KDV3; GALE_BACHD UDP-GLUCOSE 4-EPIMERASE; E=9e-99 pir:A69184; UDP-glucose 4-epimerase - Methanobacterium; E=3e-98 gb:AAK06077.1; AE006428_1 (AE006428) UDP-glucose 4-epimerase (EC; E=2e-93 COG: BH1108; COG1087 UDP-glucose 4-epimerase; E=1e-100 TM0509; COG0451 Nucleoside-diphosphate-sugar epimerases; E=9e-41 MPN257; COG1087 UDP-glucose 4-epimerase; E=6e-38 PFAM: PF02716; Isoflavone reductase; E=0.13 PF02254; KTN NAD-binding domain; E=0.22 PF00984; UDP-glucose/GDP-mannose dehyd; E=0.0085 UDP-glucose 4-epimerase	Product confidence : putative Gene name confidence : hypothetical putative UDP-glucose 4-epimerase protein	UDP-glucose 4-epimerase, galE	UDP-glucose 4-epimerase	UDP-glucose 4-epimerase	UDP-glucose 4-epimerase	Putative UDP-galactose 4-epimerase	UDP-glucose 4-epimerase	UDP-galactose-4-epimerase	similar to M80338-3|AAA23300.1| percent identity: 78 in 328 aa UDP-glucose 4-epimerase	Putative UDP-glucose 4-epimerase	
MYCGE00120	Putative carbohydrate transport ATP-binding protein MG119	ABC transporter, nucleotide binding/ATPase protein	Product confidence : putative Gene name confidence : hypothetical predicted by Codon_usage predicted by Homology predicted by FrameD PUTATIVE ATP-BINDING ABC TRANSPORTER PROTEIN	Sugar transport ATP-binding protein	ABC transporter, ATP-binding protein	Methylgalactoside permease ATP-binding protein	2SCK8.12, probable sugar ABC transporter ATP-binding protein, len: 537 aa; similar to SW:MGLA_ECOLI (EMBL:M59444) Escherichia coli galactoside transport ATP-binding protein MglA, 506 aa; fasta scores: opt: 1019 z-score: 1013.7 E(): 0; 35.6% identity in 486 aa overlap.  Contains 2x Pfam matches to entry PF00005 ABC_tran, ABC transporter and matches to Prosite entries PS00017 ATP/GTP-binding site motif A (P-loop) and PS00211 ABC transporters family signature putative sugar ABC transporter ATP-binding protein	MglA	sugar ABC transporter ATP-binding protein	Sugar ABC transporter ATP binding protein	ABC transporter related	ABC transporter-like	putative ATP-binding component of ABC transporter Similar to Agrobacterium tumefaciens (strain C58/ATCC 33970). ABC transporter, nucleotide binding/ATPase protein. Q8UJ14 (EMBL:C97374) (501) similarity:fasta; with=UniProt:Q8UJ14 (EMBL:C97374); Agrobacterium tumefaciens (strain C58/ATCC 33970).; ABC transporter, nucleotide binding/ATPase protein.; length=501; id 87.976; 499 aa overlap; query 9-507; subject 3-501	probable sugar ABC transporter, ATP-binding protein similar to AGR_C_202p [Agrobacterium tumefaciens] and SMc04127 [Sinorhizobium meliloti] Similar to swissprot:Q8UJ14 Putative location:bacterial cytoplasm Psort-Score: 0.3425; go_component: membrane [goid 0016020]; go_function: ATP binding [goid 0005524]; go_function: nucleotide binding [goid 0000166]; go_function: ATP-binding cassette (ABC) transporter activity [goid 0004009]; go_process: transport [goid 0006810]	ABC transporter related PFAM: ABC transporter related SMART: ATPase KEGG: gka:GK1284 ABC transporter (ATP-binding protein)	Ribose/galactose ABC transporter, ATP-binding protein	ABC transporter related precursor	ABC-type uncharacterized transport system, ATPase component	ABC-type sugar transporter, ATP binding protein	Putative sugar ABC transporter, ATPase component	ABC-transporter, ATP-binding protein	Putative ABC transporter ATP-binding protein	Putative sugar ABC transporter, ATP-binding protein	Putative sugar ABC transporter, ATP-binding protein	Putative sugar ABC transporter, ATP-binding protein	Putative sugar ABC transporter, ATP-binding protein	ABC transporter-related protein	ABC transporter related	Galactose/methyl galactoside import ATP-binding protein MglA	
MYCGE00120	Putative carbohydrate transport ATP-binding protein MG119	ABC transporter, nucleotide binding/ATPase protein	Product confidence : putative Gene name confidence : hypothetical predicted by Codon_usage predicted by Homology predicted by FrameD PUTATIVE ATP-BINDING ABC TRANSPORTER PROTEIN	Sugar transport ATP-binding protein	ABC transporter, ATP-binding protein	Methylgalactoside permease ATP-binding protein	2SCK8.12, probable sugar ABC transporter ATP-binding protein, len: 537 aa; similar to SW:MGLA_ECOLI (EMBL:M59444) Escherichia coli galactoside transport ATP-binding protein MglA, 506 aa; fasta scores: opt: 1019 z-score: 1013.7 E(): 0; 35.6% identity in 486 aa overlap.  Contains 2x Pfam matches to entry PF00005 ABC_tran, ABC transporter and matches to Prosite entries PS00017 ATP/GTP-binding site motif A (P-loop) and PS00211 ABC transporters family signature putative sugar ABC transporter ATP-binding protein	MglA	sugar ABC transporter ATP-binding protein	Sugar ABC transporter ATP binding protein	ABC transporter related	ABC transporter-like	putative ATP-binding component of ABC transporter Similar to Agrobacterium tumefaciens (strain C58/ATCC 33970). ABC transporter, nucleotide binding/ATPase protein. Q8UJ14 (EMBL:C97374) (501) similarity:fasta; with=UniProt:Q8UJ14 (EMBL:C97374); Agrobacterium tumefaciens (strain C58/ATCC 33970).; ABC transporter, nucleotide binding/ATPase protein.; length=501; id 87.976; 499 aa overlap; query 9-507; subject 3-501	probable sugar ABC transporter, ATP-binding protein similar to AGR_C_202p [Agrobacterium tumefaciens] and SMc04127 [Sinorhizobium meliloti] Similar to swissprot:Q8UJ14 Putative location:bacterial cytoplasm Psort-Score: 0.3425; go_component: membrane [goid 0016020]; go_function: ATP binding [goid 0005524]; go_function: nucleotide binding [goid 0000166]; go_function: ATP-binding cassette (ABC) transporter activity [goid 0004009]; go_process: transport [goid 0006810]	ABC transporter related PFAM: ABC transporter related SMART: ATPase KEGG: gka:GK1284 ABC transporter (ATP-binding protein)	Ribose/galactose ABC transporter, ATP-binding protein	ABC transporter related precursor	ABC-type uncharacterized transport system, ATPase component	ABC-type sugar transporter, ATP binding protein	Putative sugar ABC transporter, ATPase component	ABC-transporter, ATP-binding protein	Putative ABC transporter ATP-binding protein	Putative sugar ABC transporter, ATP-binding protein	Putative sugar ABC transporter, ATP-binding protein	Putative sugar ABC transporter, ATP-binding protein	Putative sugar ABC transporter, ATP-binding protein	ABC transporter-related protein	ABC transporter related	Galactose/methyl galactoside import ATP-binding protein MglA	
MYCGE00121	Uncharacterized protein MG120	Putative simple sugar ABC transporter permease protein	Probable ABC transporter	ABC transporter, permease protein	RbsC	Sugar ABC transporter, permease protein	Permease protein of sugar ABC transporter	Lmo1390 protein	Ribose/galactose ABC transporter, permease protein	sugar ABC transporter permease protein	Conserved hypothetical integral membrane protein	Galactoside transport system permease protein mglC	ABC transporter, permease protein, putative	sugar ABC transporter (permease)	Putative sugar ABC transporter	Sugar ABC transporter permease	Unspecified sugar ABC transport permease protein	Putative sugar ABC transporter, permease protein	CDS_ID OB3386 sugar ABC transporter permease	SUGAR ABC TRANSPORTER PERMEASE PROTEIN	ABC transporter, permease protein	Sugar ABC transporter, permease protein	Uncharacterized ABC-type transport system, permease component	Lin1427 protein	ABC-type transport system, permease component	ABC-type transport system permease	Nucleoside transport system permease protein	identified by match to protein family HMM PF02653 sugar ABC transporter, permease protein	ABC transporter sugar permease protein	
MYCGE00121	Uncharacterized protein MG120	Putative simple sugar ABC transporter permease protein	Probable ABC transporter	ABC transporter, permease protein	RbsC	Sugar ABC transporter, permease protein	Permease protein of sugar ABC transporter	Lmo1390 protein	Ribose/galactose ABC transporter, permease protein	sugar ABC transporter permease protein	Conserved hypothetical integral membrane protein	Galactoside transport system permease protein mglC	ABC transporter, permease protein, putative	sugar ABC transporter (permease)	Putative sugar ABC transporter	Sugar ABC transporter permease	Unspecified sugar ABC transport permease protein	Putative sugar ABC transporter, permease protein	CDS_ID OB3386 sugar ABC transporter permease	SUGAR ABC TRANSPORTER PERMEASE PROTEIN	ABC transporter, permease protein	Sugar ABC transporter, permease protein	Uncharacterized ABC-type transport system, permease component	Lin1427 protein	ABC-type transport system, permease component	ABC-type transport system permease	Nucleoside transport system permease protein	identified by match to protein family HMM PF02653 sugar ABC transporter, permease protein	ABC transporter sugar permease protein	
MYCGE00121	Uncharacterized protein MG120	Putative simple sugar ABC transporter permease protein	Probable ABC transporter	ABC transporter, permease protein	RbsC	Sugar ABC transporter, permease protein	Permease protein of sugar ABC transporter	Lmo1390 protein	Ribose/galactose ABC transporter, permease protein	sugar ABC transporter permease protein	Conserved hypothetical integral membrane protein	Galactoside transport system permease protein mglC	ABC transporter, permease protein, putative	sugar ABC transporter (permease)	Putative sugar ABC transporter	Sugar ABC transporter permease	Unspecified sugar ABC transport permease protein	Putative sugar ABC transporter, permease protein	CDS_ID OB3386 sugar ABC transporter permease	SUGAR ABC TRANSPORTER PERMEASE PROTEIN	ABC transporter, permease protein	Sugar ABC transporter, permease protein	Uncharacterized ABC-type transport system, permease component	Lin1427 protein	ABC-type transport system, permease component	ABC-type transport system permease	Nucleoside transport system permease protein	identified by match to protein family HMM PF02653 sugar ABC transporter, permease protein	ABC transporter sugar permease protein	
MYCGE00122	Uncharacterized protein MG121	Ribose ABC transporter permease	Putative uncharacterized protein PH1711	ABC transporter, permease protein	Putative simple sugar ABC transporter permease protein	ABC-type transport system, permease component	ABC transporter, permease protein	Sugar ABC transporter, permease protein	Ribose transport system permease protein rbsC	ABC transporter, membrane spanning protein	Permease protein of sugar ABC transporter	Lmo1391 protein	Nucleoside transport system permease protein	ABC transporter, permease	Sugar ABC transporter, permease protein	Putative sugar ABC transporter, permease protein	identified by match to protein family HMM PF02653 sugar ABC transporter, permease protein	Sugar ABC transporter permease	Ribose transport system permease protein rbsC	sugar ABC transporter (permease)	Putative sugar ABC transporter	ABC transporter associated permease	Unspecified sugar ABC transport permease protein	Putative ABC sugar transporter, permease protein	CDS_ID OB3385 sugar ABC transporter permease	SUGAR ABC TRANSPORTER PERMEASE PROTEIN	ABC transporter, permease protein	Putative permease protein of sugar ABC transporter	Sugar ABC transporter, permease protein	
MYCGE00122	Uncharacterized protein MG121	Ribose ABC transporter permease	Putative uncharacterized protein PH1711	ABC transporter, permease protein	Putative simple sugar ABC transporter permease protein	ABC-type transport system, permease component	ABC transporter, permease protein	Sugar ABC transporter, permease protein	Ribose transport system permease protein rbsC	ABC transporter, membrane spanning protein	Permease protein of sugar ABC transporter	Lmo1391 protein	Nucleoside transport system permease protein	ABC transporter, permease	Sugar ABC transporter, permease protein	Putative sugar ABC transporter, permease protein	identified by match to protein family HMM PF02653 sugar ABC transporter, permease protein	Sugar ABC transporter permease	Ribose transport system permease protein rbsC	sugar ABC transporter (permease)	Putative sugar ABC transporter	ABC transporter associated permease	Unspecified sugar ABC transport permease protein	Putative ABC sugar transporter, permease protein	CDS_ID OB3385 sugar ABC transporter permease	SUGAR ABC TRANSPORTER PERMEASE PROTEIN	ABC transporter, permease protein	Putative permease protein of sugar ABC transporter	Sugar ABC transporter, permease protein	
MYCGE00122	Uncharacterized protein MG121	Ribose ABC transporter permease	Putative uncharacterized protein PH1711	ABC transporter, permease protein	Putative simple sugar ABC transporter permease protein	ABC-type transport system, permease component	ABC transporter, permease protein	Sugar ABC transporter, permease protein	Ribose transport system permease protein rbsC	ABC transporter, membrane spanning protein	Permease protein of sugar ABC transporter	Lmo1391 protein	Nucleoside transport system permease protein	ABC transporter, permease	Sugar ABC transporter, permease protein	Putative sugar ABC transporter, permease protein	identified by match to protein family HMM PF02653 sugar ABC transporter, permease protein	Sugar ABC transporter permease	Ribose transport system permease protein rbsC	sugar ABC transporter (permease)	Putative sugar ABC transporter	ABC transporter associated permease	Unspecified sugar ABC transport permease protein	Putative ABC sugar transporter, permease protein	CDS_ID OB3385 sugar ABC transporter permease	SUGAR ABC TRANSPORTER PERMEASE PROTEIN	ABC transporter, permease protein	Putative permease protein of sugar ABC transporter	Sugar ABC transporter, permease protein	
MYCGE00122	Uncharacterized protein MG121	Ribose ABC transporter permease	Putative uncharacterized protein PH1711	ABC transporter, permease protein	Putative simple sugar ABC transporter permease protein	ABC-type transport system, permease component	ABC transporter, permease protein	Sugar ABC transporter, permease protein	Ribose transport system permease protein rbsC	ABC transporter, membrane spanning protein	Permease protein of sugar ABC transporter	Lmo1391 protein	Nucleoside transport system permease protein	ABC transporter, permease	Sugar ABC transporter, permease protein	Putative sugar ABC transporter, permease protein	identified by match to protein family HMM PF02653 sugar ABC transporter, permease protein	Sugar ABC transporter permease	Ribose transport system permease protein rbsC	sugar ABC transporter (permease)	Putative sugar ABC transporter	ABC transporter associated permease	Unspecified sugar ABC transport permease protein	Putative ABC sugar transporter, permease protein	CDS_ID OB3385 sugar ABC transporter permease	SUGAR ABC TRANSPORTER PERMEASE PROTEIN	ABC transporter, permease protein	Putative permease protein of sugar ABC transporter	Sugar ABC transporter, permease protein	
MYCGE00123	DNA topoisomerase 1	DNA topoisomerase 1	NEQ318	DNA topoisomerase	DNA topoisomerase	DNA topoisomerase 1	DNA topoisomerase	DNA topoisomerase 1	DNA topoisomerase	DNA topoisomerase	DNA topoisomerase	DNA topoisomerase	DNA topoisomerase 1	DNA topoisomerase 1	DNA topoisomerase 1	DNA topoisomerase	DNA topoisomerase	DNA topoisomerase	DNA topoisomerase 1	DNA topoisomerase	DNA topoisomerase	DNA topoisomerase 1	DNA topoisomerase	DNA topoisomerase	DNA topoisomerase	DNA topoisomerase	putative DNA topoisomerase I	DNA topoisomerase 1	DNA topoisomerase I	
MYCGE00123	DNA topoisomerase 1	DNA topoisomerase 1	NEQ318	DNA topoisomerase	DNA topoisomerase	DNA topoisomerase 1	DNA topoisomerase	DNA topoisomerase 1	DNA topoisomerase	DNA topoisomerase	DNA topoisomerase	DNA topoisomerase	DNA topoisomerase 1	DNA topoisomerase 1	DNA topoisomerase 1	DNA topoisomerase	DNA topoisomerase	DNA topoisomerase	DNA topoisomerase 1	DNA topoisomerase	DNA topoisomerase	DNA topoisomerase 1	DNA topoisomerase	DNA topoisomerase	DNA topoisomerase	DNA topoisomerase	putative DNA topoisomerase I	DNA topoisomerase 1	DNA topoisomerase I	
MYCGE00123	DNA topoisomerase 1	DNA topoisomerase 1	NEQ318	DNA topoisomerase	DNA topoisomerase	DNA topoisomerase 1	DNA topoisomerase	DNA topoisomerase 1	DNA topoisomerase	DNA topoisomerase	DNA topoisomerase	DNA topoisomerase	DNA topoisomerase 1	DNA topoisomerase 1	DNA topoisomerase 1	DNA topoisomerase	DNA topoisomerase	DNA topoisomerase	DNA topoisomerase 1	DNA topoisomerase	DNA topoisomerase	DNA topoisomerase 1	DNA topoisomerase	DNA topoisomerase	DNA topoisomerase	DNA topoisomerase	putative DNA topoisomerase I	DNA topoisomerase 1	DNA topoisomerase I	


MYCGE00125	Thioredoxin	Thioredoxin	highly similar to uniprot|P22217 Saccharomyces cerevisiae YGR209c thioredoxin II highly similar to uniprot|P22803 Saccharomyces cerevisiae YLR043c thioredoxin I;	TrxA	DEHA2G04488p;highly similar to uniprot|P22217 Saccharomyces cerevisiae YLR043c TRX1 thioredoxin I;	Thioredoxin	identified by match to TIGR protein family HMM TIGR00411 thioredoxin	Putative thioredoxin	Thioredoxin	Thioredoxin	Thioredoxin related protein	hypothetical thioredoxin	Thioredoxin	Thioredoxin	Thioredoxin	Thioredoxin	Thioredoxin	Thioredoxin	Thioredoxin	Thiol-disulfide isomerase and thioredoxin	Thioredoxin	Thioredoxin	Thioredoxin	Probable thioredoxin	Thiol-disulfide isomerase and thioredoxins	Thioredoxin	Thioredoxin	Thioredoxin 1	Thioredoxin	
MYCGE00126	Uncharacterized protein MG125	Hydrolase, haloacid dehalogenase-like family	Putative uncharacterized protein	Predicted hydrolase Cof	Conserved hypothetical	HAD-superfamily hydrolase subfamily IIB, protein identified by match to protein family HMM TIGR01484	Cof-like hydrolase	Putative uncharacterized protein	Cof-like hydrolase	
MYCGE00127	Tryptophanyl-tRNA synthetase	Tryptophanyl-tRNA synthetase	highly similar to uniprot|P04803 Saccharomyces cerevisiae YDR268w MSW1 tryptophanyl-tRNA synthetase mitochondrial;	DEHA2G08228p;similar to uniprot|P04803 Saccharomyces cerevisiae YDR268W MSW1 Mitochondrial tryptophanyl-tRNA synthetase;	Tryptophanyl-tRNA synthetase	Tyrosyl-tRNA synthetase	Tryptophanyl-tRNA synthetase	Tryptophanyl-tRNA synthetase	Tryptophanyl-tRNA synthetase	Tryptophanyl-tRNA synthetase	Tryptophanyl-tRNA synthetase	Tryptophanyl-tRNA synthetase	Tryptophanyl-tRNA synthetase	Tryptophanyl-tRNA synthetase	Tryptophanyl-tRNA synthetase	Tryptophanyl-tRNA synthetase	Tryptophanyl-tRNA synthetase	Tryptophanyl-tRNA synthetase	Tryptophanyl-tRNA synthetase	Tryptophanyl-tRNA synthetase	Tryptophanyl-tRNA synthetase	Tryptophanyl-tRNA synthetase	Tryptophan#tRNA ligase	Tryptophanyl-tRNA synthetase	putative tryptophanyl-tRNA synthetase	Tryptophanyl-tRNA synthetase	identified by similarity to SP:P21656; match to protein family HMM PF00579; match to protein family HMM TIGR00233 tryptophanyl-tRNA synthetase	similar to SP:P00954; identified by sequence similarity; putative tryptophanyl-tRNA synthetase	Tryptophanyl-tRNA synthetase	
MYCGE00126	Uncharacterized protein MG125	Hydrolase, haloacid dehalogenase-like family	Putative uncharacterized protein	Predicted hydrolase Cof	Conserved hypothetical	HAD-superfamily hydrolase subfamily IIB, protein identified by match to protein family HMM TIGR01484	Cof-like hydrolase	Putative uncharacterized protein	Cof-like hydrolase	
MYCGE00128	Uncharacterized protein MG127	Regulatory protein spx	Regulatory protein spx	Regulatory protein spx	hypothetical conserved protein	Regulatory protein spx	Regulatory protein spx	Putative uncharacterized protein	Regulatory protein spx	Putative uncharacterized protein	Regulatory protein spx	Regulatory protein spx	Putative uncharacterized protein	identified by similarity to OMNI:SA1002; match to protein family HMM PF03960; match to protein family HMM TIGR01617 glutaredoxin, ArsC family	Uncharacterized protein UU176	Arsenate reductase family protein	conserved hypothetical protein	Regulatory protein spx	glutaredoxin family, disruption bypasses the ClpXP requirement for ComK expression glutaredoxin family protein Spx	conserved hypothetical protein	ArsC putative arsenate reductase	Regulatory protein spx	conserved hypothetical protein	identified by Glimmer2; putative conserved hypothetical protein	Ortholog of S. aureus MRSA252 (BX571856) SAR0965 conserved hypothetical protein	conserved hypothetical protein	Regulatory protein spx	best blastp match gb|AAK34104.1| (AE006564) conserved hypothetical protein [Streptococcus pyogenes M1 GAS] conserved hypothetical protein	identified by match to protein family HMM PF03960; match to protein family HMM TIGR01617 arsC family protein	
MYCGE00129	Probable inorganic polyphosphate/ATP-NAD kinase	Probable inorganic polyphosphate/ATP-NAD kinase	Probable inorganic polyphosphate/ATP-NAD kinase	Probable inorganic polyphosphate/ATP-NAD kinase	Probable inorganic polyphosphate/ATP-NAD kinase	Probable inorganic polyphosphate/ATP-NAD kinase 1	ATP-NAD kinase	Probable inorganic polyphosphate/ATP-NAD kinase	hypothetical conserved protein	Probable inorganic polyphosphate/ATP-NAD kinase	Putative uncharacterized protein MYPE4600	Probable inorganic polyphosphate/ATP-NAD kinase	Probable inorganic polyphosphate/ATP-NAD kinase 2	Putative NAD kinase	NAD(+)/NADH kinase family protein	Probable inorganic polyphosphate/ATP-NAD kinase 1	Probable inorganic polyphosphate/ATP-NAD kinase	Probable inorganic polyphosphate/ATP-NAD kinase	Probable inorganic polyphosphate/ATP-NAD kinase	Probable inorganic polyphosphate/ATP-NAD kinase	identified by similarity to OMNI:SA1011; match to protein family HMM PF01513 conserved hypothetical protein	Probable inorganic polyphosphate/ATP-NAD kinase	ATP-NAD kinase	ATP-NAD kinase	Probable inorganic polyphosphate/ATP-NAD kinase	Putative uncharacterized protein	inorganic polyphosphate/ATP-NAD kinase 1	Probable inorganic polyphosphate/ATP-NAD kinase	Probable inorganic polyphosphate/ATP-NAD kinase	
MYCGE00130	Putative phosphotransferase enzyme IIB component MG129	Putative uncharacterized protein MYPE4610	Putative glucose/sucrose specific PTS system IIB component	Putative uncharacterized protein	PtsG	Putative phosphotransferase enzyme IIB component UU178	Putative uncharacterized protein	
MYCGE00131	UPF0144 protein MG130	2',3'-cyclic-nucleotide 2'-phosphodiesterase	
MYCGE00131	UPF0144 protein MG130	2',3'-cyclic-nucleotide 2'-phosphodiesterase	

MYCGE00133	Uncharacterized HIT-like protein MG132	highly similar to uniprot|Q04344 Saccharomyces cerevisiae YDL125c YHI1;	Histidine triad protein	DEHA2G14982p;similar to uniprot|Q04344 Saccharomyces cerevisiae YDL125C HNT1 Adenosine 5'-monophosphoramidase;	Histidine triad protein	NEQ519	HIT family protein	Putative Hit-like protein	Putative uncharacterized protein	Uncharacterized HIT-like protein aq_141	Putative uncharacterized protein	Asymmetrical bis(5'-nucleosyl)-tetraphosphatase	HIT family protein	HIT family protein	Protein kinase C inhibitor 1	Putative histidine triad (HIT) family protein	Diadenosine tetraphosphate hydrolase	HIT family protein	HIT family protein	Lmo2216 protein	Histidine triad (HIT) family protein	Bis(5'-nucleosyl)-tetraphosphatase	HIT family protein	HIT family protein	Uncharacterized HIT-like protein BB_0379	Hit family hydrolase	histidine triad protein	HIT family protein	identified by match to protein family HMM PF01230 HIT family protein	


MYCGE00136	Uncharacterized protein MG135	Putative uncharacterized protein MYPE4270	Putative uncharacterized protein	
MYCGE00135	Uncharacterized protein MG134	Putative uncharacterized protein	UPF0133 protein MYPE8070	UPF0133 protein UUR10_0100	UPF0133 protein MYCGA6000	conserved hypothetical protein	UPF0133 protein UU088	UPF0133 protein UPA3_0088	Putative uncharacterized protein	
MYCGE00136	Uncharacterized protein MG135	Putative uncharacterized protein MYPE4270	Putative uncharacterized protein	
MYCGE00137	Lysyl-tRNA synthetase	Lysyl-tRNA synthetase	similar to SP:P80105; identified by sequence similarity; putative lysyl-tRNA synthetase	Lysyl-tRNA synthetase	Lysyl-tRNA synthetase	Lysyl-tRNA synthetase	Lysyl-tRNA synthetase	Lysyl-tRNA synthetase	hypothetical lysyl-tRNA synthetase	Lysyl-tRNA synthetase	Lysyl-tRNA synthetase	Lysyl-tRNA synthetase	Lysyl-tRNA synthetase	Lysyl-tRNA synthetase	Lysyl-tRNA synthetase	Lysyl-tRNA synthetase	Lysyl-tRNA synthetase	Lysyl-tRNA synthetase	Lysyl-tRNA synthetase	Lysyl-tRNA synthetase	Lysyl-tRNA synthetase	Lysyl-tRNA synthetase	Lysyl-tRNA synthetase	Lysyl-tRNA synthetase	Lysyl-tRNA synthetase	Lysyl-tRNA synthetase	Lysyl-tRNA synthetase	Lysyl-tRNA synthetase	Lysyl-tRNA synthetase	
MYCGE00137	Lysyl-tRNA synthetase	Lysyl-tRNA synthetase	similar to SP:P80105; identified by sequence similarity; putative lysyl-tRNA synthetase	Lysyl-tRNA synthetase	Lysyl-tRNA synthetase	Lysyl-tRNA synthetase	Lysyl-tRNA synthetase	Lysyl-tRNA synthetase	hypothetical lysyl-tRNA synthetase	Lysyl-tRNA synthetase	Lysyl-tRNA synthetase	Lysyl-tRNA synthetase	Lysyl-tRNA synthetase	Lysyl-tRNA synthetase	Lysyl-tRNA synthetase	Lysyl-tRNA synthetase	Lysyl-tRNA synthetase	Lysyl-tRNA synthetase	Lysyl-tRNA synthetase	Lysyl-tRNA synthetase	Lysyl-tRNA synthetase	Lysyl-tRNA synthetase	Lysyl-tRNA synthetase	Lysyl-tRNA synthetase	Lysyl-tRNA synthetase	Lysyl-tRNA synthetase	Lysyl-tRNA synthetase	Lysyl-tRNA synthetase	Lysyl-tRNA synthetase	
MYCGE00137	Lysyl-tRNA synthetase	Lysyl-tRNA synthetase	similar to SP:P80105; identified by sequence similarity; putative lysyl-tRNA synthetase	Lysyl-tRNA synthetase	Lysyl-tRNA synthetase	Lysyl-tRNA synthetase	Lysyl-tRNA synthetase	Lysyl-tRNA synthetase	hypothetical lysyl-tRNA synthetase	Lysyl-tRNA synthetase	Lysyl-tRNA synthetase	Lysyl-tRNA synthetase	Lysyl-tRNA synthetase	Lysyl-tRNA synthetase	Lysyl-tRNA synthetase	Lysyl-tRNA synthetase	Lysyl-tRNA synthetase	Lysyl-tRNA synthetase	Lysyl-tRNA synthetase	Lysyl-tRNA synthetase	Lysyl-tRNA synthetase	Lysyl-tRNA synthetase	Lysyl-tRNA synthetase	Lysyl-tRNA synthetase	Lysyl-tRNA synthetase	Lysyl-tRNA synthetase	Lysyl-tRNA synthetase	Lysyl-tRNA synthetase	Lysyl-tRNA synthetase	
MYCGE00138	UDP-galactopyranose mutase	UDP-galactopyranose mutase	Probable UDP-galactopyranose mutase	UDP-galactopyranose mutase	UDP-galactopyranose mutase	UDP-galactopyranose mutase	UDP-galactopyranose mutase	UDP-galactopyranose mutase	UDP-galactopyranose mutase	UDP-galactopyranose mutase	Putative UDP-galactopyranose mutase	UDP-galactopyranose mutase	UDP-galactopyranose mutase	Putative UDP-galactopyranose mutase	UDP-galactopyranose mutase	UDP-galactopyranose mutase	similar to AX065129-1|CAC25804.1| percent identity: 85 in 401 aa putative UDP-galactopyranose mutase	UDP-galactopyranose mutase	UDP-galactopyranose mutase	Glf	UDP-galactopyranose mutase	UDP-GALACTOPYRANOSE MUTASE GLF	Mb3839c, glf, len: 399 aa. Equivalent to Rv3809c, len: 399 aa, from Mycobacterium tuberculosis strain H37Rv, (100.0% identity in 399 aa overlap). glf (alternate gene name: ceoA), UDP-galactopyranose mutase (EC 5.4.99.9) (see citations below), identical to previously sequenced gene, and equivalent to Q9CDB8|GLF|ML0092 PUTATIVE UDP-GALACTOPYRANOSE MUTASE from Mycobacterium leprae (413 aa), FASTA scores: opt: 2347, E(): 1.3e-140, (86.6% identity in 396 aa overlap). Also highly similar to others e.g. AAK61905|EPSJ UDP-GALACTOPYRANOSE MUTASE (PROTEIN INVOLVED IN EXOPOLYSACCHARIDES BIOSYNTHESIS) from Streptococcus thermophilus (365 aa), FASTA scores: opt: 972, E(): 5.9e-54, (45.85% identity in 375 aa overlap); P37747|GLF_ECOLI|B2036 UDP-GALACTOPYRANOSE MUTASE from Escherichia coli strain K12 (367 aa), FASTA scores: opt: 958, E(): 4.5e-53, (43.55% identity in 379 aa overlap); O86897|CAP33FN from Streptococcus pneumoniae (369 aa) FASTA scores: opt: 954, E(): 8.1e-53, (44.8% identity in 375 aa overlap); etc. COFACTOR: FAD (BY SIMILARITY).  N-TERMINAL SHOWS SIMILARITY TO FAD OR NAD CONTAINING PROTEINS. UDP-GALACTOPYRANOSE MUTASE GLF (UDP-GALP MUTASE) (NAD+-FLAVIN ADENINE DINUCLEOTIDE-REQUIRING ENZYME)	UDP-galactopyranose mutase	similar to Salmonella typhi CT18 UDP-galactopyranose mutase UDP-galactopyranose mutase	UDP-galactopyranose mutase	UDP-galactopyranose mutase	Identical to previously sequenced Bacteroides fragilis putative galactopyranose mutase WcfM SWALL:Q93QW3 (EMBL:AF189282) (364 aa) fasta scores: E(): 5.9e-144, 100% id in 364 aa, and to Escherichia coli UDP-galactopyranose mutase Glf or B2036 SWALL:GLF_ECOLI (SWALL:P37747) (367 aa) fasta scores: E(): 2.6e-88, 60.22% id in 352 aa putative LPS biosynthesis related UDP-galactopyranose mutase	UDP-galactopyranose mutase Glf protein	
MYCGE00138	UDP-galactopyranose mutase	UDP-galactopyranose mutase	Probable UDP-galactopyranose mutase	UDP-galactopyranose mutase	UDP-galactopyranose mutase	UDP-galactopyranose mutase	UDP-galactopyranose mutase	UDP-galactopyranose mutase	UDP-galactopyranose mutase	UDP-galactopyranose mutase	Putative UDP-galactopyranose mutase	UDP-galactopyranose mutase	UDP-galactopyranose mutase	Putative UDP-galactopyranose mutase	UDP-galactopyranose mutase	UDP-galactopyranose mutase	similar to AX065129-1|CAC25804.1| percent identity: 85 in 401 aa putative UDP-galactopyranose mutase	UDP-galactopyranose mutase	UDP-galactopyranose mutase	Glf	UDP-galactopyranose mutase	UDP-GALACTOPYRANOSE MUTASE GLF	Mb3839c, glf, len: 399 aa. Equivalent to Rv3809c, len: 399 aa, from Mycobacterium tuberculosis strain H37Rv, (100.0% identity in 399 aa overlap). glf (alternate gene name: ceoA), UDP-galactopyranose mutase (EC 5.4.99.9) (see citations below), identical to previously sequenced gene, and equivalent to Q9CDB8|GLF|ML0092 PUTATIVE UDP-GALACTOPYRANOSE MUTASE from Mycobacterium leprae (413 aa), FASTA scores: opt: 2347, E(): 1.3e-140, (86.6% identity in 396 aa overlap). Also highly similar to others e.g. AAK61905|EPSJ UDP-GALACTOPYRANOSE MUTASE (PROTEIN INVOLVED IN EXOPOLYSACCHARIDES BIOSYNTHESIS) from Streptococcus thermophilus (365 aa), FASTA scores: opt: 972, E(): 5.9e-54, (45.85% identity in 375 aa overlap); P37747|GLF_ECOLI|B2036 UDP-GALACTOPYRANOSE MUTASE from Escherichia coli strain K12 (367 aa), FASTA scores: opt: 958, E(): 4.5e-53, (43.55% identity in 379 aa overlap); O86897|CAP33FN from Streptococcus pneumoniae (369 aa) FASTA scores: opt: 954, E(): 8.1e-53, (44.8% identity in 375 aa overlap); etc. COFACTOR: FAD (BY SIMILARITY).  N-TERMINAL SHOWS SIMILARITY TO FAD OR NAD CONTAINING PROTEINS. UDP-GALACTOPYRANOSE MUTASE GLF (UDP-GALP MUTASE) (NAD+-FLAVIN ADENINE DINUCLEOTIDE-REQUIRING ENZYME)	UDP-galactopyranose mutase	similar to Salmonella typhi CT18 UDP-galactopyranose mutase UDP-galactopyranose mutase	UDP-galactopyranose mutase	UDP-galactopyranose mutase	Identical to previously sequenced Bacteroides fragilis putative galactopyranose mutase WcfM SWALL:Q93QW3 (EMBL:AF189282) (364 aa) fasta scores: E(): 5.9e-144, 100% id in 364 aa, and to Escherichia coli UDP-galactopyranose mutase Glf or B2036 SWALL:GLF_ECOLI (SWALL:P37747) (367 aa) fasta scores: E(): 2.6e-88, 60.22% id in 352 aa putative LPS biosynthesis related UDP-galactopyranose mutase	UDP-galactopyranose mutase Glf protein	
MYCGE00138	UDP-galactopyranose mutase	UDP-galactopyranose mutase	Probable UDP-galactopyranose mutase	UDP-galactopyranose mutase	UDP-galactopyranose mutase	UDP-galactopyranose mutase	UDP-galactopyranose mutase	UDP-galactopyranose mutase	UDP-galactopyranose mutase	UDP-galactopyranose mutase	Putative UDP-galactopyranose mutase	UDP-galactopyranose mutase	UDP-galactopyranose mutase	Putative UDP-galactopyranose mutase	UDP-galactopyranose mutase	UDP-galactopyranose mutase	similar to AX065129-1|CAC25804.1| percent identity: 85 in 401 aa putative UDP-galactopyranose mutase	UDP-galactopyranose mutase	UDP-galactopyranose mutase	Glf	UDP-galactopyranose mutase	UDP-GALACTOPYRANOSE MUTASE GLF	Mb3839c, glf, len: 399 aa. Equivalent to Rv3809c, len: 399 aa, from Mycobacterium tuberculosis strain H37Rv, (100.0% identity in 399 aa overlap). glf (alternate gene name: ceoA), UDP-galactopyranose mutase (EC 5.4.99.9) (see citations below), identical to previously sequenced gene, and equivalent to Q9CDB8|GLF|ML0092 PUTATIVE UDP-GALACTOPYRANOSE MUTASE from Mycobacterium leprae (413 aa), FASTA scores: opt: 2347, E(): 1.3e-140, (86.6% identity in 396 aa overlap). Also highly similar to others e.g. AAK61905|EPSJ UDP-GALACTOPYRANOSE MUTASE (PROTEIN INVOLVED IN EXOPOLYSACCHARIDES BIOSYNTHESIS) from Streptococcus thermophilus (365 aa), FASTA scores: opt: 972, E(): 5.9e-54, (45.85% identity in 375 aa overlap); P37747|GLF_ECOLI|B2036 UDP-GALACTOPYRANOSE MUTASE from Escherichia coli strain K12 (367 aa), FASTA scores: opt: 958, E(): 4.5e-53, (43.55% identity in 379 aa overlap); O86897|CAP33FN from Streptococcus pneumoniae (369 aa) FASTA scores: opt: 954, E(): 8.1e-53, (44.8% identity in 375 aa overlap); etc. COFACTOR: FAD (BY SIMILARITY).  N-TERMINAL SHOWS SIMILARITY TO FAD OR NAD CONTAINING PROTEINS. UDP-GALACTOPYRANOSE MUTASE GLF (UDP-GALP MUTASE) (NAD+-FLAVIN ADENINE DINUCLEOTIDE-REQUIRING ENZYME)	UDP-galactopyranose mutase	similar to Salmonella typhi CT18 UDP-galactopyranose mutase UDP-galactopyranose mutase	UDP-galactopyranose mutase	UDP-galactopyranose mutase	Identical to previously sequenced Bacteroides fragilis putative galactopyranose mutase WcfM SWALL:Q93QW3 (EMBL:AF189282) (364 aa) fasta scores: E(): 5.9e-144, 100% id in 364 aa, and to Escherichia coli UDP-galactopyranose mutase Glf or B2036 SWALL:GLF_ECOLI (SWALL:P37747) (367 aa) fasta scores: E(): 2.6e-88, 60.22% id in 352 aa putative LPS biosynthesis related UDP-galactopyranose mutase	UDP-galactopyranose mutase Glf protein	
MYCGE00139	GTP-binding protein lepA	GTP-binding protein lepA	similar to GB:L22005, SP:P49427,  and PID:388309; identified by sequence similarity; putative GTP-binding protein LepA	GTP-binding protein lepA	GTP-binding protein lepA	GTP-binding protein lepA	GTP-binding protein lepA	GTP-binding protein lepA	GTP-binding protein lepA	GTP-binding protein lepA	GTP-binding protein lepA	GTP-binding protein lepA	GTP-binding protein lepA	GTP-binding protein lepA	GTP-binding protein lepA	GTP-binding protein lepA	GTP-binding protein lepA	GTP-binding protein lepA	GTP-binding protein lepA	GTP-binding protein lepA	GTP-binding protein lepA	GTP-binding protein lepA	GTP-binding protein lepA	GTP-binding protein lepA	GTP-binding protein lepA	GTP-binding protein lepA	GTP-binding protein lepA	GTP-binding protein lepA	GTP-binding protein lepA	
MYCGE00140	UPF0036 protein MG139	Vng1149c	Conserved protein	Predicted hydrolase of the metallo-beta-lactamase superfamily	Putative uncharacterized protein PH1071	NEQ466	Putative uncharacterized protein	Putative uncharacterized protein	Metallo-beta-lactamase superfamily protein	Putative uncharacterized protein PF1101	Putative uncharacterized protein CPE1775	Metallo-beta-lactamase superfamily protein	Putative uncharacterized protein	Metal dependent hydrolase	RNA-metabolising metallo-beta-lactamase family protein	Lmo1027 protein	Metallo-beta-lactamase family protein	similar to COG0595 predicted hydrolase	Metallo-beta-lactamase superfamily protein	identified by match to PFAM protein family HMM PF00753 metallo-beta-lactamase family protein	Putative uncharacterized protein	Putative uncharacterized protein	Zn-dependent hydrolase beta-lactamase superfamily	Putative Zn-dependent hydrolase	Putative uncharacterized protein	Ribonuclease J	hypothetical protein	hypothetical conserved protein	Putative uncharacterized protein	
MYCGE00140	UPF0036 protein MG139	Vng1149c	Conserved protein	Predicted hydrolase of the metallo-beta-lactamase superfamily	Putative uncharacterized protein PH1071	NEQ466	Putative uncharacterized protein	Putative uncharacterized protein	Metallo-beta-lactamase superfamily protein	Putative uncharacterized protein PF1101	Putative uncharacterized protein CPE1775	Metallo-beta-lactamase superfamily protein	Putative uncharacterized protein	Metal dependent hydrolase	RNA-metabolising metallo-beta-lactamase family protein	Lmo1027 protein	Metallo-beta-lactamase family protein	similar to COG0595 predicted hydrolase	Metallo-beta-lactamase superfamily protein	identified by match to PFAM protein family HMM PF00753 metallo-beta-lactamase family protein	Putative uncharacterized protein	Putative uncharacterized protein	Zn-dependent hydrolase beta-lactamase superfamily	Putative Zn-dependent hydrolase	Putative uncharacterized protein	Ribonuclease J	hypothetical protein	hypothetical conserved protein	Putative uncharacterized protein	


MYCGE00141	Uncharacterized ATP-dependent helicase MG140	Predicted ATP/GTP-binding protein	Viral phosphatase	UvrD	ABC transporter ATP binding protein	Conserved hypothetical ATP/GTP-binding protein	identified by sequence similarity; putative; ORF located using Blastx; COG1112 putative ATP-binding protein	identified by sequence similarity; putative; ORF located using Blastx; COG1112 ATP binding protein	identified by sequence similarity; putative; ORF located using Blastx; COG1112 putative ATP-binding protein	Superfamily I helicase	Helicase, putative	Conserved domain protein	RAP domain protein	Putative ATP-binding helicase	Putative helicase superfamily protein	
MYCGE00141	Uncharacterized ATP-dependent helicase MG140	Predicted ATP/GTP-binding protein	Viral phosphatase	UvrD	ABC transporter ATP binding protein	Conserved hypothetical ATP/GTP-binding protein	identified by sequence similarity; putative; ORF located using Blastx; COG1112 putative ATP-binding protein	identified by sequence similarity; putative; ORF located using Blastx; COG1112 ATP binding protein	identified by sequence similarity; putative; ORF located using Blastx; COG1112 putative ATP-binding protein	Superfamily I helicase	Helicase, putative	Conserved domain protein	RAP domain protein	Putative ATP-binding helicase	Putative helicase superfamily protein	
MYCGE00141	Uncharacterized ATP-dependent helicase MG140	Predicted ATP/GTP-binding protein	Viral phosphatase	UvrD	ABC transporter ATP binding protein	Conserved hypothetical ATP/GTP-binding protein	identified by sequence similarity; putative; ORF located using Blastx; COG1112 putative ATP-binding protein	identified by sequence similarity; putative; ORF located using Blastx; COG1112 ATP binding protein	identified by sequence similarity; putative; ORF located using Blastx; COG1112 putative ATP-binding protein	Superfamily I helicase	Helicase, putative	Conserved domain protein	RAP domain protein	Putative ATP-binding helicase	Putative helicase superfamily protein	
MYCGE00141	Uncharacterized ATP-dependent helicase MG140	Predicted ATP/GTP-binding protein	Viral phosphatase	UvrD	ABC transporter ATP binding protein	Conserved hypothetical ATP/GTP-binding protein	identified by sequence similarity; putative; ORF located using Blastx; COG1112 putative ATP-binding protein	identified by sequence similarity; putative; ORF located using Blastx; COG1112 ATP binding protein	identified by sequence similarity; putative; ORF located using Blastx; COG1112 putative ATP-binding protein	Superfamily I helicase	Helicase, putative	Conserved domain protein	RAP domain protein	Putative ATP-binding helicase	Putative helicase superfamily protein	
MYCGE00141	Uncharacterized ATP-dependent helicase MG140	Predicted ATP/GTP-binding protein	Viral phosphatase	UvrD	ABC transporter ATP binding protein	Conserved hypothetical ATP/GTP-binding protein	identified by sequence similarity; putative; ORF located using Blastx; COG1112 putative ATP-binding protein	identified by sequence similarity; putative; ORF located using Blastx; COG1112 ATP binding protein	identified by sequence similarity; putative; ORF located using Blastx; COG1112 putative ATP-binding protein	Superfamily I helicase	Helicase, putative	Conserved domain protein	RAP domain protein	Putative ATP-binding helicase	Putative helicase superfamily protein	
MYCGE00141	Uncharacterized ATP-dependent helicase MG140	Predicted ATP/GTP-binding protein	Viral phosphatase	UvrD	ABC transporter ATP binding protein	Conserved hypothetical ATP/GTP-binding protein	identified by sequence similarity; putative; ORF located using Blastx; COG1112 putative ATP-binding protein	identified by sequence similarity; putative; ORF located using Blastx; COG1112 ATP binding protein	identified by sequence similarity; putative; ORF located using Blastx; COG1112 putative ATP-binding protein	Superfamily I helicase	Helicase, putative	Conserved domain protein	RAP domain protein	Putative ATP-binding helicase	Putative helicase superfamily protein	
MYCGE00142	Transcription elongation protein nusA	Transcription elongation protein nusA	similar to GB:M74179, GB:M74178, SP:P26927, PID:1311661, PID:183977,  and PID:398038; identified by sequence similarity; putative N utilization substance protein A	Putative nitrogen utilization substance protein	N utilization substance protein A	N utilization substance protein A	Probable transcriptional terminator	N utilization substance protein A	N utilization substance protein A	Transcription elongation protein nusA	N utilization substance protein A	NusA	N utilization substance protein A	Transcription termination factor	N utilization substance protein A	N utilization substance protein A	N-utilization substance protein A	Probable transcription termination factor nusA	N utilization substance protein A	N-utilization substance protein A	L factor	Transcription termination factor	N utilization substance protein A	Related to transcription termination factor	NusA protein	Putative nitrogen utilization substance protein	N utilization substance protein A	N utilization substance protein A	N utilization substance protein A	
MYCGE00142	Transcription elongation protein nusA	Transcription elongation protein nusA	similar to GB:M74179, GB:M74178, SP:P26927, PID:1311661, PID:183977,  and PID:398038; identified by sequence similarity; putative N utilization substance protein A	Putative nitrogen utilization substance protein	N utilization substance protein A	N utilization substance protein A	Probable transcriptional terminator	N utilization substance protein A	N utilization substance protein A	Transcription elongation protein nusA	N utilization substance protein A	NusA	N utilization substance protein A	Transcription termination factor	N utilization substance protein A	N utilization substance protein A	N-utilization substance protein A	Probable transcription termination factor nusA	N utilization substance protein A	N-utilization substance protein A	L factor	Transcription termination factor	N utilization substance protein A	Related to transcription termination factor	NusA protein	Putative nitrogen utilization substance protein	N utilization substance protein A	N utilization substance protein A	N utilization substance protein A	
MYCGE00142	Transcription elongation protein nusA	Transcription elongation protein nusA	similar to GB:M74179, GB:M74178, SP:P26927, PID:1311661, PID:183977,  and PID:398038; identified by sequence similarity; putative N utilization substance protein A	Putative nitrogen utilization substance protein	N utilization substance protein A	N utilization substance protein A	Probable transcriptional terminator	N utilization substance protein A	N utilization substance protein A	Transcription elongation protein nusA	N utilization substance protein A	NusA	N utilization substance protein A	Transcription termination factor	N utilization substance protein A	N utilization substance protein A	N-utilization substance protein A	Probable transcription termination factor nusA	N utilization substance protein A	N-utilization substance protein A	L factor	Transcription termination factor	N utilization substance protein A	Related to transcription termination factor	NusA protein	Putative nitrogen utilization substance protein	N utilization substance protein A	N utilization substance protein A	N utilization substance protein A	

MYCGE00144	Translation initiation factor IF-2	Translation initiation factor IF-2	similar to uniprot|P25038 Saccharomyces cerevisiae YOL023w IFM1;	DEHA2C03234p;similar to uniprot|P25038 Saccharomyces cerevisiae YOL023W IFM1 Mitochondrial translation initiation factor 2;	similar to GB:M96759, GB:L07894, SP:Q03395, PID:292431,  and PID:292433; identified by sequence similarity; putative translation initiation factor 2	Translation initiation factor IF-2	Translation initiation factor IF-2	Translation initiation factor IF-2	Translation initiation factor IF-2	Translation initiation factor IF-2	Translation initiation factor IF-2	Translation initiation factor IF-2	Translation initiation factor IF-2	Translation initiation factor IF-2	Translation initiation factor IF-2	Translation initiation factor IF-2	Translation initiation factor IF-2	Translation initiation factor IF-2	Translation initiation factor IF-2	Translation initiation factor IF-2	Translation initiation factor IF-2	Translation initiation factor IF-2	Translation initiation factor IF-2	Translation initiation factor IF-2	Translation initiation factor IF-2	Translation initiation factor IF-2	putative initiation factor IF-2	Translation initiation factor IF-2	Translation initiation factor IF-2	
MYCGE00145	Ribosome-binding factor A	Ribosome-binding factor A	Ribosome-binding factor A	Ribosome-binding factor A	Ribosome-binding factor A	Ribosome-binding factor A	Ribosome-binding factor A	Hypothetical protein	Ribosome-binding factor A	Ribosome-binding factor A	Ribosome-binding factor A	Ribosome-binding factor A	Ribosome-binding factor A	Ribosome-binding factor A	Ribosome-binding factor A	Ribosome-binding factor A	Ribosome-binding factor A	Ribosome-binding factor A	ribosome-binding factor A TIGRFAM: ribosome-binding factor A; PFAM: ribosome-binding factor A; KEGG: tgr:Tgr7_1004 ribosome-binding factor A	Ribosome-binding factor A	Ribosome-binding factor A	Ribosome-binding factor A	


MYCGE00147	Putative riboflavin biosynthesis protein ribF	Riboflavin biosynthesis protein ribF	identified by match to TIGR protein family HMM TIGR00125 riboflavin kinase/FMN adenylyltransferase	Riboflavin biosynthesis protein ribF, putative riboflavin kinase	Riboflavin kinase	Putative riboflavin kinase/FAD synthase	Riboflavin biosynthesis protein	Riboflavin biosynthesis protein RibF	Riboflavin biosynthesis protein RibF	Riboflavin kinase/FMN adenylyltransferase	RibF	Putative riboflavin kinase/FMN adenylyltransferase	Riboflavin kinase/FMN adenylyltransferase	FAD synthase	Riboflavin kinase/FMN adenylyltransferase	Riboflavin kinase/FMN adenylyltransferase	Riboflavin biosynthesis protein RibF	Riboflavin kinase/FAD synthase	Riboflavin biosynthesis protein RibF	RibC protein	Putative riboflavin kinase	Riboflavin kinase	Riboflavin biosynthesis protein	Putative riboflavin biosynthesis protein	Riboflavin biosynthesis protein RibF	putative FAD synthase	FAD Synthase	Riboflavin kinase , FAD synthase ribC	Riboflavin biosynthesis protein ribF	
MYCGE00148	UPF0053 protein MG146	Putative uncharacterized protein	CBS domain protein	Hemolysin-related protein	Alr0309 protein	Hemolysin, putative	CBS domain protein	hypothetical protein	hypothetical conserved protein	Putative membrane protein	CDS_ID OB3438 hemolysin	HEMOLYSIN C	Putative uncharacterized protein	CBS domain protein	SCC77.01, unknown, partial CDS, len: > 110 aa.  Highly similar to a protein of undefined function from Mycobacterium tuberculosis SW:Y1DE_MYCTU(EMBL:Z95208) (435 aa), fasta scores opt: 290 z-score: 369.6 E(): 3.4e-13 54.0% identity in 100 aa overlap. Overlaps and extends into CDS SCC117.07 on the adjoining cosmid.  SCC117.07, possible membrane protein, partial CDS, len: > 358 aa. Highly similar to several proteins of undefined function e.g. Mycobacterium tuberculosis SW:YN66_MYCTU(EMBL:Z95208) hypothetical 47.2 KD protein (435 aa), fasta scores opt: 1159 z-score: 1367.6 E(): 0 53.0% identity in 353 aa overlap and Thermotoga maritima TR:Q9WZU9(EMBL:AE001751) hemolysin-related protein (455 aa), fasta scores opt: 568 z-score: 671.7 E(): 5.1e-30 29.9% identity in 355 aa overlap. Contains a Pfam match to entry PF01595 DUF21, Domain of unknown function and 2xPfam matches to entry PF00571 CBS, CBS domain. Contains a possible N-terminal signal sequence and membrane spanning hydrophobic domains. Overlaps and extends into CDS SCC77.01 on the adjoining cosmid. putative membrane protein	Putative uncharacterized protein	identified by match to protein family HMM PF00571; match to protein family HMM PF01595 CBS domain protein	Hemolysin	Membrane associated SBC domains	Putative uncharacterized protein	Domain of unknown function DUF21	Similar to Q83E77 Hypothetical protein from Coxiella burnetii (417 aa). FASTA: opt: 1049 Z-score: 1211.5 E(): 1.4e-59 Smith-Waterman score: 1049; 40.049 identity in 407 aa overlap. ORF ftt0676 conserved hypothetical membrane protein	identified by match to protein family HMM PF00571; match to protein family HMM PF01595; match to protein family HMM PF03471 putative magnesium and cobalt efflux protein CorB	identified by match to protein family HMM PF00571; match to protein family HMM PF03471 CBS domain protein	CBS:Transporter-associated region	similar to gi|27467531|ref|NP_764168.1| [Staphylococcus epidermidis ATCC 12228], percent identity 72 in 333 aa, BLASTP E(): e-138 conserved hypothetical protein	CBS domain protein identified by match to protein family HMM PF00571; match to protein family HMM PF01595	conserved hypothetical protein	CBS/transporter associated domain protein identified by match to protein family HMM PF00571; match to protein family HMM PF01595; match to protein family HMM PF03471	
MYCGE00148	UPF0053 protein MG146	Putative uncharacterized protein	CBS domain protein	Hemolysin-related protein	Alr0309 protein	Hemolysin, putative	CBS domain protein	hypothetical protein	hypothetical conserved protein	Putative membrane protein	CDS_ID OB3438 hemolysin	HEMOLYSIN C	Putative uncharacterized protein	CBS domain protein	SCC77.01, unknown, partial CDS, len: > 110 aa.  Highly similar to a protein of undefined function from Mycobacterium tuberculosis SW:Y1DE_MYCTU(EMBL:Z95208) (435 aa), fasta scores opt: 290 z-score: 369.6 E(): 3.4e-13 54.0% identity in 100 aa overlap. Overlaps and extends into CDS SCC117.07 on the adjoining cosmid.  SCC117.07, possible membrane protein, partial CDS, len: > 358 aa. Highly similar to several proteins of undefined function e.g. Mycobacterium tuberculosis SW:YN66_MYCTU(EMBL:Z95208) hypothetical 47.2 KD protein (435 aa), fasta scores opt: 1159 z-score: 1367.6 E(): 0 53.0% identity in 353 aa overlap and Thermotoga maritima TR:Q9WZU9(EMBL:AE001751) hemolysin-related protein (455 aa), fasta scores opt: 568 z-score: 671.7 E(): 5.1e-30 29.9% identity in 355 aa overlap. Contains a Pfam match to entry PF01595 DUF21, Domain of unknown function and 2xPfam matches to entry PF00571 CBS, CBS domain. Contains a possible N-terminal signal sequence and membrane spanning hydrophobic domains. Overlaps and extends into CDS SCC77.01 on the adjoining cosmid. putative membrane protein	Putative uncharacterized protein	identified by match to protein family HMM PF00571; match to protein family HMM PF01595 CBS domain protein	Hemolysin	Membrane associated SBC domains	Putative uncharacterized protein	Domain of unknown function DUF21	Similar to Q83E77 Hypothetical protein from Coxiella burnetii (417 aa). FASTA: opt: 1049 Z-score: 1211.5 E(): 1.4e-59 Smith-Waterman score: 1049; 40.049 identity in 407 aa overlap. ORF ftt0676 conserved hypothetical membrane protein	identified by match to protein family HMM PF00571; match to protein family HMM PF01595; match to protein family HMM PF03471 putative magnesium and cobalt efflux protein CorB	identified by match to protein family HMM PF00571; match to protein family HMM PF03471 CBS domain protein	CBS:Transporter-associated region	similar to gi|27467531|ref|NP_764168.1| [Staphylococcus epidermidis ATCC 12228], percent identity 72 in 333 aa, BLASTP E(): e-138 conserved hypothetical protein	CBS domain protein identified by match to protein family HMM PF00571; match to protein family HMM PF01595	conserved hypothetical protein	CBS/transporter associated domain protein identified by match to protein family HMM PF00571; match to protein family HMM PF01595; match to protein family HMM PF03471	
MYCGE00148	UPF0053 protein MG146	Putative uncharacterized protein	CBS domain protein	Hemolysin-related protein	Alr0309 protein	Hemolysin, putative	CBS domain protein	hypothetical protein	hypothetical conserved protein	Putative membrane protein	CDS_ID OB3438 hemolysin	HEMOLYSIN C	Putative uncharacterized protein	CBS domain protein	SCC77.01, unknown, partial CDS, len: > 110 aa.  Highly similar to a protein of undefined function from Mycobacterium tuberculosis SW:Y1DE_MYCTU(EMBL:Z95208) (435 aa), fasta scores opt: 290 z-score: 369.6 E(): 3.4e-13 54.0% identity in 100 aa overlap. Overlaps and extends into CDS SCC117.07 on the adjoining cosmid.  SCC117.07, possible membrane protein, partial CDS, len: > 358 aa. Highly similar to several proteins of undefined function e.g. Mycobacterium tuberculosis SW:YN66_MYCTU(EMBL:Z95208) hypothetical 47.2 KD protein (435 aa), fasta scores opt: 1159 z-score: 1367.6 E(): 0 53.0% identity in 353 aa overlap and Thermotoga maritima TR:Q9WZU9(EMBL:AE001751) hemolysin-related protein (455 aa), fasta scores opt: 568 z-score: 671.7 E(): 5.1e-30 29.9% identity in 355 aa overlap. Contains a Pfam match to entry PF01595 DUF21, Domain of unknown function and 2xPfam matches to entry PF00571 CBS, CBS domain. Contains a possible N-terminal signal sequence and membrane spanning hydrophobic domains. Overlaps and extends into CDS SCC77.01 on the adjoining cosmid. putative membrane protein	Putative uncharacterized protein	identified by match to protein family HMM PF00571; match to protein family HMM PF01595 CBS domain protein	Hemolysin	Membrane associated SBC domains	Putative uncharacterized protein	Domain of unknown function DUF21	Similar to Q83E77 Hypothetical protein from Coxiella burnetii (417 aa). FASTA: opt: 1049 Z-score: 1211.5 E(): 1.4e-59 Smith-Waterman score: 1049; 40.049 identity in 407 aa overlap. ORF ftt0676 conserved hypothetical membrane protein	identified by match to protein family HMM PF00571; match to protein family HMM PF01595; match to protein family HMM PF03471 putative magnesium and cobalt efflux protein CorB	identified by match to protein family HMM PF00571; match to protein family HMM PF03471 CBS domain protein	CBS:Transporter-associated region	similar to gi|27467531|ref|NP_764168.1| [Staphylococcus epidermidis ATCC 12228], percent identity 72 in 333 aa, BLASTP E(): e-138 conserved hypothetical protein	CBS domain protein identified by match to protein family HMM PF00571; match to protein family HMM PF01595	conserved hypothetical protein	CBS/transporter associated domain protein identified by match to protein family HMM PF00571; match to protein family HMM PF01595; match to protein family HMM PF03471	


MYCGE00150	Uncharacterized protein MG148	Conserved domain protein	Putative uncharacterized protein	Putative uncharacterized protein MYPE8680	Putative uncharacterized protein	Putative uncharacterized protein	conserved hypothetical protein	Conserved hypothetical	Hypothetical protein	Putative uncharacterized protein gbs1035	identified by Glimmer2; putative conserved hypothetical protein	Putative uncharacterized protein	best blastp match gb|AAK34107.1| (AE006565) conserved hypothetical protein [Streptococcus pyogenes M1 GAS] conserved hypothetical protein	Conserved hypothetical protein	identified by sequence similarity; putative; ORF located using Glimmer; Blastx; COG4487 conserved hypothetical protein	identified by sequence similarity; putative; ORF located using Blastx; COG4487 conserved hypothetical protein	identified by sequence similarity; putative; ORF located using Blastx; COG4487 conserved hypothetical protein	identified by similarity to GB:AAN58850.1 conserved hypothetical protein	hypothetical protein	Putative uncharacterized protein	hypothetical protein	hypothetical protein	hypothetical protein	conserved hypothetical protein	hypothetical protein	Uncharacterized protein conserved in bacteria COG4487 Uncharacterized protein conserved in bacteria [Function unknown]	Hypothetical protein	Uncharacterized protein conserved in bacteria	Uncharacterized protein conserved in bacteria COG4487 Uncharacterized protein conserved in bacteria [Function unknown]	
MYCGE00150	Uncharacterized protein MG148	Conserved domain protein	Putative uncharacterized protein	Putative uncharacterized protein MYPE8680	Putative uncharacterized protein	Putative uncharacterized protein	conserved hypothetical protein	Conserved hypothetical	Hypothetical protein	Putative uncharacterized protein gbs1035	identified by Glimmer2; putative conserved hypothetical protein	Putative uncharacterized protein	best blastp match gb|AAK34107.1| (AE006565) conserved hypothetical protein [Streptococcus pyogenes M1 GAS] conserved hypothetical protein	Conserved hypothetical protein	identified by sequence similarity; putative; ORF located using Glimmer; Blastx; COG4487 conserved hypothetical protein	identified by sequence similarity; putative; ORF located using Blastx; COG4487 conserved hypothetical protein	identified by sequence similarity; putative; ORF located using Blastx; COG4487 conserved hypothetical protein	identified by similarity to GB:AAN58850.1 conserved hypothetical protein	hypothetical protein	Putative uncharacterized protein	hypothetical protein	hypothetical protein	hypothetical protein	conserved hypothetical protein	hypothetical protein	Uncharacterized protein conserved in bacteria COG4487 Uncharacterized protein conserved in bacteria [Function unknown]	Hypothetical protein	Uncharacterized protein conserved in bacteria	Uncharacterized protein conserved in bacteria COG4487 Uncharacterized protein conserved in bacteria [Function unknown]	
MYCGE00150	Uncharacterized protein MG148	Conserved domain protein	Putative uncharacterized protein	Putative uncharacterized protein MYPE8680	Putative uncharacterized protein	Putative uncharacterized protein	conserved hypothetical protein	Conserved hypothetical	Hypothetical protein	Putative uncharacterized protein gbs1035	identified by Glimmer2; putative conserved hypothetical protein	Putative uncharacterized protein	best blastp match gb|AAK34107.1| (AE006565) conserved hypothetical protein [Streptococcus pyogenes M1 GAS] conserved hypothetical protein	Conserved hypothetical protein	identified by sequence similarity; putative; ORF located using Glimmer; Blastx; COG4487 conserved hypothetical protein	identified by sequence similarity; putative; ORF located using Blastx; COG4487 conserved hypothetical protein	identified by sequence similarity; putative; ORF located using Blastx; COG4487 conserved hypothetical protein	identified by similarity to GB:AAN58850.1 conserved hypothetical protein	hypothetical protein	Putative uncharacterized protein	hypothetical protein	hypothetical protein	hypothetical protein	conserved hypothetical protein	hypothetical protein	Uncharacterized protein conserved in bacteria COG4487 Uncharacterized protein conserved in bacteria [Function unknown]	Hypothetical protein	Uncharacterized protein conserved in bacteria	Uncharacterized protein conserved in bacteria COG4487 Uncharacterized protein conserved in bacteria [Function unknown]	
MYCGE00150	Uncharacterized protein MG148	Conserved domain protein	Putative uncharacterized protein	Putative uncharacterized protein MYPE8680	Putative uncharacterized protein	Putative uncharacterized protein	conserved hypothetical protein	Conserved hypothetical	Hypothetical protein	Putative uncharacterized protein gbs1035	identified by Glimmer2; putative conserved hypothetical protein	Putative uncharacterized protein	best blastp match gb|AAK34107.1| (AE006565) conserved hypothetical protein [Streptococcus pyogenes M1 GAS] conserved hypothetical protein	Conserved hypothetical protein	identified by sequence similarity; putative; ORF located using Glimmer; Blastx; COG4487 conserved hypothetical protein	identified by sequence similarity; putative; ORF located using Blastx; COG4487 conserved hypothetical protein	identified by sequence similarity; putative; ORF located using Blastx; COG4487 conserved hypothetical protein	identified by similarity to GB:AAN58850.1 conserved hypothetical protein	hypothetical protein	Putative uncharacterized protein	hypothetical protein	hypothetical protein	hypothetical protein	conserved hypothetical protein	hypothetical protein	Uncharacterized protein conserved in bacteria COG4487 Uncharacterized protein conserved in bacteria [Function unknown]	Hypothetical protein	Uncharacterized protein conserved in bacteria	Uncharacterized protein conserved in bacteria COG4487 Uncharacterized protein conserved in bacteria [Function unknown]	


MYCGE00153	30S ribosomal protein S10	30S ribosomal protein S10	30S ribosomal protein S10P	identified by match to TIGR protein family HMM TIGR01046 ribosomal protein S10	30S ribosomal protein S10	30S ribosomal protein S10	30S ribosomal protein S10	30S ribosomal protein S10	30S ribosomal protein S10	30S ribosomal protein S10	30S ribosomal protein S10P	30S ribosomal protein S10	30S ribosomal protein S10	30S ribosomal protein S10	30S ribosomal protein S10	30S ribosomal protein S10	30S ribosomal protein S10	30S ribosomal protein S10	30S ribosomal protein S10	30S ribosomal protein S10	30S ribosomal protein S10	30S ribosomal protein S10	30S ribosomal protein S10	30S ribosomal protein S10	30S ribosomal protein S10	30S ribosomal protein S10	30S ribosomal protein S10	30S ribosomal protein S10	30S ribosomal protein S10	
MYCGE00154	50S ribosomal protein L3	50S ribosomal protein L3	identified by match to PFAM protein family HMM PF00297 ribosomal protein L3	50S ribosomal protein L3	50S ribosomal protein L3	50S ribosomal protein L3	50S ribosomal protein L3	50S ribosomal protein L3	50S ribosomal protein L3	50S ribosomal protein L3	50S ribosomal protein L3	50S ribosomal protein L3	50S ribosomal protein L3	50S ribosomal protein L3	50S ribosomal protein L3	50S ribosomal protein L3	50S ribosomal protein L3	50S ribosomal protein L3	50S ribosomal protein L3	50S ribosomal protein L3	50S ribosomal protein L3	50S ribosomal protein L3	50S ribosomal protein L3	50S ribosomal protein L3	50S ribosomal protein L3	50S ribosomal protein L3	50S ribosomal protein L3	50S ribosomal protein L3	50S ribosomal protein L3	
MYCGE00154	50S ribosomal protein L3	50S ribosomal protein L3	identified by match to PFAM protein family HMM PF00297 ribosomal protein L3	50S ribosomal protein L3	50S ribosomal protein L3	50S ribosomal protein L3	50S ribosomal protein L3	50S ribosomal protein L3	50S ribosomal protein L3	50S ribosomal protein L3	50S ribosomal protein L3	50S ribosomal protein L3	50S ribosomal protein L3	50S ribosomal protein L3	50S ribosomal protein L3	50S ribosomal protein L3	50S ribosomal protein L3	50S ribosomal protein L3	50S ribosomal protein L3	50S ribosomal protein L3	50S ribosomal protein L3	50S ribosomal protein L3	50S ribosomal protein L3	50S ribosomal protein L3	50S ribosomal protein L3	50S ribosomal protein L3	50S ribosomal protein L3	50S ribosomal protein L3	50S ribosomal protein L3	
MYCGE00155	50S ribosomal protein L4	50S ribosomal protein L4	50S ribosomal protein L4	50S ribosomal protein L4	50S ribosomal protein L4	50S ribosomal protein L4	50S ribosomal protein L4	50S ribosomal protein L4	50S ribosomal protein L4	50S ribosomal protein L4	50S ribosomal protein L4	50S ribosomal protein L4	50S ribosomal protein L4	50S ribosomal protein L4	50S ribosomal protein L4	50S ribosomal protein L4	50S ribosomal protein L4	50S ribosomal protein L4	50S ribosomal protein L4	50S ribosomal protein L4	50S ribosomal protein L4	50S ribosomal protein L4	50S ribosomal protein L4	50S ribosomal protein L4	50S ribosomal protein L4	50S ribosomal protein L4	50S ribosomal protein L4	50S ribosomal protein L4	50S ribosomal protein L4	
MYCGE00156	50S ribosomal protein L23	50S ribosomal protein L23	50S ribosomal protein L23	50S ribosomal protein L23	50S ribosomal protein L23	50S ribosomal protein L23	50S ribosomal protein L23	identified by match to protein family HMM PF00276 ribosomal protein L23	Ribosomal protein L23	50S ribosomal protein L23	CDS_ID OB0121 50S ribosomal protein L23	50S ribosomal protein L23	50S ribosomal protein L23	50S ribosomal protein L23	50S ribosomal protein L23	50S ribosomal protein L23	50S ribosomal protein L23	identified by match to protein family HMM PF00276 ribosomal protein L23	50S ribosomal protein L23	50S ribosomal protein L23	50S ribosomal protein L23	Ortholog of S. aureus MRSA252 (BX571856) SAR2333 50S ribosomal protein L23	50S ribosomal protein L23	identified by match to protein family HMM PF00276 ribosomal protein L23	ribosomal protein L23 (50S ribosomal protein L23)	50S ribosomal protein L23	50S ribosomal protein L23	Similar to Bacillus stearothermophilus 50S ribosomal protein L23 RplW SW:RL23_BACST (P04454) (95 aa) fasta scores: E(): 1.7e-17, 61.53% id in 91 aa, and to Bacillus halodurans 50S ribosomal protein L23 BH0136 SW:RL23_BACHD (Q9Z9L2) (96 aa) fasta scores: E(): 1.8e-19, 64.44% id in 90 aa 50S ribosomal protein L23	identified by match to protein family HMM PF00276 ribosomal protein L23	
MYCGE00157	50S ribosomal protein L2	50S ribosomal protein L2	highly similar to uniprot|P32611 Saccharomyces cerevisiae YEL050c RML2;	DEHA2E05478p;similar to uniprot|P32611 Saccharomyces cerevisiae YEL050C RML2 Mitochondrial ribosomal protein of the large subunit;	identified by match to PFAM protein family HMM PF03947 ribosomal protein L2	50S ribosomal protein L2	50S ribosomal protein L2	50S ribosomal protein L2	50S ribosomal protein L2	50S ribosomal protein L2	50S ribosomal protein L2	50S ribosomal protein L2	50S ribosomal protein L2	50S ribosomal protein L2	50S ribosomal protein L2	50S ribosomal protein L2	50S ribosomal protein L2	50S ribosomal protein L2	50S ribosomal protein L2	50S ribosomal protein L2	50S ribosomal protein L2	50S ribosomal protein L2	50S ribosomal protein L2	50S ribosomal protein L2	50S ribosomal protein L2	50S ribosomal protein L2	50S ribosomal protein L2	50S ribosomal protein L2	50S ribosomal protein L2	
MYCGE00158	30S ribosomal protein S19	30S ribosomal protein S19	identified by match to TIGR protein family HMM TIGR01025 ribosomal protein S19	30S ribosomal protein S19	30S ribosomal protein S19	30S ribosomal protein S19	30S ribosomal protein S19	30S ribosomal protein S19	30S ribosomal protein S19P	30S ribosomal protein S19P	30S ribosomal protein S19	30S ribosomal protein S19	30S ribosomal protein S19	30S ribosomal protein S19	30S ribosomal protein S19	30S ribosomal protein S19	30S ribosomal protein S19	30S ribosomal protein S19	30S ribosomal protein S19	30S ribosomal protein S19	30S ribosomal protein S19	30S ribosomal protein S19	30S ribosomal protein S19	30S ribosomal protein S19	30S ribosomal protein S19	30S ribosomal protein S19	30S ribosomal protein S19	30S ribosomal protein S19	30S ribosomal protein S19	
MYCGE00159	50S ribosomal protein L22	50S ribosomal protein L22	identified by match to PFAM protein family HMM PF00418 ribosomal protein L22	50S ribosomal protein L22	50S ribosomal protein L22	50S ribosomal protein L22	50S ribosomal protein L22	50S ribosomal protein L22	50S ribosomal protein L22	50S ribosomal protein L22	50S ribosomal protein L22	50S ribosomal protein L22	50S ribosomal protein L22	50S ribosomal protein L22	50S ribosomal protein L22	50S ribosomal protein L22	50S ribosomal protein L22	50S ribosomal protein L22	50S ribosomal protein L22	50S ribosomal protein L22	50S ribosomal protein L22	50S ribosomal protein L22	50S ribosomal protein L22	50S ribosomal protein L22	50S ribosomal protein L22	50S ribosomal protein L22	50S ribosomal protein L22	50S ribosomal protein L22	50S ribosomal protein L22	
MYCGE00160	30S ribosomal protein S3	30S ribosomal protein S3	30S ribosomal protein S3P	30S ribosomal protein S3P	30S ribosomal protein S3P	similar to GB:Z26317, SP:Q14126,  and PID:416178; identified by sequence similarity; putative ribosomal protein S3	30S ribosomal protein S3	30S ribosomal protein S3	30S ribosomal protein S3	30S ribosomal protein S3	30S ribosomal protein S3	30S ribosomal protein S3	30S ribosomal protein S3P	30S ribosomal protein S3P	30S ribosomal protein S3P	30S ribosomal protein S3P	30S ribosomal protein S3	30S ribosomal protein S3P	30S ribosomal protein S3	30S ribosomal protein S3	30S ribosomal protein S3	30S ribosomal protein S3	30S ribosomal protein S3	30S ribosomal protein S3	30S ribosomal protein S3	30S ribosomal protein S3	30S ribosomal protein S3	30S ribosomal protein S3	30S ribosomal protein S3	
MYCGE00161	50S ribosomal protein L16	50S ribosomal protein L16	highly similar to uniprot|P38064 Saccharomyces cerevisiae YBL038w MRPL16;	identified by match to PFAM protein family HMM PF00826 ribosomal protein L16	50S ribosomal protein L16	50S ribosomal protein L16	50S ribosomal protein L16	50S ribosomal protein L16	50S ribosomal protein L16	50S ribosomal protein L16	50S ribosomal protein L16	50S ribosomal protein L16	50S ribosomal protein L16	50S ribosomal protein L16	50S ribosomal protein L16	50S ribosomal protein L16	50S ribosomal protein L16	50S ribosomal protein L16	50S ribosomal protein L16	50S ribosomal protein L16	50S ribosomal protein L16	50S ribosomal protein L16	50S ribosomal protein L16	50S ribosomal protein L16	50S ribosomal protein L16	50S ribosomal protein L16	50S ribosomal protein L16	50S ribosomal protein L16	50S ribosomal protein L16	
MYCGE00162	50S ribosomal protein L29	50S ribosomal protein L29	jgi|Capca1|200649|fgenesh1_pg.C_scaffold_400000004	
MYCGE00161	50S ribosomal protein L16	50S ribosomal protein L16	highly similar to uniprot|P38064 Saccharomyces cerevisiae YBL038w MRPL16;	identified by match to PFAM protein family HMM PF00826 ribosomal protein L16	50S ribosomal protein L16	50S ribosomal protein L16	50S ribosomal protein L16	50S ribosomal protein L16	50S ribosomal protein L16	50S ribosomal protein L16	50S ribosomal protein L16	50S ribosomal protein L16	50S ribosomal protein L16	50S ribosomal protein L16	50S ribosomal protein L16	50S ribosomal protein L16	50S ribosomal protein L16	50S ribosomal protein L16	50S ribosomal protein L16	50S ribosomal protein L16	50S ribosomal protein L16	50S ribosomal protein L16	50S ribosomal protein L16	50S ribosomal protein L16	50S ribosomal protein L16	50S ribosomal protein L16	50S ribosomal protein L16	50S ribosomal protein L16	50S ribosomal protein L16	
MYCGE00161	50S ribosomal protein L16	50S ribosomal protein L16	highly similar to uniprot|P38064 Saccharomyces cerevisiae YBL038w MRPL16;	identified by match to PFAM protein family HMM PF00826 ribosomal protein L16	50S ribosomal protein L16	50S ribosomal protein L16	50S ribosomal protein L16	50S ribosomal protein L16	50S ribosomal protein L16	50S ribosomal protein L16	50S ribosomal protein L16	50S ribosomal protein L16	50S ribosomal protein L16	50S ribosomal protein L16	50S ribosomal protein L16	50S ribosomal protein L16	50S ribosomal protein L16	50S ribosomal protein L16	50S ribosomal protein L16	50S ribosomal protein L16	50S ribosomal protein L16	50S ribosomal protein L16	50S ribosomal protein L16	50S ribosomal protein L16	50S ribosomal protein L16	50S ribosomal protein L16	50S ribosomal protein L16	50S ribosomal protein L16	50S ribosomal protein L16	
MYCGE00162	50S ribosomal protein L29	50S ribosomal protein L29	jgi|Capca1|200649|fgenesh1_pg.C_scaffold_400000004	
MYCGE00163	30S ribosomal protein S17	30S ribosomal protein S17	identified by match to PFAM protein family HMM PF00366 ribosomal protein S17	30S ribosomal protein S17 1	30S ribosomal protein S17	30S ribosomal protein S17	30S ribosomal protein S17	30S ribosomal protein S17	30S ribosomal protein S17	30S ribosomal protein S17	30S ribosomal protein S17	30S ribosomal protein S17	30S ribosomal protein S17	30S ribosomal protein S17	30S ribosomal protein S17	30S ribosomal protein S17	30S ribosomal protein S17	30S ribosomal protein S17	30S ribosomal protein S17	30S ribosomal protein S17	30S ribosomal protein S17	30S ribosomal protein S17	30S ribosomal protein S17	30S ribosomal protein S17	30S ribosomal protein S17	30S ribosomal protein S17	30S ribosomal protein S17	30S ribosomal protein S17	30S ribosomal protein S17	
MYCGE00163	30S ribosomal protein S17	30S ribosomal protein S17	identified by match to PFAM protein family HMM PF00366 ribosomal protein S17	30S ribosomal protein S17 1	30S ribosomal protein S17	30S ribosomal protein S17	30S ribosomal protein S17	30S ribosomal protein S17	30S ribosomal protein S17	30S ribosomal protein S17	30S ribosomal protein S17	30S ribosomal protein S17	30S ribosomal protein S17	30S ribosomal protein S17	30S ribosomal protein S17	30S ribosomal protein S17	30S ribosomal protein S17	30S ribosomal protein S17	30S ribosomal protein S17	30S ribosomal protein S17	30S ribosomal protein S17	30S ribosomal protein S17	30S ribosomal protein S17	30S ribosomal protein S17	30S ribosomal protein S17	30S ribosomal protein S17	30S ribosomal protein S17	30S ribosomal protein S17	30S ribosomal protein S17	
MYCGE00164	50S ribosomal protein L14	50S ribosomal protein L14	highly similar to uniprot|P35996 Saccharomyces cerevisiae YKL170w MRPL38;	DEHA2B10296p;highly similar to uniprot|P35996 Saccharomyces cerevisiae YKL170W MRPL38 Mitochondrial ribosomal protein of the large subunit;	50S ribosomal protein L14P	similar to GB:M33388, GB:M20403, GB:M24499, GB:X08006, SP:P10635, PID:181304, PID:181350, PID:30451, and PID:522195; identified by sequence similarity; putative ribosomal protein L14	50S ribosomal protein L14	50S ribosomal protein L14	50S ribosomal protein L14	50S ribosomal protein L14	50S ribosomal protein L14	50S ribosomal protein L14	50S ribosomal protein L14	50S ribosomal protein L14	50S ribosomal protein L14	50S ribosomal protein L14	50S ribosomal protein L14	50S ribosomal protein L14	50S ribosomal protein L14	50S ribosomal protein L14	50S ribosomal protein L14	50S ribosomal protein L14	50S ribosomal protein L14	50S ribosomal protein L14	50S ribosomal protein L14	50S ribosomal protein L14	50S ribosomal protein L14	50S ribosomal protein L14	50S ribosomal protein L14	
MYCGE00165	50S ribosomal protein L24	50S ribosomal protein L24	50S ribosomal protein L24	50S ribosomal protein L24	50S ribosomal protein L24	50S ribosomal protein L24	50S ribosomal protein L24	50S ribosomal protein L24	50S ribosomal protein L24	50S ribosomal protein L24	50S ribosomal protein L24	50S ribosomal protein L24	50S ribosomal protein L24	50S ribosomal protein L24	50S ribosomal protein L24	50S ribosomal protein L24	50S ribosomal protein L24	50S ribosomal protein L24	identified by match to protein family HMM PF00467; match to protein family HMM TIGR01079 ribosomal protein L24	similar to GB:X57346, SP:P29312, SP:P31946, PID:23114, and PID:899459; identified by sequence similarity; putative ribosomal protein L24	50S ribosomal protein L24	Product confidence : probable Gene name confidence : probable predicted by Codon_usage predicted by Homology predicted by FrameD PROBABLE 50S RIBOSOMAL PROTEIN L24	50S ribosomal protein L24	50S ribosomal protein L24	50S ribosomal protein L24	50S ribosomal protein L24	50S ribosomal protein L24	50S ribosomal protein L24	50S ribosomal protein L24	
MYCGE00166	50S ribosomal protein L5	50S ribosomal protein L5	50S ribosomal protein L5P	50S ribosomal protein L5P	50S ribosomal protein L5P	similar to GB:L06801, GB:U10307, GB:U31120, GB:X69079, SP:P35225, PID:1045452, PID:1127548, PID:186276, PID:580330,  and PID:673420; identified by sequence similarity; putative ribosomal protein L5	50S ribosomal protein L5	50S ribosomal protein L5	50S ribosomal protein L5	50S ribosomal protein L5	50S ribosomal protein L5	50S ribosomal protein L5	50S ribosomal protein L5P	50S ribosomal protein L5	50S ribosomal protein L5	50S ribosomal protein L5	50S ribosomal protein L5	50S ribosomal protein L5	50S ribosomal protein L5	50S ribosomal protein L5	50S ribosomal protein L5	50S ribosomal protein L5	50S ribosomal protein L5	50S ribosomal protein L5	50S ribosomal protein L5	50S ribosomal protein L5	50S ribosomal protein L5	50S ribosomal protein L5	50S ribosomal protein L5	
MYCGE00166	50S ribosomal protein L5	50S ribosomal protein L5	50S ribosomal protein L5P	50S ribosomal protein L5P	50S ribosomal protein L5P	similar to GB:L06801, GB:U10307, GB:U31120, GB:X69079, SP:P35225, PID:1045452, PID:1127548, PID:186276, PID:580330,  and PID:673420; identified by sequence similarity; putative ribosomal protein L5	50S ribosomal protein L5	50S ribosomal protein L5	50S ribosomal protein L5	50S ribosomal protein L5	50S ribosomal protein L5	50S ribosomal protein L5	50S ribosomal protein L5P	50S ribosomal protein L5	50S ribosomal protein L5	50S ribosomal protein L5	50S ribosomal protein L5	50S ribosomal protein L5	50S ribosomal protein L5	50S ribosomal protein L5	50S ribosomal protein L5	50S ribosomal protein L5	50S ribosomal protein L5	50S ribosomal protein L5	50S ribosomal protein L5	50S ribosomal protein L5	50S ribosomal protein L5	50S ribosomal protein L5	50S ribosomal protein L5	
MYCGE00167	30S ribosomal protein S14 type Z	30S ribosomal protein S14 type Z	30S ribosomal protein S14 type Z	30S ribosomal protein S14 type Z	30S ribosomal protein S14 type Z	30S ribosomal protein S14 type Z	30S ribosomal protein S14 type Z	30S ribosomal protein S14 type Z	30S ribosomal protein S14 type Z	30S ribosomal protein S14 type Z	30S ribosomal protein S14 type Z	30S ribosomal protein S14 type Z	30S ribosomal protein S14 type Z	30S ribosomal protein S14 type Z	30S ribosomal protein S14 type Z	30S ribosomal protein S14 type Z	30S ribosomal protein S14 type Z	identified by match to protein family HMM PF00253 ribosomal protein S14	30S ribosomal protein S14 type Z	30S ribosomal protein S14 type Z	30S ribosomal protein S14 type Z	best DB hits: BLAST: swissprot:Q9Z9K1; RS14_BACHD 30S RIBOSOMAL PROTEIN S14 -----; E=2e-09 swissprot:P24320; RS14_THETH 30S RIBOSOMAL PROTEIN S14 -----; E=8e-10 pir:S15440; ribosomal protein S14 - Thermus aquaticus (strain; E=9e-10 COG: CPn0937; COG0199 Ribosomal protein S14; E=2e-06 PFAM: PF00253; Ribosomal protein S14p/S29e; E=2.1e-27 30 S ribosomal protein S14	30S ribosomal protein S14 type Z	30S ribosomal protein S14	30S ribosomal protein S14 type Z	30S ribosomal protein S14 type Z	30S ribosomal protein S14 type Z	30S ribosomal protein S14 type Z	30S ribosomal protein S14 type Z	
MYCGE00167	30S ribosomal protein S14 type Z	30S ribosomal protein S14 type Z	30S ribosomal protein S14 type Z	30S ribosomal protein S14 type Z	30S ribosomal protein S14 type Z	30S ribosomal protein S14 type Z	30S ribosomal protein S14 type Z	30S ribosomal protein S14 type Z	30S ribosomal protein S14 type Z	30S ribosomal protein S14 type Z	30S ribosomal protein S14 type Z	30S ribosomal protein S14 type Z	30S ribosomal protein S14 type Z	30S ribosomal protein S14 type Z	30S ribosomal protein S14 type Z	30S ribosomal protein S14 type Z	30S ribosomal protein S14 type Z	identified by match to protein family HMM PF00253 ribosomal protein S14	30S ribosomal protein S14 type Z	30S ribosomal protein S14 type Z	30S ribosomal protein S14 type Z	best DB hits: BLAST: swissprot:Q9Z9K1; RS14_BACHD 30S RIBOSOMAL PROTEIN S14 -----; E=2e-09 swissprot:P24320; RS14_THETH 30S RIBOSOMAL PROTEIN S14 -----; E=8e-10 pir:S15440; ribosomal protein S14 - Thermus aquaticus (strain; E=9e-10 COG: CPn0937; COG0199 Ribosomal protein S14; E=2e-06 PFAM: PF00253; Ribosomal protein S14p/S29e; E=2.1e-27 30 S ribosomal protein S14	30S ribosomal protein S14 type Z	30S ribosomal protein S14	30S ribosomal protein S14 type Z	30S ribosomal protein S14 type Z	30S ribosomal protein S14 type Z	30S ribosomal protein S14 type Z	30S ribosomal protein S14 type Z	
MYCGE00168	30S ribosomal protein S8	30S ribosomal protein S8	30S ribosomal protein S8P	identified by match to TIGR protein family HMM TIGR01808 ribosomal protein S8	30S ribosomal protein S8	30S ribosomal protein S8	30S ribosomal protein S8	30S ribosomal protein S8	30S ribosomal protein S8	30S ribosomal protein S8	30S ribosomal protein S8	30S ribosomal protein S8	30S ribosomal protein S8	30S ribosomal protein S8	30S ribosomal protein S8	30S ribosomal protein S8	30S ribosomal protein S8	30S ribosomal protein S8	30S ribosomal protein S8	30S ribosomal protein S8	30S ribosomal protein S8	30S ribosomal protein S8	30S ribosomal protein S8	30S ribosomal protein S8	30S ribosomal protein S8	30S ribosomal protein S8	30S ribosomal protein S8	30S ribosomal protein S8	30S ribosomal protein S8	
MYCGE00169	50S ribosomal protein L6	50S ribosomal protein L6	highly similar to uniprot|P32904 Saccharomyces cerevisiae YHR147c MRPL6;	DEHA2B02706p;similar to uniprot|P32904 Saccharomyces cerevisiae YHR147c MRPL6 mitochondrial ribosomal protein;	identified by match to PFAM protein family HMM PF00347 ribosomal protein L6	50S ribosomal protein L6	50S ribosomal protein L6	50S ribosomal protein L6	50S ribosomal protein L6	50S ribosomal protein L6	50S ribosomal protein L6	50S ribosomal protein L6	50S ribosomal protein L6	50S ribosomal protein L6	50S ribosomal protein L6	50S ribosomal protein L6	50S ribosomal protein L6	50S ribosomal protein L6	50S ribosomal protein L6	50S ribosomal protein L6	50S ribosomal protein L6	50S ribosomal protein L6	50S ribosomal protein L6	50S ribosomal protein L6	50S ribosomal protein L6	50S ribosomal protein L6	50S ribosomal protein L6	50S ribosomal protein L6	50S ribosomal protein L6	
MYCGE00169	50S ribosomal protein L6	50S ribosomal protein L6	highly similar to uniprot|P32904 Saccharomyces cerevisiae YHR147c MRPL6;	DEHA2B02706p;similar to uniprot|P32904 Saccharomyces cerevisiae YHR147c MRPL6 mitochondrial ribosomal protein;	identified by match to PFAM protein family HMM PF00347 ribosomal protein L6	50S ribosomal protein L6	50S ribosomal protein L6	50S ribosomal protein L6	50S ribosomal protein L6	50S ribosomal protein L6	50S ribosomal protein L6	50S ribosomal protein L6	50S ribosomal protein L6	50S ribosomal protein L6	50S ribosomal protein L6	50S ribosomal protein L6	50S ribosomal protein L6	50S ribosomal protein L6	50S ribosomal protein L6	50S ribosomal protein L6	50S ribosomal protein L6	50S ribosomal protein L6	50S ribosomal protein L6	50S ribosomal protein L6	50S ribosomal protein L6	50S ribosomal protein L6	50S ribosomal protein L6	50S ribosomal protein L6	50S ribosomal protein L6	
MYCGE00170	50S ribosomal protein L18	50S ribosomal protein L18	identified by match to TIGR protein family HMM TIGR00060 ribosomal protein L18	50S ribosomal protein L18	50S ribosomal protein L18	50S ribosomal protein L18	50S ribosomal protein L18	50S ribosomal protein L18	50S ribosomal protein L18	50S ribosomal protein L18	50S ribosomal protein L18	50S ribosomal protein L18	50S ribosomal protein L18	50S ribosomal protein L18	50S ribosomal protein L18	50S ribosomal protein L18	50S ribosomal protein L18	50S ribosomal protein L18	50S ribosomal protein L18	50S ribosomal protein L18	50S ribosomal protein L18	50S ribosomal protein L18	50S ribosomal protein L18	50S ribosomal protein L18	50S ribosomal protein L18	50S ribosomal protein L18	50S ribosomal protein L18	50S ribosomal protein L18	50S ribosomal protein L18	
MYCGE00171	30S ribosomal protein S5	30S ribosomal protein S5	30S ribosomal protein S5P	identified by match to PFAM protein family HMM PF03719 ribosomal protein S5	30S ribosomal protein S5	30S ribosomal protein S5	30S ribosomal protein S5	30S ribosomal protein S5	30S ribosomal protein S5	30S ribosomal protein S5	30S ribosomal protein S5P	30S ribosomal protein S5	30S ribosomal protein S5	30S ribosomal protein S5	30S ribosomal protein S5	30S ribosomal protein S5	30S ribosomal protein S5	30S ribosomal protein S5	30S ribosomal protein S5	30S ribosomal protein S5	30S ribosomal protein S5	30S ribosomal protein S5	30S ribosomal protein S5	30S ribosomal protein S5	30S ribosomal protein S5	30S ribosomal protein S5	30S ribosomal protein S5	30S ribosomal protein S5	30S ribosomal protein S5	
MYCGE00172	50S ribosomal protein L15	50S ribosomal protein L15	50S ribosomal protein L15	50S ribosomal protein L15	50S ribosomal protein L15	50S ribosomal protein L15	50S ribosomal protein L15	50S ribosomal protein L15	50S ribosomal protein L15	50S ribosomal protein L15	50S ribosomal protein L15	50S ribosomal protein L15	50S ribosomal protein L15	50S ribosomal protein L15	50S ribosomal protein L15	50S ribosomal protein L15	50S ribosomal protein L15	50S ribosomal protein L15	50S ribosomal protein L15	50S ribosomal protein L15	50S ribosomal protein L15	50S ribosomal protein L15	50S ribosomal protein L15	50S ribosomal protein L15	50S ribosomal protein L15	50S ribosomal protein L15	50S ribosomal protein L15	identified by match to protein family HMM PF00256; match to protein family HMM PF01305; match to protein family HMM TIGR01071 ribosomal protein L15	similar to GB:D10656, SP:P46108, and PID:219555; identified by sequence similarity; putative ribosomal protein L15	
MYCGE00173	Preprotein translocase subunit secY	Preprotein translocase subunit secY	Preprotein translocase secY subunit	Preprotein translocase subunit secY	Preprotein translocase secY subunit	Preprotein translocase subunit secY	Preprotein translocase SecY subunit	Preprotein translocase SecY subunit	Preprotein translocase SecY subunit	Preprotein translocase secY subunit	Preprotein translocase subunit secY	Preprotein translocase subunit secY	hypothetical preprotein translocase secY subunit	Preprotein translocase SecY subunit	Preprotein translocase secY subunit	Preprotein translocase, SecY subunit	Preprotein translocase SecY subunit	Preprotein translocase secY subunit	Preprotein translocase secY subunit	Preprotein translocase subunit secY	Preprotein translocase secY subunit	Preprotein translocase secY subunit	Preprotein translocase subunit SecY	Preprotein translocase secY subunit	Preprotein translocase secY subunit	Protein translocase subunit secY	Preprotein translocase secY subunit	Preprotein translocase subunit secY	Preprotein translocase subunit secY	
MYCGE00174	Adenylate kinase	Adenylate kinase	highly similar to uniprot|P07170 Saccharomyces cerevisiae YDR226w ADK1 adenylate kinase;	Adenylate kinase	identified by match to PFAM protein family HMM PF03937 adenylate kinase	Adenylate kinase	Adenylate kinase	Adenylate kinase	Adenylate kinase	Adenylate kinase	Adenylate kinase	Adenylate kinase	Adenylate kinase	Adenylate kinase	Adenylate kinase	Adenylate kinase	Adenylate kinase	Adenylate kinase	Adenylate kinase	Adenylate kinase	Adenylate kinase	Adenylate kinase	Adenylate kinase	Adenylate kinase	Adenylate kinase	Adenylate kinase	Adenylate kinase	Adenylate kinase 1	Adenylate kinase	
MYCGE00175	Methionine aminopeptidase	Methionine aminopeptidase	Methionine aminopeptidase	Methionine aminopeptidase	Methionine aminopeptidase	Methionine aminopeptidase	Methionine aminopeptidase	Methionine aminopeptidase	Methionine aminopeptidase	Methionine aminopeptidase	Methionine aminopeptidase	Methionine aminopeptidase, type I	identified by match to protein family HMM PF00557; match to protein family HMM TIGR00500 methionine aminopeptidase	Methionine aminopeptidase	Methionine aminopeptidase	Methionine aminopeptidase	Methionine aminopeptidase	Methionine aminopeptidase	Putative methionine aminopeptidase	Methionine aminopeptidase	Putative methionine aminopeptidase A	Methionine aminopeptidase	Methionine aminopeptidase	Methionine aminopeptidase	SC3C8.28c, map2, probable methionine aminopeptidase, len: 258 aa; highly similar to many e.g.  AMPM_BACSU methionine aminopeptidase (EC 3.4.11.18) (248 aa), fasta scores; opt: 655 z-score: 833.0 E(): 0, 41.1% identity in 253 aa overlap. Also similar to S. coelicolor map TR:O54208 (EMBL:X83011) (SC6G4.02); 46.8% identity in 267 aa overlap methionine aminopeptidase	Methionine aminopeptidase	Methionine aminopeptidase	Methionine aminopeptidase	Methionine aminopeptidase	
MYCGE00176	Translation initiation factor IF-1	Translation initiation factor IF-1	similar to GB:M13140, GB:U10526, GB:U10516, GB:U10517, GB:U10518, GB:U10519, GB:U10520, GB:U10521, GB:U10522, GB:U10523, GB:U10524, GB:U10525, GB:L11607, GB:D29013, GB:J04201, GB:X68633, SP:P06746, PID:1060896, PID:190156, PID:292397, PID:551677, PID:553614,  and PID:938235; identified by sequence similarity; putative translation initiation factor 1	Translation initiation factor IF-1	Translation initiation factor IF-1	Translation initiation factor IF-1 1	Translation initiation factor IF-1	Translation initiation factor IF-1	Translation initiation factor IF-1	Translation initiation factor IF-1	Translation initiation factor IF-1	Translation initiation factor IF-1	Translation initiation factor IF-1	Translation initiation factor IF-1	Translation initiation factor IF-1	Translation initiation factor IF-1	Translation initiation factor IF-1	Translation initiation factor IF-1	Translation initiation factor IF-1	Translation initiation factor IF-1	Translation initiation factor IF-1	Translation initiation factor IF-1	Translation initiation factor IF-1	Translation initiation factor IF-1	Translation initiation factor IF-1	Translation initiation factor IF-1	Translation initiation factor IF-1	Translation initiation factor IF-1	Translation initiation factor IF-1	
MYCGE00178	30S ribosomal protein S13	30S ribosomal protein S13	highly similar to uniprot|P53937 Saccharomyces cerevisiae YNL081c;	DEHA2A11704p;similar to uniprot|P53937 Saccharomyces cerevisiae YNL081C SWS2 Putative mitochondrial ribosomal protein of the small subunit;	30S ribosomal protein S13P	30S ribosomal protein S13P	30S ribosomal protein S13P	30S ribosomal protein S13P	30S ribosomal protein S13P	similar to SP:P36924, GB:S54911,  and PID:265588; identified by sequence similarity; putative ribosomal protein S13	30S ribosomal protein S13	30S ribosomal protein S13	30S ribosomal protein S13	30S ribosomal protein S13	30S ribosomal protein S13	30S ribosomal protein S13	30S ribosomal protein S13P	30S ribosomal protein S13P	30S ribosomal protein S13	30S ribosomal protein S13P	30S ribosomal protein S13	30S ribosomal protein S13	30S ribosomal protein S13	30S ribosomal protein S13	30S ribosomal protein S13	30S ribosomal protein S13	30S ribosomal protein S13	30S ribosomal protein S13	30S ribosomal protein S13	
MYCGE00179	30S ribosomal protein S11	30S ribosomal protein S11	identified by match to PFAM protein family HMM PF00411 ribosomal protein S11	30S ribosomal protein S11	30S ribosomal protein S11	30S ribosomal protein S11	30S ribosomal protein S11	30S ribosomal protein S11	30S ribosomal protein S11	30S ribosomal protein S11	30S ribosomal protein S11	30S ribosomal protein S11	30S ribosomal protein S11	30S ribosomal protein S11	30S ribosomal protein S11	30S ribosomal protein S11	30S ribosomal protein S11	30S ribosomal protein S11	30S ribosomal protein S11	30S ribosomal protein S11	30S ribosomal protein S11	30S ribosomal protein S11	30S ribosomal protein S11	30S ribosomal protein S11	30S ribosomal protein S11	30S ribosomal protein S11	30S ribosomal protein S11	30S ribosomal protein S11	30S ribosomal protein S11	
MYCGE00178	30S ribosomal protein S13	30S ribosomal protein S13	highly similar to uniprot|P53937 Saccharomyces cerevisiae YNL081c;	DEHA2A11704p;similar to uniprot|P53937 Saccharomyces cerevisiae YNL081C SWS2 Putative mitochondrial ribosomal protein of the small subunit;	30S ribosomal protein S13P	30S ribosomal protein S13P	30S ribosomal protein S13P	30S ribosomal protein S13P	30S ribosomal protein S13P	similar to SP:P36924, GB:S54911,  and PID:265588; identified by sequence similarity; putative ribosomal protein S13	30S ribosomal protein S13	30S ribosomal protein S13	30S ribosomal protein S13	30S ribosomal protein S13	30S ribosomal protein S13	30S ribosomal protein S13	30S ribosomal protein S13P	30S ribosomal protein S13P	30S ribosomal protein S13	30S ribosomal protein S13P	30S ribosomal protein S13	30S ribosomal protein S13	30S ribosomal protein S13	30S ribosomal protein S13	30S ribosomal protein S13	30S ribosomal protein S13	30S ribosomal protein S13	30S ribosomal protein S13	30S ribosomal protein S13	
MYCGE00179	30S ribosomal protein S11	30S ribosomal protein S11	identified by match to PFAM protein family HMM PF00411 ribosomal protein S11	30S ribosomal protein S11	30S ribosomal protein S11	30S ribosomal protein S11	30S ribosomal protein S11	30S ribosomal protein S11	30S ribosomal protein S11	30S ribosomal protein S11	30S ribosomal protein S11	30S ribosomal protein S11	30S ribosomal protein S11	30S ribosomal protein S11	30S ribosomal protein S11	30S ribosomal protein S11	30S ribosomal protein S11	30S ribosomal protein S11	30S ribosomal protein S11	30S ribosomal protein S11	30S ribosomal protein S11	30S ribosomal protein S11	30S ribosomal protein S11	30S ribosomal protein S11	30S ribosomal protein S11	30S ribosomal protein S11	30S ribosomal protein S11	30S ribosomal protein S11	30S ribosomal protein S11	
MYCGE00180	DNA-directed RNA polymerase subunit alpha	DNA-directed RNA polymerase subunit alpha	identified by match to PFAM protein family HMM PF03118 DNA-directed RNA polymerase, alpha subunit	DNA-directed RNA polymerase subunit alpha	DNA-directed RNA polymerase subunit alpha	DNA-directed RNA polymerase subunit alpha	DNA-directed RNA polymerase subunit alpha	DNA-directed RNA polymerase subunit alpha	DNA-directed RNA polymerase subunit alpha	DNA-directed RNA polymerase subunit alpha	DNA-directed RNA polymerase subunit alpha	DNA-directed RNA polymerase subunit alpha	DNA-directed RNA polymerase subunit alpha	DNA-directed RNA polymerase subunit alpha	DNA-directed RNA polymerase subunit alpha	DNA-directed RNA polymerase subunit alpha	DNA-directed RNA polymerase subunit alpha	DNA-directed RNA polymerase subunit alpha	DNA-directed RNA polymerase subunit alpha	DNA-directed RNA polymerase subunit alpha	DNA-directed RNA polymerase subunit alpha	DNA-directed RNA polymerase subunit alpha	DNA-directed RNA polymerase subunit alpha	DNA-directed RNA polymerase subunit alpha	DNA-directed RNA polymerase subunit alpha	DNA-directed RNA polymerase subunit alpha	DNA-directed RNA polymerase subunit alpha	DNA-directed RNA polymerase subunit alpha	DNA-directed RNA polymerase subunit alpha	
MYCGE00180	DNA-directed RNA polymerase subunit alpha	DNA-directed RNA polymerase subunit alpha	identified by match to PFAM protein family HMM PF03118 DNA-directed RNA polymerase, alpha subunit	DNA-directed RNA polymerase subunit alpha	DNA-directed RNA polymerase subunit alpha	DNA-directed RNA polymerase subunit alpha	DNA-directed RNA polymerase subunit alpha	DNA-directed RNA polymerase subunit alpha	DNA-directed RNA polymerase subunit alpha	DNA-directed RNA polymerase subunit alpha	DNA-directed RNA polymerase subunit alpha	DNA-directed RNA polymerase subunit alpha	DNA-directed RNA polymerase subunit alpha	DNA-directed RNA polymerase subunit alpha	DNA-directed RNA polymerase subunit alpha	DNA-directed RNA polymerase subunit alpha	DNA-directed RNA polymerase subunit alpha	DNA-directed RNA polymerase subunit alpha	DNA-directed RNA polymerase subunit alpha	DNA-directed RNA polymerase subunit alpha	DNA-directed RNA polymerase subunit alpha	DNA-directed RNA polymerase subunit alpha	DNA-directed RNA polymerase subunit alpha	DNA-directed RNA polymerase subunit alpha	DNA-directed RNA polymerase subunit alpha	DNA-directed RNA polymerase subunit alpha	DNA-directed RNA polymerase subunit alpha	DNA-directed RNA polymerase subunit alpha	DNA-directed RNA polymerase subunit alpha	
MYCGE00181	50S ribosomal protein L17	50S ribosomal protein L17	identified by match to TIGR protein family HMM TIGR00059 ribosomal protein L17	50S ribosomal protein L17	50S ribosomal protein L17	50S ribosomal protein L17	50S ribosomal protein L17	50S ribosomal protein L17	50S ribosomal protein L17	50S ribosomal protein L17	50S ribosomal protein L17	50S ribosomal protein L17	50S ribosomal protein L17	50S ribosomal protein L17	50S ribosomal protein L17	50S ribosomal protein L17	50S ribosomal protein L17	50S ribosomal protein L17	50S ribosomal protein L17	50S ribosomal protein L17	50S ribosomal protein L17	50S ribosomal protein L17	50S ribosomal protein L17	50S ribosomal protein L17	50S ribosomal protein L17	50S ribosomal protein L17	50S ribosomal protein L17	50S ribosomal protein L17	50S ribosomal protein L17	


MYCGE00183	Cobalt import ATP-binding protein cbiO 2	Cobalt import ATP-binding protein CbiO 1	Cobalt import ATP-binding protein cbiO 1	
MYCGE00184	Uncharacterized protein MG181	Cobalt transport membrane protein	Cobalt ABC transporter permease component	Cobalt transport protein	CbiQ	Conserved hypothetical	ABC transporter permease protein	ABC transporter, permease component	ABC transporter membrane-spanning protein	cobalt ABC transporter, permease protein Part of a 3 gene ABC transporter cassette. There is no substrate binding protein evident; identified by match to protein family HMM PF02361	ABC-type cobalt transport system, permease component CbiQ or related transporter	Cobalt transport protein	ABC-type cobalt transport system, permease component	
MYCGE00184	Uncharacterized protein MG181	Cobalt transport membrane protein	Cobalt ABC transporter permease component	Cobalt transport protein	CbiQ	Conserved hypothetical	ABC transporter permease protein	ABC transporter, permease component	ABC transporter membrane-spanning protein	cobalt ABC transporter, permease protein Part of a 3 gene ABC transporter cassette. There is no substrate binding protein evident; identified by match to protein family HMM PF02361	ABC-type cobalt transport system, permease component CbiQ or related transporter	Cobalt transport protein	ABC-type cobalt transport system, permease component	
MYCGE00184	Uncharacterized protein MG181	Cobalt transport membrane protein	Cobalt ABC transporter permease component	Cobalt transport protein	CbiQ	Conserved hypothetical	ABC transporter permease protein	ABC transporter, permease component	ABC transporter membrane-spanning protein	cobalt ABC transporter, permease protein Part of a 3 gene ABC transporter cassette. There is no substrate binding protein evident; identified by match to protein family HMM PF02361	ABC-type cobalt transport system, permease component CbiQ or related transporter	Cobalt transport protein	ABC-type cobalt transport system, permease component	
MYCGE00185	tRNA pseudouridine synthase A	tRNA pseudouridine synthase A	tRNA pseudouridine synthase A	tRNA pseudouridine synthase A	tRNA pseudouridine synthase A	tRNA pseudouridine synthase A	tRNA pseudouridine synthase A	tRNA pseudouridine synthase A	tRNA pseudouridine synthase A	tRNA pseudouridine synthase A	tRNA pseudouridine synthase A	tRNA pseudouridine synthase A 1	tRNA pseudouridine synthase A	tRNA pseudouridine synthase A	tRNA pseudouridine synthase A	tRNA pseudouridine synthase A	tRNA pseudouridine synthase A	tRNA pseudouridine synthase A	tRNA pseudouridine synthase A	tRNA pseudouridine synthase A	tRNA pseudouridine synthase A	tRNA pseudouridine synthase A	tRNA pseudouridine synthase A	tRNA pseudouridine synthase A	tRNA pseudouridine synthase A	tRNA pseudouridine synthase A	tRNA pseudouridine synthase A	tRNA pseudouridine synthase A	tRNA pseudouridine synthase A	
MYCGE00186	Oligoendopeptidase F homolog	Oligopeptidase	similar to GB:M15502, SP:P07954, PID:1545996,  and PID:182794; identified by sequence similarity; putative oligoendopeptidase F	Oligopeptidase	Oligoendopeptidase F,plasmid	Oligoendopeptidase	Lmo2188 protein	Oligoendopeptidase F homolog	Oligoendopeptidase F	oligoendopeptidase F	Oligoendopeptidase F	Oligoendopeptidase F	Oligoendopeptidase	best DB hits: BLAST: ddbj:BAB06575.1; (AP001516) peptidase [Bacillus halodurans]; E=1e-133 pir:T44581; thimet oligopeptidase (EC 3.4.24.15) [imported] -; E=1e-133 swissprot:O31605; PEPF_BACSU OLIGOENDOPEPTIDASE F HOMOLOG -----; E=1e-133 COG: BH2856; COG1164 Oligoendopeptidase F; E=1e-134 PFAM: PF01432; Peptidase family M3; E=2.5e-94 peptidase	Oligoendopeptidase F	Putative oligopeptidase	Oligoendopeptidase F	Oligoendopeptidase f	Putative oligopeptidase	CDS_ID OB1216 thimet oligopeptidase	Oligoendopeptidase F homolog	Putative oligoendopeptidase F	Oligoendopeptidase F	Oligoendopeptidase F	Peptidase	Oligoendopeptidase F	Lin2292 protein	Oligoendopeptidase	Thimet oligopeptidase homologue	
MYCGE00186	Oligoendopeptidase F homolog	Oligopeptidase	similar to GB:M15502, SP:P07954, PID:1545996,  and PID:182794; identified by sequence similarity; putative oligoendopeptidase F	Oligopeptidase	Oligoendopeptidase F,plasmid	Oligoendopeptidase	Lmo2188 protein	Oligoendopeptidase F homolog	Oligoendopeptidase F	oligoendopeptidase F	Oligoendopeptidase F	Oligoendopeptidase F	Oligoendopeptidase	best DB hits: BLAST: ddbj:BAB06575.1; (AP001516) peptidase [Bacillus halodurans]; E=1e-133 pir:T44581; thimet oligopeptidase (EC 3.4.24.15) [imported] -; E=1e-133 swissprot:O31605; PEPF_BACSU OLIGOENDOPEPTIDASE F HOMOLOG -----; E=1e-133 COG: BH2856; COG1164 Oligoendopeptidase F; E=1e-134 PFAM: PF01432; Peptidase family M3; E=2.5e-94 peptidase	Oligoendopeptidase F	Putative oligopeptidase	Oligoendopeptidase F	Oligoendopeptidase f	Putative oligopeptidase	CDS_ID OB1216 thimet oligopeptidase	Oligoendopeptidase F homolog	Putative oligoendopeptidase F	Oligoendopeptidase F	Oligoendopeptidase F	Peptidase	Oligoendopeptidase F	Lin2292 protein	Oligoendopeptidase	Thimet oligopeptidase homologue	
MYCGE00186	Oligoendopeptidase F homolog	Oligopeptidase	similar to GB:M15502, SP:P07954, PID:1545996,  and PID:182794; identified by sequence similarity; putative oligoendopeptidase F	Oligopeptidase	Oligoendopeptidase F,plasmid	Oligoendopeptidase	Lmo2188 protein	Oligoendopeptidase F homolog	Oligoendopeptidase F	oligoendopeptidase F	Oligoendopeptidase F	Oligoendopeptidase F	Oligoendopeptidase	best DB hits: BLAST: ddbj:BAB06575.1; (AP001516) peptidase [Bacillus halodurans]; E=1e-133 pir:T44581; thimet oligopeptidase (EC 3.4.24.15) [imported] -; E=1e-133 swissprot:O31605; PEPF_BACSU OLIGOENDOPEPTIDASE F HOMOLOG -----; E=1e-133 COG: BH2856; COG1164 Oligoendopeptidase F; E=1e-134 PFAM: PF01432; Peptidase family M3; E=2.5e-94 peptidase	Oligoendopeptidase F	Putative oligopeptidase	Oligoendopeptidase F	Oligoendopeptidase f	Putative oligopeptidase	CDS_ID OB1216 thimet oligopeptidase	Oligoendopeptidase F homolog	Putative oligoendopeptidase F	Oligoendopeptidase F	Oligoendopeptidase F	Peptidase	Oligoendopeptidase F	Lin2292 protein	Oligoendopeptidase	Thimet oligopeptidase homologue	
MYCGE00186	Oligoendopeptidase F homolog	Oligopeptidase	similar to GB:M15502, SP:P07954, PID:1545996,  and PID:182794; identified by sequence similarity; putative oligoendopeptidase F	Oligopeptidase	Oligoendopeptidase F,plasmid	Oligoendopeptidase	Lmo2188 protein	Oligoendopeptidase F homolog	Oligoendopeptidase F	oligoendopeptidase F	Oligoendopeptidase F	Oligoendopeptidase F	Oligoendopeptidase	best DB hits: BLAST: ddbj:BAB06575.1; (AP001516) peptidase [Bacillus halodurans]; E=1e-133 pir:T44581; thimet oligopeptidase (EC 3.4.24.15) [imported] -; E=1e-133 swissprot:O31605; PEPF_BACSU OLIGOENDOPEPTIDASE F HOMOLOG -----; E=1e-133 COG: BH2856; COG1164 Oligoendopeptidase F; E=1e-134 PFAM: PF01432; Peptidase family M3; E=2.5e-94 peptidase	Oligoendopeptidase F	Putative oligopeptidase	Oligoendopeptidase F	Oligoendopeptidase f	Putative oligopeptidase	CDS_ID OB1216 thimet oligopeptidase	Oligoendopeptidase F homolog	Putative oligoendopeptidase F	Oligoendopeptidase F	Oligoendopeptidase F	Peptidase	Oligoendopeptidase F	Lin2292 protein	Oligoendopeptidase	Thimet oligopeptidase homologue	
MYCGE00187	Uncharacterized adenine-specific methylase MG184	EcoRI methylase/methyltransferase	Modification methylase EcoRI	Type II restriction enzyme EcoRI homolog	Adenine-specific methyltransferase	Modification methylase	Type II restriction enzyme EcoRI-like protein	Modification methylase	Type II R-M system restriction endonuclease	Modification methylase EcoRI	Modification methylase EcoRI	
MYCGE00187	Uncharacterized adenine-specific methylase MG184	EcoRI methylase/methyltransferase	Modification methylase EcoRI	Type II restriction enzyme EcoRI homolog	Adenine-specific methyltransferase	Modification methylase	Type II restriction enzyme EcoRI-like protein	Modification methylase	Type II R-M system restriction endonuclease	Modification methylase EcoRI	Modification methylase EcoRI	


MYCGE00189	Uncharacterized lipoprotein MG186 precursor	LIPOPROTEIN	Putative uncharacterized protein	
MYCGE00189	Uncharacterized lipoprotein MG186 precursor	LIPOPROTEIN	Putative uncharacterized protein	
MYCGE00189	Uncharacterized lipoprotein MG186 precursor	LIPOPROTEIN	Putative uncharacterized protein	
MYCGE00189	Uncharacterized lipoprotein MG186 precursor	LIPOPROTEIN	Putative uncharacterized protein	
MYCGE00190	Putative ABC transporter ATP-binding protein MG187	Putative ABC transporter ATP-binding protein	ABC transporter ATP-binding protein	ABC transporter ATP-binding protein	identified by sequence similarity; putative; ORF located using Blastx putative ABC transporter permease protein	identified by sequence similarity; putative; ORF located using Blastx ABC transporter permease protein	identified by sequence similarity; putative; ORF located using Blastx putative ABC transporter protein	methyl-coenzyme M reductase, component A2	ABC transporter related	ABC-type transport system, ATPase component	ABC transporter related	Sugar ABC transporter, ATP-binding protein, putative	Methyl coenzyme M reductase system, component A2	ABC transporter ATP-binding protein	Sugar ABC transporter ATP-binding protein	ABC transporter ATP-binding protein	Methyl coenzyme M reductase system, component A2	ABC TRANSPORTER ATP-BINDING PROTEIN	Methyl coenzyme M reductase system, component A2	Putative methylcoenzyme M reductase system component A2	Putative ABC-type sn-glycerol-3-phosphate transport system ATP-binding protein	ABC transporter ATP-binding protein	
MYCGE00190	Putative ABC transporter ATP-binding protein MG187	Putative ABC transporter ATP-binding protein	ABC transporter ATP-binding protein	ABC transporter ATP-binding protein	identified by sequence similarity; putative; ORF located using Blastx putative ABC transporter permease protein	identified by sequence similarity; putative; ORF located using Blastx ABC transporter permease protein	identified by sequence similarity; putative; ORF located using Blastx putative ABC transporter protein	methyl-coenzyme M reductase, component A2	ABC transporter related	ABC-type transport system, ATPase component	ABC transporter related	Sugar ABC transporter, ATP-binding protein, putative	Methyl coenzyme M reductase system, component A2	ABC transporter ATP-binding protein	Sugar ABC transporter ATP-binding protein	ABC transporter ATP-binding protein	Methyl coenzyme M reductase system, component A2	ABC TRANSPORTER ATP-BINDING PROTEIN	Methyl coenzyme M reductase system, component A2	Putative methylcoenzyme M reductase system component A2	Putative ABC-type sn-glycerol-3-phosphate transport system ATP-binding protein	ABC transporter ATP-binding protein	
MYCGE00190	Putative ABC transporter ATP-binding protein MG187	Putative ABC transporter ATP-binding protein	ABC transporter ATP-binding protein	ABC transporter ATP-binding protein	identified by sequence similarity; putative; ORF located using Blastx putative ABC transporter permease protein	identified by sequence similarity; putative; ORF located using Blastx ABC transporter permease protein	identified by sequence similarity; putative; ORF located using Blastx putative ABC transporter protein	methyl-coenzyme M reductase, component A2	ABC transporter related	ABC-type transport system, ATPase component	ABC transporter related	Sugar ABC transporter, ATP-binding protein, putative	Methyl coenzyme M reductase system, component A2	ABC transporter ATP-binding protein	Sugar ABC transporter ATP-binding protein	ABC transporter ATP-binding protein	Methyl coenzyme M reductase system, component A2	ABC TRANSPORTER ATP-BINDING PROTEIN	Methyl coenzyme M reductase system, component A2	Putative methylcoenzyme M reductase system component A2	Putative ABC-type sn-glycerol-3-phosphate transport system ATP-binding protein	ABC transporter ATP-binding protein	
MYCGE00190	Putative ABC transporter ATP-binding protein MG187	Putative ABC transporter ATP-binding protein	ABC transporter ATP-binding protein	ABC transporter ATP-binding protein	identified by sequence similarity; putative; ORF located using Blastx putative ABC transporter permease protein	identified by sequence similarity; putative; ORF located using Blastx ABC transporter permease protein	identified by sequence similarity; putative; ORF located using Blastx putative ABC transporter protein	methyl-coenzyme M reductase, component A2	ABC transporter related	ABC-type transport system, ATPase component	ABC transporter related	Sugar ABC transporter, ATP-binding protein, putative	Methyl coenzyme M reductase system, component A2	ABC transporter ATP-binding protein	Sugar ABC transporter ATP-binding protein	ABC transporter ATP-binding protein	Methyl coenzyme M reductase system, component A2	ABC TRANSPORTER ATP-BINDING PROTEIN	Methyl coenzyme M reductase system, component A2	Putative methylcoenzyme M reductase system component A2	Putative ABC-type sn-glycerol-3-phosphate transport system ATP-binding protein	ABC transporter ATP-binding protein	
MYCGE00191	Probable ABC transporter permease protein MG188	maltose transport system permease protein MalG	Maltose transport system permease protein MalG	Binding-protein-dependent transport system,inner membrane component	
MYCGE00191	Probable ABC transporter permease protein MG188	maltose transport system permease protein MalG	Maltose transport system permease protein MalG	Binding-protein-dependent transport system,inner membrane component	
MYCGE00191	Probable ABC transporter permease protein MG188	maltose transport system permease protein MalG	Maltose transport system permease protein MalG	Binding-protein-dependent transport system,inner membrane component	


MYCGE00193	Mgp-operon protein 1	Putative uncharacterized protein	DHH subfamily 1 protein	DHH family protein	PMID: 98196666 best DB hits: BLAST: pir:F70440; conserved hypothetical protein aq_1630 - Aquifex; E=3e-18 pir:D71323; conserved hypothetical protein TP0436 - syphilis; E=3e-18 pir:F69999; conserved hypothetical protein ytqI - Bacillus subtilis; E=1e-16 COG: aq_1630; COG0618 Exopolyphosphatase-related proteins; E=3e-19 PFAM: PF01368; DHH family; E=2.4e-12 PF02272; DHHA1 domain; E=2.2e-06 conserved hypothetical protein-putative a phopsphoesterase or an exonuclease	DHH subfamily 1 protein	Putative uncharacterized protein	Mgpa-like protein	Putative uncharacterized protein	MGPA-LIKE (Mycoplasma genitalium) PROTEIN	Exopolyphosphatase family protein	BH3173 protein	Putative uncharacterized protein	MgpA-like	conserved hypothetical protein	identified by match to protein family HMM PF01368; match to protein family HMM PF02272 DHH family protein	Phosphoesterase, DHH family protein	conserved hypothetical protein, DHH subfamily	Hypothetical protein	DHH family protein	phosphoesterase	Putative uncharacterized protein gbs0582	conserved hypothetical protein	identified by match to PFAM protein family HMM PF01368 DHH family protein	Ortholog of S. aureus MRSA252 (BX571856) SAR1782 conserved hypothetical protein	conserved hypothetical protein	Phosphoesterase, DHH family protein	best blastp match gb|AAK33671.1| (AE006523) conserved hypothetical protein [Streptococcus pyogenes M1 GAS] conserved hypothetical protein	conserved hypothetical protein, DHH subfamily	
MYCGE00193	Mgp-operon protein 1	Putative uncharacterized protein	DHH subfamily 1 protein	DHH family protein	PMID: 98196666 best DB hits: BLAST: pir:F70440; conserved hypothetical protein aq_1630 - Aquifex; E=3e-18 pir:D71323; conserved hypothetical protein TP0436 - syphilis; E=3e-18 pir:F69999; conserved hypothetical protein ytqI - Bacillus subtilis; E=1e-16 COG: aq_1630; COG0618 Exopolyphosphatase-related proteins; E=3e-19 PFAM: PF01368; DHH family; E=2.4e-12 PF02272; DHHA1 domain; E=2.2e-06 conserved hypothetical protein-putative a phopsphoesterase or an exonuclease	DHH subfamily 1 protein	Putative uncharacterized protein	Mgpa-like protein	Putative uncharacterized protein	MGPA-LIKE (Mycoplasma genitalium) PROTEIN	Exopolyphosphatase family protein	BH3173 protein	Putative uncharacterized protein	MgpA-like	conserved hypothetical protein	identified by match to protein family HMM PF01368; match to protein family HMM PF02272 DHH family protein	Phosphoesterase, DHH family protein	conserved hypothetical protein, DHH subfamily	Hypothetical protein	DHH family protein	phosphoesterase	Putative uncharacterized protein gbs0582	conserved hypothetical protein	identified by match to PFAM protein family HMM PF01368 DHH family protein	Ortholog of S. aureus MRSA252 (BX571856) SAR1782 conserved hypothetical protein	conserved hypothetical protein	Phosphoesterase, DHH family protein	best blastp match gb|AAK33671.1| (AE006523) conserved hypothetical protein [Streptococcus pyogenes M1 GAS] conserved hypothetical protein	conserved hypothetical protein, DHH subfamily	


MYCGE00196	Phenylalanyl-tRNA synthetase alpha chain	Phenylalanyl-tRNA synthetase alpha chain	similar to SP:P37279,  and PID:435125; identified by sequence similarity; putative phenylalanyl-tRNA synthetase, alpha subunit	Phenylalanyl-tRNA synthetase alpha chain	Phenylalanyl-tRNA synthetase alpha chain	Phenylalanyl-tRNA synthetase alpha chain	Phenylalanyl-tRNA synthetase alpha chain	Phenylalanyl-tRNA synthetase alpha chain	Phenylalanyl-tRNA synthetase alpha chain	Phenylalanyl-tRNA synthetase alpha chain	Phenylalanyl-tRNA synthetase alpha chain	Phenylalanyl-tRNA synthetase alpha chain	Phenylalanyl-tRNA synthetase alpha chain	Phenylalanyl-tRNA synthetase alpha chain	Phenylalanyl-tRNA synthetase alpha chain	Phenylalanyl-tRNA synthetase alpha chain	Phenylalanyl-tRNA synthetase alpha chain	Phenylalanyl-tRNA synthetase alpha chain	Phenylalanyl-tRNA synthetase alpha chain	Phenylalanyl-tRNA synthetase alpha chain	Phenylalanyl-tRNA synthetase alpha chain	Phenylalanyl-tRNA synthetase alpha chain	Phenylalanyl-tRNA synthetase alpha chain	Phenylalanyl-tRNA synthetase alpha chain	Phenylalanyl-tRNA synthetase alpha chain	Phenylalanyl-tRNA synthetase alpha chain	Phenylalanyl-tRNA synthetase alpha chain	Phenylalanyl-tRNA synthetase alpha chain	Phenylalanyl-tRNA synthetase alpha chain	
MYCGE00196	Phenylalanyl-tRNA synthetase alpha chain	Phenylalanyl-tRNA synthetase alpha chain	similar to SP:P37279,  and PID:435125; identified by sequence similarity; putative phenylalanyl-tRNA synthetase, alpha subunit	Phenylalanyl-tRNA synthetase alpha chain	Phenylalanyl-tRNA synthetase alpha chain	Phenylalanyl-tRNA synthetase alpha chain	Phenylalanyl-tRNA synthetase alpha chain	Phenylalanyl-tRNA synthetase alpha chain	Phenylalanyl-tRNA synthetase alpha chain	Phenylalanyl-tRNA synthetase alpha chain	Phenylalanyl-tRNA synthetase alpha chain	Phenylalanyl-tRNA synthetase alpha chain	Phenylalanyl-tRNA synthetase alpha chain	Phenylalanyl-tRNA synthetase alpha chain	Phenylalanyl-tRNA synthetase alpha chain	Phenylalanyl-tRNA synthetase alpha chain	Phenylalanyl-tRNA synthetase alpha chain	Phenylalanyl-tRNA synthetase alpha chain	Phenylalanyl-tRNA synthetase alpha chain	Phenylalanyl-tRNA synthetase alpha chain	Phenylalanyl-tRNA synthetase alpha chain	Phenylalanyl-tRNA synthetase alpha chain	Phenylalanyl-tRNA synthetase alpha chain	Phenylalanyl-tRNA synthetase alpha chain	Phenylalanyl-tRNA synthetase alpha chain	Phenylalanyl-tRNA synthetase alpha chain	Phenylalanyl-tRNA synthetase alpha chain	Phenylalanyl-tRNA synthetase alpha chain	Phenylalanyl-tRNA synthetase alpha chain	
MYCGE00197	Phenylalanyl-tRNA synthetase beta chain	Phenylalanyl-tRNA synthetase beta chain	similar to GB:J04809, SP:P00568,  and PID:178322; identified by sequence similarity; putative phenylalanyl-tRNA synthetase, beta subunit	Phenylalanyl-tRNA synthetase beta chain	Phenylalanyl-tRNA synthetase beta chain	Phenylalanyl-tRNA synthetase beta chain	Phenylalanyl-tRNA synthetase beta chain	Phenylalanyl-tRNA synthetase beta chain	Phenylalanyl-tRNA synthetase beta chain	Phenylalanyl-tRNA synthetase beta chain	Phenylalanyl-tRNA synthetase beta chain	Phenylalanyl-tRNA synthetase beta chain	Phenylalanyl-tRNA synthetase beta chain	Phenylalanyl-tRNA synthetase beta chain	Phenylalanyl-tRNA synthetase beta chain	Phenylalanyl-tRNA synthetase beta chain	Phenylalanyl-tRNA synthetase beta chain	Phenylalanyl-tRNA synthetase beta chain	Phenylalanyl-tRNA synthetase beta chain	Phenylalanyl-tRNA synthetase beta chain	Phenylalanyl-tRNA synthetase beta chain	Phenylalanyl-tRNA synthetase beta chain	Phenylalanyl-tRNA synthetase beta chain	Phenylalanyl-tRNA synthetase beta chain	Phenylalanyl-tRNA synthetase beta chain	Phenylalanyl-tRNA synthetase beta chain	Phenylalanyl-tRNA synthetase beta chain	Phenylalanyl-tRNA synthetase beta chain	Phenylalanyl-tRNA synthetase beta chain	
MYCGE00197	Phenylalanyl-tRNA synthetase beta chain	Phenylalanyl-tRNA synthetase beta chain	similar to GB:J04809, SP:P00568,  and PID:178322; identified by sequence similarity; putative phenylalanyl-tRNA synthetase, beta subunit	Phenylalanyl-tRNA synthetase beta chain	Phenylalanyl-tRNA synthetase beta chain	Phenylalanyl-tRNA synthetase beta chain	Phenylalanyl-tRNA synthetase beta chain	Phenylalanyl-tRNA synthetase beta chain	Phenylalanyl-tRNA synthetase beta chain	Phenylalanyl-tRNA synthetase beta chain	Phenylalanyl-tRNA synthetase beta chain	Phenylalanyl-tRNA synthetase beta chain	Phenylalanyl-tRNA synthetase beta chain	Phenylalanyl-tRNA synthetase beta chain	Phenylalanyl-tRNA synthetase beta chain	Phenylalanyl-tRNA synthetase beta chain	Phenylalanyl-tRNA synthetase beta chain	Phenylalanyl-tRNA synthetase beta chain	Phenylalanyl-tRNA synthetase beta chain	Phenylalanyl-tRNA synthetase beta chain	Phenylalanyl-tRNA synthetase beta chain	Phenylalanyl-tRNA synthetase beta chain	Phenylalanyl-tRNA synthetase beta chain	Phenylalanyl-tRNA synthetase beta chain	Phenylalanyl-tRNA synthetase beta chain	Phenylalanyl-tRNA synthetase beta chain	Phenylalanyl-tRNA synthetase beta chain	Phenylalanyl-tRNA synthetase beta chain	Phenylalanyl-tRNA synthetase beta chain	
MYCGE00197	Phenylalanyl-tRNA synthetase beta chain	Phenylalanyl-tRNA synthetase beta chain	similar to GB:J04809, SP:P00568,  and PID:178322; identified by sequence similarity; putative phenylalanyl-tRNA synthetase, beta subunit	Phenylalanyl-tRNA synthetase beta chain	Phenylalanyl-tRNA synthetase beta chain	Phenylalanyl-tRNA synthetase beta chain	Phenylalanyl-tRNA synthetase beta chain	Phenylalanyl-tRNA synthetase beta chain	Phenylalanyl-tRNA synthetase beta chain	Phenylalanyl-tRNA synthetase beta chain	Phenylalanyl-tRNA synthetase beta chain	Phenylalanyl-tRNA synthetase beta chain	Phenylalanyl-tRNA synthetase beta chain	Phenylalanyl-tRNA synthetase beta chain	Phenylalanyl-tRNA synthetase beta chain	Phenylalanyl-tRNA synthetase beta chain	Phenylalanyl-tRNA synthetase beta chain	Phenylalanyl-tRNA synthetase beta chain	Phenylalanyl-tRNA synthetase beta chain	Phenylalanyl-tRNA synthetase beta chain	Phenylalanyl-tRNA synthetase beta chain	Phenylalanyl-tRNA synthetase beta chain	Phenylalanyl-tRNA synthetase beta chain	Phenylalanyl-tRNA synthetase beta chain	Phenylalanyl-tRNA synthetase beta chain	Phenylalanyl-tRNA synthetase beta chain	Phenylalanyl-tRNA synthetase beta chain	Phenylalanyl-tRNA synthetase beta chain	Phenylalanyl-tRNA synthetase beta chain	
MYCGE00197	Phenylalanyl-tRNA synthetase beta chain	Phenylalanyl-tRNA synthetase beta chain	similar to GB:J04809, SP:P00568,  and PID:178322; identified by sequence similarity; putative phenylalanyl-tRNA synthetase, beta subunit	Phenylalanyl-tRNA synthetase beta chain	Phenylalanyl-tRNA synthetase beta chain	Phenylalanyl-tRNA synthetase beta chain	Phenylalanyl-tRNA synthetase beta chain	Phenylalanyl-tRNA synthetase beta chain	Phenylalanyl-tRNA synthetase beta chain	Phenylalanyl-tRNA synthetase beta chain	Phenylalanyl-tRNA synthetase beta chain	Phenylalanyl-tRNA synthetase beta chain	Phenylalanyl-tRNA synthetase beta chain	Phenylalanyl-tRNA synthetase beta chain	Phenylalanyl-tRNA synthetase beta chain	Phenylalanyl-tRNA synthetase beta chain	Phenylalanyl-tRNA synthetase beta chain	Phenylalanyl-tRNA synthetase beta chain	Phenylalanyl-tRNA synthetase beta chain	Phenylalanyl-tRNA synthetase beta chain	Phenylalanyl-tRNA synthetase beta chain	Phenylalanyl-tRNA synthetase beta chain	Phenylalanyl-tRNA synthetase beta chain	Phenylalanyl-tRNA synthetase beta chain	Phenylalanyl-tRNA synthetase beta chain	Phenylalanyl-tRNA synthetase beta chain	Phenylalanyl-tRNA synthetase beta chain	Phenylalanyl-tRNA synthetase beta chain	Phenylalanyl-tRNA synthetase beta chain	
MYCGE00197	Phenylalanyl-tRNA synthetase beta chain	Phenylalanyl-tRNA synthetase beta chain	similar to GB:J04809, SP:P00568,  and PID:178322; identified by sequence similarity; putative phenylalanyl-tRNA synthetase, beta subunit	Phenylalanyl-tRNA synthetase beta chain	Phenylalanyl-tRNA synthetase beta chain	Phenylalanyl-tRNA synthetase beta chain	Phenylalanyl-tRNA synthetase beta chain	Phenylalanyl-tRNA synthetase beta chain	Phenylalanyl-tRNA synthetase beta chain	Phenylalanyl-tRNA synthetase beta chain	Phenylalanyl-tRNA synthetase beta chain	Phenylalanyl-tRNA synthetase beta chain	Phenylalanyl-tRNA synthetase beta chain	Phenylalanyl-tRNA synthetase beta chain	Phenylalanyl-tRNA synthetase beta chain	Phenylalanyl-tRNA synthetase beta chain	Phenylalanyl-tRNA synthetase beta chain	Phenylalanyl-tRNA synthetase beta chain	Phenylalanyl-tRNA synthetase beta chain	Phenylalanyl-tRNA synthetase beta chain	Phenylalanyl-tRNA synthetase beta chain	Phenylalanyl-tRNA synthetase beta chain	Phenylalanyl-tRNA synthetase beta chain	Phenylalanyl-tRNA synthetase beta chain	Phenylalanyl-tRNA synthetase beta chain	Phenylalanyl-tRNA synthetase beta chain	Phenylalanyl-tRNA synthetase beta chain	Phenylalanyl-tRNA synthetase beta chain	Phenylalanyl-tRNA synthetase beta chain	
MYCGE00197	Phenylalanyl-tRNA synthetase beta chain	Phenylalanyl-tRNA synthetase beta chain	similar to GB:J04809, SP:P00568,  and PID:178322; identified by sequence similarity; putative phenylalanyl-tRNA synthetase, beta subunit	Phenylalanyl-tRNA synthetase beta chain	Phenylalanyl-tRNA synthetase beta chain	Phenylalanyl-tRNA synthetase beta chain	Phenylalanyl-tRNA synthetase beta chain	Phenylalanyl-tRNA synthetase beta chain	Phenylalanyl-tRNA synthetase beta chain	Phenylalanyl-tRNA synthetase beta chain	Phenylalanyl-tRNA synthetase beta chain	Phenylalanyl-tRNA synthetase beta chain	Phenylalanyl-tRNA synthetase beta chain	Phenylalanyl-tRNA synthetase beta chain	Phenylalanyl-tRNA synthetase beta chain	Phenylalanyl-tRNA synthetase beta chain	Phenylalanyl-tRNA synthetase beta chain	Phenylalanyl-tRNA synthetase beta chain	Phenylalanyl-tRNA synthetase beta chain	Phenylalanyl-tRNA synthetase beta chain	Phenylalanyl-tRNA synthetase beta chain	Phenylalanyl-tRNA synthetase beta chain	Phenylalanyl-tRNA synthetase beta chain	Phenylalanyl-tRNA synthetase beta chain	Phenylalanyl-tRNA synthetase beta chain	Phenylalanyl-tRNA synthetase beta chain	Phenylalanyl-tRNA synthetase beta chain	Phenylalanyl-tRNA synthetase beta chain	Phenylalanyl-tRNA synthetase beta chain	
MYCGE00198	Translation initiation factor IF-3	Translation initiation factor IF-3	Translation initiation factor IF-3	Translation initiation factor IF-3	Translation initiation factor IF-3	Translation initiation factor IF-3	Translation initiation factor IF-3	Translation initiation factor IF-3	Translation initiation factor IF-3	Translation initiation factor IF-3	Translation initiation factor IF-3	Translation initiation factor IF-3	Translation initiation factor IF-3	Translation initiation factor IF-3	Translation initiation factor IF-3	Translation initiation factor IF-3	Translation initiation factor IF-3	Translation initiation factor IF-3	Translation initiation factor IF-3	Translation initiation factor IF-3	Translation initiation factor IF-3	Translation initiation factor IF-3	Translation initiation factor IF-3	Translation initiation factor IF-3	Translation initiation factor IF-3	Translation initiation factor IF-3	Translation initiation factor IF-3	Translation initiation factor IF-3	Translation initiation factor IF-3	
MYCGE00199	50S ribosomal protein L35	50S ribosomal protein L35	50S ribosomal protein L35	50S ribosomal protein L35	50S ribosomal protein L35	50S ribosomal protein L35	50S ribosomal protein L35	50S ribosomal protein L35	50S ribosomal protein L35	50S ribosomal protein L35	50S ribosomal protein L35	50S ribosomal protein L35	50S ribosomal protein L35	50S ribosomal protein L35	50S ribosomal protein L35	50S ribosomal protein L35	50S ribosomal protein L35	50S ribosomal protein L35	50S ribosomal protein L35	50S ribosomal protein L35	50S ribosomal protein L35	50S ribosomal protein L35	50S ribosomal protein L35	identified by match to protein family HMM PF01632; match to protein family HMM TIGR00001 ribosomal protein L35	50S ribosomal protein L35	50S ribosomal protein L35	50S ribosomal protein L35	50S ribosomal protein L35	50S ribosomal protein L35	
MYCGE00201	Uncharacterized protein MG199	Ribonuclease HIII	
MYCGE00200	50S ribosomal protein L20	50S ribosomal protein L20	similar to GB:Z25281,  and PID:395950; identified by sequence similarity; putative ribosomal protein L20	50S ribosomal protein L20	50S ribosomal protein L20	50S ribosomal protein L20	50S ribosomal protein L20	50S ribosomal protein L20	50S ribosomal protein L20	50S ribosomal protein L20	50S ribosomal protein L20	50S ribosomal protein L20	50S ribosomal protein L20	50S ribosomal protein L20	50S ribosomal protein L20	50S ribosomal protein L20	50S ribosomal protein L20	50S ribosomal protein L20	50S ribosomal protein L20	50S ribosomal protein L20	50S ribosomal protein L20	50S ribosomal protein L20	50S ribosomal protein L20	50S ribosomal protein L20	50S ribosomal protein L20	50S ribosomal protein L20	50S ribosomal protein L20	50S ribosomal protein L20	50S ribosomal protein L20	


MYCGE00203	Protein grpE	GrpE protein	Protein grpE	Protein grpE	Protein grpE	identified by match to PFAM protein family HMM PF01025 heat shock protein GrpE	Protein grpE	Protein grpE	Protein grpE	Protein grpE	Protein grpE	Protein grpE	Protein grpE	Protein grpE	Protein grpE	Protein grpE	Co-chaperone GrpE	Residues 1 to 197 of 197 are 100 pct identical to residues 1 to 197 of a 197 aa protein from Escherichia coli O157:H7 EDL933 ref: NP_289166.1 phage lambda replication; host DNA synthesis; heat shock protein; protein repair	Protein grpE	heat shock protein	Protein grpE	Protein grpE	GrpE heat shock protein GrpE cochaperonin, Hsp70 cofactor	similar to Salmonella typhi CT18 heat shock protein GrpE (heat shock protein b25.3) (hsp24) heat shock protein GrpE (heat shock protein b25.3) (hsp24)	similar to BR0171, heat shock protein GrpE GrpE, heat shock protein	Molecular chaperone GrpE (heat shock protein)	Protein grpE	identified by sequence similarity; putative; ORF located using Glimmer; Blastx; COG0576 heat shock protein	identified by sequence similarity; putative; ORF located using Blastx; COG0576 heat shock protein	
MYCGE00203	Protein grpE	GrpE protein	Protein grpE	Protein grpE	Protein grpE	identified by match to PFAM protein family HMM PF01025 heat shock protein GrpE	Protein grpE	Protein grpE	Protein grpE	Protein grpE	Protein grpE	Protein grpE	Protein grpE	Protein grpE	Protein grpE	Protein grpE	Co-chaperone GrpE	Residues 1 to 197 of 197 are 100 pct identical to residues 1 to 197 of a 197 aa protein from Escherichia coli O157:H7 EDL933 ref: NP_289166.1 phage lambda replication; host DNA synthesis; heat shock protein; protein repair	Protein grpE	heat shock protein	Protein grpE	Protein grpE	GrpE heat shock protein GrpE cochaperonin, Hsp70 cofactor	similar to Salmonella typhi CT18 heat shock protein GrpE (heat shock protein b25.3) (hsp24) heat shock protein GrpE (heat shock protein b25.3) (hsp24)	similar to BR0171, heat shock protein GrpE GrpE, heat shock protein	Molecular chaperone GrpE (heat shock protein)	Protein grpE	identified by sequence similarity; putative; ORF located using Glimmer; Blastx; COG0576 heat shock protein	identified by sequence similarity; putative; ORF located using Blastx; COG0576 heat shock protein	

MYCGE00205	DNA topoisomerase 4 subunit B	DNA topoisomerase IV subunit B	DNA topoisomerase IV, B subunit	DNA topoisomerase IV, B subunit	DNA topoisomerase IV subunit B	Topoisomerase IV subunit B	Topoisomerase IV, subunit B	DNA topoisomerase 4 subunit B	identified by match to protein family HMM PF00204; match to protein family HMM PF00986; match to protein family HMM PF01751; match to protein family HMM PF02518; match to protein family HMM TIGR01058 DNA topoisomerase IV, B subunit	DNA topoisomerase IV subunit B	Putative DNA topoisomerase IV subunit B	DNA topoisomerase IV subunit B	Topoisomerase IB subunit B	Putative DNA topoisomerase IV, subunit B	CDS_ID OB1693 DNA topoisomerase IV subunit B	TOPOISOMERASE IV SUBUNIT B	Topoisomerase IV subunit B	DNA topoisomerase IV subunit B	DNA topoisomerase IV subunit B	DNA topoisomerase IV, B subunit	ParE protein	DNA topoisomerase 4 subunit B	DNA topoisomerase 4 subunit B	topoisomerase IV subunit B	Topoisomerase IV, subunit B	identified by similarity to SP:Q59192; match to protein family HMM PF00204; match to protein family HMM PF00986; match to protein family HMM PF01751; match to protein family HMM PF02518; match to protein family HMM TIGR01058 DNA topoisomerase IV, B subunit	Topoisomerase IV subunit B	Topoisomerase IV subunit B	DNA topoisomerase IV (subunit B)	
MYCGE00205	DNA topoisomerase 4 subunit B	DNA topoisomerase IV subunit B	DNA topoisomerase IV, B subunit	DNA topoisomerase IV, B subunit	DNA topoisomerase IV subunit B	Topoisomerase IV subunit B	Topoisomerase IV, subunit B	DNA topoisomerase 4 subunit B	identified by match to protein family HMM PF00204; match to protein family HMM PF00986; match to protein family HMM PF01751; match to protein family HMM PF02518; match to protein family HMM TIGR01058 DNA topoisomerase IV, B subunit	DNA topoisomerase IV subunit B	Putative DNA topoisomerase IV subunit B	DNA topoisomerase IV subunit B	Topoisomerase IB subunit B	Putative DNA topoisomerase IV, subunit B	CDS_ID OB1693 DNA topoisomerase IV subunit B	TOPOISOMERASE IV SUBUNIT B	Topoisomerase IV subunit B	DNA topoisomerase IV subunit B	DNA topoisomerase IV subunit B	DNA topoisomerase IV, B subunit	ParE protein	DNA topoisomerase 4 subunit B	DNA topoisomerase 4 subunit B	topoisomerase IV subunit B	Topoisomerase IV, subunit B	identified by similarity to SP:Q59192; match to protein family HMM PF00204; match to protein family HMM PF00986; match to protein family HMM PF01751; match to protein family HMM PF02518; match to protein family HMM TIGR01058 DNA topoisomerase IV, B subunit	Topoisomerase IV subunit B	Topoisomerase IV subunit B	DNA topoisomerase IV (subunit B)	
MYCGE00206	DNA topoisomerase 4 subunit A	DNA topoisomerase 4 subunit A	Putative a subunit of topoisomerase IV	DNA gyrase/topoisomerase IV, subunit A	DNA topoisomerase IV, A subunit	DNA topoisomerase 4 subunit A	Topoisomerase IV, subunit A	DNA topoisomerase IV, A subunit	DNA topoisomerase IV subunit A	Topoisomerase IV subunit A	DNA topoisomerase IV, subunit A	DNA topoisomerase 4 subunit A	identified by match to protein family HMM PF00521; match to protein family HMM PF03989; match to protein family HMM TIGR01061 DNA topoisomerase IV, A subunit	Topoisomerase IV, subunit A	DNA topoisomerase IV, A subunit	Topoisomerase IV subunit A	DNA topoisomerase IV subunit A	DNA topoisomerase 4 subunit A	DNA gyrase subunit A	Topoisomerase IV subunit A	Topoisomerase IV, subunit A	TOPOISOMERASE IV SUBUNIT A	Topoisomerase IV subunit A	Topoisomerase IV subunit A	DNA topoisomerase IV subunit A	DNA topoisomerase IV subunit A	SC9B10.03c, DNA gyrase-like protein, subunit A, len: 818 aa; similarity (strongest in N-terminus, around active site) to DNA gyrase subunit A from many organisms eg. GYRA_MYCTU Q07702 dna gyrase subunit a (ec 5.99.1.3) from Mycobacterium tuberculosis (838 aa), fasta scores; opt: 1835 z-score: 1379.9 E(): 0, 42.4% identity in 768 aa overlap; and to S. coelicolor GYRA_STRCO P35885 dna gyrase subunit a (ec 5.99.1.3) (864 aa), fasta scores; opt: 1886 z-score: 1425.4 E(): 0, 42.9% identity in 788 aa overlap.  Contains probable coiled-coil region from aa 441 to 486 DNA gyrase-like protein	Type IIA topoisomerase, A subunit	DNA topoisomerase 4 subunit A	
MYCGE00207	Heat-inducible transcription repressor hrcA	Heat-inducible transcription repressor hrcA	Heat-inducible transcription repressor hrcA	Heat-inducible transcription repressor hrcA	Heat-inducible transcription repressor hrcA	Heat-inducible transcription repressor hrcA	Heat-inducible transcription repressor hrcA	Heat-inducible transcription repressor hrcA	Heat-inducible transcription repressor hrcA	Heat-inducible transcription repressor hrcA	Heat-inducible transcription repressor hrcA	Heat-inducible transcription repressor hrcA	Heat-inducible transcription repressor hrcA	Heat-inducible transcription repressor hrcA	Heat-inducible transcription repressor hrcA	Heat-inducible transcription repressor hrcA	Heat-inducible transcription repressor hrcA	Heat-inducible transcription repressor hrcA	identified by match to protein family HMM PF01628; match to protein family HMM TIGR00331 heat-inducible transcription repressor HrcA	similar to GB:X02812, GB:X05844, GB:X05839, GB:X05840, GB:X05843, GB:X05849, GB:X05850, SP:P01137, PID:1212989, PID:339558, and PID:37093; identified by sequence similarity; putative heat-inducible transcription repressor HrcA	Heat-inducible transcription repressor hrcA	Heat-inducible transcription repressor hrcA	Heat-inducible transcription repressor hrcA	Heat-inducible transcription repressor hrcA	Heat-inducible transcription repressor hrcA	Product confidence : probable Gene name confidence : probable predicted by Codon_usage predicted by Homology predicted by FrameD PROBABLE HEAT-INDUCIBLE TRANSCRIPTION REPRESSOR PROTEIN	Heat-inducible transcription repressor hrcA	Heat-inducible transcription repressor hrcA	transcriptional repressor of class I heat shock genes	
MYCGE00206	DNA topoisomerase 4 subunit A	DNA topoisomerase 4 subunit A	Putative a subunit of topoisomerase IV	DNA gyrase/topoisomerase IV, subunit A	DNA topoisomerase IV, A subunit	DNA topoisomerase 4 subunit A	Topoisomerase IV, subunit A	DNA topoisomerase IV, A subunit	DNA topoisomerase IV subunit A	Topoisomerase IV subunit A	DNA topoisomerase IV, subunit A	DNA topoisomerase 4 subunit A	identified by match to protein family HMM PF00521; match to protein family HMM PF03989; match to protein family HMM TIGR01061 DNA topoisomerase IV, A subunit	Topoisomerase IV, subunit A	DNA topoisomerase IV, A subunit	Topoisomerase IV subunit A	DNA topoisomerase IV subunit A	DNA topoisomerase 4 subunit A	DNA gyrase subunit A	Topoisomerase IV subunit A	Topoisomerase IV, subunit A	TOPOISOMERASE IV SUBUNIT A	Topoisomerase IV subunit A	Topoisomerase IV subunit A	DNA topoisomerase IV subunit A	DNA topoisomerase IV subunit A	SC9B10.03c, DNA gyrase-like protein, subunit A, len: 818 aa; similarity (strongest in N-terminus, around active site) to DNA gyrase subunit A from many organisms eg. GYRA_MYCTU Q07702 dna gyrase subunit a (ec 5.99.1.3) from Mycobacterium tuberculosis (838 aa), fasta scores; opt: 1835 z-score: 1379.9 E(): 0, 42.4% identity in 768 aa overlap; and to S. coelicolor GYRA_STRCO P35885 dna gyrase subunit a (ec 5.99.1.3) (864 aa), fasta scores; opt: 1886 z-score: 1425.4 E(): 0, 42.9% identity in 788 aa overlap.  Contains probable coiled-coil region from aa 441 to 486 DNA gyrase-like protein	Type IIA topoisomerase, A subunit	DNA topoisomerase 4 subunit A	
MYCGE00207	Heat-inducible transcription repressor hrcA	Heat-inducible transcription repressor hrcA	Heat-inducible transcription repressor hrcA	Heat-inducible transcription repressor hrcA	Heat-inducible transcription repressor hrcA	Heat-inducible transcription repressor hrcA	Heat-inducible transcription repressor hrcA	Heat-inducible transcription repressor hrcA	Heat-inducible transcription repressor hrcA	Heat-inducible transcription repressor hrcA	Heat-inducible transcription repressor hrcA	Heat-inducible transcription repressor hrcA	Heat-inducible transcription repressor hrcA	Heat-inducible transcription repressor hrcA	Heat-inducible transcription repressor hrcA	Heat-inducible transcription repressor hrcA	Heat-inducible transcription repressor hrcA	Heat-inducible transcription repressor hrcA	identified by match to protein family HMM PF01628; match to protein family HMM TIGR00331 heat-inducible transcription repressor HrcA	similar to GB:X02812, GB:X05844, GB:X05839, GB:X05840, GB:X05843, GB:X05849, GB:X05850, SP:P01137, PID:1212989, PID:339558, and PID:37093; identified by sequence similarity; putative heat-inducible transcription repressor HrcA	Heat-inducible transcription repressor hrcA	Heat-inducible transcription repressor hrcA	Heat-inducible transcription repressor hrcA	Heat-inducible transcription repressor hrcA	Heat-inducible transcription repressor hrcA	Product confidence : probable Gene name confidence : probable predicted by Codon_usage predicted by Homology predicted by FrameD PROBABLE HEAT-INDUCIBLE TRANSCRIPTION REPRESSOR PROTEIN	Heat-inducible transcription repressor hrcA	Heat-inducible transcription repressor hrcA	transcriptional repressor of class I heat shock genes	
MYCGE00208	UvrABC system protein C	UvrABC system protein C	Excision nuclease chain C	UvrABC system protein C	similar to GP:1736572; identified by sequence similarity; putative excinuclease ABC, subunit C	UvrABC system protein C	UvrABC system protein C	UvrABC system protein C	UvrABC system protein C	UvrABC system protein C	UvrABC system protein C	UvrABC system protein C	UvrABC system protein C	UvrABC system protein C	UvrABC system protein C	UvrABC system protein C	UvrABC system protein C	UvrABC system protein C	UvrABC system protein C	UvrABC system protein C	UvrABC system protein C	UvrABC system protein C	UvrABC system protein C	UvrABC system protein C	UvrABC system protein C	UvrABC system protein C	UvrABC system protein C	UvrABC system protein C	UvrABC system protein C	
MYCGE00210	Uncharacterized protein MG208	Putative glycoprotein endopeptidase	Putative uncharacterized protein	Putative uncharacterized protein	metalloendopeptidase, putative This has a ProDom Peptidase M22, glycoprotease signature. This is a member of COG1214 Inactive homologs of metal-dependent proteases, putative molecular chaperones.  Is is conserved in all mycoplasma genomes except Phytoplasma asteris. The gene cannot be disrupted in M.  genitalium; identified by match to protein family HMM PF00814	
MYCGE00209	Putative metallophosphoesterase MG207	5'-cyclic-nucleotide phosphodiesterase cpda homolog	Putative phosphoesterase	Putative phosphoesterase	Putative uncharacterized protein	identified by match to protein family HMM PF00149; match to protein family HMM TIGR00040 phosphoesterase, putative	Putative phosphoesterase	Predicted phosphoesterase	CDS_ID OB2104 hypothetical protein	Putative uncharacterized protein MYPU_3020	BH3066 protein	hypothetical protein	phosphoesterase	conserved hypothetical protein; possible phosphoesterase	Metallophosphoesterase	identified by similarity to GB:AAM23890.1; match to protein family HMM PF00149; match to protein family HMM TIGR00040 putative phosphoesterase	Hypothetical protein	conserved hypothetical protein possible phosphoesterase	Phosphodiesterase, MJ0936 family	Phosphodiesterase, MJ0936 family	Phosphodiesterase, MJ0936 family	Phosphodiesterase, MJ0936 family	Phosphodiesterase, MJ0936 family	Phosphodiesterase, MJ0936 family	Putative phosphoesterase	Putative phosphoesterase	Putative phosphoesterase	Putative phosphoesterase	Phosphodiesterase, MJ0936 family	
MYCGE00211	Uncharacterized RNA pseudouridine synthase MG209	Ribosomal large subunit pseudouridine synthase D	Pseudouridine synthase	Pseudouridine synthase	Pseudouridine synthase	Putative uncharacterized protein	Uncharacterized RNA pseudouridine synthase aq_1758	Pseudouridine synthase	Pseudouridine synthase	Pseudouridine synthase	Ribosomal large subunit pseudouridine synthase D	Ribosomal large subunit pseudouridine synthase D	Ribosomal large subunit pseudouridine synthase D	Pseudouridine synthase	Pseudouridine synthase	Pseudouridine synthase	Ribosomal large subunit pseudouridine synthase D	Pseudouridine synthase	Ribosomal large subunit pseudouridine synthase D	Alr0522 protein	Pseudouridine synthase	Pseudouridine synthase	Pseudouridine synthase	Pseudouridine synthase	Pseudouridine synthase	Pseudouridine synthase	Pseudouridine synthase	putative ribosomal large subunit pseudouridine synthase D	Ribosomal large subunit pseudouridine synthase D	
MYCGE00212	Lipoprotein signal peptidase	Lipoprotein signal peptidase	identified by similarity to SP:Q45479; match to protein family HMM PF01252; match to protein family HMM TIGR00077 signal peptidase II	
MYCGE00212	Lipoprotein signal peptidase	Lipoprotein signal peptidase	identified by similarity to SP:Q45479; match to protein family HMM PF01252; match to protein family HMM TIGR00077 signal peptidase II	


MYCGE00214	30S ribosomal protein S21	30S ribosomal protein S21	Ribosomal protein S21	30S ribosomal protein S21	30S ribosomal protein S21	30S ribosomal protein S21	


MYCGE00216	Holo-[acyl-carrier-protein] synthase	Holo-acyl carrier protein synthase	Holo-[acyl-carrier-protein] synthase	
MYCGE00217	Probable 1-acyl-sn-glycerol-3-phosphate acyltransferase	2-acylglycerophosphoethanolamine acyltransferase	Lysophosphatidic acid acyltransferase, LptA	1-acyl-sn-glycerol-3-phosphate acyltransferase	1-acyl-sn-glycerol-3-phosphate acyltransferase	Putative 1-acyl-sn-glycerol-3-phosphate acyltransferase	CDS_ID OB0869 1-acyl-sn-glycerol-3-phosphate acetyltransferase	1-ACYL-SN-GLYCEROL-3-PHOSPHATE ACYLTRANSFERASE	1-acyl-sn-glycerol-3-phosphate acyltransferase	PlsC	1-acyl-sn-glycerol-3-phosphate acyltransferase	1-acyl-sn-glycerol-3-phosphate acyltransferase	1-acyl-sn-glycerol-3-phosphate acyltransferase	1-acyl-sn-glycerol-3-phosphate acyltransferase, putative	Phospholipid and glycerol acyltransferase	identified by sequence similarity; putative; ORF located using Blastx; COG0204 1-acyl-sn-glycerol-3-phosphate acyltransferase	identified by similarity to SP:Q49402; match to protein family HMM PF01553; match to protein family HMM TIGR00530 1-acyl-sn-glycerol-3-phosphate acyltransferase	Phospholipid/glycerol acyltransferase	1-acyl-sn-glycerol-3-phosphate acyltransferase	1-acyl-sn-glycerol-3-phosphate acyltransferase	1-acyl-sn-glycerol-3-phosphate acyltransferase	1-acyl-sn-glycerol-3-phosphate acyltransferase, putative identified by match to protein family HMM PF01553	1-acyl-sn-glycerol-3-phosphate acyltransferase	1-acyl-sn-glycerol-3-phosphate acyltransferase, putative identified by match to protein family HMM PF01553; match to protein family HMM TIGR00530	1-acyl-sn-glycerol-3-phosphate acyltransferase identified by match to protein family HMM PF01553; match to protein family HMM TIGR00530	1-acyl-sn-glycerol-3-phosphate acyltransferase	probable acyltransferase	1-acylglycerol-3-phosphate O-acyltransferase	putative acyltransferase	
MYCGE00217	Probable 1-acyl-sn-glycerol-3-phosphate acyltransferase	2-acylglycerophosphoethanolamine acyltransferase	Lysophosphatidic acid acyltransferase, LptA	1-acyl-sn-glycerol-3-phosphate acyltransferase	1-acyl-sn-glycerol-3-phosphate acyltransferase	Putative 1-acyl-sn-glycerol-3-phosphate acyltransferase	CDS_ID OB0869 1-acyl-sn-glycerol-3-phosphate acetyltransferase	1-ACYL-SN-GLYCEROL-3-PHOSPHATE ACYLTRANSFERASE	1-acyl-sn-glycerol-3-phosphate acyltransferase	PlsC	1-acyl-sn-glycerol-3-phosphate acyltransferase	1-acyl-sn-glycerol-3-phosphate acyltransferase	1-acyl-sn-glycerol-3-phosphate acyltransferase	1-acyl-sn-glycerol-3-phosphate acyltransferase, putative	Phospholipid and glycerol acyltransferase	identified by sequence similarity; putative; ORF located using Blastx; COG0204 1-acyl-sn-glycerol-3-phosphate acyltransferase	identified by similarity to SP:Q49402; match to protein family HMM PF01553; match to protein family HMM TIGR00530 1-acyl-sn-glycerol-3-phosphate acyltransferase	Phospholipid/glycerol acyltransferase	1-acyl-sn-glycerol-3-phosphate acyltransferase	1-acyl-sn-glycerol-3-phosphate acyltransferase	1-acyl-sn-glycerol-3-phosphate acyltransferase	1-acyl-sn-glycerol-3-phosphate acyltransferase, putative identified by match to protein family HMM PF01553	1-acyl-sn-glycerol-3-phosphate acyltransferase	1-acyl-sn-glycerol-3-phosphate acyltransferase, putative identified by match to protein family HMM PF01553; match to protein family HMM TIGR00530	1-acyl-sn-glycerol-3-phosphate acyltransferase identified by match to protein family HMM PF01553; match to protein family HMM TIGR00530	1-acyl-sn-glycerol-3-phosphate acyltransferase	probable acyltransferase	1-acylglycerol-3-phosphate O-acyltransferase	putative acyltransferase	
MYCGE00218	Segregation and condensation protein A	Segregation and condensation protein A	
MYCGE00218	Segregation and condensation protein A	Segregation and condensation protein A	
MYCGE00219	Segregation and condensation protein B	Putative chromosome segregation and condensation protein B	Segregation and condensation protein B	Segregation and condensation protein B	Putative uncharacterized protein	Putative uncharacterized protein	Hypothetical cytosolic protein	Segregation and condensation protein B	Segregation and condensation protein B	Segregation and condensation protein B	Segregation and condensation protein B	Segregation and condensation protein B	identified by match to protein family HMM PF04079; match to protein family HMM TIGR00281 transcriptional regulator, putative	Putative uncharacterized protein	Putative uncharacterized protein	Segregation and condensation protein B	Putative uncharacterized protein	hypothetical conserved protein	Segregation and condensation protein B	Segregation and condensation protein B	Segregation and condensation protein B	Segregation and condensation protein B	CDS_ID OB1827 hypothetical protein	Segregation and condensation protein B	Segregation and condensation protein B homolog	Segregation and condensation protein B	Chromosomal segregation/condensation protein	Segregation and condensation protein B	Putative uncharacterized protein	
MYCGE00220	6-phosphofructokinase	6-phosphofructokinase	6-phosphofructokinase	6-phosphofructokinase 1	6-phosphofructokinase	6-phosphofructokinase	6-phosphofructokinase	6-phosphofructokinase	6-phosphofructokinase	Pyrophosphate--fructose 6-phosphate 1- phosphotransferase	6-phosphofructokinase	6-phosphofructokinase	6-phosphofructokinase	Probable 6-phosphofructokinase 1	6-phosphofructokinase	6-phosphofructokinase	6-phosphofructokinase	6-phosphofructokinase	putative 6-phosphofructokinase	Complete genome, strain HD100; segment 10/11	6-phosphofructokinase	6-phosphofructokinase	identified by match to protein family HMM PF00365 phosphofructokinase	6-phosphofructokinase	6-phosphofructokinase	6-phosphofructokinase	6-phosphofructokinase	6-phosphofructokinase	6-phosphofructokinase	
MYCGE00220	6-phosphofructokinase	6-phosphofructokinase	6-phosphofructokinase	6-phosphofructokinase 1	6-phosphofructokinase	6-phosphofructokinase	6-phosphofructokinase	6-phosphofructokinase	6-phosphofructokinase	Pyrophosphate--fructose 6-phosphate 1- phosphotransferase	6-phosphofructokinase	6-phosphofructokinase	6-phosphofructokinase	Probable 6-phosphofructokinase 1	6-phosphofructokinase	6-phosphofructokinase	6-phosphofructokinase	6-phosphofructokinase	putative 6-phosphofructokinase	Complete genome, strain HD100; segment 10/11	6-phosphofructokinase	6-phosphofructokinase	identified by match to protein family HMM PF00365 phosphofructokinase	6-phosphofructokinase	6-phosphofructokinase	6-phosphofructokinase	6-phosphofructokinase	6-phosphofructokinase	6-phosphofructokinase	
MYCGE00221	Pyruvate kinase	DEHA2D11044p;highly similar to uniprot|P00549 Saccharomyces cerevisiae YAL038W CDC19 Pyruvate kinase or uniprot|P52489 Saccharomyces cerevisiae YOR347C PYK2 Pyruvate kinase;	Pyruvate kinase	identified by match to PFAM protein family HMM PF02887 pyruvate kinase	Pyruvate kinase	Pyruvate kinase	Pyruvate kinase	Pyk pyruvate kinase	Pyruvate kinase	Pyruvate kinase	Pyruvate kinase	Pyruvate kinase I	Pyruvate kinase	Pyruvate kinase	putative pyruvate kinase I	Pyruvate kinase	Pyruvate kinase	Pyruvate kinase I	Pyruvate kinase	Pyruvate kinase	Pyruvate kinase	Pyruvate kinase	Pyruvate kinase	Pyruvate kinase	pyruvate kinase	Pyruvate kinase	Pyruvate kinase	Pyruvate kinase	Pyruvate kinase	
MYCGE00221	Pyruvate kinase	DEHA2D11044p;highly similar to uniprot|P00549 Saccharomyces cerevisiae YAL038W CDC19 Pyruvate kinase or uniprot|P52489 Saccharomyces cerevisiae YOR347C PYK2 Pyruvate kinase;	Pyruvate kinase	identified by match to PFAM protein family HMM PF02887 pyruvate kinase	Pyruvate kinase	Pyruvate kinase	Pyruvate kinase	Pyk pyruvate kinase	Pyruvate kinase	Pyruvate kinase	Pyruvate kinase	Pyruvate kinase I	Pyruvate kinase	Pyruvate kinase	putative pyruvate kinase I	Pyruvate kinase	Pyruvate kinase	Pyruvate kinase I	Pyruvate kinase	Pyruvate kinase	Pyruvate kinase	Pyruvate kinase	Pyruvate kinase	Pyruvate kinase	pyruvate kinase	Pyruvate kinase	Pyruvate kinase	Pyruvate kinase	Pyruvate kinase	
MYCGE00221	Pyruvate kinase	DEHA2D11044p;highly similar to uniprot|P00549 Saccharomyces cerevisiae YAL038W CDC19 Pyruvate kinase or uniprot|P52489 Saccharomyces cerevisiae YOR347C PYK2 Pyruvate kinase;	Pyruvate kinase	identified by match to PFAM protein family HMM PF02887 pyruvate kinase	Pyruvate kinase	Pyruvate kinase	Pyruvate kinase	Pyk pyruvate kinase	Pyruvate kinase	Pyruvate kinase	Pyruvate kinase	Pyruvate kinase I	Pyruvate kinase	Pyruvate kinase	putative pyruvate kinase I	Pyruvate kinase	Pyruvate kinase	Pyruvate kinase I	Pyruvate kinase	Pyruvate kinase	Pyruvate kinase	Pyruvate kinase	Pyruvate kinase	Pyruvate kinase	pyruvate kinase	Pyruvate kinase	Pyruvate kinase	Pyruvate kinase	Pyruvate kinase	


MYCGE00223	Cytadherence high molecular weight protein 2	Chromosome partition protein mukB	DEHA2C08778p;similar to uniprot|P25386 Saccharomyces cerevisiae YDL058w USO1 involved intracellular protein transport;	Putative M protein	Chromosome partition protein mukB	Putative uncharacterized protein BB0512	Chromosome partition protein mukB	Chromosome partition protein mukB	Cag pathogenicity island protein	hypothetical conserved protein	Chromosome partition protein mukB	SC8F4.01c, large Ala/Glu-rich protein, len: 1326 aa; hydrophilic with strong potential for coiled-coil structure throughout. large Ala/Glu-rich protein	Chromosome partition protein mukB	Mrp protein	Putative uncharacterized protein	hypothetical protein, similar to FmtB protein	Cag island protein	Chromosome partition protein mukB	Ortholog of S. aureus MRSA252 (BX571856) SAR1841 putative surface anchored protein	hypothetical protein, similar to FmtB protein	Putative extracellular matrix binding protein	Similar to: HI1374, MUKB_HAEIN cell division protein MukB	No significant database matches putative membrane protein	Uncharacterized protein involved in chromosome partitioning MukB protein	identified by match to protein family HMM TIGR00618 exonuclease SbcC	hypothetical protein, similar to FmtB protein	putative extracellular matrix binding protein	Code: D; COG: COG3096 kinesin-like cell division protein involved in chromosome partitioning	periplakin [Source:HGNC Symbol;Acc:9273]	
MYCGE00223	Cytadherence high molecular weight protein 2	Chromosome partition protein mukB	DEHA2C08778p;similar to uniprot|P25386 Saccharomyces cerevisiae YDL058w USO1 involved intracellular protein transport;	Putative M protein	Chromosome partition protein mukB	Putative uncharacterized protein BB0512	Chromosome partition protein mukB	Chromosome partition protein mukB	Cag pathogenicity island protein	hypothetical conserved protein	Chromosome partition protein mukB	SC8F4.01c, large Ala/Glu-rich protein, len: 1326 aa; hydrophilic with strong potential for coiled-coil structure throughout. large Ala/Glu-rich protein	Chromosome partition protein mukB	Mrp protein	Putative uncharacterized protein	hypothetical protein, similar to FmtB protein	Cag island protein	Chromosome partition protein mukB	Ortholog of S. aureus MRSA252 (BX571856) SAR1841 putative surface anchored protein	hypothetical protein, similar to FmtB protein	Putative extracellular matrix binding protein	Similar to: HI1374, MUKB_HAEIN cell division protein MukB	No significant database matches putative membrane protein	Uncharacterized protein involved in chromosome partitioning MukB protein	identified by match to protein family HMM TIGR00618 exonuclease SbcC	hypothetical protein, similar to FmtB protein	putative extracellular matrix binding protein	Code: D; COG: COG3096 kinesin-like cell division protein involved in chromosome partitioning	periplakin [Source:HGNC Symbol;Acc:9273]	
MYCGE00223	Cytadherence high molecular weight protein 2	Chromosome partition protein mukB	DEHA2C08778p;similar to uniprot|P25386 Saccharomyces cerevisiae YDL058w USO1 involved intracellular protein transport;	Putative M protein	Chromosome partition protein mukB	Putative uncharacterized protein BB0512	Chromosome partition protein mukB	Chromosome partition protein mukB	Cag pathogenicity island protein	hypothetical conserved protein	Chromosome partition protein mukB	SC8F4.01c, large Ala/Glu-rich protein, len: 1326 aa; hydrophilic with strong potential for coiled-coil structure throughout. large Ala/Glu-rich protein	Chromosome partition protein mukB	Mrp protein	Putative uncharacterized protein	hypothetical protein, similar to FmtB protein	Cag island protein	Chromosome partition protein mukB	Ortholog of S. aureus MRSA252 (BX571856) SAR1841 putative surface anchored protein	hypothetical protein, similar to FmtB protein	Putative extracellular matrix binding protein	Similar to: HI1374, MUKB_HAEIN cell division protein MukB	No significant database matches putative membrane protein	Uncharacterized protein involved in chromosome partitioning MukB protein	identified by match to protein family HMM TIGR00618 exonuclease SbcC	hypothetical protein, similar to FmtB protein	putative extracellular matrix binding protein	Code: D; COG: COG3096 kinesin-like cell division protein involved in chromosome partitioning	periplakin [Source:HGNC Symbol;Acc:9273]	


MYCGE00227	Protein mraZ	Protein mraZ	Protein mraZ	Protein mraZ	Protein mraZ	Protein mraZ	Protein mraZ	Protein mraZ	Protein mraZ	Protein mraZ	Protein mraZ	Protein mraZ	Protein mraZ	Protein mraZ	Protein mraZ	Protein mraZ	Protein mraZ	Protein mraZ	Protein mraZ	Protein mraZ	Protein mraZ	Protein mraZ	Protein mraZ	Protein mraZ	Protein mraZ	Protein mraZ	Protein mraZ	Protein mraZ	Protein mraZ	
MYCGE00228	S-adenosyl-L-methionine-dependent methyltransferase mraW	S-adenosyl-L-methionine-dependent methyltransferase mraW	identified by match to TIGR protein family HMM TIGR00006 hypothetical protein	S-adenosyl-L-methionine-dependent methyltransferase mraW	S-adenosyl-L-methionine-dependent methyltransferase mraW	S-adenosyl-L-methionine-dependent methyltransferase mraW	S-adenosyl-L-methionine-dependent methyltransferase mraW	S-adenosyl-L-methionine-dependent methyltransferase mraW	S-adenosyl-L-methionine-dependent methyltransferase mraW	S-adenosyl-L-methionine-dependent methyltransferase mraW	S-adenosyl-L-methionine-dependent methyltransferase mraW	S-adenosyl-L-methionine-dependent methyltransferase mraW	S-adenosyl-L-methionine-dependent methyltransferase mraW	S-adenosyl-L-methionine-dependent methyltransferase mraW	S-adenosyl-L-methionine-dependent methyltransferase mraW	S-adenosyl-L-methionine-dependent methyltransferase mraW	S-adenosyl-L-methionine-dependent methyltransferase mraW	S-adenosyl-L-methionine-dependent methyltransferase mraW	S-adenosyl-L-methionine-dependent methyltransferase mraW	S-adenosyl-L-methionine-dependent methyltransferase mraW	S-adenosyl-L-methionine-dependent methyltransferase mraW	S-adenosyl-L-methionine-dependent methyltransferase mraW	S-adenosyl-L-methionine-dependent methyltransferase mraW	S-adenosyl-L-methionine-dependent methyltransferase mraW	Ribosomal RNA small subunit methyltransferase H	S-adenosyl-L-methionine-dependent methyltransferase mraW	S-adenosyl-L-methionine-dependent methyltransferase mraW	S-adenosyl-L-methionine-dependent methyltransferase mraW	S-adenosyl-L-methionine-dependent methyltransferase mraW	
MYCGE00229	Uncharacterized protein MG223	Putative uncharacterized protein	
MYCGE00230	Cell division protein ftsZ	Cell division protein ftsZ	Cell division protein ftsZ	Cell division protein ftsZ	Cell division protein ftsZ	identified by similarity to EGAD:17529; match to protein family HMM PF00091; match to protein family HMM PF03953; match to protein family HMM TIGR00065 cell division protein FtsZ	Cell division protein ftsZ	Ccell division protein FtsZ	cell division protein	Ortholog of S. aureus MRSA252 (BX571856) SAR1162 cell division protein FtsZ	cell division protein	cell division protein FtsZ	Similar to Bacillus subtilis cell division protein FtsZ SW:FTSZ_BACSU (P17865) (382 aa) fasta scores: E(): 2.2e-87, 69.610% id in 385 aa. Previously sequenced as Staphylococcus aureus cell division protein FtsZ SW:FTSZ_STAAU (P45498) (390 aa) fasta scores: E(): 6.5e-129, 100.000% id in 390 aa cell division protein FtsZ	identified by similarity to EGAD:17529; match to protein family HMM PF00091; match to protein family HMM PF03953; match to protein family HMM TIGR00065 cell division protein FtsZ	similar to gi|27467779|ref|NP_764416.1| [Staphylococcus epidermidis ATCC 12228], percent identity 92 in 396 aa, BLASTP E(): 0.0 cell division protein	cell division protein ftsZ identified by match to protein family HMM PF00091; match to protein family HMM PF03953; match to protein family HMM TIGR00065	cell division protein	hypothetical protein similarity to COG0206 Cell division GTPase(Evalue: 1E-138)	cell division protein FtsZ	Tubulin/FtsZ, GTPase PFAM: Tubulin/FtsZ, GTPase; Tubulin/FtsZ domain protein KEGG: gsu:GSU3063 cell division protein FtsZ	Cell division protein	cell division protein FtsZ TIGRFAM: cell division protein FtsZ PFAM: Tubulin/FtsZ GTPase; Tubulin/FtsZ domain protein KEGG: sao:SAOUHSC_01150 cell division protein FtsZ	cell division protein FtsZ TIGRFAM: cell division protein FtsZ PFAM: Tubulin/FtsZ, GTPase; Tubulin/FtsZ domain protein	Cell division protein FtsZ	Cell division protein FtsZ	Cell division protein ftsZ	Cell division protein FtsZ	Cell division protein ftsZ	Cell division protein ftsZ
[truncated: 429,465 more chars]
