# Supplementary material for: A semi-automated genome annotation comparison and integration scheme
Source: BMC Bioinformatics. 2013 Jun 1;14:172. doi: 10.1186/1471-2105-14-172 (PMC3680241; doi:10.1186/1471-2105-14-172)
Supplement: Additional file 1 — The code and datasets: file contains the python code and related datasets used in our research. We used two datasets in our research. (1). ‘pfam_mapped_dic.csv’ file contains the Pfam IDs obtained from Pfam database; (2) ‘gene_info_dic.csv’ file contains the gene symbol data obtained from Entrez gene database; (3) ‘database data’ folder contains the automated annotation results and the OMA data to run the program. [file 1471-2105-14-172-S1.zip › Additional file 1 code and datasets/database data/MYCTU to MYCTU cluster annotation.txt]

MYCTU00002	DNA polymerase III subunit beta	InterProMatches:IPR001001; Molecular Function: DNA binding (GO:0003677), Molecular Function: DNA-directed DNA polymerase activity (GO:0003887), Biological Process: DNA replication (GO:0006260), Molecular Function: 3'-5'-exonuclease activity (GO:0008408) DNA polymerase III (beta subunit)	DNA-directed DNA polymerase III beta subunit DnaN	DNA polymerase III beta-subunit	identified by sequence similarity; putative; ORF located using Blastx/Glimmer/Genemark DNA polymerase III beta chain	DNA polymerase III, beta chain	DNA polymerase III, beta subunit	DNA polymerase III subunit beta	DNA polymerase III, beta-subunit	DNA polymerase III beta clamp subunit	similar to Salmonella typhi CT18 DNA polymerase III beta-subunit DNA polymerase III beta-subunit	Similar to Haemophilus influenzae DNA polymerase III, beta chain DnaN or Hi0992 SWALL:DP3B_HAEIN (SWALL:P43744) (366 aa) fasta scores: E(): 1.1e-30, 32.25% id in 372 aa and Xanthomonas campestris DNA polymerase III beta chain DnaN or xcc0002 SWALL:AAM39321 (EMBL:AE012093) (366 aa) fasta scores: E(): 1.9e-31, 28.41% id in 366 aa DNA polymerase III, beta chain	DNA polymerase III	similar to BR0002, DNA polymerase III, beta subunit DnaN, DNA polymerase III, beta subunit	Beta subunit of DNA polymerase III	DNA polymerase III beta chain	DNA polymerase III, beta chain	DNA polymerase III beta chain	DNA polymerase III, beta chain	identified by match to PFAM protein family HMM PF00712 DNA polymerase III, beta subunit	DNA polymerase III, beta subunit protein	Putative DNA polymerase III, beta subunit	Ortholog of S. aureus MRSA252 (BX571856) SAR0002 DNA polymerase III, beta chain	DNA polymerase III, beta chain	Beta subunit of DNA polymerase III	DNA polymerase III, beta chain	best blastp match gb|AAK33147.1| (AE006472) beta subunit of DNA polymerase III [Streptococcus pyogenes M1 GAS] beta subunit of DNA polymerase III	Similar to sp|Q92I37|DP3B_RICCN sp|Q9ZDB3|DP3B_RICPR; Ortholog to ERGA_CDS_08230 DNA polymerase III, beta chain	identified by similarity to SP:P05649; match to protein family HMM PF00712; match to protein family HMM PF02767; match to protein family HMM PF02768; match to protein family HMM TIGR00663 DNA polymerase III, beta subunit	
MYCTU00003	DNA replication and repair protein recF	InterProMatches:IPR001238; DNA repair and genetic recombination,Molecular Function: single-stranded DNA binding (GO:0003697), Molecular Function: ATP binding (GO:0005524), Biological Process: DNA repair (GO:0006281) DNA repair RecF	DNA replication and repair protein RecF	identified by sequence similarity; putative; ORF located using Blastx/Glimmer/Genemark DNA replication and repair RecF protein	RecF DNA repair and genetic recombination protein	RecF protein	DNA replication and repair protein recF	IPR001238: RecF protein; IPR002017: Spectrin repeat gap repair protein	similar to Salmonella typhi CT18 recF protein recF protein	Similar to Bacillus halodurans DNA replication and repair protein RecF or bh0004 SWALL:RECF_BACHD (SWALL:Q9RC99) (371 aa) fasta scores: E(): 4.8e-34, 35.12% id in 373 aa and Clostridium acetobutylicum DNA replication and repair protein RecF or cac0004 SWALL:RECF_CLOAB (SWALL:Q97N32) (363 aa) fasta scores: E(): 1.1e-33, 32.32% id in 365 aa DNA replication and repair protein	similar to BR0003, recF protein RecF, recF protein	DNA replication and repair protein recF	DNA replication and repair protein recF	DNA replication and repair protein recF	DNA repair and genetic recombination protein	identified by match to PFAM protein family HMM PF00470 recF protein	DNA replication and repair protein recF	Ortholog of S. aureus MRSA252 (BX571856) SAR0004 DNA replication and repair protein RecF	DNA repair and genetic recombination protein	DNA replication and repair protein recF	putative DNA repair and genetic recombination protein RecF	best blastp match pir||JC4077 recF protein - Streptococcus pyogenes recF protein	Similar to sp|Q9ZEB6|RECF_RICPR sp|Q92JN5|RECF_RICCN; Ortholog to ERGA_CDS_00420 DNA replication and repair protein recF	identified by similarity to SP:P05651; match to protein family HMM PF02463; match to protein family HMM TIGR00611 DNA replication and repair protein RecF	Evidence 2a : Function of homologous gene experimentally demonstrated in an other organism; Product type e : enzyme DNA replication, recombinaison and repair protein	COG1195 RecF recombinational DNA repair ATPase (RecF pathway) RECF protein	DNA replication and repair protein recF	Recombination protein RecF	RecF pathway; COG1195 recombinational DNA repair ATPase	
MYCTU00004	UPF0232 protein Rv0004/MT0004	hypothetical protein	conserved hypothetical protein	Hypothetical protein	conserved hypothetical protein identified by match to protein family HMM PF05258	Hypothetical protein	protein of unknown function DUF721 PFAM: protein of unknown function DUF721 KEGG: nfa:nfa40 hypothetical protein	protein of unknown function DUF721 PFAM: protein of unknown function DUF721 KEGG: sma:SAV4320 hypothetical protein	protein of unknown function DUF721 PFAM: protein of unknown function DUF721 KEGG: mmc:Mmcs_0005 protein of unknown function DUF721	conserved protein Detected in the cytoplasmic fraction by 2D-LC- MS/MS. cytoplasmic protein	conserved hypothetical protein Mapped to H37Rv Rv0004	Hypothetical protein BCG_0004	protein of unknown function DUF721 PFAM: protein of unknown function DUF721 KEGG: mmc:Mmcs_0005 protein of unknown function DUF721	Hypothetical protein	Hypothetical protein	conserved hypothetical protein Evidence 4 : Homologs of previously reported genes of unknown function	Putative uncharacterized protein	Hypothetical protein	Putative uncharacterized protein	protein of unknown function DUF721 PFAM: protein of unknown function DUF721 KEGG: mmc:Mmcs_0005 protein of unknown function DUF721	Putative uncharacterized protein	Hypothetical protein	Putative uncharacterized protein	Putative uncharacterized protein	Putative uncharacterized protein	Putative uncharacterized protein	protein of unknown function DUF721 PFAM: protein of unknown function DUF721 KEGG: mva:Mvan_0005 protein of unknown function DUF721	Putative uncharacterized protein	Putative uncharacterized protein	
MYCTU00005	DNA gyrase subunit B	InterProMatches:IPR000565; initation of replication cycle and DNA elongation,Molecular Function: DNA binding (GO:0003677), Molecular Function: DNA topoisomerase (ATP-hydrolyzing) activity (GO:0003918), Molecular Function: ATP binding (GO:0005524), Biological Process: DNA metabolism (GO:0006259), Biological Process: DNA topological DNA gyrase (subunit B)	DNA gyrase subunit B	DNA gyrase subunit B	identified by sequence similarity; putative; ORF located using Blastx/Glimmer/Genemark DNA gyrase subunit B	DNA gyrase subunit B	DNA gyrase, subunit B	DNA gyrase subunit B	IPR000565: DNA gyrase, subunit B; IPR001241: DNA topoisomerase II; IPR002288: DNA gyrase, subunit B, C-terminal DNA gyrase, subunit B (type II topoisomerase)	DNA gyrase, topoisomerase II, B subunit, GyrB	similar to Salmonella typhi CT18 DNA gyrase subunit B DNA gyrase subunit B	Similar to Escherichia coli, Escherichia coli O157:H7, and Shigella flexneri DNA gyrase subunit B SWALL:GYRB_ECOLI (SWALL:P06982) (803 aa) fasta scores: E(): 1.2e-103, 48.6% id in 823 aa and Rickettsia prowazekii DNA gyrase subunit B GyrB or rp580 SWALL:GYRB_RICPR (SWALL:Q9ZCX2) (807 aa) fasta scores: E(): 4.2e-130, 45.08% id in 814 aa DNA gyrase subunit B	DNA gyrase subunit B	similar to BR0125, DNA gyrase, B subunit GyrB, DNA gyrase, B subunit	DNA gyrase subunit B	DNA gyrase subunit B	DNA gyrase subunit B	DNA gyrase subunit B	DNA gyrase subunit B	identified by match to PFAM protein family HMM PF00204 DNA gyrase, B subunit	DNA gyrase subunit B	DNA gyrase subunit B	Ortholog of S. aureus MRSA252 (BX571856) SAR0005 DNA gyrase subunit B	DNA gyrase, subunit B	DNA gyrase subunit B	DNA gyrase subunit B	DNA gyrase, subunit B	best blastp match gb|AAK33677.1| (AE006524) putative DNA gyrase, subunit B [Streptococcus pyogenes M1 GAS] putative DNA gyrase, subunit B	Similar to sp|Q92H87|GYRB_RICCN sp|Q9ZCX2|GYRB_RICPR; Ortholog to ERGA_CDS_04380 DNA gyrase subunit B	
MYCTU00006	DNA gyrase subunit A	InterProMatches:IPR005743; initation of replication cycle and DNA elongation, Molecular Function: DNA binding (GO:0003677), Molecular Function: DNA topoisomerase (ATP-hydrolyzing) activity (GO:0003918), Cellular Component: chromosome (GO:0005694), Biological Process: DNA topological change (GO:0006265), Biological Process: DNA unwinding DNA gyrase (subunit A)	DNA gyrase subunit A	DNA gyrase subunit A	identified by sequence similarity; putative; ORF located using Blastx/Glimmer/Genemark DNA gyrase subunit A	DNA gyrase subunit A	DNA gyrase subunit A	DNA gyrase subunit A	IPR002205: DNA gyrase/topoisomerase IV, subunit A DNA gyrase, subunit A, type II topoisomerase	DNA gyrase, topoisomerase II A subunit, GyrA	similar to Salmonella typhi CT18 DNA gyrase subunit A DNA gyrase subunit A	Similar to Bacillus subtilis DNA gyrase subunit a GyrA or NalA or CafB SWALL:GYRA_BACSU (SWALL:P05653) (821 aa) fasta scores: E(): 4e-147, 46.86% id in 813 aa and Clostridium acetobutylicum DNA gyrase subunit A GyrA or cac0007 SWALL:GYRA_CLOAB (SWALL:P94605) (830 aa) fasta scores: E(): 8.8e-152, 47.39% id in 825 aa DNA gyrase subunit A	DNA gyrase	similar to BR1097, DNA gyrase, A subunit GyrA, DNA gyrase, A subunit	DNA gyrase A subunit	DNA gyrase subunit A	DNA gyrase subunit a	DNA gyrase subunit A	DNA gyrase subunit A	identified by match to PFAM protein family HMM PF00521 DNA gyrase, A subunit	DNA gyrase subunit A	DNA gyrase subunit A	Ortholog of S. aureus MRSA252 (BX571856) SAR0006 DNA gyrase subunit A	DNA gyrase, subunit A	DNA gyrase subunit A	DNA gyrase subunit A	DNA gyrase/topoisomerase IV, subunit A	best blastp match gb|AAF63266.1| (AF220945) DNA gyrase A subunit [Streptococcus pyogenes] DNA gyrase A subunit	Similar to sp|Q92IZ6|GYRA_RICCN sp|P41080|GYRA_RICPR; Ortholog to ERGA_CDS_02420 DNA gyrase subunit A	
MYCTU00007	Uncharacterized protein Rv0007/MT0007	putative membrane protein	hypothetical protein	Hypothetical protein	conserved hypothetical protein	conserved hypothetical protein KEGG: mmc:Mmcs_0008 hypothetical protein	conserved hypothetical membrane protein membrane protein	hypothetical protein similar to conserved membrane protein Mapped to H37Rv Rv0007	Possible conserved membrane protein	conserved hypothetical protein KEGG: mmc:Mmcs_0008 hypothetical protein	Hypothetical protein	Putative integral membrane protein	Putative conserved membrane protein	conserved hypothetical protein KEGG: mmc:Mmcs_0008 hypothetical protein	Putative uncharacterized protein	conserved hypothetical protein KEGG: mva:Mvan_0008 conserved hypothetical protein	Putative uncharacterized protein	Conserved hypothetical membrane protein	Putative uncharacterized protein	Putative membrane protein	Putative uncharacterized protein	Putative integral membrane protein	putative FHA domain containing protein KEGG: hypothetical protein	Putative uncharacterized protein	Permease of the major facilitator superfamily	Putative uncharacterized protein	
MYCTU00007	Uncharacterized protein Rv0007/MT0007	putative membrane protein	hypothetical protein	Hypothetical protein	conserved hypothetical protein	conserved hypothetical protein KEGG: mmc:Mmcs_0008 hypothetical protein	conserved hypothetical membrane protein membrane protein	hypothetical protein similar to conserved membrane protein Mapped to H37Rv Rv0007	Possible conserved membrane protein	conserved hypothetical protein KEGG: mmc:Mmcs_0008 hypothetical protein	Hypothetical protein	Putative integral membrane protein	Putative conserved membrane protein	conserved hypothetical protein KEGG: mmc:Mmcs_0008 hypothetical protein	Putative uncharacterized protein	conserved hypothetical protein KEGG: mva:Mvan_0008 conserved hypothetical protein	Putative uncharacterized protein	Conserved hypothetical membrane protein	Putative uncharacterized protein	Putative membrane protein	Putative uncharacterized protein	Putative integral membrane protein	putative FHA domain containing protein KEGG: hypothetical protein	Putative uncharacterized protein	Permease of the major facilitator superfamily	Putative uncharacterized protein	


MYCTU00008	Uncharacterized protein Rv0008c/MT0010	Putative membrane protein	conserved hypothetical protein	putative membrane protein KEGG: mbo:Mb0008c possible membrane protein	conserved hypothetical protein cytoplasmic protein	hypothetical protein similar to membrane protein Mapped to H37Rv Rv0008c	Possible membrane protein	conserved hypothetical protein KEGG: mmc:Mmcs_0009 hypothetical protein	Hypothetical protein	Putative membrane protein	conserved hypothetical protein KEGG: mmc:Mmcs_0009 hypothetical protein	putative membrane protein KEGG: mva:Mvan_0016 putative membrane protein	Putative uncharacterized protein	Putative uncharacterized protein	pseudo	
MYCTU00009	Probable peptidyl-prolyl cis-trans isomerase A	identified by sequence similarity; putative; ORF located using Blastx/Glimmer/Genemark peptidyl-prolyl cis-trans isomerase	Peptidyl-prolyl cis-trans isomerase	IPR002130: Peptidyl-prolyl cis-trans isomerase, cyclophilin type peptidyl-prolyl cis-trans isomerase B (rotamase B)	similar to Salmonella typhi CT18 peptidyl-prolyl cis-trans isomerase B peptidyl-prolyl cis-trans isomerase B	Peptidyl-prolyl cis-trans isomerase	peptidyl-prolyl cis-trans isomerase homologue	Peptidyl-prolyl cis-trans isomerase	Putative peptidyl-prolyl cis-trans isomerase B	Ortholog of S. aureus MRSA252 (BX571856) SAR0916 putative cyclophilin type peptidyl-prolyl cis-trans isomerase	peptidyl-prolyl cis-trans isomerase homologue	Putative cyclophilin-type protein	Cyclophilin-type peptidyl-prolyl cis-trans isomerase	best blastp match gb|AAK33471.1| (AE006505) putative cyclophilin-type protein [Streptococcus pyogenes M1 GAS] putative cyclophilin-type protein	Evidence 1 : Function experimentally demonstrated in the studied organism; PubMedId : 7948017; Product type e : enzyme peptidyl-prolyl cis-trans isomerase precursor (PPIase) (Rotamase)	Putative Peptidyl-prolyl cis-trans isomerase	Peptidyl-prolyl cis-trans isomerase (rotamase) - cyclophilin family PpiB protein	Peptidyl-prolyl cis-trans isomerase (rotamase), cyclophilin family	Peptidyl-prolyl cis-trans isomerase	Peptidyl-prolyl cis-trans isomerase precursor (PPIase)	peptidyl-prolyl cis-trans isomerase	peptidyl-prolyl cis-trans isomerase B	peptidyl-prolyl cis-trans isomerase	peptidyl-prolyl cis-trans isomerase	identified by match to protein family HMM PF00160 peptidyl-prolyl cis-trans isomerase B	identified by match to protein family HMM PF00160 peptidyl-prolyl cis-trans isomerase B	Peptidylprolyl isomerase	Peptidyl-prolyl cis-trans isomerase, cyclophilin type	Similar to Caenorhabditis elegans putative cyclophilin isoform 10, peptidyl-prolyl cis-trans isomerase 10, CYP-10 SW:CYPA_CAEEL (P52017) (147 aa) fasta scores: E(): 8.2e-17, 42.105% id in 171 aa, and to Lactococcus lactis putative peptidyl-prolyl cis-trans isomerase PpiB TR:Q9CH46 (EMBL:AE006323) (196 aa) fasta scores: E(): 7.7e-43, 60.204% id in 196 aa putative cyclophilin type peptidyl-prolyl cis-trans isomerase	
MYCTU00010	Uncharacterized protein Rv0010c/MT0013	Hypothetical protein precursor	conserved hypothetical protein	conserved hypothetical protein KEGG: mmc:Mmcs_0011 hypothetical protein	conserved hypothetical membrane protein membrane protein	hypothetical protein similar to conserved membrane protein Mapped to H37Rv Rv0010c	Probable conserved membrane protein	conserved hypothetical protein KEGG: mmc:Mmcs_0011 hypothetical protein	Hypothetical protein	Putative uncharacterized protein	Putative conserved membrane protein	conserved hypothetical protein KEGG: mmc:Mmcs_0011 hypothetical protein	Hypothetical protein	conserved hypothetical protein KEGG: mva:Mvan_0018 conserved hypothetical protein	Putative uncharacterized protein	Conserved hypothetical membrane protein	Putative uncharacterized protein	Putative membrane protein	Hypothetical membrane protein	Putative uncharacterized protein	Putative uncharacterized protein	Putative uncharacterized protein	
MYCTU00010	Uncharacterized protein Rv0010c/MT0013	Hypothetical protein precursor	conserved hypothetical protein	conserved hypothetical protein KEGG: mmc:Mmcs_0011 hypothetical protein	conserved hypothetical membrane protein membrane protein	hypothetical protein similar to conserved membrane protein Mapped to H37Rv Rv0010c	Probable conserved membrane protein	conserved hypothetical protein KEGG: mmc:Mmcs_0011 hypothetical protein	Hypothetical protein	Putative uncharacterized protein	Putative conserved membrane protein	conserved hypothetical protein KEGG: mmc:Mmcs_0011 hypothetical protein	Hypothetical protein	conserved hypothetical protein KEGG: mva:Mvan_0018 conserved hypothetical protein	Putative uncharacterized protein	Conserved hypothetical membrane protein	Putative uncharacterized protein	Putative membrane protein	Hypothetical membrane protein	Putative uncharacterized protein	Putative uncharacterized protein	Putative uncharacterized protein	
MYCTU00011	UPF0233 membrane protein Rv0011c/MT0014	hypothetical protein	Hypothetical protein precursor	membrane protein identified by match to protein family HMM PF06781	protein of unknown function UPF0233 PFAM: protein of unknown function UPF0233 KEGG: lxx:Lxx00180 hypothetical protein	protein of unknown function UPF0233 PFAM: protein of unknown function UPF0233 KEGG: mmc:Mmcs_0012 protein of unknown function UPF0233	conserved hypothetical membrane protein membrane protein	hypothetical protein similar to conserved transmembrane protein Mapped to H37Rv Rv0011c	Probable conserved transmembrane protein	protein of unknown function UPF0233 PFAM: protein of unknown function UPF0233 KEGG: mmc:Mmcs_0012 protein of unknown function UPF0233	Hypothetical protein	Putative membrane protein	Putative uncharacterized protein	Putative uncharacterized protein	protein of unknown function UPF0233 PFAM: protein of unknown function UPF0233 KEGG: mmc:Mmcs_0012 protein of unknown function UPF0233	Hypothetical protein	Putative uncharacterized protein	protein of unknown function UPF0233 PFAM: protein of unknown function UPF0233 KEGG: mva:Mvan_0019 protein of unknown function UPF0233	Conserved hypothetical membrane protein	Putative uncharacterized protein	Conserved hypothetical membrane protein	Putative uncharacterized protein	Putative uncharacterized protein	Hypothetical membrane protein	Putative uncharacterized protein	UPF0233 membrane protein cauri_0028	Putative uncharacterized protein	Uncharacterised protein family	Putative uncharacterized protein	
MYCTU00012	PROBABLE CONSERVED MEMBRANE PROTEIN	identified by match to protein family HMM PF05949 conserved hypothetical protein	Hypothetical protein	conserved hypothetical protein identified by match to protein family HMM PF05949	Hypothetical protein precursor	hypothetical protein Orthologue of BL0592	protein of unknown function DUF881 PFAM: protein of unknown function DUF881 KEGG: pac:PPA0183 membrane spanning protein DUF881	protein of unknown function DUF881 PFAM: protein of unknown function DUF881 KEGG: mmc:Mmcs_0013 protein of unknown function DUF881	conserved hypothetical membrane protein membrane protein	hypothetical protein similar to conserved membrane protein Mapped to H37Rv Rv0012	Probable conserved membrane protein	protein of unknown function DUF881 PFAM: protein of unknown function DUF881 KEGG: mmc:Mmcs_0013 protein of unknown function DUF881	Hypothetical protein	Hypothetical protein	Hypothetical protein	Putative uncharacterized protein	Putative conserved membrane protein	protein of unknown function DUF881 PFAM: protein of unknown function DUF881 KEGG: mmc:Mmcs_0013 protein of unknown function DUF881	Putative uncharacterized protein precursor	Putative uncharacterized protein precursor	Putative uncharacterized protein	protein of unknown function DUF881 PFAM: protein of unknown function DUF881 KEGG: mva:Mvan_0020 protein of unknown function DUF881	Putative uncharacterized protein	Putative uncharacterized protein	Putative uncharacterized protein	Putative uncharacterized protein precursor	Putative uncharacterized protein	Conserved hypothetical membrane protein	Putative uncharacterized protein	
MYCTU00014	Serine/threonine-protein kinase pknB	InterProMatches:IPR008271, IPR000719; Molecular Function: protein serine/threonine kinase activity (GO:0004674), Biological Process: protein amino acid phosphorylation (GO:0006468), Molecular Function: protein kinase activity (GO:0004672), Molecular Function: ATP binding (GO:0005524), Biologic protein kinase PrkC	serine/threonine protein kinase	serine-threonine protein kinase	Probable serine/threonine-protein kinase pknB	Putative uncharacterized protein gbs0307	hypothetical protein, similar to protein kinase	identified by match to PFAM protein family HMM PF00069 serine/threonine protein kinase	Ortholog of S. aureus MRSA252 (BX571856) SAR1196 serine/threonine-protein kinase	protein kinase	Putative uncharacterized protein	best blastp match gb|AAK34396.1| (AE006594) putative protein kinase [Streptococcus pyogenes M1 GAS] putative protein kinase	identified by match to protein family HMM PF00069; match to protein family HMM PF03793 protein kinase, putative	Putative Eukaryotic-type serine/threonine kinase	protein kinase	serine/threonine protein kinase	serine/threonine protein kinase PknB	hypothetical protein, similar to protein kinase	N-terminus is similar to N-terminal region of Myxococcus xanthus serine/threonine-protein kinase Pkn1 SW:PKN1_MYXXA (P33973) (693 aa) fasta scores: E(): 8.5e-23, 34.317% id in 271 aa. Previously sequenced as Staphylococcus aureus protein kinase PknB TR:Q9KX10 (EMBL:Y13639) (388 aa) fasta scores: E(): 7e-131, 100.000% id in 388 aa serine/threonine-protein kinase	Tyrosine protein kinase:Serine/threonine protein kinase:PASTA	identified by similarity to GB:AAL58474.1; match to protein family HMM PF00069; match to protein family HMM PF03793 serine/threonine protein kinase Stk1	serine/threonine protein kinase	similar to gi|27467813|ref|NP_764450.1| [Staphylococcus epidermidis ATCC 12228], percent identity 61 in 688 aa, BLASTP E(): 0.0 putative protein kinase	identified by similarity to SP:Q8R9T6; match to protein family HMM PF00069; match to protein family HMM PF03793 putative serine/threonine protein kinase	Putative serine/threonine protein kinase	protein kinase identified by match to protein family HMM PF00069; match to protein family HMM PF03793	protein kinase	Serine/threonine protein kinase deleted EC_number 2.7.1.37	
MYCTU00013	Glutamine amidotransferase, class I	InterProMatches:IPR006221; Molecular Function: anthranilate synthase activity (GO:0004049), Biological Process: metabolism (GO:0008152) para-aminobenzoate synthase glutamine amidotransferase (subunit B) and anthranilate synthase (subunit II)	para-aminobenzoate synthases component II	Para-aminobenzoate synthase, glutamine amidotransferase component II	identified by sequence similarity; putative; ORF located using Blastx/Glimmer/Genemark anthranilate synthase component II	Anthranilate synthase component II	IPR000991: Glutamine amidotransferase class-I; IPR001317: Carbamoyl-phosphate synthase, GATase domain; IPR001680: G-protein beta WD-40 repeat;IPR006220: Anthranilate synthase component II/delta crystallin;IPR006221: Glutamine amidotransferase of anthranilate synthase p-aminobenzoate synthetase, component II	similar to Salmonella typhi CT18 para-aminobenzoate synthase, glutamine amidotransferase component II para-aminobenzoate synthase, glutamine amidotransferase component II	Para-aminobenzoate synthase glutamine amidotransferase component II	Anthranilate synthase component II	identified by match to PFAM protein family HMM PF00117 anthranilate synthase component II	Para-aminobenzoate synthase glutamine amidotransferase compon...	Putative anthranilate synthase component II	Anthranilate synthase component II	CONTAINS 1 TYPE-1 GLUTAMINE AMIDOTRANSFERASE DOMAIN Citation: Kaplan and Nichols (1983) J. Mol. Biol.  168:451-468; Tran et al. (1990) J. Bacteriol. 172:397-410 para-aminobenzoate synthase component II	best blastp match gb|AAK34676.1| (AE006622) anthranilate synthase component II [Streptococcus pyogenes M1 GAS] anthranilate synthase component II	Evidence 1 : Function experimentally demonstrated in the studied organism; PubMedId : 6599977; Product type e : enzyme anthranilate synthase component II (Glutamine amido-transferase)	Anthranilate synthase component II	Anthranilate synthase component II (glutamine amido-transferase)	glutamine amidotransferase; COG0512 anthranilate/para-aminobenzoate synthases component II	para-aminobenzoate synthase glutamine amidotransferase component II anthranilate synthase component II	Similar to Pseudomonas aeruginosa anthranilate synthase component ii trpg or pa0649 SWALL:TRPG_PSEAE (SWALL:P20576) (201 aa) fasta scores: E(): 4.2e-29, 45.31% id in 192 aa and to Escherichia coli para-aminobenzoate synthase glutamine amidotransferase component II PabA or B3360 SWALL:PABA_ECOLI (SWALL:P00903) (187 aa) fasta scores: E(): 5.9e-30, 47.59% id in 187 aa, and to Burkholderia multivorans anthranilate synthase component II TrpG SWALL:Q845Y0 (EMBL:AB091305) (195 aa) fasta scores: E(): 8e-31, 47.87% id in 188 aa glutamine amidotransferase	Anthranilate synthase, component II	Similar to Streptomyces coelicolor putative glutamine amidotransferase SCO3851 or SCH69.21c SWALL:Q9XA13 (EMBL:AL079308) (212 aa) fasta scores: E(): 1.8e-29, 43.68% id in 206 aa, and to Escherichia coli para-aminobenzoate synthase glutamine amidotransferase component II PabA or b3360 SWALL:PABA_ECOLI (SWALL:P00903) (187 aa) fasta scores: E(): 5e-24, 41.48% id in 188 aa putative glutamine amidotransferase	Para-aminobenzoate synthase glutamine amidotransferase component II	Anthranilate synthase (Component II)	anthranilate synthase component II	identified by similarity to PIR:A01122; match to protein family HMM PF00117; match to protein family HMM TIGR00566 anthranilate synthase component II	anthranilate synthase component II	
MYCTU00015	Probable serine/threonine-protein kinase pknA	LmjF10.0200, predicted protein, len = 408 aa, possibly map kinase; predicted pI = 6.5100; reasonable similarity to many map kinase proteins; contains Protein kinase domain (pfam:PF00069;1e-66;codon 23-319) mitogen-activated protein kinase, putative map kinase-like protein	Tyrosine protein kinase:Serine/threonine protein kinase	Serine/Threonine protein kinase	serine/threonine protein kinase identified by similarity to SP:P54738; match to protein family HMM PF00069	transcript_id=ENSOCUT00000006345	serine/threonine protein kinase	Serine/Threonine protein kinase	transcript_id=ENSETET00000015413	transcript_id=ENSGACT00000003727	Serine/threonine protein kinase	transcript_id=ENSEEUT00000007765	serine/threonine protein kinases Drp72 identified by match to protein family HMM PF00069	Protein kinase	putative serine/threonine protein kinase PutativeSerine/threonine-protein kinase (EC 2.7.11.1) (NimA-related protein kinase 4) (Serine/threonine protein kinase 2). Seems to act exclusively upon threonine residues. Pfam: Protein kinase domain Family membership	serine/threonine protein kinase PFAM: protein kinase; GAF domain protein SMART: tyrosine protein kinase; serine/threonine protein kinase KEGG: gvi:gll1816 two-component sensor histidine kinase	protein kinase PFAM: protein kinase SMART: tyrosine protein kinase; serine/threonine protein kinase KEGG: mmc:Mmcs_0016 serine/threonine protein kinase	serine/threonine-protein kinase a PknA membrane protein involved in signal transduction (via phosphorylation) thought to regulate morphological changes associated with cell division/differentiation process. phosphorylates at serine and threonine residues [catalytic activity: ATP + a protein = ADP + a phosphoprotein]	transmembrane serine/threonine-protein kinase A pknA Mapped to H37Rv Rv0015c	Transmembrane serine/threonine-protein kinase A pknA	map kinase-like protein mitogen-activated protein kinase, putative	protein kinase PFAM: protein kinase SMART: tyrosine protein kinase; serine/threonine protein kinase KEGG: mmc:Mmcs_0016 serine/threonine protein kinase	Serine-threonine kinase Stk1 Evidence 2a : Function of homologous gene experimentally demonstrated in an other organism; PubMedId : 10542161; Product type e : enzyme	Protein kinase	Serine/threonine protein kinase Sporulation-specific protein 1 Serine/threonine protein kinase dispensable for mitosis, involved in middle/late stage of meiosis, required for spore wall formation; go_function: protein kinase activity; ATP binding; go_process: protein amino acid phosphorylation	map kinase-like protein mitogen-activated protein kinase, putative previous systematic id LinJ10.0090	Serine/threonine protein kinase PknA	Serine/threonine protein kinase	protein kinase PFAM: protein kinase SMART: tyrosine protein kinase; serine/threonine protein kinase KEGG: mmc:Mmcs_0016 serine/threonine protein kinase	
MYCTU00016	Penicillin-binding protein A	Penicillin-binding protein 2	Similar to Escherichia coli, Escherichia coli O6, and Escherichia coli O157:H7 penicillin-binding protein 2 MrdA or PbpA or B0635 or C0726 or Z0781 or ECS0673 SWALL:PBP2_ECOLI (SWALL:P08150) (633 aa) fasta scores: E(): 1.2e-34, 28.77% id in 636 aa, and to previously sequenced Bacteroides fragilis penicillin-binding protein 2 PbpA SWALL:Q7WRT4 (EMBL:AJ544243) (618 aa) fasta scores: E(): 0, 99.83% id in 618 aa putative penicillin-binding protein 2	Similar to Streptomyces griseus PbpA SWALL:Q9L656 (EMBL:AF241575) (485 aa) fasta scores: E(): 1.3e-40, 33.47% id in 487 aa putative penicillin-binding protein	putative penicillin-binding protein 2	Penicillin-binding protein, transpeptidase	penicillin-binding protein 2 identified by match to protein family HMM PF00905; match to protein family HMM PF03717	Peptidoglycan glycosyltransferase	Peptidoglycan glycosyltransferase	Penicillin-binding protein	Cell division protein FtsI/penicillin-binding protein 2 COG0768	Peptidoglycan glycosyltransferase PFAM: penicillin-binding protein, transpeptidase KEGG: tte:TTE1967 cell division protein FtsI/penicillin-binding protein 2	Penicillin binding protein transpeptidase domain protein identified by match to protein family HMM PF00905	cell division protein FtsI/penicillin-binding protein 2	Cell elongation specific D,D-transpeptidase	hypothetical protein similarity to COG0768 Cell division protein FtsI/penicillin-binding protein 2(Evalue: 8E-52)	Peptidoglycan glycosyltransferase precursor	PbpA protein identified by match to protein family HMM PF00905	probable penicillin binding protein transpeptidase COG family: cell division proteinFtsI_penicillin-binding protein 2 Orthologue of BL0587 PFAM_ID:Transpeptidase	Peptidoglycan glycosyltransferase PFAM: penicillin-binding protein, transpeptidase; Penicillin-binding protein, dimerisation domain KEGG: rru:Rru_A0473 peptidoglycan glycosyltransferase	Peptidoglycan glycosyltransferase PFAM: penicillin-binding protein, transpeptidase KEGG: lxx:Lxx00230 penicillin binding protein, transpeptidase domain	Peptidoglycan glycosyltransferase PFAM: penicillin-binding protein, transpeptidase KEGG: fra:Francci3_4434 peptidoglycan glycosyltransferase	penicillin-binding protein, transpeptidase PFAM: penicillin-binding protein, transpeptidase KEGG: mmc:Mmcs_0017 peptidoglycan glycosyltransferase	penicillin-binding protein, transpeptidase PFAM: penicillin-binding protein, transpeptidase KEGG: gme:Gmet_2778 penicillin-binding protein, transpeptidase	Peptidoglycan glycosyltransferase	penicillin-binding protein PbpA membrane protein involved in peptidoglycan synthesis (at the final stages) cell wall formation; PbpA is supposed to be responsible for the determination of the rod shape of the cell. its synthesizes cross-linked peptidoglycan from lipid intermediates.	penicillin-binding protein pbpA Mapped to H37Rv Rv0016c	Probable penicillin-binding protein pbpA	Peptidoglycan glycosyltransferase PFAM: penicillin-binding protein, transpeptidase KEGG: mmc:Mmcs_0017 peptidoglycan glycosyltransferase	
MYCTU00017	Probable cell division protein ftsW	Similar to Streptomyces coelicolor putative FtsW/RodA/SpoVE family cell cycle protein SCO3846 or SCH69.16 SWALL:Q9XA18 (EMBL:AL079308) (479 aa) fasta scores: E(): 6.7e-49, 38.46% id in 442 aa, and to Bacillus subtilis stage V sporulation protein E SpoVE SWALL:SP5E_BACSU (SWALL:P07373) (366 aa) fasta scores: E(): 6.2e-21, 30.13% id in 365 aa putative FtsW/RodA/SpoVE family cell cycle protein	cell division protein RodA	cell cycle protein	cell cycle protein PFAM: cell cycle protein KEGG: mbo:Mb0017c probable cell division protein RodA	hypothetical protein similarity to COG0772 Bacterial cell division membrane protein(Evalue: 2E-75)	cell cycle protein, FtsW/RodA/SpoVE family identified by match to protein family HMM PF01098	Cell cycle protein precursor	cell cycle protein, FtsW/RodA/SpoVE family identified by match to protein family HMM PF01098	cell cycle protein, FtsW/RodA/SpoVE family protein identified by match to protein family HMM PF01098	Cell cycle protein precursor	protein involved in cell wall formation and stabilization of the FtsZ ring during cell division COG family: bacterial cell divisionmembrane protein Orthologue of BL0586 PFAM_ID: FTSW_RODA_SPOVE	cell cycle protein PFAM: cell cycle protein KEGG: lxx:Lxx00240 cell division membrane protein	cell cycle protein PFAM: cell cycle protein KEGG: nfa:nfa830 putative cell division protein	cell cycle protein PFAM: cell cycle protein KEGG: mmc:Mmcs_0018 cell cycle protein	Cell cycle protein	cell division protein RodA membrane protein this is a septum-peptidoglycan biosynthetic protein, involved in cell wall formation.  plays a role in the stabilization of the FtsZ ring during cell division.	cell division protein rodA Mapped to H37Rv Rv0017c	Probable cell division protein rodA	cell cycle protein PFAM: cell cycle protein KEGG: mmc:Mmcs_0018 cell cycle protein	Hypothetical protein	Cell cycle protein, FtsW/RodA/SpoVE family protein	putative cell division protein ftsW Evidence 3 : Function proposed based on presence of conserved amino acid motif, structural feature or limited homology; Product type e : enzyme	Probable cell division protein	Putative cell division protein FtsW	Cell division protein FtsA	cell cycle protein PFAM: cell cycle protein KEGG: mmc:Mmcs_0018 cell cycle protein	Putative cell division membrane protein	Putative cell division protein	
MYCTU00018	PP2C-family Ser/Thr phosphatase	Protein phosphatase 2C-like	Protein serine/threonine phosphatases	protein serine/threonine phosphatases	Protein serine/threonine phosphatases	protein phosphatase 2C identified by match to protein family HMM PF00481	Protein phosphatase 2C domain protein precursor	protein serine/threonine phosphatases PFAM: protein phosphatase 2C domain protein KEGG: mpa:MAP0021c Ppp	protein phosphatase 2C domain protein PFAM: protein phosphatase 2C domain protein KEGG: mmc:Mmcs_0019 protein serine/threonine phosphatases	serine/threonine phosphatase PstP Detected in the membrane fraction by proteomics (LC- MS/MS) Also detected in the cytoplasmic fraction by 2D-LC- MS/MS. membrane protein involved in regulation (using dephosphorylation of a specific phosphorylated substrate)	serine/threonine phosphatase ppp Mapped to H37Rv Rv0018c	Serine/threonine phosphatase PPP	protein phosphatase 2C domain protein PFAM: protein phosphatase 2C domain protein KEGG: mmc:Mmcs_0019 protein serine/threonine phosphatases	Hypothetical protein	Protein phosphatase 2C	Serine/threonine specific protein phosphatase. Evidence 2b : Function of strongly homologous gene; PubMedId : 9130712; Product type e : enzyme	Probable phosphoprotein phosphatase	Protein phosphatase-domain	Putative serine/threonine phosphatase Ppp	protein phosphatase 2C domain protein PFAM: protein phosphatase 2C domain protein KEGG: mmc:Mmcs_0019 protein serine/threonine phosphatases	Protein serine/threonine phosphatases	Phosphoprotein phosphatase	Putative uncharacterized protein	Protein serine/threonine phosphatase	protein phosphatase 2C domain protein PFAM: protein phosphatase 2C domain protein KEGG: mva:Mvan_0027 protein phosphatase 2C domain protein	Protein phosphatase 2C domain protein	Protein serine/threonine phosphatase	Serine/threonine phosphatase PstP	Protein serine/threonine phosphatase	
MYCTU00019	Putative uncharacterized protein	Similar to Corynebacterium glutamicum FHA-domain-containing proteins cgl0046 SWALL:Q8NU93 (EMBL:AP005274) (154 aa) fasta scores: E(): 3.9e-10, 29.67% id in 155 aa putative secreted protein	conserved hypothetical protein	FHA domain protein	FHA domain containing protein	FHA domain containing protein PFAM: Forkhead-associated KEGG: fra:Francci3_4431 FHA domain containing protein	hypothetical protein similarity to COG1716 FHA-domain-containing proteins	FHA domain containing protein	FHA domain protein identified by match to protein family HMM PF00498	Forkhead-associated protein	hypothetical protein COG family: FHA-domain-containing proteins Orthologue of BL0584 PFAM_ID: FHA	FHA domain containing protein PFAM: Forkhead-associated protein KEGG: fra:Francci3_4431 FHA domain containing protein	FHA domain containing protein PFAM: Forkhead-associated protein KEGG: tfu:Tfu_3061 FHA domain protein	FHA domain containing protein PFAM: Forkhead-associated protein KEGG: mmc:Mmcs_0020 FHA domain containing protein	FHA domain containing protein	conserved hypothetical membrane protein Detected in the membrane fraction by proteomics (LC- MS/MS) membrane protein	conserved hypothetical protein Mapped to H37Rv Rv0019c	Hypothetical protein BCG_0049c	FHA domain containing protein PFAM: Forkhead-associated protein KEGG: mmc:Mmcs_0020 FHA domain containing protein	Hypothetical protein	FHA domain protein	conserved hypothetical protein Evidence 4 : Homologs of previously reported genes of unknown function	Putative uncharacterized protein	Putative FHA domain protein	Putative uncharacterized protein	FHA domain containing protein PFAM: Forkhead-associated protein KEGG: mmc:Mmcs_0020 FHA domain containing protein	Putative uncharacterized protein	FHA domain containing protein	Forkhead-associated protein	
MYCTU00020	Putative uncharacterized protein TB39.8	hypothetical protein	FHA domain containing protein	xyppx repeat family protein identified by match to protein family HMM PF00498	FHA domain containing protein PFAM: Forkhead-associated protein KEGG: mmc:Mmcs_0021 FHA domain containing protein	response regulator identified by match to protein family HMM PF00072	conserved protein Detected in the cytoplasmic and secreted fractions by 2D-LC-MS/MS. secreted protein function unknown, contains FHA domain	conserved hypothetical protein TB39.8 Mapped to H37Rv Rv0020c	Hypothetical protein TB39.8	FHA domain containing protein PFAM: Forkhead-associated protein KEGG: mmc:Mmcs_0021 FHA domain containing protein	FHA domain protein	hypothetical protein; putative PGRS-family protein Evidence 5 : No homology to any previously reported sequences	Putative uncharacterized protein	Putative uncharacterized protein	FHA domain containing protein PFAM: Forkhead-associated protein KEGG: mmc:Mmcs_0021 FHA domain containing protein	FHA domain containing protein	FHA domain protein	FHA domain containing protein PFAM: Forkhead-associated protein KEGG: mva:Mvan_0029 FHA domain containing protein	FHA domain containing protein	Conserved protein	transcript_id=ENSPVAT00000017027	Putative uncharacterized protein	Putative uncharacterized protein	Putative uncharacterized protein	Putative uncharacterized protein	Putative uncharacterized protein	FHA domain containing protein	FHA domain-containing protein	Putative lipoprotein	
MYCTU00020	Putative uncharacterized protein TB39.8	hypothetical protein	FHA domain containing protein	xyppx repeat family protein identified by match to protein family HMM PF00498	FHA domain containing protein PFAM: Forkhead-associated protein KEGG: mmc:Mmcs_0021 FHA domain containing protein	response regulator identified by match to protein family HMM PF00072	conserved protein Detected in the cytoplasmic and secreted fractions by 2D-LC-MS/MS. secreted protein function unknown, contains FHA domain	conserved hypothetical protein TB39.8 Mapped to H37Rv Rv0020c	Hypothetical protein TB39.8	FHA domain containing protein PFAM: Forkhead-associated protein KEGG: mmc:Mmcs_0021 FHA domain containing protein	FHA domain protein	hypothetical protein; putative PGRS-family protein Evidence 5 : No homology to any previously reported sequences	Putative uncharacterized protein	Putative uncharacterized protein	FHA domain containing protein PFAM: Forkhead-associated protein KEGG: mmc:Mmcs_0021 FHA domain containing protein	FHA domain containing protein	FHA domain protein	FHA domain containing protein PFAM: Forkhead-associated protein KEGG: mva:Mvan_0029 FHA domain containing protein	FHA domain containing protein	Conserved protein	transcript_id=ENSPVAT00000017027	Putative uncharacterized protein	Putative uncharacterized protein	Putative uncharacterized protein	Putative uncharacterized protein	Putative uncharacterized protein	FHA domain containing protein	FHA domain-containing protein	Putative lipoprotein	
MYCTU00021	2-nitropropane dioxygenase	identified by similarity to GB:AAF98273.1; match to protein family HMM PF03060 oxidoreductase, 2-nitropropane dioxygenase family	2-nitropropane dioxygenase, NPD	conserved hypothetical protein	2-nitropropane dioxygenase, NPD	oxidoreductase, 2-nitropropane dioxygenase family protein identified by similarity to GB:AAF98273.1; match to protein family HMM PF03060	2-nitropropane dioxygenase, NPD	conserved hypothetical protein cytoplasmic protein	conserved hypothetical protein Mapped to H37Rv Rv0021c	Hypothetical protein BCG_0051c	Putative 2-nitropropane dioxygenase	Putative 2-nitropropane dioxygenase	Probable 2-nitropropane dioxygenase	2-nitropropane dioxygenase, NPD PFAM: 2-nitropropane dioxygenase, NPD KEGG: bam:Bamb_4936 2-nitropropane dioxygenase, NPD	Magnaporthe grisea hypothetical protein	2-nitropropane dioxygenase	Botrytis cinerea hypothetical protein	ustilago_maydis hypothetical protein	2-nitropropane dioxygenase, NPD	2-nitropropane dioxygenase NPD	Putative uncharacterized protein	Putative uncharacterized protein	Hypothetical 2-nitropropane dioxygenase	2-nitropropane dioxygenase NPD	Putative oxidoreductase	2-nitropropane dioxygenase NPD	2-nitropropane dioxygenase [Source:UniProtKB/Swiss- Prot;Acc:Q01284]	jgi|Mycgr3|86766|fgenesh1_pm.C_chr_7000079	oxidoreductase, 2-nitropropane dioxygenase family, putative (AFU_orthologue; AFUA_7G03850)	
MYCTU00022	PROBABLE TRANSCRIPTIONAL REGULATORY PROTEIN WHIB- LIKE WHIB5	transcription factor WhiB family protein identified by match to protein family HMM PF02467	transcriptional regulatory protein (Whib-like), WhiB5 cytoplasmic protein involved in transcriptional mechanism.	transcriptional regulatory protein whib-like whiB5 Mapped to H37Rv Rv0022c	Putative transcriptional regulatory protein whiB- like whiB5	Putative transcriptional regulatory protein whib- like WhiB5	Transcriptional regulatory protein (Whib-like), WhiB5	
MYCTU00023	Uncharacterized HTH-type transcriptional regulator Rv0023/MT0026	helix-turn-helix domain protein identified by match to protein family HMM PF01381	transcriptional regulatory protein cytoplasmic protein maybe involved in transcriptional mechanism.	hypothetical protein similar to transcriptional regulatory protein Mapped to H37Rv Rv0023	Possible transcriptional regulatory protein	Putative transcriptional regulatory protein	Transcriptional regulatory protein	
MYCTU00024	NLP/P60 family protein	NLP/P60 family protein identified by match to protein family HMM PF00877	secreted protein P60-related protein secreted protein function unknown. the P60 protein is a major extracellular protein may be involved in the invasion of host cells.	hypothetical protein similar to secreted protein (P60-related protein) Mapped to H37Rv Rv0024	Putative secreted protein P60-related protein	NLP/P60 family protein	Putative uncharacterized protein	Secreted protein P60-related protein	Cell wall-associated hydrolase	Putative secreted NLP/P60 family protein	NLP/P60 protein	Cell wall-associated hydrolase	Putative secreted protein P60-related protein	
MYCTU00025	Uncharacterized protein Rv0025/MT0028	conserved hypothetical protein	conserved hypothetical protein cytoplasmic protein	conserved hypothetical protein Mapped to H37Rv Rv0025	Hypothetical protein BCG_0056	Putative uncharacterized protein	Putative uncharacterized protein	
MYCTU00026	Uncharacterized protein Rv0026/MT0029	conserved hypothetical protein	conserved hypothetical protein cytoplasmic protein	conserved hypothetical protein Mapped to H37Rv Rv0026	Hypothetical protein BCG_0057	Putative uncharacterized protein	Putative uncharacterized protein	
MYCTU00027	Uncharacterized protein Rv0027/MT0030	conserved hypothetical protein	conserved hypothetical protein cytoplasmic protein	hypothetical protein Mapped to H37Rv Rv0027	Hypothetical protein BCG_0058	Putative uncharacterized protein	Putative uncharacterized protein	
MYCTU00028	Uncharacterized protein Rv0028/MT0030.1	conserved hypothetical protein	conserved hypothetical protein cytoplasmic protein	hypothetical protein Mapped to H37Rv Rv0028	Hypothetical protein BCG_0059	Putative uncharacterized protein	Putative uncharacterized protein	
MYCTU00029	Putative uncharacterized protein	conserved hypothetical protein	conserved hypothetical protein	conserved hypothetical protein Mapped to H37Rv Rv0029	Hypothetical protein BCG_0060	Putative uncharacterized protein	Putative uncharacterized protein	
MYCTU00030	Uncharacterized protein Rv0030/MT0034	conserved hypothetical protein	conserved hypothetical protein cytoplasmic protein	Hypothetical protein BCG_0061	Putative uncharacterized protein	Putative uncharacterized protein	
MYCTU00032	Aminotransferase, class II	8-amino-7-oxononanoate synthase bioF2 Mapped to H37Rv Rv0032	Possible 8-amino-7-oxononanoate synthase bioF2	8-amino-7-oxononanoate synthase	
MYCTU00033	Acyl carrier protein	acyl carrier protein acpA Mapped to H37Rv Rv0033	Probable acyl carrier protein acpA	Acyl carrier protein AcpA	Acyl carrier protein ACP	Acyl carrier protein	Acyl carrier protein	Acyl carrier protein	Acyl carrier protein	Acyl carrier protein	Acyl carrier protein	Acyl carrier protein	
MYCTU00034	Uncharacterized protein Rv0034/MT0039	conserved hypothetical protein	conserved hypothetical protein Mapped to H37Rv Rv0034	Hypothetical protein BCG_0065	Putative uncharacterized protein	Putative uncharacterized protein	Putative uncharacterized protein	
MYCTU00035	AMP-binding family protein	AMP-acid ligases II; COG0318 acyl-CoA synthetases	AMP-binding domain protein identified by match to protein family HMM PF00501	acyl-coenzyme a synthetase cytoplasmic protein	fatty-acid-CoA ligase fadD34 Mapped to H37Rv Rv0035	Probable fatty-acid-coa ligase fadD34	AMP-dependent synthetase and ligase	Fatty-acid-CoA ligase FadD34	Acyl-coenzyme A synthetase	
MYCTU00036	Uncharacterized protein Rv0036c/MT0041	hypothetical protein	Hypothetical protein	Hypothetical protein	conserved hypothetical protein identified by match to protein family HMM TIGR03083; match to protein family HMM TIGR03084	Hypothetical protein	conserved hypothetical protein KEGG: mmc:Mmcs_5394 hypothetical protein	conserved hypothetical protein cytoplasmic protein	conserved hypothetical protein Mapped to H37Rv Rv0036c	Hypothetical protein BCG_0067c	Wyosine base formation PFAM: Wyosine base formation KEGG: mmc:Mmcs_5394 hypothetical protein	Hypothetical protein	conserved hypothetical protein Evidence 4 : Homologs of previously reported genes of unknown function	Putative uncharacterized protein	Putative uncharacterized protein	Wyosine base formation PFAM: Wyosine base formation KEGG: mmc:Mmcs_5394 hypothetical protein	Hypothetical protein	Wyosine base formation domain protein	Wyosine base formation PFAM: Wyosine base formation KEGG: mva:Mvan_6059 conserved hypothetical protein	Wyosine base formation	Putative uncharacterized protein	Putative uncharacterized protein	Putative uncharacterized protein	Putative uncharacterized protein	Wyosine base formation	Putative uncharacterized protein	Putative uncharacterized protein	Putative uncharacterized protein	Putative uncharacterized protein	
MYCTU00037	Uncharacterized protein Rv0037c/MT0042	putative multidrug efflux transporter, MFS family	putative membrane protein	transporter, major facilitator family identified by match to protein family HMM PF07690	Major facilitator superfamily MFS_1	putative membrane protein	major facilitator superfamily (MFS) transporter	Transporter, major facilitator family protein	Putative conserved integral membrane protein	major facilitator superfamily MFS_1 PFAM: protein of unknown function DUF894, DitE; major facilitator superfamily MFS_1 KEGG: aba:Acid345_2122 major facilitator superfamily (MFS) transporter	transporter, major facilitator family protein identified by match to protein family HMM PF07690	Putative multidrug efflux transporter, MFS family protein	major facilitator superfamily MFS_1 PFAM: major facilitator superfamily MFS_1 KEGG: tfu:Tfu_3101 hypothetical protein	major facilitator superfamily MFS_1 PFAM: major facilitator superfamily MFS_1 KEGG: mmc:Mmcs_5393 putative conserved integral membrane protein	conserved integral membrane protein membrane protein	hypothetical protein similar to conserved integral membrane protein Mapped to H37Rv Rv0037c	Probable conserved integral membrane protein	putative conserved integral membrane protein KEGG: mmc:Mmcs_5393 putative conserved integral membrane protein	Permeases of the major facilitator superfamily	Transporter, major facilitator family protein	putative membrane protein Evidence 3 : Function proposed based on presence of conserved amino acid motif, structural feature or limited homology	Putative uncharacterized protein	Putative conserved integral membrane protein	putative conserved integral membrane protein KEGG: mmc:Mmcs_5393 putative conserved integral membrane protein	Permeases of the major facilitator superfamily	Putative transport protein, Major Facilitator Superfamily	Major facilitator superfamily MFS_1	major facilitator superfamily MFS_1 PFAM: major facilitator superfamily MFS_1 KEGG: mva:Mvan_6058 major facilitator superfamily MFS_1	Putative membrane protein	
MYCTU00038	UPF0301 protein Rv0038/MT0043	UPF0301 protein Bfl251	identified by sequence similarity; putative; ORF located using Blastx/Glimmer/Genemark transcriptional regulator	IPR003774: Protein of unknown function DUF179 Protein yqgE	similar to Salmonella typhi CT18 conserved hypothetical protein conserved hypothetical protein	Similar to Pseudomonas aeruginosa transcriptional regulator AlgH or pa0405 SWALL:Q9RQ16 (EMBL:AF137022) (189 aa) fasta scores: E(): 1.4e-10, 31.57% id in 171 aa, and to Chlamydophila caviae transcriptional regulator, putative cca00630 SWALL:Q822P9 (EMBL:AE016996) (189 aa) fasta scores: E(): 2.3e-74, 93.65% id in 189 aa, and to Chlorobium tepidum hypothetical protein Ct0663 SWALL:Q8KEM4 (EMBL:AE012839) (187 aa) fasta scores: E(): 6.9e-23, 37.91% id in 182 aa conserved hypothetical protein	UPF0301 protein YPTB3208	Hypothetical protein	Evidence 4 : Homolgs of previously reported genes of unknown function conserved hypothetical protein	transcriptional regulator, AlgH	Similar to Pseudomonas aeruginosa AlgH or pa0405 SWALL:Q9RQ16 (EMBL:AF137022) (189 aa) fasta scores: E(): 8.2e-10, 30% id in 170 aa, and to Bacteroides thetaiotaomicron putative transcriptional regulator BT1078 SWALL:AAO76185 (EMBL:AE016930) (196 aa) fasta scores: E(): 1.8e-63, 80.1% id in 196 aa, and to Chlorobium tepidum hypothetical protein CT0663 SWALL:Q8KEM4 (EMBL:AE012839) (187 aa) fasta scores: E(): 5.6e-19, 34.27% id in 178 aa putative transcriptional regulator	Putative transcriptional regulator Hypothetical protein	UPF0301 protein PP_4995	similar to AlgH Transcription regulator	UPF0301 protein yqgE	putative transcriptional regulator	conserved hypothetical protein	ortholog to Escherichia coli bnum: b2948 putative transcriptional regulator	identified by match to protein family HMM PF02622 Uncharacterized ACR, COG1678	identified by match to protein family HMM PF02622 Uncharacterized ACR, COG1678	Protein of unknown function DUF179	Protein of unknown function DUF179	Protein of unknown function DUF179	conserved hypothetical protein	Best Blastp Hit: gb|AAF41711.1| (AE002482) conserved hypothetical protein [Neisseria meningitidis MC58] COG1678 Uncharacterized ACR conserved hypothetical protein	Code: K; COG: COG1678 conserved hypothetical protein	Protein of unknown function DUF179	Evidence 4 : Homologs of previously reported genes of unknown function; PubMedId : 7730279, 9862121 conserved protein possibly involved in the control of exopolysaccharide production	Blast search reveals a conserved COG1678 domain (putative transcriptional regulator) conserved hypothetical protein	
MYCTU00039	Uncharacterized protein Rv0039c/MT0044	Hypothetical protein precursor	conserved hypothetical protein	conserved hypothetical protein KEGG: mmc:Mmcs_5391 hypothetical protein	conserved hypothetical transmembrane protein membrane protein	hypothetical protein similar to conserved transmembrane protein Mapped to H37Rv Rv0039c	Possible conserved transmembrane protein	hypothetical protein KEGG: mmc:Mmcs_5391 hypothetical protein	Hypothetical protein	Putative conserved transmembrane protein	conserved hypothetical protein KEGG: mmc:Mmcs_5391 hypothetical protein	conserved hypothetical protein KEGG: mva:Mvan_6056 conserved hypothetical protein	Conserved hypothetical transmembrane protein	Putative uncharacterized protein	Putative membrane protein	
MYCTU00040	Proline-rich 28 kDa antigen	Hypothetical protein precursor	proline-rich 28 kDa antigen	conserved hypothetical protein KEGG: mmc:Mmcs_5390 hypothetical protein	secreted proline rich protein Mtc28 secreted protein	secreted proline rich protein mtc28 (proline rich 28 kda antigen) Mapped to H37Rv Rv0040c	Secreted proline rich protein MTC28	conserved hypothetical protein KEGG: mmc:Mmcs_5390 hypothetical protein	Proline-rich 28 kDa antigen	Proline rich secreted protein Mtc28	conserved hypothetical protein KEGG: mmc:Mmcs_5390 hypothetical protein	conserved hypothetical protein KEGG: mva:Mvan_6055 conserved hypothetical protein	Secreted proline rich protein Mtc28	Putative uncharacterized protein	Putative uncharacterized protein	
MYCTU00041	Leucyl-tRNA synthetase	InterProMatches:IPR002302; Molecular Function: leucine-tRNA ligase activity (GO:0004823), Molecular Function: ATP binding (GO:0005524), Biological Process: leucyl-tRNA aminoacylation (GO:0006429) leucyl-tRNA synthetase	leucyl-tRNA synthetase	LeuS COG0495 Leucyl-tRNA synthetase leucyl-tRNA synthetase	Leucyl-tRNA synthetase	Similar to Bacillus subtilis leucyl-tRNA synthetase LeuS or bsu30320 SWALL:SYL_BACSU (SWALL:P36430) (804 aa) fasta scores: E(): 1.4e-140, 50.89% id in 835 aa, and to Chlamydophila caviae leucyl-trna synthetase LeuS or cca00612 SWALL:SYL_CHLCV (SWALL:Q822R7) (820 aa) fasta scores: E(): 0, 89.51% id in 820 aa, and to Lactococcus lactis leucyl-tRNA synthetase LeuS or ll0816 SWALL:SYL_LACLA (SWALL:Q9CHB6) (829 aa) fasta scores: E(): 2.3e-168, 50.24% id in 830 aa putative leucyl-tRNA synthetase	Leucyl-tRNA synthetase	leucyl-tRNA synthetase	identified by match to PFAM protein family HMM PF00133 leucyl-tRNA synthetase	Ortholog of S. aureus MRSA252 (BX571856) SAR1843 leucyl-tRNA synthetase	Leucyl-tRNA synthetase	leucyl-tRNA synthetase	Leucyl-tRNA synthetase	best blastp match gb|AAK33273.1| (AE006486) putative leucyl-tRNA synthetase [Streptococcus pyogenes M1 GAS] putative leucyl-tRNA synthetase	identified by match to protein family HMM PF00133; match to protein family HMM TIGR00396 leucyl-tRNA synthetase	Leucyl-tRNA synthetase	Similar to Bacillus subtilis leucyl-tRNA synthetase LeuS or BSU30320 SWALL:SYL_BACSU (SWALL:P36430) (804 aa) fasta scores: E(): 8.5e-35, 42.75% id in 945 aa, and to Bacteroides thetaiotaomicron leucyl-tRNA synthetase BT3126 SWALL:Q8A329 (EMBL:AE016939) (944 aa) fasta scores: E(): 0, 87.28% id in 944 aa, and to Porphyromonas gingivalis W83 leucyl-tRNA synthetase LeuS or PG0796 SWALL:AAQ65957 (EMBL:AE017174) (925 aa) fasta scores: E(): 9e-163, 69.57% id in 950 aa putative Leucyl-tRNA synthetase	leucyl-tRNA synthetase	go_component: mitochondrion [goid 0005739]; go_function: mRNA binding [goid 0003729]; go_function: leucine-tRNA ligase activity [goid 0004823]; go_process: Group I intron splicing [goid 0000372]; go_process: leucyl-tRNA aminoacylation [goid 0006429] leucyl-tRNA synthetase	Leucyl-tRNA synthetase	leucine--tRNA ligase (leucyl-tRNA synthetase)	leucyl-rRNA synthetase	identified by sequence similarity; putative; ORF located using Blastx; COG0495 leucyl-tRNA synthetase	ortholog to Escherichia coli bnum: b0642; MultiFun: Information transfer 2.3.1 leucyl-tRNA synthetase	identified by sequence similarity; putative; ORF located using Blastx; COG0495 leucyl-tRNA synthetase	identified by sequence similarity; putative; ORF located using Blastx; COG0495 leucyl-tRNA synthetase	identified by similarity to SP:P36430 leucyl-tRNA synthetase	
MYCTU00042	POSSIBLE TRANSCRIPTIONAL REGULATORY PROTEIN	transcriptional regulator, MarR family	MarR-family transcriptional regulator	Transcriptional regulator, MarR family	Transcriptional regulator, MarR family	transcriptional regulator, MarR family	transcriptional regulator, MarR family protein identified by match to protein family HMM PF01047	transcriptional regulator, MarR family PFAM: regulatory protein, MarR KEGG: ret:RHE_CH02035 probable transcriptional regulator protein, MarR family	transcriptional regulator, MarR family PFAM: regulatory protein, MarR; iron dependent repressor KEGG: mbo:Mb0043c possible transcriptional regulatory protein (probably MarR-family)	transcriptional regulator, MarR family PFAM: regulatory protein, MarR KEGG: fra:Francci3_0086 transcriptional regulator, MarR family	transcriptional regulator, MarR family PFAM: regulatory protein, MarR; Penicillinase repressor KEGG: mmc:Mmcs_5385 transcriptional regulator, MarR family	transcriptional regulatory protein Detected in the membrane fraction by proteomics (LC- MS/MS) cytoplasmic protein possibly involved in transcriptional mechanism.	hypothetical protein similar to transcriptional regulatory protein (probably marR-family) Mapped to H37Rv Rv0042c	Possible transcriptional regulatory protein	transcriptional regulator, MarR family PFAM: regulatory protein, MarR KEGG: mmc:Mmcs_5385 transcriptional regulator, MarR family	Putative transcriptional regulatory protein	Putative transcriptional regulator, MarR family	MarR-family transcriptional regulator	transcriptional regulator, MarR family PFAM: regulatory protein, MarR KEGG: mmc:Mmcs_5385 transcriptional regulator, MarR family	Regulatory protein MarR	Transcriptional regulator, MarR family	Transcriptional regulator, MarR family	Transcriptional regulator, MarR family	transcriptional regulator, MarR family PFAM: regulatory protein, MarR KEGG: mva:Mvan_6049 transcriptional regulator, MarR family	Transcriptional regulator, MarR family	Transcriptional regulatory protein	Transcriptional regulator, MarR family	Transcriptional regulator, MarR family	Possible transcriptional regulatory protein	
MYCTU00043	Uncharacterized HTH-type transcriptional regulator Rv0043c/MT0049	similar to BR1718, identified by similarity to BR1718, transcriptional regulator, GntR family transcriptional regulator, GntR family	Transcriptional regulator, GntR family	identified by match to protein family HMM PF00392 transcriptional regulator, GntR family	regulatory protein GntR, HTH:GntR, C-terminal	Bacterial regulatory protein, GntR family	Transcriptional regulator, GntR family	GntR-like	transcriptional regulator, GntR family	Transcriptional Regulator, GntR family	transcriptional regulator, GntR family PFAM: regulatory protein GntR, HTH: (1.2e-14) GntR-like: (1.5e-05) KEGG: sil:SPO3340 transcriptional regulator, GntR family, ev=6e-65, 61% identity	probable transcriptional regulator protein, GntR family similar to BP0233 [Bordetella pertussis]; putative location:bacterial cytoplasm Psort-Score: 0.2930; go_component: intracellular [goid 0005622]; go_function: transcription factor activity [goid 0003700]; go_process: regulation of transcription, DNA-dependent [goid 0006355]	NADH:ubiquinone oxidoreductase, Na(+)-translocating, E subunit	Transcriptional regulator, GntR family	transcriptional regulator, GntR family	transcriptional regulator, GntR family protein identified by match to protein family HMM PF00392	Transcriptional regulator, GntR family	Transcriptional regulator, GntR family	Transcriptional regulator, GntR family	regulatory protein GntR, HTH PFAM: regulatory protein GntR, HTH KEGG: mbo:Mb0044c probable transcriptional regulatory protein (probably GntR-family)	transcriptional regulatory protein (probably GntR-family) cytoplasmic protein involved in transcriptional mechanism.	hypothetical protein similar to transcriptional regulatory protein (probably gntR-family) Mapped to H37Rv Rv0043c	Probable transcriptional regulatory protein	regulatory protein GntR, HTH PFAM: regulatory protein GntR, HTH KEGG: mmc:Mmcs_5382 transcriptional regulator, GntR family	transcriptional regulator, GntR family PFAM: regulatory protein GntR, HTH; GntR domain protein KEGG: rsp:RSP_1925 transcriptional regulator, GntR family	Hypothetical protein	transcriptional regulator, GntR-family	Putative transcriptional regulator, GntR Family	Putative HTH-type transcriptional regulator	
MYCTU00044	POSSIBLE OXIDOREDUCTASE	Hypothetical protein	MmcI protein	conserved hypothetical protein KEGG: mpa:MAP0054c hypothetical protein	oxidoreductase cytoplasmic protein function unknown, probably involved in cellular metabolism.	hypothetical protein similar to oxidoreductase Mapped to H37Rv Rv0044c	Possible oxidoreductase	conserved hypothetical protein KEGG: mmc:Mmcs_5381 hypothetical protein	MmcI protein	Probable 5,10-methylenetetrahydromethanopterin reductase	Putative oxidoreductase	conserved hypothetical protein KEGG: mmc:Mmcs_5381 hypothetical protein	Coenzyme F420-dependent N5 N10-methylene tetrahydromethanopterin reductase-like protein	Coenzyme F420-dependent N5 N10-methylene tetrahydromethanopterin reductase and related flavin- dependent oxidoreductase-like protein	Putative uncharacterized protein	conserved hypothetical protein KEGG: mva:Mvan_6045 conserved hypothetical protein	Oxidoreductase	Sugar transporter superfamily protein	Putative uncharacterized protein	Coenzyme F420-dependent N5 N10-methylene tetrahydromethanopterin reductase-like protein	Putative uncharacterized protein	Flavin-dependent oxidoreductase, F420-dependent methylene-tetrahydromethanopterin reductase	Coenzyme F420-dependent N5 N10-methylene tetrahydromethanopterin reductase-like protein KEGG: mrd:Mrad2831_5869 alkanesulfonate monooxygenase	Flavin-dependent oxidoreductase, F420-dependent methylene-tetrahydromethanopterin reductase	Coenzyme F420-dependent N5 N10-methylene tetrahydromethanopterin reductase-like protein	Coenzyme F420-dependent N5 N10-methylene tetrahydromethanopterin reductase-like protein	Coenzyme F420-dependent N5 N10-methylene tetrahydromethanopterin reductase-like protein	Oxidoreductase	
MYCTU00045	POSSIBLE HYDROLASE	Putative uncharacterized protein	Evidence 3 : Function proposed based on presence of conserved amino acid motif, structural feature or limited homolgy; Product type pe : putative enzyme putative hydrolases or acyltransferases (alpha/beta hydrolase superfamily)	esterase/lipase	Similar to: HI0193, Y193_HAEIN putative esterase/lipase	Evidence 3 : Function proposed based on presence of conserved amino acid motif, structural feature or limited homolgy; Product type e : enzyme putative hydrolase	Code: R; COG: COG0596 conserved hypothetical protein	hydrolase, alpha/beta fold family, putative identified by match to protein family HMM PF00561	Alpha/beta hydrolase	Alpha/beta hydrolase fold	Alpha/beta hydrolase fold	Putative esterase/lipase YbfF	Hypothetical protein	Alpha/beta hydrolase fold	Putative esterase/lipase YbfF	alpha/beta hydrolase fold PFAM: alpha/beta hydrolase fold KEGG: bur:Bcep18194_A4612 alpha/beta hydrolase	hydrolase, alpha/beta fold family protein, putative identified by match to protein family HMM PF00561	Alpha/beta hydrolase fold	Hypothetical protein	alpha/beta hydrolase fold PFAM: alpha/beta hydrolase fold KEGG: bcn:Bcen_0989 alpha/beta hydrolase fold	alpha/beta hydrolase fold PFAM: alpha/beta hydrolase fold KEGG: mmc:Mmcs_5377 alpha/beta hydrolase fold	hydrolase, alpha/beta fold family identified by match to protein family HMM PF00561	Hypothetical protein	hydrolase cytoplasmic protein function unknown, probably involved in lipid biosynthesis.	hypothetical protein similar to hydrolase Mapped to H37Rv Rv0045c	Possible hydrolase	alpha/beta hydrolase fold PFAM: alpha/beta hydrolase fold KEGG: mmc:Mmcs_5377 alpha/beta hydrolase fold	conserved hypothetical protein Code: R; COG: COG0596	Hypothetical protein	
MYCTU00046	Uncharacterized protein Rv0046c/MT0052	inositol-1-phosphate synthase	Myo-inositol-1-phosphate synthase	putative myo-inositol-1-phosphate synthase	identified by match to protein family HMM PF01658 myo-inositol-1-phosphate synthase family protein	myo-inositol-1-phosphate synthase	myo-inositol-1-phosphate synthase family protein	myo-inositol-1-phosphate synthase	Myo-inositol-1-phosphate synthase	Myo-inositol-1-phosphate synthase	predicted myo-inositol-1-phosphate synthase pfam01658	Myo-inositol-1-phosphate synthase	probable myo-inositol-1-phosphate synthase protein similar to MT0052 [Mycobacterium tuberculosis CDC1551] and SMb20249 [Sinorhizobium meliloti] Similar to entrez-protein:NP_334460.1 Putative location:bacterial inner membrane Psort-Score: 0.2848; go_component: extrachromosomal DNA [goid 0046821]; go_function: inositol-3-phosphate synthase activity [goid 0004512]; go_process: phospholipid biosynthesis [goid 0008654]; go_process: myo-inositol biosynthesis [goid 0006021]	Myo-inositol-1-phosphate synthase	Myo-inositol-1-phosphate synthase	Myo-inositol-1-phosphate synthase	myo-inositol-1-phosphate synthase identified by match to protein family HMM PF01658; match to protein family HMM PF07994	Myo-inositol-1-phosphate synthase	myo-inositol-1-phosphate synthase Orthologue of Tfu_3099	Myo-inositol-1-phosphate synthase PFAM: Myo-inositol-1-phosphate synthase; Myo-inositol-1-phosphate synthase, GAPDH domain protein KEGG: mth:MTH1105 myo-inositol-1-phosphate synthase	Myo-inositol-1-phosphate synthase PFAM: Myo-inositol-1-phosphate synthase; Myo-inositol-1-phosphate synthase, GAPDH domain protein KEGG: sma:SAV4296 putative 1L-myo-inositol-1-phosphate synthase	Myo-inositol-1-phosphate synthase PFAM: Myo-inositol-1-phosphate synthase; Myo-inositol-1-phosphate synthase, GAPDH domain protein KEGG: tfu:Tfu_3099 myo-inositol-1-phosphate synthase	Myo-inositol-1-phosphate synthase PFAM: Myo-inositol-1-phosphate synthase; Myo-inositol-1-phosphate synthase, GAPDH domain protein KEGG: mmc:Mmcs_5376 myo-inositol-1-phosphate synthase	myo-inositol-1-phosphate synthase Ino1 involved in phosphatidylinositol (pi) biosynthetic pathway [catalytic activity: d-glucose 6-phosphate = 1L- myo-inositol 1-phosphate]	myo-inositol-1-phosphate synthase ino1 Mapped to H37Rv Rv0046c	Myo-inositol-1-phosphate synthase INO1	Myo-inositol-1-phosphate synthase	Myo-inositol-1-phosphate synthase PFAM: Myo-inositol-1-phosphate synthase; Myo-inositol-1-phosphate synthase, GAPDH domain protein KEGG: mmc:Mmcs_5376 myo-inositol-1-phosphate synthase	Myo-inositol-1-phosphate synthase	
MYCTU00047	Putative uncharacterized protein	conserved hypothetical protein; possible transcriptional repressor, PadR family	conserved hypothetical protein	Putative transcriptional regulator, PadR family	transcriptional regulator, PadR-like family	Transcriptional regulator, PadR-like family	transcriptional regulator, PadR family protein identified by match to protein family HMM PF03551	Transcriptional regulator PadR family protein	putative transcription regulator (PadR family)	transcriptional regulator, PadR-like family PFAM: transcriptional regulator PadR family protein KEGG: sco:SCO3900 hypothetical protein	transcriptional regulator, PadR-like family PFAM: transcriptional regulator PadR family protein KEGG: mmc:Mmcs_5375 transcriptional regulator, PadR-like family	conserved hypothetical protein cytoplasmic protein	conserved hypothetical protein Mapped to H37Rv Rv0047c	Hypothetical protein BCG_0078c	transcriptional regulator, PadR-like family PFAM: transcriptional regulator PadR family protein KEGG: mmc:Mmcs_5375 transcriptional regulator, PadR-like family	Transcriptional regulator, PadR family protein	conserved hypothetical protein Evidence 4 : Homologs of previously reported genes of unknown function	Possible transcriptional regulator, PadR family protein	Putative uncharacterized protein	transcriptional regulator, PadR-like family PFAM: transcriptional regulator PadR family protein KEGG: mmc:Mmcs_5375 transcriptional regulator, PadR-like family	Transcriptional regulator, PadR-like family	Transcriptional regulator, PadR family protein	Transcriptional regulator, PadR-like family	Transcriptional regulator, PadR-like family	Transcriptional regulator, PadR-like family precursor	Transcriptional regulator, PadR-like family	transcriptional regulator, PadR family PFAM: transcriptional regulator PadR family protein KEGG: mva:Mvan_6039 transcriptional regulator, PadR-like family	Transcriptional regulator, PadR family	Transcriptional regulator, PadR-like family	
MYCTU00048	Uncharacterized protein Rv0048c/MT0054	Hypothetical protein	putative membrane protein identified by match to protein family HMM PF08044	protein of unknown function DUF1707 PFAM: protein of unknown function DUF1707 KEGG: mmc:Mmcs_5374 protein of unknown function DUF1707	conserved hypothetical membrane protein membrane protein	hypothetical protein similar to membrane protein Mapped to H37Rv Rv0048c	Possible membrane protein	protein of unknown function DUF1707 PFAM: protein of unknown function DUF1707 KEGG: mmc:Mmcs_5374 protein of unknown function DUF1707	Putative membrane protein	Putative uncharacterized protein	Putative uncharacterized protein	protein of unknown function DUF1707 PFAM: protein of unknown function DUF1707 KEGG: mmc:Mmcs_5374 protein of unknown function DUF1707	protein of unknown function DUF1707 PFAM: protein of unknown function DUF1707 KEGG: mva:Mvan_6038 protein of unknown function DUF1707	Conserved hypothetical membrane protein	Putative uncharacterized protein	
MYCTU00049	Uncharacterized protein Rv0049/MT0055	hypothetical protein	conserved hypothetical protein	Hypothetical protein	conserved hypothetical protein	conserved hypothetical protein KEGG: fra:Francci3_4527 conserved hypothetical protein	conserved hypothetical protein KEGG: mmc:Mmcs_5373 hypothetical protein	conserved hypothetical protein cytoplasmic protein	conserved hypothetical protein Mapped to H37Rv Rv0049	Hypothetical protein BCG_0080	conserved hypothetical protein KEGG: mmc:Mmcs_5373 hypothetical protein	Hypothetical protein	Hypothetical protein	conserved hypothetical protein Evidence 4 : Homologs of previously reported genes of unknown function	Putative uncharacterized protein	Putative uncharacterized protein	conserved hypothetical protein KEGG: mmc:Mmcs_5373 hypothetical protein	Hypothetical protein	Putative uncharacterized protein	conserved hypothetical protein KEGG: mva:Mvan_6037 conserved hypothetical protein	Putative uncharacterized protein	Putative uncharacterized protein	Putative uncharacterized protein	Putative uncharacterized protein	Putative uncharacterized protein	Putative uncharacterized protein	Putative uncharacterized protein	Putative uncharacterized protein	Putative uncharacterized protein	
MYCTU00050	PROBABLE BIFUNCTIONAL PENICILLIN-BINDING PROTEIN 1A/1B PONA1 (MUREIN POLYMERASE) (PBP1): PENICILLIN- INSENSITIVE TRANSGLYCOSYLASE (PEPTIDOGLYCAN TGASE) + PENICILLIN-SENSITIVE TRANSPEPTIDASE	putative penicillin-binding protein	penicillin-binding protein, 1A family identified by match to protein family HMM PF00905; match to protein family HMM PF00912; match to protein family HMM TIGR02074	Glycosyl transferase, family 51	Transglycosylase identified by match to protein family HMM PF00905; match to protein family HMM PF00912	glycosyl transferase, family 51 PFAM: glycosyl transferase, family 51; penicillin-binding protein, transpeptidase KEGG: mmc:Mmcs_5372 glycosyl transferase, family 51	bifunctional penicillin-binding protein 1A/1B PonA1 Detected in the membrane fraction by proteomics (LC- MS/MS) membrane protein involved in peptidoglycan synthesis (at the final stages), cell wall formation. synthesis of cross-linked peptidoglycan from the lipid intermediates.  the enzyme has a penicillin-insensitive transglycosylase N-terminal domain (formation of linear glycan strands) and a penicillin-sensitive transpeptidase C-terminal domain (cross-linking of the peptide subunits)	bifunctional penicillin-binding protein 1A/1B ponA1 : penicillin-insensitive transglycosylase + penicillin-sensitive transpeptidase Mapped to H37Rv Rv0050	Probable bifunctional penicillin-binding protein 1A/1B PONA1	glycosyl transferase, family 51 PFAM: glycosyl transferase, family 51; penicillin-binding protein, transpeptidase KEGG: mmc:Mmcs_5372 glycosyl transferase, family 51	penicillin-binding protein, 1A family TIGRFAM: penicillin-binding protein, 1A family PFAM: glycosyl transferase, family 51 penicillin-binding protein, transpeptidase KEGG: mlo:mll3238 penicillin-binding protein	Penicillin-binding protein 1	Peptidoglycan glycosyltransferase	Bifunctional penicillin-binding protein 1A/1B PonA1	Glycosyltransferase family 51, candidate bifunctional family GT51 beta-glycosyltransferase/PBP transpeptidase	glycosyl transferase, family 51 PFAM: glycosyl transferase, family 51; penicillin-binding protein, transpeptidase KEGG: mmc:Mmcs_5372 glycosyl transferase, family 51	Membrane carboxypeptidase, penicillin-binding protein	Glycosyl transferase, family 51	Penicillin-binding protein, 1A family precursor	Bifunctional penicillin-binding protein 1A/1B PonA1	Penicillin-binding protein	Membrane carboxypeptidase	Penicillin-binding protein 1A	Penicillin-bonding protein	Penicillin-binding protein, 1A family	Penicillin-binding protein 1*	Multimodular transpeptidase-transglycosylase PBP 1A	Membrane carboxypeptidase	glycosyl transferase family 51 PFAM: glycosyl transferase family 51; penicillin- binding protein transpeptidase; KEGG: cti:RALTA_B1852 peptidoglycan glycosyltransferase	
MYCTU00051	PROBABLE CONSERVED TRANSMEMBRANE PROTEIN	putative membrane protein	putative membrane protein	Hypothetical protein	conserved hypothetical protein	Integral membrane protein	transmembrane protein KEGG: sma:SAV4293 transmembrane protein	transmembrane protein KEGG: sma:SAV4293 transmembrane protein	conserved hypothetical protein KEGG: mmc:Mmcs_5371 hypothetical protein	conserved hypothetical transmembrane protein membrane protein	hypothetical protein similar to conserved transmembrane protein Mapped to H37Rv Rv0051	Probable conserved transmembrane protein	conserved hypothetical protein KEGG: mmc:Mmcs_5371 hypothetical protein	integral membrane protein-like	Hypothetical protein	Hypothetical protein	putative transmembrane protein Evidence 5 : No homology to any previously reported sequences	Possible membrane protein	Putative integral membrane protein	Putative conserved transmembrane protein	conserved hypothetical protein KEGG: mmc:Mmcs_5371 hypothetical protein	Possible membrane protein	Integral membrane protein	Integral membrane protein-like protein precursor	Putative uncharacterized protein	conserved hypothetical protein KEGG: mva:Mvan_6035 conserved hypothetical protein	Putative uncharacterized protein	Putative transmembrane protein	Putative transmembrane protein	
MYCTU00052	Putative uncharacterized protein	transcriptional regulator, AraC/XylS family	Similar to Q97FB4 Intracellular protease/amidase related enzyme from Clostridium acetobutylicum (201 aa).  FASTA: opt: 703 Z-score: 884.5 E(): 2.2e-41 Smith-Waterman score: 703; 51.531 identity in 196 aa overlap ORF ftt0530c DJ-1/PfpI family protein	transcriptional regulator, AraC family; protease	putative ThiJ/PfpI family protein	identified by match to protein family HMM PF01965 ThiJ/PfpI family protein	ThiJ/PfpI	homolog to RNA-binding protein regulatory subunit/ protease	transcriptional regulator, AraC family	ThiJ/PfpI	ThiJ/PfpI	ThiJ/PfpI	ThiJ/PfpI	ThiJ/PfpI	ThiJ/PfpI family protein	putative intracellular protease/amidase COG0693	ThiJ/PfpI	Transcriptional regulator, AraC family, putative	ThiJ/PfpI domain protein	conserved hypothetical protein	DJ-1/PfpI family protein Similar to Q97FB4 Intracellular protease/amidase related enzyme from Clostridium acetobutylicum (201 aa).  FASTA: opt: 703 Z-score: 884.5 E(): 2.2e-41 Smith-Waterman score: 703; 51.531 identity in 196 aa overlap ORF ftt0530c	ThiJ/PfpI	DJ-1/PfpI family protein identified by match to protein family HMM PF01965	DJ-1 family protein TIGRFAM: DJ-1 family protein PFAM: ThiJ/PfpI domain protein KEGG: det:DET0118 DJ-1 family protein	transcriptional regulatory protein cytoplasmic protein	conserved hypothetical protein Mapped to H37Rv Rv0052	Hypothetical protein BCG_0083	Possible transcriptional regulator	DJ-1/PfpI family protein	
MYCTU00053	30S ribosomal protein S6	InterProMatches:IPR000529; Molecular Function: structural constituent of ribosome (GO:0003735), Cellular Component: intracellular (GO:0005622), Cellular Component: ribosome (GO:0005840), Biological Process: protein biosynthesis (GO:0006412) ribosomal protein S6 (BS9)	30S ribosomal protein S6	30S ribosomal protein S6	identified by sequence similarity; putative; ORF located using Blastx/Glimmer/Genemark 30S ribosomal protein S6	COG0360 Ribosomal protein S6 30S ribosomal protein S6	30S ribosomal protein S6	30S ribosomal protein S6	IPR000529: Ribosomal protein S6 30S ribosomal subunit protein S6	similar to Salmonella typhi CT18 30s ribosomal protein S6 30s ribosomal protein S6	30S ribosomal protein S6	similar to BR0455, ribosomal protein S6 RpsF, ribosomal protein S6	30S ribosomal protein S6	30S ribosomal protein S6	30S ribosomal protein S6	30S ribosomal protein S6	30S ribosomal protein S6	identified by match to PFAM protein family HMM PF01250 ribosomal protein S6	30S ribosomal protein S6	30S ribosomal protein S6	Ortholog of S. aureus MRSA252 (BX571856) SAR0362 30S ribosomal protein S6	30S ribosomal protein S6	30S ribosomal protein S6	30S ribosomal protein S6	best blastp match gb|AAK34553.1| (AE006609) 30S ribosomal protein S6 [Streptococcus pyogenes M1 GAS] 30S ribosomal protein S6	identified by match to protein family HMM PF01250; match to protein family HMM TIGR00166 ribosomal protein S6	Evidence 2a : Function of homologous gene experimentally demonstrated in an other organism; Product type s : structure 30S ribosomal protein S6	30S ribosomal protein S6	30S Ribosomal protein S6 (S6)	
MYCTU00054	Single-stranded DNA-binding protein	single-strand DNA-binding protein SSB	Single-stranded DNA-binding protein 1	IPR000424: Single-strand binding protein ssDNA-binding protein controls activity of RecBCD nuclease	similar to Salmonella typhi CT18 single-strand DNA-binding protein single-strand DNA-binding protein	similar to BR1102, single-stranded DNA-binding protein family single-stranded DNA-binding protein family	Single-stranded DNA-binding protein	Single-stranded DNA-binding protein	Single-stranded DNA-binding protein 3	best blastp match gb|AAK34552.1| (AE006609) putative single strand binding protein - phage associated ? [Streptococcus pyogenes M1 GAS] putative single strand binding protein	identified by similarity to SP:P37455; match to protein family HMM PF00436; match to protein family HMM TIGR00621 single-strand binding protein	COG0629 single-strand DNA binding protein	SSB; Helix-destabilizing protein; Similar to: HI0250, SSB_HAEIN Single-strand binding protein	Single-stranded DNA-binding protein Ssb protein	Single-stranded DNA-binding protein	Similar to Escherichia coli and Escherichia coli O157:H7 single-strand binding protein Ssb or ExrB or LexC or b4059 or z5658 or ecs5041 SWALL:SSB_ECOLI (SWALL:P02339) (177 aa) fasta scores: E(): 8.8e-08, 27.95% id in 186 aa, and to Mycobacterium smegmatis single-stranded DNA-binding protein SWALL:Q9AFI5 (EMBL:AF349434) (165 aa) fasta scores: E(): 6.6e-32, 68.29% id in 123 aa single-strand binding protein	Single-stranded DNA-binding protein	Single-strand binding protein (SSB) (Helix-destabilizing protein)	Single-strand DNA binding protein	single-stranded DNA-binding protein	Single-stranded DNA-binding protein	single strand DNA binding protein	ortholog to Escherichia coli bnum: b4059; MultiFun: Cell processes 5.8; Information transfer 2.1.3 ssDNA-binding protein controls activity of RecBCD nuclease	identified by similarity to SP:P28046; match to protein family HMM PF00436; match to protein family HMM TIGR00621 single-strand DNA-binding protein	Single-strand binding protein	Single-strand binding protein	phage single-strand DNA binding protein	Single-strand DNA-binding protein	
MYCTU00055	30S ribosomal protein S18 1	30S ribosomal protein S18	Ribosomal protein S18	30S ribosomal protein S18	similar to BR0454 RpsR, ribosomal protein s18	30S ribosomal protein S18	30S ribosomal protein S18	30S ribosomal protein S18	30S ribosomal protein S18	Evidence 2a : Function of homologous gene experimentally demonstrated in an other organism; Product type s : structure 30S ribosomal protein S18	COG0238 RpsR ribosomal protein S18; go_component: 0005840 small subunit ribosomal protein S18	30S ribosomal protein S18	COG0238 ribosomal protein S18	Similar to: HI0545, RS18_PASMU 30S ribosomal protein S18	Ribosomal protein S18 RpsR protein	30S ribosomal protein S18	30S ribosomal protein S18	Similar to Streptomyces coelicolor 30s ribosomal protein S18-2 RpsR2 or SCO3425 or SCE9.32c SWALL:R18B_STRCO (SWALL:Q9X8K4) (79 aa) fasta scores: E(): 2.5e-09, 52.77% id in 72 aa, and to Escherichia coli, Escherichia coli O157:H7 and Salmonella typhi 30s ribosomal protein S18 RpsR or b4202 or z5811 or ecs5178 or sty4749 SWALL:RS18_ECOLI (SWALL:P02374) (74 aa) fasta scores: E(): 2.1e-05, 43.39% id in 53 aa 30s ribosomal protein S18	30S Ribosomal protein S18	SSU ribosomal protein S18P	30S ribosomal protein S18	ribosomal protein S18	ortholog to Escherichia coli bnum: b4202; MultiFun: Cell structure 6.6; Information transfer 2.3.2, 2.3.8 30S ribosomal subunit protein S18	identified by match to protein family HMM PF01084; match to protein family HMM TIGR00165 ribosomal protein S18	identified by match to protein family HMM PF01084; match to protein family HMM TIGR00165 ribosomal protein S18	Ribosomal protein S18	Ribosomal protein S18	Ribosomal protein S18	Best Blastp Hit: sp|O07815|RS18_NEIMA 30S ribosomal protein S18 >gi|11276631|pir||H81096 30S ribosomal protein S18 NMB1321 [imported] - Neisseria meningitidis (group B strain MD58, group A strain Z2491) >gi|2196759|gb|AAB61230.1| (AF003196) ribosomal protein S18 [Neisseria gonorrhoeae] >gi|7226563|gb|AAF41696.1| (AE002480) 30S ribosomal protein S18 [Neisseria meningitidis MC58] >gi|7380176|emb|CAB84762.1| (AL162756) 30S ribosomal protein S18 [Neisseria meningitidis] COG0238 Ribosomal protein S18 putative 30S ribosomal protein S18	
MYCTU00056	50S ribosomal protein L9	InterProMatches:IPR000244; Molecular Function: structural constituent of ribosome (GO:0003735), Cellular Component: intracellular (GO:0005622), Cellular Component: ribosome (GO:0005840), Biological Process: protein biosynthesis (GO:0006412) ribosomal protein L9	50S ribosomal protein L9	50S ribosomal protein L9	identified by sequence similarity; putative; ORF located using Blastx/Glimmer/Genemark 50S ribosomal protein L9	COG0359 Ribosomal protein L9 50S ribosomal protein L9	50S ribosomal protein L9	50S ribosomal protein L9	IPR000244: Ribosomal protein L9 50S ribosomal subunit protein L9	Ribosomal protein L9	similar to Salmonella typhi CT18 50s ribosomal subunit protein L9 50s ribosomal subunit protein L9	Similar to Bacillus subtilis 50S ribosomal protein L9 RplI SWALL:RL9_BACSU (SWALL:P37437) (149 aa) fasta scores: E(): 3.6e-07, 28.85% id in 149 aa, and to Chlorobium tepidum 50S ribosomal protein L9 RplI or CT2132 SWALL:RL9_CHLTE (SWALL:Q8KAM4) (152 aa) fasta scores: E(): 2e-09, 32.66% id in 150 aa 50S ribosomal protein L9	50S ribosomal protein L9	similar to BR0452, ribosomal protein L9 RplI, ribosomal protein L9	50S ribosomal protein L9	50S ribosomal protein L9	50S ribosomal protein L9	50S ribosomal protein L9	50S ribosomal protein L9	identified by match to PFAM protein family HMM PF01281 ribosomal protein L9	50S ribosomal protein L9	50S ribosomal protein L9	Ortholog of S. aureus MRSA252 (BX571856) SAR0015 50S ribosomal protein L9	50S ribosomal protein L9	50S ribosomal protein L9	50S ribosomal protein L9	50S ribosomal protein L9	best blastp match gb|AAK34813.1| (AE006635) 50S ribosomal protein L9 [Streptococcus pyogenes M1 GAS] 50S ribosomal protein L9	identified by match to protein family HMM PF01281; match to protein family HMM PF03948; match to protein family HMM TIGR00158 ribosomal protein L9	
MYCTU00057	Uncharacterized protein Rv0057/MT0063	hypothetical protein Mapped to H37Rv Rv0057	Hypothetical protein BCG_0088	Putative uncharacterized protein	
MYCTU00058	Replicative DNA helicase	DnaB-like protein helicase KEGG: dra:DR0549 replicative DNA helicase, ev=1e-124, 93% identity TIGRFAM: Protein splicing (intein) site: (5.3e-07) PFAM: DnaB-like helicase-like: (2.1e-50) SMART: Hedgehog/intein hint domain-like: (1.6e-10) Hedgehog/intein hint-like: (1.5e-16)	replicative DNA helicase identified by match to protein family HMM PF00772; match to protein family HMM PF03796; match to protein family HMM TIGR01443	replicative DNA helicase dnaB Mapped to H37Rv Rv0058	Probable replicative dna helicase dnaB	Replicative DNA helicase	Replicative DNA helicase	Replicative DNA helicase	Replicative DNA helicase	Replicative DNA helicase	Replicative DNA helicase	Replicative DNA helicase	
MYCTU00059	Putative uncharacterized protein	hypothetical protein	conserved hypothetical protein KEGG: neu:NE1363 hypothetical protein	hypothetical protein Mapped to H37Rv Rv0059	Hypothetical protein BCG_0090	conserved hypothetical protein Evidence 4 : Homologs of previously reported genes of unknown function	Putative uncharacterized protein	Putative uncharacterized protein	Putative uncharacterized protein	Putative uncharacterized protein	Putative uncharacterized protein	conserved hypothetical protein KEGG: pen:PSEEN0280 hypothetical protein	Putative uncharacterized protein	Putative uncharacterized protein	Putative uncharacterized protein	Predicted protein	Putative uncharacterized protein	Putative uncharacterized protein	Putative uncharacterized protein	
MYCTU00060	Putative uncharacterized protein	Putative uncharacterized protein	contains predicted phosphatase N-terminal domain similar to the C-terminal domain of histone macro-H2A1 hypothetical protein	Appr-1-p processing protein	conserved hypothetical protein	conserved hypothetical protein identified by similarity to GB:BAD02009.1	Appr-1-p processing domain protein PFAM: Appr-1-p processing domain protein KEGG: gka:GK3117 hypothetical protein	Appr-1-p processing domain protein PFAM: Appr-1-p processing domain protein KEGG: neu:NE1364 Appr-1-p processing enzyme family	Appr-1-p processing domain protein	conserved hypothetical protein Mapped to H37Rv Rv0060	Hypothetical protein BCG_0091	conserved hypothetical protein; Macro domain-like containing protein Evidence 4 : Homologs of previously reported genes of unknown function	Appr-1-p processing domain protein	Putative uncharacterized protein	Appr-1-p processing domain protein	Appr-1-p processing domain protein	Appr-1-p processing domain protein	Appr-1-p processing domain protein	Putative uncharacterized protein	Appr-1-p processing domain protein	Appr-1-p processing domain protein	Appr-1-p processing enzyme family domain protein	Putative uncharacterized protein	Putative uncharacterized protein	Predicted protein	Appr-1-p processing domain protein	Appr-1-p processing domain protein	Putative uncharacterized protein	Appr-1-p processing domain protein	
MYCTU00061	Putative uncharacterized protein	Hypothetical protein BCG_0092	Putative uncharacterized protein	
MYCTU00062	POSSIBLE CELLULASE CELA1	cellobiohydrolase, putative	cellulose-binding, family II, bacterial type	Cellulase precursor	endoglucanase A identified by match to protein family HMM PF01341	Cellulase PFAM: glycoside hydrolase, family 6 KEGG: mmc:Mmcs_5301 cellulase	cellulase celA1 Mapped to H37Rv Rv0062	Possible cellulase celA1	Cellulase PFAM: glycoside hydrolase, family 6 KEGG: mmc:Mmcs_5301 cellulase	Endoglucanase A	Endoglucanase 1 precursor (Endo-1, 4-beta-glucanase) (Cellulase) Evidence 2b : Function of strongly homologous gene; Product type e : enzyme	Magnaporthe grisea hypothetical protein	Cellulase	Botrytis cinerea hypothetical protein	Cellulase PFAM: glycoside hydrolase, family 6 KEGG: mmc:Mmcs_5301 cellulase	Endoglucanase	predicted protein	Cellulose 1,4-beta-cellobiosidase	Cellulase PFAM: glycoside hydrolase, family 6 KEGG: mva:Mvan_5837 cellulase	Cellobiohydrolase a (1,4-beta-cellobiosidase a) CelA	Possible cellulase CelA	Cellobiohydrolase A	glycoside hydrolase family 6 PFAM: glycoside hydrolase family 6; cellulose- binding family II; SMART: cellulose-binding family II; KEGG: mxa:MXAN_4837 endoglucanase	Cellobiohydrolase A	Putative uncharacterized protein [Source:UniProtKB/TrEMBL;Acc:Q871B5]	Glycoside hydrolase family 6	cellobiohydrolase (nonreducing end) (Eurofung)	1, 4-beta cellobiohydrolase	Cellulase	
MYCTU00062	POSSIBLE CELLULASE CELA1	cellobiohydrolase, putative	cellulose-binding, family II, bacterial type	Cellulase precursor	endoglucanase A identified by match to protein family HMM PF01341	Cellulase PFAM: glycoside hydrolase, family 6 KEGG: mmc:Mmcs_5301 cellulase	cellulase celA1 Mapped to H37Rv Rv0062	Possible cellulase celA1	Cellulase PFAM: glycoside hydrolase, family 6 KEGG: mmc:Mmcs_5301 cellulase	Endoglucanase A	Endoglucanase 1 precursor (Endo-1, 4-beta-glucanase) (Cellulase) Evidence 2b : Function of strongly homologous gene; Product type e : enzyme	Magnaporthe grisea hypothetical protein	Cellulase	Botrytis cinerea hypothetical protein	Cellulase PFAM: glycoside hydrolase, family 6 KEGG: mmc:Mmcs_5301 cellulase	Endoglucanase	predicted protein	Cellulose 1,4-beta-cellobiosidase	Cellulase PFAM: glycoside hydrolase, family 6 KEGG: mva:Mvan_5837 cellulase	Cellobiohydrolase a (1,4-beta-cellobiosidase a) CelA	Possible cellulase CelA	Cellobiohydrolase A	glycoside hydrolase family 6 PFAM: glycoside hydrolase family 6; cellulose- binding family II; SMART: cellulose-binding family II; KEGG: mxa:MXAN_4837 endoglucanase	Cellobiohydrolase A	Putative uncharacterized protein [Source:UniProtKB/TrEMBL;Acc:Q871B5]	Glycoside hydrolase family 6	cellobiohydrolase (nonreducing end) (Eurofung)	1, 4-beta cellobiohydrolase	Cellulase	
MYCTU00063	MitR protein	Twin-arginine translocation pathway signal	FAD linked oxidase-like protein PFAM: FAD linked oxidase-like luciferase-like KEGG: tfu:Tfu_3031 similar to coenzyme F420-dependent N5 N10-methylene tetrahydromethanopterin reductase and related flavin-dependent oxidoreductase	probable reticuline oxidase identified by match to protein family HMM PF01565; match to protein family HMM PF08031	histidine kinase	FAD binding domain protein identified by match to protein family HMM PF01565	FAD/FMN-containing dehydrogenase	FAD linked oxidase domain protein PFAM: FAD linked oxidase domain protein; Berberine/berberine domain protein KEGG: sma:SAV4081 lipoprotein	hypothetical protein similar to oxidoreductase Mapped to H37Rv Rv0063	Possible oxidoreductase	FAD/FMN-containing dehydrogenase	hypothetical protein; putative lipoprotein Evidence 5 : No homology to any previously reported sequences	Putative oxidoreductase	ustilago_maydis hypothetical protein	Putative FAD-binding oxidoreductase	YvdP	FAD-binding protein	FAD linked oxidase domain protein	FAD linked oxidase domain protein precursor	FAD-binding protein	jgi|Lacbi1|314722|eu2.Lbscf0063g00570	FAD linked oxidase domain protein	Oxidoreductase	Berberine family protein	FAD/FMN-containing dehydrogenase	Putative uncharacterized protein	FAD-dependent oxidase	FAD linked oxidase domain protein PFAM: FAD linked oxidase domain protein; Berberine/berberine domain protein; Luciferase-like monooxygenase; KEGG: pol:Bpro_1407 FAD linked oxidase-like	FAD-binding protein	

MYCTU00064	UPF0182 protein Rv0064/MT0070	putative membrane protein identified by match to protein family HMM PF03699	putative membrane protein identified by match to protein family HMM PF03699	conserved hypothetical protein	Probable conserved transmembrane protein	Uncharacterized conserved membrane protein	Putative uncharacterized protein	Integral membrane protein	Putative uncharacterized protein precursor	Hypothetical membrane protein	Conserved hypothetical membrane protein	Uncharacterized conserved protein	UPF0182 protein Namu_1599	Putative uncharacterized protein	

MYCTU00065	Putative uncharacterized protein	conserved hypothetical protein Mapped to H37Rv Rv0065	Hypothetical protein BCG_0096	Putative uncharacterized protein	
MYCTU00066	Isocitrate dehydrogenase, NADP-dependent, monomeric type	Isocitrate dehydrogenase	Evidence 2a : Function of homologous gene experimentally demonstrated in an other organism; Product type e : enzyme isocitrate dehydrogenase	Isocitrate dehydrogenase isozyme 2,monomeric type, NADP-specific	identified by match to protein family HMM PF03971; match to protein family HMM TIGR00178 isocitrate dehydrogenase, NADP-dependent	Isocitrate dehydrogenase NADP-dependent, monomeric type	Isocitrate dehydrogenase NADP-dependent, monomeric type	Isocitrate dehydrogenase NADP-dependent, monomeric type	isocitrate dehydrogenase, NADP-dependent	isocitrate dehydrogenase, NADP-dependent	isocitrate dehydrogenase	Isocitrate dehydrogenase	isocitrate dehydrogenase, NADP-dependent TIGRFAMsMatches:TIGR00178	isocitrate dehydrogenase, NADP-dependent KEGG: sil:SPOA0315 isocitrate dehydrogenase, NADP-dependent, ev=0.0, 83% identity TIGRFAM: isocitrate dehydrogenase, NADP-dependent: (0) PFAM: Isocitrate dehydrogenase NADP-dependent, monomeric type: (0)	Isocitrate dehydrogenase	Isocitrate dehydrogenase, NADP-dependent	isocitrate dehydrogenase, NADP-dependent	Isocitrate dehydrogenase, NADP-dependent	isocitrate dehydrogenase, NADP-dependent identified by match to protein family HMM PF03971; match to protein family HMM TIGR00178	isocitrate dehydrogenase, NADP-dependent KEGG: abo:ABO_1281 isocitrate dehydrogenase (NADP-dependent) TIGRFAM: isocitrate dehydrogenase, NADP-dependent PFAM: Isocitrate dehydrogenase NADP-dependent, monomeric type	isocitrate dehydrogenase, NADP-dependent	isocitrate dehydrogenase, NADP-dependent KEGG: son:SO2629 isocitrate dehydrogenase, NADP-dependent TIGRFAM: isocitrate dehydrogenase, NADP-dependent PFAM: Isocitrate dehydrogenase NADP-dependent, monomeric type	Isocitrate dehydrogenase, NADP-dependent	Isocitrate dehydrogenase, NADP-dependent	isocitrate dehydrogenase[NADP] Isocitrate dehydrogenase [NADP]. Homology to icd2 of A. eutrophus of 80% (trembl|Q8KLU4) This monomeric type of isocitrate dehydrogenase is NADP-specific. It is an important enzyme of the TCA. Interpro: Isocitrate dehydrogenase NADP-dependent, monomeric type (IPR004436) Tigrfam: monomer-idh: isocitrate dehydrogenase NADP-dependent no singal peptide no TMHs High confidence in function and specificity	isocitrate dehydrogenase, NADP-dependent KEGG: mmc:Mmcs_1209 isocitrate dehydrogenase, NADP-dependent TIGRFAM: isocitrate dehydrogenase, NADP-dependent PFAM: Isocitrate dehydrogenase NADP-dependent, monomeric type	isocitrate dehydrogenase [NADP] Icd2 Also detected in the membrane fraction by proteomics (LC-MS/MS) cytoplasmic protein involved in the krebs cycle [catalytic activity: isocitrate + NADP+ = 2-oxoglutarate + CO(2) + NADPH]	isocitrate dehydrogenase [NADP] icd2 Mapped to H37Rv Rv0066c	Probable isocitrate dehydrogenase	
MYCTU00067	POSSIBLE TRANSCRIPTIONAL REGULATORY PROTEIN	putative transcriptional regulator (TetR family)	Code: K; COG: COG1309 repressor for uid operon	Code: K; COG: COG1309 repressor for uid operon	putative transcriptional regulator, TetR family	Uid operon repressor	Transcriptional regulator, TetR family	Repressor for uid operon	Transcriptional regulator	transcriptional regulator, TetR family protein identified by match to protein family HMM PF00440	transcriptional regulator, TetR family PFAM: regulatory protein, TetR KEGG: mpa:MAP1783 hypothetical protein	transcriptional regulator, TetR family PFAM: regulatory protein, TetR KEGG: mbo:Mb0068c possible transcriptional regulatory protein (possibly TetR-family)	hypothetical protein similar to transcriptional regulatory protein (possibly tetR-family) Mapped to H37Rv Rv0067c	Possible transcriptional regulatory protein	transcriptional regulator, TetR family PFAM: regulatory protein, TetR KEGG: mmc:Mmcs_0606 transcriptional regulator, TetR family	repressor for uid operon Code: K; COG: COG1309	Transcriptional regulator	repressor for uid operon	Probable transcriptional regulator, TetR family	TetR-family transcriptional regulator	transcriptional regulator, TetR family PFAM: regulatory protein, TetR KEGG: mmc:Mmcs_0606 transcriptional regulator, TetR family	TetR-family transcriptional regulator	Transcriptional regulator, TetR family	transcriptional regulator, TetR family PFAM: regulatory protein, TetR KEGG: mva:Mvan_0763 transcriptional regulator, TetR family	DNA-binding transcriptional repressor	Transcriptional regulator UidR	Transcriptional regulator, TetR family	Transcriptional regulator UidR	Transcriptional regulator, TetR family	
MYCTU00068	PROBABLE OXIDOREDUCTASE	Only similar to Bacteroides thetaiotaomicron putative oxidoreductase BT2066 SWALL:Q8A620 (EMBL:AE016934) (283 aa) fasta scores: E(): 9.5e-75, 70.29% id in 276 aa, the rest of the database matches are to eukaryotic entries such as: Drosophila melanogaster protein CG30495 or CG17986 SWALL:Q9V4P9 (EMBL:AE003840) (331 aa) fasta scores: E(): 8.3e-26, 35.84% id in 279 aa conserved hypothetical dehydrogenase protein	Short-chain dehydrogenase/reductase SDR	transcript_id=ENSGACT00000016329	Oxidoreductase, short chain dehydrogenase/reductase family	transcript_id=ENSFCAT00000016257	transcript_id=ENSSTOT00000001119	transcript_id=ENSTBET00000016525	short-chain dehydrogenase/reductase SDR PFAM: short-chain dehydrogenase/reductase SDR KEGG: bcn:Bcen_3322 short-chain dehydrogenase/reductase SDR	transcript_id=ENSMLUT00000000381	hypothetical protein similar to oxidoreductase Mapped to H37Rv Rv0068	Probable oxidoreductase	predicted protein go_function: oxidoreductase activity; go_process: metabolism	Putative oxidoreductase	Putative short chain dehydrogenase/oxidoreductase	Putative oxidoreductase	Short-chain dehydrogenase/reductase SDR	Putative dehydrogenase	Short-chain dehydrogenase/reductase SDR	Short-chain dehydrogenase/reductase SDR	Short-chain dehydrogenase/reductase SDR	Oxidoreductase, short chain dehydrogenase/reductase family	transcript_id=ENSTTRT00000015615	Putative oxidoreductase	short-chain dehydrogenase/reductase SDR PFAM: short-chain dehydrogenase/reductase SDR; KEGG: mex:Mext_3626 short-chain dehydrogenase/reductase SDR	Short-chain dehydrogenase/reductase SDR	Short-chain dehydrogenase/reductase SDR	Short-chain dehydrogenase/oxidoreductase	
MYCTU00069	L-serine dehydratase	L-serine dehydratase	COG1760 L-serine dehydratase	L-serine dehydratase, iron-sulfur-dependent, single chain form	L-serine deaminase	L-serine deaminase /L-threonine deaminase	Best Blastp Hit: pir||C81225 L-serine dehydratase NMB0211 [imported] - Neisseria meningitidis (group B strain MD58) >gi|7225432|gb|AAF40667.1| (AE002378) L-serine dehydratase [Neisseria meningitidis MC58] COG1760 L-serine deaminase; SdaA putative L-serine dehydratase	L-serine dehydratase 1	Iron-sulfur-dependent L-serine dehydratase single chain form	Iron-sulfur-dependent L-serine dehydratase single chain form	L-serine ammonia-lyase	L-serine ammonia-lyase identified by match to protein family HMM PF03313; match to protein family HMM PF03315; match to protein family HMM TIGR00720	L-serine dehydratase 1	serine dehydratase alpha chain PFAM: serine dehydratase alpha chain; serine dehydratase beta chain KEGG: gvi:glr2358 L-serine dehydratase	L-serine dehydratase 1 KEGG: bcn:Bcen_3215 L-serine dehydratase 1 TIGRFAM: L-serine dehydratase 1 PFAM: serine dehydratase alpha chain; serine dehydratase beta chain	L-serine ammonia-lyase identified by match to protein family HMM PF03313; match to protein family HMM PF03315; match to protein family HMM TIGR00720	L-serine dehydratase sdaA Mapped to H37Rv Rv0069c	Probable l-serine dehydratase sdaA	L-serine dehydratase	Serine dehydratase alpha chain	L-serine ammonia-lyase	L-serine dehydratase	ustilago_maydis hypothetical protein	L-serine dehydratase	L-serine ammonia-lyase	L-serine dehydratase 1	L-serine ammonia-lyase	Serine dehydratase alpha chain precursor	
MYCTU00070	Serine hydroxymethyltransferase 2	Serine hydroxymethyltransferase	Similar to sp|O08370|GLYA_RICPR sp|Q92GH7|GLYA_RICCN; Ortholog to ERGA_CDS_07110 Serine hydroxymethyltransferase	identified by match to protein family HMM PF00464 serine hydroxymethyltransferase	COG0112 glycine/serine hydroxymethyltransferase	LmjF28.2370, predicted protein, len = 474 aa, serine hydroxymethyltransferase; predicted pI = 8.8260; almost identical to Q86LS9, serine hydroxymethyltransferase in Leishmania donovani serine hydroxymethyltransferase	Similar to Bacillus subtilis serine hydroxymethyltransferase GlyA or GlyC or IPC-34D SWALL:GLYA_BACSU (SWALL:P39148) (415 aa) fasta scores: E(): 1.5e-53, 56.87% id in 422 aa, and to Borrelia burgdorferi serine hydroxymethyltransferase GlyA or BB0601 SWALL:GLYA_BORBU (SWALL:O51547) (417 aa) fasta scores: E(): 6.3e-76, 51.41% id in 424 aa serine hydroxymethyltransferase	serine hydroxymethyltransferase	Serine hydroxymethyl transferase	Serine hydroxymethyltransferase	Similar to sp|O08370|GLYA_RICPR sp|Q92GH7|GLYA_RICCN; Ortholog to ERWE_CDS_07190 Serine hydroxymethyltransferase	identified by sequence similarity; putative; ORF located using Blastx; COG0112 glycine hydroxymethyltransferase	identified by sequence similarity; putative; ORF located using Blastx; COG0112 glycine hydroxymethyltransferase	Glycine hydroxymethyltransferase	Glycine hydroxymethyl transferase	Glycine/Serine hydroxymethyltransferase	serine hydroxymethyltransferase protein	Glycine hydroxymethyltransferase	Glycine hydroxymethyltransferase	Glycine hydroxymethyltransferase	Serine hydroxymethyltransferase	Glycine/serine hydroxymethyltransferase	Glycine/serine hydroxymethyltransferase	Glycine hydroxymethyltransferase	serine hydroxymethyltransferase	Glycine hydroxymethyltransferase PFAM: glycine hydroxymethyltransferase; aminotransferase, class I and II KEGG: sma:SAV2775 putative serine hydroxymethyltransferase	serine hydroxymethyltransferase GlyA2 cytoplasmic protein key enzyme in the biosynthesis of purines, lipids, other components. interconversion of serine and glycine [catalytic activity: 5,10-methylenetetrahydrofolate + glycine + H2O = tetrahydrofolate + L-serine]	serine hydroxymethyltransferase glyA2 Mapped to H37Rv Rv0070c	Probable serine hydroxymethyltransferase glyA2	
MYCTU00071	POSSIBLE MATURASE	hypothetical protein similar to maturase Mapped to H37Rv Rv0071	Possible maturase	Putative maturase	Retron-type reverse transcriptase	
MYCTU00072	PROBABLE GLUTAMINE-TRANSPORT TRANSMEMBRANE PROTEIN ABC TRANSPORTER	putative ABC transporter permease protein	ABC transporter, permease protein	Putative ABC exporter, membrane-spanning/permease subunit	Protein of unknown function DUF214	ABC transporter permease protein COG0577 [V] ABC-type antimicrobial peptide transport system, permease component	ABC transporter, permease protein identified by match to protein family HMM PF02687	protein of unknown function DUF214 PFAM: protein of unknown function DUF214 KEGG: tbd:Tbd_1360 ABC transporter permease protein	ABC-type antimicrobial peptide transport system, permease component	Hypothetical protein	ABC transporter, permease protein identified by match to protein family HMM PF02687	hypothetical protein similar to glutamine-transport transmembrane protein ABC transporter Mapped to H37Rv Rv0072	Probable glutamine-transport transmembrane protein ABC transporter	Putative ABC transporter, permease protein	Efflux ABC transporter, permease protein	ABC-type antimicrobial peptide transport system, permease component	protein of unknown function DUF214 PFAM: protein of unknown function DUF214 KEGG: net:Neut_1935 protein of unknown function DUF214	Putative glutamine-transport transmembrane protein ABC transporter	Putative uncharacterized protein	Permease domain protein	Efflux ABC transporter, permease protein	ABC transporter, permease protein, putative	Conserved hypothetical surface-anchored protein	Efflux ABC transporter, permease protein	Glutamine-transport transmembrane protein ABC transporter	Putative ABC-type antimicrobial peptide transport system permease component	Putative uncharacterized protein precursor	Putative uncharacterized protein	Putative uncharacterized protein	
MYCTU00073	ABC transporter, ATP-binding protein	ATP-binding cassette containing protein	hypothetical protein similarity to COG1136 ABC-type transport systems, involved in lipoprotein release, ATPase components(Evalue: 2E-44)	ABC transporter related	ABC transporter related PFAM: ABC transporter related SMART: AAA ATPase KEGG: cch:Cag_0869 ATPase	ABC transporter related PFAM: ABC transporter related SMART: AAA ATPase KEGG: gsu:GSU0947 ABC transporter, ATP-binding protein	hypothetical protein similar to glutamine-transport ATP-binding protein ABC transporter Mapped to H37Rv Rv0073	Probable glutamine-transport atp-binding protein ABC transporter glnQ	Glutamine-transport ATP-binding protein ABC transporter GlnQ	Cyclic nucleotide-binding protein	ABC transporter related	ABC transporter related	Glutamine-transport ATP-binding protein ABC transporter	SalX-type ABC antimicrobial peptide transport system ATPase component	ABC transporter related	ABC transporter related	ABC transporter related protein	Lipoprotein-releasing system ATP-binding protein LolD	ABC transporter related	ABC transporter related	ABC transporter related	ABC transporter related	hypothetical protein	ABC transporter related	
MYCTU00074	Putative uncharacterized protein	Similar to N-terminus of Escherichia coli isoaspartyl dipeptidase IadA or B4328 SWALL:IADA_ECOLI (SWALL:P39377) (390 aa) fasta scores: E(): 0.065, 32.54% id in 126 aa, and to Bradyrhizobium japonicum BLL5570 protein SWALL:Q89IR4 (EMBL:AP005955) (504 aa) fasta scores: E(): 4.5e-78, 52.48% id in 423 aa, and to Rhizobium meliloti hypothetical protein ra0920 or SMA1677 SWALL:Q92YG0 (EMBL:AE007278) (480 aa) fasta scores: E(): 1.4e-70, 48.92% id in 419 aa conserved hypothetical protein	Evidence 3 : Function proposed based on presence of conserved amino acid motif, structural feature or limited homolgy; PubMedId : 9144792; Product type e : enzyme putative secreted hydrolase	amidohydrolase	Amidohydrolase	amidohydrolase	hypothetical protein similarity to COG1228 Imidazolonepropionase and related amidohydrolases(Evalue: 6E-26)	Amidohydrolase precursor	amidohydrolase family protein	Xaa-Pro dipeptidase, putative COG1228 Imidazolonepropionase and related amidohydrolases	Imidazolonepropionase related amidohydrolase	Xaa-Pro dipeptidase identified by match to protein family HMM PF01979; match to protein family HMM PF07969	Imidazolonepropionase	Amidohydrolase	Amidohydrolase	conserved hypothetical protein Mapped to H37Rv Rv0074	Hypothetical protein BCG_0105	putative amidohydrolase	Hypothetical protein	Hypothetical protein	putative peptidase, M38 family	Putative uncharacterized protein	putative secreted hydrolase KEGG: pha:PSHAb0513 putative secreted hydrolase	Amidohydrolase	Amidohydrolase	Amidohydrolase	Amidohydrolase	Amidohydrolase	Amidohydrolase	
MYCTU00075	Aminotransferase, class I	similar to Salmonella typhi CT18 putative aminotransferase putative aminotransferase	aminotransferase, classes I and II, putative	cystathionine beta-lyase	hypothetical protein similar to aminotransferase Mapped to H37Rv Rv0075	Probable aminotransferase	Hypothetical protein	Putative aminotransferase	Transcriptional regulator, GntR family	Cystathionine beta-lyase	jgi|Lacbi1|176573|estExt_Genewise1_worm.C_20313	Bifunctional PLP-dependent enzyme	Aminotransferase, class I and II	Cystathionine beta-lyase	Putative aminotransferase	Aminotransferase class I and II	Aminotransferase, putative	Cystathionine beta-lyase	Aminotransferase class I and II	Aminotransferase class I and II	Aminotransferase class I and II	Aminotransferase class I and II	Aminotransferase class I and II	
MYCTU00076	PROBABLE MEMBRANE PROTEIN	hypothetical protein similar to membrane protein Mapped to H37Rv Rv0076c	Probable membrane protein	Probable membrane protein	Putative membrane protein	Conserved hypothetical membrane protein	
MYCTU00077	PROBABLE OXIDOREDUCTASE	Alpha/beta hydrolase	alpha/beta hydrolase superfamily protein	Alpha/beta hydrolase fold precursor	Alpha/beta hydrolase fold	alpha/beta hydrolase fold PFAM: alpha/beta hydrolase fold KEGG: bur:Bcep18194_B2445 alpha/beta hydrolase	alpha/beta hydrolase fold PFAM: alpha/beta hydrolase fold KEGG: mac:MA0993 chloride peroxidase	hydrolase, alpha/beta hydrolase fold family protein identified by match to protein family HMM PF00561	alpha/beta hydrolase, putative	Alpha/beta hydrolase fold	alpha/beta hydrolase fold PFAM: alpha/beta hydrolase fold KEGG: mmc:Mmcs_5305 alpha/beta hydrolase fold	hydrolase, alpha/beta fold family identified by match to protein family HMM PF00561	oxidoreductase cytoplasmic protein function unknown, probably involved in cellular metabolism.	hypothetical protein similar to oxidoreductase Mapped to H37Rv Rv0077c	Probable oxidoreductase	alpha/beta hydrolase fold PFAM: alpha/beta hydrolase fold KEGG: mmc:Mmcs_5305 alpha/beta hydrolase fold	Hypothetical protein	Hypothetical protein	Oxidoreductase	putative oxidoreductase Evidence 3 : Function proposed based on presence of conserved amino acid motif, structural feature or limited homology; Product type e : enzyme	Putative oxidoreductase	alpha/beta hydrolase fold PFAM: alpha/beta hydrolase fold KEGG: mmc:Mmcs_5305 alpha/beta hydrolase fold	alpha/beta hydrolase fold PFAM: alpha/beta hydrolase fold KEGG: mmc:Mmcs_5305 alpha/beta hydrolase fold	Putative bromoperoxidase	Alpha/beta hydrolase fold	Alpha/beta hydrolase fold	Alpha/beta hydrolase fold precursor	Alpha/beta hydrolase fold precursor	Oxidoreductase	
MYCTU00078	PROBABLE TRANSCRIPTIONAL REGULATORY PROTEIN	Putative uncharacterized protein	Transcriptional regulator, TetR family	transcriptional regulator, TetR family	putative TetR family transcriptional regulator similarity:fasta; with=UniProt:Q92T19_RHIME (EMBL:SME591782); Rhizobium meliloti (Sinorhizobium meliloti).; PUTATIVE TRANSCRIPTION REGULATOR PROTEIN.  PUTATIVE TRANSCRIPTION REGULATOR PROTEIN.; length=197; id 58.289; 187 aa overlap; query 5-188; subject 8-194	transcriptional regulator, TetR family	probable transcriptional regulator protein, TetR family similar to SMb20337 [Sinorhizobium meliloti] and AGR_L_1093p [Agrobacterium tumefaciens] Similar to swissprot:Q92WL6 Putative location:bacterial cytoplasm Psort-Score: 0.1535; go_component: extrachromosomal DNA [goid 0046821]; go_function: transcription factor activity [goid 0003700]; go_process: regulation of transcription, DNA-dependent [goid 0006355]	transcriptional regulator, TetR family	transcriptional regulator, TetR family PFAM: regulatory protein, TetR KEGG: mpa:MAP4291c hypothetical protein	Transcriptional regulator, TetR family	regulatory protein, TetR	transcriptional regulator, TetR family protein identified by match to protein family HMM PF00440	Regulatory protein, TetR	transcriptional regulator, TetR family PFAM: regulatory protein, TetR KEGG: rpd:RPD_4359 regulatory protein, TetR	transcriptional regulator, TetR family identified by match to protein family HMM PF00440	transcriptional regulator, TetR family	transcriptional regulatory protein cytoplasmic protein possibly involved in transcriptional mechanism.	hypothetical protein similar to transcriptional regulatory protein Mapped to H37Rv Rv0078	Probable transcriptional regulatory protein	putative transcriptional regulator	transcriptional regulator, TetR family PFAM: regulatory protein, TetR KEGG: mmc:Mmcs_5168 transcriptional regulator, TetR family	putative transcriptional regulator, TetR family Evidence 3 : Function proposed based on presence of conserved amino acid motif, structural feature or limited homology; Product type r : regulator	Putative transcriptional regulator, TetR family	Transcriptional regulator TetR family	transcriptional regulator, TetR family PFAM: regulatory protein, TetR KEGG: ret:RHE_CH00601 probable transcriptional regulator protein, TetR family	transcriptional regulator, TetR/AcrR-family	Putative transcriptional regulator, TetR family	Putative transcriptional regulatory protein	transcriptional regulator, TetR family PFAM: regulatory protein, TetR KEGG: mmc:Mmcs_5168 transcriptional regulator, TetR family	
MYCTU00079	Putative uncharacterized protein	hypothetical protein Mapped to H37Rv Rv0078A	Hypothetical protein BCG_0110c	Putative uncharacterized protein	

MYCTU00080	Putative uncharacterized protein	Hypothetical protein	conserved hypothetical protein KEGG: mmc:Mmcs_1095 hypothetical protein	conserved hypothetical protein cytoplasmic protein	hypothetical protein Mapped to H37Rv Rv0079	Hypothetical protein BCG_0112	conserved hypothetical protein KEGG: mmc:Mmcs_1095 hypothetical protein	Hypothetical protein	Putative uncharacterized protein	conserved hypothetical protein KEGG: mmc:Mmcs_1095 hypothetical protein	Putative uncharacterized protein	Putative uncharacterized protein	
MYCTU00081	Putative uncharacterized protein	conserved hypothetical protein	hypothetical protein	Pyridoxamine 5'-phosphate oxidase-related, FMN- binding protein	Pyridoxamine 5'-phosphate oxidase-related, FMN- binding	conserved hypothetical protein Mapped to H37Rv Rv0080	Hypothetical protein BCG_0113	pyridoxamine 5'-phosphate oxidase-related, FMN-binding PFAM: pyridoxamine 5'-phosphate oxidase-related, FMN-binding KEGG: mmc:Mmcs_3622 pyridoxamine 5'-phosphate oxidase-related, FMN-binding protein	Helix-turn-helix motif	Putative DNA-binding protein Evidence 3 : Function proposed based on presence of conserved amino acid motif, structural feature or limited homology	Putative uncharacterized protein	pyridoxamine 5'-phosphate oxidase-related, FMN-binding PFAM: pyridoxamine 5'-phosphate oxidase-related, FMN-binding KEGG: mmc:Mmcs_3622 pyridoxamine 5'-phosphate oxidase-related, FMN-binding protein	Putative uncharacterized protein precursor	Putative uncharacterized protein	Putative uncharacterized protein	Pyridoxamine 5'-phosphate oxidase	Putative uncharacterized protein	Putative uncharacterized protein	Putative uncharacterized protein	Flavin-nucleotide-binding protein-like protein	
MYCTU00082	PROBABLE TRANSCRIPTIONAL REGULATORY PROTEIN	transcriptional regulator, ArsR family	similar to BRA0456, transcriptional regulator, ArsR family transcriptional regulator, ArsR family	repressor protein	Ortholog of S. aureus MRSA252 (BX571856) SAR2233 zinc and cobalt transport repressor protein	repressor protein	identified by match to protein family HMM PF01022 transcriptional regulator, ArsR family	repressor protein ArsR family homolog	regulatory protein, ArsR	regulatory protein, ArsR	Previously sequenced as Staphylococcus aureus zinc and cobalt transport repressor protein CzrA TR:O85142 (EMBL:AF044951) (106 aa) fasta scores: E(): 4e-38, 100% id in 106 aa. Similar to Bacillus subtilis hypothetical protein YozA TR:O31844 (EMBL:Z99114) (107 aa) fasta scores: E(): 2e-13, 49% id in 100 aa zinc and cobalt transport repressor protein	identified by similarity to GP:4126673; similarity to OMNI:SA2137; match to protein family HMM PF01022 transcriptional regulator CzrA	Bacterial regulatory protein, ArsR family	identified by match to protein family HMM PF01022 transcriptional regulator, ArsR family	Predicted transcriptional regulators	Citation: Cook WJ, Kar SR, Taylor KB, Hall LM. J Mol Biol. 1998 Jan 16;275(2):337-46. Citation taken from Conserved domain database smart00418.7, HTH_ARSR. In E.  coli binding of metal ions to this repressor results in disocciation from DNA ArsR family Arsenical Resistance Operon Repressor	ArsR-family transcriptional regulator	Putative Transcriptional Regulator, ArsR family	transcriptional repressor, ArsR family identified by match to protein family HMM PF01022	transcriptional regulator, ArsR family	zinc and cobalt transport repressor protein	transcriptional regulator, ArsR family	Transcriptional Regulator, ArsR family	transcriptional regulator, ArsR family	transcriptional regulator, ArsR family	transcriptional regulator, ArsR family PFAM: regulatory protein, ArsR KEGG: tel:tll0769 transcriptional regulator	Transcriptional regulator, ArsR family, putative	hypothetical protein similarity to COG0640 Predicted transcriptional regulators	Transcriptional regulator, ArsR family	
MYCTU00083	PROBABLE OXIDOREDUCTASE	Hydrogenase subunit	subunit of putative formate hydrogenlyase-like membrane complex	similar to formate hydrogenlyase subunit 7 Hypothetical protein	Putative formate hydrogenlyase	identified by similarity to SP:P77668 hydrogenase, group 4, HycG subunit, putative	EhbM energy-converting hydrogenase M, subunit N; COg03260, pfam01058	NADH ubiquinone oxidoreductase, 20 kDa subunit	putative formate hydrogenlyase subunit 7 Similar to N-terminus to codon 170 of Escherichia coli formate hydrogenlyase subunit 7 hycG SWALL:HYCG_ECOLI (SWALL:P16433) (255 aa), and to entire protein of Bradyrhizobium japonicum HycG protein SWALL:Q89GK1 (EMBL:AP005958) (177 aa) similarity:fasta; SWALL:HYCG_ECOLI (SWALL:P16433); Escherichia coli; formate hydrogenlyase subunit 7; hycG; length 255 aa; 152 aa overlap; query 20-168 aa; subject 14-164 aa similarity:fasta; SWALL:Q89GK1 (EMBL:AP005958); Bradyrhizobium japonicum; HycG protein; hycG; length 177 aa; 172 aa overlap; query 1-172 aa; subject 1-172 aa	NADH dehydrogenase (ubiquinone), 20 kDa subunit	NADH ubiquinone oxidoreductase, 20 kDa subunit	Formate hydrogenlyase subunit 7	formate hydrogenlyase subunit 7 similarity to COG3260 Ni,Fe-hydrogenase III small subunit(Evalue: 2E-31)	NADH ubiquinone oxidoreductase, 20 kDa subunit	NADH ubiquinone oxidoreductase, 20 kDa subunit	NADH ubiquinone oxidoreductase, 20 kDa subunit	NADH ubiquinone oxidoreductase, 20 kDa subunit	Ni,Fe-hydrogenase III small subunit	hydrogenase-4, I subunit, putative identified by match to protein family HMM PF01058	NADH ubiquinone oxidoreductase, 20 kDa subunit	[NiFe]-hydrogenase, small subunit (EchC-like)	NADH ubiquinone oxidoreductase, 20 kDa subunit PFAM: NADH ubiquinone oxidoreductase, 20 kDa subunit KEGG: bja:blr6344 probable hydrogenase-3 subunit G	Formate hydrogenlyase subunit 7 identified by match to protein family HMM PF01058	oxidoreductase cytoplasmic protein function unknown, probably involved in cellular metabolism.	hypothetical protein similar to oxidoreductase Mapped to H37Rv Rv0082	Probable oxidoreductase	NADH-quinone oxidoreductase, B subunit	NADH ubiquinone oxidoreductase, 20 kDa subunit	formate hydrogenlyase subunit 7	
MYCTU00084	Uncharacterized protein Rv0083/MT0090	IPR001750: NADH/Ubiquinone/plastoquinone (complex I); IPR003918: NADH-ubiquinone oxidoreductase, chain 4 hydrogenase 3, membrane subunit (part of FHL complex)	similar to Salmonella typhi CT18 formate hydrogenlyase subunit 3 formate hydrogenlyase subunit 3	Hydrogenase subunit	Hydrogenase 3, membrane subunit	Hydrogenase-4 component B	Putative formate hydrogenlyase	NADH:ubiquinone oxidoreductase subunit 5 (chain L)/Multisubunit Na+/H+ antiporter, MnhA subunit	identified by similarity to SP:P23482 hydrogenase, HycC subunit, putative	part of FHL complex; Code: CP; COG: COG0651 membrane-spanning protein of hydrogenase 3	hydrogenase, HycC subunit	ech Hydrogenase, Subunit	NADH dehydrogenase (quinone)	NADH dehydrogenase (quinone)	putative hydrogenase-4 component B similarity:fasta; SWALL:HYFB_ECOLI (SWALL:P23482); Escherichia coli; hydrogenase-4 component b; hyfB; length 672 aa; 675 aa overlap; query 14-671 aa; subject 24-672 aa similarity:fasta; SWALL:Q89GK6 (EMBL:AP005958); Bradyrhizobium japonicum; HyfB protein; hyfB; length 670 aa; 673 aa overlap; query 1-673 aa; subject 1-670 aa	Formate hydrogenase-3 component C	NADH dehydrogenase (quinone)	NADH dehydrogenase (quinone)	NADH dehydrogenase (quinone)	NADH/Ubiquinone/plastoquinone (complex I)	Formate hydrogenlyase subunit 3	NADH dehydrogenase (quinone)	NADH dehydrogenase (quinone)	hydrogenase 4 membrane subunit identified by match to protein family HMM PF00361	NADH dehydrogenase subunit n identified by match to protein family HMM PF00361	NADH/Ubiquinone/plastoquinone (complex I) PFAM: NADH/Ubiquinone/plastoquinone (complex I) KEGG: vch:VC1581 NADH dehydrogenase, putative	NADH dehydrogenase (Quinone) precursor	hydrogenase, membrane subunit 4-like protein (HycC-like)	hydrogenase-4 component B identified by match to protein family HMM PF00361	
MYCTU00085	Formate hydrogenlyase, subunit 4	Hydrogenase subunit	Formate hydrogenlyase membrane subunit subunit HyfD	Putative formate hydrogenlyase	identified by similarity to SP:P77858 hydrogenase, HycD subunit, putative	hydrogenase, HycD subunit	respiratory-chain NADH dehydrogenase, subunit 1	putative hydrogenase protein similarity:fasta; SWALL:Q9RPI7 (EMBL:AF157639); Desulfitobacterium dehalogenans; HycD; length 322 aa; 313 aa overlap; query 12-316 aa; subject 9-319 aa similarity:fasta; SWALL:Q89GK5 (EMBL:AP005958); Bradyrhizobium japonicum; HycC protein; length 318 aa; 318 aa overlap; query 1-318 aa; subject 1-318 aa	Respiratory-chain NADH dehydrogenase, subunit 1	Formate hydrogenlyase subunit 4	formate hydrogenlyase subunit 4 similarity to COG0650 Formate hydrogenlyase subunit 4(Evalue: 2E-51)	respiratory-chain NADH dehydrogenase, subunit 1	respiratory-chain NADH dehydrogenase, subunit 1	respiratory-chain NADH dehydrogenase, subunit 1	respiratory-chain NADH dehydrogenase, subunit 1	Formate hydrogenase, subunit C inner membrane protein	Formate hydrogenase, subunit C inner membrane protein	respiratory-chain NADH dehydrogenase, subunit 1	Formate hydrogenlyase subunit 4	hydrogenase-4, C subunit, putative identified by match to protein family HMM PF00146	Putative formate hydrogenlyase HycD	hydrogenase, membrane subunit 3-like protein (EchB-like)	respiratory-chain NADH dehydrogenase, subunit 1 KEGG: rpc:RPC_0930 respiratory-chain NADH dehydrogenase, subunit 1	formate hydrogenlyase subunit 4 identified by match to protein family HMM PF00146	formate hydrogenlyase HycD membrane protein involved in hydrogen metabolism; FHL pathway.	formate hydrogenlyase hycD Mapped to H37Rv Rv0084	Possible formate hydrogenlyase hycD	formate hydrogenlyase subunit 4	Putative hydrogenase, membrane subunit	
MYCTU00086	Uncharacterized protein Rv0085/MT0092	Hydrogenase subunit	Hydrogenase 4 membrane component	Putative formate hydrogenlyase	NAD-dependent dehydrogenase subunit	Hydrogenase 4 membrane component	conserved hypothetical protein	hydrogenase-4 component E	conserved hypothetical protein	hydrogenase 4 membrane component	hydrogenase 4 membrane component	hydrogenase 4 membrane component	Hydrogenase 4 membrane component	hydrogenase 4 membrane component	Putative hydrogenase HycP	hydrogenase, membrane subunit 2-like protein	hydrogenase subunit KEGG: mca:MCA1140 hydrogenase subunit	conserved hypothetical protein KEGG: rpc:RPC_0931 hypothetical protein	NAD-dependent dehydrogenase subunit KEGG: gme:Gmet_2599 NAD-dependent dehydrogenase subunit	membrane protein, putative	hydrogenase HycP membrane protein involved in hydrogen metabolism.	hydrogenase hycP Mapped to H37Rv Rv0085	Possible hydrogenase hycP	NADH-ubiquinone oxidoreductase, chain 4L	NAD-dependent dehydrogenase subunit	Hydrogenase 4 membrane component (E)	Putative hydrogenase, membrane subunit	Putative hydrogenase HycP	Ni-Fe hydrogenase, membrane subunit HyfE	
MYCTU00087	NADH-ubiquinone oxidoreductase, putative	Hydrogenase subunit	formate hydrogenlyase subunit, similar to NuoM subunit of complex I	Putative formate hydrogenlyase	identified by similarity to SP:P77437 hydrogenase, membrane subunit, putative	Code: CP; COG: COG0651 hydrogenase 4 membrane subunit	hydrogenase, membrane subunit	Code: CP; COG: COG0651 hydrogenase 4 membrane subunit	NADH dehydrogenase, putative identified by match to protein family HMM PF00361	Code: CP; COG: COG0651 hydrogenase 4 membrane subunit	putative hydrogenase-4 component F similarity:fasta; SWALL:HYFF_ECOLI (SWALL:P77437); Escherichia coli; hydrogenase-4 component f; hyfF; length 526 aa; 475 aa overlap; query 16-476 aa; subject 10-484 aa similarity:fasta; SWALL:Q89GK3 (EMBL:AP005958); Bradyrhizobium japonicum; HyfF protein; hyfF; length 483 aa; 480 aa overlap; query 7-486 aa; subject 3-482 aa	NADH dehydrogenase (quinone)	formate hydrogenlyase subunit, similar to NuoM subunit of complex I identified by match to protein family HMM PF00361	NADH dehydrogenase (quinone)	NADH dehydrogenase (quinone) PFAM: NADH/Ubiquinone/plastoquinone (complex I) KEGG: tbd:Tbd_0497 NADH dehydrogenase (quinone)	hydrogenase-4 component F similarity to COG0651 Formate hydrogenlyase subunit 3/Multisubunit Na+/H+ antiporter, MnhD subunit(Evalue: 1E-94)	NADH dehydrogenase (quinone)	NADH dehydrogenase (quinone)	NADH/Ubiquinone/plastoquinone (complex I)	NADH dehydrogenase (quinone)	Formate hydrogenlyase subunit 3/Multisubunit Na+/H+ antiporter	hydrogenase-4 component F identified by match to protein family HMM PF00361	hydrogenase-4, F subunit, putative identified by match to protein family HMM PF00361	NADH dehydrogenase	NADH dehydrogenase (quinone) PFAM: NADH/Ubiquinone/plastoquinone (complex I) KEGG: rpc:RPC_0932 NADH dehydrogenase (quinone)	NADH dehydrogenase (quinone) PFAM: NADH/Ubiquinone/plastoquinone (complex I) KEGG: gsu:GSU0742 NAD-dependent dehydrogenase subunit	hydrogenase-4 component F identified by match to protein family HMM PF00361	NADH dehydrogenase (quinone)	Hydrogenase-4 component F precursor	
MYCTU00088	POSSIBLE FORMATE HYDROGENASE HYCE	Hydrogenase subunit	subunit of formate hydrogenlyase-like membrane complex, related to large subunit of hydrogenases	similar to formate hydrogenlyase subunit 5 Hypothetical protein	Formate hydrogenlyase subunit 5	identified by similarity to SP:P77329; match to protein family HMM PF00346 hydrogenase, group 4, HycE subunit, putative	hydrogenase, group 4, HycE subunit	NADH-ubiquinone oxidoreductase, chain 49kDa	putative formate hydrogenlyase subunit 5 precursor similarity:fasta; SWALL:HYCE_ECOLI (SWALL:P16431); Escherichia coli; formate hydrogenlyase subunit 5 precursor; hycE; length 569 aa; 437 aa overlap; query 78-503 aa; subject 101-536 aa similarity:fasta; SWALL:Q89GK2 (EMBL:AP005958); Bradyrhizobium japonicum; blr6343 protein; length 503 aa; 504 aa overlap; query 1-504 aa; subject 1-503 aa	hydrogenase subunit identified by match to protein family HMM PF00346	NADH-ubiquinone oxidoreductase, chain 49kDa	Formate hydrogenlyase subunit 5	formate hydrogenlyase subunit 5 precursor similarity to COG3261 Ni,Fe-hydrogenase III large subunit(Evalue: 2E-60)	NADH dehydrogenase (ubiquinone), 30 kDa subunit	NADH-ubiquinone oxidoreductase, chain 49kDa	NADH-ubiquinone oxidoreductase, chain 49kDa	NADH-ubiquinone oxidoreductase, chain 49kDa	Metal (Ni/Fe) hydrogenase, large subunit cytoplasmic protein	Metal (Ni/Fe) hydrogenase, large subunit cytoplasmic protein	NADH-ubiquinone oxidoreductase, chain 49kDa	Ni,Fe-hydrogenase III large subunit	hydrogenase-4, G subunit, putative identified by match to protein family HMM PF00329	NADH-ubiquinone oxidoreductase, chain 49kDa	hydrogenase, large subunit-like protein (HycE-like)	NADH-ubiquinone oxidoreductase, chain 49kDa PFAM: NADH-ubiquinone oxidoreductase, chain 49kDa; NADH dehydrogenase (ubiquinone), 30 kDa subunit KEGG: dsy:DSY3115 formate hydrogenlyase subunit 5 precursor	NADH-ubiquinone oxidoreductase, chain 49kDa PFAM: NADH-ubiquinone oxidoreductase, chain 49kDa; NADH dehydrogenase (ubiquinone), 30 kDa subunit KEGG: rpc:RPC_0933 NADH-ubiquinone oxidoreductase, chain 49kDa	hydrogenase-3, subunit E identified by match to protein family HMM PF00346	formate hydrogenase hycE Mapped to H37Rv Rv0087	Possible formate hydrogenase hycQ	
MYCTU00089	Uncharacterized protein Rv0088/MT0096	Hypothetical protein	conserved hypothetical protein	conserved hypothetical protein KEGG: tfu:Tfu_0325 hypothetical protein	conserved hypothetical protein cytoplasmic protein	hypothetical protein Mapped to H37Rv Rv0088	Hypothetical protein BCG_0121	conserved hypothetical protein KEGG: mmc:Mmcs_5171 hypothetical protein	conserved hypothetical protein Evidence 4 : Homologs of previously reported genes of unknown function	Putative uncharacterized protein	conserved hypothetical protein KEGG: mmc:Mmcs_5171 hypothetical protein	conserved hypothetical protein KEGG: fal:FRAAL4043 hypothetical protein	Putative uncharacterized protein	Putative uncharacterized protein	
MYCTU00090	Uncharacterized methyltransferase Rv0089/MT0098	conserved hypothetical protein	Methyltransferase type 12 PFAM: methyltransferase small; NodS family protein; Methyltransferase type 11; Methyltransferase type 12 KEGG: cgb:cg2824 SAM-dependent methyltransferase	methyltransferase/methylase cytoplasmic protein thought to cause methylation.	hypothetical protein similar to methyltransferase/methylase Mapped to H37Rv Rv0089	Possible methyltransferase/methylase	Putative methyltransferase	Putative methyltransferase Evidence 3 : Function proposed based on presence of conserved amino acid motif, structural feature or limited homology; Product type e : enzyme	Putative methyltransferase	Hypothetical protein	Methyltransferase type 12	Putative methyltransferase	Methyltransferase/methylase	Putative uncharacterized protein	Putative uncharacterized protein	Methylase involved in ubiquinone/menaquinone biosynthesis	Methyltransferase family protein	Methylase involved in ubiquinone/menaquinone biosynthesis	Methylase involved in ubiquinone/menaquinone biosynthesis	Methylase involved in ubiquinone/menaquinone biosynthesis-like protein	
MYCTU00091	Uncharacterized protein Rv0090/MT0099	putative membrane protein	conserved hypothetical protein	conserved hypothetical membrane protein membrane protein	hypothetical protein similar to membrane protein Mapped to H37Rv Rv0090	Possible membrane protein	Conserved hypothetical protein Evidence 4 : Homologs of previously reported genes of unknown function	Putative membrane protein	Conserved hypothetical membrane protein	Putative uncharacterized protein	Putative uncharacterized protein	Membrane protein-like protein	

MYCTU00092	MTA/SAH nucleosidase	InterProMatches:IPR000845; Molecular Function: catalytic activity (GO:0003824), Biological Process: nucleoside metabolism (GO:0009116) methylthioadenosine nucleosidase	MTA/SAH nucleosidase 5'-methylthioadenosine/S-adenosylhomocysteine nucleosidase	COG0775 Nucleoside phosphorylase MTA-SAH nucleosidase	5'-methylthioadenosine/S-adenosylhomocysteine nucleosidase	5'-methylthioadenosine/S-adenosylhomocysteine nucleosidase	IPR000845: Purine and other phosphorylases, family 1 5'-methylthioadenosine/S-adenosylhomocysteine nucleosidase	similar to Salmonella typhi Ty2 MTA/SAH nucleosidase MTA/SAH nucleosidase	S-adenosylhomocysteine nucleosidase	Putative uncharacterized protein gbs1591	5'-methylthioadenosine nucleosidase/S-adenosylhomocysteine nucleosidase	MTA/SAH nucleosidase	identified by match to PFAM protein family HMM PF01048 5-methylthioadenosine nucleosidase/S-adenosylhomocysteine nucleosidase	5'-methylthioadenosine/S-adenosylhomocysteine nucleosidase	Putative 5'-methylthioadenosine/S- adenosylhomocysteine nucleosidase	Ortholog of S. aureus MRSA252 (BX571856) SAR1676 5'-methylthioadenosine/S-adenosylhomocysteine nucleosidase	5'-methylthioadenosine nucleosidase/S-adenosylhomocysteine nucleosidase	5'-methylthioadenosine nucleosidase/S- adenosylhomocysteine nucleosidase	best blastp match gb|AAK33465.1| (AE006505) putative MTA/SAH nucleosidase (5'-methylthioadenosine/S-adenosylhomocysteine nucleosidase) [Streptococcus pyogenes M1 GAS] putative MTA/SAH nucleosidase	identified by similarity to SP:P24247; match to protein family HMM PF01048; match to protein family HMM TIGR01704 MTA/SAH nucleosidase	Evidence 3 : Function proposed based on presence of conserved amino acid motif, structural feature or limited homolgy; Product type pe : putative enzyme putative phosphorylase family protein	5'-methylthioadenosine / S-adenosylhomocysteine nucleosidase	S-adenosylhomocysteine nucleosidase 5'-methylthioadenosine nucleosidase	Similar to: HI1216, MTNA_HAEIN MTA/SAH nucleosidase	Nucleoside phosphorylase Pfs protein	Similar to Q9PJ10 5'-methylthioadenosineS-adenosylhomocysteine nucleosidase from Campylobacter jejuni (229 aa). FASTA: opt: 756 Z-score: 944.6 E(): 1e-44 Smith-Waterman score: 756; 53.982 identity in 226 aa overlap. 5'-methylthioadenosineS-adenosylhomocysteine nucleosidase	MTA/SAH nucleosidase (5'-methylthioadenosine/S-adenosylhomocysteine nucleosidase)	5'-methylthioadenosine/S-adenosylhomocysteine nucleosidase	5'-methylthioadenosine/S-adenosylhomocysteine nucleosidase	
MYCTU00094	Uncharacterized protein Rv0093c/MT0102	putative membrane protein	conserved membrane protein membrane protein	hypothetical protein similar to conserved membrane protein Mapped to H37Rv Rv0093c	Probable conserved membrane protein	Putative conserved membrane protein	Probable integral membrane protein	Putative uncharacterized protein	Putative uncharacterized protein	Conserved membrane protein	Putative uncharacterized protein	Probable integral membrane protein	Putative membrane protein	Integral membrane protein	
MYCTU00093	Cation-transporting P-type ATPase A	go_component: Golgi trans face [goid 0005802]; go_function: copper-exporting ATPase activity [goid 0004008]; go_process: copper ion transport [goid 0006825]; go_process: intracellular copper ion transport [goid 0015680] copper-transporting ATPase, putative	transport ATPase (EC 3.6.3.-) 5 (probable substrates copper/metal cation)	copper-translocating P-type ATPase identified by match to protein family HMM PF00122; match to protein family HMM PF00403; match to protein family HMM PF00702; match to protein family HMM TIGR00003; match to protein family HMM TIGR01494; match to protein family HMM TIGR01511; match to protein family HMM TIGR01525	cation transporter p-type ATPase a CtpA membrane protein cation-transporting ATPase; possibly catalyzes the transport of a cation (possibly copper) with the hydrolyse of ATP [catalytic activity: ATP + H(2)O + cation(in) = ADP + phosphate + cation(out)]	cation transporter P-type ATPase A ctpA Mapped to H37Rv Rv0092	Probable cation transporter p-type atpase A ctpA	Probable metal transporting P-type ATPase	Cation-transporting ATPase membrane protein	Magnaporthe grisea hypothetical protein	Cation transporter p-type ATPase A	hypothetical protein	transcript_id=ENSOPRT00000005913	Heavy metal translocating P-type ATPase	Cation-transporting ATPase membrane protein	Cation-transporting ATPase	Cation transporter p-type ATPase a CtpA	Heavy metal translocating P-type ATPase	Copper-transporting ATPase	Putative cation-transporting ATPase	E1-E2 cation pump ATPase fixI	
MYCTU03491	Putative uncharacterized protein	pseudo	
MYCTU00095	Putative uncharacterized protein Rv0095c	

MYCTU00096	Uncharacterized PPE family protein PPE1	PPE family protein PPE1; membrane protein	PPE family protein Mapped to H37Rv Rv0096	PPE family protein	PPE family protein	PPE family protein, PPE1	Hypothetical PPE-family protein	PPE-family protein	
MYCTU00097	Putative dioxygenase Rv0097/MT0106	oxidoreductase cytoplasmic protein function unknown, probably involved in cellular metabolism.	hypothetical protein similar to oxidoreductase Mapped to H37Rv Rv0097	Possible oxidoreductase	Putative dioxygenase	Taurine catabolism dioxygenase TauD/TfdA	Taurine catabolism dioxygenase TauD/TfdA	Oxidoreductase	Putative dioxygenase	Putative oxidoreductase	Taurine dioxygenase	
MYCTU00098	Uncharacterized protein Rv0098/MT0107	conserved hypothetical protein cytoplasmic protein	conserved hypothetical protein Mapped to H37Rv Rv0098	Hypothetical protein BCG_0131	Putative uncharacterized protein	Putative uncharacterized protein	Putative uncharacterized protein	Putative uncharacterized protein	
MYCTU00099	POSSIBLE FATTY-ACID-CoA LIGASE FADD10	OSB-CoA synthetase; O-succinylbenzoyl-CoA synthetase; Similar to: HI0194, MENE_HAEIN O-succinylbenzoate--CoA ligase	go_component: cytosol [goid 0005829]; go_function: acetate-CoA ligase activity [goid 0003987]; go_process: acetyl-CoA biosynthesis [goid 0006085]; go_process: acetate fermentation [goid 0019654] related to 4-coumarate--CoA ligase, putative	fatty-acid-CoA ligase FadD10 cytoplasmic protein function unknown, but involvement in lipid degradation.	fatty-acid-CoA ligase fadD10 Mapped to H37Rv Rv0099	Possible fatty-acid-CoA ligase fadD10	Acyl-CoA synthetase (AMP-forming)/AMP-acid ligase II	O-succinylbenzoic acid--CoA ligase	Fatty-acid-CoA ligase FadD10	O-succinylbenzoic acid--CoA ligase	AMP-dependent synthetase and ligase	Fatty-acid-CoA ligase FadD10	Putative long chain fatty acid-coA ligase	Acyl-CoA synthase	AMP-dependent synthetase and ligase	Putative coA ligase	
MYCTU00100	Uncharacterized protein Rv0100/MT0109	conserved hypothetical protein cytoplasmic protein	conserved hypothetical protein Mapped to H37Rv Rv0100	Hypothetical protein BCG_0133	Putative uncharacterized protein	Putative uncharacterized protein	Putative uncharacterized protein	Putative uncharacterized protein	
MYCTU00101	PROBABLE PEPTIDE SYNTHETASE NRP	hypothetical protein, similar to surfactin synthetase	Ortholog of S. aureus MRSA252 (BX571856) SAR0180 putative non-ribosomal peptide synthetase	hypothetical protein, similar to surfactin synthetase	Similar to the N-terminal region of Bacillus licheniformis bacitracin synthetase 3 BacC SW:BACC_BACLI (O68008) (6359 aa) fasta scores: E(): 2.8e-147, 32.871% id in 2093 aa, and to Bacillus subtilis peptide synthetase PpsD TR:P94459 (EMBL:Z34883) (3603 aa) fasta scores: E(): 4.2e-166, 31.103% id in 2122 aa putative non-ribosomal peptide synthetase	identified by match to protein family HMM PF00501; match to protein family HMM PF00550; match to protein family HMM PF00668; match to protein family HMM PF07993; match to protein family HMM TIGR01733; match to protein family HMM TIGR01746 gramicidin S synthetase 2 related protein	non-ribosomal peptide synthetase identified by match to protein family HMM PF00501; match to protein family HMM PF00550; match to protein family HMM PF00668; match to protein family HMM PF01073; match to protein family HMM PF01370; match to protein family HMM PF04321; match to protein family HMM PF07993; match to protein family HMM TIGR01733; match to protein family HMM TIGR01746	surfactin/siderophore synthetase	Amino acid adenylation	Non-ribosomal peptide synthetase modules and related proteins-like protein	conserved hypothetical protein	Hypothetical protein	non-ribosomal peptide synthase identified by match to protein family HMM PF00501; match to protein family HMM PF00550; match to protein family HMM PF00668; match to protein family HMM PF01073; match to protein family HMM PF01370; match to protein family HMM PF04321; match to protein family HMM PF07993; match to protein family HMM TIGR01733; match to protein family HMM TIGR01746	peptide synthetase nrp Mapped to H37Rv Rv0101	Probable peptide synthetase nrp	Putative peptide synthetase	Botrytis cinerea hypothetical protein	Non-ribosomal peptide synthetase	Putative uncharacterized protein	thioester reductase domain TIGRFAM: amino acid adenylation domain; thioester reductase domain PFAM: AMP-dependent synthetase and ligase; condensation domain protein; NAD-dependent epimerase/dehydratase; 3-beta hydroxysteroid dehydrogenase/isomerase; dTDP-4-dehydrorhamnose reductase; phosphopantetheine-binding; Male sterility domain KEGG: sav:SAV0179 similar to surfactin synthetase	thioester reductase domain TIGRFAM: amino acid adenylation domain; thioester reductase domain PFAM: AMP-dependent synthetase and ligase; condensation domain protein; NAD-dependent epimerase/dehydratase; 3-beta hydroxysteroid dehydrogenase/isomerase; dTDP-4-dehydrorhamnose reductase; phosphopantetheine-binding; Male sterility C-terminal domain	Putative uncharacterized protein	non-ribosomal peptide synthetase	Amino acid adenylation domain	Amino acid adenylation domain	Putative NRPS	Amino acid adenylation	Linear gramicidin synthetase subunit D	Amino acid adenylation domain protein	
MYCTU00102	Uncharacterized protein Rv0102/MT0111	Copper resistance D precursor	ABC-type transporter, permease components identified by match to protein family HMM PF05425	copper resistance D domain protein PFAM: copper resistance D domain protein KEGG: mmc:Mmcs_3617 copper resistance D	conserved integral membrane protein membrane protein	hypothetical protein similar to conserved integral membrane protein Mapped to H37Rv Rv0102	Probable conserved integral membrane protein	copper resistance D domain protein PFAM: copper resistance D domain protein KEGG: mmc:Mmcs_3617 copper resistance D	ABC-type transporter, permease components	Probable copper resistance transporter	Putative Copper resistance protein, D-family	Putative conserved integral membrane protein	copper resistance D domain protein PFAM: copper resistance D domain protein KEGG: mmc:Mmcs_3617 copper resistance D	Probable copper resistance transporter	Copper resistance protein D	copper resistance D domain protein PFAM: copper resistance D domain protein KEGG: mmc:Mmcs_3617 copper resistance D	Copper resistance D domain protein precursor	Conserved integral membrane protein	Putative membrane protein	Copper resistance D	Possible membrane protein	Copper resistance D domain protein	Hypothetical membrane protein	Conserved hypothetical membrane protein	Putative membrane protein	Putative copper export protein	Predicted membrane protein	Copper resistance D domain protein	Copper resistance D domain protein	
MYCTU00103	Cation-transporting P-type ATPase B	transport ATPase (EC 3.6.3.-) 4 (probable substrates copper/metal cation)	heavy metal translocating P-type ATPase subfamily identified by match to protein family HMM PF00122; match to protein family HMM PF00702; match to protein family HMM TIGR01494; match to protein family HMM TIGR01525	Putative P-type ATPase transporter for copper	cation-transporter p-type ATPase B CtpB membrane protein cation-transporting ATPase; possibly catalyzes the transport of a cation (possibly coopper) with the hydrolyse of ATP [catalytic activity: ATP + H(2)O + cation(in) = ADP + orthophosphate + cation(out)]	cation-transporter P-type ATPase B ctpB Mapped to H37Rv Rv0103c	Probable cation-transporter P-type atpase B ctpB	Cation-transporting ATPase	Cation-transporting P-type ATPase B	Heavy metal translocating P-type ATPase precursor	Putative copper-transporting ATPase	Cation-transporter p-type ATPase B CtpB	Cation-transporting ATPase	Putative uncharacterized protein [Source:UniProtKB/TrEMBL;Acc:Q7RZE4]	
MYCTU00104	Uncharacterized protein Rv0104/MT0113	conserved hypothetical protein Mapped to H37Rv Rv0104	Hypothetical protein BCG_0137	Putative uncharacterized protein	Putative uncharacterized protein	
MYCTU00105	50S ribosomal protein L28-1	50S ribosomal protein L28 RpmB2 cytoplasmic protein involved in ribosome activity	Probable 50s ribosomal protein L28-1 rpmB1	Ribosomal protein L28	Ribosomal protein L28	Ribosomal protein L28	Ribosomal protein L28	50S ribosomal protein L28 RpmB2	ribosomal protein L28 PFAM: ribosomal protein L28; KEGG: mex:Mext_2978 ribosomal protein L28	50S ribosomal protein L28 Evidence 2a : Function of homologous gene experimentally demonstrated in an other organism; Product type s : structure	50S ribosomal protein L28	
MYCTU00106	Uncharacterized protein Rv0106/MT0115	cobalamin synthesis CobW-like protein	CobW/P47K C-domain protein identified by match to protein family HMM PF07683	cobalamin synthesis CobW domain protein PFAM: cobalamin synthesis CobW domain protein KEGG: mbo:Mb0109 hypothetical protein	conserved protein Detected in the membrane fraction by proteomics.  cytoplasmic protein	conserved hypothetical protein Mapped to H37Rv Rv0106	Hypothetical protein BCG_0139	CobW/P47K C-domain protein	Putative uncharacterized protein	Putative cobalamin synthesis protein cobW C- terminal domain	Putative uncharacterized protein	Putative uncharacterized protein	Cobalamin synthesis CobW-like protein	Nitrile hydratase subunit beta	Putative uncharacterized protein	Cobalamin synthesis CobW domain protein	cobalamin synthesis CobW domain protein PFAM: cobalamin synthesis CobW domain protein KEGG: mva:Mvan_5488 cobalamin synthesis CobW domain protein	Probable cobalamin synthesis protein	Putative uncharacterized protein	Putative uncharacterized protein	Cobalamin synthesis CobW domain protein	Putative uncharacterized protein	Predicted GTPase, G3E family	Cobalamin synthesis CobW domain protein	Cobalamin synthesis CobW domain protein	

MYCTU00108	Putative uncharacterized protein	conserved hypothetical protein	conserved protein Detected in the cytoplasmic fraction by 2D-LC- MS/MS, and also in the membrane fraction by proteomics (LC- MS/MS) cytoplasmic protein	hypothetical protein Mapped to H37Rv Rv0108c	Hypothetical protein BCG_0141c	Putative uncharacterized protein	Conserved protein	
MYCTU00109	PE-PGRS FAMILY PROTEIN	Hypothetical protein precursor	Collagen triple helix repeat PFAM: Collagen triple helix repeat KEGG: bld:BLi00801 hypothetical protein	Macrophage receptor MARCO (Macrophage receptor with collagenous structure)(Scavenger receptor class A member 2) [Source:UniProtKB/Swiss-Prot;Acc:Q9UEW3]	hypothetical protein KEGG: vpa:VPA1301 hypothetical protein	transcript_id=ENSSART00000003224	PE-PGRS family protein Mapped to H37Rv Rv0109	PE-PGRS family protein	hypothetical protein KEGG: mmc:Mmcs_4246 hypothetical protein	PE-PGRS family protein	conserved hypothetical protein KEGG: mmc:Mmcs_4246 hypothetical protein	PE-PGRS family protein, PE_PGRS1	Collagen triple helix repeat protein	
MYCTU00110	PROBABLE CONSERVED INTEGRAL MEMBRANE PROTEIN	Putative uncharacterized protein TTHA1474	Putative uncharacterized protein ybhB	best blastp match emb|CAB90755.1| (AJ400707) hypothetical protein [Streptococcus uberis] hypothetical protein	Evidence 4 : Homolgs of previously reported genes of unknown function conserved hypothetical protein; putative membrane protein	Conserved hypothetical protein	Similar to Streptomyces coelicolor putative membrane protein SCO3855 or SCH69.25c SWALL:Q9XA09 (EMBL:AL079308) (297 aa) fasta scores: E(): 9.4e-13, 40% id in 155 aa putative integral membrane protein	Integral membrane protein	Rhomboid family protein	Rhomboid family integral membrane protein	rhomboid family protein	identified by similarity to GB:AAM23684.1; match to protein family HMM PF01694 rhomboid family protein	Rhomboid-like protein	Conserved hypothetical membrane protein	Rhomboid-like protein	Rhomboid-like protein	Integral membrane protein Rhomboid family	Integral membrane protein Rhomboid family	Integral membrane protein, Rhomboid family COG0705 [R] Uncharacterized membrane protein (homolog of Drosophila rhomboid)	Rhomboid-like protein	integral membrane protein (Rhomboid family)	transcript_id=ENSGACT00000018097	Uncharacterized membrane protein	Rhomboid-like protein	Peptidase, S54 (Rhomboid) family	conserved membrane protein (rhomboid family) identified by match to protein family HMM PF01694	Integral membrane protein Rhomboid family	rhomboid family protein identified by match to protein family HMM PF01694	Membrane-associated serine protease	
MYCTU00111	POSSIBLE TRANSMEMBRANE ACYLTRANSFERASE	Acyltransferase 3	acyltransferase 3	Acyltransferase 3	Acyltransferase family protein	putative acyltransferase identified by match to protein family HMM PF01757	acyltransferase Specificity unclear	acyltransferase 3 PFAM: acyltransferase 3 KEGG: lmo:lmo1291 hypothetical protein	acyltransferase 3 PFAM: acyltransferase 3 KEGG: mmc:Mmcs_4332 acyltransferase 3	transmembrane acyltransferase membrane protein function unknown, probably involved in cellular metabolism.	hypothetical protein similar to transmembrane acyltransferase Mapped to H37Rv Rv0111	Possible transmembrane acyltransferase	acyltransferase 3 PFAM: acyltransferase 3 KEGG: mmc:Mmcs_4332 acyltransferase 3	Putative acyltransferase, group 3	Conserved integral membrane protein	hypothetical protein; putative membrane protein; putative IMP dehydrogenase / GMP reductase domain Evidence 5 : No homology to any previously reported sequences	Putative transmembrane acyltransferase	acyltransferase 3 PFAM: acyltransferase 3 KEGG: mmc:Mmcs_4332 acyltransferase 3	Putative uncharacterized protein	Acyltransferase 3	acyltransferase 3 PFAM: acyltransferase 3 KEGG: mmc:Mmcs_4332 acyltransferase 3	Acyltransferase 3	Acyltransferase 3	Transmembrane acyltransferase	Conserved integral membrane protein	Acyltransferase	Predicted acyltransferase	Acyltransferase 3	Putative transmembrane acyltransferase	
MYCTU00112	GDP-D-mannose dehydratase, putative	UDP-glucose 4-epimerase	NAD-dependent epimerase/dehydratase:3-beta hydroxysteroid dehydrogenase/isomerase:dTDP-4-dehydrorhamnose reductase	WcbK identified by match to protein family HMM PF01073; match to protein family HMM PF01370; match to protein family HMM PF07993	NAD-dependent epimerase/dehydratase PFAM: NAD-dependent epimerase/dehydratase 3-beta hydroxysteroid dehydrogenase/isomerase dTDP-4-dehydrorhamnose reductase Male sterility-like KEGG: rpa:RPA3952 possible oxidoreductase Rmd	GDP-mannose dehydratase family	NAD-dependent epimerase/dehydratase	NAD-dependent epimerase/dehydratase PFAM: NAD-dependent epimerase/dehydratase; 3-beta hydroxysteroid dehydrogenase/isomerase; polysaccharide biosynthesis protein CapD; dTDP-4-dehydrorhamnose reductase; Male sterility C-terminal domain KEGG: gox:GOX1611 GDP-6-deoxy-D-lyxo-4-hexulose reductase	GDP-6-deoxy-D-lyxo-4-hexulose reductase, putative identified by match to protein family HMM PF01370; match to protein family HMM PF07993	NAD-dependent epimerase/dehydratase PFAM: NAD-dependent epimerase/dehydratase; polysaccharide biosynthesis protein CapD; Male sterility C-terminal domain KEGG: cjr:CJE1611 GDP-mannose 4,6-dehydratase	GDP-4-dehydro-6-deoxy-D-mannose reductase identified by similarity to GB:AAG35361.1; match to protein family HMM PF00106; match to protein family HMM PF01073; match to protein family HMM PF01370; match to protein family HMM PF04321; match to protein family HMM PF07993	GDP-mannose 4,6-dehydratase gca Mapped to H37Rv Rv0112	Possible gdp-mannose 4,6-dehydratase gca	GDP-mannose 4,6-dehydratase identified by match to protein family HMM PF01370; match to protein family HMM PF02719; match to protein family HMM PF07993	predicted protein go_function: catalytic activity; go_process: nucleotide-sugar metabolism	GDP-6-deoxy-D-lyxo-4-hexulose reductase	UDP-2-acetamido-2,6-dideoxy-hexulose 4-reductase	Putative GDP-D-mannose dehydratase	GDP-mannose 4,6-dehydratase	Putative GDP-D-mannose dehydratase	NAD-dependent epimerase/dehydratase	NAD-dependent epimerase/dehydratase	GDP-6-deoxy-D-lyxo-4-hexulose reductase	NAD-dependent epimerase/dehydratase	NAD-dependent epimerase/dehydratase	NAD-dependent epimerase/dehydratase PFAM: NAD-dependent epimerase/dehydratase; short-chain dehydrogenase/reductase SDR; 3-beta hydroxysteroid dehydrogenase/isomerase; dTDP-4-dehydrorhamnose reductase; Male sterility domain KEGG: rrs:RoseRS_3655 NAD-dependent epimerase/dehydratase	Putative GDP-D-mannose dehydratase	Putative GDP-D-mannose dehydratase	CDP-glucose 4,6-dehydratase	
MYCTU00113	Phosphoheptose isomerase	Phosphoheptose isomerase	phosphoheptose isomerase	similar to Salmonella typhi Ty2 phosphoheptose isomerase phosphoheptose isomerase	Phosphoheptose isomerase	Phosphoheptose isomerase	Phosphoheptose isomerase	Phosphoheptose isomerase	phosphoheptose isomerase	Similar to: HI1181, LPCA_HAEIN phosphoheptose isomerase	Phosphoheptose isomerase GmhA protein	Phosphoheptose isomerase	Phosphoheptose isomerase	phosphoheptose isomerase	Phosphoheptose isomerase	ortholog to Escherichia coli bnum: b0222; MultiFun: Cell structure 6.3; Metabolism 1.6.3.2 phosphoheptose isomerase	identified by match to protein family HMM PF01380; match to protein family HMM TIGR00441 phosphoheptose isomerase	Phosphoheptose isomerase	Best Blastp Hit: pir||H81007 phosphoheptose isomerase (EC 5.-.-.-) NMA0340 [imported] - Neisseria meningitidis (group B strain MD58, group A strain Z2491) >gi|7227352|gb|AAF42407.1| (AE002558) phosphoheptose isomerase [Neisseria meningitidis MC58] >gi|7379094|emb|CAB83643.1| (AL162752) phosphoheptose isomerase [Neisseria meningitidis] COG0279 Phosphoheptose isomerase; LpcA putative phosphoheptose isomerase	phosphoheptose isomerase	Code: G; COG: COG0279 phosphoheptose isomerase	Phosphoheptose isomerase	Evidence 3 : Function proposed based on presence of conserved amino acid motif, structural feature or limited homolgy; Product type e : enzyme putative phosphoheptose isomerase family	Code: G; COG: COG0279 phosphoheptose isomerase	Phosphoheptose isomerase	phosphoheptose isomerase	phosphoheptose isomerase	Phosphoheptose isomerase	Phosphoheptose isomerase	
MYCTU00114	D,D-heptose 1,7-bisphosphate phosphatase	histidinol-phosphatase	putative dehydratase	similar to Salmonella typhi CT18 conserved hypothetical protein conserved hypothetical protein	Putative uncharacterized protein	Putative uncharacterized protein	Putative phosphatase	Hydrolase, HAD-superfamily, subfamily IIIA	D-glycero-D-manno-heptose-1,7-bisphosphate 7-phosphatase	Similar to: HI0621.1, YAED_HAEIN conserved hypothetical protein	Histidinol phosphatase and related phosphatases HisB protein	Histidinol-phosphatase, putatitve	D,D-heptose 1,7-bisphosphate phosphatase	Putative D-glycero-D-manno-heptose 1,7-bisphosphate phosphatase	probable phosphatase	identified by match to protein family HMM TIGR01656; match to protein family HMM TIGR01662 histidinol-phosphate phosphatase family protein	identified by match to protein family HMM TIGR01656; match to protein family HMM TIGR01662 histidinol-phosphate phosphatase family protein	Histidinol-phosphate phosphatase:HAD-superfamily hydrolase subfamily IIIA	Histidinol-phosphate phosphatase:HAD-superfamily hydrolase, subfamily IIIA	Best Blastp Hit: emb|CAB83705.1| (AL162753) putative phosphatase [Neisseria meningitidis] COG0241 Histidinol phosphatase and related putative histidinol-phosphatase	Code: E; COG: COG0241 putative phosphatase	Histidinol-phosphate phosphatase	Evidence 2a : Function of homologous gene experimentally demonstrated in an other organism; PubMedId : 11279237, 11751812; Product type e : enzyme heptose 1,7-bisphosphate phosphatase	Code: E; COG: COG0241 putative phosphatase	HAD-superfamily hydrolase subfamily IIIA	Histidinol phosphatase-related protein	putative polysaccharide synthesis phosphatase start codon not provided	conserved hypothetical protein	HAD-superfamily hydrolase subfamily IIIA	
MYCTU00114	D,D-heptose 1,7-bisphosphate phosphatase	histidinol-phosphatase	putative dehydratase	similar to Salmonella typhi CT18 conserved hypothetical protein conserved hypothetical protein	Putative uncharacterized protein	Putative uncharacterized protein	Putative phosphatase	Hydrolase, HAD-superfamily, subfamily IIIA	D-glycero-D-manno-heptose-1,7-bisphosphate 7-phosphatase	Similar to: HI0621.1, YAED_HAEIN conserved hypothetical protein	Histidinol phosphatase and related phosphatases HisB protein	Histidinol-phosphatase, putatitve	D,D-heptose 1,7-bisphosphate phosphatase	Putative D-glycero-D-manno-heptose 1,7-bisphosphate phosphatase	probable phosphatase	identified by match to protein family HMM TIGR01656; match to protein family HMM TIGR01662 histidinol-phosphate phosphatase family protein	identified by match to protein family HMM TIGR01656; match to protein family HMM TIGR01662 histidinol-phosphate phosphatase family protein	Histidinol-phosphate phosphatase:HAD-superfamily hydrolase subfamily IIIA	Histidinol-phosphate phosphatase:HAD-superfamily hydrolase, subfamily IIIA	Best Blastp Hit: emb|CAB83705.1| (AL162753) putative phosphatase [Neisseria meningitidis] COG0241 Histidinol phosphatase and related putative histidinol-phosphatase	Code: E; COG: COG0241 putative phosphatase	Histidinol-phosphate phosphatase	Evidence 2a : Function of homologous gene experimentally demonstrated in an other organism; PubMedId : 11279237, 11751812; Product type e : enzyme heptose 1,7-bisphosphate phosphatase	Code: E; COG: COG0241 putative phosphatase	HAD-superfamily hydrolase subfamily IIIA	Histidinol phosphatase-related protein	putative polysaccharide synthesis phosphatase start codon not provided	conserved hypothetical protein	HAD-superfamily hydrolase subfamily IIIA	
MYCTU00115	LmbP protein, putative	GHMP kinase	Putative uncharacterized protein	predicted kinase related to galactokinase and mevalonate kinase COG2605	WcbL identified by match to protein family HMM PF00288	putative galactokinase/mevalonate kinase	D-glycero-D-manno-heptose 7-phosphate kinase identified by match to protein family HMM PF00288	GHMP kinase PFAM: GHMP kinase; GHMP kinase, C terminal domain protein KEGG: bpm:BURPS1710b_3292 WcbL	D-alpha-D-heptose-7-phosphate kinase hddA Mapped to H37Rv Rv0115	Possible sugar kinase	capsular biosynthesis sugar kinase, putative identified by match to protein family HMM PF00288	D-glycero-D-manno-heptose 7-phosphate kinase	D-alpha-D-heptose-7-phosphate kinase HddA	D-glycero-D-manno-heptose 7-phosphate kinase	D-glycero-D-manno-heptose 7-phosphate kinase	GHMP kinase	GHMP kinase	D-glycero-D-manno-heptose 7-phosphate kinase	GHMP kinase PFAM: GHMP kinase; GHMP kinase domain protein KEGG: rrs:RoseRS_1374 GHMP kinase	D-glycero-D-manno-heptose 7-phosphate kinase	D-glycero-D-manno-heptose 7-phosphate kinase	GHMP kinase	GHMP kinase	Predicted galactokinase and mevalonate kinase- like protein	GHMP kinase	GHMP kinase	GHMP kinase	GHMP kinase	GHMP kinase	

MYCTU00116	POSSIBLE CONSERVED MEMBRANE PROTEIN	ErfK/YbiS/YcfS/YnhG precursor	ErfK/YbiS/YcfS/YnhG family protein identified by match to protein family HMM PF03734	ErfK/YbiS/YcfS/YnhG family protein PFAM: ErfK/YbiS/YcfS/YnhG family protein KEGG: mmc:Mmcs_2729 ErfK/YbiS/YcfS/YnhG	conserved hypothetical secreted protein secreted protein	hypothetical protein similar to conserved membrane protein Mapped to H37Rv Rv0116c	Possible conserved membrane protein	ErfK/YbiS/YcfS/YnhG family protein	Possible lipoprotein	Putative conserved membrane protein	ErfK/YbiS/YcfS/YnhG family protein PFAM: ErfK/YbiS/YcfS/YnhG family protein KEGG: mmc:Mmcs_2729 ErfK/YbiS/YcfS/YnhG	ErfK/YbiS/YcfS/YnhG family protein PFAM: ErfK/YbiS/YcfS/YnhG family protein KEGG: nfa:nfa34280 hypothetical protein	Conserved hypothetical secreted protein	Putative uncharacterized protein	Possible secreted protein	Putative uncharacterized protein	
MYCTU00118	Oxalyl-CoA decarboxylase	Thiamine pyrophosphate enzyme, C-terminal TPP-binding:Thiamine pyrophosphate enzyme, central region:Thiamine pyrophosphate enzyme, N-terminal TPP binding region	Code: EH; COG: COG0028 putative enzyme	Code: EH; COG: COG0028 putative enzyme	transcript_id=ENSDNOT00000004220	Code: EH; COG: COG0028 putative enzyme	Probable oxalyl-CoA decarboxylase	Putative enzyme	thiamine pyrophosphate enzyme domain protein TPP-binding PFAM: thiamine pyrophosphate enzyme domain protein TPP-binding; thiamine pyrophosphate enzyme, central region; thiamine pyrophosphate enzyme TPP binding domain protein KEGG: sth:STH1014 acetolactate synthase-like TPP-requiring enzyme	transcript_id=ENSOGAT00000013975	Putative oxalyl-CoA decarboxylase	oxalyl-CoA decarboxylase OxcA Detected in the membrane fraction by proteomics (LC- MS/MS) membrane protein involved in catabolism of oxalic acid [catalytic activity: oxalyl-CoA = formyl-CoA + CO2]	oxalyl-CoA decarboxylase oxcA Mapped to H37Rv Rv0118c	Probable oxalyl-CoA decarboxylase oxcA	Putative oxalyl-CoA decarboxylase with Thiamin thiamine pyrophosphate (TPP) domain	putative enzyme Code: EH; COG: COG0028	Putative oxalyl-CoA decarboxylase with Thiamin thiamine pyrophosphate (TPP) domain	putative oxalyl-CoA decarboxylase	Putative uncharacterized protein	Botrytis cinerea hypothetical protein	Oxalyl-CoA decarboxylase	Thiamine pyrophosphate enzyme TPP binding domain protein	Thiamine pyrophosphate-dependent enzyme	jgi|Lotgi1|207618|estExt_fgenesh2_pm.C_sca_1180002	Predicted oxalyl-CoA decarboxylase	Thiamine pyrophosphate-dependent enzyme	Oxalyl-CoA decarboxylase	Thiamine pyrophosphate-dependent enzyme	
MYCTU00117	OXIDATIVE STRESS RESPONSE REGULATORY PROTEIN OXYS	similar to BRA0765, transcriptional regulator, LysR family transcriptional regulator, LysR family	Transcriptional regulator, LysR family	Transcriptional regulator LysR family	identified by match to protein family HMM PF00126; match to protein family HMM PF03466 transcriptional regulator, LysR family	regulatory protein, LysR:LysR, substrate-binding	Bacterial regulatory protein LysR, HTH motif:LysR substrate binding domain	transcriptional regulator, LysR family	transcriptional regulator, LysR family PFAM: LysR, substrate-binding: (1.3e-27) KEGG: sil:SPO0832 transcriptional regulator, LysR family, ev=3e-81, 57% identity	Transcriptional regulator, LysR family protein	transcriptional regulator, LysR family PFAM: regulatory protein, LysR; LysR, substrate-binding KEGG: cvi:CV1882 cyn operon transcriptional regulator	transcriptional regulator, LysR family protein identified by match to protein family HMM PF00126; match to protein family HMM PF03466	Transcriptional regulator, LysR family	LysR-family transcriptional regulatory protein	oxidative stress response regulatory protein OxyS cytoplasmic protein could effect functions of OxyR during evolution.	oxidative stress response regulatory protein oxyS Mapped to H37Rv Rv0117	Oxidative stress response regulatory protein oxyS	Transcriptional regulator, LysR family	putative transcriptional regulator, LysR family	putative transcriptional regulator, LysR family Evidence 3 : Function proposed based on presence of conserved amino acid motif, structural feature or limited homology; Product type r : regulator	Transcriptional regulator, LysR family protein	Putative transcriptional regulator	Oxidative stress response regulatory protein OxyS	Transcriptional regulator, LysR family	Transcriptional regulator	transcriptional regulator, LysR family	Transcriptional regulator, LysR family	PFAM: regulatory protein LysR; LysR substrate-binding KEGG: slo:Shew_2959 transcriptional regulator, LysR family transcriptional regulator, LysR family	Putative bacterial regulatory protein, LysR	
MYCTU00119	PROBABLE FATTY-ACID-CoA LIGASE FADD7	acyl-CoA synthase identified by match to protein family HMM PF00501	fatty-acid-CoA ligase FadD7 Detected in the cytoplasmic fraction by 2D-LC- MS/MS. membrane protein function unknown, but involved in lipid degradation.	fatty-acid-CoA ligase fadD7 Mapped to H37Rv Rv0119	Probable fatty-acid-CoA ligase fadD7	Long-chain-fatty-acid-CoA ligase	Fatty-acid-CoA ligase FadD7	ustilago_maydis hypothetical protein	Fatty-acid-CoA ligase FadD7	Acyl-CoA synthase	AMP-dependent synthetase and ligase	Long-chain-fatty-acid--CoA ligase	coenzyme A synthetase, putative (AFU_orthologue; AFUA_4G06850)	
MYCTU00120	Elongation factor G-like protein	Elongation factor G	Similar to Thermotoga maritima elongation factor G FusA or Fus or TM1503 SWALL:EFG_THEMA (SWALL:P38525) (692 aa) fasta scores: E(): 8.7e-49, 35.21% id in 710 aa, and to Porphyromonas gingivalis W83 translation elongation factor G, putative PG0933 SWALL:AAQ66067 (EMBL:AE017175) (719 aa) fasta scores: E(): 1.8e-186, 69.91% id in 718 aa putative elongation factor G	translation elongation factor G	identified by match to protein family HMM TIGR00231; match to protein family HMM TIGR00484 translation elongation factor G	Small GTP-binding protein domain	Small GTP-binding protein domain	Small GTP-binding protein	translation elongation factor G	identified by similarity to SP:P80868; match to protein family HMM PF00009; match to protein family HMM PF00679; match to protein family HMM PF03144; match to protein family HMM PF03764; match to protein family HMM TIGR00231; match to protein family HMM TIGR00484 translation elongation factor G	Translation elongation factor G	COG0480, FusA, Translation elongation factors (GTPases) [Translation, ribosomal structure and biogenesis] Citation: Rodnina MV et al, Biol Chem. 2000 May-Jun;381(5-6):377-87. Review. PMID: 10937868 putative translation elongation factor	Elongation factor G, domain IV	Small GTP-binding protein domain	elongation factor G identified by match to protein family HMM PF00009; match to protein family HMM PF00679; match to protein family HMM PF01926; match to protein family HMM PF03144; match to protein family HMM PF03764; match to protein family HMM TIGR00231	Small GTP-binding protein domain	elongation factor G, domain IV	Translation elongation factor G	Translation elongation factors (GTPase) COG0480	Small GTP-binding protein domain TIGRFAM: Small GTP-binding protein domain: (8.4e-18) PFAM: elongation factor G-like: (5.8e-30) protein synthesis factor, GTP-binding: (2.8e-45) elongation factor Tu, domain 2: (1.2e-10) elongation factor G, domain IV: (1.3e-54) KEGG: dra:DR0393 elongation factor EF-G, ev=0.0, 74% identity	Elongation factor G	translation elongation factor G	Translation elongation factor G	Small GTP-binding protein domain	Small GTP-binding protein domain	Small GTP-binding protein domain TIGRFAM: Small GTP-binding protein domain PFAM: elongation factor G-like protein synthesis factor, GTP-binding elongation factor Tu, domain 2 elongation factor G, domain IV KEGG: dde:Dde_2741 translation elongation factor G, putative	translation elongation factor G identified by match to protein family HMM PF00009; match to protein family HMM PF00679; match to protein family HMM PF03764; match to protein family HMM TIGR00231; match to protein family HMM TIGR00484	Translation elongation factor G	hypothetical protein similarity to COG0480 Translation elongation and release factors (GTPases)(Evalue: 1E-165)	
MYCTU00121	Putative uncharacterized protein	pyridoxamine 5'-phosphate oxidase-related, FMN-binding	Pyridoxamine 5'-phosphate oxidase-related, FMN- binding protein	pyridoxamine 5'-phosphate oxidase family protein identified by match to protein family HMM PF01243	pyridoxamine 5'-phosphate oxidase-related, FMN-binding PFAM: pyridoxamine 5'-phosphate oxidase-related, FMN-binding KEGG: sma:SAV7483 hypothetical protein	pyridoxamine 5'-phosphate oxidase-related, FMN-binding PFAM: pyridoxamine 5'-phosphate oxidase-related, FMN-binding KEGG: mmc:Mmcs_5129 pyridoxamine 5'-phosphate oxidase-related, FMN-binding protein	conserved hypothetical protein cytoplasmic protein	conserved hypothetical protein Mapped to H37Rv Rv0121c	Hypothetical protein BCG_0155c	pyridoxamine 5'-phosphate oxidase-related, FMN-binding PFAM: pyridoxamine 5'-phosphate oxidase-related, FMN-binding KEGG: mmc:Mmcs_5129 pyridoxamine 5'-phosphate oxidase-related, FMN-binding protein	Pyridoxamine 5'-phosphate oxidase family protein	conserved hypothetical protein; putative signal peptide Evidence 4 : Homologs of previously reported genes of unknown function	Putative uncharacterized protein	Putative uncharacterized protein	pyridoxamine 5'-phosphate oxidase-related, FMN-binding PFAM: pyridoxamine 5'-phosphate oxidase-related, FMN-binding KEGG: mmc:Mmcs_5129 pyridoxamine 5'-phosphate oxidase-related, FMN-binding protein	Pyridoxamine 5'-phosphate oxidase-related,FMN- binding protein	Pyridoxamine 5'-phosphate oxidase-related, FMN- binding	pyridoxamine 5'-phosphate oxidase-related, FMN-binding PFAM: pyridoxamine 5'-phosphate oxidase-related, FMN-binding KEGG: mva:Mvan_5743 pyridoxamine 5'-phosphate oxidase-related, FMN-binding	Pyridoxamine 5'-phosphate oxidase-related FMN- binding	Putative uncharacterized protein	Ppox class probable f420-dependent enzyme, family	Putative uncharacterized protein	Putative uncharacterized protein	Pyridoxamine 5'-phosphate oxidase	Pyridoxamine 5'-phosphate oxidase-related FMN- binding protein	Pyridoxamine 5'-phosphate oxidase-related FMN- binding	Putative uncharacterized protein	PPOX class putative F420-dependent enzyme	PPOX class putative F420-dependent enzyme	
MYCTU00122	Putative uncharacterized protein	hypothetical protein Mapped to H37Rv Rv0122	Hypothetical protein BCG_0156	Putative uncharacterized protein	
MYCTU00123	DNA-binding protein, CopG family	hypothetical protein Mapped to H37Rv Rv0123	Hypothetical protein BCG_0157	Putative uncharacterized protein	

MYCTU00124	PE-PGRS FAMILY PROTEIN	conserved hypothetical protein	Collagen-like surface protein	Hemolysin-type calcium-binding region PFAM: Hemolysin-type calcium-binding region KEGG: sil:SPO1617 type I secretion target repeat protein	PE-PGRS family protein Mapped to H37Rv Rv0124	PE-PGRS family protein	hypothetical protein; putative PE_PGRS family protein Evidence 5 : No homology to any previously reported sequences	Putative uncharacterized protein	PE-PGRS family protein	Hemolysin-type calcium-binding region	Macrophage receptor MARCO (Macrophage receptor with collagenous structure)(Scavenger receptor class A member 2) [Source:UniProtKB/Swiss-Prot;Acc:Q9UEW3]	Dermokine Precursor (Epidermis-specific secreted protein SK30/SK89) [Source:UniProtKB/Swiss- Prot;Acc:Q6E0U4]	Putative uncharacterized protein	
MYCTU00125	PROBABLE SERINE PROTEASE PEPA	Periplasmic serine protease	similar to Salmonella typhi CT18 serine protease serine protease	hypothetical protein, similar to serine proteinase Do, heat-shock protein htrA	Protease	Ortholog of S. aureus MRSA252 (BX571856) SAR1805 putative protease	hypothetical protein, similar to serine proteinase Do, heat-shock protein htrA	possible serine protease	Evidence 2b : Function of strongly homologous gene; Product type e : enzyme HtrA-like serine protease	Similar to: HI0945, DEGS_HAEIN protease DegS	Trypsin-like serine proteases, typically periplasmic, contain C-terminal PDZ domain DegQ protein	contains C-terminal PDZ domain Periplasmic trypsin-like serine protease	Periplasmic serine endoprotease	similar to DO protease Serine protease	identified by similarity to SP:P31137; match to protein family HMM PF00089; match to protein family HMM PF00595 serine protease DegS	Serine protease Do	possible serine protease	hypothetical protein, similar to serine proteinase Do, heat-shock protein htrA	Peptidase S1C, Do	Similar to Lactobacillus helveticus trypsin-like serine protease HtrA TR:Q9Z4H7 (EMBL:AJ005672) (412 aa) fasta scores: E(): 1.7e-40, 41.88% id in 413 aa, and to Bacillus subtilis hypothetical protein YkdA TR:O34358 (EMBL:AJ002571) (449 aa) fasta scores: E(): 6.2e-39, 39.37% id in 419 aa putative protease	PDZ/DHR/GLGF precursor	Code: O; COG: COG0265 protease	identified by similarity to OMNI:NTL01LL2179; match to protein family HMM PF00089; match to protein family HMM PF00595 serine protease HtrA, putative	similar to gi|27468323|ref|NP_764960.1| [Staphylococcus epidermidis ATCC 12228], percent identity 69 in 409 aa, BLASTP E(): e-160 putative proteinase	Serine protease HtrA precursor, Trypsin family	Peptidase S1C, Do	possible serine protease	Code: O; COG: COG0265 protease	
MYCTU00126	Alpha-amylase family protein	alpha amylase, catalytic subdomain	Trehalose synthase-like	Trehalose synthase-like protein	alpha amylase	trehalose synthase identified by match to protein family HMM PF00128; match to protein family HMM TIGR02456	Trehalose synthase	trehalose synthase KEGG: lxx:Lxx11830 trehalose synthase TIGRFAM: trehalose synthase PFAM: alpha amylase, catalytic region SMART: alpha amylase, catalytic sub domain	trehalose synthase KEGG: fra:Francci3_3679 trehalose synthase-like TIGRFAM: trehalose synthase PFAM: alpha amylase, catalytic region SMART: alpha amylase, catalytic sub domain	trehalose synthase identified by match to protein family HMM PF00128; match to protein family HMM TIGR02456	trehalose synthase TreS Detected in the membrane fraction by proteomics (2D- LC-MS/MS) cytoplasmic protein involved in trehalose biosynthesis (protective effect) converts maltose to trehalose. mycobacteria can produce trehalose from glucose 6-phosphate and UDP-glucose (the OtsA-OtsB pathway) from glycogen-like alpha(1-->4)- linked glucose polymers (the TreY-TreZ pathway) and from maltose (the TreS pathway)	trehalose synthase treS Mapped to H37Rv Rv0126	Trehalose synthase treS	trehalose synthase KEGG: mmc:Mmcs_5121 trehalose synthase-like protein TIGRFAM: trehalose synthase PFAM: alpha amylase, catalytic region SMART: alpha amylase, catalytic sub domain	Trehalose synthase-like	Trehalose synthase	Trehalose synthase (Maltose alpha-D-glucosyltransferase) Evidence 2b : Function of strongly homologous gene; PubMedId : 9042362; Product type e : enzyme	Probable trehalose synthase	Trehalose synthase	Trehalose synthase TreS	trehalose synthase KEGG: mmc:Mmcs_5121 trehalose synthase-like protein TIGRFAM: trehalose synthase PFAM: alpha amylase, catalytic region SMART: alpha amylase, catalytic sub domain	Putative trehalose synthase	locus:Cre-atgp-1	Trehalose synthase	Trehalose synthase	Trehalose synthase	jgi|Lotgi1|119072|e_gw1.30.392.1	Putative uncharacterized protein	Putative trehalose synthase	
MYCTU00127	Putative uncharacterized protein	Uncharacterized domain involved in trehalose biosynthesis	putative pep2 protein	putative pep2 protein	Hypothetical protein	trehalose synthase-fused probable maltokinase	Hypothetical protein	aminoglycoside phosphotransferase PFAM: aminoglycoside phosphotransferase KEGG: fra:Francci3_3680 putative pep2 protein	conserved hypothetical protein KEGG: mmc:Mmcs_5120 hypothetical protein	putative sugar phosphotransferase identified by similarity to GB:AAQ01690.1	conserved protein Detected in the extracellular matrix and the cytoplasmic fractions by proteomics. cytoplasmic protein	conserved hypothetical protein Mapped to H37Rv Rv0127	Hypothetical protein BCG_0161	conserved hypothetical protein KEGG: mmc:Mmcs_5120 hypothetical protein	Trehalose synthase-fused probable maltokinase	Conserved hypothetical protein Evidence 4 : Homologs of previously reported genes of unknown function	Putative uncharacterized protein	Putative uncharacterized protein	conserved hypothetical protein KEGG: mmc:Mmcs_5120 hypothetical protein	Putative uncharacterized protein	1,4-alpha-glucan branching enzyme	Putative maltokinase	conserved hypothetical protein KEGG: mva:Mvan_5735 conserved hypothetical protein	Putative pep2 protein	Putative uncharacterized protein	Conserved protein	Putative maltokinase	Uncharacterized protein, probably involved in trehalose biosynthesis	Aminoglycoside phosphotransferase	
MYCTU00128	PROBABLE CONSERVED TRANSMEMBRANE PROTEIN	Membrane protein, putative	identified by match to protein family HMM PF06912 membrane protein, putative	identified by match to protein family HMM PF06912 membrane protein, putative	Protein of unknown function DUF1275	Putative uncharacterized protein	Protein of unknown function DUF1275	putative transmembrane protein similarity:fasta; with=UniProt:Q8UIY5 (EMBL:HS377250); Agrobacterium tumefaciens (strain C58/ATCC 33970).; Hypothetical protein Atu0156.; length=236; id 61.572; 229 aa overlap; query 1-229; subject 1-229	hypothetical conserved protein similar to AGR_C_254p [Agrobacterium tumefaciens] and RA0705 [Sinorhizobium meliloti] Similar to swissprot:Q8UIY5 Putative location:bacterial inner membrane Psort-Score: 0.4991	Protein of unknown function DUF1275	Hypothetical membrane spanning protein	conserved hypothetical protein identified by match to protein family HMM PF06912	hypothetical protein similar to conserved transmembrane protein Mapped to H37Rv Rv0128	Probable conserved transmembrane protein	conserved hypothetical protein; putative membrane protein Evidence 4 : Homologs of previously reported genes of unknown function	Putative conserved transmembrane protein	Putative uncharacterized protein	Putative uncharacterized protein precursor	protein of unknown function DUF1275 PFAM: protein of unknown function DUF1275 KEGG: pen:PSEEN2178 hypothetical protein	Putative uncharacterized protein	Putative uncharacterized protein precursor	Conserved hypothetical transmembrane protein	Hypothetical conserved protein	Putative uncharacterized protein	Putative uncharacterized protein	Putative uncharacterized protein	Putative uncharacterized protein	Putative uncharacterized protein	
MYCTU00129	Antigen 85-C	Putative esterase precursor	antigen 85-C identified by match to protein family HMM PF00756	putative esterase PFAM: putative esterase KEGG: mmc:Mmcs_2773 putative esterase	putative esterase identified by match to protein family HMM PF00756	secreted antigen 85-C FbpC Also detected in the cytoplasm and the membrane fractions by proteomics. secreted protein proteins of the antigen 85 complex are responsible for the high affinity of mycobacteria to fibronectin. possesses a mycolyltransferase activity required for the biogenesis of trehalose dimycolate (cord factor), a dominant structure necessary for maintaining cell wall integrity.	secreted antigen 85-C fbpC (fibronectin-binding protein C) Mapped to H37Rv Rv0129c	Secreted antigen 85-c fbpC	putative esterase PFAM: putative esterase KEGG: mmc:Mmcs_2773 putative esterase	Antigen 85-C	Secreted antigen 86-C FbpC	putative esterase PFAM: putative esterase KEGG: mmc:Mmcs_2773 putative esterase	putative esterase PFAM: putative esterase KEGG: mmc:Mmcs_2773 putative esterase	Secreted antigen 85-C FbpC	Secreted antigen 85A, mycolyltransferase	
MYCTU00130	Probable enoyl-CoA hydratase 1	similar to BRA0968, nodulation protein N, hypothetical hypothetical nodulation protein N	Nodulation protein n	nodulation protein N	LmjF07.0430, predicted protein, len = 158 aa, possibly putative maoc family dehydratase; predicted pI = 4.9349; reasonable similarity to AAP58614, putative maoc family dehydratase in Uncultured acidobacteria bacterium; contains a MaoC like domain Automatic annotation via reciprocal BLAST maoc family dehydratase-like protein	Similar to Leptospira interrogans maoc family protein LA0899 SWALL:Q8F7P5 (EMBL:AE011274) (154 aa) fasta scores: E(): 1.4e-26, 50.32% id in 153 aa, and to Streptomyces avermitilis hypothetical protein SAV6603 SWALL:Q828Q9 (EMBL:AP005047) (153 aa) fasta scores: E(): 6.3e-19, 45.03% id in 151 aa conserved hypothetical protein	identified by match to protein family HMM PF01575 MaoC-like domain protein	identified by match to protein family HMM PF01575 MaoC domain protein	MaoC-like dehydratase	conserved hypothetical protein	enoyl-CoA hydratase (EC 4.2.1.17) II 2	MaoC-like dehydratase	Evidence 4 : Homologs of previously reported genes of unknown function; Product type e : enzyme conserved protein of unknown function ; putative MaoC-like deshydratase domain	MaoC-like dehydratase	MaoC-like dehydratase	MaoC-like dehydratase	Acyl dehydratase COG2030	nodulation protein similarity:fasta; SWALL:NODN_RHILV (SWALL:P08634); Rhizobium leguminosarum; nodulation protein n; nodN; length 161 aa; 161 aa overlap; query 1-161 aa; subject 1-161 aa	MaoC-like dehydratase	MaoC-like dehydratase	MaoC-like domain protein identified by match to protein family HMM PF01575	Oxidoreductase	MaoC domain protein dehydratase	MaoC-like dehydratase	MaoC domain protein dehydratase	MaoC-like dehydratase	MaoC family protein	MaoC-like dehydratase	
MYCTU00131	Acyl-CoA dehydrogenase, putative	Acyl-CoA dehydrogenase	putative acyl-CoA dehydrogenase identified by match to protein family HMM PF00441; match to protein family HMM PF02770; match to protein family HMM PF08028	Putative acyl-CoA dehydrogenase	acyl-CoA dehydrogenase domain protein identified by match to protein family HMM PF00441; match to protein family HMM PF02770; match to protein family HMM PF08028	acyl-CoA dehydrogenase FadE1 Detected in the cytoplamic fraction by LC-MS/MS.  Also detected in the membrane fraction by proteomics (2D- LC-MS/MS) cytoplasmic protein function unknown, but involved in lipid degradation.	acyl-CoA dehydrogenase fadE1 Mapped to H37Rv Rv0131c	Probable acyl-CoA dehydrogenase fadE1	acyl-CoA dehydrogenase Evidence 3 : Function proposed based on presence of conserved amino acid motif, structural feature or limited homology; Product type e : enzyme	Acyl-CoA dehydrogenase FadE1	Acyl-CoA dehydrogenase domain protein	Acyl-CoA dehydrogenase domain protein	Acyl-CoA dehydrogenase domain protein	Acyl-CoA dehydrogenase FadE1	Acyl-CoA dehydrogenase domain protein	Probable acyl-CoA dehydrogenase FadE	Acyl-CoA dehydrogenase	Acyl-CoA dehydrogenase-like protein	Acyl-CoA dehydrogenase domain protein	
MYCTU00132	PUTATIVE F420-DEPENDENT GLUCOSE-6-PHOSPHATE DEHYDROGENASE FGD2	monooxygenase (EC 1.14.14.-) (homolog to alkanesulfonate monooxygenase) 1	F420-dependent glucose-6-phosphate dehydrogenase	luciferase-like	coenzyme F420-dependent glucose-6-phosphate dehydrogenase	Alkanesulfonate monooxygenase	putative dehydrogenase protein KEGG: sme:SMb20100 putative dehydrogenase protein	F420-dependent glucose-6-phosphate dehydrogenase fgd2 Mapped to H37Rv Rv0132c	Putative f420-dependant glucose-6-phosphate dehydrogenase fgd2	Putative alkanesulfonate monooxygenase	putative dehydrogenase Evidence 3 : Function proposed based on presence of conserved amino acid motif, structural feature or limited homology; Product type e : enzyme	Putative f420-dependent glucose-6-phosphate dehydrogenase Fgd2	Putative dehydrogenase protein	Luciferase family protein	Luciferase family protein	luciferase family protein PFAM: luciferase family protein KEGG: pae:PA1186 hypothetical protein	Luciferase family protein	Putative dehydrogenase	Putative uncharacterized protein	Putative dehydrogenase	Luciferase family protein	luciferase family protein PFAM: luciferase family protein KEGG: rrs:RoseRS_1140 luciferase family protein	Luciferase-like monooxygenase	5,10-methylenetetrahydromethanopterin reductase	Luciferase-like monooxygenase	Putative F420-dependent glucose-6-phosphate dehydrogenase	Putative 5,10-methylenetetrahydromethanopterin reductase	Luciferase-like monooxygenase	Luciferase-like monooxygenase	
MYCTU00133	PROBABLE ACETYLTRANSFERASE	identified by similarity to OMNI:MT0141 acetyltransferase, GNAT family	GCN5-related N-acetyltransferase	Hypothetical protein	GCN5-related N-acetyltransferase	Acetyltransferase, GNAT family	acetyltransferase, gnat family protein identified by match to protein family HMM PF00583	GCN5-related N-acetyltransferase PFAM: GCN5-related N-acetyltransferase KEGG: mmc:Mmcs_3497 GCN5-related N-acetyltransferase	GCN5-related N-acetyltransferase PFAM: GCN5-related N-acetyltransferase KEGG: nha:Nham_0713 GCN5-related N-acetyltransferase	acetyltransferase cytoplasmic protein function unknown, probably involved in cellular metabolism.	hypothetical protein similar to acetyltransferase Mapped to H37Rv Rv0133	Putative acetyltransferase	GCN5-related N-acetyltransferase PFAM: GCN5-related N-acetyltransferase KEGG: mmc:Mmcs_3497 GCN5-related N-acetyltransferase	Hypothetical protein	Puromycin N-acetyltransferase	Possible puromycin N-acetyltransferase	Putative puromycin N-acetyltransferase	Putative acetyltransferase	hypothetical protein	Acetyltransferase	GCN5-related N-acetyltransferase	GCN5-related N-acetyltransferase KEGG: mmc:Mmcs_3497 GCN5-related N-acetyltransferase	Putative uncharacterized protein	Putative uncharacterized protein	Putative acetyltransferase	GCN5-related N-acetyltransferase	Acetyltransferase	Putative acetyltransferase	Putative acetyltransferase	
MYCTU00135	POSSIBLE TRANSCRIPTIONAL REGULATORY PROTEIN	Transcriptional regulator, TetR family	transcriptional regulator, TetR family protein identified by match to protein family HMM PF00440	transcriptional regulator, TetR family PFAM: regulatory protein, TetR KEGG: mmc:Mmcs_5094 transcriptional regulator, TetR family	transcriptional regulatory protein cytoplasmic protein could be involved in transcriptional mechanism.	hypothetical protein similar to transcriptional regulatory protein Mapped to H37Rv Rv0135c	Possible transcriptional regulatory protein	transcriptional regulator, TetR family PFAM: regulatory protein, TetR KEGG: mmc:Mmcs_5094 transcriptional regulator, TetR family	Putative transcriptional regulatory protein	Putative transcriptional regulatory protein	transcriptional regulator, TetR family PFAM: regulatory protein, TetR KEGG: mmc:Mmcs_5094 transcriptional regulator, TetR family	transcriptional regulator, TetR family PFAM: regulatory protein, TetR KEGG: mva:Mvan_5713 transcriptional regulator, TetR family	Transcriptional regulator, TetR family	Transcriptional regulatory protein	Transcriptional regulator, TetR family	Transcriptional regulator, TetR family	Transcriptional regulator, TetR family	Transcriptional regulator, TetR family	Putative transcriptional regulator, TetR family	
MYCTU00134	Epoxide hydrolase	Hydrolase, alpha/beta fold family	hydrolase, alpha/beta fold family protein identified by match to protein family HMM PF00561	probable carboxylesterase TREMBLNEW:CAE27009: Probable carboxylesterase, 50% identity, 60% similarity. Dihydrolipoamide acetyltransferase component of acetoin cleaving system (EC 2.3.1.12) (Acetoin dehydrogenase E2 component). InterPro: Alpha/beta hydrolase fold: IPR000073; A/b_hydrolase.  IPR003089; AB_hydrolase. IPR000379; Ser_estrs. Pfam PF00561; Abhydrolase_1 InterPro: Alpha/beta hydrolase fold kdgT: 2-keto-3-deoxygluconate permease Family membership	epoxide hydrolase EphF Detected in the membrane fraction by proteomics (LC- MS/MS) membrane protein thought to be involved in detoxification reactions following oxidative damage to lipids [catalytic activity: an epoxide + H(2)O = a glycol]	epoxide hydrolase ephF Mapped to H37Rv Rv0134	Probable epoxide hydrolase, haloalkane dehalogenase	alpha/beta hydrolase fold PFAM: alpha/beta hydrolase fold KEGG: pol:Bpro_0770 alpha/beta hydrolase fold	Epoxide hydrolase EphF	Hydrolase, alpha/beta fold superfamily	Alpha/beta hydrolase fold	Alpha/beta hydrolase fold	Epoxide hydrolase EphF	Alpha/beta superfamily hydrolase	Putative hydrolase protein	Alpha/beta hydrolase fold protein	Alpha/beta hydrolase fold protein	
MYCTU00136	Putative cytochrome P450 138	Cytochrome P450	cytochrome P450 monooxygenase identified by match to protein family HMM PF00067	putative fatty acid beta hydroxylase (cytochrome P450) KEGG: rsp:RSP_2378 putative fatty acid beta hydroxylase (cytochrome P450)	cytochrome P450 PFAM: cytochrome P450 KEGG: mmc:Mmcs_5093 cytochrome P450	cytochrome P450 138 cyp138 Mapped to H37Rv Rv0136	Probable cytochrome p450 138 cyp138	cytochrome P450 PFAM: cytochrome P450 KEGG: mmc:Mmcs_5093 cytochrome P450	Putative cytochrome P450 135B1	Putative cytochrome p450 138 CYP138	cytochrome P450 PFAM: cytochrome P450 KEGG: mmc:Mmcs_5093 cytochrome P450	cytochrome P450 PFAM: cytochrome P450 KEGG: mva:Mvan_5712 cytochrome P450	Putative cytochrome P450	Cytochrome P450 138A3 Cyp138A3	Cytochrome P450	status:Predicted	Putative cytochrome P450	Putative Cytochrome P450	
MYCTU00137	Peptide methionine sulfoxide reductase msrA	go_component: nucleus [goid 0005634]; go_component: cytoplasm [goid 0005737]; go_function: protein-methionine-S-oxide reductase activity [goid 0008113]; go_process: response to oxidative stress [goid 0006979] peptide methionine sulfoxide reductase	identified by similarity to SP:P14930; match to protein family HMM PF01625; match to protein family HMM TIGR00401 peptide methionine sulfoxide reductase thioredoxin domain protein	Peptide methionine sulfoxide reductase	Methionine sulfoxide reductase A	methionine sulfoxide reductase A	peptide methionine sulfoxide reductase	Methionine sulfoxide reductase A	putative peptide methionine sulfoxide reductase similarity:fasta; SWALL:MSA1_RHILO (SWALL:Q98JV5); Rhizobium loti; peptide methionine sulfoxide reductase MsrA; MsrA1; mll1760;; length 172 aa; 166 aa overlap; query 2-167 aa; subject 4-169 aa similarity:fasta; SWALL:Q82I51 (EMBL:AP005034); Streptomyces avermitilis; putative peptide methionine sulfoxide reductase; orderedlocusnames=sav3307;; length 170 aa; 162 aa overlap; query 4-165 aa; subject 6-167 aa	peptide methionine sulfoxide reductase	peptide methionine sulfoxide reductase KEGG: rba:RB11878 putative methionine sulfoxide reductase, ev=4e-80, 83% identity TIGRFAM: peptide methionine sulfoxide reductase: (1.1e-63) PFAM: Methionine sulfoxide reductase A: (3.7e-94)	peptide methionine sulfoxide reductase	peptide methionine sulfoxide reductase protein Similar to msrA 1 (mll1760) [Mesorhizobium loti] and msrA 3 (SMa1896) [Sinorhizobium meliloti] Similar to swissprot:Q98JV5 Putative location:bacterial cytoplasm Psort-Score: 0.0091; go_function: oxidoreductase activity [goid 0016491]; go_function: protein-methionine-S-oxide reductase activity [goid 0008113]; go_process: protein modification [goid 0006464]	Peptide methionine sulfoxide reductase	peptide methionine sulfoxide reductase	methionine-S-sulfoxide reductase identified by match to protein family HMM PF01625; match to protein family HMM TIGR00401	peptide methionine sulfoxide reductase, putative	peptide methionine sulfoxide reductase	Peptide methionine sulfoxide reductase	peptide methionine sulfoxide reductase KEGG: mmc:Mmcs_5092 peptide methionine sulfoxide reductase TIGRFAM: peptide methionine sulfoxide reductase PFAM: Methionine sulfoxide reductase A	peptide methionine sulfoxide reductase MsrA Detected in the cytoplasmic fraction by 2D-LC- MS/MS. cytoplasmic protein has an important function as a repair enzyme for proteins that have been inactivated by oxidation. catalyzes the reversible oxidation-reduction of methionine sulfoxide in proteins to methionine [catalytic activity: protein L-methionine + oxidized thioredoxin = protein L- methionine S-oxide + reduced thioredoxin]	peptide methionine sulfoxide reductase msrA Mapped to H37Rv Rv0137c	Probable peptide methionine sulfoxide reductase msrA	peptide methionine sulfoxide reductase KEGG: rba:RB11878 putative methionine sulfoxide reductase TIGRFAM: peptide methionine sulfoxide reductase PFAM: Methionine sulfoxide reductase A	peptide methionine sulfoxide reductase KEGG: mmc:Mmcs_5092 peptide methionine sulfoxide reductase TIGRFAM: peptide methionine sulfoxide reductase PFAM: Methionine sulfoxide reductase A	Methionine-S-sulfoxide reductase	Peptide methionine sulfoxide reductase	Methionine sulfoxide reductase A	peptide methionine sulfoxide reductase KEGG: mmc:Mmcs_5092 peptide methionine sulfoxide reductase TIGRFAM: peptide methionine sulfoxide reductase PFAM: Methionine sulfoxide reductase A	
MYCTU00138	Putative uncharacterized protein	Hypothetical protein	conserved hypothetical protein	conserved hypothetical protein KEGG: mmc:Mmcs_5090 hypothetical protein	conserved hypothetical protein cytoplasmic protein	conserved hypothetical protein Mapped to H37Rv Rv0138	Hypothetical protein BCG_0174	conserved hypothetical protein KEGG: mmc:Mmcs_5090 hypothetical protein	Hypothetical protein	Putative uncharacterized protein	Putative uncharacterized protein	conserved hypothetical protein KEGG: mmc:Mmcs_5090 hypothetical protein	conserved hypothetical protein KEGG: mva:Mvan_5706 conserved hypothetical protein	Putative uncharacterized protein	Putative uncharacterized protein	Putative uncharacterized protein	
MYCTU00139	Dihydroflavonol 4-reductase-related protein	Oxidoreductase, putative	NAD-dependent epimerase/dehydratase:Short-chain dehydrogenase/reductase SDR:3-beta hydroxysteroid dehydrogenase/isomerase:Polysaccharide biosynthesis protein CapD:dTDP-4-dehydrorhamnose reductase:NmrA-like	Putative cinnamoyl-CoA reductase (oxidoreductase)	NAD-dependent epimerase/dehydratase	3-beta hydroxysteroid dehydrogenase/isomerase	NAD-dependent epimerase/dehydratase	Dihydrokaempferol 4-reductase	3-beta hydroxysteroid dehydrogenase/isomerase family protein	NAD-dependent epimerase/dehydratase	NAD-dependent epimerase/dehydratase	NAD-dependent epimerase/dehydratase PFAM: NAD-dependent epimerase/dehydratase; short-chain dehydrogenase/reductase SDR; 3-beta hydroxysteroid dehydrogenase/isomerase; polysaccharide biosynthesis protein CapD; dTDP-4-dehydrorhamnose reductase; NmrA family protein; Male sterility C-terminal domain; KR KEGG: plt:Plut_1008 3-beta hydroxysteroid dehydrogenase/isomerase family protein	nucleoside-diphosphate-sugar epimerase	Nucleoside-diphosphate-sugar epimerase	3-beta hydroxysteroid dehydrogenase/isomerase family protein identified by match to protein family HMM PF01073; match to protein family HMM PF01370; match to protein family HMM PF07993	Putative uncharacterized protein	NAD-dependent epimerase/dehydratase PFAM: NAD-dependent epimerase/dehydratase; 3-beta hydroxysteroid dehydrogenase/isomerase; Male sterility C-terminal domain KEGG: mmc:Mmcs_5089 NAD-dependent epimerase/dehydratase	NAD-dependent epimerase/dehydratase PFAM: NAD-dependent epimerase/dehydratase; short-chain dehydrogenase/reductase SDR; 3-beta hydroxysteroid dehydrogenase/isomerase; polysaccharide biosynthesis protein CapD; dTDP-4-dehydrorhamnose reductase; NmrA family protein; Male sterility C-terminal domain KEGG: gsu:GSU0687 dihydroflavonol 4-reductase, putative	oxidoreductase cytoplasmic protein function unknown, probably involved in cellular metabolism.	hypothetical protein similar to oxidoreductase Mapped to H37Rv Rv0139	Putative oxidoreductase	NAD-dependent epimerase/dehydratase PFAM: NAD-dependent epimerase/dehydratase; short-chain dehydrogenase/reductase SDR; 3-beta hydroxysteroid dehydrogenase/isomerase; NmrA family protein; Male sterility C-terminal domain KEGG: mmc:Mmcs_5089 NAD-dependent epimerase/dehydratase	Putative NAD dependent epimerase/dehydratase family protein	Nucleoside-diphosphate-sugar epimerase	Reductase	Dihydroflavonol 4-reductase-related protein	NAD-dependent epimerase/dehydratase PFAM: NAD-dependent epimerase/dehydratase; short-chain dehydrogenase/reductase SDR; 3-beta hydroxysteroid dehydrogenase/isomerase; NmrA family protein; Male sterility C-terminal domain KEGG: mmc:Mmcs_5089 NAD-dependent epimerase/dehydratase	NAD-dependent epimerase/dehydratase	NAD-dependent epimerase/dehydratase	
MYCTU00141	Putative uncharacterized protein	conserved hypothetical protein	conserved hypothetical protein cytoplasmic protein	hypothetical protein Mapped to H37Rv Rv0141c	Hypothetical protein BCG_0177c	Putative uncharacterized protein	Putative uncharacterized protein	
MYCTU00140	Putative uncharacterized protein	conserved hypothetical protein	protein of unknown function DUF427	protein of unknown function DUF427	protein of unknown function DUF427	Protein of unknown function DUF427	protein of unknown function DUF427	conserved hypothetical protein similarity:fasta; with=UniProt:Q92UX8_RHIME (EMBL:RME591985); Rhizobium meliloti (Sinorhizobium meliloti).; Hypothetical protein SMb21379.; length=124; id 78.862; 123 aa overlap; query 1-123; subject 1-123	Putative uncharacterized protein	protein of unknown function DUF427 PFAM: protein of unknown function DUF427: (5.6e-28) KEGG: sil:SPO2858 hypothetical protein, ev=3e-41, 72% identity	hypothetical conserved protein similar to SMb21379 [Sinorhizobium meliloti] Similar to swissprot:Q92UX8 Putative location:bacterial cytoplasm Psort-Score: 0.4216; go_component: extrachromosomal DNA [goid 0046821]	Protein of unknown function DUF427	Hypothetical protein	protein of unknown function DUF427	protein of unknown function DUF427 PFAM: protein of unknown function DUF427 KEGG: bur:Bcep18194_B2068 protein of unknown function DUF427	conserved hypothetical protein identified by match to protein family HMM PF04248	Hypothetical protein	conserved hypothetical protein	protein of unknown function DUF427 PFAM: protein of unknown function DUF427 KEGG: bcn:Bcen_4351 protein of unknown function DUF427	Putative uncharacterized protein	protein of unknown function DUF427 PFAM: protein of unknown function DUF427 KEGG: mmc:Mmcs_5084 protein of unknown function DUF427	protein of unknown function DUF427 PFAM: protein of unknown function DUF427 KEGG: bja:blr5716 hypothetical protein	conserved protein Detected in the cytoplasmic fraction by 2D-LC- MS/MS. cytoplasmic protein	conserved hypothetical protein Mapped to H37Rv Rv0140	Hypothetical protein BCG_0176	protein of unknown function DUF427 PFAM: protein of unknown function DUF427 KEGG: mmc:Mmcs_5084 protein of unknown function DUF427	protein of unknown function DUF427 PFAM: protein of unknown function DUF427 KEGG: rsp:RSP_1974 hypothetical protein	Hypothetical protein	Hypothetical protein	
MYCTU00142	Putative uncharacterized protein	Hypothetical protein	conserved hypothetical protein	Hypothetical protein	conserved hypothetical protein KEGG: sma:SAV5038 hypothetical protein	conserved hypothetical protein KEGG: mmc:Mmcs_5073 hypothetical protein	conserved hypothetical protein Mapped to H37Rv Rv0142	Hypothetical protein BCG_0178	conserved hypothetical protein KEGG: mmc:Mmcs_5073 hypothetical protein	Hypothetical protein	Putative uncharacterized protein	Hypothetical protein	Putative uncharacterized protein	conserved hypothetical protein KEGG: mmc:Mmcs_5073 hypothetical protein	Putative DNA repair protein	Hypothetical protein	Putative DNA glycosidase	Putative uncharacterized protein	Putative uncharacterized protein	Putative uncharacterized protein	conserved hypothetical protein KEGG: mva:Mvan_5701 conserved hypothetical protein	Putative uncharacterized protein	HhH-GPD family protein	Putative uncharacterized protein	Putative uncharacterized protein	DNA glycosylase	Putative uncharacterized protein	Putative uncharacterized protein	Putative uncharacterized protein	
MYCTU00143	PROBABLE CONSERVED TRANSMEMBRANE PROTEIN	cloride channel-like protein	Putative transport integral membrane protein	voltage-gated chloride channel	identified by similarity to OMNI:EF3007 membrane protein, putative	Chloride channel protein EriC	Putative chloride channel protein	Cl-channel, voltage gated	putative transmembrane ion channel protein similarity:fasta; with=UniProt:Q8UFA5_AGRT5 (EMBL:AE008073); Agrobacterium tumefaciens (strain C58/ATCC 33970).; clc; Chloride channel protein (AGR_C_2753p).; length=604; id 64.489; 597 aa overlap; query 5-596; subject 12-604	TrkA-C PFAM: Cl- channel, voltage gated: (2.3e-07) TrkA-C: (6.9e-09) KEGG: dra:DR1752 hypothetical protein, ev=0.0, 63% identity	putative chloride channel	Voltage gated chloride channel family identified by match to protein family HMM PF00654; match to protein family HMM PF02080	chloride channel	Cl-channel, voltage gated	Cl-channel, voltage gated	Chloride channel protein inner membrane protein	Chloride channel protein inner membrane protein	Chloride channel protein EriC	chloride channel family protein	Cl-channel, voltage-gated family protein PFAM: CBS domain containing protein; Cl- channel, voltage-gated family protein KEGG: afu:AF1415 chloride channel, putative	Cl-channel, voltage-gated family protein PFAM: Cl- channel, voltage-gated family protein KEGG: cac:CAC0442 permease, putative chloride channel	voltage-gated chloride channel identified by match to protein family HMM PF00654	hypothetical protein similar to conserved transmembrane protein Mapped to H37Rv Rv0143c	Probable conserved transmembrane protein	chloride ion channel protein This CDS is disrupted by an IStron.	Cl-channel, voltage-gated family protein precursor	Cl-channel, voltage gated	Cl-channel, voltage-gated family protein	Cl-channel, voltage-gated family protein PFAM: CBS domain containing protein; Cl- channel, voltage-gated family protein KEGG: dde:Dde_3504 chloride channel family protein	
MYCTU00144	PROBABLE TRANSCRIPTIONAL REGULATORY PROTEIN	regulatory protein, TetR	Transcriptional regulator, TetR family	calsymin transcriptional regulator, TetR family Similar to CasR [Rhizobium etli CNPAF512] Similar to entrez-protein:AAG21375.1 Putative location:bacterial inner membrane Psort-Score: 0.1171; go_function: transcription factor activity [goid 0003700]; go_process: regulation of transcription, DNA-dependent [goid 0006355]	Transcriptional regulator TtgR	Transcriptional regulator, TetR family	transcriptional regulator, TetR family	transcriptional regulator, TetR family protein identified by match to protein family HMM PF00440	transcriptional regulator, TetR family PFAM: regulatory protein, TetR KEGG: bcn:Bcen_3617 transcriptional regulator, TetR family	transcriptional regulator, TetR family PFAM: regulatory protein, TetR KEGG: mmc:Mmcs_0087 transcriptional regulator, TetR family	transcriptional regulatory protein (possibly TetR-family) cytoplasmic protein involved in transcriptional mechanism.	hypothetical protein similar to transcriptional regulatory protein (possibly tetR-family) Mapped to H37Rv Rv0144	Probable transcriptional regulatory protein	transcriptional regulator, TetR family PFAM: regulatory protein, TetR KEGG: mmc:Mmcs_0087 transcriptional regulator, TetR family	transcriptional regulator, TetR/AcrR-family	Putative transcriptional regulator, TetR family	Probable transcriptional regulatory protein	TetR-family transcriptional regulator	transcriptional regulator, TetR family PFAM: regulatory protein, TetR KEGG: mmc:Mmcs_0087 transcriptional regulator, TetR family	Transcriptional regulator, TetR family	Transcriptional regulator, TetR family	transcriptional regulator, TetR family PFAM: regulatory protein, TetR KEGG: mkm:Mkms_0096 transcriptional regulator, TetR family	Transcriptional regulator, TetR family	Transcriptional regulator, TetR family precursor	Putative transcriptional regulator, TetR family	Transcriptional regulator, TetR family	Transcriptional regulatory protein	Transcriptional regulator, TetR family	Transcriptional regulator, TetR famil	
MYCTU00145	Putative S-adenosyl-L-methionine-dependent methyltransferase Rv0145/MT0153	methyltransferase, putative, family protein identified by match to protein family HMM PF02409; match to protein family HMM TIGR00027	conserved hypothetical protein cytoplasmic protein	conserved hypothetical protein Mapped to H37Rv Rv0145	Hypothetical protein BCG_0181	Hypothetical protein	Methyltransferase	Putative uncharacterized protein	Putative uncharacterized protein	jgi|Emihu1|222009|gm1.10100030	
MYCTU00146	Putative S-adenosyl-L-methionine-dependent methyltransferase Rv0146	Hypothetical protein precursor	methyltransferase, putative, family protein identified by match to protein family HMM PF02409; match to protein family HMM TIGR00027	putative methyltransferase TIGRFAM: putative methyltransferase PFAM: O-methyltransferase domain protein KEGG: mmc:Mmcs_0088 protein of unknown function Mtu_121	O-Methyltransferase cytoplasmic protein	conserved hypothetical protein Mapped to H37Rv Rv0146	Hypothetical protein BCG_0182	putative methyltransferase TIGRFAM: putative methyltransferase PFAM: O-methyltransferase domain protein KEGG: mmc:Mmcs_0088 protein of unknown function Mtu_121	Methyltransferase	Putative uncharacterized protein	putative methyltransferase TIGRFAM: putative methyltransferase PFAM: O-methyltransferase domain protein KEGG: mmc:Mmcs_0088 protein of unknown function Mtu_121	putative methyltransferase TIGRFAM: putative methyltransferase PFAM: O-methyltransferase domain protein KEGG: mva:Mvan_0104 putative methyltransferase	O-Methyltransferase	Putative uncharacterized protein	Methyltransferase	
MYCTU00147	PROBABLE ALDEHYDE DEHYDROGENASE (NAD+) DEPENDENT	probable aldehyde dehydrogenase; Biological Process: metabolism (GO:0008152), Molecular Function: oxidoreductase activity (GO:0016491) Aldehyde dehydrogenase,Aldehyde dehydrogenase	aldehyde dehydrogenase	similar to BRA1058, aldehyde dehydrogenase family protein aldehyde dehydrogenase family protein	aldehyde dehydrogenase	Ortholog of S. aureus MRSA252 (BX571856) SAR2013 putative aldehyde dehydrogenase	aldehyde dehydrogenase	NAD-dependent aldehyde dehydrogenases PutA protein	Conifer aldehyde dehydrogenase, putative	NAD-dependent aldehyde dehydrogenase	identified by similarity to GP:6740923; match to protein family HMM PF00171 putative coniferyl aldehyde dehydrogenase	aldehyde dehydrogenase (NAD(P)+)	go_function: aldehyde dehydrogenase activity [goid 0004028]; go_function: electron transporter activity [goid 0005489]; go_process: aldehyde metabolism [goid 0006081] aldehyde dehydrogenase family, putative	aldehyde dehydrogenase	identified by sequence similarity; putative; ORF located using Glimmer; Blastx; COG1012 aldehyde dehydrogenase	identified by similarity to GB:CAA06926.1; match to protein family HMM PF00171 coniferyl aldehyde dehydrogenase	Similar to Homo sapiens fatty aldehyde dehydrogenase ALDH10 SW:DHA4_HUMAN (P51648) (485 aa) fasta scores: E(): 1.4e-78, 45.35% id in 452 aa, and to Bacillus subtilis probable aldehyde dehydrogenase ywdh ywdh or ipa-58R SW:DHA2_BACSU (P39616) (457 aa) fasta scores: E(): 8.3e-92, 50.78% id in 447 aa putative aldehyde dehydrogenase	Putative aldehyde dehydrogenase	identified by match to protein family HMM PF00171 aldehyde dehydrogenase	Aldehyde dehydrogenase	putative aldehyde dehydrogenase	Aldehyde dehydrogenase	aldehyde dehydrogenase identified by match to protein family HMM PF00171	aldehyde dehydrogenase	aldehyde dehydrogenase	aldehyde dehydrogenase	Aldehyde dehydrogenase	
MYCTU00148	PROBABLE SHORT-CHAIN TYPE DEHYDROGENASE/REDUCTASE	identified by match to protein family HMM PF00106 oxidoreductase, short chain dehydrogenase/reductase family	identified by match to protein family HMM PF00106 oxidoreductase, short chain dehydrogenase/reductase family	Short-chain dehydrogenase/reductase SDR	short-chain dehydrogenase/reductase SDR	Short-chain dehydrogenase/reductase SDR	Short-chain dehydrogenase/reductase SDR	Short-chain dehydrogenase/reductase SDR	Short-chain dehydrogenase/reductase SDR	Short-chain dehydrogenase/reductase SDR	short-chain dehydrogenase/reductase SDR	Short-chain dehydrogenase/reductase SDR	peroxisomal multifunctional enzyme type 2 identified by match to protein family HMM PF00106	short-chain dehydrogenase/reductase SDR PFAM: short-chain dehydrogenase/reductase SDR; KR KEGG: mmc:Mmcs_0091 short-chain dehydrogenase/reductase SDR	short-chain dehydrogenase/reductase SDR PFAM: short-chain dehydrogenase/reductase SDR; glucose/ribitol dehydrogenase KEGG: rpc:RPC_3088 short-chain dehydrogenase/reductase SDR	short-chain type dehydrogenase/reductase Found in the cytoplasmic and membrane fractions by LC-MS/MS. Also detected in the secreted protein and extracellular matrix fractions by proteomics. cytoplasmic protein function unknown, possibly involved in cellular metabolism.	hypothetical protein similar to short-chain type dehydrogenase/reductase Mapped to H37Rv Rv0148	Probable short-chain type dehydrogenase/reductase	Probable short-chain dehydrogenase	putative oxidoreductase, short-chain dehydrogenase/reductase family	short-chain dehydrogenase/reductase SDR PFAM: short-chain dehydrogenase/reductase SDR; KR KEGG: mmc:Mmcs_0091 short-chain dehydrogenase/reductase SDR	putative oxidoreductase, short chain dehydrogenase/reductase family Evidence 3 : Function proposed based on presence of conserved amino acid motif, structural feature or limited homology; Product type e : enzyme	Short-chain dehydrogenase/reductase SDR	Putative 3-oxo-(Acyl) acyl carrier protein reductase	Peroxisomal hydratase-dehydrogenase-epimerase	short-chain dehydrogenase/reductase SDR PFAM: short-chain dehydrogenase/reductase SDR; KR KEGG: bur:Bcep18194_C7556 short-chain dehydrogenase/reductase SDR	Putative short-chain type dehydrogenase/reductase	short-chain dehydrogenase/reductase SDR PFAM: short-chain dehydrogenase/reductase SDR; KR KEGG: mmc:Mmcs_0091 short-chain dehydrogenase/reductase SDR	short-chain dehydrogenase/reductase SDR	
MYCTU00150	Putative uncharacterized protein	conserved hypothetical protein Mapped to H37Rv Rv0150c	Hypothetical protein BCG_0186c	Putative uncharacterized protein	
MYCTU00149	POSSIBLE QUINONE OXIDOREDUCTASE	Alcohol dehydrogenase, zinc-containing	identified by match to protein family HMM PF00107 quinone oxidoreductase	Zinc-containing alcohol dehydrogenase superfamily	Zinc-containing alcohol dehydrogenase superfamily	Alcohol dehydrogenase, zinc-binding protein	oxidoreductase, putative	Alcohol dehydrogenase, zinc-binding domain protein PFAM: Alcohol dehydrogenase, zinc-binding domain protein; Alcohol dehydrogenase GroES domain protein KEGG: mmc:Mmcs_0092 alcohol dehydrogenase, zinc-binding protein	quinone oxidoreductase Detected in the membrane fraction by proteomics (LC- MS/MS) membrane protein possibly binds NADP and acts through a one-electron transfer process. quinones are supposed to be the best substrates. may act in the detoxification of xenobiotics [catalytic activity: NADPH + quinone = NADP+ + semiquinone]	hypothetical protein similar to quinone oxidoreductase (NADPH:quinone oxidoreductase) (zeta-crystallin) Mapped to H37Rv Rv0149	Putative quinone oxidoreductase	putative oxidoreductase, zinc-binding	Alcohol dehydrogenase, zinc-binding domain protein PFAM: Alcohol dehydrogenase, zinc-binding domain protein; Alcohol dehydrogenase GroES domain protein KEGG: mmc:Mmcs_0092 alcohol dehydrogenase, zinc-binding protein	putative alcohol dehydrogenase, zinc-containing Evidence 3 : Function proposed based on presence of conserved amino acid motif, structural feature or limited homology; Product type e : enzyme	NADPH:quinone reductase or related Zn-dependent oxidoreductase	Alcohol dehydrogenase, zinc-binding PFAM: Alcohol dehydrogenase, zinc-binding Alcohol dehydrogenase GroES-like KEGG: pae:PA5234 quinone oxidoreductase	Oxidoreductase, zinc-binding dehydrogenase family protein	Probable NADPH:quinone reductase	Magnaporthe grisea hypothetical protein	Putative quinone oxidoreductase	Alcohol dehydrogenase, zinc-binding domain protein PFAM: Alcohol dehydrogenase, zinc-binding domain protein; Alcohol dehydrogenase GroES domain protein KEGG: mmc:Mmcs_0092 alcohol dehydrogenase, zinc-binding protein	Alcohol dehydrogenase, zinc-binding	hypothetical protein	ustilago_maydis hypothetical protein	Alcohol dehydrogenase, zinc-binding domain protein	Probable oxidoreductase	NADPH quinone oxidoreductase, putative	Alcohol dehydrogenase zinc-binding domain protein PFAM: Alcohol dehydrogenase zinc-binding domain protein; Alcohol dehydrogenase GroES domain protein KEGG: pen:PSEEN5326 alcohol dehydrogenase, zinc-containing	Alcohol dehydrogenase, zinc-binding domain protein PFAM: Alcohol dehydrogenase, zinc-binding domain protein; Alcohol dehydrogenase GroES domain protein KEGG: mva:Mvan_0107 alcohol dehydrogenase, zinc-binding domain protein	
MYCTU00151	PE FAMILY PROTEIN	PE family protein secreted protein	PE family protein Mapped to H37Rv Rv0151c	PE family protein	PE family protein	PE family protein	
MYCTU00152	PE FAMILY PROTEIN	PE family protein Mapped to H37Rv Rv0152c	PE family protein	PE family protein	PE family protein	
MYCTU00152	PE FAMILY PROTEIN	PE family protein Mapped to H37Rv Rv0152c	PE family protein	PE family protein	PE family protein	
MYCTU00153	PHOSPHOTYROSINE PROTEIN PHOSPHATASE PTPB	COG2365 protein tyrosine-serine phosphatase protein-tyrosine phosphatase	Protein-tyrosine phosphatase	Putative uncharacterized protein	Similar to Bacteroides thetaiotaomicron conserved hypothetical protein BT3304 SWALL:AAO78410 (EMBL:AE016940) (356 aa) fasta scores: E(): 4.6e-94, 68.75% id in 352 aa, and to Listeria innocua hypothetical protein LIN2049 SWALL:Q92A73 (EMBL:AL596170) (326 aa) fasta scores: E(): 9.1e-26, 34.36% id in 323 aa, and to Listeria monocytogenes hypothetical protein LMO1935 SWALL:Q8Y5X0 (EMBL:AL591981) (326 aa) fasta scores: E(): 2.7e-23, 32.19% id in 323 aa conserved hypothetical protein	possible protein-tyrosine-phosphatase	conserved hypothetical protein	Putative serine/tyrosine protein phosphatase	protein tyrosine/serine phosphatase	Hypothetical protein	conserved hypothetical protein	Putative protein tyrosine/serine phosphatase	conserved hypothetical protein identified by similarity to GB:AAP10275.1	Protein tyrosine/serine phosphatase	protein tyrosine/serine phosphatase	phosphotyrosine protein phosphatase ptpb	Putative tyrosine protein phosphatase	Protein tyrosine/serine phosphatase	Hypothetical protein	protein tyrosine/serine phosphatase KEGG: mmc:Mmcs_0097 protein tyrosine/serine phosphatase	Hypothetical protein	phosphotyrosine protein phosphatase PtpB Detected in the membrane fraction by proteomics (LC- MS/MS) membrane protein involved in signal transduction (via dephosphorylation) can dephosphorylated in vitro the phosphotyrosine residue of myelin basic protein (MBP) at ph 7.0. could be involved in virulence by interfering with phosphotyrosine-mediated signals in macrophages [catalytic activity: protein tyrosine phosphate + H(2)O = protein tyrosine + phosphate]	phosphotyrosine protein phosphatase ptpb Mapped to H37Rv Rv0153c	Phosphotyrosine protein phosphatase ptpB	conserved hypothetical protein	Complete genome	protein tyrosine/serine phosphatase KEGG: mmc:Mmcs_0097 protein tyrosine/serine phosphatase	protein tyrosine/serine phosphatase	Hypothetical protein	
MYCTU00154	PROBABLE ACYL-CoA DEHYDROGENASE FADE2	Acyl-CoA dehydrogenase, C-terminal:Acyl-CoA dehydrogenase, central region	acyl-CoA dehydrogenase	acyl-CoA dehydrogenase-like	Acyl-CoA dehydrogenase-like	Acyl-CoA dehydrogenase	acyl-CoA dehydrogenase-like	Acyl-CoA dehydrogenase-like	acyl-CoA dehydrogenase domain protein identified by match to protein family HMM PF00441; match to protein family HMM PF02770; match to protein family HMM PF08028	Acyl-CoA dehydrogenase-like	acyl-CoA dehydrogenase-like protein PFAM: acyl-CoA dehydrogenase-like Acyl-CoA dehydrogenase, type 2-like KEGG: gka:GK1028 acyl-CoA dehydrogenase	Acyl-CoA dehydrogenase	Acyl-CoA dehydrogenase-like protein	acyl-CoA dehydrogenase-like	Acyl-CoA dehydrogenase domain protein	acyl-CoA dehydrogenase-like protein	Acyl-CoA dehydrogenase-like	acyl-CoA dehydrogenase family protein COG1960 Acyl-CoA dehydrogenases	acyl-CoA dehydrogenase-like	acyl-CoA dehydrogenase domain protein PFAM: acyl-CoA dehydrogenase domain protein; Acyl-CoA dehydrogenase, type 2, C-terminal domain KEGG: bur:Bcep18194_B3035 acyl-CoA dehydrogenase	putative acyl-CoA dehydrogenase identified by match to protein family HMM PF00441; match to protein family HMM PF02770; match to protein family HMM PF08028	acyl-CoA dehydrogenase domain protein PFAM: acyl-CoA dehydrogenase domain protein; Acyl-CoA dehydrogenase, type 2, C-terminal domain KEGG: rfr:Rfer_3328 acyl-CoA dehydrogenase-like	Acyl-CoA dehydrogenase domain protein	Acyl-CoA dehydrogenase domain protein	acyl-CoA dehydrogenase domain protein PFAM: acyl-CoA dehydrogenase domain protein; Acyl-CoA dehydrogenase, type 2, C-terminal domain KEGG: bcn:Bcen_5016 acyl-CoA dehydrogenase-like	Putative acyl-CoA dehydrogenase oxidoreductase	acyl-CoA dehydrogenase domain protein PFAM: acyl-CoA dehydrogenase domain protein; Acyl-CoA dehydrogenase, type 2, C-terminal domain KEGG: mmc:Mmcs_0098 acyl-CoA dehydrogenase-like protein	acyl-CoA dehydrogenase domain protein PFAM: acyl-CoA dehydrogenase domain protein; Acyl-CoA dehydrogenase, type 2, C-terminal domain KEGG: rpa:RPA3289 acyl-CoA dehydrogenase	acyl-CoA dehydrogenase domain protein identified by match to protein family HMM PF00441; match to protein family HMM PF02770; match to protein family HMM PF08028	
MYCTU00155	PROBABLE NAD(P) TRANSHYDROGENASE (SUBUNIT ALPHA) PNTAA	identified by sequence similarity; putative; ORF located using Blastx/Glimmer/Genemark pyridine nucleotide transhydrogenase	Nicotinamide nucleotide transhydrogenase, alpha subunit 1	similar to BRA0973, NAD(P) transhydrogenase, alpha subunit PntA, NAD(P) transhydrogenase, alpha subunit	Pyridine nucleotide transhydrogenase	putative nicotinamide nucleotide transhydrogenase, subunit alpha 1 (A1)	Evidence 2a : Function of homologous gene experimentally demonstrated in an other organism; Product type e : enzyme pyridine nucleotide transhydrogenase (proton pump), alpha subunit (part1)	C-terminal Alanine dehydrogenase/PNT	NAD/NADP transhydrogenase alpha subunit	identified by similarity to SP:Q60164; match to protein family HMM PF01262; match to protein family HMM PF05222 NAD(P) transhydrogenase, subunit alpha part 1	identified by similarity to SP:Q60164; match to protein family HMM PF01262; match to protein family HMM PF05222 NAD(P) transhydrogenase, alpha subunit part 1	Alanine dehydrogenase/PNT, C-terminal:Alanine dehydrogenase/PNT, N-terminal	Alanine dehydrogenase/PNT, C-terminal:Alanine dehydrogenase/PNT, N-terminal	alanine dehydrogenase/PNT	NAD/NADP transhydrogenase alpha subunit	RecA bacterial DNA recombination protein:Alanine dehydrogenase/PNT, C-terminal:Alanine dehydrogenase/PNT, N-terminal	Alanine dehydrogenase/PNT-like protein	NAD(P)(+) transhydrogenase (AB-specific)	Alanine dehydrogenase/PNT-like	pseudo NAD(P) transhydrogenase subunit alpha part 1 (pseudogene) Similar to the N-terminal part of Escherichia coli NAD(P) transhydrogenase PntA SWALL:PNTA_ECOLI (SWALL:P07001) (510 aa)	NAD(P)(+) transhydrogenase (AB-specific)	alanine dehydrogenase/PNT-like	NAD(P)(+) transhydrogenase	alanine dehydrogenase/PNT-like	NAD(P)(+) transhydrogenase (AB-specific)	NAD(P)(+) transhydrogenase (AB-specific)	NAD(P) transhydrogenase subunit alpha	Alanine dehydrogenase/PNT-like	NAD(P)(+) transhydrogenase (AB-specific)	
MYCTU00156	PROBABLE NAD(P) TRANSHYDROGENASE (SUBUNIT ALPHA) PNTAB	identified by sequence similarity; putative; ORF located using Blastx/Glimmer/Genemark pyridine nucleotide transhydrogenase subunit alpha	Nicotinamide nucleotide transhydrogenase, alpha subunit 2	similar to BRA0972, NAD(P) transhydrogenase, alpha2 subunit PntAB, NAD(P) transhydrogenase, alpha2 subunit	Pyridine nucleotide transhydrogenase subunit alpha	putative nicotinamide nucleotide transhydrogenase, subunit alpha 2 (A2)	Evidence 2a : Function of homologous gene experimentally demonstrated in an other organism; Product type e : enzyme pyridine nucleotide transhydrogenase (proton pump), alpha subunit (part2)	Pyridine nucleotide transhydrogenase subunit alpha	NAD(P) transhydrogenase subunit alpha	NAD(P) transhydrogenase subunit alpha part 2	NAD/NADP transhydrogenase alpha subunit	identified by similarity to SP:Q59764 NAD(P) transhydrogenase alpha subunit part 2	identified by similarity to SP:Q59764 NAD(P) transhydrogenase, alpha subunit part 2	pyridine nucleotide transhydrogenase subunit alpha	NAD(P) transhydrogenase subunit alpha	NAD(P) transhydrogenase subunit alpha	NAD(P) transhydrogenase subunit alpha part	NAD/NADP transhydrogenase alpha subunit	Antifreeze protein, type I:Pollen allergen Poa pIX/Phl pVI, C-terminal	Putative NAD(P) transhydrogenase subunit alpha PART 2 transmembrane protein	putative nicotinamide nucleotide transhydrogenase, subunit alpha 2 (A2)	nicotinamide nucleotide transhydrogenase, subunit alpha	NAD(P) transhydrogenase, subunit alpha part 2 Similar to C-terminal of Escherichia coli NAD(P) transhydrogenase subunit alpha PntA SWALL:PNTA_ECOLI (SWALL:P07001)	conserved hypothetical protein	probable transmembrane NAD(P) transhydrogenase (alpha subunit part 2)	putative NAD(P) transhydrogenase, alpha subunit	Putative nicotinamide nucleotide transhydrogenase, subunit alpha 2	NAD(P) transhydrogenase subunit alpha part	NAD/NADP transhydrogenase alpha subunit-like	
MYCTU00157	NAD(P) transhydrogenase, beta subunit	identified by sequence similarity; putative; ORF located using Blastx/Glimmer/Genemark pyridine nucleotide transhydrogenase subunit beta	Nicotinamide nucleotide transhydrogenase, beta subunit	Pyridine nucleotide transhydrogenase subunit beta	putative nicotinamide nucleotide transhydrogenase, subunit beta	Pyridine nucleotide transhydrogenase subunit beta	NAD(P) transhydrogenase subunit beta	identified by similarity to SP:Q59765; match to protein family HMM PF02233 NAD(P) transhydrogenase, beta subunit	NAD/NADP transhydrogenase beta subunit	Putative nicotinamide nucleotide transhydrogenase, subunit beta	putative nicotinamide nucleotide transhydrogenase, subunit beta	NAD(P) transhydrogenase beta subunit superfamily identified by match to protein family HMM PF02233	Putative nicotinamide nucleotide transhydrogenase, subunit beta	NAD(P) transhydrogenase, beta subunit	NAD(P) transhydrogenase, beta subunit	putative NAD(P) transhydrogenase beta subunit	NAD(P) transhydrogenase, beta subunit	putative nicotinamide nucleotide transhydrogenase, subunit beta	Pyridine nucleotide transhydrogenase, B subunit	pyridine nucleotide transhydrogenase subunit beta identified by sequence similarity; putative; ORF located using Blastx/Glimmer/GeneHacker	response regulator receiver domain protein (CheY-like)	NAD(P) transhydrogenase, beta subunit	NAD(P)(+) transhydrogenase , beta component inner membrane protein	NAD(P) transhydrogenase, beta subunit PFAM: NAD(P) transhydrogenase, beta subunit KEGG: aba:Acid345_4185 NAD(P) transhydrogenase, beta subunit	NAD(P)(+) transhydrogenase , beta component inner membrane protein	NAD(P) transhydrogenase beta subunit identified by match to protein family HMM PF02233	putative nicotinamide nucleotide transhydrogenase, subunit beta COG1282 NAD/NADP transhydrogenase beta subunit [Energy production and conversion]	NAD(P) transhydrogenase, beta subunit PFAM: NAD(P) transhydrogenase, beta subunit KEGG: abo:ABO_1327 pyridine nucleotide transhydrogenase, B subunit	Putative nicotinamide nucleotide transhydrogenase, subunit beta	
MYCTU00159	PROBABLE TRANSCRIPTIONAL REGULATORY PROTEIN	Transcriptional regulator, TetR family	TetR/AcrR family transcriptional regulator	Transcriptional regulator, TetR family	transcriptional regulator, TetR family	transcriptional regulator, TetR family PFAM: regulatory protein, TetR: (6.4e-16) KEGG: dra:DR2376 transcriptional regulator, TetR family, ev=2e-81, 78% identity	transcriptional regulator, TetR family PFAM: regulatory protein, TetR KEGG: tfu:Tfu_2799 TetR/AcrR family transcriptional regulator	Transcriptional regulator, TetR family	transcriptional regulator, TetR family	transcriptional regulator, TetR family PFAM: regulatory protein, TetR KEGG: rpa:RPA3300 possible transcriptional regulator, TetR family	transcriptional regulator, TetR family	transcriptional regulator, TetR family protein identified by match to protein family HMM PF00440	Transcriptional regulator, TetR family	transcriptional regulator, TetR family PFAM: regulatory protein, TetR KEGG: mmc:Mmcs_0108 transcriptional regulator, TetR family	transcriptional regulatory protein (possibly TetR-family) cytoplasmic protein involved in transcriptional mechanism.	hypothetical protein similar to transcriptional regulatory protein (possibly tetR-family) Mapped to H37Rv Rv0158	Probable transcriptional regulatory protein	transcriptional regulator, TetR family PFAM: regulatory protein, TetR KEGG: mmc:Mmcs_0108 transcriptional regulator, TetR family	transcriptional regulator, TetR family PFAM: regulatory protein, TetR KEGG: tfu:Tfu_2799 TetR/AcrR family transcriptional regulator	transcriptional regulator, TetR/AcrR-family	Transcriptional regulator	Probable transcriptional regulatory protein	TetR-family transcriptional regulator	transcriptional regulator, TetR family PFAM: regulatory protein, TetR KEGG: mmc:Mmcs_0108 transcriptional regulator, TetR family	Probable transcriptional regulator	Transcriptional regulator, tetR family	Transcription regulator homolog	transcriptional regulator, TetR family PFAM: regulatory protein, TetR KEGG: mva:Mvan_0126 transcriptional regulator, TetR family	
MYCTU00160	PE FAMILY PROTEIN	PE family protein Mapped to H37Rv Rv0159c	PE family protein	PE family protein	PE family protein	
MYCTU00161	PE FAMILY PROTEIN	PE-PPE-like protein precursor	PE family protein PE4; membrane protein	PE family protein Mapped to H37Rv Rv0160c	PE family protein	PE-PPE, C-terminal domain protein PFAM: PE-PPE, C-terminal domain protein KEGG: mmc:Mmcs_4281 PE-PPE-like protein	PE family protein	PE-PPE, C-terminal domain protein PFAM: PE-PPE, C-terminal domain protein KEGG: mmc:Mmcs_4281 PE-PPE-like protein	PE family protein, PE4	
MYCTU00162	POSSIBLE OXIDOREDUCTASE	FAD linked oxidase-like	FAD linked oxidase-like protein	FAD linked oxidase-like	transcript_id=ENSFCAT00000014288	FAD linked oxidase-like	FAD linked oxidase domain protein PFAM: FAD linked oxidase domain protein KEGG: bur:Bcep18194_A3301 FAD linked oxidase-like	FAD linked oxidase identified by match to protein family HMM PF01565; match to protein family HMM PF02913	FAD linked oxidase domain protein	FAD linked oxidase domain protein PFAM: FAD linked oxidase domain protein KEGG: mmc:Mmcs_2035 FAD linked oxidase-like protein	oxidoreductase membrane protein function unknown, probably involved in cellular metabolism.	hypothetical protein similar to oxidoreductase Mapped to H37Rv Rv0161	Putative oxidoreductase	FAD linked oxidase domain protein PFAM: FAD linked oxidase domain protein KEGG: mmc:Mmcs_2035 FAD linked oxidase-like protein	D-2-hydroxyglutarate dehydrogenase	Possible glyoclate oxidase FAD-linked subunit	Putative oxidoreductase	FAD linked oxidase domain protein PFAM: FAD linked oxidase domain protein KEGG: mmc:Mmcs_2035 FAD linked oxidase-like protein	transcript_id=ENSMICT00000016491	FAD linked oxidase domain protein	FAD linked oxidase domain protein	FAD linked oxidase domain protein	FAD linked oxidase domain protein	Oxidoreductase	Cytochrome D-lactate dehydrogenase	FAD linked oxidase domain protein precursor	transcript_id=ENSPVAT00000007025	Putative oxidoreductase	
MYCTU00163	Alcohol dehydrogenase, zinc-containing	similar to BRA0401, alcohol dehydrogenase, zinc-containing alcohol dehydrogenase, zinc-containing	NAD binding site:Zinc-containing alcohol dehydrogenase superfamily:Zinc-containing alcohol dehydrogenase	ADH_zinc_N domain Zinc-containing alcohol dehydrogenase	alcohol dehydrogenase protein similar to SMc03929 [Sinorhizobium meliloti]; putative location:bacterial inner membrane Psort-Score: 0.2848; go_function: zinc ion binding [goid 0008270]; go_function: alcohol dehydrogenase activity, zinc-dependent [goid 0004024]	Alcohol dehydrogenase GroES-like protein	oxidoreductase, zinc-binding dehydrogenase family protein identified by match to protein family HMM PF00107	Alcohol dehydrogenase, zinc-binding domain protein	zinc-type alcohol dehydrogenase (E subunit) adhE Mapped to H37Rv Rv0162c	Putative zinc-type alcohol dehydrogenase (E subunit) adhE	Alcohol dehydrogenase GroES domain protein PFAM: Alcohol dehydrogenase, zinc-binding domain protein; Alcohol dehydrogenase GroES domain protein KEGG: mmc:Mmcs_0111 alcohol dehydrogenase GroES-like protein	Alcohol dehydrogenase, zinc-binding domain protein PFAM: Alcohol dehydrogenase, zinc-binding domain protein; Alcohol dehydrogenase GroES domain protein KEGG: rsp:RSP_1824 zinc-containing alcohol dehydrogenase	Putative Alcohol dehydrogenase	Oxidoreductase, zinc-binding dehydrogenase family protein	Zinc-type alcohol dehydrogenase subunit E	Alcohol dehydrogenase GroES domain protein PFAM: Alcohol dehydrogenase, zinc-binding domain protein; Alcohol dehydrogenase GroES domain protein KEGG: mmc:Mmcs_0111 alcohol dehydrogenase GroES-like protein	Putative zinc-type alcohol dehydrogenase transmembrane protein	Alcohol dehydrogenase, zinc-binding domain protein	Alcohol dehydrogenase GroES domain protein	Alcohol dehydrogenase	Alcohol dehydrogenase zinc-binding domain protein	Zinc-type alcohol dehydrogenase (E subunit) AdhE	Alcohol dehydrogenase zinc-binding domain protein	Alcohol dehydrogenase, zinc-containing	Alcohol dehydrogenase protein	Probable alcohol dehydrogenase, zinc-containing	Alcohol dehydrogenase 6 (EC 1.1.1.1) [Source:UniProtKB/Swiss-Prot;Acc:P28332]	Alcohol dehydrogenase, zinc-binding domain protein	Putative zinc-containing alcohol dehydrogenase	
MYCTU00164	Putative uncharacterized protein	Evidence 4 : Homolgs of previously reported genes of unknown function conserved hypothetical protein ; putative thioesterase	Putative uncharacterized protein	contains a thioesterase domain; go_function: CoA hydrolase activity [goid 0016289]; go_process: fatty acid metabolism [goid 0006631] thioesterase family protein	identified by match to protein family HMM PF03061 thioesterase family protein domain protein	Putative thioesterase	Thioesterase superfamily	Thioesterase superfamily	thioesterase superfamily PFAM: thioesterase superfamily: (1.9e-16) KEGG: bpm:BURPS1710b_1824 thioesterase family protein, ev=8e-47, 63% identity	Thioesterase superfamily	putative thioesterase	thioesterase family protein identified by match to protein family HMM PF03061	Thioesterase superfamily	Thioesterase superfamily protein	Hypothetical protein	Thioesterase superfamily protein	Thioesterase superfamily	thioesterase superfamily	thioesterase superfamily	Thioesterase superfamily	thioesterase superfamily	thioesterase superfamily protein PFAM: thioesterase superfamily protein KEGG: bur:Bcep18194_A4557 thioesterase superfamily	thioesterase superfamily	Predicted thioesterase	thioesterase superfamily protein identified by match to protein family HMM PF03061	thioesterase superfamily protein PFAM: thioesterase superfamily protein KEGG: rfr:Rfer_2141 thioesterase superfamily	Thioesterase superfamily protein	Thioesterase superfamily protein precursor	Thioesterase superfamily protein	
MYCTU00165	Putative uncharacterized protein	Hypothetical protein	cyclase/dehydrase superfamily protein similar to streptomyces cyclase/dehydrase superfamily protein; identified by match to protein family HMM PF03364	cyclase/dehydrase PFAM: cyclase/dehydrase KEGG: mmc:Mmcs_0113 hypothetical protein	conserved protein Also detected in the membrane fraction by proteomics (LC-MS/MS) cytoplasmic protein	conserved hypothetical protein TB18.5 Mapped to H37Rv Rv0164	Hypothetical protein TB18.5	cyclase/dehydrase PFAM: cyclase/dehydrase KEGG: mmc:Mmcs_0113 hypothetical protein	Cyclase/dehydrase family protein	Putative uncharacterized protein	cyclase/dehydrase PFAM: cyclase/dehydrase KEGG: mmc:Mmcs_0113 hypothetical protein	cyclase/dehydrase PFAM: cyclase/dehydrase KEGG: mva:Mvan_0129 cyclase/dehydrase	Conserved protein	Putative uncharacterized protein	Putative uncharacterized protein	
MYCTU00166	POSSIBLE TRANSCRIPTIONAL REGULATORY PROTEIN	Transcriptional regulator mdcY family	Transcriptional regulator, GntR family	transcriptional repressor MdcY, GntR family	transcriptional regulator, GntR family PFAM: regulatory protein GntR, HTH: (3.1e-13) GntR-like: (1.2e-09) KEGG: sil:SPO3470 transcriptional regulator, GntR family, ev=9e-71, 65% identity	transcriptional regulator, GntR family PFAM: regulatory protein GntR, HTH GntR-like KEGG: mta:Moth_0073 transcriptional regulator, GntR family	Transcriptional regulator, GntR family	Transcriptional regulator, GntR family	GntR-like	transcriptional regulator, GntR family protein identified by match to protein family HMM PF00392	GntR domain protein	transcriptional regulator, GntR family PFAM: regulatory protein GntR, HTH; GntR domain protein KEGG: hch:HCH_02709 transcriptional regulator	transcriptional regulator, putative	Transcriptional regulator, GntR family	transcriptional regulator, GntR family PFAM: regulatory protein GntR, HTH; GntR domain protein KEGG: rxy:Rxyl_1028 transcriptional regulator, GntR family	transcriptional regulator, GntR family	transcriptional regulatory protein (probably GntR-family) cytoplasmic protein possibly involved in transcriptional mechanism.	hypothetical protein similar to transcriptional regulatory protein (probably gntR-family) Mapped to H37Rv Rv0165c	Possible transcriptional regulatory protein	Transcriptional regulator-like protein protein	Hypothetical protein	transcriptional regulator, GntR family PFAM: regulatory protein GntR, HTH; GntR domain protein KEGG: rsp:RSP_0981 transcriptional regulator, GntR family	transcriptional regulator transcriptional regulator, GntR-family	transcriptional regulator (GntR family) with HTH domain PFAM: regulatory protein GntR, HTH; GntR domain protein KEGG: ppr:PBPRB0234 putative transcriptional regulator, GntR family	Transcriptional regulator, GntR family	Transcriptional regulator MdcY family protein	Putative marr-family transcriptional regulatory protein	Transcriptional regulator	KEGG: shm:Shewmr7_0316 transcriptional regulator, GntR family transcriptional regulator, GntR family	
MYCTU00167	PROBABLE FATTY-ACID-CoA LIGASE FADD5	AMP-dependent synthetase and ligase	acyl-CoA synthase identified by match to protein family HMM PF00501	AMP-dependent synthetase and ligase PFAM: AMP-dependent synthetase and ligase KEGG: mmc:Mmcs_0115 AMP-dependent synthetase and ligase	fatty-acid-CoA ligase fadD5 Mapped to H37Rv Rv0166	Probable fatty-acid-CoA ligase fadD5	AMP-dependent synthetase and ligase PFAM: AMP-dependent synthetase and ligase KEGG: mmc:Mmcs_0115 AMP-dependent synthetase and ligase	AMP-binding enzyme, putative	Probable O-succinylbenzoate--CoA ligase	Fatty-acid-CoA ligase FadD5	AMP-dependent synthetase and ligase PFAM: AMP-dependent synthetase and ligase KEGG: mmc:Mmcs_0115 AMP-dependent synthetase and ligase	hypothetical protein	AMP-dependent synthetase and ligase PFAM: AMP-dependent synthetase and ligase KEGG: mva:Mvan_0131 AMP-dependent synthetase and ligase	Fatty-acid-CoA ligase FadD5	Probable fatty-acid-CoA ligase FadD	Putative fatty-acid--CoA ligase	AMP-dependent synthetase and ligase	AMP-dependent synthetase and ligase	
MYCTU00168	CONSERVED HYPOTHETICAL INTEGRAL MEMBRANE PROTEIN YRBE1A	Protein of unknown function DUF140	protein of unknown function DUF140 PFAM: protein of unknown function DUF140: (1.4e-87) KEGG: sil:SPO2671 membrane protein, ev=1e-117, 83% identity	conserved hypothetical protein identified by match to protein family HMM PF02405	protein of unknown function DUF140 PFAM: protein of unknown function DUF140 KEGG: rsp:RSP_2459 ABC transporter, inner membrane subunit	conserved hypothetical integral membrane protein YrbE1A membrane protein	hypothetical integral membrane protein yrbE1A Mapped to H37Rv Rv0167	ABC-type transporter, permease subunit	Conserved hypothetical integral membrane protein yrbE1A	ABC-type transporter inner membrane protein PFAM: protein of unknown function DUF140 KEGG: ilo:IL0404 ABC-type transport system involved in resistance to organic solvents, permease component	Conserved hypothetical integral membrane protein YrbE1a	Putative uncharacterized protein	ABC transporter permease protein	Putative uncharacterized protein	Putative uncharacterized protein	Conserved hypothetical integral membrane protein YrbE1A	Conserved membrane protein	Organic solvent resistance transport system permease	Putative uncharacterized protein	
MYCTU00169	CONSERVED HYPOTHETICAL INTEGRAL MEMBRANE PROTEIN YRBE1B	Hypothetical protein	conserved hypothetical protein identified by match to protein family HMM PF02405	Protein of unknown function DUF140	protein of unknown function DUF140 PFAM: protein of unknown function DUF140 KEGG: mmc:Mmcs_0117 protein of unknown function DUF140	conserved hypothetical integral membrane protein YrbE1B membrane protein	hypothetical integral membrane protein yrbE1B Mapped to H37Rv Rv0168	Conserved hypothetical integral membrane protein yrbE1B	protein of unknown function DUF140 PFAM: protein of unknown function DUF140 KEGG: mmc:Mmcs_0117 protein of unknown function DUF140	Conserved hypothetical integral membrane protein YrbE1b	protein of unknown function DUF140 PFAM: protein of unknown function DUF140 KEGG: mmc:Mmcs_0117 protein of unknown function DUF140	Putative uncharacterized protein	protein of unknown function DUF140 PFAM: protein of unknown function DUF140 KEGG: mva:Mvan_0133 protein of unknown function DUF140	Conserved hypothetical integral membrane protein YrbE1B	ABC transporter permease protein	Conserved membrane protein	Putative uncharacterized protein	ABC-type transport system involved in resistance to organic solvents permease component-like protein	
MYCTU00170	MCE-FAMILY PROTEIN MCE1A	MCE-family protein Mce1A membrane protein function unknown, but thought to be involved in host cell invasion (entry and survival inside macrophages)	MCE-family protein mce1A Mapped to H37Rv Rv0169	MCE-family protein mce1A	MCE-family protein Mce1A	MCE-family protein Mce1A	Putative cell invasion protein	
MYCTU00171	MCE-FAMILY PROTEIN MCE1B	virulence factor Mce family protein identified by match to protein family HMM PF02470; match to protein family HMM TIGR00996	conserved hypothetical secreted protein Conserved hypothetical secreted protein. Similar to TREMBL:Q9HZ27 (53% identity); TREMBL:Q88RI9 (46% identity); TREMBL:Q8PGP4 (33% identity). Pfam (PF02470): mce related protein. SignalP reporting signal peptide. No TMHs Conserved hypothetical protein	MCE-family protein Mce1B Detected in the membrane fraction by proteomics (2D- LC-MS/MS) membrane protein function unknown, but thought to be involved in host cell invasion.	MCE-family protein mce1B Mapped to H37Rv Rv0170	MCE-family protein mce1B	ABC transporter permease	Putative SIGNAL PEPTIDE PROTEIN	MCE-family protein Mce1B	Mammalian cell entry related domain protein precursor	Mammalian cell entry related domain protein precursor	MCE-family protein Mce1B	Mammalian cell entry related domain protein	Putative secreted protein	Mammalian cell entry related domain protein	Mammalian cell entry related domain protein	Mammalian cell entry related domain protein	Mce-related protein	MCE domain protein	
MYCTU00172	MCE-FAMILY PROTEIN MCE1C	transcript_id=ENSEEUT00000010340	mce-family protein mce1c identified by match to protein family HMM PF02470; match to protein family HMM TIGR00996	MCE-family protein Mce1C membrane protein function unknown, but thought to be involved in host cell invasion.	MCE-family protein mce1C Mapped to H37Rv Rv0171	MCE-family protein mce1C	Virulence factor Mce family protein, putative	Possible Mce family protein	MCE-family protein Mce1C	jgi|Lacbi1|301295|eu2.Lbscf0001g07440	MCE-family protein Mce1C	Scavenger receptor class A member 3 (Cellular stress response gene protein) [Source:UniProtKB/Swiss- Prot;Acc:Q6AZY7]	Putative secreted protein	
MYCTU00173	MCE-FAMILY PROTEIN MCE1D	mce-family protein mce1d identified by match to protein family HMM PF02470; match to protein family HMM TIGR00996	MCE-family protein Mce1D membrane protein function unknown, but thought to be involved in host cell invasion.	MCE-family protein mce1D Mapped to H37Rv Rv0172	MCE-family protein mce1D	MCE-family protein Mce1D	MCE-family protein Mce1D	Putative secreted protein	
MYCTU00174	POSSIBLE MCE-FAMILY LIPOPROTEIN LPRK	virulence factor Mce family protein identified by match to protein family HMM PF02470; match to protein family HMM TIGR00996	MCE-family lipoprotein LprK (MCE-family lipoprotein Mce1E) Detected in the membrane fraction by proteomics (2D- LC-MS/MS) membrane protein function unknown, but thought to be involved in host cell invasion.	MCE-family lipoprotein lprK (MCE-family lipoprotein mce1e) Mapped to H37Rv Rv0173	Possible mce-family lipoprotein lprK	MCE-family lipoprotein LprK	MCE-family lipoprotein LprK	Putative lipoprotein	
MYCTU00175	MCE-FAMILY PROTEIN MCE1F	Mammalian cell entry precursor	virulence factor Mce family protein TIGRFAM: virulence factor Mce family protein PFAM: Mammalian cell entry related domain protein KEGG: mmc:Mmcs_0123 mammalian cell entry	MCE-family protein Mce1F Also detected in the membrane fraction by proteomics. membrane protein function unknown, but thought involved in host cell invasion.	MCE-family protein mce1F Mapped to H37Rv Rv0174	MCE-family protein mce1F	virulence factor Mce family protein TIGRFAM: virulence factor Mce family protein PFAM: Mammalian cell entry related domain protein KEGG: mmc:Mmcs_0123 mammalian cell entry	Mce-family protein mce1f	MCE-family protein Mce1F	virulence factor Mce family protein TIGRFAM: virulence factor Mce family protein PFAM: Mammalian cell entry related domain protein KEGG: mmc:Mmcs_0123 mammalian cell entry	MCE-family protein Mce1F	Putative secreted protein	
MYCTU00176	PROBABLE CONSERVED MCE ASSOCIATED MEMBRANE PROTEIN	Putative conserved MCE associated membrane protein	conserved hypothetical protein	putative conserved MCE associated membrane protein KEGG: mmc:Mmcs_0124 putative conserved MCE associated membrane protein	conserved Mce associated membrane protein Detected in the membrane fraction by proteomics (LC- MS/MS) Also detected in the cytoplasmic fraction (2D- MALDI) membrane protein	hypothetical protein similar to conserved MCE associated membrane protein Mapped to H37Rv Rv0175	Probable conserved mce associated membrane protein	putative conserved MCE associated membrane protein KEGG: mmc:Mmcs_0124 putative conserved MCE associated membrane protein	Probable conserved mce associated membrane protein	Putative conserved Mce associated membrane protein	putative conserved MCE associated membrane protein KEGG: mmc:Mmcs_0124 putative conserved MCE associated membrane protein	putative conserved MCE associated membrane protein KEGG: mva:Mvan_0140 putative conserved MCE associated membrane protein	Conserved Mce associated membrane protein	Possible membrane protein	
MYCTU00177	PROBABLE CONSERVED MCE ASSOCIATED TRANSMEMBRANE PROTEIN	RDD domain containing protein	RDD family protein identified by match to protein family HMM PF06271	RDD domain containing protein PFAM: RDD domain containing protein KEGG: mmc:Mmcs_0125 RDD domain containing protein	conserved Mce associated transmembrane protein Detected in the membrane fraction by proteomics (LC- MS/MS) membrane protein	hypothetical protein similar to conserved MCE associated transmembrane protein Mapped to H37Rv Rv0176	Probable conserved mce associated transmembrane protein	RDD domain containing protein PFAM: RDD domain containing protein KEGG: mmc:Mmcs_0125 RDD domain containing protein	Probable conserved mce associated transmembrane protein	Putative conserved Mce associated transmembrane protein	RDD domain containing protein PFAM: RDD domain containing protein KEGG: mmc:Mmcs_0125 RDD domain containing protein	RDD domain containing protein PFAM: RDD domain containing protein KEGG: mva:Mvan_0141 RDD domain containing protein	Conserved Mce associated transmembrane protein	Conserved membrane protein	
MYCTU00178	PROBABLE CONSERVED MCE ASSOCIATED PROTEIN	Hypothetical protein	conserved hypothetical protein	conserved hypothetical protein KEGG: mmc:Mmcs_0126 hypothetical protein	conserved Mce associated protein Detected in the membrane fraction by proteomics (LC- MS/MS) membrane protein	hypothetical protein similar to conserved MCE associated protein Mapped to H37Rv Rv0177	Probable conserved mce associated protein	conserved hypothetical protein KEGG: mmc:Mmcs_0126 hypothetical protein	Hypothetical protein	Putative conserved Mce associated protein	conserved hypothetical protein KEGG: mmc:Mmcs_0126 hypothetical protein	conserved hypothetical protein KEGG: mva:Mvan_0142 conserved hypothetical protein	Conserved Mce associated protein	Conserved membrane protein	
MYCTU00179	PROBABLE CONSERVED MCE ASSOCIATED MEMBRANE PROTEIN	conserved hypothetical protein	conserved hypothetical protein KEGG: mmc:Mmcs_0127 hypothetical protein	conserved Mce associated membrane protein Detected in the membrane fraction by proteomics (LC- MS/MS) membrane protein	hypothetical protein similar to conserved MCE associated membrane protein Mapped to H37Rv Rv0178	Probable conserved MCE associated membrane protein	Putative conserved Mce associated membrane protein	Conserved Mce associated membrane protein	Putative secreted protein	Hypothetical membrane protein	
MYCTU00180	POSSIBLE LIPOPROTEIN LPRO	Hypothetical protein	LprO protein	conserved hypothetical protein KEGG: mtc:MT0188 hypothetical protein	lipoprotein lprO Mapped to H37Rv Rv0179c	Putative lipoprotein lprO	conserved hypothetical protein KEGG: mmc:Mmcs_0132 hypothetical protein	LprO protein	Putative lipoprotein LprO	conserved hypothetical protein KEGG: mmc:Mmcs_0132 hypothetical protein	conserved hypothetical protein KEGG: mva:Mvan_0144 conserved hypothetical protein	Lipoprotein LprO	Putative lipoprotein LprO	pseudo	
MYCTU00181	PROBABLE CONSERVED TRANSMEMBRANE PROTEIN	Predicted membrane protein	ABC-2 type transporter family protein identified by match to protein family HMM PF01061	Predicted membrane protein	ABC-type multidrug transport system, permease component (ABC-2 family)	conserved transmembrane protein Detected in the membrane fraction by proteomics (LC- MS/MS) membrane protein	hypothetical protein similar to conserved transmembrane protein Mapped to H37Rv Rv0180c	Probable conserved transmembrane protein	putative membrane protein Evidence 5 : No homology to any previously reported sequences	Putative uncharacterized protein	Putative conserved transmembrane protein	conserved hypothetical protein	Hypothetical membrane protein	Putative integral membrane protein	Putative uncharacterized protein	Conserved transmembrane protein	Membrane protein-like protein	Probable conserved membrane protein	Conserved hypothetical membrane protein	Putative membrane protein	Putative uncharacterized protein	ABC transporter permease protein	
MYCTU00182	Pirin-like protein Rv0181c/MT0190	identified by sequence similarity; putative; ORF located using Blastx/Glimmer/Genemark conserved hypothetical protein	Putative uncharacterized protein	Putative uncharacterized protein	COG1741 conserved hypothetical protein	conserved hypothetical protein	identified by similarity to SP:Q9XBR7; match to protein family HMM PF02678 conserved hypothetical protein	identified by match to protein family HMM PF02678; match to protein family HMM PF07883 cupin domain protein	identified by similarity to GB:AAQ58958.1; match to protein family HMM PF02678; match to protein family HMM PF07883 conserved hypothetical protein	Pirin, N-terminal	Pirin, N-terminal	Pirin, N-terminal	Pirin-like	pirin-like protein	Pirin-like	Pirin-like	Pirin-like protein	Pirin-related protein COG1741	Pirin-like	putative pirin-related protein	Pirin-like	conserved hypothetical protein identified by sequence similarity; putative; ORF located using Blastx/Glimmer/GeneHacker	Pirin-like protein precursor	Pirin-like protein	Pirin-like protein	Pirin-like	Pirin domain protein domain protein PFAM: Pirin domain protein domain protein; Cupin 2, conserved barrel domain protein KEGG: bur:Bcep18194_C7633 pirin-like protein	conserved hypothetical protein	Pirin domain protein domain protein PFAM: Pirin domain protein domain protein; Cupin 2, conserved barrel domain protein KEGG: bbr:BB2950 hypothetical protein	
MYCTU00183	RNA polymerase sigma factor	RNA polymerase, sigma-24 subunit, ECF subfamily	RNA polymerase sigma-70 factor, family protein identified by match to protein family HMM PF04542; match to protein family HMM PF04545; match to protein family HMM TIGR02937; match to protein family HMM TIGR02960	Sigma-70 region 2 domain protein	RNA polymerase, sigma-24 subunit, ECF subfamily PFAM: sigma-70 region 2 domain protein; sigma-70 region 4 domain protein; Sigma-70, region 4 type 2 KEGG: mmc:Mmcs_0139 RNA polymerase, sigma-24 subunit, ECF subfamily	alternative RNA polymerase sigma factor SigG cytoplasmic protein the sigma factor is an initiation factor that promotes attachment of the RNA polymerase to specific initiation sites and then is released.	alternative RNA polymerase sigma factor sigG Mapped to H37Rv Rv0182c	Probable alternative rna polymerase sigma factor sigG	RNA polymerase, sigma-24 subunit, ECF subfamily PFAM: sigma-70 region 2 domain protein; sigma-70 region 4 domain protein; Sigma-70, region 4 type 2 KEGG: mmc:Mmcs_0139 RNA polymerase, sigma-24 subunit, ECF subfamily	RNA polymerase sigma-70 factor, family protein	Sigma factor, sigma 70 type, group 4	RNA polymerase sigma-70 factor	RNA polymerase, sigma-24 subunit, ECF subfamily PFAM: sigma-70 region 2 domain protein; sigma-70 region 4 domain protein; Sigma-70, region 4 type 2 KEGG: mmc:Mmcs_0139 RNA polymerase, sigma-24 subunit, ECF subfamily	RNA polymerase sigma factor	RNA polymerase, sigma-24 subunit, ECF subfamily PFAM: sigma-70 region 2 domain protein; sigma-70 region 4 domain protein; Sigma-70, region 4 type 2 KEGG: mva:Mvan_0149 RNA polymerase, sigma-24 subunit, ECF subfamily	Alternative RNA polymerase sigma factor SigG	RNA polymerase sigma factor	RNA polymerase ECF-type sigma factor SigG	Putative RNA polymerase ECF-type sigma factor SigG	RNA polymerase sigma factor	RNA polymerase, sigma-24 subunit, ECF subfamily	
MYCTU00184	POSSIBLE LYSOPHOSPHOLIPASE	lysophospholipase	Putative uncharacterized protein yqaG	similar to BR1458, conserved hypothetical protein conserved hypothetical protein	Putative lysophospholipase	Putative uncharacterized protein	Lysophospholipase	go_component: cytoplasm [goid 0005737]; go_component: lipid particle [goid 0005811] alpha/beta hydrolase, putative	Hypothetical protein	identified by similarity to SP:P07000; match to protein family HMM PF00561 lysophospholipase L2	identified by similarity to OMNI:MT0192 hydrolase, alpha/beta fold family	Alpha/beta hydrolase fold	putative lipase	probable lysophospholipase	similar to gi|56963187|ref|YP_174918.1| [Bacillus clausii KSM-K16], percent identity 48 in 263 aa, BLASTP E(): 7e-65 putative lysophospholipase	Esterase/lipase/thioesterase, active site:Prolyl aminopeptidase S33	Putative aminopeptidase	Lysophospholipase	Alpha/beta hydrolase fold	conserved hypothetical protein	lysophospholipase identified by match to protein family HMM PF00561	hydrolase, alpha/beta fold family identified by match to protein family HMM PF00561	putative lysophospholipase identified by match to protein family HMM PF00561	alpha/beta hydrolase fold	Alpha/beta hydrolase	transcript_id=ENSDNOT00000012965	alpha/beta hydrolase fold PFAM: alpha/beta hydrolase fold: (8.2e-15) KEGG: dra:DR1537 lipase, putative, ev=1e-98, 68% identity	Alpha/beta hydrolase fold	Alpha/beta hydrolase fold	
MYCTU00185	Putative uncharacterized protein	Hypothetical protein	conserved hypothetical protein	conserved hypothetical protein KEGG: mmc:Mmcs_0142 hypothetical protein	conserved hypothetical protein cytoplasmic protein	conserved hypothetical protein Mapped to H37Rv Rv0184	Hypothetical protein BCG_0221	conserved hypothetical protein KEGG: mmc:Mmcs_0142 hypothetical protein	Hypothetical protein	Putative uncharacterized protein	Putative uncharacterized protein	conserved hypothetical protein KEGG: mmc:Mmcs_0142 hypothetical protein	conserved hypothetical protein KEGG: mva:Mvan_0152 conserved hypothetical protein	Putative uncharacterized protein	Putative uncharacterized protein	Putative uncharacterized protein	Putative uncharacterized protein	Putative uncharacterized protein	Putative uncharacterized protein	
MYCTU00186	Putative uncharacterized protein	Hypothetical protein	conserved hypothetical protein	conserved hypothetical protein KEGG: mmc:Mmcs_0143 hypothetical protein	conserved hypothetical protein cytoplasmic protein function unknown, probably involved in a cellular metabolism.	conserved hypothetical protein Mapped to H37Rv Rv0185	Hypothetical protein BCG_0222	conserved hypothetical protein KEGG: mmc:Mmcs_0143 hypothetical protein	Hypothetical protein	Putative uncharacterized protein	conserved hypothetical protein KEGG: mmc:Mmcs_0143 hypothetical protein	conserved hypothetical protein KEGG: mva:Mvan_0153 conserved hypothetical protein	Putative uncharacterized protein	Putative uncharacterized protein	Putative uncharacterized protein	Putative uncharacterized protein	Putative uncharacterized protein	Putative uncharacterized protein	
MYCTU00187	Beta-glucosidase, putative	identified by sequence similarity; putative; ORF located using Blastx/Glimmer/Genemark beta-glucosidase	Beta-glucosidase	beta-glucosidase	identified by match to protein family HMM PF00933; match to protein family HMM PF01915 glycosyl hydrolase, family 3	beta-glucosidase precursor	beta-glucosidase identified by sequence similarity; putative; ORF located using Blastx/Glimmer/GeneHacker	Ribosome-binding factor A	Glycosyl hydrolase, family 3	glycoside hydrolase, family 3 domain protein PFAM: glycoside hydrolase, family 3 domain protein KEGG: cch:Cag_1657 beta-N-acetylglucosaminidase	Beta-glucosidase PFAM: glycoside hydrolase, family 3 domain protein KEGG: mpa:MAP3625 beta-glucosidase	Glycosyl hydrolase family protein 3 identified by match to protein family HMM PF00933; match to protein family HMM PF01915	beta-glucosidase BglS membrane protein possibly involved in degradation [catalytic activity: hydrolysis of terminal, non-reducing beta-D- glucose residues with release of beta-D-glucose]	beta-glucosidase bglS Mapped to H37Rv Rv0186	Probable beta-glucosidase bglS	Putative beta-glucosidase	Beta-D-glucosidase	hypothetical protein	Glycoside hydrolase family 3 domain protein	Putative periplasmic beta-glucosidase	Beta-glucosidase precursor	Beta-glucosidase precursor	Beta-glucosidase precursor	Beta-glucosidase BglS	Beta-glucosidase	Thermostable beta-glucosidase B	Beta-glucosidase	Glycoside hydrolase family 3 domain protein	Beta-glucosidase	
MYCTU00188	PROBABLE O-METHYLTRANSFERASE	O-methyltransferase	Similar to sp|O04854|CAMT_EUCGU sp|Q43237|CAMT_VITVI sp|Q00719|MDMC_STRMY sp|Q43095|CAMT_POPTM sp|P28034|CAMT_PETCR; Ortholog to ERGA_CDS_03400 Putative O-methyltransferase	Evidence 3 : Function proposed based on presence of conserved amino acid motif, structural feature or limited homolgy; Product type pe : putative enzyme putative O-methyltransferase protein	Similar to Streptomyces hygroscopicus GdmG gdmG SWALL:Q84G14 (EMBL:AY179507) (218 aa) fasta scores: E(): 4.8e-20, 36.69% id in 218 aa, and to Bacteroides thetaiotaomicron O-methyltransferase BT2840 SWALL:Q8A3W4 (EMBL:AE016937) (212 aa) fasta scores: E(): 5.3e-73, 84.9% id in 212 aa putative O-methyltransferase	O-methyltransferase	O-methyltransferase	Similar to sp|O04854|CAMT_EUCGU sp|Q43237|CAMT_VITVI sp|Q00719|MDMC_STRMY sp|Q43095|CAMT_POPTM sp|P28034|CAMT_PETCR; Ortholog to ERWE_CDS_03440 Putative O-methyltransferase	conserved hypothetical protein	O-methyltransferase, family 3	O-methyltransferase, family 3	O-methyltransferase, family 3	O-methyltransferase, family 3	O-methyltransferase, family 3	O-methyltransferase family protein identified by match to protein family HMM PF01596	O-methyltransferase family protein identified by match to protein family HMM PF01596	O-methyltransferase, family 3 PFAM: O-methyltransferase, family 3 KEGG: cvi:CV0193 O-methyltransferase	O-methyltransferase identified by match to protein family HMM PF01596	O-methyltransferase, family 3	O-methyltransferase protein	O-methyltransferase COG4122 Predicted O-methyltransferase	O-methyltransferase, family 3 PFAM: O-methyltransferase, family 3 KEGG: bur:Bcep18194_B2421 O-methyltransferase, family 3	O-methyltransferase, family 3 PFAM: O-methyltransferase, family 3 KEGG: sma:SAV5837 putative O-methyltransferase	O-methyltransferase identified by match to protein family HMM PF01596	O-methyltransferase, family 3 PFAM: O-methyltransferase, family 3 KEGG: bcn:Bcen_4674 O-methyltransferase, family 3	O-methyltransferase, family 3 PFAM: O-methyltransferase, family 3 KEGG: mlo:mlr0279 O-methyltransferase	O-methyltransferase, family 3 PFAM: protein-L-isoaspartate(D-aspartate) O-methyltransferase; O-methyltransferase, family 3 KEGG: mmc:Mmcs_0144 O-methyltransferase, family 3	O-methyltransferase family protein identified by match to protein family HMM PF01596	O-methyltransferase family protein identified by match to protein family HMM PF01596	
MYCTU00189	PROBABLE CONSERVED TRANSMEMBRANE PROTEIN	hypothetical conserved protein similar to SMb20331 [Sinorhizobium meliloti] Similar to swissprot:Q92WM2 Putative location:bacterial inner membrane Psort-Score: 0.4057; go_component: extrachromosomal DNA [goid 0046821]	conserved hypothetical protein KEGG: ret:RHE_CH01246 hypothetical protein	hypothetical protein similar to conserved transmembrane protein Mapped to H37Rv Rv0188	Probable conserved transmembrane protein	SPW repeat PFAM: SPW repeat KEGG: ret:RHE_CH01246 hypothetical protein	Putative uncharacterized protein	Putative conserved transmembrane protein	Hypothetical protein	Putative uncharacterized protein precursor	Putative membrane protein	SPW repeat-containing protein	Hypothetical conserved protein	Hypothetical membrane protein	Putative membrane protein	SPW repeat protein	
MYCTU00190	Dihydroxy-acid dehydratase	Dihydroxy-acid dehydratase	Dihydroxy-acid dehydratase	pseudo	Dihydroxy-acid and 6-phosphogluconate dehydratase:Dihydroxy-a...	dihydroxyacid dehydratase/phosphogluconate dehydratase	Evidence 3 : Function proposed based on presence of conserved amino acid motif, structural feature or limited homolgy; Product type pe : putative enzyme putative dihydroxyacid dehydratase (ilvD-like)	Dihydroxy-acid dehydratase	Dihydroxyacid dehydratase	Similar to CAD77389 Dihydroxy-acid dehydratase from Rhodopirellula baltica (587 aa). FASTA: opt: 2464 Z-score: 2877.4 E(): 2.2e-152 Smith-Waterman score: 2464; 65.814 identity in 547 aa overlap. 30 aa shorter in the N-terminal than the homologs. Dihydroxy-acid dehydratase	dihydroxy-acid dehydratase	Similar to Mycobacterium tuberculosis dihydroxy-acid dehydratase IlvD or Rv0189c or mt0199 or mtci28.28C SWALL:ILVD_MYCTU (SWALL:O07433) (575 aa) fasta scores: E(): 1.2e-153, 71.5% id in 558 aa, and to Saccharomyces cerevisiae dihydroxy-acid dehydratase, mitochondrial precursor Ilv3 or yjr016c or j1450 SWALL:ILV3_YEAST (SWALL:P39522) (585 aa) fasta scores: E(): 1.3e-93, 46.69% id in 559 aa, and to Lactococcus lactis dihydroxy-acid dehydratase IlvD or ll1223 SWALL:ILVD_LACLA (SWALL:Q02139) (570 aa) fasta scores: E(): 5.8e-84, 43.26% id in 564 aa dihydroxy-acid dehydratase	Dihydroxyacid dehydratase	Dihydroxy-acid dehydratase	dihydroxy-acid dehydratase (EC 4.2.1.9)	Dihydroxy-acid dehydratase	similar to gi|23100079|ref|NP_693545.1| [Oceanobacillus iheyensis HTE831], percent identity 67 in 556 aa, BLASTP E(): 0.0 dihydroxyacid dehydratase phosphogluconate dehydratase	Evidence 2b : Function of strongly homologous gene; Product type e : enzyme putative dihydroxyacid dehydratase (ilvD-like)	dihydroxy-acid dehydratase	dihydroxy-acid dehydratase identified by match to protein family HMM PF00920; match to protein family HMM TIGR00110	dihydroxy-acid dehydratase identified by match to protein family HMM PF00920; match to protein family HMM TIGR00110	dihydroxy-acid dehydratase identified by match to protein family HMM PF00920; match to protein family HMM TIGR00110	dihydroxy-acid dehydratase	Dihydroxy-acid dehydratase	dihydroxy-acid dehydratase	Dihydroxy-acid dehydratase	dihydroxy-acid dehydratase KEGG: nmu:Nmul_A0346 dihydroxy-acid dehydratase, ev=0.0, 71% identity TIGRFAM: dihydroxy-acid dehydratase: (0) PFAM: dihydroxy-acid and 6-phosphogluconate dehydratase: (0)	Dihydroxyacid dehydratase	dihydroxy-acid dehydratase	
MYCTU00191	Putative uncharacterized protein	conserved hypothetical protein YvgZ	conserved hypothetical protein	Putative uncharacterized protein TTHA1953	Putative uncharacterized protein	conserved hypothetical protein	Ortholog of S. aureus MRSA252 (BX571856) SAR2175 conserved hypothetical protein	conserved hypothetical protein	Conserved hypothetical protein	conserved hypothetical protein	hypothetical protein	similar to unknown protein	Protein of unknown function DUF156	identified by match to protein family HMM PF02583 conserved hypothetical protein	similar to gi|57284946|gb|AAW37040.1| [Staphylococcus aureus subsp. aureus COL], percent identity 83 in 97 aa, BLASTP E(): 1e-39 conserved hypothetical protein	identified by similarity to PIR:G70041; match to protein family HMM PF02583 conserved hypothetical protein	Putative uncharacterized protein	conserved hypothetical protein identified by match to protein family HMM PF02583	Protein of unknown function DUF156	conserved hypothetical protein COG1937, pfam02583	conserved hypothetical protein	protein of unknown function DUF156	protein of unknown function DUF156	Protein of unknown function DUF156	protein of unknown function DUF156 PFAM: protein of unknown function DUF156 KEGG: cef:CE0406 hypothetical protein	conserved hypothetical protein identified by match to protein family HMM PF02583	conserved hypothetical protein identified by similarity to PIR:G97348; match to protein family HMM PF02583	Hypothetical protein	protein of unknown function DUF156	
MYCTU00192	PROBABLE CONSERVED INTEGRAL MEMBRANE PROTEIN	similar to Salmonella typhi CT18 putative membrane transport protein putative membrane transport protein	Probable sugar efflux transporter	Probable sugar efflux transporter	General substrate transporter:Major facilitator superfamily	transporter, major facilitator family identified by match to protein family HMM PF00083; match to protein family HMM PF07690	hypothetical protein similarity to COG0477 Permeases of the major facilitator superfamily(Evalue: 2E-28)	Major facilitator superfamily MFS_1 precursor	major facilitator superfamily MFS_1 PFAM: major facilitator superfamily MFS_1 KEGG: bur:Bcep18194_C7038 major facilitator superfamily (MFS_1) transporter	sugar transporter family protein identified by match to protein family HMM PF07690	conserved integral membrane protein membrane protein function unknown, possibly involved in transport of drug across the membrane.	hypothetical protein similar to conserved integral membrane protein Mapped to H37Rv Rv0191	Probable conserved integral membrane protein	major facilitator superfamily MFS_1 PFAM: major facilitator superfamily MFS_1 KEGG: mmc:Mmcs_0150 major facilitator superfamily MFS_1	Hypothetical protein	Sugar transporter family protein	Putative conserved integral membrane protein	major facilitator superfamily MFS_1 PFAM: major facilitator superfamily MFS_1 KEGG: mmc:Mmcs_0150 major facilitator superfamily MFS_1	Major facilitator superfamily MFS_1	Major facilitator superfamily MFS_1	Major facilitator superfamily MFS_1	Conserved integral membrane protein	Putative uncharacterized protein	Major facilitator superfamily MFS_1	Putative sugar efflux transporter	Putative membrane transport protein	Sugar efflux transporter B	Sugar efflux transporter B	Sugar efflux transporter B	

MYCTU00193	Putative uncharacterized protein	ErfK/YbiS/YcfS/YnhG precursor	ErfK/YbiS/YcfS/YnhG family protein identified by match to protein family HMM PF03734	ErfK/YbiS/YcfS/YnhG family protein PFAM: ErfK/YbiS/YcfS/YnhG family protein KEGG: mmc:Mmcs_0151 ErfK/YbiS/YcfS/YnhG	conserved secretory protein secreted protein	conserved hypothetical protein Mapped to H37Rv Rv0192	Hypothetical protein BCG_0229	ErfK/YbiS/YcfS/YnhG family protein PFAM: ErfK/YbiS/YcfS/YnhG family protein KEGG: mmc:Mmcs_0151 ErfK/YbiS/YcfS/YnhG	Lipoprotein Lpps	Possible conserved lipoprotein	Putative uncharacterized protein	ErfK/YbiS/YcfS/YnhG family protein PFAM: ErfK/YbiS/YcfS/YnhG family protein KEGG: mmc:Mmcs_0151 ErfK/YbiS/YcfS/YnhG	Conserved secretory protein	Putative uncharacterized protein	pseudo	Putative uncharacterized protein	
MYCTU00195	Putative uncharacterized protein	conserved hypothetical protein cytoplasmic protein	hypothetical protein Mapped to H37Rv Rv0193c	Hypothetical protein BCG_0230c	Putative uncharacterized protein	Botrytis cinerea hypothetical protein	Putative uncharacterized protein	
MYCTU00196	PROBABLE DRUGS-TRANSPORT TRANSMEMBRANE ATP- BINDING PROTEIN ABC TRANSPORTER	IPR001687: ATP/GTP-binding site motif A (P-loop); IPR003439: ABC transporter putative ATP binding cassette (ABC) transporter	similar to Salmonella typhi CT18 putative ABC transporter protein putative ABC transporter protein	CHR34_tmp.0990, predicted protein, len = 1342 aa, p-glycoprotein; predicted pI = 5.6443; very good similarity to O15903, p-glycoprotein in Leishmania tropica and Leishmania donovani; contains 2 ABC transporter transmembrane region and 2 ABC transporter domains and 9 probable transmembrane helices (aa 132-154, 177-199, 254-271, 275-297, 355-377, 392-414, 771-790, 824-846 and 912-934) p-glycoprotein	Putative ATP binding cassette (ABC) transporter	putative ABC transport system	transcript_id=ENSOCUT00000014967	ABC transporter related	ABC efflux pump, fused ATPase and inner membrane subunits	Code: V; COG: COG1132 putative ABC transporter protein	ABC transporter related	Putative ATP binding cassette (ABC) transporter	IroC protein	ABC transporter related PFAM: ABC transporter, transmembrane region; ABC transporter related SMART: AAA ATPase KEGG: bur:Bcep18194_B1962 ABC efflux pump, fused ATPase and inner membrane subunits	ABC transporter related PFAM: ABC transporter, transmembrane region; SMC domain protein; ABC transporter related SMART: AAA ATPase KEGG: gvi:gll0322 HlyB/MsbA family ABC transporter	ABC transporter, transmembrane region, type 1 KEGG: bcn:Bcen_4285 ABC transporter related TIGRFAM: ABC transporter, transmembrane region, type 1 PFAM: ABC transporter, transmembrane region; ABC transporter related SMART: AAA ATPase	ABC transporter, ATP-binding protein identified by match to protein family HMM PF00005; match to protein family HMM PF00664	hypothetical protein similar to drugs-transport transmembrane ATP-binding protein ABC transporter Mapped to H37Rv Rv0194	Eukaryotic ABC transporter, ATP-binding cassette protein	Probable drugs-transport transmembrane ATP- binding protein ABC transporter	ABC(ABCB) family transporter: multidrug (P-glycoprotein-like protein) (ABCB) go_component: membrane; integral to membrane; go_function: ATP binding; go_process: transport	p-glycoprotein previous systematic id CHR34_tmp.0990 previous systematic id LinJ34.0750	putative ABC transporter ATP-binding protein Evidence 3 : Function proposed based on presence of conserved amino acid motif, structural feature or limited homology; Product type t : transporter	IroC salmochelin siderophore system, ATP-binding cassette; similar to AAP41471; identified by match to protein family HMM PF00005	Bifunctional ABC multidrug transporter	Drugs ABC transporter ATP-binding protein	ABC transporter protein, ATP-binding component	Putative uncharacterized protein	ABC transporter-related protein	
MYCTU00197	POSSIBLE TWO COMPONENT TRANSCRIPTIONAL REGULATORY PROTEIN	two component transcriptional regulator, LuxR family	hypothetical protein similar to two component transcriptional regulatory protein (probably luxR-family) Mapped to H37Rv Rv0195	Putative two component transcriptional regulatory protein	response regulator receiver protein PFAM: regulatory protein, LuxR KEGG: sco:SCO4261 response regulator	LuxR family transcriptional regulator	Transcriptional regulator, LuxR family	Transcriptional regulator, LuxR family	Transcriptional regulator, LuxR family	Transcriptional regulator, LuxR family	
MYCTU00198	Uncharacterized HTH-type transcriptional regulator Rv0196/MT0206	putative transscriptional regulator HTH type	regulatory protein, TetR	Transcriptional Regulator, TetR family	transcriptional regulator, TetR family	transcriptional regulator, TetR family PFAM: regulatory protein, TetR: (2.4e-13) KEGG: sil:SPO3545 transcriptional regulator, TetR family, ev=2e-29, 40% identity	transcriptional regulator, TetR family	Transcriptional regulator, TetR family	regulatory protein, TetR	transcriptional regulator, TetR family	Transcriptional regulator, TetR family	Transcriptional regulator, TetR family protein COG1309 Transcriptional regulator	Transcriptional regulator, AcrR-family cytoplasmic protein	Transcriptional regulator, AcrR-family cytoplasmic protein	regulatory protein, TetR identified by match to protein family HMM PF00440	Transcriptional regulator, TetR family	transcriptional regulator, TetR family PFAM: regulatory protein, TetR KEGG: mmc:Mmcs_2720 transcriptional regulator, TetR family	transcriptional regulator, TetR family PFAM: regulatory protein, TetR KEGG: rpc:RPC_3096 transcriptional regulator, TetR family	transcriptional regulatory protein cytoplasmic protein possibly involved in transcriptional mechanism.	hypothetical protein similar to transcriptional regulatory protein Mapped to H37Rv Rv0196	Putative transcriptional regulatory protein	transcriptional regulator, TetR family PFAM: regulatory protein, TetR KEGG: rso:RS01911 putative transcription regulator protein	putative transcriptional regulator	transcriptional regulator, TetR family PFAM: regulatory protein, TetR KEGG: mmc:Mmcs_2720 transcriptional regulator, TetR family	Putative transcriptional regulator, TetR family	Transcriptional regulator	TetR-family protein transcriptional regulator	Putative TetR-family transcriptional regulator Evidence 3 : Function proposed based on presence of conserved amino acid motif, structural feature or limited homology; Product type r : regulator	Putative transcriptional regulator, TetR family	
MYCTU00200	Endopeptidase, peptidase family M13	PepO COG3590 Predicted metalloendopeptidase neutral endopeptidase	Neutral endopeptidase	Putative uncharacterized protein gbs1879	Metallopeptidase	identified by match to PFAM protein family HMM PF01431 endopeptidase O	Putative endopeptidase O	best blastp match gb|AAK34746.1| (AE006629) putative endopeptidase O [Streptococcus pyogenes M1 GAS] putative endopeptidase O	Endopeptidase O	COG3590 metallopeptidase	endopeptidase O	Similar to many predicted peptidases eg.  Mycobacterium tuberculosis zinc metalloprotease Rv0198c or mtv033.06c or mt0208 SWALL:O53649 (EMBL:AL021928) (663 aa) fasta scores: E(): 8e-92, 44.16% id in 668 aa putative peptidase	metallopeptidase	Metalloprotease	identified by similarity to GP:2804580; match to protein family HMM PF01431; match to protein family HMM PF05649 metalloendopeptidase PepO	metallopeptidase	putative endopeptidase	identified by sequence similarity; putative; ORF located using Blastx; COG3590 endopeptidase O	identified by similarity to GB:AAD40473.1; match to protein family HMM PF01431; match to protein family HMM PF05649 endopeptidase O	neutral endopeptidase	Endopeptidase O	endothelin converting enzyme homolog PepO	Evidence 2b : Function of strongly homologous gene; PubMedId : 12001226; Product type e : enzyme Peptidase, M13 family (lipoprotein)	transcript_id=ENSOCUT00000017925	Oligoendopeptidase O	Oligoendopeptidase O	transcript_id=ENSDNOT00000010210	Oligoendopeptidase O COG3590 [O] Predicted metalloendopeptidase	metallopeptidase	
MYCTU00199	POSSIBLE OXIDOREDUCTASE	Anaerobic dehydrogenase, typically selenocysteine-containing COG0243	molybdopterin oxidoreductase family protein identified by match to protein family HMM PF00384; match to protein family HMM PF01568; match to protein family HMM PF04879	putative anaerobic dehydrogenase similarity to COG0243 Anaerobic dehydrogenases, typically selenocysteine-containing(Evalue: 1E-113)	Formate dehydrogenase	molybdopterin oxidoreductase Fe4S4 domain family protein identified by match to protein family HMM PF00384; match to protein family HMM PF01568; match to protein family HMM PF04879	Formate dehydrogenase PFAM: molybdopterin oxidoreductase; molydopterin dinucleotide-binding region; molybdopterin oxidoreductase Fe4S4 region KEGG: mmc:Mmcs_2721 formate dehydrogenase	molybdopterin oxidoreductase family protein identified by match to protein family HMM PF00384; match to protein family HMM PF01568; match to protein family HMM PF04879	hypothetical protein similar to oxidoreductase Mapped to H37Rv Rv0197; partial	Possible oxidoreductase	putative formate dehydrogenase	putative molybdopterin oxidoreductase	Formate dehydrogenase PFAM: molybdopterin oxidoreductase; molydopterin dinucleotide-binding region; molybdopterin oxidoreductase Fe4S4 region KEGG: mmc:Mmcs_2721 formate dehydrogenase	Hypothetical protein	Molybdopterin oxidoreductase	Molybdopterin oxidoreductase	Putative oxidoreductase	Formate dehydrogenase PFAM: molybdopterin oxidoreductase; molydopterin dinucleotide-binding region; molybdopterin oxidoreductase Fe4S4 region KEGG: mmc:Mmcs_2721 formate dehydrogenase	Molybdopterin oxidoreductase family protein	Molybdopterin oxidoreductase family protein	Molybdopterin oxidoreductase	Formate dehydrogenase PFAM: molybdopterin oxidoreductase; molydopterin dinucleotide-binding region; molybdopterin oxidoreductase Fe4S4 region KEGG: mmc:Mmcs_2721 formate dehydrogenase	Molybdopterin oxidoreductase	Anaerobic dehydrogenase, typically selenocysteine -containing	Putative Molybdopterin oxidoreductase; putative nitrate reductase	Molybdopterin oxidoreductase family protein	Molybdopterin oxidoreductase family protein	Oxidoreductase	Probable oxidoreductase	
MYCTU00201	PROBABLE CONSERVED MEMBRANE PROTEIN	Hypothetical protein precursor	probable conserved membrane protein	conserved hypothetical protein KEGG: mmc:Mmcs_0158 hypothetical protein	conserved membrane protein Detected in the membrane fraction by proteomics (LC- MS/MS) membrane protein	hypothetical protein similar to conserved membrane protein Mapped to H37Rv Rv0199	Probable conserved membrane protein	conserved hypothetical protein KEGG: mmc:Mmcs_0158 hypothetical protein	Probable conserved membrane protein	Putative conserved membrane protein	conserved hypothetical protein KEGG: mmc:Mmcs_0158 hypothetical protein	conserved hypothetical protein KEGG: mva:Mvan_0185 conserved hypothetical protein	Conserved membrane protein	Putative uncharacterized protein	Conserved membrane protein	
MYCTU00203	Putative uncharacterized protein	Hypothetical protein	conserved hypothetical protein	conserved hypothetical protein KEGG: mmc:Mmcs_0161 hypothetical protein	conserved hypothetical protein cytoplasmic protein	conserved hypothetical protein Mapped to H37Rv Rv0201c	Hypothetical protein BCG_0238c	conserved hypothetical protein KEGG: mmc:Mmcs_0161 hypothetical protein	Hypothetical protein	Putative uncharacterized protein	conserved hypothetical protein KEGG: mmc:Mmcs_0161 hypothetical protein	conserved hypothetical protein KEGG: mva:Mvan_0187 conserved hypothetical protein	Putative uncharacterized protein	Putative uncharacterized protein	Putative uncharacterized protein	
MYCTU00202	POSSIBLE CONSERVED TRANSMEMBRANE PROTEIN	Putative conserved transmembrane protein precursor	putative conserved transmembrane protein	putative conserved transmembrane protein KEGG: mmc:Mmcs_0159 putative conserved transmembrane protein	conserved transmembrane protein Detected in the membrane fraction by proteomics (LC- MS/MS) membrane protein	hypothetical protein similar to conserved transmembrane protein Mapped to H37Rv Rv0200	Possible conserved transmembrane protein	putative conserved transmembrane protein KEGG: mmc:Mmcs_0159 putative conserved transmembrane protein	Putative conserved transmembrane protein	Putative conserved transmembrane protein	putative conserved transmembrane protein KEGG: mmc:Mmcs_0159 putative conserved transmembrane protein	putative conserved transmembrane protein KEGG: mva:Mvan_0186 putative conserved transmembrane protein	Conserved transmembrane protein	Putative uncharacterized protein	Probable membrane protein	
MYCTU00204	Putative membrane protein mmpL11	putative drug exporter of the RND superfamily	hypothetical protein, similar to antibiotic exporters of the RND superfamily	Membrane protein, putative	MmpL11	MmpL11 protein	MMPL domain protein	MmpL11 KEGG: mmc:Mmcs_0162 MmpL11	conserved transmembrane transport protein MmpL11 membrane protein function unknown. thought to be involved in fatty acid transport.	transmembrane transport protein mmpL11 Mapped to H37Rv Rv0202c	Probable conserved transmembrane transport protein mmpL11	MmpL11 KEGG: mmc:Mmcs_0162 MmpL11	MmpL11 protein	Probable membrane transport protein	Membrane protein MmpL11	Efflux transporter, putative, hydrophobe/amphiphile efflux-3 (HAE3) family precursor	MmpL11 KEGG: mmc:Mmcs_0162 MmpL11	Putative membrane transport protein	MMPL domain protein	MmpL11 KEGG: mva:Mvan_0188 MmpL11	Conserved transmembrane transport protein MmpL11	Putative membrane protein, MmpL	Conserved integral membrane protein	Patched family protein	Efflux transporter, , hydrophobe/amphiphile efflux-3 (HAE3) family	Putative integral membrane transport protein	MMPL domain protein	MMPL domain protein	Putative uncharacterized protein	
MYCTU00205	POSSIBLE EXPORTED PROTEIN	Hypothetical protein precursor	conserved hypothetical protein	transcriptional regulator, Fis family KEGG: mmc:Mmcs_0163 hypothetical protein	exported protein secreted protein	hypothetical exported protein Mapped to H37Rv Rv0203	Possible exported protein	conserved hypothetical protein KEGG: mmc:Mmcs_0163 hypothetical protein	Hypothetical protein	Putative exported protein	conserved hypothetical protein KEGG: mmc:Mmcs_0163 hypothetical protein	transcriptional regulator, fis family KEGG: mva:Mvan_0189 transcriptional regulator, fis family	Exported protein	
MYCTU00206	PROBABLE CONSERVED TRANSMEMBRANE PROTEIN	putative membrane protein	Hypothetical protein	conserved hypothetical protein identified by match to protein family HMM PF03706; match to protein family HMM TIGR00374	conserved hypothetical protein 374 PFAM: conserved hypothetical protein 374 KEGG: mmc:Mmcs_0168 conserved hypothetical protein 374	conserved transmembrane protein membrane protein	hypothetical protein similar to conserved transmembrane protein Mapped to H37Rv Rv0204c	Probable conserved transmembrane protein	conserved hypothetical protein 374 PFAM: conserved hypothetical protein 374 KEGG: mmc:Mmcs_0168 conserved hypothetical protein 374	Hypothetical protein	Hypothetical protein	Conserved hypothetical protein; putative membrane protein. Evidence 4 : Homologs of previously reported genes of unknown function	Putative uncharacterized protein	Putative conserved transmembrane protein	conserved hypothetical protein 374 PFAM: conserved hypothetical protein 374 KEGG: mmc:Mmcs_0168 conserved hypothetical protein 374	Putative uncharacterized protein	Putative uncharacterized protein precursor	conserved hypothetical protein 374 PFAM: conserved hypothetical protein 374 KEGG: mva:Mvan_0194 conserved hypothetical protein 374	conserved hypothetical protein PFAM: conserved hypothetical protein KEGG: rrs:RoseRS_2417 conserved hypothetical protein 374	Conserved transmembrane protein	Putative membrane protein	Putative uncharacterized protein	Probable integral membrane protein	Putative uncharacterized protein	Hypothetical membrane protein	Putative uncharacterized protein	Putative membrane protein	Putative uncharacterized protein	Putative membrane protein	
MYCTU00208	Putative membrane protein mmpL3	transporter	putative drug exporter of the RND superfamily	transporter, RND superfamily	Drug exporters of the RND superfamily-like protein	conserved hypothetical protein, membrane	MmpL3 protein	conserved large membrane protein KEGG: mtu:Rv0206c conserved large membrane protein	conserved transmembrane transport protein MmpL3 Detected in the membrane fraction by proteomics (LC- MS/MS) Also detected in the cytoplasmic fraction by 2D-LC- MS/MS. membrane protein function unknown. thought to be involved in fatty acid transport.	transmembrane transport protein mmpL3 Mapped to H37Rv Rv0206c	Conserved transmembrane transport protein mmpL3	drug exporters of the RND superfamily-like protein KEGG: mmc:Mmcs_0171 drug exporters of the RND superfamily-like protein	Hypothetical protein	Putative membrane transporter	Membrane protein, MmpL family protein	Possible membrane protein	transporter	Putative conserved transmembrane transport protein MmpL3	drug exporters of the RND superfamily-like protein KEGG: mmc:Mmcs_0171 drug exporters of the RND superfamily-like protein	drug exporters of the RND superfamily-like protein KEGG: mkm:Mkms_0180 drug exporters of the RND superfamily-like protein	Transporter, MmpL family	Conserved transmembrane transport protein MmpL3	Putative drug exporter of the RND superfamily	Putative membrane protein, MmpL	Efflux transporter, putative, hydrophobe/amphiphile efflux-3 (HAE3) family	Conserved integral membrane protein	Putative transporter	Hypothetical membrane protein	Putative transporter	
MYCTU00207	UPF0118 membrane protein Rv0205/MT0215	Hypothetical protein	conserved hypothetical protein identified by match to protein family HMM PF01594	Hypothetical protein	protein of unknown function UPF0118 PFAM: protein of unknown function UPF0118 KEGG: mmc:Mmcs_0169 protein of unknown function UPF0118	hypothetical protein similar to conserved transmembrane protein Mapped to H37Rv Rv0205	Probable conserved transmembrane protein	protein of unknown function UPF0118	Integral membrane protein	Putative conserved transmembrane protein	protein of unknown function UPF0118 PFAM: protein of unknown function UPF0118 KEGG: mmc:Mmcs_0169 protein of unknown function UPF0118	Conserved membrane protein, AI-E2 family	Putative integral membrane protein	Hypothetical membrane protein	Conserved transmembrane protein	Putative uncharacterized protein	Putative uncharacterized protein	Predicted permease	protein of unknown function UPF0118 PFAM: protein of unknown function UPF0118; KEGG: mxa:MXAN_7270 hypothetical protein	Permease-like protein	
MYCTU00209	Putative uncharacterized protein	Hypothetical protein	conserved hypothetical protein	conserved hypothetical protein KEGG: mmc:Mmcs_0172 hypothetical protein	conserved hypothetical protein	conserved hypothetical protein cytoplasmic protein	conserved hypothetical protein Mapped to H37Rv Rv0207c	Hypothetical protein BCG_0244c	conserved hypothetical protein KEGG: mmc:Mmcs_0172 hypothetical protein	Hypothetical protein	Hypothetical protein	Putative uncharacterized protein	Putative uncharacterized protein	conserved hypothetical protein KEGG: mmc:Mmcs_0172 hypothetical protein	Putative uncharacterized protein	conserved hypothetical protein KEGG: mva:Mvan_0197 conserved hypothetical protein	Putative uncharacterized protein	Putative uncharacterized protein	Putative uncharacterized protein	Putative uncharacterized protein	Putative uncharacterized protein	Putative uncharacterized protein	Putative uncharacterized protein	Putative uncharacterized protein	Putative uncharacterized protein	Putative uncharacterized protein	
MYCTU00210	tRNA (guanine-N(7)-)-methyltransferase	identified by sequence similarity; putative; ORF located using Blastx/Glimmer/Genemark DNA mismatch repair protein	IPR003358: Putative methyltransferase; IPR004395: Conserved hypothetical protein 91 putative S-adenosylmethionine-dependent methyltransferase	similar to Salmonella typhi CT18 conserved hypothetical protein conserved hypothetical protein	tRNA (guanine-N(7)-)-methyltransferase	tRNA (guanine-N(7)-)-methyltransferase	Hypothetical protein	Evidence 2a : Function of homologous gene experimentally demonstrated in an other organism; Product type e : enzyme tRNA(guanine-7)methyltransferase	tRNA (guanine-N(7)-)-methyltransferase	COG0220 S-adenosylmethionine-dependent methyltransferase	tRNA(m7G46)-methyltransferase; Similar to: HI0340, TRMB_HAEIN tRNA (guanine-N(7)-)-methyltransferase	Predicted S-adenosylmethionine-dependent methyltransferase Hypothetical protein	tRNA (guanine-N(7)-)-methyltransferase	Predicted methyltransferase	tRNA (guanine-N(7)-)-methyltransferase	tRNA (guanine-N(7)-)-methyltransferase	tRNA (guanine-N(7)-)-methyltransferase (EC 2.1.1.33) (tRNA(m7G46)-methyltransferase)	DNA mismatch repair protein	identified by match to protein family HMM PF02390; match to protein family HMM TIGR00091 tRNA (guanine-N(7)-)-methyltransferase	probable methyl transferase	tRNA (Guanine46-N7-)-methyltransferase	putative tRNA (guanine-N7-)-methyltransferase	identified by match to protein family HMM PF02390; match to protein family HMM TIGR00091 tRNA (guanine-N(7)-)-methyltransferase	identified by match to protein family HMM PF02390; match to protein family HMM TIGR00091 tRNA (guanine-N(7)-)-methyltransferase	Conserved hypothetical protein 91	Conserved hypothetical protein 91	Conserved hypothetical protein 91	Best Blastp Hit: pir||C81095 conserved hypothetical protein NMB1328 [imported] - Neisseria meningitidis (group B strain MD58) >gi|7226571|gb|AAF41703.1| (AE002481) conserved hypothetical protein [Neisseria meningitidis MC58] COG0220 Predicted S-adenosylmethionine-dependent conserved hypothetical protein	Code: R; COG: COG0220 conserved hypothetical protein	
MYCTU00211	Putative uncharacterized protein	Hypothetical protein	conserved hypothetical protein	conserved hypothetical protein KEGG: mmc:Mmcs_0174 hypothetical protein	conserved hypothetical protein cytoplasmic protein	hypothetical protein Mapped to H37Rv Rv0209	Hypothetical protein BCG_0246	conserved hypothetical protein KEGG: mmc:Mmcs_0174 hypothetical protein	Hypothetical protein	Putative uncharacterized protein	conserved hypothetical protein KEGG: mmc:Mmcs_0174 hypothetical protein	conserved hypothetical protein KEGG: mva:Mvan_0199 conserved hypothetical protein	Putative uncharacterized protein	Putative uncharacterized protein	
MYCTU00212	Putative uncharacterized protein	Hypothetical protein	conserved hypothetical protein	conserved hypothetical protein KEGG: mbo:Mb0216 hypothetical protein	conserved secreted protein Also detected in the cytoplasmic fraction by 2D-LC- MS/MS. secreted protein	hypothetical protein Mapped to H37Rv Rv0210	Hypothetical protein BCG_0247	conserved hypothetical protein KEGG: mmc:Mmcs_0175 hypothetical protein	Hypothetical protein	Putative uncharacterized protein	Putative uncharacterized protein	conserved hypothetical protein KEGG: mmc:Mmcs_0175 hypothetical protein	Dynamin	conserved hypothetical protein KEGG: mva:Mvan_0200 conserved hypothetical protein	Conserved secreted protein	Putative uncharacterized protein	Hypothetical membrane protein	Putative uncharacterized protein	GTP-binding protein HSR1-related	Putative uncharacterized protein	Putative uncharacterized protein	
MYCTU00213	Phosphoenolpyruvate carboxykinase	Similar to Neocallimastix frontalis phosphoenolpyruvate carboxykinase [GTP] SWALL:PPCK_NEOFR (SWALL:P22130) (608 aa) fasta scores: E(): 3.5e-141, 56.5% id in 600 aa, and to Corynebacterium glutamicum phosphoenolpyruvate carboxykinase [GTP] PckG or Pck or CGL2863 SWALL:PPCK_CORGL (SWALL:Q9AEM1) (610 aa) fasta scores: E(): 4.1e-120, 48.8% id in 586 aa putative phosphoenolpyruvate carboxykinase	phosphoenolpyruvate carboxykinase	Evidence 2a : Function of homologous gene experimentally demonstrated in an other organism; Product type e : enzyme phosphoenolpyruvate carboxykinase [GTP] (PEP carboxykinase) (Phosphoenolpyruvate carboxylase) (PEPCK)	Phosphoenolpyruvate carboxykinase	Phosphoenolpyruvate carboxykinase	Phosphoenolpyruvate carboxykinase [GTP] (EC 4.1.1.32) (PEP carboxykinase) (Phosphoenolpyruvate carboxylase) (PEPCK). phosphoenolpyruvate carboxykinase	Phosphoenolpyruvate carboxykinase (GTP)	Phosphoenolpyruvate carboxykinase (GTP)	phosphoenolpyruvate carboxykinase (GTP)	Phosphoenolpyruvate carboxykinase	Phosphoenolpyruvate carboxykinase (GTP)	phosphoenolpyruvate carboxykinase [GTP]	phosphoenolpyruvate carboxykinase 1 (soluble) [Source:HGNC Symbol;Acc:8724]	transcript_id=ENSOCUT00000002836	Phosphoenolpyruvate carboxykinase (GTP)	phosphoenolpyruvate carboxykinase	Phosphoenolpyruvate carboxykinase (GTP)	phosphoenolpyruvate carboxykinase EC 4.1.1.32	Phosphoenolpyruvate carboxykinase	Phosphoenolpyruvate carboxykinase (GTP)	transcript_id=ENSETET00000003394	Phosphoenolpyruvate carboxykinase (GTP)	Phosphoenolpyruvate carboxykinase (GTP)	Phosphoenolpyruvate carboxykinase identified by match to protein family HMM PF00821	transcript_id=ENSGACT00000002910	Phosphoenolpyruvate carboxykinase	
MYCTU00214	POSSIBLE TRANSCRIPTIONAL REGULATORY PROTEIN NADR	Transcriptional regulator	IPR002086: Aldehyde dehydrogenase three acitivities: regulator of nadAB transcription, regulator of PnuC activity, also contains NMN adenylyltransferase activity	similar to Salmonella typhi CT18 conserved hypothetical transcriptional regulator conserved hypothetical transcriptional regulator	Transcriptional regulator NadR	NMN adenylyltransferase; ribosylnicotinamide kinase; NMNAT; RNK; Similar to: HI0763, NADR_HAEIN bifunctional protein NadR	Nicotinamide mononucleotide-binding domain NadR protein	transcriptional regulator	Transcriptional regulator nadR	Code: H; COG: COG3172 probable nadAB transcriptional regulator	Code: H; COG: COG3172 probable nadAB transcriptional regulator	predicted ATPase/kinase involved in NAD metabolism COG3172	Code: H; COG: COG3172 probable nadAB transcriptional regulator	Transcriptional regulator NadR	NadR transcriptional repressor , NMN adenylyltransferase	Transcriptional regulator	NMN adenylytransferase and ribosylnicotinamide kinase, NadR ortholog	NMN adenylytransferase and ribosylnicotinamide kinase, NadR ortholog	NMN adenylytransferase and ribosylnicotinamide kinase, NadR ortholog	Transcriptional regulator NadR	putative transcriptional regulatory protein NadR (probably AsnC-family) KEGG: mbo:Mb0218c possible transcriptional regulatory protein NadR (probably AsnC-family)	Putative Nicotinamide-nucleotide adenylyltransferase	Transcriptional regulator NadR	ATPase/kinase, putative	transcriptional regulatory protein nadR (probably asnC-family) Mapped to H37Rv Rv0212c	Possible transcriptional regulatory protein nadR	Transcriptional regulator	Cytidyltransferase-related domain	probable nadAB transcriptional regulator	
MYCTU00215	Methyltransferase, putative	Radical SAM	Cobalamin B12-binding:Radical SAM	radical SAM/B12 binding domain protein	Cobalamin B12-binding/Radical SAM	Radical SAM family protein	Radical SAM	Fe-S protein, radical SAM family	Fe-S oxidoreductase identified by match to protein family HMM PF04055	Radical SAM superfamily	hypothetical protein similarity to COG1032 Fe-S oxidoreductases family 2(Evalue: 9E-45)	Magnesium-protoporphyrin IX monomethyl ester anaerobic oxidative cyclase	Radical SAM	Radical SAM domain protein PFAM: Radical SAM domain protein SMART: Elongator protein 3/MiaB/NifB KEGG: bur:Bcep18194_A4283 radical SAM family protein	Radical SAM domain protein PFAM: Radical SAM domain protein SMART: Elongator protein 3/MiaB/NifB KEGG: aba:Acid345_0876 Fe-S protein, radical SAM family	Fe-S oxidoreductase	Radical SAM domain protein PFAM: Radical SAM domain protein SMART: Elongator protein 3/MiaB/NifB KEGG: bcn:Bcen_0692 radical SAM	Magnesium-protoporphyrin IX monomethyl ester (oxidative) cyclase KEGG: gme:Gmet_1705 cobalamin B12-binding/radical SAM PFAM: cobalamin B12-binding domain protein; Radical SAM domain protein SMART: Elongator protein 3/MiaB/NifB	radical SAM domain protein identified by match to protein family HMM PF04055	hypothetical protein similar to methyltransferase (methylase) Mapped to H37Rv Rv0213c	Possible methyltransferase	conserved hypothetical protein	Radical SAM domain protein PFAM: Radical SAM domain protein SMART: Elongator protein 3/MiaB/NifB KEGG: aba:Acid345_2319 Fe-S protein, radical SAM family	Radical SAM	putative F-S oxidoreductase; putative methyltransferase. Evidence 3 : Function proposed based on presence of conserved amino acid motif, structural feature or limited homology; Product type e : enzyme	Radical SAM domain protein	Radical SAM domain protein	Putative methyltransferase	Radical SAM domain protein	
MYCTU00216	PROBABLE FATTY-ACID-CoA LIGASE FADD4	AMP-dependent synthetase and ligase	AMP-dependent synthetase and ligase	hypothetical protein COG0318 Acyl-CoA synthetases (AMP-forming)/AMP-acid ligases II	acyl-CoA synthase identified by match to protein family HMM PF00501	AMP-dependent synthetase and ligase	AMP-dependent synthetase and ligase PFAM: AMP-dependent synthetase and ligase KEGG: mmc:Mmcs_0177 AMP-dependent synthetase and ligase	fatty-acid-CoA ligase fadD4 Mapped to H37Rv Rv0214	Probable fatty-acid-CoA ligase fadD4	AMP-dependent synthetase and ligase PFAM: AMP-dependent synthetase and ligase KEGG: mmc:Mmcs_0177 AMP-dependent synthetase and ligase	Putative AMP-dependent synthetase; putative long- chain-fatty-acid--CoA ligase	Acyl-CoA synthase	Fatty-acid-CoA ligase FadD4	AMP-dependent synthetase and ligase PFAM: AMP-dependent synthetase and ligase KEGG: mmc:Mmcs_0177 AMP-dependent synthetase and ligase	AMP-dependent synthetase and ligase PFAM: AMP-dependent synthetase and ligase KEGG: mva:Mvan_0218 AMP-dependent synthetase and ligase	AMP-dependent synthetase and ligase	AMP-dependent synthetase and ligase	Fatty-acid-CoA ligase FadD4	AMP-dependent synthetase and ligase	AMP-dependent synthetase and ligase	Long-chain fatty-acid-CoA ligase	Long-chain-fatty-acid--CoA ligase	AMP-dependent synthetase and ligase	
MYCTU00217	PROBABLE ACYL-CoA DEHYDROGENASE FADE3	Acyl-CoA dehydrogenase domain protein	acyl-CoA dehydrogenase-like	Butyryl-CoA dehydrogenase	Acyl-CoA dehydrogenase-like	Acyl-CoA dehydrogenase cytoplasmic protein	Acyl-CoA dehydrogenase cytoplasmic protein	Butyryl-CoA dehydrogenase	putative acyl-CoA dehydrogenase identified by match to protein family HMM PF00441; match to protein family HMM PF02770; match to protein family HMM PF02771; match to protein family HMM PF08028	Acyl-CoA dehydrogenase PFAM: acyl-CoA dehydrogenase domain protein; Acyl-CoA dehydrogenase, type 2, C-terminal domain KEGG: rsp:RSP_1679 acyl-CoA dehydrogenase	acyl-CoA dehydrogenase FadE3 Detected in the cytoplasmic and membrane fractionc by proteomics. cytoplasmic protein function unknown, but involved in lipid degradation.	acyl-CoA dehydrogenase fadE3 Mapped to H37Rv Rv0215c	Probable acyl-CoA dehydrogenase fadE3	Butyryl-CoA dehydrogenase PFAM: acyl-CoA dehydrogenase domain protein; Acyl-CoA dehydrogenase, type 2, C-terminal domain KEGG: mmc:Mmcs_0182 butyryl-CoA dehydrogenase	Isovaleryl-CoA dehydrogenase	Putative Acyl-CoA dehydrogenase Evidence 3 : Function proposed based on presence of conserved amino acid motif, structural feature or limited homology; Product type e : enzyme	Acyl-CoA dehydrogenase FadE3	Butyryl-CoA dehydrogenase PFAM: acyl-CoA dehydrogenase domain protein; Acyl-CoA dehydrogenase, type 2, C-terminal domain KEGG: mmc:Mmcs_0182 butyryl-CoA dehydrogenase	FMNH2-dependent monooxygenase	Acyl-CoA dehydrogenase	Acyl-CoA dehydrogenase	Butyryl-CoA dehydrogenase PFAM: acyl-CoA dehydrogenase domain protein; Acyl-CoA dehydrogenase, type 2, C-terminal domain KEGG: mva:Mvan_0221 butyryl-CoA dehydrogenase	Acyl-CoA dehydrogenase domain protein	Acyl-CoA dehydrogenase domain protein	Acyl-CoA dehydrogenase domain protein	Acyl-CoA dehydrogenase	Acyl-CoA dehydrogenase	Isovaleryl-CoA dehydrogenase	Probable acyl-CoA dehydrogenase	
MYCTU00219	POSSIBLE ESTERASE LIPW	possible esterase	Esterase/lipase/thioesterase	Alpha/beta hydrolase fold-3	Alpha/beta hydrolase fold-3	Hydrolase, alpha/beta fold family	alpha/beta hydrolase fold identified by match to protein family HMM PF07859	Alpha/beta hydrolase fold-3 domain protein PFAM: Alpha/beta hydrolase fold-3 domain protein KEGG: bcn:Bcen_5348 alpha/beta hydrolase fold-3	Alpha/beta hydrolase fold-3 domain protein PFAM: Alpha/beta hydrolase fold-3 domain protein KEGG: mmc:Mmcs_0200 alpha/beta hydrolase fold-3	alpha/beta hydrolase domain protein identified by match to protein family HMM PF07859	esterase lipW Mapped to H37Rv Rv0217c	Possible esterase lipW	Alpha/beta hydrolase fold-3 domain protein PFAM: Alpha/beta hydrolase fold-3 domain protein KEGG: mmc:Mmcs_0200 alpha/beta hydrolase fold-3	Alpha/beta hydrolase fold	Putative esterase LipW	Alpha/beta hydrolase fold-3 domain protein PFAM: Alpha/beta hydrolase fold-3 domain protein KEGG: mmc:Mmcs_0200 alpha/beta hydrolase fold-3	Esterase/lipase	Alpha/beta hydrolase fold domain protein, putative	Alpha/beta hydrolase fold-3 domain protein PFAM: Alpha/beta hydrolase fold-3 domain protein KEGG: mva:Mvan_0225 alpha/beta hydrolase fold-3 domain protein	Esterase/lipase	Alpha/beta hydrolase fold-3 domain protein	Alpha/beta hydrolase fold-3 domain protein	Alpha/beta hydrolase fold-3 domain protein	Alpha/beta hydrolase fold-3 domain protein precursor	putative hydrolase family S9 unassigned serine peptidase	Possible esterase LipW	Lipase	Arylacetamide deacetylase-like 1 (EC 3.1.1.-)(Neutral cholesterol ester hydrolase)(NCEH) [Source:UniProtKB/Swiss-Prot;Acc:Q6PIU2]	Carboxylesterase	
MYCTU00218	Putative uncharacterized protein	MaoC-like dehydratase	MaoC family protein	conserved hypothetical protein	MaoC-like dehydratase	Hypothetical protein	MaoC-like dehydratase	MaoC domain protein	p40 protein	MaoC domain protein dehydratase PFAM: MaoC domain protein dehydratase KEGG: sil:SPO0355 hypothetical protein	MaoC family protein	conserved hypothetical protein KEGG: mmc:Mmcs_0183 hypothetical protein	conserved protein Detected in the membrane fraction by proteomics (2D- LC-MS/MS) membrane protein	conserved hypothetical protein Mapped to H37Rv Rv0216	Hypothetical protein BCG_0253	conserved hypothetical protein KEGG: mmc:Mmcs_0183 hypothetical protein	MaoC domain protein dehydratase PFAM: MaoC domain protein dehydratase KEGG: rsp:RSP_0973 MaoC family protein	P40 protein	Possible MaoC family protein	Putative uncharacterized protein	conserved hypothetical protein KEGG: mmc:Mmcs_0183 hypothetical protein	MaoC family protein	MaoC domain protein dehydratase	MaoC domain protein dehydratase	MaoC domain protein dehydratase	MaoC domain protein dehydratase	conserved hypothetical protein KEGG: mva:Mvan_0222 conserved hypothetical protein	Putative uncharacterized protein	MaoC domain protein dehydratase PFAM: MaoC domain protein dehydratase KEGG: rrs:RoseRS_4172 MaoC domain protein dehydratase	
MYCTU00220	PROBABLE CONSERVED TRANSMEMBRANE PROTEIN	oxidoreductase, molybdopterin binding	Oxidoreductase, molybdopterin binding protein precursor	oxidoreductase, molybdopterin binding identified by match to protein family HMM PF00174	oxidoreductase, molybdopterin binding PFAM: oxidoreductase, molybdopterin binding KEGG: fra:Francci3_0983 oxidoreductase, molybdopterin binding	conserved hypothetical transmembrane protein membrane protein	hypothetical protein similar to conserved transmembrane protein Mapped to H37Rv Rv0218	Probable conserved transmembrane protein	oxidoreductase, molybdopterin binding PFAM: oxidoreductase, molybdopterin binding KEGG: mmc:Mmcs_0714 oxidoreductase, molybdopterin binding protein	Oxidoreductase, molybdopterin binding	hypothetical protein; putative membrane protein; putative Sulfite oxidase domain Evidence 5 : No homology to any previously reported sequences	Putative uncharacterized protein	Putative conserved transmembrane protein	oxidoreductase, molybdopterin binding PFAM: oxidoreductase, molybdopterin binding KEGG: mmc:Mmcs_0714 oxidoreductase, molybdopterin binding protein	Conserved membrane protein	Oxidoreductase, molybdopterin-binding	Putative integral membrane protein precursor	Oxidoreductase molybdopterin binding	Putative uncharacterized protein	Conserved hypothetical transmembrane protein	Hypothetical membrane protein	Putative membrane protein	Oxidoreductase molybdopterin binding	Oxidoreductase molybdopterin binding protein	Oxidoreductase molybdopterin binding	
MYCTU00221	PROBABLE CONSERVED TRANSMEMBRANE PROTEIN	lipoprotein	conserved hypothetical transmembrane protein membrane protein	hypothetical protein similar to conserved transmembrane protein Mapped to H37Rv Rv0219	Probable conserved transmembrane protein	hypothetical protein KEGG: mbo:Mb0225 probable conserved transmembrane protein	Putative uncharacterized protein	Putative conserved transmembrane protein	hypothetical protein KEGG: mbo:Mb0225 probable conserved transmembrane protein	Putative uncharacterized protein	Putative uncharacterized protein	Conserved hypothetical transmembrane protein	Hypothetical membrane protein	
MYCTU00222	Esterase, putative	Putative exported protein	Hypothetical protein precursor	alpha/beta hydrolase domain protein identified by similarity to GB:BAB94482.1; match to protein family HMM PF07859	Esterase/lipase-like	Alpha/beta hydrolase fold-3	alpha/beta hydrolase fold identified by match to protein family HMM PF07859	Hypothetical protein precursor	conserved hypothetical protein KEGG: nfa:nfa52740 hypothetical protein	Alpha/beta hydrolase fold-3 domain protein PFAM: Alpha/beta hydrolase fold-3 domain protein KEGG: mmc:Mmcs_0202 alpha/beta hydrolase fold-3	esterase LipC cytoplasmic protein function unknown, lipolytic enzyme probably involved in cellular metabolism.	esterase lipC Mapped to H37Rv Rv0220	Probable esterase lipC	Alpha/beta hydrolase fold-3 domain protein PFAM: Alpha/beta hydrolase fold-3 domain protein KEGG: mmc:Mmcs_0202 alpha/beta hydrolase fold-3	Hypothetical protein precursor	Esterase/lipase	Alpha/beta hydrolase fold family protein	Esterase LipC	Alpha/beta hydrolase fold-3 domain protein PFAM: Alpha/beta hydrolase fold-3 domain protein KEGG: mmc:Mmcs_0202 alpha/beta hydrolase fold-3	Lipase	Putative esterase	Esterase/lipase-like protein	Alpha/beta hydrolase fold-3 domain protein PFAM: Alpha/beta hydrolase fold-3 domain protein KEGG: mva:Mvan_0227 alpha/beta hydrolase fold-3 domain protein	Putative membrane protein	Esterase LipC	Putative uncharacterized protein precursor	Putative uncharacterized protein precursor	Esterase/lipase-like precursor	Putative membrane protein	
MYCTU00223	UPF0089 protein Rv0221/MT0231	Hypothetical protein	acyltransferase, ws/dgat/mgat subfamily protein identified by match to protein family HMM PF03007; match to protein family HMM TIGR02946	protein of unknown function UPF0089 PFAM: protein of unknown function UPF0089 KEGG: mmc:Mmcs_0203 protein of unknown function UPF0089	conserved hypothetical protein Mapped to H37Rv Rv0221	protein of unknown function UPF0089 PFAM: protein of unknown function UPF0089 KEGG: mmc:Mmcs_0203 protein of unknown function UPF0089	Acyltransferase, ws/dgat/mgat subfamily protein	Putative uncharacterized protein	Putative uncharacterized protein	protein of unknown function UPF0089 PFAM: protein of unknown function UPF0089 KEGG: mmc:Mmcs_0203 protein of unknown function UPF0089	Diacylglycerol O-acyltransferase PFAM: protein of unknown function UPF0089 KEGG: mva:Mvan_0228 protein of unknown function UPF0089	
MYCTU00224	Enoyl-CoA hydratase/isomerase family protein	Enoyl-CoA hydratase/isomerase	Enoyl-CoA hydratase/isomerase	enoyl CoA dehydratase/isomerase COG1024 Enoyl-CoA hydratase/carnithine racemase	enoyl-CoA hydratase identified by match to protein family HMM PF00378	Enoyl-CoA hydratase/isomerase PFAM: Enoyl-CoA hydratase/isomerase KEGG: mmc:Mmcs_1771 enoyl-CoA hydratase/isomerase	enoyl-CoA hydratase EchA1 membrane protein oxidizes fatty acids using specific components [catalytic activity: (3S)-3-hydroxyacyl-CoA = trans-2(or 3)-enoyl-CoA + H(2)O]	enoyl-CoA hydratase echA1 Mapped to H37Rv Rv0222	Enoyl-CoA hydratase/isomerase PFAM: Enoyl-CoA hydratase/isomerase KEGG: mmc:Mmcs_1771 enoyl-CoA hydratase/isomerase	Enoyl-CoA hydratase/carnithine racemase	Carnitinyl-CoA dehydratase	Possible carnitinyl-CoA dehydratase	Enoyl-CoA hydratase EchA1	Enoyl-CoA hydratase/isomerase PFAM: Enoyl-CoA hydratase/isomerase KEGG: mmc:Mmcs_1771 enoyl-CoA hydratase/isomerase	Enoyl-CoA hydratase/carnithine racemase	Enoyl-CoA hydratase	short chain enoyl-CoA hydratase PFAM: Enoyl-CoA hydratase/isomerase KEGG: mmc:Mmcs_1771 enoyl-CoA hydratase/isomerase	Enoyl-CoA hydratase/isomerase	Crotonobetainyl-CoA hydratase	Enoyl-CoA hydratase EchA1	Probable enoyl-CoA hydratase	Enoyl-CoA hydratase/isomerase	Crotonobetainyl-CoA hydratase	
MYCTU00225	Aldehyde dehydrogenase family protein	Aldehyde dehydrogenase	aldehyde dehydrogenase family protein identified by match to protein family HMM PF00171	Betaine-aldehyde dehydrogenase PFAM: aldehyde dehydrogenase KEGG: mmc:Mmcs_0217 aldehyde dehydrogenase	aldehyde dehydrogenase membrane protein thought to oxidize a wide variety of aliphatic and aromatic aldehydes.	hypothetical protein similar to aldehyde dehydrogenase Mapped to H37Rv Rv0223c	Aldehyde dehydrogenase family protein	Betaine-aldehyde dehydrogenase	Aldehyde dehydrogenase	Aldehyde dehydrogenase	Betaine-aldehyde dehydrogenase PFAM: aldehyde dehydrogenase KEGG: mva:Mvan_0240 betaine-aldehyde dehydrogenase	Aldehyde dehydrogenase	Aldehyde dehydrogenase	Probable aldehyde dehydrogenase	Aldehyde dehydrogenase	Probable aldehyde dehydrogenase	
MYCTU00226	Uncharacterized methyltransferase Rv0224c/MT0234	putative SAM-dependent methyltransferase	conserved hypothetical protein	Methyltransferase type 11	Methyltransferase type 11	SAM-dependent methyltransferase	Methyltransferase type 11	Methyltransferase type 11 PFAM: Methyltransferase type 11; Methyltransferase type 12 KEGG: mmc:Mmcs_0218 methyltransferase type 11	methyltransferase membrane protein causes methylation	hypothetical protein similar to methyltransferase (methylase) Mapped to H37Rv Rv0224c	Possible methyltransferase	Methyltransferase type 11 PFAM: Methyltransferase type 11; Methyltransferase type 12 KEGG: mmc:Mmcs_0218 methyltransferase type 11	Hypothetical protein	putative methyltransferase (Methylase); putative signal peptide Evidence 3 : Function proposed based on presence of conserved amino acid motif, structural feature or limited homology; Product type e : enzyme	Possible methyltransferase	Putative methyltransferase	Methyltransferase type 11 PFAM: Methyltransferase type 11; Methyltransferase type 12 KEGG: mmc:Mmcs_0218 methyltransferase type 11	Methyltransferase type 11 PFAM: Methyltransferase type 11; Methyltransferase type 12 KEGG: mva:Mvan_0241 methyltransferase type 11	Putative methyltransferase	Methyltransferase type 11	Methyltransferase	Putative SAM-dependent methyltransferase	Putative uncharacterized protein	Putative uncharacterized protein	Putative uncharacterized protein	Putative uncharacterized protein	Putative SAM-dependent methyltransferase	Putative SAM-dependent methyltransferase	Methyltransferase type 11	
MYCTU00227	Glycosyl transferase	similar to BR0529, mannosyltransferase, hypothetical hypothetical mannosyltransferase	conserved Archaeal protein	putative glycosyltransferase	Glycosyl transferase, group 1	putative glycosyltransferase	Glycosyl transferases group 1	Glycosyl transferase, group 1	galactosyltransferase	glycosyl transferase, group 1	Glycosyl transferase, group 1	Glycosyltransferase COG0438	putative phosphatidylinositol alpha-mannosyltransferase similarity:fasta; SWALL:PIMA_MYCTU (SWALL:O06204); Mycobacterium tuberculosis; phosphatidylinositol alpha-mannosyltransferase; pimA; length 378 aa; 353 aa overlap; query 2-341 aa; subject 1-330 aa similarity:fasta; SWALL:O29638 (EMBL:AE001062); Archaeoglobus fulgidus; lps biosynthesis protein,putative; length 358 aa; 365 aa overlap; query 2-359 aa; subject 1-354 aa This CDS overlaps 11 nt at the C-terminus with pRL110392	glycosyl transferases group 1 protein identified by match to protein family HMM PF00534	hexosyltransferase; glycosyltransferase	Glycosyl transferase, group 1	glycosyl transferase, group 1 family protein, putative identified by match to protein family HMM PF00534	glycosyl transferase, group 1 PFAM: glycosyl transferase, group 1 KEGG: gvi:glr3971 glycosyltransferase	glycosyltransferase identified by match to protein family HMM PF00534	Glycosyl transferase, group 1	glycosyltransferase (group 1)	glycosyl transferase, group 1 PFAM: glycosyl transferase, group 1 KEGG: tko:TK1733 glycosyltransferase, family 1	glycosyltransferase InterPro: Glycosyl transferases group 1 Specificity unclear	Putative lipopolysaccharide core biosynthesis glycosyl transferase	glycosyl transferase, group 1 PFAM: glycosyl transferase, group 1 KEGG: mpa:MAP3664 hypothetical protein	glycosyl transferase, group 1 family protein identified by match to protein family HMM PF00534	glycosyltransferase cytoplasmic protein function unknown, contains a glycosyltransferase domain (cell envelope biogenesis, outer membrane)	hypothetical protein similar to conserved protein Mapped to H37Rv Rv0225	Possible conserved protein	
MYCTU00228	PROBABLE CONSERVED TRANSMEMBRANE PROTEIN	putative membrane protein	conserved hypothetical protein	Hypothetical protein	Hypothetical protein	conserved hypothetical protein	Hypothetical protein	conserved hypothetical protein KEGG: mmc:Mmcs_0220 hypothetical protein	conserved transmembrane protein membrane protein	hypothetical protein similar to conserved transmembrane protein Mapped to H37Rv Rv0226c	Probable conserved transmembrane protein	conserved hypothetical protein KEGG: mmc:Mmcs_0220 hypothetical protein	Probable conserved transmembrane protein	Conserved membrane protein	Putative conserved transmembrane protein	conserved hypothetical protein KEGG: mmc:Mmcs_0220 hypothetical protein	Putative uncharacterized protein	conserved hypothetical protein KEGG: mva:Mvan_0249 conserved hypothetical protein	Putative uncharacterized protein precursor	Conserved transmembrane protein	Putative membrane protein	Putative uncharacterized protein	Conserved membrane protein	Hypothetical membrane protein	Conserved hypothetical membrane protein	Putative uncharacterized protein	Putative uncharacterized protein	
MYCTU00229	PROBABLE CONSERVED MEMBRANE PROTEIN	hypothetical protein	Hypothetical protein precursor	conserved hypothetical protein	conserved hypothetical protein KEGG: mmc:Mmcs_0221 hypothetical protein	conserved membrane protein Detected in the membrane fraction by proteomics (LC- MS/MS) membrane protein	hypothetical protein similar to conserved membrane protein Mapped to H37Rv Rv0227c	Probable conserved membrane protein	conserved hypothetical protein KEGG: mmc:Mmcs_0221 hypothetical protein	Hypothetical protein	Putative uncharacterized protein	Putative conserved membrane protein	conserved hypothetical protein KEGG: mmc:Mmcs_0221 hypothetical protein	Putative uncharacterized protein	conserved hypothetical protein KEGG: mva:Mvan_0250 conserved hypothetical protein	Putative uncharacterized protein precursor	Conserved membrane protein	Putative uncharacterized protein	Putative uncharacterized protein	Putative integral membrane protein	Hypothetical membrane protein	Putative uncharacterized protein	Putative membrane protein	Putative secreted protein	Putative uncharacterized protein	Putative uncharacterized protein	Putative uncharacterized protein	
MYCTU00230	PROBABLE INTEGRAL MEMBRANE ACYLTRANSFERASE	putative membrane protein	Acyltransferase 3	Acyltransferase 3	putative acyltransferase	putative transmembrane acyltransferase similarity:fasta; with=UniProt:P72134_PSEAE (EMBL:PAU50396); Pseudomonas aeruginosa.; WbpC.; length=629; id 28.205; 351 aa overlap; query 10-338; subject 25-362 similarity:fasta; with=UniProt:Q5H066_XANOR (EMBL:AE013598); Xanthomonas oryzae pv. oryzae KACC10331.; Acyltransferase, putative.; length=364; id 32.432; 333 aa overlap; query 1-325; subject 1-330	Acyltransferase 3	acyltransferase identified by match to protein family HMM PF01757	Putative acyltransferase	acyltransferase 3 PFAM: acyltransferase 3 KEGG: mmc:Mmcs_0222 acyltransferase 3	integral membrane acyltransferase membrane protein function unknown, probably involved in cellular metabolism.	hypothetical protein similar to integral membrane acyltransferase Mapped to H37Rv Rv0228	Probable integral membrane acyltransferase	acyltransferase 3 PFAM: acyltransferase 3 KEGG: mmc:Mmcs_0222 acyltransferase 3	Acyltransferase 3	Hypothetical protein	Acyltransferase	Probable acyltransferase	Putative integral membrane acyltransferase	acyltransferase 3 PFAM: acyltransferase 3 KEGG: mmc:Mmcs_0222 acyltransferase 3	Acyltransferase 3	Acyltransferase 3	Acyltransferase 3	Acyltransferase 3	acyltransferase 3 PFAM: acyltransferase 3 KEGG: mva:Mvan_0251 acyltransferase 3	Acyltransferase 3	Acyltransferase 3	Integral membrane acyltransferase	Acyltransferase 3 precursor	
MYCTU00231	POSSIBLE CONSERVED MEMBRANE PROTEIN	hypothetical protein similar to conserved membrane protein Mapped to H37Rv Rv0229c	Possible conserved membrane protein	Putative conserved membrane protein	
MYCTU00231	POSSIBLE CONSERVED MEMBRANE PROTEIN	hypothetical protein similar to conserved membrane protein Mapped to H37Rv Rv0229c	Possible conserved membrane protein	Putative conserved membrane protein	
MYCTU00232	Phosphotriesterase homology protein	InterProMatches:IPR001559; Molecular Function: zinc ion binding (GO:0008270), Biological Process: catabolism (GO:0009056), Molecular Function: hydrolase activity, acting on ester bonds (GO:0016788) zin-ion binding putative hydrolase	phosphotriesterase	only found here and in Sulfolobus solfataricus parathion hydrolase	Similar to Mycoplasma pulmonis hypothetical protein Mypu_5930 SWALL:Q98PX6 (EMBL:AL445565) (351 aa) fasta scores: E(): 4.9e-39, 36.02% id in 322 aa conserved hypothetical protein	identified by sequence similarity; putative; ORF located using Glimmer; GeneMark; Blastx; COG1735 conserved hypothetical protein	identified by sequence similarity; putative; ORF located using Glimmer; GeneMark; Blastx; COG1735 conserved hypothetical protein	Code: R; COG: COG1735 putative hydrolase	Code: R; COG: COG1735 putative hydrolase	Code: R; COG: COG1735 putative hydrolase	putative esterase similarity:fasta; with=UniProt:PHP_ECOLI (EMBL:U00096); Escherichia coli.; php; Phosphotriesterase homology protein.; length=292; id 26.962; 293 aa overlap; query 17-302; subject 7-291 similarity:fasta; with=UniProt:Q67S04_SYMTH (EMBL:AP006840); Symbiobacterium thermophilum.; Putative phosphotriesterase.; length=304; id 29.739; 306 aa overlap; query 1-298; subject 1-297	Phosphotriesterase-like protein	uncharacterized domain HDIG KEGG: gka:GK1506 phosphotriesterase TIGRFAM: uncharacterized domain HDIG PFAM: aryldialkylphosphatase	Aryldialkylphosphatase	Phosphotriesterase-like protein	phosphotriesterase-like protein identified by match to protein family HMM PF02126	Putative phosphotriesterase	aryldialkylphosphatase PFAM: aryldialkylphosphatase KEGG: tws:TW672 hypothetical protein	Putative hydrolase	phosphotriesterase Php cytoplasmic protein enzymatic activity is not yet known [catalytic activity: aryl dialkyl phosphate + H2O = dialkyl phosphate + an aryl alcohol]	phosphotriesterase php (parathion hydrolase) Mapped to H37Rv Rv0230c	Probable phosphotriesterase php	Aryldialkylphosphatase PFAM: aryldialkylphosphatase KEGG: mmc:Mmcs_0224 aryldialkylphosphatase	putative hydrolase Code: R; COG: COG1735	Phosphotriesterase, putative	Predicted metal-dependent hydrolase with the TIM-barrel fold	Putative phosphotriesterase	putative hydrolase/phosphotriesterase	Probable phosphotriesterase	
MYCTU00233	Acyl-CoA dehydrogenase, putative	acyl-CoA dehydrogenase-like	putative acyl-CoA dehydrogenase identified by match to protein family HMM PF00441	acyl-CoA dehydrogenase domain protein PFAM: acyl-CoA dehydrogenase domain protein KEGG: nfa:nfa40720 putative acyl-coA dehydrogenase	acyl-CoA dehydrogenase FadE4 function unknown, but involved in lipid degradation.	acyl-CoA dehydrogenase fadE4 Mapped to H37Rv Rv0231	Probable acyl-CoA dehydrogenase fadE4	Acyl-CoA dehydrogenase	Acyl-CoA dehydrogenase FadE4	KEGG: rfr:Rfer_0062 acyl-CoA dehydrogenase-like acyl-CoA dehydrogenase-like protein	acyl-CoA dehydrogenase domain protein PFAM: acyl-CoA dehydrogenase domain protein KEGG: mva:Mvan_0281 acyl-CoA dehydrogenase domain protein	Putative acyl-CoA dehydrogenase	Acyl-CoA dehydrogenase FadE4	Probable acyl-CoA dehydrogenase FadE	Acyl-CoA dehydrogenase domain protein	Putative acyl-CoA dehydrogenase	Acd9	Acyl-CoA dehydrogenase domain protein	Acyl-CoA dehydrogenase domain protein	
MYCTU00234	PROBABLE TRANSCRIPTIONAL REGULATORY PROTEIN	Transcriptional regulator	transcriptional regulator, TetR family	transcriptional regulator, TetR family	Transcriptional regulator, TetR family	transcriptional regulator, TetR family protein identified by match to protein family HMM PF00440	transcriptional regulator, TetR family PFAM: regulatory protein, TetR KEGG: xcb:XC_0243 transcriptional regulator TetR family	transcriptional regulator, TetR family PFAM: regulatory protein, TetR KEGG: mmc:Mmcs_4215 transcriptional regulator, TetR family	transcriptional regulatory protein (probably TetR/AcrR-family) cytoplasmic protein involved in transcriptional mechanism.	hypothetical protein similar to transcriptional regulatory protein (probably tetR/acrR-family) Mapped to H37Rv Rv0232	Probable transcriptional regulatory protein	transcriptional regulator, TetR family PFAM: regulatory protein, TetR KEGG: mmc:Mmcs_4215 transcriptional regulator, TetR family	Transcriptional regulator, TetR family	transcriptional regulator, TetR family PFAM: regulatory protein, TetR KEGG: dsy:DSY4804 hypothetical protein	Transcriptional regulator, TetR family precursor	TetR/AcrR-family transcriptional regulator	transcriptional regulator, TetR family PFAM: regulatory protein, TetR KEGG: mmc:Mmcs_4215 transcriptional regulator, TetR family	Regulatory protein TetR	Transcriptional regulator, TetR family	Transcriptional regulator, TetR family	transcriptional regulator, TetR family PFAM: regulatory protein, TetR KEGG: mva:Mvan_3467 transcriptional regulator, TetR family	Transcriptional regulatory protein	Transcriptional regulator, TetR family	Transcriptional regulator, AcrR family	Transcriptional regulator, TetR family	Transcriptional regulator	Transcriptional regulator, TetR family	Transcriptional regulator, TetR family	Transcriptional regulator, TetR family	
MYCTU00235	R2-like ligand binding oxidase	Putative ribonucleoside-diphosphate reductase (Beta chain) NrdB	ribonucleotide-diphosphate reductase beta subunit	ribonucleotide reductase PFAM: ribonucleotide reductase KEGG: mmc:Mmcs_4214 putative ribonucleoside-diphosphate reductase (beta chain) NrdB (ribonucleotide reductase small chain)	ribonucleoside-diphosphate reductase (beta chain) nrdB Mapped to H37Rv Rv0233	Probable ribonucleoside-diphosphate reductase (Beta chain) nrdB	putative ribonucleotide reductase small chain KEGG: mmc:Mmcs_4214 putative ribonucleoside-diphosphate reductase; beta chain; NrdB; ribonucleotide reductase small chain	Ribonucleoside-diphosphate reductase, beta subunit	Probable ribonucleoside-diphosphate reductase	Ribonucleoside-diphosphate reductase subunit beta NrdB	putative ribonucleoside-diphosphate reductase KEGG: mmc:Mmcs_4214 putative ribonucleoside-diphosphate reductase (beta chain) NrdB (ribonucleotide reductase small chain)	Ribonucleoside-diphosphate reductase beta chain	Ribonucleotide reductase	Ribonucleotide reductase	putative ribonucleoside-diphosphate reductase (beta chain) KEGG: mmc:Mmcs_4214 putative ribonucleoside-diphosphate reductase (beta chain) NrdB (ribonucleotide reductase small chain)	ribonucleotide reductase PFAM: ribonucleotide reductase KEGG: rrs:RoseRS_1973 ribonucleotide reductase	Ribonucleoside-diphosphate reductase, beta subunit	Ribonucleotide reductase	Ribonucleotide reductase	Putative uncharacterized protein	Putative uncharacterized protein	Ribonucleoside-diphosphate reductase, beta subunit 2	Ribonucleotide reductase	Ribonucleotide reductase, beta subunit	
MYCTU00236	Succinate-semialdehyde dehydrogenase [NADP+] 1	Aldehyde dehydrogenase family protein	Aldehyde dehydrogenase	Succinate-semialdehyde dehydrogenase (NAD(P)+)	Aldehyde dehydrogenase family protein	aldehyde dehydrogenase PFAM: aldehyde dehydrogenase KEGG: aba:Acid345_0377 succinate-semialdehyde dehydrogenase (NAD(P)+)	[NADP+] succinate-semialdehyde dehydrogenase identified by match to protein family HMM PF00171	aldehyde dehydrogenase PFAM: aldehyde dehydrogenase KEGG: sma:SAV7134 putative aldehyde dehydrogenase	aldehyde dehydrogenase family protein identified by match to protein family HMM PF00171	succinate-semialdehyde dehydrogenase [NADP+] dependent (SsdH) GabD1 cytoplasmic protein involved in 4-aminobutyrate (GabA) degradation pathway [catalytic activity: succinate semialdehyde + NAD(P)(+) + H(2)O = succinate + NAD(P)H]	succinate-semialdehyde dehydrogenase [NADP+] dependent (ssdh) gabD1 Mapped to H37Rv Rv0234c	Probable succinate-semialdehyde dehydrogenase [nadp+] dependant (Ssdh) gabD1	putative aldehyde dehydrogenase Evidence 3 : Function proposed based on presence of conserved amino acid motif, structural feature or limited homology; Product type e : enzyme	Aldehyde dehydrogenase	NAD-dependent aldehyde dehydrogenase	Succinic semialdehyde dehydrogenase	Aldehyde dehydrogenase	Succinate-semialdehyde dehydrogenase	Aldehyde Dehydrogenase PFAM: Aldehyde Dehydrogenase KEGG: pen:PSEEN2895 aldehyde dehydrogenase	Aldehyde dehydrogenase	Aldehyde dehydrogenase	Putative uncharacterized protein	Putative aldehyde dehydrogenase	Succinate-semialdehyde dehydrogenase	Succinate-semialdehyde dehydrogenase [NADP+] dependent (SsdH) GabD1	Aldehyde dehydrogenase	aldehyde dehydrogenase family protein	Succinate-semialdehyde dehydrogenase	Aldehyde dehydrogenase (NAD) family protein	
MYCTU00237	PROBABLE CONSERVED TRANSMEMBRANE PROTEIN	Putative uncharacterized protein	lipase maturation factor 1 [Source:HGNC Symbol;Acc:14154]	protein of unknown function DUF1222	transcript_id=ENSGACT00000007434	transcript_id=ENSFCAT00000010365	transcript_id=ENSOGAT00000008414	integral membrane protein identified by match to protein family HMM PF06762	protein of unknown function DUF1222 PFAM: protein of unknown function DUF1222 KEGG: mpa:MAP3685c hypothetical protein	protein of unknown function DUF1222 PFAM: protein of unknown function DUF1222 KEGG: mpa:MAP3685c hypothetical protein	protein of unknown function DUF1222 PFAM: protein of unknown function DUF1222 KEGG: mpa:MAP3685c hypothetical protein	Lipase maturation factor 1 (Transmembrane protein 112) [Source:UniProtKB/Swiss-Prot;Acc:Q96S06]	conserved hypothetical protein identified by similarity to PIR:A70963; match to protein family HMM PF06762	transcript_id=ENSSART00000004057	conserved hypothetical membrane protein membrane protein	hypothetical protein similar to conserved transmembrane protein Mapped to H37Rv Rv0235c	Probable conserved transmembrane protein	Integral membrane protein	Possible membrane protein	Putative integral membrane protein	Putative conserved transmembrane protein	Integral membrane protein	transcript_id=ENSMICT00000006320	jgi|Helro1|73251	jgi|Lotgi1|131108|e_gw1.72.110.1	Putative integral membrane protein	Conserved hypothetical membrane protein	transcript_id=ENSTTRT00000005877	transcript_id=ENSPVAT00000012727	
MYCTU00238	PROBABLE CONSERVED TRANSMEMBRANE PROTEIN	conserved hypothetical protein	hypothetical protein	Putative conserved transmembrane protein	conserved hypothetical protein	Hypothetical protein	putative conserved transmembrane protein KEGG: mmc:Mmcs_0226 putative conserved transmembrane protein	conserved transmembrane protein membrane protein	hypothetical protein similar to conserved transmembrane protein Mapped to H37Rv Rv0236c	Probable conserved transmembrane protein	putative conserved transmembrane protein KEGG: mmc:Mmcs_0226 putative conserved transmembrane protein	Hypothetical protein	conserved hypothetical protein; putative membrane protein; putative Galactose-binding domain Evidence 4 : Homologs of previously reported genes of unknown function	Putative uncharacterized protein	Putative conserved transmembrane protein	putative conserved transmembrane protein KEGG: mmc:Mmcs_0226 putative conserved transmembrane protein	Coagulation factor 5/8 type domain protein	putative conserved transmembrane protein KEGG: mva:Mvan_0253 putative conserved transmembrane protein	Putative uncharacterized protein	Putative membrane protein	Putative uncharacterized protein	Conserved transmembrane protein	Putative uncharacterized protein	Possible integral membrane protein	Hypothetical membrane protein	Conserved hypothetical membrane protein	Putative integral membrane protein	Coagulation factor 5/8 type domain protein	Putative uncharacterized protein	
MYCTU00239	Putative secreted protein Rv0236.1/MT0250	Small secreted protein precursor	small secreted protein KEGG: mmc:Mmcs_0227 small secreted protein	small secreted protein Detected in the membrane fraction by proteomics (LC- MS/MS) secreted protein	small secreted protein Mapped to H37Rv Rv0236A	Small secreted protein	small secreted protein KEGG: mmc:Mmcs_0227 small secreted protein	Hypothetical protein	Small secreted protein	small secreted protein KEGG: mmc:Mmcs_0227 small secreted protein	small secreted protein KEGG: mva:Mvan_0254 small secreted protein	Small secreted protein	Putative uncharacterized protein	Putative secreted protein	Putative uncharacterized protein	
MYCTU00240	Lipoprotein, putative	Putative uncharacterized protein yejJ	Putative hexosaminidase	Beta-hexosaminidase	COG1472 glycosyl hydrolase	anhydromuramoyl-peptide exo-beta-N-acetylglucosaminidase	N-acetyl-beta-glucosaminidase; Beta-N-acetylhexosaminidase; Similar to: HI0959, NAGZ_HAEIN beta-hexosaminidase	Beta-glucosidase-related glycosidases BglX protein	Beta-hexosaminidase	Similar to Q8KG78 Glycosyl hydrolase, family 3 from Chlorobium tepidum (372 aa). FASTA: opt: 811 Z-score: 919.2 E(): 2.4e-43 Smith-Waterman score: 811; 40.822 identity in 365 aa overlap. Contains a frameshift after aa 28 ORF ftt1565c pseudo glycosyl hydrolase, family 3, pseudogene	beta-N-acetylhexosaminidase	Beta-glucosidase-related glycosidase	putative beta-glucosidase-related glycosidase	identified by similarity to SP:P75949; match to protein family HMM PF00933 beta-hexosaminidase	Glycoside hydrolase, family 3, N-terminal	beta-N-acetylglucosaminidase (putative secreted protein)	glycoside hydrolase, family 3	COG1472, BglX; Beta-glucosidase-related glycosidases. Truncated Putative Glycoside hydrolase	Beta-N-acetylhexosaminidase	Glycoside hydrolase, family 3-like	glycosyl hydrolase domain protein identified by match to protein family HMM PF00933	Beta-N-acetylhexosaminidase	Beta-N-acetylhexosaminidase	Glycoside hydrolase, family 3-like	glycosyl hydrolase, family 3	Beta-N-acetylhexosaminidase	Beta-glucosidase-related Glycosidase COG1472	Beta-N-acetylhexosaminidase COG1472 [G] Beta-glucosidase-related glycosidases	Beta-N-acetylhexosaminidase	
MYCTU00241	POSSIBLE TRANSCRIPTIONAL REGULATORY PROTEIN	transcriptional regulator	transcriptional regulator, TetR family	transcriptional regulator, TetR family	transcriptional regulator, TetR family	transcriptional regulator, TetR family identified by match to protein family HMM PF00440	transcriptional regulator, TetR family identified by match to protein family HMM PF00440	Transcriptional regulator, TetR family	Transcriptional regulator, TetR family	transcriptional regulator, TetR family protein identified by match to protein family HMM PF00440	putative transcriptional regulator, TetR family	transcriptional regulator, TetR family PFAM: regulatory protein, TetR KEGG: mmc:Mmcs_0236 transcriptional regulator, TetR family	transcriptional regulatory protein (probably TetR-family) cytoplasmic protein possibly involved in transcriptional mechanism.	hypothetical protein similar to transcriptional regulatory protein (probably tetR-family) Mapped to H37Rv Rv0238	Possible transcriptional regulatory protein	Transcriptional regulator, TetR family	TetR-family transcriptional regulator	transcriptional regulator, TetR family PFAM: regulatory protein, TetR KEGG: mmc:Mmcs_0236 transcriptional regulator, TetR family	TetR-family protein regulatory protein	Probable transcriptional regulator	transcriptional regulator, TetR family	TetR-family transcriptional regulator	transcriptional regulator, TetR family PFAM: regulatory protein, TetR KEGG: mmc:Mmcs_0236 transcriptional regulator, TetR family	Transcriptional regulator	Transcriptional regulator, TetR family	Transcriptional regulator, TetR family	Transcriptional regulator, TetR family	Transcriptional regulator, TetR family	Transcriptional regulator, TetR family	
MYCTU00242	Putative uncharacterized protein	conserved hypothetical protein Mapped to H37Rv Rv0239	Hypothetical protein BCG_0277	Putative uncharacterized protein	
MYCTU00243	Putative uncharacterized protein	conserved hypothetical protein Mapped to H37Rv Rv0240	Hypothetical protein BCG_0278	Putative uncharacterized protein	
MYCTU00244	MaoC family protein	Evidence 4 : Homolgs of previously reported genes of unknown function conserved hypothetical protein; putative dehydratase	MaoC domain protein	Acyl dehydratase	hypothetical protein	identified by match to protein family HMM PF01575 MaoC-like domain protein	MaoC-like dehydratase	MaoC-like dehydratase	MaoC-like dehydratase	Acyl dehydratase COG2030	conserved hypothetical protein	MaoC-like dehydratase	MaoC domain protein dehydratase	MaoC domain protein, putative	MaoC-like dehydratase	conserved hypothetical protein	MaoC domain protein dehydratase	MaoC-like dehydratase	MaoC like domain protein identified by match to protein family HMM PF01575	MaoC domain protein dehydratase	MaoC domain protein dehydratase PFAM: MaoC domain protein dehydratase KEGG: abo:ABO_1719 MaoC domain protein, putative	Putative (R)-specific enoyl-CoA hydratase, MaoC- like	MaoC domain protein dehydratase PFAM: MaoC domain protein dehydratase KEGG: psb:Psyr_0643 MaoC-like dehydratase	MaoC domain protein dehydratase PFAM: MaoC domain protein dehydratase KEGG: mmc:Mmcs_0239 MaoC-like dehydratase	MaoC domain protein identified by match to protein family HMM PF01575	MaoC domain protein dehydratase PFAM: MaoC domain protein dehydratase KEGG: shm:Shewmr7_3471 MaoC domain protein dehydratase	conserved membrane protein Detected in the membrane fraction by proteomics (2D- LC-MS/MS) Also detected in the cytoplasmic fraction.  membrane protein	conserved hypothetical protein Mapped to H37Rv Rv0241c	Hypothetical protein BCG_0279c	
MYCTU00245	3-oxoacyl-(Acyl-carrier-protein) reductase	Evidence 3 : Function proposed based on presence of conserved amino acid motif, structural feature or limited homolgy; Product type pe : putative enzyme putative short-chain dehydrogenase	3-oxoacyl-(Acyl-carrier-protein) reductase	dehydrogenase related to short-chain alcohol dehydrogenases	identified by match to protein family HMM PF00106 oxidoreductase, short chain dehydrogenase/reductase family	Short-chain dehydrogenase/reductase SDR	short-chain dehydrogenase/reductase SDR	Short-chain dehydrogenase/reductase SDR	short-chain alcohol dehydrogenase-like protein COG1028	3-oxoacyl-[acyl-carrier-protein] reductase	Short-chain dehydrogenase/reductase SDR	oxidoreductase, short chain dehydrogenase/reductase family protein identified by match to protein family HMM PF00106	Short-chain dehydrogenase/reductase SDR	short-chain dehydrogenase/reductase SDR PFAM: NAD-dependent epimerase/dehydratase; short-chain dehydrogenase/reductase SDR; KR KEGG: aci:ACIAD1976 putative short-chain dehydrogenase	Putative 3-oxoacyl-(Acyl-carrier- protein)reductase transmembrane protein	short-chain dehydrogenase/reductase SDR PFAM: short-chain dehydrogenase/reductase SDR; glucose/ribitol dehydrogenase KEGG: nfa:nfa54610 putative short chain dehydrogenase	short-chain dehydrogenase/reductase SDR PFAM: NAD-dependent epimerase/dehydratase; short-chain dehydrogenase/reductase SDR; KR KEGG: mpa:MAP3692c FabG4	3-oxoacyl-[acyl-carrier protein] reductase FabG4 Detected in the extracellular matrix, the membrane and the cytoplasmic fractions by proteomics cytoplasmic protein involved in the fatty acid biosynthesis pathway (first reduction step) [catalytic activity: (3R)-3- hydroxyacyl-[acyl-carrier protein] + NADP+ = 3-oxoacyl- [acyl-carrier protein] + NADPH]	3-oxoacyl-[acyl-carrier protein] reductase fabG4 Mapped to H37Rv Rv0242c	Probable 3-oxoacyl-[acyl-carrier protein] reductase fabG4	putative short-chain dehydrogenase	short-chain dehydrogenase/reductase SDR PFAM: short-chain dehydrogenase/reductase SDR; KR KEGG: mmc:Mmcs_0240 short-chain dehydrogenase/reductase SDR	putative oxidoreductase, short chain dehydrogenase/reductase family Evidence 3 : Function proposed based on presence of conserved amino acid motif, structural feature or limited homology; Product type e : enzyme	Putative short-chain dehydrogenase	Oxidoreductase, short chain dehydrogenase/reductase family protein	3-oxoacyl-[acyl-carrier-protein] reductase	Oxidoreductase, short chain dehydrogenase/reductase family protein	3-ketoacyl-(Acyl-carrier-protein) reductase	short-chain dehydrogenase/reductase SDR PFAM: short-chain dehydrogenase/reductase SDR; KR KEGG: mmc:Mmcs_0240 short-chain dehydrogenase/reductase SDR	
MYCTU00246	PROBABLE ACETYL-CoA ACYLTRANSFERASE FADA2	identified by sequence similarity; putative; ORF located using Blastx/Glimmer/Genemark acyl-CoA thiolase	Acyl-CoA thiolase	Evidence 3 : Function proposed based on presence of conserved amino acid motif, structural feature or limited homolgy; Product type pe : putative enzyme putative acyl-CoA thiolase	Thiolase family protein	acyl-CoA thiolase	acyl-CoA thiolase	identified by match to protein family HMM PF00108; match to protein family HMM PF02803; match to protein family HMM TIGR01930 thiolase family protein	Thiolase	Acetyl-CoA C-acyltransferase	Thiolase	transcript_id=ENSETET00000009306	acetyl-CoA acyltransferase	Acetyl-CoA C-acyltransferase	acyl-CoA thiolase identified by sequence similarity; putative; ORF located using Blastx/Glimmer/GeneHacker	Acetyl-CoA C-acyltransferase	transcript_id=ENSFCAT00000014938	thiolase	transcript_id=ENSEEUT00000015545	acetyl-CoA acetyltransferase identified by match to protein family HMM PF00108; match to protein family HMM PF02803; match to protein family HMM TIGR01930	Acetyl-CoA acetyltransferases	acetyl-CoA acetyltransferase KEGG: pae:PA4785 probable acyl-CoA thiolase TIGRFAM: acetyl-CoA acetyltransferase PFAM: Thiolase	3-ketoacyl-CoA thiolase	acetyl-CoA acetyltransferases KEGG: pcr:Pcryo_1068 Acetyl-CoA C-acyltransferase TIGRFAM: acetyl-CoA acetyltransferases PFAM: Thiolase	acetyl-CoA acetyltransferases KEGG: mmc:Mmcs_0241 acetyl-CoA C-acyltransferase TIGRFAM: acetyl-CoA acetyltransferases PFAM: Thiolase	acetyl-CoA acyltransferase FadA2 Detected in the membrane fraction by proteomics (2D- LC-MS/MS) Also detected in the cytoplasmic fraction by LCMSMS cytoplasmic protein function unknown, but involved in lipid degradation [catalytic activity: acyl-CoA + acetyl-CoA = CoA + 3- oxoacyl-CoA]	acetyl-CoA acyltransferase fadA2 Mapped to H37Rv Rv0243	Probable acetyl-CoA acyltransferase fadA2	putative acyl-CoA thiolase	
MYCTU00247	Acyl-CoA dehydrogenase	Evidence 2a : Function of homologous gene experimentally demonstrated in an other organism; Product type e : enzyme acyl-CoA dehydrogenase	identified by match to protein family HMM PF00441; match to protein family HMM PF02770 acyl-CoA dehydrogenase family protein	Acyl-CoA dehydrogenase, C-terminal:Acyl-CoA dehydrogenase, central region	putative acyl-CoA dehydrogenase	Acyl-CoA dehydrogenase-like protein	Acyl-CoA dehydrogenase-like protein	acyl-CoA dehydrogenase-like protein	putative acyl-CoA dehydrogenase protein COG1960 Acyl-CoA dehydrogenases	putative acyl-CoA dehydrogenase identified by match to protein family HMM PF00441; match to protein family HMM PF02770	acyl-CoA dehydrogenase domain protein PFAM: acyl-CoA dehydrogenase domain protein; Acyl-CoA dehydrogenase, type 2, C-terminal domain KEGG: sme:SMc02229 putative acyl-CoA dehydrogenase protein	acyl-CoA dehydrogenase domain protein PFAM: acyl-CoA dehydrogenase domain protein KEGG: mpa:MAP3694c FadE5	acyl-CoA dehydrogenase FadE5 Detected in the cytoplasmic fraction by proteomics.  cytoplasmic protein function unknown, but involved in lipid degradation.	acyl-CoA dehydrogenase fadE5 Mapped to H37Rv Rv0244c	Probable acyl-CoA dehydrogenase fadE5	acyl-CoA dehydrogenase domain protein PFAM: acyl-CoA dehydrogenase domain protein KEGG: mmc:Mmcs_0242 acyl-CoA dehydrogenase-like protein	Acyl-CoA dehydrogenase domain protein	Acyl-coA-dehydrogenase	acyl-CoA dehydrogenase Evidence 2b : Function of strongly homologous gene; Product type e : enzyme	Butyryl-CoA dehydrogenase	Acyl-CoA dehydrogenase FadE5	acyl-CoA dehydrogenase domain protein PFAM: acyl-CoA dehydrogenase domain protein KEGG: mmc:Mmcs_0242 acyl-CoA dehydrogenase-like protein	Acyl-CoA dehydrogenase	Acyl-CoA dehydrogenase domain protein	acyl-CoA dehydrogenase domain protein PFAM: acyl-CoA dehydrogenase domain protein KEGG: mva:Mvan_0265 acyl-CoA dehydrogenase domain protein	Putative acyl-CoA dehydrogenase	Acyl-CoA dehydrogenase domain protein	Acyl-CoA dehydrogenase	
MYCTU00248	Oxidoreductase, putative	Flavin reductase-like, FMN-binding protein	NADH-fmn oxidoreductase identified by match to protein family HMM PF01613	flavin reductase domain protein, FMN-binding PFAM: flavin reductase domain protein, FMN-binding KEGG: mmc:Mmcs_0250 flavin reductase-like, FMN-binding protein	oxidoreductase cytoplasmic protein function unknown, probably involved in cellular metabolism.	hypothetical protein similar to oxidoreductase Mapped to H37Rv Rv0245	Putative oxidoreductase	flavin reductase domain protein, FMN-binding PFAM: flavin reductase domain protein, FMN-binding KEGG: mmc:Mmcs_0250 flavin reductase-like, FMN-binding protein	NADH-fmn oxidoreductase	Probable flavin reductase	Putative oxidoreductase	flavin reductase domain protein, FMN-binding PFAM: flavin reductase domain protein, FMN-binding KEGG: mmc:Mmcs_0250 flavin reductase-like, FMN-binding protein	Flavin reductase domain protein FMN-binding	flavin reductase domain protein, FMN-binding PFAM: flavin reductase domain protein, FMN-binding KEGG: mva:Mvan_0279 flavin reductase domain protein, FMN-binding	Flavin reductase domain protein FMN-binding	Oxidoreductase	Putative oxidoreductase	Probable oxidoreductase	Putative oxidoreductase	Flavin reductase domain protein FMN-binding	Flavin reductase family protein	
MYCTU00250	Ferredoxin, 2Fe-2S	Succinate dehydrogenase/fumarate reductase iron-sulfur protein	succinate dehydrogenase and fumarate reductase iron-sulfur protein	succinate dehydrogenase and fumarate reductase iron-sulfur protein TIGRFAM: succinate dehydrogenase and fumarate reductase iron-sulfur protein PFAM: ferredoxin KEGG: mbo:Mb0253c probable succinate dehydrogenase [iron-sulfur subunit] (succinic dehydrogenase)	Succinate dehydrogenase and fumarate reductase iron-sulfur protein	Succinate dehydrogenase and fumarate reductase iron-sulfur protein	Succinate dehydrogenase and fumarate reductase iron-sulfur protein	fumarate reductase iron-sulfur protein identified by match to protein family HMM PF00037; match to protein family HMM PF00111; match to protein family HMM TIGR00384	succinate dehydrogenase identified by match to protein family HMM PF00111; match to protein family HMM TIGR00384	Succinate dehydrogenase and fumarate reductase iron-sulfur protein	succinate dehydrogenase and fumarate reductase iron-sulfur protein TIGRFAM: succinate dehydrogenase and fumarate reductase iron-sulfur protein PFAM: ferredoxin KEGG: nfa:nfa56030 putative succinate dehydrogenase iron-sulfur subunit	succinate dehydrogenase and fumarate reductase iron-sulfur protein TIGRFAM: succinate dehydrogenase and fumarate reductase iron-sulfur protein PFAM: ferredoxin KEGG: mmc:Mmcs_0252 succinate dehydrogenase and fumarate reductase iron-sulfur protein	succinate dehydrogenase and fumarate reductase iron-sulfur protein KEGG: shm:Shewmr7_3620 succinate dehydrogenase and fumarate reductase iron-sulfur protein TIGRFAM: succinate dehydrogenase and fumarate reductase iron-sulfur protein PFAM: 4Fe-4S ferredoxin, iron-sulfur binding domain protein	succinate dehydrogenase (iron-sulfur subunit), SdhB_1 Detected in the membrane fraction by proteomics.  membrane protein involved in interconversion of fumarate and succinate (aerobic respiration) [catalytic activity: succinate + acceptor = fumarate + reduced acceptor]	hypothetical protein similar to succinate dehydrogenase [iron-sulfur subunit] (succinic dehydrogenase) Mapped to H37Rv Rv0247c	Probable succinate dehydrogenase	succinate dehydrogenase and fumarate reductase iron-sulfur protein KEGG: son:SO0399 fumarate reductase iron-sulfur protein TIGRFAM: succinate dehydrogenase and fumarate reductase iron-sulfur protein PFAM: 4Fe-4S ferredoxin, iron-sulfur binding domain protein	succinate dehydrogenase and fumarate reductase iron-sulfur protein TIGRFAM: succinate dehydrogenase and fumarate reductase iron-sulfur protein PFAM: ferredoxin KEGG: mmc:Mmcs_0252 succinate dehydrogenase and fumarate reductase iron-sulfur protein	succinate dehydrogenase and fumarate reductase iron-sulfur protein KEGG: shm:Shewmr7_3620 succinate dehydrogenase and fumarate reductase iron-sulfur protein TIGRFAM: succinate dehydrogenase and fumarate reductase iron-sulfur protein PFAM: 4Fe-4S ferredoxin, iron-sulfur binding domain protein	succinate dehydrogenase and fumarate reductase iron-sulfur protein KEGG: dvu:DVU3263 fumarate reductase, iron-sulfur protein TIGRFAM: succinate dehydrogenase and fumarate reductase iron-sulfur protein PFAM: ferredoxin; 4Fe-4S ferredoxin, iron-sulfur binding domain protein	Succinate dehydrogenase and fumarate reductase iron-sulfur protein	Succinate dehydrogenase	Succinate dehydrogenase iron-sulfur protein	Succinate dehydrogenase	succinate dehydrogenase and fumarate reductase iron-sulfur protein TIGRFAM: succinate dehydrogenase and fumarate reductase iron-sulfur protein PFAM: ferredoxin KEGG: mmc:Mmcs_0252 succinate dehydrogenase and fumarate reductase iron-sulfur protein	Succinate dehydrogenase iron-sulfur protein	Succinate dehydrogenase (ubiquinone) KEGG: son:SO0399 fumarate reductase iron-sulfur protein	Fumarate reductase, iron-sulfur subunit	Succinate dehydrogenase and fumarate reductase iron-sulfur protein	
MYCTU00249	PROBABLE CONSERVED INTEGRAL MEMBRANE PROTEIN	hypothetical protein similar to conserved integral membrane protein Mapped to H37Rv Rv0246	Probable conserved integral membrane protein	Hypothetical protein	Putative conserved integral membrane protein	Major facilitator superfamily MFS_1	Major facilitator superfamily MFS_1	Major facilitator superfamily MFS_1	major facilitator superfamily MFS_1 PFAM: major facilitator superfamily MFS_1 KEGG: rrs:RoseRS_2506 major facilitator superfamily MFS_1	Conserved integral membrane protein	Putative membrane protein	Major facilitator superfamily MFS_1	
MYCTU00251	FAD flavoprotein oxidase, putative	L-aspartate oxidase	Fumarate reductase/succinate dehydrogenase flavoprotein-like	TfrA thiol:fumarate reductase, subunit A	Succinate dehydrogenase	Succinate dehydrogenase PFAM: fumarate reductase/succinate dehydrogenase flavoprotein-like FAD dependent oxidoreductase FAD-dependent pyridine nucleotide-disulphide oxidoreductase KEGG: nfa:nfa56020 putative succinate dehydrogenase flavoprotein subunit	Succinate dehydrogenase	Succinate dehydrogenase	fumarate reductase/succinate dehydrogenase flavoprotein-like protein	succinate dehydrogenase identified by match to protein family HMM PF00890; match to protein family HMM PF01266; match to protein family HMM PF02910; match to protein family HMM PF07992	Succinate dehydrogenase	L-aspartate oxidase PFAM: fumarate reductase/succinate dehydrogenase flavoprotein domain protein; HI0933 family protein; FAD dependent oxidoreductase; FAD-dependent pyridine nucleotide-disulphide oxidoreductase KEGG: gme:Gmet_2911 fumarate reductase/succinate dehydrogenase flavoprotein-like	Succinate dehydrogenase PFAM: fumarate reductase/succinate dehydrogenase flavoprotein domain protein; FAD dependent oxidoreductase KEGG: sco:SCO5107 putative succinate dehydrogenase flavoprotein subunit	Succinate dehydrogenase PFAM: fumarate reductase/succinate dehydrogenase flavoprotein domain protein KEGG: mmc:Mmcs_0253 succinate dehydrogenase	succinate dehydrogenase (iron-sulfur subunit), SdhA_1 Detected in the cytoplamic fraction by LC-MS/MS, and twice in the membrane fraction by LC-MS/MS. cytoplasmic protein involved in interconversion of fumarate and succinate (aerobic respiration) [catalytic activity: succinate + acceptor = fumarate + reduced acceptor]	hypothetical protein similar to succinate dehydrogenase [iron-sulfur subunit] (succinic dehydrogenase) Mapped to H37Rv Rv0248c	Probable succinate dehydrogenase	Succinate dehydrogenase PFAM: fumarate reductase/succinate dehydrogenase flavoprotein domain protein; FAD dependent oxidoreductase; FAD-dependent pyridine nucleotide-disulphide oxidoreductase KEGG: mmc:Mmcs_0253 succinate dehydrogenase	Thiamine-phosphate kinase	fumarate reductase/succinate dehydrogenase flavoprotein domain protein PFAM: fumarate reductase/succinate dehydrogenase flavoprotein domain protein; FAD-dependent pyridine nucleotide-disulphide oxidoreductase KEGG: gme:Gmet_2911 fumarate reductase/succinate dehydrogenase flavoprotein-like	Succinate dehydrogenase flavoprotein subunit	Succinate dehydrogenase flavoprotein subunit	Succinate dehydrogenase	L-aspartate oxidase	Succinate dehydrogenase PFAM: fumarate reductase/succinate dehydrogenase flavoprotein domain protein; FAD dependent oxidoreductase; FAD-dependent pyridine nucleotide-disulphide oxidoreductase KEGG: mmc:Mmcs_0253 succinate dehydrogenase	Fumarate reductase/succinate dehydrogenase flavoprotein, TfrA	Succinate dehydrogenase flavoprotein subunit	L-aspartate oxidase	Succinate dehydrogenase	
MYCTU00252	PROBABLE SUCCINATE DEHYDROGENASE	putative integral membrane protein	integral membrane protein KEGG: sco:SCO5108 integral membrane protein	Putative succinate dehydrogenase	integral membrane protein	Integral membrane protein	conserved hypothetical protein KEGG: sma:SAV3180 hypothetical protein	putative succinate dehydrogenase (membrane anchor subunit) (succinic dehydrogenase) KEGG: mmc:Mmcs_0254 putative succinate dehydrogenase (membrane anchor subunit) (succinic dehydrogenase)	succinate dehydrogenase (membrane anchor subunit) Detected in the membrane fraction by proteomics (LC- MS/MS) membrane protein could be involved in interconversion of fumarate and succinate (aerobic respiration) this hydrophobic component may be required to anchor the catalytic components of the succinate dehydrogenase complex to the cytoplasmic membrane.	hypothetical protein similar to succinate dehydrogenase [membrane anchor subunit] (succinic dehydrogenase) Mapped to H37Rv Rv0249c	Putative succinate dehydrogenase	putative succinate dehydrogenase (membrane anchor subunit) (succinic dehydrogenase) KEGG: mmc:Mmcs_0254 putative succinate dehydrogenase (membrane anchor subunit) (succinic dehydrogenase)	Integral membrane protein	Possible succinate dehydrogenase	Putative succinate dehydrogenase	putative succinate dehydrogenase (membrane anchor subunit) (succinic dehydrogenase) KEGG: mmc:Mmcs_0254 putative succinate dehydrogenase (membrane anchor subunit) (succinic dehydrogenase)	Possible succinate dehydrogenase	Putative uncharacterized protein	putative succinate dehydrogenase (membrane anchor subunit) (succinic dehydrogenase) KEGG: mva:Mvan_0287 putative succinate dehydrogenase (membrane anchor subunit) (succinic dehydrogenase)	Putative uncharacterized protein	Succinate dehydrogenase	Putative succinate dehydrogenase	Hypothetical membrane protein	Putative integral membrane protein	Putative uncharacterized protein	Putative integral membrane protein	putative integral membrane protein KEGG: aba:Acid345_1383 putative integral membrane protein	Putative uncharacterized protein	Integral membrane protein	
MYCTU00253	Putative uncharacterized protein	Hypothetical protein	conserved hypothetical protein	conserved hypothetical protein KEGG: mmc:Mmcs_0255 hypothetical protein	conserved hypothetical protein Mapped to H37Rv Rv0250c	Hypothetical protein BCG_0288c	conserved hypothetical protein KEGG: mmc:Mmcs_0255 hypothetical protein	Hypothetical protein	Putative uncharacterized protein	Putative uncharacterized protein	conserved hypothetical protein KEGG: mmc:Mmcs_0255 hypothetical protein	Hypothetical protein	conserved hypothetical protein KEGG: mkm:Mkms_0265 conserved hypothetical protein	Putative uncharacterized protein	Putative uncharacterized protein	Putative uncharacterized protein	Putative uncharacterized protein	Putative uncharacterized protein	hypothetical protein	Putative uncharacterized protein	
MYCTU00254	HEAT SHOCK PROTEIN HSP	Low molecular weight heat shock protein	Heat shock protein, Hsp20 family	low molecular weight heat shock protein	Heat shock protein, Hsp20 family	heat shock protein, class I identified by match to protein family HMM PF00011	Heat shock protein Hsp20	low molecular weight heat shock protein identified by sequence similarity; putative; ORF located using Blastx/Glimmer/GeneHacker	Heat shock protein Hsp20	small heat shock protein	heat shock protein Hsp20 PFAM: heat shock protein Hsp20 KEGG: rxy:Rxyl_2320 heat shock protein HSP20	Hsp20/alpha crystallin family protein identified by match to protein family HMM PF00011	heat shock protein Hsp20 PFAM: heat shock protein Hsp20 KEGG: dde:Dde_3412 small HspC2 heat shock protein	Putative heat shock protein	heat shock protein Hsp20 PFAM: heat shock protein Hsp20 KEGG: mpa:MAP3701c Hsp	heat shock protein, family identified by match to protein family HMM PF00011	heat shock protein, HSP20 family identified by similarity to SP:Q06823; match to protein family HMM PF00011	heat shock protein Hsp cytoplasmic protein thought to be involved in the initiation step of translation at high temperature. bound to 30S ribosomal subunit. possibly a molecular chaperone.  in M. tuberculosis H37Rv seems to be regulated positively by SigE and negatively by HspR.	heat shock protein hsp (heat-stress-induced ribosome-binding protein A) Mapped to H37Rv Rv0251c	Heat shock protein hsp	heat shock protein Hsp20 PFAM: heat shock protein Hsp20 KEGG: mmc:Mmcs_0257 heat shock protein HSP20	Heat shock protein Hsp20	Molecular chaperone	heat shock protein Hsp20 PFAM: heat shock protein Hsp20 KEGG: mfa:Mfla_1171 heat shock protein HSP20	Hsp20/alpha crystallin family protein	Heat shock protein Hsp	heat shock protein Hsp20 PFAM: heat shock protein Hsp20 KEGG: mmc:Mmcs_0257 heat shock protein HSP20	Heat shock protein HSP20	Heat shock protein Hsp20	
MYCTU00255	PROBABLE NITRITE REDUCTASE [NAD(P)H] LARGE SUBUNIT [FAD FLAVOPROTEIN] NIRB	IPR000103: Pyridine nucleotide-disulphide oxidoreductase, class-II; IPR001100: Pyridine nucleotide-disulphide oxidoreductase, class I; IPR001327: FAD-dependent pyridine nucleotide-disulphide oxidoreductase;IPR005117: Nitrite/sulfite reductase ferredoxin-like half domain;IPR006066: Nitrite and sulfite reductase iron-sulfur/siroheme-binding site;IPR006067: Nitrite and sulphite reductase 4Fe-4S domain;IPR007419: BFD-like [2Fe-2S]-binding domain nitrite reductase, large subunit	similar to Salmonella typhi CT18 nitrite reductase large subunit nitrite reductase large subunit	Nitrite reductase	Evidence 2a : Function of homologous gene experimentally demonstrated in an other organism; Product type e : enzyme nitrite reductase, large subunit, nucleotide-and Fe/S-cluster binding	nitrite reductase [NAD(P)H] large subunit	Nitrite reductase	Nitrite reductase large subunit	similar to nitrite reductase (GI:19577345) (Aspergillus fumigatus); go_function: nitrite reductase (NO-forming) activity [goid 0050421]; go_process: nitrate assimilation [goid 0042128] nitrite reductase	identified by similarity to SP:P08201; match to protein family HMM PF00070; match to protein family HMM PF01077; match to protein family HMM PF03460; match to protein family HMM PF04324; match to protein family HMM PF07992; match to protein family HMM TIGR02374 nitrite reductase [NAD(P)H], large subunit	BFD-like (2Fe-2S)-binding region	FAD-dependent pyridine nucleotide-disulphide oxidoreductase:Nitrite/sulfite reductase, hemoprotein beta-component, ferrodoxin-like:Nitrite and sulphite reductase 4Fe-4S region:BFD-like [2Fe-2S]-binding region	Code: C; COG: COG1251 nitrite reductase (NAD(P)H) subunit	Nitrite reductase (NAD(P)H)subunit	Code: C; COG: COG1251 nitrite reductase (NAD(P)H) subunit	Nitrite reductase (NAD(P)H) large subunit, NirB	Nitrite reductase (NAD(P)H) large subunit, NirB	Nitrite reductase (NAD(P)H) large subunit, NirB	nitrite reductase (NAD(P)H), large subunit	Code: C; COG: COG1251 nitrite reductase (NAD(P)H) subunit	Nitrite reductase (NAD(P)H) large subunit, NirB	nitrite reductase (NAD(P)H), large subunit identified by match to protein family HMM PF00070; match to protein family HMM PF01077; match to protein family HMM PF03460; match to protein family HMM PF04324; match to protein family HMM PF07992; match to protein family HMM TIGR02374	Nitrite reductase [NAD(P)H] large subunit	Nitrite reductase (NAD(P)H) large subunit, NirB	Nitrite reductase	Nitrite reductase	putative NAD(P)H-nitrite reductase, large subunit	FAD-dependent pyridine nucleotide-disulphide oxidoreductase	Nitrite reductase (NAD(P)H) large subunit, NirB	
MYCTU00256	PROBABLE NITRITE REDUCTASE [NAD(P)H] SMALL SUBUNIT NIRD	nitrite reductase, small subunit	similar to Salmonella typhi CT18 nitrite reductase (NAD(P)H) small subunit nitrite reductase (NAD(P)H) small subunit	Nitrite reductase	nitrite reductase [NAD(P)H] small subunit	Nitrite reductase	Nitrite reductase [NAD(P)H] small subunit	nirD, RSp1221; probable nitrite reductase NADPH (small subunit) oxidoreductase protein	Code: PR; COG: COG2146 nitrite reductase (NAD(P)H) subunit	Code: PR; COG: COG2146 nitrite reductase (NAD(P)H) subunit	Nitrite reductase (NAD(P)H) large subunit, NirD	Nitrite reductase (NAD(P)H) large subunit, NirD	Nitrite reductase (NAD(P)H) large subunit, NirD	Nitrite reductase (NAD(P)H), small subunit	Code: PR; COG: COG2146 nitrite reductase (NAD(P)H) subunit	Nitrite reductase (NAD(P)H) large subunit, NirD	Nitrite reductase (NAD(P)H) large subunit, NirD	nitrite reductase (NAD(P)H), small subunit identified by match to protein family HMM PF00355; match to protein family HMM TIGR02378	Nitrite reductase [NAD(P)H] small subunit	Nitrite reductase (NAD(P)H) large subunit, NirD	Nitrite reductase, small subunit	Nitrite reductase (NAD	putative nitrite reductase NADPH	putative nitrate reductase (electron transfer subunit) AND putative nitrite reductase (small subunit)	Nitrite reductase (NAD(P)H) large subunit, NirD	Nitrite reductase (NAD(P)H), small subunit	Nitrite reductase (NAD(P)H) large subunit, NirD	Nitrite reductase (NAD(P)H) large subunit, NirD	Nitrite reductase (NAD(P)H), small subunit	
MYCTU00257	Cobinamide kinase/cobinamide phosphate guanylyltransferase	bifunctional IPR003203: Cobalbumin biosynthesis enzyme cobinamide kinase/cobinamide phosphate guanylyltransferase	similar to Salmonella typhi CT18 cobinamide kinase and guanylyltransferase cobinamide kinase and guanylyltransferase	similar to BR1308, cobinamide kinase/cobinamide phosphate guanylyltransferase CobU, cobinamide kinase/cobinamide phosphate guanylyltransferase	Adenosyl cobinamide kinase	Citation: O'Toole and Escalante-Semerena (1995) J.  Biol. Chem. 270(40):23560-23569; Thomas et al. (2000) J.  Biol. Chem. 275(36):27576-275 putative cobinamide kinase	identified by match to protein family HMM PF02283 cobinamide kinase/cobinamide phosphate guanylyltransferase	Bifunctional cobalamin biosynthesis protein CobU	Similar to Pseudomonas denitrificans bifunctional cobalamin biosynthesis protein CobP [includes: cobinamide kinase; cobinamide phosphate guanylyltransferase] SWALL:COBP_PSEDE (SWALL:P29931) (173 aa) fasta scores: E(): 6e-20, 39.64% id in 169 aa, and to Brucella suis cobinamide kinase/cobinamide phosphate guanylyltransferase CobU or BR1308 SWALL:Q8G008 (EMBL:AE014428) (173 aa) fasta scores: E(): 6.4e-22, 40.23% id in 169 aa bifunctional cobalamin biosynthesis protein	Cobinamide kinase	Bifunctional adenosylcobalamin biosynthesis protein cobU	cobinamide kinase	adenosyl cobinamide kinase/adenosyl cobinamide phosphate guanylyltransferase	identified by similarity to SP:P29931; match to protein family HMM PF02283 bifunctional cobalamin biosynthesis protein CobP	identified by match to protein family HMM PF02283 cobinamide kinase/cobinamide phosphate guanylyltransferase	identified by similarity to SP:P46886 cobinamide kinase/cobinamide phosphate guanylyltransferase	identified by match to protein family HMM PF02283 cobinamide kinase/cobinamide phosphate guanylyltransferase	Cobalbumin biosynthesis enzyme	Cobalbumin biosynthesis enzyme	Cobalbumin biosynthesis enzyme	Putative cobinamide kinase	Code: H; COG: COG2087 cobinamide kinase/cobinamide phosphate guanylyltransferase	cobinamide kinase	ATP/GTP-binding site motif A (P-loop):Cobalbumin biosynthesis enzyme	identified by similarity to SP:P29931; match to protein family HMM PF02283 cobalamin biosynthesis protein CobP	Cobalamin biosynthesis protein, CobP-like	Evidence 2b : Function of strongly homologous gene; PubMedId : 10869342; Product type e : enzyme bifunctional adenosylcobalamin biosynthesis protein cobU [Includes: Adenosylcobinamide kinase ; Adenosylcobinamide-phosphate guanylyltransferase ]	Possible adenosyl cobinamide kinase/ cobinamide phosphate guanylyltransferase	Adenosylcobinamide kinase	
MYCTU00258	Cobyric acid synthase	Cobyric acid synthase/cobinamide kinase	synthesis of vitamin B12 adenosyl cobalamide precursor	similar to Salmonella typhi CT18 putative cobyric acid synthase putative cobyric acid synthase	similar to BR1311, cobyric acid synthase CobQ CobQ, cobyric acid synthase CobQ	Cobyric acid synthase	Citation: Blanche et al. (1991) J. Bacteriol.  173:6046-6051 Cobyric acid synthase CobB	cobyrinic acid A,C-diamide synthase	identified by match to protein family HMM PF01656; match to protein family HMM TIGR00313 cobyric acid synthase CobQ	Evidence 1 : Function experimentally demonstrated in the studied organism; PubMedId : 9074511; Product type e : enzyme cobyric acid synthase	Cobyric acid synthase	cobyric acid synthase	Similar to Salmonella typhimurium cobyric acid synthase CbiP or STM2019 SWALL:CBIP_SALTY (SWALL:Q05597) (506 aa) fasta scores: E(): 5.5e-71, 46.5% id in 501 aa, and to Clostridium perfringens cobyric acid synthase CbiP or CPE1045 SWALL:Q8XLJ6 (EMBL:AP003189) (487 aa) fasta scores: E(): 7.3e-72, 42.65% id in 490 aa cobyric acid synthase	Cobyric acid synthase	cobyric acid synthase	identified by match to protein family HMM PF01656; match to protein family HMM PF07685; match to protein family HMM TIGR00313 cobyric acid synthase CobQ	Cobyric acid synthase	identified by match to protein family HMM PF01656; match to protein family HMM PF07685; match to protein family HMM TIGR00313 cobyric acid synthase CobQ	identified by match to protein family HMM TIGR00313 cobyric acid synthase CobQ	identified by match to protein family HMM PF01656; match to protein family HMM PF07685; match to protein family HMM TIGR00313 cobyric acid synthase CobQ	Cobyric acid synthase CobQ	Cobyric acid synthase CobQ	Cobyric acid synthase CobQ	cobyric acid synthase CobQ	cobyric acid synthase (EC 6.3.1.-)	Cobyric acid synthase CobQ	cobyric acid synthase CobQ	Cobyrinic acid a,c-diamide synthase:Cobyric acid synthase CobQ	identified by match to protein family HMM PF01656; match to protein family HMM PF07685; match to protein family HMM TIGR00313 cobyric acid synthase CobQ	
MYCTU00259	Uncharacterized PPE family protein PPE2	PPE family protein identified by match to protein family HMM PF00823	PPE family protein Mapped to H37Rv Rv0256c	PPE family protein	PPE family protein	PPE family protein	PPE-family protein	
MYCTU00261	Putative uncharacterized protein	conserved hypothetical protein	conserved hypothetical protein	conserved hypothetical protein Mapped to H37Rv Rv0258c	Hypothetical protein BCG_0296c	Putative uncharacterized protein	Putative uncharacterized protein	
MYCTU00262	Putative uncharacterized protein	Cobalamin (Vitamin B12) biosynthesis CbiX protein	sirohydrochlorin cobaltochelatase, putative identified by match to protein family HMM PF01903	cobalamin (vitamin B12) biosynthesis CbiX protein PFAM: cobalamin (vitamin B12) biosynthesis CbiX protein KEGG: sco:SCO2471 secreted protein	cobalamin (vitamin B12) biosynthesis CbiX protein PFAM: cobalamin (vitamin B12) biosynthesis CbiX protein KEGG: mmc:Mmcs_0262 cobalamin (vitamin B12) biosynthesis CbiX protein	conserved hypothetical protein cytoplasmic protein	conserved hypothetical protein Mapped to H37Rv Rv0259c	Hypothetical protein BCG_0297c	cobalamin (vitamin B12) biosynthesis CbiX protein PFAM: cobalamin (vitamin B12) biosynthesis CbiX protein KEGG: mmc:Mmcs_0262 cobalamin (vitamin B12) biosynthesis CbiX protein	Secreted protein	Putative uncharacterized protein	Putative cbiX family protein	Putative uncharacterized protein	cobalamin (vitamin B12) biosynthesis CbiX protein PFAM: cobalamin (vitamin B12) biosynthesis CbiX protein KEGG: mmc:Mmcs_0262 cobalamin (vitamin B12) biosynthesis CbiX protein	Chalcone/stilbene synthase family protein	Sirohydrochlorin cobaltochelatase	Cobalamin (Vitamin B12) biosynthesis CbiX protein	cobalamin (vitamin B12) biosynthesis CbiX protein PFAM: cobalamin (vitamin B12) biosynthesis CbiX protein KEGG: mva:Mvan_0300 cobalamin (vitamin B12) biosynthesis CbiX protein	Putative uncharacterized protein	Putative uncharacterized protein	Putative uncharacterized protein	Cobalamin (Vitamin B12) biosynthesis CbiX protein	Putative uncharacterized protein	Putative uncharacterized protein	Cobalamin (Vitamin B12) biosynthesis CbiX protein	Cobalamin (Vitamin B12) biosynthesis CbiX protein	cobalamin (vitamin B12) biosynthesis CbiX protein PFAM: cobalamin (vitamin B12) biosynthesis CbiX protein; KEGG: rso:RS03744 putative transmembrane protein	Cobalamin (Vitamin B12) biosynthesis CbiX protein	Putative uncharacterized protein	
MYCTU00263	POSIBLE TRANSCRIPTIONAL REGULATORY PROTEIN	Molecular Function: uroporphyrinogen-III synthase activity (GO:0004852), Biological Process: porphyrin biosynthesis (GO:0006779), Biological Process: heme biosynthesis (GO:0006783) Putative Uroporphyrinogen III synthase YjjA	uroporphyrinogen-III synthase	Probable uroporphyrinogen-III synthase	Uroporphyrinogen III synthase HEM4	Uroporphyrinogen III synthase HEM4	Uroporphyrinogen III synthase HEM4	Uroporphyrinogen III synthase HEM4	Uroporphyrinogen III synthase HEM4	Uroporphyrinogen III synthase HEM4	uroporphyrinogen-III synthetase identified by match to protein family HMM PF00486; match to protein family HMM PF02602	Uroporphyrinogen III synthase HEM4	Uroporphyrinogen III synthase HEM4 PFAM: transcriptional regulator domain protein; Uroporphyrinogen III synthase HEM4 KEGG: sco:SCO2958 uroporphyrinogen-III synthetase	Uroporphyrinogen III synthase HEM4 PFAM: Uroporphyrinogen III synthase HEM4 KEGG: fra:Francci3_0793 uroporphyrinogen III synthase HEM4	Uroporphyrinogen III synthase HEM4 PFAM: transcriptional regulator domain protein; Uroporphyrinogen III synthase HEM4 KEGG: mmc:Mmcs_0263 uroporphyrinogen III synthase HEM4	Uroporphyrinogen III synthase HEM4 PFAM: Uroporphyrinogen III synthase HEM4 KEGG: rpc:RPC_4165 uroporphyrinogen III synthase HEM4	transcriptional regulatory protein Detected in the cytoplasmic fraction by 2D-LC- MS/MS. cytoplasmic protein could be involved in transcriptional mechanism.	posible transcriptional regulatory protein Mapped to H37Rv Rv0260c	Posible transcriptional regulatory protein	Uroporphyrinogen III synthase HEM4 PFAM: transcriptional regulator domain protein; Uroporphyrinogen III synthase HEM4 KEGG: mmc:Mmcs_0263 uroporphyrinogen III synthase HEM4	Putative uroporphyrinogen-III synthase	Uroporphyrinogen-III synthase/methyltransferase	Putative uroporphyrinogen-III synthase	Uroporphyrinogen-III synthase	Uroporphyrinogen-III synthetase	putative transcriptional regulator Evidence 3 : Function proposed based on presence of conserved amino acid motif, structural feature or limited homology; Product type e : enzyme	Possible transcriptional regulator	Uroporphyrinogen-III synthase domain protein	Uroporphyrinogen III synthase HEM4	
MYCTU00264	Nitrite extrusion protein	major facilitator superfamily MFS_1	Major facilitator superfamily MFS_1	transporter, major facilitator family protein identified by match to protein family HMM PF07690	integral membrane nitrite extrusion protein narK3 (nitrite facilitator) Mapped to H37Rv Rv0261c	Probable integral membrane nitrite extrusion protein narK3	major facilitator superfamily MFS_1 PFAM: major facilitator superfamily MFS_1 KEGG: mmc:Mmcs_0264 major facilitator superfamily MFS_1	Nitrite extrusion protein	Nitrite extrusion protein Evidence 2b : Function of strongly homologous gene; Product type t : transporter	Nitrite extrusion protein	Integral membrane nitrite extrusion protein NarK3	major facilitator superfamily MFS_1 PFAM: major facilitator superfamily MFS_1 KEGG: mmc:Mmcs_0264 major facilitator superfamily MFS_1	Nitrite extrusion protein	nitrite extrusion protein KEGG: rha:RHA1_ro06365 nitrite extrusion protein	Putative nitrate extrusion protein	Major facilitator superfamily MFS_1	Integral membrane nitrite extrusion protein NarK3_2	Probable integral membrane nitrite extrusion protein NarK3	Putative nitrite/nitrate transporter	Probable nitrite/nitrate transporter	Putative nitrate extrusion protein	Major facilitator superfamily MFS_1	Major facilitator superfamily MFS_1	
MYCTU00265	Aminoglycoside 2'-N-acetyltransferase	GCN5-related N-acetyltransferase	GCN5-related N-acetyltransferase	GCN5-related N-acetyltransferase PFAM: GCN5-related N-acetyltransferase KEGG: mmc:Mmcs_0265 GCN5-related N-acetyltransferase	aminoglycoside 2'-N-acetyltransferase Aac Detected in the membrane fraction by proteomics (LC- MS/MS) membrane protein confers resistance to aminoglycosides (gentamicin, tobramycin, dibekacin, netilmicin, and 6'-N- ethylnetilmicin)	aminoglycoside 2-N-acetyltransferase aac Mapped to H37Rv Rv0262c	Aminoglycoside 2'-n-acetyltransferase aac	GCN5-related N-acetyltransferase PFAM: GCN5-related N-acetyltransferase KEGG: mmc:Mmcs_0265 GCN5-related N-acetyltransferase	Aminoglycoside 2'-N-acetyltransferase	Aminoglycoside 2-N-acetyltransferase	GCN5-related N-acetyltransferase PFAM: GCN5-related N-acetyltransferase KEGG: mmc:Mmcs_0265 GCN5-related N-acetyltransferase	GCN5-related N-acetyltransferase PFAM: GCN5-related N-acetyltransferase KEGG: mva:Mvan_0302 GCN5-related N-acetyltransferase	Putative aminoglycoside 2-N-acetyltransferase	GCN5-related N-acetyltransferase PFAM: GCN5-related N-acetyltransferase KEGG: probable aminoglycoside 2-N-acetyltransferase	Aminoglycoside 2'-N-acetyltransferase Aac	GCN5-related N-acetyltransferase	Aminoglycoside 2'-N-acetyltransferase	Aminoglycoside 2'-N-acetyltransferase	GCN5-related N-acetyltransferase	
MYCTU00266	Putative uncharacterized protein	InterProMatches:IPR010018; antagonist of KipI KipA	regulator of kinase autophosphorylation inhibitor	Urea amidolyase-related protein	Allophanate hydrolase subunit 2	Putative carboxylase	Allophanate hydrolase subunit 2	Allophanate hydrolase, subunit 2	identified by match to protein family HMM PF02626; match to protein family HMM TIGR00724 urea amidolyase-related protein	Allophanate hydrolase subunit 2	Code: E; COG: COG1984 putative carboxylase	similar to gi|57285740|gb|AAW37834.1| [Staphylococcus aureus subsp. aureus COL], percent identity 77 in 334 aa, BLASTP E(): e-154 putative allophanate hydrolase subunit 2	Evidence 2b : Function of strongly homologous gene; PubMedId : 15090492; Product type e : enzyme putative allophanate hydrolase	Code: E; COG: COG1984 putative carboxylase	histidine kinase inhibitor antagonist Also similar to BAV3297 (36.8 38d)	allophanate hydrolase subunit 2	Allophanate hydrolase subunit 2	Allophanate hydrolase	Allophanate hydrolase subunit 2	Allophanate hydrolase subunit 2	Code: E; COG: COG1984 putative carboxylase	Allophanate hydrolase subunit 2	Allophanate hydrolase subunit 2 PFAM: Allophanate hydrolase subunit 2: (1.1e-27) KEGG: sil:SPO3660 urea amidolyase, homolog, ev=1e-100, 58% identity	Allophanate hydrolase subunit 2	urea amidolyase homolog identified by match to protein family HMM PF02626; match to protein family HMM TIGR00724	hypothetical conserved protein Similar to AGR_L_1174p [Agrobacterium tumefaciens], urea amidolyase-related protein PSPTO2919 [Pseudomonassyringae pv. tomato str. DC3000] and putative carboxylaseybgK [Escherichia coli K12] Similar to swissprot:Q8U823 Putative location:bacterial inner membrane Psort-Score: 0.1150	Putative uncharacterized protein	Allophanate hydrolase subunit 2	Allophanate hydrolase subunit 2	
MYCTU00267	Putative uncharacterized protein	putative carboxylase	similar to Salmonella typhi CT18 conserved hypothetical protein conserved hypothetical protein	Hypothetical protein	Allophanate hydrolase, subunit 1	Similar to Q8NW92 Hypothetical protein MW1559 from Staphylococcus aureus (244 aa). FASTA: opt: 350 Z-score: 439.8 E(): 1.2e-16 Smith-Waterman score: 350; 38.012 identity in 171 aa overlap. Contains an in-frame stop codon after aa 14 ORF ftt0224c pseudo conserved hypothetical protein, pseudogene	Allophanate hydrolase subunit 1	Putative carboxylase	Hypothetical protein	hypothetical protein, similar to allophanate hydrolase subunit 1	identified by match to protein family HMM PF02682 allophanate hydrolase subunit 1 superfamily	Conserved hypothetical protein	Similar to Bacillus halodurans hypothetical protein BH1817 TR:Q9KBV7 (EMBL:AP001513) (225 aa) fasta scores: E(): 1.5e-34, 43.243% id in 222 aa, and to Campylobacter jejuni hypothetical protein CJ1542 TR:Q9PMC7 (EMBL:AL139078) (246 aa) fasta scores: E(): 1.5e-31, 42.672% id in 232 aa conserved hypothetical protein	conserved hypothetical protein	Conserved hypothetical protein	Code: E; COG: COG2049 putative carboxylase	Possible allophanate hydrolase subunit 1 conserved hypothetical protein	Code: E; COG: COG2049 putative carboxylase	Allophanate hydrolase subunit 1	histidine kinase inhibitor Also similar to BAV3298 (28.6 38d).	Conserved hypothetical protein	conserved hypothetical protein	Allophanate hydrolase subunit 1	Allophanate hydrolase subunit 1	Allophanate hydrolase subunit 1	conserved hypothetical protein	Code: E; COG: COG2049 putative carboxylase	putative kinase inhibitor similarity:fasta; with=UniProt:KIPI_BACSU (EMBL:BSMTLA); Bacillus subtilis.; kipI; Kinase A inhibitor (Sporulation inhibitor kipI).; length=240; id 37.004; 227 aa overlap; query 18-231; subject 10-234 similarity:fasta; with=UniProt:Q5KZV1_GEOKA (EMBL:BA000043); Geobacillus kaustophilus.; Hypothetical conserved protein.; length=224; id 39.726; 219 aa overlap; query 17-229; subject 3-216	conserved hypothetical protein TIGRFAM: conserved hypothetical protein: (1.6e-35) PFAM: Allophanate hydrolase subunit 1: (1.7e-39) KEGG: bcl:ABC3773 hypothetical protein, ev=1e-34, 40% identity	
MYCTU00268	ABC transporter, periplasmic substrate-binding protein	Biological Process: metabolism (GO:0008152), Molecular Function: transferase activity (GO:0016740) putative transferase	Twin-arginine translocation pathway signal precursor	Periplasmic binding protein identified by match to protein family HMM PF01497	periplasmic binding protein PFAM: periplasmic binding protein KEGG: mmc:Mmcs_0270 twin-arginine translocation pathway signal	periplasmic iron-transport lipoprotein Detected in the membrane fraction by proteomics (LC- MS/MS) membrane protein thought to be involved in iron transport across the membrane (import)	hypothetical protein similar to periplasmic iron-transport lipoprotein Mapped to H37Rv Rv0265c	Probable periplasmic iron-transport lipoprotein	periplasmic binding protein PFAM: periplasmic binding protein KEGG: mmc:Mmcs_0270 twin-arginine translocation pathway signal	Periplasmic binding protein	putative ABC-type Fe3+-siderophores transport system Evidence 3 : Function proposed based on presence of conserved amino acid motif, structural feature or limited homology; Product type t : transporter	Iron ABC transporter substrate-binding protein	periplasmic binding protein PFAM: periplasmic binding protein KEGG: mmc:Mmcs_0270 twin-arginine translocation pathway signal	periplasmic binding protein PFAM: periplasmic binding protein KEGG: mva:Mvan_0308 periplasmic binding protein	Putative iron uptake ABC transporter substrate- binding protein	Periplasmic iron-transport lipoprotein	Putative ABC transporter, periplasmic substrate- binding	pseudo	Periplasmic binding protein	ABC-type Fe3+-hydroxamate transport system, periplasmic component	Periplasmic binding protein	Periplasmic binding protein	Putative periplasmic iron-transport lipoprotein	
MYCTU00269	PROBABLE 5-OXOPROLINASE OPLA	similar to BRA0681, hydantoinase/oxoprolinase family protein hydantoinase/oxoprolinase family protein	Hydantoinase/oxoprolinase:Hydantoinase B/oxoprolinase	, predicted protein, len = 1345 aa, probably putative 5-oxoprolinase; predicted pI = 6.3198; good similarity to Q8T5H1, putative 5-oxoprolinase in many organisms including Q8T5H1, putative 5-oxoprolinase in Anopheles gambiae, contains a hydantoinase/oxoprolinase N-terminal region, a central hydantoinase/oxoprolinase domain and a hydantoinase B/oxoprolinase domain innthe C-terminal region putative 5-oxoprolinase, putative	go_component: cytoplasm [goid 0005737]; go_function: 5-oxoprolinase (ATP-hydrolyzing) activity [goid 0017168] 5-oxo-L-prolinase, putative	Hydantoinase/oxoprolinase:Hydantoinase B/oxoprolinase	5-oxoprolinase (ATP-hydrolyzing)	5-oxoprolinase (ATP-hydrolyzing)	5-oxoprolinase (ATP-hydrolyzing)	5-oxoprolinase (ATP-hydrolyzing)	5-oxoprolinase (ATP-hydrolysing) [Source:HGNC Symbol;Acc:8149]	5-oxoprolinase (ATP-hydrolyzing)	N-methylhydantoinase A/acetone carboxylase, beta subunit COG0145	putative hydantoin utilization protein A similarity:fasta; with=UniProt:HYUA_PSESN (EMBL:PP671HYU); Pseudomonas sp. (strain NS671).; hyuA; Hydantoin utilization protein A (ORF2).; length=690; id 29.745; 706 aa overlap; query 8-690; subject 4-687 similarity:fasta; with=UniProt:P95223_MYCTU (EMBL:BX842572); Mycobacterium tuberculosis.; oplA; PROBABLE 5-OXOPROLINASE OPLA (5-OXO-L-PROLINASE) (PYROGLUTAMASE) (5- OPASE) (EC 3.5.2.9).; length=1209; id 55.420; 1227 aa overlap; query 1-1214; subject 1-1202	transcript_id=ENSETET00000017019	5-oxoprolinase (ATP-hydrolyzing)	probable N-methylhydantoinase (ATP-hydrolyzing)/5-oxoprolinase protein Similar to mlr1573 [Mesorhizobium loti] Similar to swissprot:Q98K99 Putative location:bacterial cytoplasm Psort-Score: 0.2883; go_function: hydrolase activity [goid 0016787]; go_function: catalytic activity [goid 0003824]	transcript_id=ENSGACT00000003337	5-oxoprolinase (ATP-hydrolyzing)	5-oxoprolinase	Hydantoinase/oxoprolinase:Hydantoinase B/oxoprolinase	5-oxoprolinase	transcript_id=ENSFCAT00000011546	hydantoinase/oxoprolinase COG0145 N-methylhydantoinase A/acetone carboxylase, beta subunit	5-oxoprolinase (ATP-hydrolyzing)	5-oxoprolinase (ATP-hydrolyzing) PFAM: Hydantoinase/oxoprolinase; Hydantoinase B/oxoprolinase; Hydantoinaseoxoprolinase domain protein KEGG: bur:Bcep18194_B2574 5-oxoprolinase (ATP-hydrolyzing)	transcript_id=ENSEEUT00000001092	
MYCTU00270	Nitrite extrusion protein	Nitrate/nitrite antiporter	Nitrate transporter	Code: P; COG: COG2223 nitrite extrusion protein	Nitrate transporter	Nitrate/nitrite transporter COG2223	Code: P; COG: COG2223 nitrite extrusion protein	nitrate/nitrite transporter NarK identified by match to protein family HMM PF07690; match to protein family HMM TIGR00886	Nitrite transporter precursor	Nitrate/nitrite transporter	nitrate/nitrite transporter similarity to COG2223 Nitrate/nitrite transporter(Evalue: 1E-146)	Nitrate transporter	nitrate/nitrite antiporter	nitrite transporter identified by match to protein family HMM PF07690; match to protein family HMM TIGR00886	nitrite transporter TIGRFAM: nitrite transporter KEGG: gme:Gmet_0334 nitrate transporter	Major facilitator superfamily MFS_1	nitrate/nitrite antiporter KEGG: aeh:Mlg_1004 nitrate/nitrite antiporter	nitrite extrusion protein	Nitrate/nitrite antiporter precursor	major facilitator superfamily MFS_1 PFAM: major facilitator superfamily MFS_1 KEGG: nfa:nfa45650 putative nitrite extrusion protein	nitrite transporter TIGRFAM: nitrite transporter PFAM: major facilitator superfamily MFS_1 KEGG: mpa:MAP3712 nitrite extrusion protein	nitrate/nitrite transporter NarK identified by match to protein family HMM PF07690; match to protein family HMM TIGR00886	Nitrite extrusion protein	integral membrane nitrite extrusion protein NarU membrane protein involved in excretion of nitrite produced by the dissimilatory reduction of nitrate.  responsible for the translocation of the substrate across the membrane.	integral membrane nitrite extrusion protein narU (nitrite facilitator) Mapped to H37Rv Rv0267	Putative integral membrane nitrite extrusion protein narU	Nitrite extrusion protein	nitrite extrusion protein	Nitrite transporter precursor	
MYCTU00271	Putative uncharacterized protein	hypothetical protein Mapped to H37Rv Rv0268c	Hypothetical protein BCG_0306c	Putative uncharacterized protein	
MYCTU00272	Putative uncharacterized protein	pseudo Similar to C-terminus from codon 550 of Rhizobium sp. ATP-dependent DNA ligase SWALL:Q6W1H3 (EMBL:AY316747) (850 aa) similarity:fasta; SWALL:Q6W1H3 (EMBL:AY316747); Rhizobium sp.; ATP-dependent DNA ligase; length 850 aa; 289 aa overlap; query 3-291 aa; subject 553-839 aa putative ATP-dependent DNA ligase, pseudogene	Hypothetical protein	Hypothetical protein	conserved hypothetical protein	conserved hypothetical protein KEGG: mes:Meso_1301 hypothetical protein	conserved hypothetical protein	conserved hypothetical protein KEGG: mpa:MAP3713c hypothetical protein	conserved hypothetical protein KEGG: mmc:Mmcs_0360 hypothetical protein	conserved protein cytoplasmic protein	conserved hypothetical protein Mapped to H37Rv Rv0269c	Hypothetical protein BCG_0307c	Hypothetical protein	DNA primase, small subunit PFAM: DNA primase, small subunit KEGG: mmc:Mmcs_0360 hypothetical protein	conserved hypothetical protein KEGG: sme:SMc03959 hypothetical protein	Hypothetical protein	Possible DNA ligase (ATP), C-terminal	Hypothetical protein	Putative uncharacterized protein	conserved hypothetical protein KEGG: mmc:Mmcs_0360 hypothetical protein	DNA primase small subunit	DNA primase small subunit	DNA primase small subunit	DNA primase, small subunit PFAM: DNA primase, small subunit KEGG: mva:Mvan_0396 conserved hypothetical protein	DNA primase, small subunit	Predicted eukaryotic-type DNA primase	Conserved protein	Putative DNA ligase protein	Putative uncharacterized protein	
MYCTU00273	PROBABLE FATTY-ACID-CoA LIGASE FADD2	AMP-dependent synthetase and ligase	acyl-CoA synthase identified by match to protein family HMM PF00501	AMP-dependent synthetase and ligase PFAM: AMP-dependent synthetase and ligase KEGG: mmc:Mmcs_0361 AMP-dependent synthetase and ligase	fatty-acid-CoA ligase FadD2 Detected in the membrane fraction by proteomics (LC- MS/MS) Also detected in the cytoplasmic fraction by proteomics. cytoplasmic protein function unknown, but involved in lipid degradation.	fatty-acid-CoA ligase fadD2 Mapped to H37Rv Rv0270	Probable fatty-acid-CoA ligase fadD2	AMP-dependent synthetase and ligase PFAM: AMP-dependent synthetase and ligase KEGG: mmc:Mmcs_0361 AMP-dependent synthetase and ligase	Acyl-CoA synthase	Fatty-acid-CoA ligase FadD2	AMP-dependent synthetase and ligase PFAM: AMP-dependent synthetase and ligase KEGG: mmc:Mmcs_0361 AMP-dependent synthetase and ligase	AMP-dependent synthetase and ligase PFAM: AMP-dependent synthetase and ligase KEGG: mva:Mvan_0397 AMP-dependent synthetase and ligase	Fatty-acid-CoA ligase FadD2	Putative uncharacterized protein	Acyl-CoA synthetase	Probable fatty-acid-CoA synthetase FadD	Acyl-CoA synthase	conserved hypothetical protein	
MYCTU00274	Acyl-CoA dehydrogenase, putative	Acyl-CoA dehydrogenase-like protein	putative acyl-CoA dehydrogenase identified by match to protein family HMM PF00441; match to protein family HMM PF02770; match to protein family HMM PF08028	acyl-CoA dehydrogenase domain protein PFAM: acyl-CoA dehydrogenase domain protein KEGG: mmc:Mmcs_0366 acyl-CoA dehydrogenase-like protein	acyl-CoA dehydrogenase FadE6 cytoplasmic protein function unknown, but involved in lipid degradation.	acyl-CoA dehydrogenase fadE6 Mapped to H37Rv Rv0271c	Probable acyl-CoA dehydrogenase fadE6	acyl-CoA dehydrogenase domain protein PFAM: acyl-CoA dehydrogenase domain protein KEGG: mmc:Mmcs_0366 acyl-CoA dehydrogenase-like protein	Putative acyl-CoA dehydrogenase	Probable acyl-CoA dehydrogenase	Acyl-CoA dehydrogenase FadE6	acyl-CoA dehydrogenase domain protein PFAM: acyl-CoA dehydrogenase domain protein KEGG: mmc:Mmcs_0366 acyl-CoA dehydrogenase-like protein	acyl-CoA dehydrogenase domain protein PFAM: acyl-CoA dehydrogenase domain protein; Acyl-CoA dehydrogenase, type 2, C-terminal domain KEGG: mva:Mvan_0403 acyl-CoA dehydrogenase domain protein	Acyl-CoA dehydrogenase FadE6	Probable acyl-CoA dehydrogenase FadE	Putative acyl-CoA dehydrogenase	Putative uncharacterized protein	
MYCTU00275	Putative uncharacterized protein	conserved hypothetical protein	conserved hypothetical protein	conserved hypothetical protein	Hypothetical protein	conserved hypothetical protein KEGG: mpa:MAP3717c hypothetical protein	conserved protein Detected in the membrane fraction by proteomics (LC- MS/MS) membrane protein	hypothetical protein Mapped to H37Rv Rv0272c	Hypothetical protein BCG_0310c	Hypothetical protein	Putative uncharacterized protein	Putative uncharacterized protein	conserved hypothetical protein KEGG: mva:Mvan_0405 conserved hypothetical protein	Putative uncharacterized protein	Conserved protein	conserved hypothetical protein	Putative uncharacterized protein	Putative uncharacterized protein	
MYCTU00276	POSSIBLE TRANSCRIPTIONAL REGULATORY PROTEIN	transcriptional regulator, TetR family protein identified by match to protein family HMM PF00440	transcriptional regulator, TetR family PFAM: regulatory protein, TetR KEGG: mpa:MAP3718c hypothetical protein	transcriptional regulatory protein cytoplasmic protein could be involved in transcriptional mechanism.	hypothetical protein similar to transcriptional regulatory protein Mapped to H37Rv Rv0273c	Possible transcriptional regulatory protein	Transcriptional regulator, TetR family protein	hypothetical protein Evidence 5 : No homology to any previously reported sequences	Putative transcriptional regulatory protein	Transcriptional regulator, TetR family	Transcriptional regulatory protein	Possible transcriptional regulatory protein TetR	Transcriptional regulator, TetR family	Transcriptional regulator, TetR family	Putative transcriptional regulator, TetR family	
MYCTU00278	POSSIBLE TRANSCRIPTIONAL REGULATORY PROTEIN	Transcriptional regulator, TetR family	FadD27 protein	FadD27 KEGG: mpa:MAP3723c FadD27	transcriptional regulatory protein (possibly TetR-family) cytoplasmic protein could be involved in transcriptional mechanism.	hypothetical protein similar to transcriptional regulatory protein (possibly tetR-family) Mapped to H37Rv Rv0275c	Possible transcriptional regulatory protein	transcriptional regulator, TetR family PFAM: regulatory protein, TetR KEGG: mmc:Mmcs_0367 transcriptional regulator, TetR family	Transcriptional regulator, TetR family protein	Possible transcriptional regulator	Putative marr-family transcriptional regulatory protein	transcriptional regulator, TetR family PFAM: regulatory protein, TetR KEGG: mmc:Mmcs_0367 transcriptional regulator, TetR family	putative transcriptional regulator, TetR family KEGG: mva:Mvan_0409 FadD27	Transcriptional regulatory protein	Putative TetR family transcriptional regulator	Putative TetR family transcriptional regulator	Putative transcriptional regulator, TetR family	
MYCTU00277	Putative uncharacterized protein	identified by match to protein family HMM PF00903 glyoxylase family protein	Glyoxalase/bleomycin resistance protein/dioxygenase	lyase/ dioxygenase 1 (probable lactoylglutathione lyase (EC 4.4.1.5), aromatic compounds dioxygenase (EC 1.13.11.-))	conserved among Glyoxalase/Bleomycin resistance protein/Dioxygenase superfamily conserved hypothetical protein	Glyoxalase/bleomycin resistance protein/dioxygenase	Glyoxalase/bleomycin resistance protein/dioxygenase	glyoxalase family protein COG0346 Lactoylglutathione lyase and related lyases	glyoxalase/bleomycin resistance protein/dioxygenase identified by match to protein family HMM PF00903	glyoxalase family protein	Putative uncharacterized protein	Glyoxalase/bleomycin resistance protein/dioxygenase PFAM: Glyoxalase/bleomycin resistance protein/dioxygenase KEGG: mbo:Mb0280 hypothetical protein	conserved protein Detected in the membrane fraction by proteomics (2D- LC-MS/MS) cytoplasmic protein	conserved hypothetical protein Mapped to H37Rv Rv0274	Hypothetical protein BCG_0312	Glyoxalase/bleomycin resistance protein/dioxygenase	Glyoxalase/bleomycin resistance protein/dioxygenase PFAM: Glyoxalase/bleomycin resistance protein/dioxygenase KEGG: rsp:RSP_1242 hypothetical protein	Putative Glyoxalase/Bleomycin resistance protein/dioxygenase domain	Glyoxalase/bleomycin resistance protein/dioxygenase PFAM: Glyoxalase/bleomycin resistance protein/dioxygenase KEGG: dde:Dde_0304 glyoxalase family protein	Putative Glyoxalase/Bleomycin resistance protein/dioxygenase domain	Glyoxalase family protein	Putative uncharacterized protein	Glyoxalase/bleomycin resistance protein/dioxygenase	Glyoxalase/bleomycin resistance protein/dioxygenase	KEGG: mmr:Mmar10_0335 glyoxalase/bleomycin resistance protein/dioxygenase glyoxalase/bleomycin resistance protein/dioxygenase	Glyoxalase/bleomycin resistance protein/dioxygenase	Glyoxalase/bleomycin resistance protein/dioxygenase PFAM: Glyoxalase/bleomycin resistance protein/dioxygenase KEGG: mva:Mvan_0408 glyoxalase/bleomycin resistance protein/dioxygenase	Putative homogentisate 1,2-dioxygenase	Glyoxalase/bleomycin resistance protein/dioxygenase	
MYCTU00279	Putative uncharacterized protein	conserved hypothetical protein	Hypothetical protein	conserved hypothetical protein	conserved hypothetical protein KEGG: mmc:Mmcs_0368 hypothetical protein	conserved hypothetical protein	conserved hypothetical protein Mapped to H37Rv Rv0276	Hypothetical protein BCG_0314	conserved hypothetical protein KEGG: mmc:Mmcs_0368 hypothetical protein	Hypothetical protein	Putative uncharacterized protein	Magnaporthe grisea hypothetical protein	Putative uncharacterized protein	conserved hypothetical protein KEGG: mmc:Mmcs_0368 hypothetical protein	Putative uncharacterized protein precursor	conserved hypothetical protein KEGG: mva:Mvan_0410 conserved hypothetical protein	Putative uncharacterized protein	Putative uncharacterized protein	Putative uncharacterized protein	Putative uncharacterized protein	Putative uncharacterized protein	Uncharacterized conserved protein	conserved hypothetical protein	
MYCTU00280	Putative uncharacterized protein	conserved hypothetical protein Mapped to H37Rv Rv0277c	Hypothetical protein BCG_0315c	Putative uncharacterized protein	

MYCTU00281	Uncharacterized PE-PGRS family protein PE_PGRS3	ice nucleation protein	ice-nucleation proteins octamer repeat	collagen, type XIX, alpha 1 [Source:HGNC Symbol;Acc:2196]	Hemolysin-type calcium-binding region	large glycine-rich repeat low complexity protein possible cryptosporidium-specific paralog	PE-PGRS family protein	peptidase S8 and S53, subtilisin, kexin, sedolisin	Putative uncharacterized protein	Outer membrane autotransporter barrel domain precursor	Regulator of chromosome condensation, RCC1 precursor	Predicted lipoprotein	Surface protein	Putative uncharacterized protein	Putative uncharacterized protein	Flagellar hook-associated 2 domain protein	Putative uncharacterized protein	Predicted lipoprotein	Predicted lipoprotein	Peptidase S53 propeptide	jgi|Mycgr3|88691|fgenesh1_pg.C_chr_1000108	
MYCTU00282	PE-PGRS FAMILY PROTEIN	Adhesin aidA-I	transcript_id=ENSSTOT00000010087	PE-PGRS family protein	Putative uncharacterized protein	PE-PGRS family protein	transcript_id=ENSMICT00000014274	Putative uncharacterized protein	CP4-44 prophage; antigen 43 (Ag43) phase-variable biofilm formation autotransporter	Autotransporter-associated beta strand repeat protein	collagen, type XIX, alpha 1 Gene [Source:MGI (curated);Acc:Col19a1-001]	FG-GAP repeat protein	Regulatory protein flaY	Putative membrane protein	Filamentous hemagglutinin family outer membrane protein	CP4-44 prophage; antigen 43 (Ag43) phase-variable biofilm formation autotransporter	Outer membrane autotransporter barrel domain protein	

MYCTU00283	Uncharacterized PPE family protein PPE3	PPE family protein PPE3; secreted protein	PPE family protein Mapped to H37Rv Rv0280	PPE family protein	PPE family protein	PPE family protein, PPE3	
MYCTU00284	Putative S-adenosyl-L-methionine-dependent methyltransferase Rv0281/MT0293	Hypothetical protein	methyltransferase, putative, family protein identified by match to protein family HMM PF02409; match to protein family HMM TIGR00027	conserved hypothetical protein Mapped to H37Rv Rv0281	Hypothetical protein BCG_0321	putative methyltransferase TIGRFAM: putative methyltransferase PFAM: O-methyltransferase domain protein KEGG: mmc:Mmcs_0369 protein of unknown function Mtu_121	Methyltransferase	Putative uncharacterized protein	putative methyltransferase TIGRFAM: putative methyltransferase PFAM: O-methyltransferase domain protein KEGG: mmc:Mmcs_0369 protein of unknown function Mtu_121	O-Methyltransferase	Methyltransferase	
MYCTU00285	Uncharacterized protein Rv0282/MT0295	AAA ATPase, central region	ATPase, AAA family protein identified by match to protein family HMM PF00004	AAA ATPase, central domain protein PFAM: AAA ATPase, central domain protein SMART: AAA ATPase KEGG: mmc:Mmcs_0370 AAA ATPase, central region	conserved protein Detected in the cytoplasmic and the membrane fraction by 2D-LC-MS/MS. cytoplasmic protein	conserved hypothetical protein Mapped to H37Rv Rv0282	Hypothetical protein BCG_0322	AAA ATPase, central domain protein PFAM: AAA ATPase, central domain protein SMART: AAA ATPase KEGG: mmc:Mmcs_0370 AAA ATPase, central region	ATPase, AAA family protein	Putative uncharacterized protein	AAA ATPase, central domain protein PFAM: AAA ATPase, central domain protein SMART: AAA ATPase KEGG: mmc:Mmcs_0370 AAA ATPase, central region	AAA ATPase, central domain protein PFAM: AAA ATPase, central domain protein SMART: AAA ATPase KEGG: mva:Mvan_0411 AAA ATPase, central domain protein	Conserved protein	Putative uncharacterized protein	Putative uncharacterized protein	
MYCTU00286	POSSIBLE CONSERVED MEMBRANE PROTEIN	Hypothetical protein	conserved hypothetical protein identified by match to protein family HMM PF05108	protein of unknown function DUF690 PFAM: protein of unknown function DUF690 KEGG: mmc:Mmcs_0371 protein of unknown function DUF690	conserved membrane protein Detected in the membrane fraction by proteomics (LC- MS/MS) membrane protein	hypothetical protein similar to conserved membrane protein Mapped to H37Rv Rv0283	Possible conserved membrane protein	protein of unknown function DUF690 PFAM: protein of unknown function DUF690 KEGG: mmc:Mmcs_0371 protein of unknown function DUF690	Hypothetical protein	Putative conserved membrane protein	protein of unknown function DUF690 PFAM: protein of unknown function DUF690 KEGG: mmc:Mmcs_0371 protein of unknown function DUF690	protein of unknown function DUF690 PFAM: protein of unknown function DUF690 KEGG: mva:Mvan_0412 protein of unknown function DUF690	Conserved membrane protein	Conserved hypothetical membrane protein	Conserved membrane protein	Putative uncharacterized protein	
MYCTU00287	POSSIBLE CONSERVED MEMBRANE PROTEIN	Cell divisionFtsK/SpoIIIE	cell divisionFtsK/SpoIIIE PFAM: cell divisionFtsK/SpoIIIE SMART: AAA ATPase KEGG: mmc:Mmcs_0372 cell division FtsK/SpoIIIE	conserved membrane protein membrane protein	hypothetical protein similar to conserved membrane protein Mapped to H37Rv Rv0284	Possible conserved membrane protein	cell divisionFtsK/SpoIIIE PFAM: cell divisionFtsK/SpoIIIE SMART: AAA ATPase KEGG: mmc:Mmcs_0372 cell division FtsK/SpoIIIE	Ftsk/spoiiie family protein	Putative conserved membrane protein	cell divisionFtsK/SpoIIIE PFAM: cell divisionFtsK/SpoIIIE SMART: AAA ATPase KEGG: mmc:Mmcs_0372 cell division FtsK/SpoIIIE	cell divisionFtsK/SpoIIIE PFAM: cell divisionFtsK/SpoIIIE SMART: AAA ATPase KEGG: mva:Mvan_0413 cell divisionFtsK/SpoIIIE	Conserved membrane protein	Putative FtsK/SpoIIIE family protein	Putative uncharacterized protein	
MYCTU00288	PE FAMILY PROTEIN	PE-like protein	pe family protein identified by match to protein family HMM PF00934	PE family protein PE5; Detected in the secreted fraction by proteomics. secreted protein	PE family protein Mapped to H37Rv Rv0285	PE family protein	PE domain protein PFAM: PE domain protein KEGG: mmc:Mmcs_0373 PE-like protein	PE family protein	PE domain protein PFAM: PE domain protein KEGG: mmc:Mmcs_0373 PE-like protein	PE domain protein PFAM: PE domain protein KEGG: mva:Mvan_0414 PE domain protein	PE family protein, PE5	Hypothetical PE family protein	
MYCTU00289	Uncharacterized PPE family protein PPE4	PPE protein	ppe family protein identified by match to protein family HMM PF00823	PPE family protein PPE4; membrane protein	PPE family protein Mapped to H37Rv Rv0286	PPE family protein	PPE protein PFAM: PPE protein KEGG: mmc:Mmcs_0374 PPE protein	Ppe family protein	PPE family protein	PPE protein PFAM: PPE protein KEGG: mmc:Mmcs_0374 PPE protein	PPE protein PFAM: PPE protein KEGG: mva:Mvan_0415 PPE protein	PPE family protein, PPE4	
MYCTU00290	PE family protein	conserved hypothetical protein KEGG: mmc:Mmcs_0376 hypothetical protein	Esat-6 like protein esxG Mapped to H37Rv Rv0287	Hypothetical protein esxG	PE family protein	
MYCTU00291	ESAT-6-like protein esxH	low molecular weight protein antigen 7 esxH (10 kda antigen) (protein TB10.4) Mapped to H37Rv Rv0288	Low molecular weight protein antigen 7 cfp7	Antigen Esxh	
MYCTU00292	Putative uncharacterized protein	Putative DNA-binding protein	conserved hypothetical protein	putative DNA-binding protein KEGG: mmc:Mmcs_0378 putative DNA-binding protein	conserved protein Detected in the membrane fraction by proteomics.  cytoplasmic protein	conserved hypothetical protein Mapped to H37Rv Rv0289	Hypothetical protein BCG_0329	putative DNA-binding protein KEGG: mmc:Mmcs_0378 putative DNA-binding protein	Putative DNA-binding protein	Putative uncharacterized protein	putative DNA-binding protein KEGG: mmc:Mmcs_0378 putative DNA-binding protein	putative DNA-binding protein KEGG: mva:Mvan_0419 putative DNA-binding protein	Conserved protein	Putative uncharacterized protein	Possible DNA-binding protein	
MYCTU00293	PROBABLE CONSERVED TRANSMEMBRANE PROTEIN	Hypothetical protein precursor	conserved hypothetical protein identified by match to protein family HMM PF04600	protein of unknown function DUF571 PFAM: protein of unknown function DUF571 KEGG: mmc:Mmcs_0379 protein of unknown function DUF571	conserved transmembrane protein Detected in the membrane fraction by proteomics (LC- MS/MS) membrane protein	hypothetical protein similar to conserved transmembrane protein Mapped to H37Rv Rv0290	Probable conserved transmembrane protein	protein of unknown function DUF571 PFAM: protein of unknown function DUF571 KEGG: mmc:Mmcs_0379 protein of unknown function DUF571	Secretion protein Snm4	Putative conserved transmembrane protein	protein of unknown function DUF571 PFAM: protein of unknown function DUF571 KEGG: mmc:Mmcs_0379 protein of unknown function DUF571	protein of unknown function DUF571 PFAM: protein of unknown function DUF571 KEGG: mva:Mvan_0420 protein of unknown function DUF571	Conserved transmembrane protein	Conserved hypothetical transmembrane protein	Conserved membrane protein	
MYCTU00294	PROBABLE MEMBRANE-ANCHORED MYCOSIN MYCP3	Peptidase S8 and S53, subtilisin, kexin, sedolisin precursor	peptidase S8 and S53, subtilisin, kexin, sedolisin	subtilase family protein identified by match to protein family HMM PF00082	peptidase S8 and S53, subtilisin, kexin, sedolisin PFAM: peptidase S8 and S53, subtilisin, kexin, sedolisin KEGG: oih:OB2375 intracellular alkaline serine proteinase	peptidase S8 and S53, subtilisin, kexin, sedolisin PFAM: peptidase S8 and S53, subtilisin, kexin, sedolisin KEGG: mmc:Mmcs_0380 peptidase S8 and S53, subtilisin, kexin, sedolisin	membrane-anchored mycosin MycP3 Detected in the membrane fraction by proteomics (LC- MS/MS) Also detected in the cytoplasm by proteomics.  membrane protein thought to have proteolytic activity.	membrane-anchored mycosin mycP3 Mapped to H37Rv Rv0291	Probable protease	peptidase S8 and S53, subtilisin, kexin, sedolisin PFAM: peptidase S8 and S53, subtilisin, kexin, sedolisin KEGG: mmc:Mmcs_0380 peptidase S8 and S53, subtilisin, kexin, sedolisin	putative peptidase, S08A subfamily	Subtilase family protein	Putative membrane-anchored mycosin MycP3	peptidase S8 and S53, subtilisin, kexin, sedolisin PFAM: peptidase S8 and S53, subtilisin, kexin, sedolisin KEGG: mmc:Mmcs_0380 peptidase S8 and S53, subtilisin, kexin, sedolisin	Putative serine peptidase, family S8	Serine protease	Putative sortase-sorted serine protease precursor	peptidase S8 and S53, subtilisin, kexin, sedolisin PFAM: peptidase S8 and S53, subtilisin, kexin, sedolisin KEGG: mva:Mvan_0421 peptidase S8 and S53, subtilisin, kexin, sedolisin	Putative EXTRACELLULAR PROTEASE, subtilisin-like protein	Membrane-anchored mycosin MycP3	Probable peptidase	Peptidase S8 and S53 subtilisin kexin sedolisin	Putative protease	Peptidase S8 and S53 subtilisin kexin sedolisin	Probable serine protease	Putative Peptidase-S8	Serine metalloprotease	
MYCTU00296	Putative uncharacterized protein	Hypothetical protein	Hypothetical protein	conserved hypothetical protein	conserved hypothetical protein KEGG: mmc:Mmcs_0385 hypothetical protein	conserved hypothetical membrane protein membrane protein	conserved hypothetical protein Mapped to H37Rv Rv0293c	Hypothetical protein BCG_0333c	conserved hypothetical protein KEGG: mmc:Mmcs_0385 hypothetical protein	Hypothetical protein	Putative uncharacterized protein	conserved hypothetical protein KEGG: mmc:Mmcs_0385 hypothetical protein	Conserved hypothetical membrane protein	Putative uncharacterized protein	Putative uncharacterized protein	Putative uncharacterized protein	
MYCTU00295	PROBABLE CONSERVED TRANSMEMBRANE PROTEIN	Putative conserved transmembrane protein precursor	conserved hypothetical protein	putative conserved transmembrane protein KEGG: mmc:Mmcs_0381 putative conserved transmembrane protein	conserved transmembrane protein Detected in the membrane fraction by proteomics (LC- MS/MS) membrane protein	hypothetical protein similar to conserved transmembrane protein Mapped to H37Rv Rv0292	Probable conserved transmembrane protein	putative conserved transmembrane protein KEGG: mmc:Mmcs_0381 putative conserved transmembrane protein	Hypothetical protein	Putative conserved transmembrane protein	putative conserved transmembrane protein KEGG: mmc:Mmcs_0381 putative conserved transmembrane protein	putative conserved transmembrane protein KEGG: mva:Mvan_0422 putative conserved transmembrane protein	Conserved transmembrane protein	Conserved hypothetical membrane protein	Conserved membrane protein
[truncated: 5,063,471 more chars]
