# Supplementary material for: A semi-automated genome annotation comparison and integration scheme
Source: BMC Bioinformatics. 2013 Jun 1;14:172. doi: 10.1186/1471-2105-14-172 (PMC3680241; doi:10.1186/1471-2105-14-172)
Supplement: Additional file 1 — The code and datasets: file contains the python code and related datasets used in our research. We used two datasets in our research. (1). ‘pfam_mapped_dic.csv’ file contains the Pfam IDs obtained from Pfam database; (2) ‘gene_info_dic.csv’ file contains the gene symbol data obtained from Entrez gene database; (3) ‘database data’ folder contains the automated annotation results and the OMA data to run the program. [file 1471-2105-14-172-S1.zip › Additional file 1 code and datasets/database data/mytu_igs.txt]

chromosomal replication initiator protein DnaA		dnaA	TIGR00362
DNA polymerase III, beta subunit	2.7.7.7	dnaN	TIGR00663
DNA replication and repair RecF family protein		recF	TIGR00611
conserved hypothetical protein			PF05258.7
DNA gyrase, B subunit	5.99.1.3	gyrB	TIGR01059
DNA gyrase, A subunit	5.99.1.3	gyrA	TIGR01063
conserved hypothetical protein			UniRef100_A2VMU9
conserved hypothetical protein			PF12089.3
hypothetical protein			default
putative predicted protein			UniRef100_D5ZB43
conserved hypothetical protein			PF10814.3
putative peptidyl-prolyl cis-trans isomerase A			UniRef100_P65763
conserved hypothetical protein			UniRef100_D5ZB46
conserved hypothetical protein			PF10756.4
conserved hypothetical protein			PF06781.7
conserved hypothetical protein			PF05949.7
serine/threonine-protein kinase pknB	2.7.11.1	pknB	UniRef100_P0A5S5
glutamine amidotransferase of anthranilate synthase/aminodeoxychorismate synthase family protein			TIGR00566
putative serine/threonine-protein kinase pknA			UniRef100_P65727
penicillin-binding protein A		pbpA	UniRef100_P71586
cell cycle family protein			PF01098.14
phosphatase 2C family protein			PF00481.16
FHA domain protein			PF00498.21
FHA domain protein			PF00498.21
conserved hypothetical protein			UniRef100_Q7U303
nitronate monooxygenase family protein			PF03060.10
putative transcriptional regulatory protein (Whib-like), WhiB5			UniRef100_B2HI86
helix-turn-helix family protein			PF01381.17
nlpC/P60 family protein			PF00877.14
conserved hypothetical protein			PF10774.4
conserved hypothetical protein			PF10774.4
conserved hypothetical protein			PF10824.3
conserved hypothetical protein			PF10904.3
conserved hypothetical protein			UniRef100_D6FVE0
conserved hypothetical protein			PF10921.3
aminotransferase class-V family protein			PF00266.14
phosphopantetheine attachment site family protein			PF00550.20
snoaL-like domain protein			PF12680.2
AMP-binding enzyme family protein			PF00501.23
conserved hypothetical protein			TIGR03083
major Facilitator Superfamily protein			PF07690.11
conserved hypothetical protein			UniRef100_Q6NEA9
putative membrane protein			TMHMM
putative lipoLpqN family protein			PF10738.4
leucine--tRNA ligase	6.1.1.4	leuS	TIGR00396
marR family protein			PF01047.17
bacterial regulatory s, gntR family protein			PF00392.16
putative F420-dependent oxidoreductase, MSMEG_2906 family protein			TIGR03856
alpha/beta hydrolase fold family protein			PF00561.15
inositol 1-phosphate synthase	5.5.1.-		TIGR03450
transcriptional regulator PadR-like family protein			PF03551.9
conserved hypothetical protein			PF08044.6
conserved hypothetical protein			UniRef100_P64677
penicillin binding transpeptidase domain protein			PF00905.17
conserved hypothetical protein			PF09594.5
DJ-1/PfpI family protein			PF01965.19
ribosomal protein S6		rpsF	TIGR00166
single-stranded DNA-binding protein		ssb	UniRef100_P0A611
ribosomal protein S18		rpsR	TIGR00165
ribosomal protein L9		rplI	TIGR00158
replicative DNA helicase	3.6.4.12	dnaB	TIGR00665
conserved hypothetical protein			UniRef100_D5YYR2
macro domain protein			PF01661.16
conserved hypothetical protein			UniRef100_E1HG16
conserved hypothetical protein			UniRef100_E2UGF7
endoglucanase A	3.2.1.4	cenA	UniRef100_P07984
FAD binding domain protein			PF01565.18
putative predicted protein			UniRef100_D6FVW1
conserved hypothetical protein			UniRef100_A0QTT7
putative antitoxin VapB1			UniRef100_P0CW29
PIN domain protein			PF01850.16
isocitrate dehydrogenase, NADP-dependent	1.1.1.42		TIGR00178
transcriptional regulator, TetR family			UniRef100_A1T351
short chain dehydrogenase family protein			PF00106.20
L-serine ammonia-lyase	4.3.1.17		TIGR00720
serine hydroxymethyltransferase family protein			PF00464.14
reverse transcriptase family protein			PF00078.22
ftsX-like permease family protein			PF02687.16
ABC transporter family protein			PF00005.22
amidohydrolase family protein			PF07969.6
beta C-S lyase	3.-.-.-	aecD	UniRef100_Q6NFZ9
putative membrane protein			UniRef100_E2TH56
alpha/beta hydrolase fold family protein			PF00561.15
bacterial regulatory s, tetR family protein			PF00440.18
conserved hypothetical protein			PF08843.6
conserved hypothetical protein			UniRef100_O53624
pyridoxamine 5'-phosphate oxidase family protein			PF12900.2
conserved hypothetical protein			UniRef100_O53626
NADH ubiquinone oxidoreductase, 20 Kd subunit			PF01058.17
NADH-Ubiquinone/plastoquinone (complex I), various chains family protein			PF00361.15
NADH dehydrogenase family protein			PF00146.16
putative membrane protein			TMHMM
NADH-Ubiquinone/plastoquinone (complex I), various chains family protein			PF00361.15
respiratory-chain NADH dehydrogenase, 30 Kd subunit			PF00329.14
polyketide cyclase / dehydrase and lipid transport family protein			PF10604.4
methyltransferase domain protein			PF08242.7
conserved hypothetical protein			PF09900.4
MTA/SAH nucleosidase	3.2.2.16	mtnN	TIGR01704
copper-translocating P-type ATPase	3.6.3.4		TIGR01511
conserved hypothetical protein			PF02720.12
conserved hypothetical protein			PF02720.12
conserved hypothetical protein			UniRef100_P0A5F1
PPE family protein			PF00823.14
taurine catabolism dioxygenase TauD, TfdA family protein			PF02668.11
conserved hypothetical protein			UniRef100_P64685
AMP-binding enzyme family protein			PF00501.23
phosphopantetheine attachment site family protein			PF00550.20
thioester reductase domain protein			TIGR01746
cytochrome c oxidase caa3 assembly factor family protein			PF09678.5
copper-translocating P-type ATPase	3.6.3.4		TIGR01511
cyclic nucleotide-binding domain protein			PF00027.24
ribosomal protein L28		rpmB	TIGR00009
cobW/HypB/UreG, nucleotide-binding domain protein			PF02492.14
HAD ATPase, P-type, IC family protein	3.6.3.-		TIGR01494
conserved hypothetical protein			UniRef100_E2TH89
PE family protein			PF00934.15
rhomboid family protein			PF01694.17
acyltransferase family protein			PF01757.17
polysaccharide biosynthesis family protein			PF02719.10
phosphoheptose isomerase	5.3.1.28	gmhA	UniRef100_Q93UJ2
hypothetical protein			default
D-glycero-D-manno-heptose 1-phosphate kinase			UniRef100_C6IEZ0
hypothetical protein			default
L,D-transpeptidase catalytic domain protein			PF03734.9
oxalyl-CoA decarboxylase	4.1.1.8	oxc	TIGR03254
bacterial regulatory helix-turn-helix , lysR family protein			PF00126.22
putative peroxisomal-coenzyme A synthetase			UniRef100_O74976
small GTP-binding domain protein			TIGR00231
pyridoxamine 5'-phosphate oxidase family protein			PF01243.15
conserved hypothetical protein			UniRef100_E2VPU9
ribbon-helix-helix , copG family protein			PF01402.16
hypothetical protein			default
PE family protein			PF00934.15
trypsin family protein			PF00089.21
trehalose synthase	5.4.99.16	treS	TIGR02456
phosphotransferase enzyme family protein			PF01636.18
conserved hypothetical protein			PF06912.6
antigen 85-C	2.3.1.-	fbpC	UniRef100_P0A4V5
putative enoyl-CoA hydratase 1			UniRef100_Q7U2S5
acyl-CoA dehydrogenase, N-terminal domain protein			PF02771.11
F420-dependent oxidoreductase, G6PDH family protein	1.-.-.-		TIGR03557
acetyltransferase family protein			PF00583.19
bacterial regulatory s, tetR family protein			PF00440.18
alpha/beta hydrolase fold family protein			PF00561.15
cytochrome P450 family protein			PF00067.17
peptide-methionine (S)-S-oxide reductase	1.8.4.11	msrA	TIGR00401
snoaL-like domain protein			PF13577.1
NAD dependent epimerase/dehydratase family protein			PF01370.16
snoaL-like domain protein			PF12680.2
conserved hypothetical protein			PF04248.7
conserved hypothetical protein			UniRef100_Q75UM9
voltage gated chloride channel family protein			PF00654.15
bacterial regulatory s, tetR family protein			PF00440.18
putative S-adenosyl-L-methionine-dependent methyltransferase ML2640			UniRef100_Q9CCZ4
putative S-adenosyl-L-methionine-dependent methyltransferase ML2640			UniRef100_Q9CCZ4
aldehyde dehydrogenase, dimeric NADP-preferring	1.2.1.5	Aldh3a1	UniRef100_P11883
putative short-chain type dehydrogenase/reductase Rv0148			UniRef100_P96825
conserved hypothetical protein			UniRef100_D6FW49
zinc-binding dehydrogenase family protein			PF00107.21
PE family protein			PF00934.15
PE-PPE domain protein			PF08237.6
PE family protein			PF00934.15
tyrosine phosphatase family protein			PF13350.1
acyl-CoA dehydrogenase, N-terminal domain protein			PF02771.11
alanine dehydrogenase/pyridine nucleotide transhydrogenase			UniRef100_A0QNT0
conserved hypothetical protein			PF12769.2
NAD(P) transhydrogenase beta subunit			PF02233.11
bacterial regulatory s, tetR family protein			PF00440.18
PE family protein			PF00934.15
PE family protein			PF00934.15
FAD linked oxidase, C-terminal domain protein			PF02913.14
zinc-binding dehydrogenase family protein			PF00107.21
thioesterase superfamily protein			PF03061.17
polyketide cyclase / dehydrase and lipid transport family protein			PF03364.15
bacterial regulatory s, gntR family protein			PF00392.16
AMP-binding enzyme family protein			PF00501.23
permease family protein			PF02405.11
permease family protein			PF02405.11
mce related family protein			PF02470.15
mce related family protein			PF02470.15
mce related family protein			PF02470.15
mce related family protein			PF02470.15
mce related family protein			PF02470.15
mce related family protein			PF02470.15
putative cONSERVED MCE ASSOCIATED MEMBRANE PROTEIN			UniRef100_D5XMY9
RDD family protein			PF06271.7
conserved hypothetical protein			UniRef100_D5PAN9
putative predicted protein			UniRef100_D7EY56
conserved hypothetical protein			PF09992.4
conserved hypothetical protein			PF12051.3
pirin family protein			PF02678.11
RNA polymerase sigma factor, sigma-70 family protein			TIGR02937
dienelactone hydrolase family protein			PF01738.13
conserved hypothetical protein			PF10979.3
conserved hypothetical protein			UniRef100_F2VAK0
glycosyl hydrolase family 3 C-terminal domain protein			PF01915.17
O-methyltransferase family protein			PF01596.12
SPW repeat family protein			PF03779.9
dihydroxy-acid dehydratase	4.2.1.9	ilvD	TIGR00110
metal-sensitive transcriptional repressor family protein			PF02583.12
major Facilitator Superfamily protein			PF07690.11
L,D-transpeptidase catalytic domain protein			PF03734.9
conserved hypothetical protein			UniRef100_E2THH8
lipid A export permease/ATP-binding protein MsbA		msbA	TIGR02203
bacterial regulatory s, luxR family protein			PF00196.14
bacterial regulatory s, tetR family protein			PF00440.18
peptidase M13 family protein			PF05649.8
molydopterin dinucleotide binding domain protein			PF01568.16
putative conserved membrane protein			UniRef100_B8ZTH7
conserved hypothetical protein			UniRef100_D5PAR6
putative conserved transmembrane protein			UniRef100_A0PMW1
MMPL family protein			PF03176.10
putative exported protein			UniRef100_A0PMW4
TIGR00374 family protein			TIGR00374
MMPL family protein			PF03176.10
conserved hypothetical protein			PF01594.11
NYN domain protein			PF01936.13
tRNA (guanine-N(7)-)-methyltransferase	2.1.1.33	trmB	TIGR00091
conserved hypothetical protein			UniRef100_A1U993
conserved hypothetical protein			UniRef100_E9ZRM7
phosphoenolpyruvate carboxykinase [GTP]	4.1.1.32	pckG	UniRef100_Q9AGJ6
nicotinamide-nucleotide adenylyltransferase	2.7.7.1		TIGR01526
radical SAM superfamily protein			PF04055.16
AMP-binding enzyme family protein			PF00501.23
acyl-CoA dehydrogenase, N-terminal domain protein			PF02771.11
alpha/beta hydrolase fold family protein			PF07859.8
conserved hypothetical protein			UniRef100_F2VAN0
oxidoreductase molybdopterin binding domain protein			PF00174.14
putative conserved transmembrane protein			UniRef100_A4KNP0
alpha/beta hydrolase fold family protein			PF07859.8
acyltransferase, WS/DGAT/MGAT family protein	2.3.1.-		TIGR02946
enoyl-CoA hydratase EchA1		echA1	UniRef100_B2HMZ1
aldehyde dehydrogenase family protein			PF00171.17
ubiE/COQ5 methyltransferase family protein			PF01209.13
glycosyl transferases group 1 family protein			PF00534.15
putative membrane protein			TMHMM
conserved hypothetical protein			PF11271.3
acyltransferase family protein			PF01757.17
putative ribonuclease VapC21			UniRef100_O33299
toxin domain protein			UniRef100_D6FWR1
aryldialkylphosphatase	3.1.8.1	php	UniRef100_Q97VT7
acyl-CoA dehydrogenase, C-terminal domain protein			PF00441.19
bacterial regulatory s, tetR family protein			PF00440.18
R2-like ligand binding oxidase	1.-.-.-		UniRef100_A5TYV8
aldehyde dehydrogenase family protein			PF00171.17
lipase maturation factor 1		Lmf1	UniRef100_Q3U3R4
F5/8 type C domain protein			PF00754.20
conserved hypothetical protein			PF11021.3
glycosyl hydrolase family 3 N terminal domain protein			PF00933.16
putative transcriptional regulator			UniRef100_Q0S658
putative antitoxin VapB24			UniRef100_O53662
mycobacterium tuberculosis PIN domain protein			TIGR00028
maoC like domain protein			PF01575.14
short chain dehydrogenase family protein			PF00106.20
acetyl-CoA C-acetyltransferase family protein			TIGR01930
acyl-CoA dehydrogenase, C-terminal domain protein			PF00441.19
flavin reductase like domain protein			PF01613.13
succinate dehydrogenase and fumarate reductase iron-sulfur family protein			TIGR00384
putative membrane protein			TMHMM
pyridine nucleotide-disulfide oxidoreductase family protein			PF07992.9
putative membrane protein			TMHMM
conserved hypothetical protein			UniRef100_O53672
hsp20/alpha crystallin family protein			PF00011.16
nitrite reductase [NAD(P)H], large subunit	1.7.1.4	nirB	TIGR02374
nitrite reductase [NAD(P)H], small subunit	1.7.1.4	nirD	TIGR02378
cobinamide kinase / cobinamide phosphate guanyltransferase family protein			PF02283.11
cobyric acid synthase CobQ	6.3.5.10	cobQ	TIGR00313
PPE family protein			PF00823.14
conserved hypothetical protein			UniRef100_D6FWT9
cbiX family protein			PF01903.12
uroporphyrinogen-III synthase HemD family protein			PF02602.10
major Facilitator Superfamily protein			PF07690.11
aminoglycoside 2'-N-acetyltransferase	2.3.1.-	aac	UniRef100_P0A5N1
allophanate hydrolase subunit 2			UniRef100_A0QPL0
allophanate hydrolase subunit 1			UniRef100_A0QPL1
periplasmic binding family protein			PF01497.13
hydantoinase B/oxoprolinase family protein			PF02538.9
nitrite extrusion protein 1		narK	UniRef100_P10903
prevent-host-death family protein			TIGR01552
eukaryotic and archaeal DNA primase small subunit			PF01896.14
AMP-binding enzyme family protein			PF00501.23
acyl-CoA dehydrogenase, N-terminal domain protein			PF02771.11
alpha/beta hydrolase family protein			PF12697.2
bacterial regulatory s, tetR family protein			PF00440.18
bacterial regulatory s, tetR family protein			PF00440.18
conserved hypothetical protein			PF09995.4
putative ribonuclease VapC25			UniRef100_O53683
antitoxin VapB25		vapB25	UniRef100_P0CW33
PE family protein			PF00934.15
PE family protein			PF00934.15
PPE family protein			PF00823.14
putative S-adenosyl-L-methionine-dependent methyltransferase ML2640			UniRef100_Q9CCZ4
type VII secretion AAA-ATPase EccA		eccA	TIGR03922
type VII secretion protein EccB		eccB	TIGR03919
type VII secretion protein EccCb		eccCb	TIGR03925
PE family protein			PF00934.15
PPE family protein			PF00823.14
pe family protein			UniRef100_A0QQ43
ESAT-6-like protein esxH		esxH	UniRef100_P0A569
espG family protein			PF14011.1
type VII secretion integral membrane protein EccD		eccD	TIGR03920
type VII secretion-associated serine protease mycosin	3.4.21.-	mycP	TIGR03921
alpha/beta hydrolase family protein			PF12697.2
type VII secretion protein EccE		eccE	TIGR03923
sulfotransferase			UniRef100_P84151
methyltransferase domain protein			PF08242.7
type I phosphodiesterase / nucleotide pyrophosphatase family protein			PF01663.17
PE family protein			PF00934.15
antitoxin Rv0298/MT0312			UniRef100_O07225
toxin Rv0299			UniRef100_O07226
ribonuclease VapC2	3.1.-.-	vapC2	UniRef100_O07228
bacterial regulatory s, tetR family protein			PF00440.18
short chain dehydrogenase family protein			PF00106.20
pentapeptide repeats family protein			PF01469.13
PPE family protein			PF00823.14
putative conserved protein			UniRef100_B2HNX9
5,6-dimethylbenzimidazole synthase	1.14.99.40	bluB	TIGR02476
PAP2 superfamily protein			PF01569.16
L,D-transpeptidase catalytic domain protein			PF03734.9
snoaL-like domain protein			PF13577.1
conserved hypothetical protein			UniRef100_D5XZW8
hsp70 family protein			PF00012.15
conserved hypothetical protein			UniRef100_O07240
conserved hypothetical protein			PF11259.3
glycosyl hydrolases family protein 16			UniRef100_A0R351
muconolactone delta-isomerase family protein			PF02426.11
glycerophosphoryl diester phosphodiesterase family protein			PF03009.12
ZIP Zinc transporter family protein			PF02535.17
pyroglutamyl-peptidase I	3.4.19.3	pcp	TIGR00504
conserved hypothetical protein			UniRef100_Q73T99
deoxycytidine triphosphate deaminase	3.5.4.13	dcd	TIGR02274
glcNAc-PI de-N-acetylase family protein			PF02585.12
nucleotide sugar dehydrogenase family protein			TIGR03026
bacterial regulatory , arsR family protein			PF01022.15
conserved hypothetical protein			UniRef100_D5YZP1
cytochrome P450 family protein			PF00067.17
methyltransferase domain protein			PF08241.7
ubiE/COQ5 methyltransferase family protein			PF01209.13
bacterial regulatory s, tetR family protein			PF00440.18
bacterial regulatory s, tetR family protein			PF00440.18
pyridine nucleotide-disulfide oxidoreductase family protein			PF07992.9
conserved hypothetical protein			TIGR03083
snoaL-like domain protein			PF12680.2
glucose-1-phosphate thymidylyltransferase	2.7.7.24	rfbA	TIGR01207
PE family protein			PF00934.15
conserved hypothetical protein			PF02720.12
aminotransferase class-V family protein			PF00266.14
4Fe-4S dicluster domain protein			PF13187.1
bacterial regulatory s, luxR family protein			PF00196.14
conserved hypothetical protein			UniRef100_D5YMX0
putative isoniazid-inductible protein iniB			UniRef100_O06292
isoniazid-inductible protein iniA		iniA	UniRef100_O06293
50S ribosome-binding GTPase family protein			PF01926.18
putative lpqJ protein			UniRef100_D5PB84
hypothetical protein			default
mobA-like NTP transferase domain protein			PF12804.2
amino acid permease family protein			PF00324.16
hypothetical protein			default
TIGR04255 family protein			TIGR04255
hypothetical protein			default
putative transcriptional regulator			UniRef100_D5XPV7
conserved hypothetical protein			UniRef100_A2VF49
chaperone protein DnaK		dnaK	TIGR02350
grpE family protein			PF01025.14
chaperone protein DnaJ		dnaJ	TIGR02349
merR regulatory family protein			PF00376.18
pPE FAMILY PROTEIN		PPE7	UniRef100_Q6MX45
PPE family protein			PF00823.14
thioesterase superfamily protein			PF03061.17
adenylosuccinate synthase	6.3.4.4	purA	TIGR00184
conserved hypothetical protein			UniRef100_D5YMY9
peptidase M50 family protein			PF02163.17
conserved hypothetical protein			PF11349.3
conserved hypothetical protein			UniRef100_D7EMH4
magnesium transporter		mgtE	TIGR00400
fructose-bisphosphate aldolase, class II	4.1.2.13	fbaA	TIGR01520
glycosyl hydrolase 76 family protein			PF03663.9
conserved hypothetical protein			PF09335.6
zeta toxin family protein			PF06414.7
conserved hypothetical protein			PF11903.3
VWA domain containing CoxE-like family protein			PF05762.9
carbon monoxide dehydrogenase subunit G family protein			PF06240.8
AAA domain family protein			PF07728.9
moba relate protein			UniRef100_D5MNX3
xdhC and CoxI family protein			PF02625.11
carbon-monoxide dehydrogenase, large subunit	1.2.99.2		TIGR02416
carbon monoxide dehydrogenase small chain	1.2.99.2	coxS	UniRef100_P19921
FAD binding domain in molybdopterin dehydrogenase family protein			PF00941.16
xanthine dehydrogenase			UniRef100_A0QQG1
bacterial regulatory helix-turn-helix , lysR family protein			PF00126.22
hypothetical protein			default
dodecin family protein			PF07311.7
spoU rRNA Methylase family protein			PF00588.14
conserved hypothetical protein			UniRef100_E9ZFG8
orotate phosphoribosyltransferase	2.4.2.10	pyrE	TIGR00336
putative conserved secreted protein			UniRef100_E2VQL3
ATP-dependent chaperone protein ClpB		clpB	TIGR03346
oxidoreductase NAD-binding domain protein			PF00175.16
bacterial regulatory s, luxR family protein			PF00196.14
polymorphic PE/PPE s C terminal family protein			PF12484.3
PPE family protein			PF00823.14
putative predicted protein			UniRef100_D5YZV8
phosphoribosylglycinamide formyltransferase 2	2.1.2.-	purT	TIGR01142
rhodanese-like domain protein			PF00581.15
glucose inhibited division A family protein			PF01134.17
O-succinylhomoserine sulfhydrylase	4.2.99.-	metZ	TIGR01325
conserved hypothetical protein			PF02720.12
conserved hypothetical protein			PF02720.12
putative secreted protein			UniRef100_E1H5W0
hypothetical protein			default
conserved hypothetical protein			UniRef100_Q7D9W2
putative hNH endonuclease			UniRef100_D5P9E4
putative secreted protein			UniRef100_F2V209
beta-lactamase family protein			PF00144.19
acyl-CoA dehydrogenase, N-terminal domain protein			PF02771.11
conserved hypothetical protein			PF11255.3
transport family protein			TIGR00833
mycobacterium membrane family protein			PF05423.8
long-chain-fatty-acid--AMP ligase FadD30	6.2.1.-	fadD30	UniRef100_P95213
phenolphthiocerol synthesis polyketide synthase type I Pks15/1	2.3.1.41	pks15/1	UniRef100_Q7TXK8
glucose-6-phosphate dehydrogenase	1.1.98.2	fgd	TIGR03554
phosphate acetyltransferase	2.3.1.8	pta	TIGR00651
acetate kinase	2.7.2.1	ackA	TIGR00016
putative serine/threonine-protein kinase pknG			UniRef100_P65729
bacterial extracellular solute-binding s, 3 family protein			PF00497.15
putative cONSERVED MEMBRANE PROTEIN			UniRef100_E1H5X8
thiamine-phosphate pyrophosphorylase	2.5.1.3	thiE	TIGR00693
NUDIX domain protein			PF00293.23
glycine oxidase ThiO	1.4.3.19	thiO	TIGR02352
thiamine biosynthesis protein ThiS		thiS	TIGR01683
thiazole synthase	4.-.-.-	thiG	UniRef100_A0QQL0
conserved hypothetical protein			PF10825.3
peptidase M20/M25/M40 family protein			PF01546.23
putative tRANSMEMBRANE PROTEIN			UniRef100_Q7U213
neutral zinc metallopeptidase family protein			PF04228.8
alpha/beta hydrolase family protein			PF12697.2
phosphomethylpyrimidine kinase	2.7.4.7	thiD	TIGR00097
thiamine biosynthesis protein ThiC		thiC	TIGR00190
conserved hypothetical protein			UniRef100_D5YCA2
HAD ATPase, P-type, IC family protein	3.6.3.-		TIGR01494
putative transmembrane protein			UniRef100_E1H5Z1
exodeoxyribonuclease III	3.1.11.2	xth	TIGR00195
putative acetyltransferase			UniRef100_C1B0E0
peptide deformylase	3.5.1.88	def	TIGR00079
conserved hypothetical protein			PF11662.3
lytR cell envelope-related transcriptional attenuator family protein			PF13399.1
superoxide dismutase [Cu-Zn]	1.15.1.1	sodC	UniRef100_P0A609
carboxylate-amine ligase, YbdK family protein	6.3.-.-		TIGR02050
ATP-dependent protease La domain protein			PF02190.11
spermatogenesis-associated 5 domain protein		SPATA5	UniRef100_Q8NB90
CDP-diacylglycerol-serine O-phosphatidyltransferase	2.7.8.8	pssA	TIGR00473
phosphatidylserine decarboxylase family protein			PF02666.10
molybdenum cofactor synthesis domain protein			TIGR00177
short chain dehydrogenase family protein			PF00106.20
chaperonin GroL		groL	TIGR02348
conserved hypothetical protein			UniRef100_D5PBK7
PPE family protein			PF00823.14
dinB superfamily protein			PF12867.2
anti-sigma-K factor rskA		rskA	UniRef100_A5TZH0
RNA polymerase sigma factor, sigma-70 family protein			TIGR02937
conserved hypothetical protein			PF06966.7
mycolic acid cyclopropane synthetase family protein			PF02353.15
conserved hypothetical protein			PF07103.6
flavin containing amine oxidoreductase family protein			PF01593.19
transport family protein			TIGR00833
mycobacterium membrane family protein			PF05423.8
bacterial regulatory s, tetR family protein			PF00440.18
PPE family protein			PF00823.14
conserved hypothetical protein			UniRef100_A0PNN3
hypothetical protein			default
conserved hypothetical protein			PF11191.3
enoyl-CoA hydratase/isomerase family protein			PF00378.15
prolyl oligopeptidase family protein			PF00326.16
EPTC-inducible aldehyde dehydrogenase	1.2.1.3	thcA	UniRef100_P46369
conserved hypothetical protein			PF05610.6
putative membrane protein			TMHMM
putative tRANSMEMBRANE PROTEIN			UniRef100_D5XQ74
dihydrolipoyl dehydrogenase	1.8.1.4	lpdA	TIGR01350
putative membrane protein			TMHMM
carboxymuconolactone decarboxylase family protein			PF02627.15
helix-turn-helix family protein			PF01381.17
thioesterase superfamily protein			PF03061.17
isocitrate lyase	4.1.3.1	aceA	TIGR01346
3-hydroxybutyryl-CoA dehydrogenase	1.1.1.157	fadB2	UniRef100_O53753
cyclopropane mycolic acid synthase 3	2.1.1.79	pcaA	UniRef100_Q7D9R5
cyclopropane mycolic acid synthase 3	2.1.1.79	pcaA	UniRef100_Q7D9R5
conserved hypothetical protein			UniRef100_E9ZFR3
putative prenyltransferase			UniRef100_E8N008
bacterial regulatory s, tetR family protein			PF00440.18
conserved hypothetical protein			PF04286.7
helix-turn-helix family protein			PF01381.17
putative iron-regulated heparin binding hemagglutinin HbhA			UniRef100_A0PVY0
conserved hypothetical protein			PF10724.4
conserved hypothetical protein			PF10783.4
deoxyribose-phosphate aldolase	4.1.2.4	deoC	TIGR00126
conserved hypothetical protein			PF11209.3
carbon-nitrogen hydrolase family protein			PF00795.17
conserved hypothetical protein			UniRef100_Q11146
conserved hypothetical protein			PF10698.4
UDP-N-acetylenolpyruvoylglucosamine reductase	1.1.1.158	murB	TIGR00179
short chain dehydrogenase family protein			PF00106.20
L,D-transpeptidase catalytic domain protein			PF03734.9
ROK family protein			PF00480.15
D-inositol-3-phosphate glycosyltransferase	2.4.1.250	mshA	TIGR03449
bacterial sensory transduction regulator family protein			PF10722.4
L-lysine exporter family protein		lysE	TIGR00948
phosphoglycerate mutase 1 family protein			TIGR01258
signal-transduction histidine kinase senX3	2.7.13.3	senX3	UniRef100_A0QR01
FAD binding domain protein			PF01494.14
sensory transduction protein regX3		regX3	UniRef100_O07130
conserved hypothetical protein			UniRef100_D5PBR5
conserved hypothetical protein			UniRef100_Q11158
bacterial regulatory s, gntR family protein			PF00392.16
conserved hypothetical protein			UniRef100_D5Z072
ppx/GppA phosphatase family protein			PF02541.11
conserved hypothetical protein			UniRef100_P64715
xylose isomerase-like TIM barrel family protein			PF01261.19
thioesterase-like superfamily protein			PF13622.1
pyrroline-5-carboxylate reductase	1.5.1.2	proC	TIGR00112
DNA binding , excisionase family domain protein			TIGR01764
NAD dependent epimerase/dehydratase family protein			PF01370.16
acyltransferase family protein			PF01553.16
cyclopropane mycolic acid synthase 2	2.1.1.79	cmaA2	UniRef100_P0A5P1
maoC like domain protein			PF01575.14
HAD phosphoserine phosphatase-like hydrolase, IB family protein			TIGR01488
mycobacterium membrane family protein			PF05423.8
transport family protein			TIGR00833
conserved hypothetical protein			PF05768.9
glutamyl-tRNA reductase	1.2.1.70	hemA	TIGR01035
porphobilinogen deaminase	2.5.1.61	hemC	TIGR00212
uroporphyrinogen-III synthase HemD family protein			PF02602.10
delta-aminolevulinic acid dehydratase family protein			PF00490.16
putative transmembrane protein			UniRef100_D5PBU0
putative transmembrane protein			UniRef100_A0PW33
STAS domain protein			PF01740.16
conserved hypothetical protein			PF02720.12
acyltransferase family protein			PF01757.17
GDSL-like Lipase/Acylhydrolase family protein			PF00657.17
esterase family protein			PF00756.15
methyltransferase domain protein			PF08242.7
glycine-sarcosine methyltransferase domain protein			UniRef100_B2HRK7
deazaflavin-dependent oxidoreductase, nitroreductase family protein			TIGR00026
amino acid permease family protein			PF00324.16
glutamate-1-semialdehyde-2,1-aminomutase	5.4.3.8	hemL	TIGR00713
conserved hypothetical protein			UniRef100_O06391
secreted thiol-disulfide isomerase/thioredoxin			UniRef100_Q8NT71
cytochrome C biogenesis transmembrane region family protein			PF02683.10
resB-like family protein			PF05140.9
cytochrome c-type biogenesis protein CcsB		ccsB	TIGR03144
conserved hypothetical protein			UniRef100_D5PBW2
cobQ/CobB/MinD/ParA nucleotide binding domain protein			PF01656.18
conserved hypothetical protein			PF14012.1
PE family protein			PF00934.15
1,4-dihydroxy-2-naphthoate octaprenyltransferase	2.5.1.74	menA	TIGR00751
methylthioadenosine phosphorylase	2.4.2.28	mtnP	TIGR01694
polysaccharide biosynthesis family protein			PF02719.10
putative membrane protein			TMHMM
putative conserved membrane protein			UniRef100_D6F1E2
glycosyl transferase 2 family protein			PF00535.21
conserved hypothetical protein			PF09837.4
putative membrane protein			TMHMM
AMP-binding enzyme family protein			PF00501.23
conserved hypothetical protein			UniRef100_A0QRC4
conserved hypothetical protein			UniRef100_D5PBX8
phosphate transporter family protein			PF01384.15
glyoxalase/Bleomycin resistance /Dioxygenase superfamily protein			PF00903.20
fatty acyl-CoA reductase	1.2.1.n2	acr1	UniRef100_P94129
naphthoate synthase	4.1.3.36	menB	TIGR01929
putative ribonuclease VapC3			UniRef100_O06415
antitoxin VapB3		vapB3	UniRef100_O06416
putative predicted protein			UniRef100_D5ZCT0
AMP-binding enzyme family protein			PF00501.23
amidohydrolase family protein			PF01979.15
mandelate racemase / muconate lactonizing enzyme, C-terminal domain protein			PF01188.16
alpha/beta hydrolase fold family protein			PF00561.15
2-succinyl-5-enolpyruvyl-6-hydroxy-3-cyclohexene-1-carboxylic-acid synthase	2.2.1.9	menD	TIGR00173
putative cONSERVED TRANSMEMBRANE PROTEIN			UniRef100_E1H6C4
GDP-mannose-dependent alpha-mannosyltransferase	2.4.1.-	mgtA	UniRef100_O06423
ubiquinone/menaquinone biosynthesis methyltransferase family protein	2.1.1.-		TIGR01934
conserved hypothetical protein			PF05305.9
methyltransferase domain protein			PF08242.7
geranylgeranyl reductase family protein	1.3.1.-		TIGR02032
geranylgeranyl pyrophosphate synthase	2.5.1.-	ispB	UniRef100_Q8NT37
peptidase M48 family protein			PF01435.13
NAD-dependent glycerol-3-phosphate dehydrogenase family protein			PF07479.9
FAD-containing monooxygenase EthA	1.14.13.-	ethA	UniRef100_Q7TVI2
conserved hypothetical protein			UniRef100_A0QRM0
O-methyltransferase family protein			PF00891.13
cytochrome P450 family protein			PF00067.17
conserved hypothetical protein			UniRef100_O53766
ribonucleoside-diphosphate reductase, alpha subunit	1.17.4.1		TIGR02506
dienelactone hydrolase domain protein			UniRef100_Q3M5Q1
conserved hypothetical protein			UniRef100_O53769
conserved hypothetical protein			UniRef100_D5PEZ4
nicotinate phosphoribosyltransferase family protein			PF04095.11
bacterial capsule synthesis PGA_cap family protein			PF09587.5
FAD binding domain protein			PF01494.14
conserved hypothetical protein			TIGR03083
27 kDa antigen Cfp30B		cfp30B	UniRef100_P0A5N9
PE family protein			PF00934.15
ub domain fused to Mut7-C family protein			PF14451.1
conserved hypothetical protein			UniRef100_A3PUM5
antitoxin VapB26		vapB26	UniRef100_O53778
putative ribonuclease VapC26			UniRef100_O53779
putative lipoLpqN family protein			PF10738.4
hypothetical protein			default
alpha-1,2-mannosidase family protein			TIGR01180
TIGR00374 family protein			TIGR00374
iron dependent repressor, N-terminal DNA binding domain protein			PF01325.14
permease family protein			PF02405.11
permease family protein			PF02405.11
mce related family protein			PF02470.15
mce related family protein			PF02470.15
MCE-family Mce1B domain protein		mce1B	UniRef100_A0PMT8
mce related family protein			PF02470.15
mce related family protein			PF02470.15
mce related family protein			PF02470.15
mce related family protein			PF02470.15
putative ribonuclease VapC4			UniRef100_O07783
antitoxin VapB4		vapB4	UniRef100_O07782
conserved hypothetical protein			PF13635.1
putative ribonuclease VapC27			UniRef100_O07780
conserved hypothetical protein			UniRef100_E2TVC1
antitoxin VapB27		vapB27	UniRef100_O07779
sensor histidine kinase component HK1	2.7.13.3		UniRef100_O07778
sensor histidine kinase component HK2	2.7.13.3		UniRef100_O07777
transcriptional regulatory protein tcrA		tcrA	UniRef100_O07776
peptidase propeptide and YPEB domain protein			PF03413.14
conserved hypothetical protein			PF07485.6
resolvase, N terminal domain protein			PF00239.16
putative transposase family protein			PF01385.14
conserved hypothetical protein			UniRef100_Q8VKH8
antitoxin VapB28		vapB28	UniRef100_O07770
putative ribonuclease VapC28			UniRef100_P67239
conserved hypothetical protein			UniRef100_D5XQN4
hypothetical protein			default
conserved hypothetical protein			UniRef100_A4KEU0
hypothetical protein			default
conserved hypothetical protein			UniRef100_E2WEH6
SEC-C motif family protein			PF02810.10
conserved hypothetical protein			UniRef100_F2V3Y7
putative membrane protein			TMHMM
putative antitoxin VapB29			UniRef100_P0CW34
mycobacterium tuberculosis PIN domain protein			TIGR00028
galactose-1-phosphate uridyl transferase, N-terminal domain protein			PF01087.17
galactose-1-phosphate uridyl transferase, C-terminal domain protein			PF02744.12
galactokinase	2.7.1.6	galK	TIGR00131
putative membrane protein			UniRef100_E9ZG72
conserved hypothetical protein			PF05305.9
antitoxin VapB30		vapB30	UniRef100_P96913
putative ribonuclease VapC30			UniRef100_P67241
conserved hypothetical protein			PF09335.6
putative antitoxin VapB5			UniRef100_P96916
ribonuclease VapC5	3.1.-.-	vapC5	UniRef100_P96917
FIST N domain protein			PF08495.5
exodeoxyribonuclease V, alpha subunit	3.1.11.5	recD	TIGR01447
exodeoxyribonuclease V, beta subunit	3.1.11.5	recB	TIGR00609
exodeoxyribonuclease V, gamma subunit	3.1.11.5	recC	TIGR01450
enoyl-CoA hydratase, EchA3		echA3	UniRef100_B2HSG1
conserved hypothetical protein			UniRef100_D5PC47
metallo-beta-lactamase superfamily protein			PF00753.22
conserved hypothetical protein			UniRef100_Q8VKH3
ribosomal protein L33		rpmG	TIGR01023
metal-binding domain of MaoC dehydratase family protein			PF13452.1
maoC like domain protein			PF01575.14
metal-binding domain of MaoC dehydratase family protein			PF13452.1
preprotein translocase, SecE subunit		secE	TIGR00964
transcription termination/antitermination factor NusG		nusG	TIGR00922
ribosomal protein L11		rplK	TIGR01632
ribosomal protein L1		rplA	TIGR01169
hydroxymycolate synthase MmaA4	2.1.1.-	mmaA4	UniRef100_A5U027
cyclopropane mycolic acid synthase MmaA2	2.1.1.79	mmaA2	UniRef100_A5U029
cyclopropane mycolic acid synthase MmaA2	2.1.1.79	mmaA2	UniRef100_A5U029
cyclopropane mycolic acid synthase 1	2.1.1.79	cmaA1	UniRef100_A5U866
alpha/beta hydrolase fold family protein			PF00561.15
phosphotransferase enzyme family protein			PF01636.18
NPCBM-associated, NEW3 domain of alpha-galactosidase family protein			PF10633.4
putative malonyl CoA-acyl carrier protein transacylase, FabD2			UniRef100_B2HSI4
ROK family protein			PF00480.15
50S ribosomal protein L10		rplJ	UniRef100_A0QS62
bacterial regulatory s, tetR family protein			PF00440.18
ribosomal protein L7/L12		rplL	TIGR00855
retinal pigment epithelial membrane family protein			PF03055.10
ABC transporter family protein			PF00005.22
PIN domain protein			PF01850.16
putative ribonuclease VapC6			UniRef100_O06783
conserved hypothetical protein			PF09957.4
CAAX protease self-immunity family protein			PF02517.11
pemK-like family protein			PF02452.12
putative antitoxin MazE2			UniRef100_O06779
PIN domain protein			PF01850.16
sulfatase family protein			PF00884.18
PIN domain protein			PF01850.16
hypothetical protein			default
DNA-directed RNA polymerase, beta subunit	2.7.7.6	rpoB	TIGR02013
DNA-directed RNA polymerase, beta' subunit	2.7.7.6	rpoC	TIGR02386
neutral ceramidase	3.5.1.23		UniRef100_Q9I596
xylose isomerase-like TIM barrel family protein			PF01261.19
esterase PHB depolymerase family protein			PF10503.4
acyl-CoA dehydrogenase, C-terminal domain protein			PF00441.19
enoyl-CoA hydratase			UniRef100_A0QS86
paaX-like family protein			PF07848.7
enoyl-CoA hydratase, EchA5		echA5	UniRef100_B2HSK3
transport family protein			TIGR00833
mycobacterium membrane family protein			PF05423.8
putative regulatory protein MarR			UniRef100_F2NP57
conserved hypothetical protein			PF11259.3
conserved hypothetical protein			PF11259.3
hypothetical protein			default
bacterial regulatory s, tetR family protein			PF00440.18
ribosomal protein S12		rpsL	TIGR00981
ribosomal protein S7		rpsG	TIGR01029
translation elongation factor G		fusA	TIGR00484
translation elongation factor Tu		tuf	TIGR00485
short C-terminal domain protein			PF09851.4
putative short-chain type dehydrogenase/reductase MSMEG_6031			UniRef100_A0R518
glyoxalase/bleomycin resistance /dioxygenase domain protein			UniRef100_A1UBM0
pyridine nucleotide-disulfide oxidoreductase family protein			PF07992.9
conserved hypothetical protein			PF10094.4
bacterial regulatory s, tetR family protein			PF00440.18
mycofactocin		mftA	TIGR03969
conserved hypothetical protein			UniRef100_A5WK60
mycofactocin radical SAM maturase		mftC	TIGR03962
FMN-dependent dehydrogenase family protein			PF01070.13
creatinine amidohydrolase family protein			PF02633.9
glycosyl transferase 2 family protein			PF00535.21
GMC oxidoreductase family protein			PF05199.8
conserved hypothetical protein			UniRef100_D5Y129
conserved hypothetical protein			UniRef100_Q8VKF7
ribosomal protein S10		rpsJ	TIGR01049
50S ribosomal protein L3		rplC	TIGR03625
50S ribosomal protein L4		rplD	TIGR03953
50S ribosomal protein L23		rplW	UniRef100_A0QSD3
ribosomal protein L2		rplB	TIGR01171
ribosomal protein S19		rpsS	TIGR01050
ribosomal protein L22		rplV	TIGR01044
ribosomal protein S3		rpsC	TIGR01009
ribosomal protein L16		rplP	TIGR01164
ribosomal protein L29		rpmC	TIGR00012
30S ribosomal protein S17		rpsQ	TIGR03635
sulfatase family protein			PF00884.18
formylglycine-generating sulfatase enzyme family protein			PF03781.11
putative conserved transmembrane protein			UniRef100_D7ENJ0
ribosomal protein L14		rplN	TIGR01067
ribosomal protein L24		rplX	TIGR01079
50S ribosomal protein L5		rplE	UniRef100_A0QSG1
30S ribosomal protein S14 type Z		rpsZ	UniRef100_P62656
30S ribosomal protein S8		rpsH	UniRef100_A0QSG3
ribosomal protein L6		rplF	TIGR03654
ribosomal protein L18		rplR	TIGR00060
ribosomal protein S5		rpsE	TIGR01021
ribosomal protein L30		rpmD	TIGR01308
ribosomal protein L15		rplO	TIGR01071
signal peptide peptidase SppA, 67K type	3.4.-.-	sppA	TIGR00705
methyltransferase, TIGR00027 family protein	2.1.1.-		TIGR00027
methyltransferase, TIGR00027 family protein	2.1.1.-		TIGR00027
class II Aldolase and Adducin N-terminal domain protein			PF00596.16
D-isomer specific 2-hydroxyacid dehydrogenase, catalytic domain protein			PF00389.25
carbohydrate kinase, FGGY family			PF02782.11
acetyltransferase domain protein			PF13302.1
methyltransferase, TIGR00027 family protein	2.1.1.-		TIGR00027
preprotein translocase, SecY subunit		secY	TIGR00967
adenylate kinase	2.7.4.3	adk	UniRef100_A0QSH8
methionine aminopeptidase, type I	3.4.11.18	map	TIGR00500
RNA polymerase sigma factor, sigma-70 family protein			TIGR02937
zinc-finger family protein			PF13490.1
thiamine pyrophosphate enzyme, N-terminal TPP binding domain protein			PF02776.13
marR family protein			PF01047.17
hypothetical protein			default
conserved hypothetical protein			UniRef100_O53801
conserved hypothetical protein			PF10774.4
conserved hypothetical protein			UniRef100_A2VG46
transposase family protein			PF01610.12
PE family protein			PF00934.15
conserved hypothetical protein			UniRef100_A2VG48
DNA binding , excisionase family domain protein			TIGR01764
PE family protein			PF00934.15
PE family protein			PF00934.15
antitoxin VapB31		vapB31	UniRef100_O53811
putative ribonuclease VapC31			UniRef100_O53812
conserved hypothetical protein			UniRef100_E2WEW8
3-hydroxyisobutyrate dehydrogenase	1.1.1.31	mmsB	TIGR01692
acyl-CoA dehydrogenase, C-terminal domain protein			PF00441.19
methylmalonate-semialdehyde dehydrogenase	1.2.1.27	mmsA	TIGR01722
histidine phosphatase super family protein			PF00300.17
PPE family protein			PF00823.14
transposase family protein			PF01527.15
conserved hypothetical protein			UniRef100_D5XR42
response regulator			UniRef100_E2VFE2
HIT domain protein			PF01230.18
HAMP domain protein			PF00672.20
snoaL-like domain protein			PF12680.2
NDMA-dependent alcohol dehydrogenase, Rxyl_3153 family protein	1.1.99.36		TIGR03989
conserved hypothetical protein			UniRef100_F5Z1F0
4Fe-4S single cluster domain protein			PF13459.1
lanosterol 14-alpha demethylase	1.14.13.70	cyp51	UniRef100_P0A513
short chain dehydrogenase family protein			PF00106.20
cytochrome P450 family protein			PF00067.17
bacterial regulatory s, tetR family protein			PF00440.18
aldehyde dehydrogenase family protein			PF00171.17
conserved hypothetical protein			UniRef100_A0QAQ1
putative oxidoreductase			UniRef100_A0QAQ2
carboxymuconolactone decarboxylase family protein			PF02627.15
gamma-glutamyltransferase	2.3.2.2	ggt	TIGR00066
phosphoribosylamine--glycine ligase	6.3.4.13	purD	TIGR00877
esterase family protein			PF00756.15
conserved hypothetical protein			PF04250.8
bacterial regulatory s, tetR family protein			PF00440.18
adenylosuccinate lyase	4.3.2.2	purB	TIGR00928
putative transmembrane protein			UniRef100_D5Y1A9
cytochrome P450 family protein			PF00067.17
phosphoribosylaminoimidazolesuccinocarboxamide synthase	6.3.2.6	purC	TIGR00081
prolyl oligopeptidase, N-terminal beta-propeller domain protein			PF02897.10
conserved hypothetical protein			UniRef100_D5YBQ8
prolyl oligopeptidase family protein			PF00326.16
H+ antiporter-2 family protein			TIGR00711
conserved hypothetical protein			UniRef100_A0R4H5
ksdD-like steroid dehydrogenase MSMEG_5835	1.3.99.-		UniRef100_A0R4H4
beta-lactamase superfamily domain protein			PF13483.1
conserved hypothetical protein			UniRef100_A5U0H5
phosphoribosylformylglycinamidine synthase, purS protein		purS	TIGR00302
phosphoribosylformylglycinamidine synthase I	6.3.5.3	purQ	TIGR01737
conserved hypothetical protein			UniRef100_D5P839
transglutaminase-like superfamily protein			PF01841.14
putative F420-dependent oxidoreductase, Rv2161c family domain protein			TIGR03619
bacterial regulatory s, gntR family protein			PF00392.16
antibiotic biosynthesis monooxygenase family protein			PF03992.11
pyridine nucleotide-disulfide oxidoreductase family protein			PF07992.9
transposase family protein			PF01527.15
integrase core domain protein			PF00665.21
linocin-M18	3.4.-.-	lin	UniRef100_Q45296
transposase IS116/IS110/IS902 family protein			PF02371.11
conserved hypothetical protein			UniRef100_Q0SE24
aminopeptidase I zinc metalloprotease family protein			PF02127.10
acetyltransferase domain protein			PF13302.1
glyoxalase-like domain protein			PF12681.2
phosphoribosylformylglycinamidine synthase II	6.3.5.3	purL	TIGR01736
CAAX protease self-immunity family protein			PF02517.11
conserved hypothetical protein			PF11380.3
conserved hypothetical protein			UniRef100_B2HH31
amidophosphoribosyltransferase	2.4.2.14	purF	TIGR01134
phosphoribosylformylglycinamidine cyclo-ligase	6.3.3.1	purM	TIGR00878
conserved hypothetical protein			PF11273.3
glycine cleavage T-C-terminal barrel domain protein			PF08669.6
aminotransferase class IV family protein			PF01063.14
conserved hypothetical protein			PF08768.6
conserved hypothetical protein			UniRef100_A0R4D0
putative thiosulfate sulfurtransferase			UniRef100_P59989
thioredoxin family protein			PF00085.15
conserved hypothetical protein			PF11209.3
transcriptional regulatory , C terminal family protein			PF00486.23
mycothiol synthase	2.3.1.189	mshD	TIGR03448
phosphate ABC transporter, ATP-binding protein	3.6.3.27	pstB	TIGR00972
phosphate transport system regulatory protein PhoU		phoU	TIGR02135
cell envelope-related function transcriptional attenuator common domain protein			TIGR00350
TIM-barrel , nifR3 family protein			TIGR00737
putative acyl-[acyl-carrier-protein] desaturase desA1			UniRef100_Q50824
bacterial regulatory s, tetR family protein			PF00440.18
conserved hypothetical protein			PF09995.4
bacterial regulatory , arsR family protein			PF01022.15
cytidine and deoxycytidylate deaminase zinc-binding region family protein			PF00383.17
putative transposase DNA-binding domain protein			PF07282.6
methyltransferase, TIGR00027 family protein	2.1.1.-		TIGR00027
TIGR04255 family protein			TIGR04255
PE family protein			PF00934.15
pE-PGRS FAMILY PROTEIN		PE_PGRS13	UniRef100_Q79FV7
putative predicted protein			UniRef100_D5ZDP0
PE family protein			PF00934.15
pknH-like extracellular domain protein			PF14032.1
conserved hypothetical protein			PF08843.6
conserved hypothetical protein			PF09952.4
putative peptidase S15			UniRef100_D6F2B4
putative predicted protein			UniRef100_D5ZDQ0
D-ala-D-ala dipeptidase family protein			PF01427.12
methyltransferase domain protein			PF08242.7
proline-specific peptidase family protein			TIGR01250
putative membrane protein			TMHMM
major Facilitator Superfamily protein			PF07690.11
dehydrogenase E1 component family protein			PF00676.15
putative transcriptional regulatory protein NarL			UniRef100_O53856
histidine kinase-, DNA gyrase B-, and HSP90-like ATPase family protein			PF02518.21
multicopper oxidase family protein			PF07731.9
putative lipoprotein lpqS			UniRef100_D6FNU5
pyridoxal-phosphate dependent enzyme family protein			PF00291.20
major Facilitator Superfamily protein			PF07690.11
short chain dehydrogenase family protein			PF00106.20
helix-turn-helix domain of transposase ISL3 family protein			PF13542.1
hypothetical protein			default
putative fatty-acid-CoA ligase FadD16			UniRef100_B2HFC7
indole-3-pyruvate decarboxylase	4.1.1.74	ipdC	UniRef100_P23234
polyketide cyclase / dehydrase and lipid transport family protein			PF03364.15
coA-transferase III family protein			PF02515.12
polyketide cyclase / dehydrase and lipid transport family protein			PF03364.15
aminotransferase class-V family protein			PF00266.14
polyketide cyclase / dehydrase and lipid transport family protein			PF03364.15
putative acyltransferase Rv0859			UniRef100_O53871
enoyl-CoA hydratase/isomerase family protein			PF00378.15
type III restriction enzyme, res subunit			PF04851.10
helicase conserved C-terminal domain protein			PF13625.1
conserved hypothetical protein			UniRef100_A0QBG4
molybdenum cofactor biosynthesis protein C		moaC	TIGR00581
molybdenum cofactor synthesis domain			UniRef100_A0QBG6
moaE family protein			PF02391.12
transglycosylase-like domain protein			PF06737.9
thiS family protein			PF02597.15
molybdenum cofactor biosynthesis protein A		moaA	TIGR02666
conserved hypothetical protein			PF03733.8
'Cold-shock' DNA-binding domain protein			PF00313.17
PE family protein			PF00934.15
acyl-CoA dehydrogenase, N-terminal domain protein			PF02771.11
FIST N domain protein			PF08495.5
conserved hypothetical protein			PF10969.3
major Facilitator Superfamily protein			PF07690.11
conserved hypothetical protein			PF11228.3
PPE family protein			PF00823.14
conserved hypothetical protein			PF10745.4
marR family protein			PF01047.17
spoU rRNA Methylase family protein			PF00588.14
conserved hypothetical protein			PF11268.3
conserved hypothetical protein			PF10801.3
putative phosphoserine aminotransferase			TIGR01366
P-aminobenzoate N-oxygenase AurF family protein			PF11583.3
glyoxalase/Bleomycin resistance /Dioxygenase superfamily protein			PF00903.20
pyridine nucleotide-disulfide oxidoreductase family protein			PF07992.9
endonuclease/Exonuclease/phosphatase family protein			PF03372.18
citrate synthase family protein			PF00285.16
bacterial regulatory s, luxR family protein			PF00196.14
adenylate and Guanylate cyclase catalytic domain protein			PF00211.15
putative S-adenosyl-L-methionine-dependent methyltransferase ML2640			UniRef100_Q9CCZ4
pyridine nucleotide-disulfide oxidoreductase family protein			PF07992.9
AAA ATPase domain protein			PF13191.1
putative diacyglycerol O-acyltransferase tgs2			UniRef100_P67210
citrate (Si)-synthase	2.3.3.1	gltA	TIGR01798
FAD binding domain protein			PF01494.14
conserved hypothetical protein			PF10944.3
BON domain protein			PF04972.12
hypothetical protein			default
putative conserved exported/membrane protein			UniRef100_B2HF76
sensor-type histidine kinase prrB	2.7.13.3	prrB	UniRef100_P0A5Z9
transcriptional regulatory protein prrA		prrA	UniRef100_P0A5Z7
carboxyl transferase domain protein			PF01039.17
putative enoyl-CoA hydratase echA6			UniRef100_P64015
beta-lactamase superfamily domain protein			PF12706.2
beta-lactamase family protein			PF00144.19
HAD ATPase, P-type, IC family protein	3.6.3.-		TIGR01494
conserved hypothetical protein			UniRef100_A2VGK3
antitoxin Rv0909/MT0933			UniRef100_O05901
toxin Rv0910/MT0934			UniRef100_O05902
glyoxalase/Bleomycin resistance /Dioxygenase superfamily protein			PF00903.20
putative membrane protein			TMHMM
conserved hypothetical protein			UniRef100_D5XRL2
retinal pigment epithelial membrane family protein			PF03055.10
thiolase, C-terminal domain protein			PF02803.13
PPE family protein			PF00823.14
PE family protein			PF00934.15
transporter, betaine/carnitine/choline transporter family protein			TIGR00842
hypothetical protein			default
conserved hypothetical protein			PF08681.6
acetyltransferase family protein			PF00583.19
transposase, Mutator family protein			PF00872.13
resolvase, N terminal domain protein			PF00239.16
putative transposase family protein			PF01385.14
conserved hypothetical protein			PF05908.6
metal ion transporter, metal ion family protein			TIGR01197
NADPH-dependent FMN reductase family protein			PF03358.10
dihydrodipicolinate reductase, family protein			PF01113.15
short chain dehydrogenase family protein			PF00106.20
phosphate ABC transporter, phosphate-binding protein PstS		pstS	TIGR00975
phosphate ABC transporter, permease protein PstC		pstC	TIGR02138
serine/threonine-protein kinase pknD	2.7.11.1	pknD	UniRef100_O05871
phosphate ABC transporter, permease protein PstA		pstA	TIGR00974
phosphate ABC transporter, phosphate-binding protein PstS		pstS	TIGR00975
phosphate ABC transporter, ATP-binding protein	3.6.3.27	pstB	TIGR00972
phosphate ABC transporter, phosphate-binding protein PstS		pstS	TIGR00975
phosphate ABC transporter, permease protein PstC		pstC	TIGR02138
ku protein			TIGR02772
phosphate ABC transporter, permease protein PstA		pstA	TIGR00974
DNA ligase D		ligD	TIGR02776
metallo-beta-lactamase superfamily protein			PF00753.22
putative F420-dependent oxidoreductase, Rv2161c family domain protein			TIGR03619
STAS domain protein			PF01740.16
conserved hypothetical protein			UniRef100_P64765
formamidopyrimidine-DNA glycosylase H2TH domain protein			PF06831.9
short chain dehydrogenase family protein			PF00106.20
glucose-6-phosphate isomerase	5.3.1.9	pgi	UniRef100_A0R3N9
secreted antigen 85-C FbpC_2 domain protein		fbpC_2	UniRef100_B2HED7
hypothetical protein			default
conserved hypothetical protein			UniRef100_P64767
ATP-dependent DNA helicase PcrA	3.6.4.12	pcrA	TIGR01073
peptidase M23 family protein			PF01551.17
succinyl-CoA ligase [ADP-forming] subunit beta	6.2.1.5	sucC	UniRef100_A0R3M4
succinate-CoA ligase, alpha subunit	6.2.1.-	sucD	TIGR01019
putative F420-dependent oxidoreductase, Rv2161c family domain protein			TIGR03619
conserved hypothetical protein			UniRef100_P65638
putative membrane protein			TMHMM
phosphoribosylglycinamide formyltransferase	2.1.2.2	purN	TIGR00639
phosphoribosylaminoimidazolecarboxamide formyltransferase/IMP cyclohydrolase	2.1.2.3	purH	TIGR00355
AAA domain family protein			PF07728.9
von Willebrand factor type A domain protein			PF13519.1
putative antitoxin VapB9			UniRef100_P0CW30
PIN domain protein			PF01850.16
putative membrane protein			TMHMM
conserved hypothetical protein			UniRef100_P71548
alpha/beta hydrolase family protein			PF06259.7
conserved hypothetical protein			UniRef100_P71546
conserved hypothetical protein			UniRef100_P71545
conserved hypothetical protein			PF08044.6
metal-sensitive transcriptional repressor family protein			PF02583.12
conserved hypothetical protein			PF07371.7
copper-translocating P-type ATPase	3.6.3.4		TIGR01511
putative membrane protein			TMHMM
enoyl-CoA hydratase			UniRef100_A0QBQ2
acyl-CoA dehydrogenase fadE12	1.3.99.-	fadE12	UniRef100_P71539
carbamoyl-phosphate synthase L chain, ATP binding domain protein			PF02786.12
carboxyl transferase domain protein			PF01039.17
putative acyl-CoA dehydrogenase			UniRef100_A0R3J1
conserved hypothetical protein			PF07287.6
PE family protein			PF00934.15
PE family protein			PF00934.15
ribosomal protein L32		rpmF	TIGR01031
kelch motif family protein			PF01344.20
response regulator		mprA	UniRef100_A5U123
signal transduction histidine-protein kinase/phosphatase mprB	3.1.3.-	mprB	UniRef100_A5U124
trypsin family protein			PF00089.21
pterin-4-alpha-carbinolamine dehydratase MoaB2		moaB2	UniRef100_B2HEA7
large conductance mechanosensitive channel protein		mscL	TIGR00220
ABC transporter family protein			PF00005.22
ftsX-like permease family protein			PF02687.16
hydroxyneurosporene synthase family protein			PF07143.6
geranylgeranyl pyrophosphate synthase	2.5.1.-	ispB	UniRef100_Q8NT37
SAF-like family protein			PF13144.1
hypothetical protein			default
5-formyltetrahydrofolate cyclo-ligase	6.3.3.2		TIGR02727
UTP-GLUCOSE-1-PHOSPHATE URIDYLYLTRANSFERASE	2.7.7.9	galU1	UniRef100_Q6M6R3
molybdenum cofactor synthesis domain protein			TIGR00177
acetyltransferase family protein			PF00583.19
putative transmembrane protein			UniRef100_D5XRV0
conserved hypothetical protein			UniRef100_B2HDM0
methyltransferase domain protein			UniRef100_A0PW84
methyltransferase domain protein			PF08241.7
acetyltransferase family protein			PF00583.19
conserved hypothetical protein			UniRef100_D5Z1P2
2OG-Fe(II) oxygenase superfamily protein			PF13532.1
arginine deiminase	3.5.3.6	arcA	TIGR01078
dolichyl-phosphate-mannose-mannosyltransferase family protein			PF02366.13
tetrapyrrole (Corrin/Porphyrin) Methylases family protein			PF00590.15
putative membrane protein			UniRef100_C6DVU9
aminodeoxychorismate synthase, component I	2.6.1.85	pabB	TIGR00553
conserved hypothetical protein			UniRef100_E2TJV9
methionyl-tRNA synthetase	6.1.1.10	metG	UniRef100_O05593
hydrolase, TatD family protein			TIGR00010
conserved hypothetical protein			PF03990.9
dimethyladenosine transferase	2.1.1.-	ksgA	TIGR00755
4-(cytidine 5'-diphospho)-2-C-methyl-D-erythritol kinase	2.7.1.148	ispE	TIGR00154
putative ligase Rv1013			UniRef100_O05598
peptidyl-tRNA hydrolase	3.1.1.29	pth	TIGR00447
ribosomal protein L25, Ctc-form			TIGR00731
putative lipoLpqN family protein			PF10738.4
hypothetical protein			default
ribose-phosphate pyrophosphokinase	2.7.6.1	prs	UniRef100_P65233
UDP-N-acetylglucosamine diphosphorylase/glucosamine-1-phosphate N-acetyltransferase	2.7.7.23	glmU	TIGR01173
hypothetical protein			default
bacterial regulatory s, tetR family protein			PF00440.18
transcription-repair coupling factor	3.6.1.-	mfd	TIGR00580
nucleoside triphosphate pyrophosphohydrolase	3.6.1.8	mazG	UniRef100_P96379
transglycosylase SLT domain protein			PF13406.1
phosphopyruvate hydratase	4.2.1.11	eno	TIGR01060
septum formation initiator family protein			PF04977.10
conserved hypothetical protein			PF04417.7
ppx/GppA phosphatase family protein			PF02541.11
transcriptional regulatory , C terminal family protein			PF00486.23
universal stress family protein			PF00582.21
K+-transporting ATPase, A subunit	3.6.3.12	kdpA	TIGR00680
K+-transporting ATPase, B subunit	3.6.3.12	kdpB	TIGR01497
K+-transporting ATPase, C subunit	3.6.3.12	kdpC	TIGR00681
putative sensor histidine kinase TcrY			UniRef100_O69729
putative transcriptional regulatory protein TcrX			UniRef100_O69730
transposase DDE domain protein			PF01609.16
putative transposase			UniRef100_Q0RYK3
conserved hypothetical protein			UniRef100_E2WMH5
putative ESAT-6-like protein 6			UniRef100_P95242
putative ESAT-6-like protein 7			UniRef100_P95243
PPE family protein			PF00823.14
PE family protein			PF00934.15
hypothetical protein			default
conserved hypothetical protein			UniRef100_A5U185
conserved hypothetical protein			UniRef100_A5U185
transposase DDE domain protein			PF01609.16
conserved hypothetical protein			PF13340.1
trypsin family protein			PF00089.21
conserved hypothetical protein			PF13338.1
conserved hypothetical protein			PF08843.6
transposase, Mutator family protein			PF00872.13
conserved hypothetical protein			UniRef100_D5Y223
hypothetical protein			default
marR family protein			PF01047.17
short chain dehydrogenase family protein			PF00106.20
conserved hypothetical protein			PF08843.6
hypothetical protein			default
conserved hypothetical protein			UniRef100_D5XS13
putative gp85			UniRef100_Q854H9
conserved hypothetical protein			PF04248.7
lactonase, 7-bladed beta-propeller family protein			PF10282.4
AMP-binding enzyme family protein			PF00501.23
dihydrodipicolinate reductase, family protein			PF01113.15
polyketide cyclase / dehydrase and lipid transport family protein			PF10604.4
glutamine amidotransferase domain protein			PF13522.1
patatin-like phospholipase family protein			PF01734.17
patatin-like phospholipase family protein			PF01734.17
putative lipoprotein lpqV			UniRef100_P65311
cysteine dioxygenase type I family protein			PF05995.7
rhodanese-like domain protein			PF00581.15
PE family protein			PF00934.15
PE family protein			PF00934.15
conserved hypothetical protein			PF10081.4
putative enoyl-CoA hydratase echA8			UniRef100_P64017
enoyl-CoA hydratase/isomerase family protein			PF00378.15
inhibitor of apoptosis-promoting Bax1 family protein			PF01027.15
conserved hypothetical protein			PF13338.1
acetyl-CoA C-acetyltransferase family protein			TIGR01930
GDSL-like Lipase/Acylhydrolase family protein			PF00657.17
alpha/beta hydrolase fold family protein			PF07859.8
cystathionine beta-synthase	4.2.1.22		TIGR01137
RDD family protein			PF06271.7
cystathionine gamma-synthase MetB		metB	UniRef100_A0PKT3
transcription elongation factor greA		greA	UniRef100_A0R2X1
conserved hypothetical protein			PF14155.1
mycothiol conjugate amidase Mca		mca	TIGR03446
conserved hypothetical protein			UniRef100_D7EPH2
conserved hypothetical protein			PF03190.10
channel , hemolysin III family protein			TIGR01065
di-trans,poly-cis-decaprenylcistransferase	2.5.1.31	uppS	TIGR00055
PE family protein			PF00934.15
undecaprenyl diphosphate synthase family protein			PF01255.14
PE family protein			PF00934.15
pE family protein			UniRef100_D6F335
putative predicted protein			UniRef100_D5ZEI1
glycosyl hydrolase 12 family protein			PF01670.11
PE family protein			PF00934.15
pantothenate kinase	2.7.1.33	coaA	TIGR00554
serine hydroxymethyltransferase 1	2.1.2.1	glyA1	UniRef100_O53441
putative acyl-[acyl-carrier-protein] desaturase desA2			UniRef100_O53442
PIN domain protein			PF13638.1
polysaccharide deacetylase family protein			PF01522.16
putative glycine and proline rich membrane protein			UniRef100_D6FQE5
fumarate hydratase class II	4.2.1.2	fumC	UniRef100_Q7U0N6
fructose-1,6-bisphosphatase, class II	3.1.3.11	glpX	TIGR00330
conserved hypothetical protein			PF14030.1
conserved hypothetical protein			PF01594.11
mRNA interferase MazF3	3.1.-.-	mazF3	UniRef100_O53450
antitoxin MazE3		mazE3	UniRef100_O53451
alpha/beta hydrolase fold family protein			PF07859.8
carboxylesterase family protein			PF00135.23
carboxylesterase family protein			PF00135.23
3 beta-hydroxysteroid dehydrogenase/Delta 5-->4-isomerase	5.3.3.1		UniRef100_O53454
exodeoxyribonuclease VII, small subunit	3.1.11.6	xseB	TIGR01280
exodeoxyribonuclease VII, large subunit	3.1.11.6	xseA	TIGR00237
conserved hypothetical protein			UniRef100_O53457
4-hydroxy-3-methylbut-2-enyl diphosphate reductase	1.17.1.2	ispH	TIGR00216
putative membrane protein			UniRef100_Q9X780
50S ribosome-binding GTPase family protein			PF01926.18
antitoxin VapB32		vapB32	UniRef100_O06565
putative ribonuclease VapC32			UniRef100_O06566
nlpC/P60 family protein			UniRef100_E6TK87
pe family domain protein			UniRef100_D7ER80
antibiotic biosynthesis monooxygenase family protein			PF03992.11
conserved hypothetical protein			UniRef100_D6FQG7
conserved hypothetical protein			UniRef100_E2TK77
conserved hypothetical protein			UniRef100_E2UVX3
adenylate and Guanylate cyclase catalytic domain protein			PF00211.15
glucose-6-phosphate dehydrogenase	1.1.1.49	zwf	TIGR00871
alpha/beta hydrolase fold family protein			PF00561.15
6-phosphogluconate dehydrogenase	1.1.1.44	gnd	TIGR00872
hypothetical protein			default
alpha/beta hydrolase fold family protein			PF00561.15
conserved hypothetical protein			UniRef100_A4T961
conserved hypothetical protein			UniRef100_E2UVX9
pyruvate phosphate dikinase, PEP/pyruvate binding domain protein			PF01326.14
conserved hypothetical protein			PF02720.12
helix-turn-helix family protein			PF01381.17
mmgE/PrpD family protein			PF03972.9
2-methylcitrate synthase 1	2.3.3.5	prpC1	UniRef100_Q8NSH7
conserved hypothetical protein			PF12077.3
5-methyltetrahydropteroyltriglutamate--homocysteine S-methyltransferase	2.1.1.14	metE	TIGR01371
conserved hypothetical protein			UniRef100_D5Z231
PPE family protein			PF00823.14
thiolase, C-terminal domain protein			PF02803.13
carnitinyl-CoA dehydratase	4.2.1.-		UniRef100_A0QC84
putative enoyl-CoA hydratase/isomerase			UniRef100_D5YQB5
FAD binding domain protein			PF01494.14
isoprenylcysteine carboxyl methyltransferase family protein			PF04140.9
CAAX protease self-immunity family protein			PF02517.11
enoyl-CoA hydratase/isomerase			UniRef100_A0QFV4
enoyl-CoA hydratase/isomerase			UniRef100_A0QFV4
coA-transferase III family protein			PF02515.12
short chain dehydrogenase family protein			PF00106.20
MMPL family protein			PF03176.10
MMPL family protein			PF03176.10
methyltransferase domain protein			PF08242.7
conserved hypothetical protein			UniRef100_A2VH57
hypothetical protein			default
HNH endonuclease family protein			PF01844.18
conserved hypothetical protein			PF13340.1
transposase DDE domain protein			PF01609.16
NAD-dependent deacetylase	3.5.1.-	cobB	UniRef100_P66814
leucine carboxyl methyltransferase family protein			PF04072.9
bacterial regulatory s, gntR family protein			PF00392.16
conserved hypothetical protein			PF08002.6
putative pyridoxine/pyridoxamine 5'-phosphate oxidase			UniRef100_O06553
conserved hypothetical protein			UniRef100_A0PMP0
hhH-GPD superbase excision DNA repair family protein			PF00730.20
conserved hypothetical protein			UniRef100_Q7D8R2
conserved hypothetical protein			UniRef100_Q8VK55
putative pterin-4-alpha-carbinolamine dehydratase			UniRef100_A0R2K7
polyprenol-phosphate-mannose-dependent alpha-(1-2)-phosphatidylinositol pentamannoside mannosyltransferase	2.4.1.-	pimE	UniRef100_O06557
NUDIX domain protein			PF00293.23
nitrate reductase, alpha subunit	1.7.99.4		TIGR01580
nitrate reductase, beta subunit	1.7.99.4	narH	TIGR01660
nitrate reductase molybdenum cofactor assembly chaperone		narJ	TIGR00684
respiratory nitrate reductase, gamma subunit	1.7.99.4	narI	TIGR00351
GTP-binding protein TypA/BipA		typA	TIGR01394
putative monoacyl phosphatidylinositol tetramannoside-binding protein LpqW			UniRef100_A0R2I8
bacterial regulatory s, tetR family protein			PF00440.18
conserved hypothetical protein			UniRef100_Q7D8Q2
PE family protein			PF00934.15
N-acetyl-1-D-myo-inositol-2-amino-2-deoxy-alpha-D-glucopyranoside deacetylase	3.5.1.103	mshB	TIGR03445
putative membrane protein			TMHMM
PE family protein			PF00934.15
7,8-didemethyl-8-hydroxy-5-deazariboflavin synthase, CofG subunit	2.5.1.77	cofG	TIGR03550
putative rv1174c protein			UniRef100_A5A9S9
NADH:flavin oxidoreductase / NADH oxidase family protein			PF00724.15
transcriptional regulator PadR-like family protein			PF03551.9
ferredoxin		fdxA	UniRef100_P00215
succinyldiaminopimelate transaminase	2.6.1.17	dapC	TIGR03539
helicase conserved C-terminal domain protein			PF00271.26
beta-ketoacyl synthase, C-terminal domain protein			PF02801.17
mycocerosic acid synthase	2.3.1.111	mas	UniRef100_Q02251
trehalose-2-sulfate acyltransferase papA2	2.3.1.-	papA2	UniRef100_A5U9E9
membrane transport protein mmpL8		mmpL8	UniRef100_A5U9F2
PE-PPE domain protein			PF08237.6
putative fatty-acid--CoA ligase fadD21			UniRef100_P63524
pucR C-terminal helix-turn-helix domain protein			PF13556.1
1-pyrroline-5-carboxylate dehydrogenase	1.5.1.12	pruA	TIGR01236
proline dehydrogenase family protein			PF01619.13
RNA polymerase sigma factor, sigma-70 family protein			TIGR02937
alpha/beta hydrolase fold family protein			PF00561.15
alpha/beta hydrolase fold family protein			PF00561.15
alpha/beta hydrolase family protein			PF12697.2
putative fatty acid synthase			UniRef100_Q9L0A2
pucR C-terminal helix-turn-helix domain protein			PF13556.1
conserved hypothetical protein			UniRef100_Q8VK51
hypothetical protein			default
PE family protein			PF00934.15
PPE family protein			PF00823.14
putative ESAT-6-like protein 7			UniRef100_P95243
putative ESAT-6-like protein 6			UniRef100_P95242
transposase, Mutator family protein			PF00872.13
2,3,4,5-tetrahydropyridine-2,6-dicarboxylate N-succinyltransferase	2.3.1.117	dapD	TIGR03535
H+ symporter family protein			TIGR00883
conserved hypothetical protein			UniRef100_A2VHA4
succinyl-diaminopimelate desuccinylase	3.5.1.18	dapE	TIGR01900
AAA ATPase domain protein			PF13191.1
conserved hypothetical protein			UniRef100_A0R2E9
AMP-binding enzyme family protein			PF00501.23
inactive dihydropteroate synthase 2 domain protein	2.5.1.15	folP2	UniRef100_P64140
dihydropteroate synthase	2.5.1.15	folP	TIGR01496
conserved hypothetical protein			UniRef100_Q73WU1
divIVA domain protein			TIGR03544
DNA-3-methyladenine glycosylase I family protein	3.2.2.20	tag	TIGR00624
conserved hypothetical protein			PF11314.3
glycogen synthase, Corynebacterium family protein		glgA	TIGR02149
glucose-1-phosphate adenylyltransferase	2.7.7.27	glgC	TIGR02091
PE family protein			PF00934.15
hydrolase CocE/NonD family protein			TIGR00976
ergosterol biosynthesis ERG4/ERG24 family protein			PF01222.12
ABC-2 transporter family protein			PF12730.2
ABC transporter family protein			PF00005.22
bacterial regulatory s, tetR family protein			PF00440.18
putative O-methyltransferase MSMEG_5073			UniRef100_A0R2D5
RNA polymerase sigma factor, sigma-70 family protein			TIGR02937
conserved hypothetical protein			UniRef100_A4KGE6
conserved hypothetical protein			UniRef100_D5Y2L2
trypsin family protein			PF00089.21
twin arginine-targeting protein translocase TatB		tatB	TIGR01410
HAD hydrolase, IA, variant 1 family protein			TIGR01549
bacterial PH domain protein			PF03703.9
bacterial PH domain protein			PF03703.9
putative lipoprotein lpqX			UniRef100_D5ZEY3
antitoxin Phd_YefM, type II toxin-antitoxin system family protein			PF02604.14
cobQ/CobB/MinD/ParA nucleotide binding domain protein			PF01656.18
transglycosylase SLT domain protein			PF13406.1
conserved hypothetical protein			PF06210.6
CBS domain protein			PF00571.23
conserved hypothetical protein			PF13828.1
putative transmembrane protein			UniRef100_A4F8K1
bacterial extracellular solute-binding family protein			PF13416.1
binding--dependent transport system inner membrane component family protein			PF00528.17
binding--dependent transport system inner membrane component family protein			PF00528.17
ABC transporter family protein			PF00005.22
magnesium and cobalt transport protein CorA		corA	TIGR00383
malate dehydrogenase family protein	1.1.1.-		TIGR01759
antitoxin VapB33		vapB33	UniRef100_O50456
putative ribonuclease VapC33			UniRef100_O50457
PE family protein			PF00934.15
substrate binding domain of ABC-type glycine betaine transport system family protein			PF04069.7
short chain dehydrogenase family protein			PF00106.20
toxin RelE	3.1.-.-	relE	UniRef100_O50461
antitoxin RelB		relB	UniRef100_O50462
oxoglutarate dehydrogenase (succinyl-transferring), E1 component	1.2.4.2	sucA	TIGR00239
putative membrane protein			UniRef100_D5XSL8
recB nuclease, TM0106 family domain protein			TIGR03491
lppP/LprE lipofamily protein			PF14041.1
helicase conserved C-terminal domain protein			PF00271.26
bacterial regulatory s, tetR family protein			PF00440.18
acyltransferase family protein			PF01757.17
putative cytochrome P450 130			UniRef100_Q11062
FAD binding domain protein			PF01565.18
putative multidrug-efflux transporter Rv1258c/MT1297			UniRef100_P64783
uracil DNA glycosylase superfamily protein			PF03167.14
FAD binding domain protein			PF01494.14
deazaflavin-dependent oxidoreductase, nitroreductase family protein			TIGR00026
HIT family protein			UniRef100_A0R291
amidase family protein			PF01425.16
pH-sensitive adenylate cyclase Rv1264	4.6.1.1		UniRef100_Q11055
conserved hypothetical protein			UniRef100_P64789
putative serine/threonine-protein kinase pknH			UniRef100_Q11053
putative regulatory protein embR			UniRef100_P66800
hypothetical protein			default
peptidase_C39 like family protein			PF13529.1
protein Rv1269c/MT1307			UniRef100_P0A5E1
putative lipoprotein lprA			UniRef100_Q11049
conserved hypothetical protein			PF05305.9
ABC transporter family protein			PF00005.22
ABC transporter family protein			PF00005.22
conserved hypothetical protein			PF12079.3
conserved hypothetical protein			PF12079.3
histidine phosphatase super family protein			PF00300.17
calcineurin-like phosphoesterase family protein			PF00149.23
AAA domain protein			PF13514.1
GMC oxidoreductase family protein			PF05199.8
bacterial extracellular solute-binding s, 5 Middle family protein			PF00496.17
nickel import ATP-binding protein NikE	3.6.3.24	nikE	TIGR02769
binding--dependent transport system inner membrane component family protein			PF00528.17
binding--dependent transport system inner membrane component family protein			PF00528.17
carbonic anhydrase family protein			PF00484.14
sulfate adenylyltransferase, small subunit	2.7.7.4	cysD	TIGR02039
bifunctional enzyme CysN/CysC	2.7.1.25	cysNC	UniRef100_Q10600
rrf2 family protein			TIGR00738
phage Tail Protein X family protein			PF05489.7
conserved hypothetical protein			UniRef100_P64799
conserved hypothetical protein			PF10011.4
conserved hypothetical protein			UniRef100_Q8VK41
conserved hypothetical protein			PF05305.9
arginine--tRNA ligase	6.1.1.19	argS	TIGR00456
diaminopimelate decarboxylase	4.1.1.20	lysA	TIGR01048
homoserine dehydrogenase	1.1.1.3	hom	UniRef100_P08499
threonine synthase	4.2.3.1	thrC	TIGR00260
hypothetical protein			default
homoserine kinase	2.7.1.39	thrB	TIGR00191
conserved hypothetical protein			UniRef100_Q73X45
conserved hypothetical protein			UniRef100_O86983
transcription termination factor Rho	3.6.4.-	rho	TIGR00767
ribosomal protein L31		rpmE	TIGR00105
peptide chain release factor 1		prfA	TIGR00019
methyltransferase, HemK family protein			TIGR00536
telomere recombination family protein			PF01300.13
glycosyl transferase 4 family protein			PF00953.16
ATP synthase I chain family protein			PF03899.10
ATP synthase F0, A subunit	3.6.3.14	atpB	TIGR01131
ATP synthase F0, C subunit	3.6.3.14	atpE	TIGR01260
ATP synthase B/B' CF family protein			PF00430.13
ATP synthase F1, delta subunit	3.6.3.14	atpH	TIGR01145
ATP synthase F1, alpha subunit	3.6.3.14	atpA	TIGR00962
ATP synthase F1, gamma subunit	3.6.3.14	atpG	TIGR01146
ATP synthase F1, beta subunit	3.6.3.14	atpD	TIGR01039
ATP synthase F1, epsilon subunit	3.6.3.14	atpC	TIGR01216
conserved hypothetical protein			PF10739.4
transposase family protein			PF01610.12
cob(I)yrinic acid a,c-diamide adenosyltransferase	2.5.1.17		UniRef100_P64804
UDP-N-acetylglucosamine 1-carboxyvinyltransferase	2.5.1.7	murA	TIGR01072
methylated-DNA-[]-cysteine S-methyltransferase family protein	2.1.1.63		TIGR00589
alkA N-terminal domain protein			PF06029.6
HAMP domain protein			PF00672.20
adenylate and Guanylate cyclase catalytic domain protein			PF00211.15
HAMP domain protein			PF00672.20
conserved hypothetical protein			PF01939.11
methylmalonyl-CoA epimerase	5.1.99.1	mce	TIGR03081
putative acetyl-CoA acetyltransferase			UniRef100_A0R1Y7
thioredoxin family protein			PF00085.15
PE family protein			PF00934.15
1,4-alpha-glucan branching enzyme	2.4.1.18	glgB	TIGR01515
putative glucanase GlgE			UniRef100_Q9RP48
alpha-glucan phosphorylases family protein	2.4.1.1	glgP	TIGR02094
DEAD/DEAH box helicase family protein			PF00270.24
nicotinate phosphoribosyltransferase family protein			PF04095.11
ATP-dependent Clp protease adaptor ClpS family protein			PF02617.12
conserved hypothetical protein			PF09438.5
peptidase S58 family protein			PF03576.9
cysO-cysteine peptidase		mec	UniRef100_P64814
sulfur carrier protein CysO		cysO	UniRef100_P0A647
O-phosphoserine sulfhydrylase		cysM	UniRef100_P63874
rhomboid family protein			PF01694.17
glutamate racemase	5.1.1.3	murI	TIGR00067
beta-lactamase superfamily domain protein			PF12706.2
ribonuclease PH	2.7.7.56	rph	TIGR01966
integral membrane domain protein			TIGR03954
non-canonical purine NTP pyrophosphatase, RdgB/HAM1 family	3.6.1.-	rdgB	TIGR00042
conserved hypothetical protein			UniRef100_Q11013
acyl carrier protein MbtL		mbtL	UniRef100_P63453
AMP-binding enzyme family protein			PF00501.23
lysine N-acyltransferase mbtK	2.3.1.-	mbtK	UniRef100_P64820
acyl-CoA dehydrogenase, C-terminal domain protein			PF00441.19
iron import ATP-binding/permease protein IrtA	3.6.3.-	irtA	UniRef100_P63392
iron import ATP-binding/permease protein IrtB	3.6.3.-	irtB	UniRef100_P63394
short chain dehydrogenase family protein			PF00106.20
conserved hypothetical protein			UniRef100_P64821
conserved hypothetical protein			UniRef100_P64823
bacterial regulatory s, tetR family protein			PF00440.18
diguanylate cyclase domain protein			TIGR00254
nitroreductase family protein			PF00881.19
conserved hypothetical protein			UniRef100_P64827
EAL domain protein			PF00563.15
bacterial regulatory s, luxR family protein			PF00196.14
conserved hypothetical protein			UniRef100_Q11029
conserved hypothetical protein			UniRef100_D5P3F2
putative F420-dependent oxidoreductase, MSMEG_2256 family protein			TIGR03617
PPE family protein			PF00823.14
conserved hypothetical protein			UniRef100_Q11032
conserved hypothetical protein			UniRef100_Q11033
conserved hypothetical protein			UniRef100_Q11034
anti-anti-sigma factor family protein			TIGR00377
region found in RelA / SpoT s family protein			PF04607.12
conserved hypothetical protein			UniRef100_A2VHQ6
beta-lactamase family protein			PF00144.19
conserved hypothetical protein			PF07161.8
integrase core domain protein			PF00665.21
transposase family protein			PF01527.15
fatty acid desaturase family protein			PF00487.19
alpha-pyrone synthesis polyketide synthase-like Pks18	2.3.1.-	pks18	UniRef100_Q7U064
glycolipid sulfotransferase Rv1373	2.8.2.-		UniRef100_A5U275
conserved hypothetical protein			TIGR00702
tfuA-like family protein			PF07812.7
conserved hypothetical protein			PF02720.12
bifunctional protein pyrR	2.4.2.9	pyrR	UniRef100_P59011
aspartate carbamoyltransferase	2.1.3.2	pyrB	TIGR00670
dihydroorotase, multifunctional complex type domain protein	3.5.2.3	pyrC	TIGR00857
putative eXPORT/MEMBRANE PROTEIN			UniRef100_D5YEN3
carbamoyl-phosphate synthase, small subunit	6.3.5.5	carA	TIGR01368
carbamoyl-phosphate synthase, large subunit	6.3.5.5	carB	TIGR01369
orotidine 5'-phosphate decarboxylase	4.1.1.23	pyrF	TIGR02127
PE family protein			PF00934.15
PPE family protein			PF00823.14
putative predicted protein			UniRef100_D7EQH9
putative integration host factor			UniRef100_A4FBI0
guanylate kinase	2.7.4.8	gmk	TIGR03263
DNA-directed RNA polymerase, omega subunit	2.7.7.6	rpoZ	TIGR00690
phosphopantothenoylcysteine decarboxylase / phosphopantothenate--cysteine ligase	4.1.1.36	coaBC	TIGR00521
methionine adenosyltransferase	2.5.1.6	metK	TIGR01034
pyridine nucleotide-disulfide oxidoreductase family protein			PF07992.9
cytochrome P450 family protein			PF00067.17
bacterial regulatory helix-turn-helix s, AraC family protein			PF00165.18
PE family protein			PF00934.15
putative ribonuclease VapC19			UniRef100_P95005
ribbon-helix-helix , copG family protein			PF01402.16
hydrolase			UniRef100_Q7SIG1
hydrolase			UniRef100_Q7SIG1
yhhN-like family protein			PF07947.9
putative primosomal protein N'			UniRef100_P0A5A6
ubiE/COQ5 methyltransferase family protein			PF01209.13
marR family protein			PF01047.17
methyltransferase domain protein			PF08242.7
methionyl-tRNA formyltransferase	2.1.2.9	fmt	TIGR00460
nusB family protein			PF01029.13
ribulose-phosphate 3-epimerase	5.1.3.1	rpe	TIGR01163
sugar (and other) transporter family protein			PF00083.19
riboflavin biosynthesis protein RibD	3.5.4.26	ribD	TIGR00326
lipoprotein lprG		lprG	UniRef100_P0A5I9
riboflavin synthase, alpha subunit	2.5.1.9	ribE	TIGR00187
alanine racemase, N-terminal domain protein			PF01168.15
putative serine dehydratase domain protein			PF14031.1
GTP cyclohydrolase II	3.5.4.25	ribA	TIGR00505
6,7-dimethyl-8-ribityllumazine synthase	6.3.3.-	ribH	TIGR00114
conserved hypothetical protein			PF10756.4
pknH-like extracellular domain protein			PF14032.1
ricin-type beta-trefoil lectin domain protein			PF00652.17
excinuclease ABC subunit C	3.1.25.-	uvrC	TIGR00194
P-loop ATPase family protein			PF03668.10
conserved hypothetical family protein			TIGR01826
putative sporulation transcription regulator whiA			UniRef100_A0QWV9
conserved hypothetical protein			UniRef100_P64851
acyltransferase, WS/DGAT/MGAT family protein	2.3.1.-		TIGR02946
alpha/beta hydrolase fold family protein			PF07859.8
AMP-binding enzyme family protein			PF00501.23
diacylglycerol acyltransferase family protein			PF03982.8
pucR C-terminal helix-turn-helix domain protein			PF13556.1
PE family protein			PF00934.15
conserved hypothetical protein			PF12077.3
hypothetical protein			default
FAD binding domain protein			PF01494.14
L,D-transpeptidase catalytic domain protein			PF03734.9
putative conserved glycine, proline and valine-rich secreted protein			UniRef100_F2V682
glyceraldehyde-3-phosphate dehydrogenase, type I	1.2.1.-	gap	TIGR01534
phosphoglycerate kinase	2.7.2.3	pgk	UniRef100_A0QWW3
triose-phosphate isomerase	5.3.1.1	tpiA	TIGR00419
hypothetical protein			default
snoaL-like polyketide cyclase family protein			PF07366.7
hypothetical protein			default
preprotein translocase, SecG subunit		secG	TIGR00810
PE family protein			PF00934.15
molybdopterin guanine dinucleotide-containing S/N-oxide reductases family protein			TIGR00509
polyketide cyclase / dehydrase and lipid transport family protein			PF10604.4
hypothetical protein			default
conserved hypothetical protein			PF03670.8
6-phosphogluconolactonase	3.1.1.31	pgl	UniRef100_P63339
glucose-6-phosphate dehydrogenase assembly protein OpcA		opcA	TIGR00534
glucose-6-phosphate dehydrogenase	1.1.1.49	zwf	TIGR00871
transaldolase	2.2.1.2	tal	TIGR00876
transketolase	2.2.1.1	tkt	TIGR00232
putative domain protein			UniRef100_D7EQP2
PE family protein			PF00934.15
protoheme IX farnesyltransferase	2.5.1.-	cyoE	TIGR01473
PE family protein			PF00934.15
pucR C-terminal helix-turn-helix domain protein			PF13556.1
zinc-binding dehydrogenase family protein			PF00107.21
cytochrome oxidase assembly family protein			PF02628.10
ABC-2 transporter family protein			PF12698.2
ABC transporter family protein			PF00005.22
putative membrane protein			TMHMM
bacterial regulatory , arsR family protein			PF01022.15
feS assembly protein SufB		sufB	TIGR01980
feS assembly protein SufD		sufD	TIGR01981
feS assembly ATPase SufC		sufC	TIGR01978
cysteine desulfurase, SufS family protein		sufS	TIGR01979
SUF system FeS assembly protein, NifU family			TIGR01994
conserved hypothetical protein			PF01883.14
acyl-CoA dehydrogenase, C-terminal domain protein			PF00441.19
PE family protein			PF00934.15
cadmium-translocating P-type ATPase	3.6.3.3	cadA	TIGR01512
thioredoxin family protein			PF00085.15
thioredoxin		trxA	TIGR01068
enoyl-CoA hydratase/isomerase family protein			PF00378.15
heme ABC exporter, ATP-binding protein CcmA	3.6.3.41	ccmA	TIGR01189
putative transcriptional regulatory protein			UniRef100_A0PNT5
HTH-type transcriptional repressor AcnR		acnR	UniRef100_Q8NQ97
aconitate hydratase 1	4.2.1.3	acnA	TIGR01341
putative conserved membrane protein			UniRef100_A0PNT8
nlpC/P60 family protein			PF00877.14
nlpC/P60 family protein			PF00877.14
AAA domain family protein			PF07728.9
conserved hypothetical protein			PF01882.13
von Willebrand factor type A domain protein			PF00092.23
conserved hypothetical protein			PF13338.1
3-oxoacyl-[acyl-carrier-protein] reductase FabG1	1.1.1.100	fabG1	UniRef100_P0A5Y5
enoyl-[acyl-carrier-protein] reductase [NADH]	1.3.1.9	inhA	UniRef100_P0A5Y7
conserved hypothetical protein			UniRef100_D5XTC3
ferrochelatase	4.99.1.1	hemH	TIGR00109
membrane protein implicated in regulation of membrane protease activity			UniRef100_Q8NQA4
SPFH domain / Band 7 family protein			PF01145.20
doxX-like family protein			PF13564.1
methylmalonyl-CoA mutase family protein			PF01642.17
putative membrane protein			TMHMM
hypothetical protein			default
conserved hypothetical protein			PF09335.6
methylmalonyl-CoA mutase, small subunit	5.4.99.2	mutA	TIGR00642
methylmalonyl-CoA mutase N-terminal domain protein	5.4.99.-		TIGR00641
putative antitoxin MazE4			UniRef100_P0A5F0
mRNA interferase MazF4	3.1.-.-	mazF4	UniRef100_P64860
LAO/AO transport system ATPase	2.7.-.-		TIGR00750
beta-lactamase family protein			PF00144.19
methyltransferase domain protein			PF08242.7
conserved hypothetical protein			UniRef100_A1WUH0
conserved hypothetical protein			UniRef100_A2VI17
putative glycosyltransferases			UniRef100_P71781
phytanoyl-CoA dioxygenase family protein			PF05721.8
conserved hypothetical protein			UniRef100_P71783
degT/DnrJ/EryC1/StrS aminotransferase family protein			PF01041.12
degT/DnrJ/EryC1/StrS aminotransferase family protein			PF01041.12
sugar O-acyltransferase, sialic acid O-acetyltransferase NeuD family protein			TIGR03570
conserved hypothetical protein			UniRef100_A2VI24
SAM-binding motif containing domain protein			UniRef100_Q0BJG8
wbqC-like family protein			PF08889.6
conserved hypothetical protein			PF09594.5
NAD dependent epimerase/dehydratase family protein			PF01370.16
methyltransferase domain protein			PF08241.7
putative membrane protein			TMHMM
GDP-mannose 4,6-dehydratase	4.2.1.47	gmd	TIGR01472
GDP-L-fucose synthase 1	1.1.1.271	GER1	UniRef100_O49213
methyltransferase, FkbM family domain protein			TIGR01444
glycosyl transferase 2 family protein			PF00535.21
methyltransferase domain protein			PF08241.7
glycosyl transferase 2 family protein			PF00535.21
conserved hypothetical protein			PF11139.3
glycosyl transferase 2 family protein			PF00535.21
degT/DnrJ/EryC1/StrS aminotransferase family protein			PF01041.12
conserved hypothetical protein			UniRef100_E9ZIW5
glycosyl transferase 2 family protein			PF00535.21
long-chain-fatty-acid--AMP ligase FadD28	6.2.1.-	fadD28	UniRef100_P96290
membrane transport protein mmpL8		mmpL8	UniRef100_A5U9F2
methyltransferase domain protein			UniRef100_D6FSV3
ubiE/COQ5 methyltransferase family protein			PF01209.13
glycosyltransferase family 28 N-terminal domain protein			PF03033.15
glycosyltransferase family 28 N-terminal domain protein			PF03033.15
putative rhamnosyl transferase wbbL2			UniRef100_P64867
mycocerosic acid synthase	2.3.1.111	mas	UniRef100_Q02251
putative polyketide synthase associated protein papA4			UniRef100_E2UKX1
long-chain-fatty-acid--AMP ligase FadD28	6.2.1.-	fadD28	UniRef100_P96290
zinc-binding dehydrogenase family protein			PF00107.21
carboxymuconolactone decarboxylase family protein			PF02627.15
conserved hypothetical protein			TIGR00369
nitronate monooxygenase family protein			PF03060.10
bacterial regulatory s, tetR family protein			PF00440.18
conserved hypothetical protein			UniRef100_A0QHN0
isoleucine--tRNA ligase	6.1.1.5	ileS	TIGR00392
asparaginase family protein			PF00710.15
impB/mucB/samB family protein			PF00817.15
signal peptidase II	3.4.23.36	lspA	TIGR00077
pseudouridine synthase, RluA family protein	5.4.99.-		TIGR00005
conserved hypothetical protein			PF07007.7
group 1 truncated hemoglobin glbN		glbN	UniRef100_P0A593
hypothetical protein			default
fatty acyl-CoA reductase	1.2.1.n2	acr1	UniRef100_P94129
short chain dehydrogenase family protein			PF00106.20
polyketide cyclase / dehydrase and lipid transport family protein			PF10604.4
DNA polymerase III, alpha subunit	2.7.7.7	dnaE	TIGR00594
PPE family protein			PF00823.14
AMP-binding enzyme family protein			PF00501.23
AMP-binding enzyme family protein			PF00501.23
acyltransferase family protein			PF01553.16
hypothetical protein			default
fumarate reductase, flavoprotein subunit	1.3.99.1	frdA	TIGR01176
succinate dehydrogenase and fumarate reductase iron-sulfur family protein			TIGR00384
fumarate reductase subunit C family protein			PF02300.12
fumarate reductase subunit D family protein			PF02313.12
bacterial regulatory s, tetR family protein			PF00440.18
MMPL family protein			PF03176.10
putative nitroreductase Rv1558/MT1609			UniRef100_P64875
threonine dehydratase	4.3.1.19	ilvA	TIGR02079
antitoxin VapB11		vapB11	UniRef100_P64877
ribonuclease VapC11	3.1.-.-	vapC11	UniRef100_P64879
malto-oligosyltrehalose trehalohydrolase	3.2.1.141	treZ	TIGR02402
malto-oligosyltrehalose synthase	5.4.99.15	treY	TIGR02401
glycogen debranching enzyme GlgX	3.2.1.-	glgX	TIGR02100
acyltransferase family protein			PF01757.17
conserved hypothetical protein			UniRef100_Q740S0
conserved hypothetical protein			UniRef100_O52586
adenosylmethionine-8-amino-7-oxononanoate transaminase	2.6.1.62	bioA	TIGR00508
aminotransferase class-V family protein			PF00266.14
dethiobiotin synthase	6.3.3.3	bioD	TIGR00347
2'-5' RNA ligase superfamily protein			PF13563.1
hypothetical protein			default
putative phiRv1 phage protein			UniRef100_D5YF82
conserved hypothetical protein			UniRef100_E2VMX2
phage major capsid protein, HK97 family			TIGR01554
phage prohead protease, HK97 family	3.4.-.-		TIGR01543
phage terminase, small subunit, P27 family			TIGR01558
putative phiRv1 phage protein			UniRef100_D5XWV3
putative phiRv1 phage protein			UniRef100_D5XWV4
putative phiRv1 phage protein			UniRef100_A4KLZ6
phage/plasmid primase, P4 family, C-terminal domain protein			TIGR01613
conserved hypothetical protein			PF10888.3
putative phiRv1 phage protein			UniRef100_A4KLZ2
conserved hypothetical protein			UniRef100_Q8VJ03
recombinase family protein			PF07508.8
conserved hypothetical protein			PF02720.12
biotin synthase	2.8.1.6	bioB	TIGR00433
conserved hypothetical protein			PF10821.3
alpha/beta hydrolase family protein			PF12697.2
NUDIX domain protein			PF00293.23
quinolinate synthetase complex, A subunit	2.5.1.72	nadA	TIGR00550
L-aspartate oxidase	1.4.3.16	nadB	TIGR00551
nicotinate-nucleotide diphosphorylase	2.4.2.19	nadC	TIGR00078
methyltransferase domain protein			PF08241.7
deazaflavin-dependent oxidoreductase, nitroreductase family protein			TIGR00026
histidinol dehydrogenase	1.1.1.23	hisD	TIGR00069
histidinol-phosphate transaminase	2.6.1.9	hisC	TIGR01141
imidazoleglycerol-phosphate dehydratase	4.2.1.19	hisB	UniRef100_A0QX83
imidazole glycerol phosphate synthase, glutamine amidotransferase subunit	2.4.2.-	hisH	TIGR01855
bifunctional HisA/TrpF protein	5.3.1.16		TIGR01919
inositol-1-monophosphatase ImpA	3.1.3.25	impA	UniRef100_A0QX86
imidazole glycerol phosphate synthase subunit hisF	4.1.3.-	hisF	UniRef100_A4QFF9
phosphoribosyl-AMP cyclohydrolase family protein			PF01502.13
sodium/calcium exchanger family protein			PF01699.19
ahpC/TSA family protein			PF00578.16
anthranilate synthase component I	4.1.3.27	trpE	TIGR00564
tryptophan-associated transmembrane family protein			PF09534.5
indole-3-glycerol phosphate synthase	4.1.1.48	trpC	UniRef100_A0QX95
tryptophan synthase, beta subunit	4.2.1.20	trpB	TIGR00263
tryptophan synthase, alpha subunit	4.2.1.20	trpA	TIGR00262
hypothetical protein			default
prolipoprotein diacylglyceryl transferase	2.4.99.-	lgt	TIGR00544
TM2 domain protein			PF05154.11
conserved hypothetical protein			PF10825.3
pyruvate kinase	2.7.1.40	pyk	TIGR01064
acyl-CoA thioesterase II	3.1.2.-	tesB	TIGR00189
hypothetical protein			default
thiol reductant ABC exporter, CydC subunit		cydC	TIGR02868
thiol reductant ABC exporter, CydD subunit		cydD	TIGR02857
cytochrome d ubiquinol oxidase, subunit II	1.10.3.-	cydB	TIGR00203
bacterial Cytochrome Ubiquinol Oxidase family protein			PF01654.12
conserved hypothetical protein			PF03729.8
adenylate cyclase	4.6.1.1	cya	UniRef100_P0A4Y1
putative transcriptional regulatory protein pdtaR			UniRef100_O06143
3-Oxoacyl-[acyl-carrier-(ACP)] synthase III family protein			PF08545.5
conserved hypothetical protein			PF12172.3
DNA polymerase I family protein	2.7.7.7	polA	TIGR00593
S1 RNA binding domain protein			PF00575.18
dephospho-CoA kinase	2.7.1.24	coaE	TIGR00152
conserved hypothetical protein			UniRef100_Q0SI31
excinuclease ABC subunit B	3.1.25.-	uvrB	TIGR00631
dolichyl-phosphate-mannose-mannosyltransferase family protein			PF13231.1
putative multidrug-efflux transporter Rv1634/MT1670			UniRef100_O06151
putative predicted protein			UniRef100_D5Y3T0
universal stress family protein			PF00582.21
metallo-beta-lactamase superfamily protein			PF00753.22
excinuclease ABC subunit A	3.1.25.-	uvrA	TIGR00630
conserved hypothetical protein			UniRef100_B2HR09
esterase family protein			PF00756.15
lysine--tRNA ligase	6.1.1.6	lysS	TIGR00499
translation initiation factor IF-3		infC	TIGR00168
ribosomal protein L35		rpmI	TIGR00001
ribosomal protein L20		rplT	TIGR01032
RNA 2'-O ribose methyltransferase substrate binding family protein			PF08032.7
conserved hypothetical protein			PF09995.4
PE family protein			PF00934.15
adenylate and Guanylate cyclase catalytic domain protein			PF00211.15
putative membrane protein			TMHMM
phenylalanine--tRNA ligase, alpha subunit	6.1.1.20	pheS	TIGR00468
phenylalanine--tRNA ligase, beta subunit	6.1.1.20	pheT	TIGR00472
PE family protein			PF00934.15
N-acetyl-gamma-glutamyl-phosphate reductase	1.2.1.38	argC	TIGR01850
glutamate N-acetyltransferase/amino-acid acetyltransferase	2.3.1.35	argJ	TIGR00120
acetylglutamate kinase	2.7.2.8	argB	UniRef100_A0QYT0
acetylornithine aminotransferase	2.6.1.11	argD	UniRef100_P63569
ornithine carbamoyltransferase	2.1.3.3	argF	TIGR00658
arginine repressor		argR	TIGR01529
argininosuccinate synthase	6.3.4.5	argG	TIGR00032
argininosuccinate lyase	4.3.2.1	argH	TIGR00838
polyketide synthase-like Pks10	2.3.1.-	pks10	UniRef100_Q7VEV2
phenolphthiocerol synthesis polyketide synthase type I Pks15/1	2.3.1.41	pks15/1	UniRef100_Q7TXK8
phenolphthiocerol synthesis polyketide synthase type I Pks15/1	2.3.1.41	pks15/1	UniRef100_Q7TXK8
polysaccharide biosynthesis family protein			PF02719.10
phenolphthiocerol synthesis polyketide synthase type I Pks15/1	2.3.1.41	pks15/1	UniRef100_Q7TXK8
cytochrome P450 family protein			PF00067.17
alpha-pyrone synthesis polyketide synthase-like Pks11	2.3.1.-	pks11	UniRef100_Q7VEU7
ABC transporter family protein			PF00005.22
ABC transporter family protein			PF00005.22
conserved hypothetical protein			PF04248.7
putative membrane protein			TMHMM
major Facilitator Superfamily protein			PF07690.11
transglutaminase-like superfamily protein			PF01841.14
bacterial regulatory , arsR family protein			PF01022.15
cyclic nucleotide-binding domain protein			PF00027.24
integral membrane domain protein			UniRef100_F4CJ38
ahpC/TSA family protein			PF00578.16
soluble secreted antigen MPT53		mpt53	UniRef100_P0A619
putative membrane protein			TMHMM
acyl-CoA dehydrogenase, N-terminal domain protein			PF02771.11
ABC transporter, phosphonate, periplasmic substrate-binding family protein			PF12974.2
radical SAM superfamily protein			PF04055.16
divIVA family protein			PF05103.8
hypothetical protein			default
alpha/beta hydrolase fold family protein			PF00561.15
bacterial regulatory s, tetR family protein			PF00440.18
conserved hypothetical protein			UniRef100_Q8NQM9
ABC-2 type transporter family protein			PF01061.19
ABC transporter family protein			PF00005.22
DNA-3-methyladenine glycosylase family protein	3.2.2.-		TIGR00567
tyrosine--tRNA ligase	6.1.1.1	tyrS	TIGR00234
conserved hypothetical protein			PF05305.9
tetratrico peptide repeat family protein			PF12688.2
HAD hydrolase, IIA family protein			TIGR01460
conserved hypothetical protein			UniRef100_B2HR63
hemolysin TlyA family protein			TIGR00478
inorganic polyphosphate/ATP-NAD kinase	2.7.1.23	ppnK	UniRef100_P0A5S7
DNA repair protein RecN		recN	TIGR00634
thiamine pyrophosphokinase C terminal family protein			PF12555.3
conserved hypothetical protein			PF11382.3
CTP synthase	6.3.4.2	pyrG	TIGR00337
NUDIX domain protein			PF00293.23
tyrosine recombinase XerD		xerD	TIGR02225
conserved hypothetical protein			PF02720.12
conserved hypothetical protein			UniRef100_D5ZHJ6
O-methyltransferase family protein			PF01596.12
D-serine/D-alanine/glycine transporter		cycA	UniRef100_P0AAE1
PPE family protein			PF00823.14
PPE family protein			PF00823.14
hypothetical protein			default
sulfate transporter family protein			PF00916.15
cobQ/CobB/MinD/ParA nucleotide binding domain protein			PF01656.18
scpA/B family protein			PF02616.9
segregation and condensation protein B		scpB	TIGR00281
pseudouridine synthase family protein	5.4.99.-		TIGR00093
cytidylate kinase	2.7.4.14	cmk	TIGR00017
ribosome-associated GTPase EngA		engA	TIGR03594
short chain dehydrogenase family protein			PF00106.20
NAD binding domain of 6-phosphogluconate dehydrogenase family protein			PF03446.10
cyclase family protein			PF04199.8
cupin domain protein			PF07883.6
conserved hypothetical protein			PF05853.7
helix-turn-helix family protein			PF01381.17
PIN domain protein			PF01850.16
conserved hypothetical protein			UniRef100_P71979
ATP-grasp domain protein			PF13535.1
beta-lactamase family protein			PF00144.19
conserved hypothetical protein			UniRef100_D5YFN5
hxlR-like helix-turn-helix family protein			PF01638.12
FAD binding domain protein			PF01565.18
conserved hypothetical protein			TIGR03083
conserved hypothetical protein			UniRef100_E1H9M5
methyltransferase, TIGR00027 family protein	2.1.1.-		TIGR00027
beta-lactamase family protein			PF00144.19
aldehyde dehydrogenase family protein			PF00171.17
ahpC/TSA family protein			PF00578.16
putative membrane protein Rv1733c/MT1774			UniRef100_P71991
2-oxoacid dehydrogenases acyltransferase family protein			PF00198.18
conserved hypothetical protein			UniRef100_P71993
hypothetical protein			default
nitrate reductase molybdenum cofactor assembly chaperone		narJ	TIGR00684
putative nitrate/nitrite transporter narK2			UniRef100_P71995
conserved hypothetical protein			UniRef100_P65033
putative sulfate transporter Rv1739c/MT1781			UniRef100_P71997
antitoxin VapB30		vapB30	UniRef100_P96913
putative ribonuclease VapC30			UniRef100_P67241
conserved hypothetical protein			UniRef100_A0PST2
serine/threonine-protein kinase pknE	2.7.11.1	pknE	UniRef100_P72001
conserved hypothetical protein			UniRef100_A1T1T1
isopentenyl-diphosphate delta-isomerase	5.3.3.2	idi	TIGR02150
hypothetical protein			default
serine/threonine-protein kinase pknF	2.7.11.1	pknF	UniRef100_P72003
ABC transporter family protein			PF00005.22
putative membrane protein			UniRef100_D6FU54
conserved hypothetical protein			UniRef100_B2HSP6
long-chain-fatty-acid--CoA ligase FadD17	6.2.1.3	fadD17	UniRef100_Q7TWC5
FAD binding domain protein			PF01494.14
conserved hypothetical protein			UniRef100_B2HSQ0
conserved hypothetical protein			UniRef100_B2HSQ0
PPE family protein			PF00823.14
conserved hypothetical protein			PF13810.1
phosphoesterase family protein			PF04185.9
integrase core domain protein			PF00665.21
transposase family protein			PF01527.15
cutinase family protein			PF01083.17
PE family protein			PF00934.15
hypothetical protein			default
acyltransferase, WS/DGAT/MGAT family protein	2.3.1.-		TIGR02946
conserved hypothetical protein			UniRef100_A0PSN0
heavy-metal-binding family protein			PF01906.12
transposase family protein			PF01527.15
integrase core domain protein			PF00665.21
HNH endonuclease family protein			PF01844.18
putative transposase subunit B			UniRef100_E2S4Y4
metal-sensitive transcriptional repressor family protein			PF02583.12
alkylhydroperoxidase AhpD family core domain protein			TIGR00778
PE family protein			PF00934.15
alanine racemase, N-terminal domain protein			PF01168.15
peptidase M28 family protein			PF04389.12
FAD-linked oxidoreductase family protein			TIGR01679
bacterial transcriptional regulator family protein			PF01614.13
FAD binding domain protein			PF01565.18
conserved hypothetical protein			UniRef100_D5Y470
bacterial regulatory s, tetR family protein			PF00440.18
cytochrome P450 family protein			PF00067.17
conserved hypothetical protein			UniRef100_E2VUN1
conserved hypothetical protein			PF14362.1
conserved hypothetical protein			UniRef100_D6FU91
4-alpha-glucanotransferase	2.4.1.25	malQ	TIGR00217
type VII secretion protein EccB		eccB	TIGR03919
ESX-5 secretion system eccCb5 domain protein		eccCb5	UniRef100_Q8VJW6
type VII secretion protein EccCb		eccCb	TIGR03925
cytochrome P450 family protein			PF00067.17
4Fe-4S single cluster domain protein			PF13370.1
PPE family protein			PF00823.14
PE family protein			PF00934.15
PPE family protein			PF00823.14
PPE family protein			PF00823.14
PE family protein			PF00934.15
putative ESAT-6-like protein 7			UniRef100_P95243
putative ESAT-6-like protein 6			UniRef100_P95242
espG family protein			PF14011.1
type VII secretion integral membrane protein EccD		eccD	TIGR03920
type VII secretion-associated serine protease mycosin	3.4.21.-	mycP	TIGR03921
type VII secretion protein EccE		eccE	TIGR03923
type VII secretion AAA-ATPase EccA		eccA	TIGR03922
hypothetical protein			default
PPE family protein			PF00823.14
PPE family protein			PF00823.14
PPE family protein			PF00823.14
PE family protein			PF00934.15
conserved hypothetical protein			PF05305.9
PE family protein			PF00934.15
PPE family protein			PF00823.14
PPE family protein			PF00823.14
PPE family protein			PF00823.14
conserved hypothetical protein			PF05305.9
mgtC family protein			PF02308.11
pyridine nucleotide-disulfide oxidoreductase family protein			PF07992.9
protein Rv1269c/MT1307			UniRef100_P0A5E1
fatty acid hydroxylase superfamily protein			PF04116.8
conserved hypothetical protein			UniRef100_Q50618
bacterial regulatory s, tetR family protein			PF00440.18
FAD binding domain protein			PF00890.19
PE family protein			PF00934.15
ABC transporter family protein			PF00005.22
hypothetical protein			default
thiamine pyrophosphate enzyme, C-terminal TPP binding domain protein			PF02775.16
accessory Sec system translocase SecA2		secA2	TIGR04221
CDP-alcohol phosphatidyltransferase family protein			PF01066.16
conserved hypothetical protein			PF05949.7
conserved hypothetical protein			PF06947.7
conserved hypothetical protein			UniRef100_P64895
glycine cleavage system H protein		gcvH	TIGR00527
oxoglutarate dehydrogenase inhibitor		odhI	UniRef100_Q8NQJ3
merR regulatory family protein			PF00376.18
bifunctional nuclease family protein			PF02577.9
merR HTH regulatory family protein			PF13411.1
glycine dehydrogenase	1.4.4.2	gcvP	TIGR00461
alpha/beta hydrolase fold family protein			PF00561.15
alpha/beta hydrolase fold family protein			PF00561.15
hydrolase CocE/NonD family protein			TIGR00976
bacterial extracellular solute-binding family protein			PF13531.1
malate synthase G	2.3.3.9	glcB	TIGR01345
PIN domain protein			PF01850.16
putative predicted protein			UniRef100_D5ZI07
putative dNA-binding protein			UniRef100_P95167
PE family protein			PF00934.15
CBS domain protein			PF00571.23
transporter associated domain protein			PF03471.12
nitronate monooxygenase family protein			PF03060.10
6-phosphogluconate dehydrogenase	1.1.1.44	gnd	TIGR00873
peptidase M48 family protein			PF01435.13
transcriptional regulator BlaI		blaI	UniRef100_P95163
putative esterase Rv1847/MT1895			UniRef100_P95162
urease, gamma subunit	3.5.1.5	ureA	TIGR00193
urease, beta subunit	3.5.1.5	ureB	TIGR00192
urease, alpha subunit	3.5.1.5	ureC	TIGR01792
ureF family protein			PF01730.11
urease accessory protein UreG		ureG	TIGR00101
ureD urease accessory family protein			PF01774.12
glucose inhibited division A family protein			PF01134.17
putative F420-dependent oxidoreductase, Rv1855c family protein			TIGR03560
short chain dehydrogenase family protein			PF00106.20
molybdate ABC transporter, periplasmic molybdate-binding protein		modA	TIGR01256
molybdate ABC transporter, permease protein		modB	TIGR02141
ABC transporter family protein			PF00005.22
alanine and proline-rich secreted protein apa		apa	UniRef100_Q50906
transglycosylase associated family protein			PF04226.8
zinc-binding alcohol dehydrogenase family protein	1.-.-.-		TIGR02822
CAAX protease self-immunity family protein			PF02517.11
MOSC domain protein			PF03473.12
short chain dehydrogenase family protein			PF00106.20
coA-transferase III family protein			PF02515.12
putative acetyl-CoA acetyltransferase			UniRef100_D5P3W8
NAD dependent epimerase/dehydratase family protein			PF01370.16
pyridine nucleotide-disulfide oxidoreductase family protein			PF07992.9
conserved hypothetical protein			UniRef100_D5YG35
deazaflavin-dependent oxidoreductase, nitroreductase family protein			TIGR00026
nitronate monooxygenase family protein			PF03060.10
conserved hypothetical protein			PF08837.6
ethD domain protein			PF07110.6
PPOX class putative F420-dependent enzyme family protein			TIGR03618
bacterioferritin		bfr	TIGR00754
sugar (and other) transporter family protein			PF00083.19
glutamine synthetase, catalytic domain protein			PF00120.19
amidohydrolase family protein			PF04909.9
cytochrome P450 family protein			PF00067.17
mycobacterium 19 kDa lipoantigen family protein			PF05481.7
short chain dehydrogenase family protein			PF00106.20
polyketide cyclase / dehydrase and lipid transport family protein			PF03364.15
transglycosylase-like domain protein			PF06737.9
putative chorismate mutase			TIGR01806
antigen 85-B	2.3.1.-	fbpB	UniRef100_P21160
conserved hypothetical protein			UniRef100_Q7D7U6
conserved hypothetical protein			PF14333.1
hypothetical protein			default
methyltransferase, TIGR00027 family protein	2.1.1.-		TIGR00027
yceI-like domain protein			PF04264.8
conserved hypothetical protein			UniRef100_D5YSL1
conserved hypothetical protein			UniRef100_D5P416
conserved hypothetical protein			UniRef100_Q9X7D4
nitronate monooxygenase family protein			PF03060.10
hypothetical protein			default
zinc-binding dehydrogenase family protein			PF00107.21
D-tyrosyl-tRNA(Tyr) deacylase	3.1.-.-	dtd	TIGR00256
macro domain protein			PF01661.16
conserved hypothetical protein			PF01910.12
putative LIGNIN PEROXIDASE LIPJ			UniRef100_E2VUZ8
competence/damage-inducible CinA C-terminal domain protein			TIGR00199
H+ symporter family protein			TIGR00891
conserved hypothetical protein			PF04020.8
anti-anti-sigma factor family protein			TIGR00377
FAD binding domain protein			PF00890.19
putative conserved membrane protein			UniRef100_B2HDA7
conserved hypothetical protein			PF14081.1
catalase/peroxidase HPI	1.11.1.6	katG	TIGR00198
ferric uptake regulator family protein			PF01475.14
phosphatidylethanolamine-binding family protein			PF01161.15
phosphatidylethanolamine-binding family protein			PF01161.15
zinc-binding dehydrogenase family protein			PF00107.21
conserved hypothetical protein			UniRef100_E9ZK05
metallo-beta-lactamase superfamily protein			PF00753.22
[truncated: 2,108 more rows]
