# Supplementary material for: A semi-automated genome annotation comparison and integration scheme
Source: BMC Bioinformatics. 2013 Jun 1;14:172. doi: 10.1186/1471-2105-14-172 (PMC3680241; doi:10.1186/1471-2105-14-172)
Supplement: Additional file 1 — The code and datasets: file contains the python code and related datasets used in our research. We used two datasets in our research. (1). ‘pfam_mapped_dic.csv’ file contains the Pfam IDs obtained from Pfam database; (2) ‘gene_info_dic.csv’ file contains the gene symbol data obtained from Entrez gene database; (3) ‘database data’ folder contains the automated annotation results and the OMA data to run the program. [file 1471-2105-14-172-S1.zip › Additional file 1 code and datasets/database data/mytu_img.txt]

chromosomal replication initiator protein DnaA		CDS	TIGR00362
DNA polymerase III, beta subunit (EC 2.7.7.7)	2.7.7.7	CDS	TIGR00663
DNA replication and repair protein RecF		CDS	TIGR00611
Zn-ribbon-containing, possibly RNA-binding protein and truncated derivatives		CDS
DNA gyrase subunit B (EC 5.99.1.3)	5.99.1.3	CDS	TIGR01059
DNA gyrase subunit A (EC 5.99.1.3)	5.99.1.3	CDS	TIGR01063
hypothetical protein		CDS
Transmembrane domain of unknown function (DUF3566).		CDS
hypothetical protein		CDS
Protein of unknown function (DUF2562).		CDS
Peptidyl-prolyl cis-trans isomerase (rotamase) - cyclophilin family	5.2.1.8	CDS
hypothetical protein		CDS
4-alpha-glucanotransferase		CDS
Uncharacterised protein family (UPF0233).		CDS
Uncharacterized protein conserved in bacteria		CDS
Uncharacterized protein conserved in bacteria	2.7.11.1	CDS
anthranilate synthase, component II (EC 4.1.3.27)	2.6.1.85	CDS	TIGR00566
Serine/threonine protein kinase	2.7.11.1	CDS
Cell division protein FtsI/penicillin-binding protein 2	2.4.1.129	CDS
cell elongation-specific peptidoglycan biosynthesis regulator RodA		CDS
Serine/threonine protein phosphatase	3.1.3.16	CDS
FOG: FHA domain		CDS
FOG: FHA domain		CDS
Dioxygenases related to 2-nitropropane dioxygenase	1.13.12.16	CDS
Transcription factor WhiB.		CDS
Predicted transcriptional regulators		CDS
Cell wall-associated hydrolases (invasion-associated proteins)		CDS
Domain of unknown function (DUF4226).		CDS
Domain of unknown function (DUF4226).		CDS
Protein of unknown function (DUF2580).		CDS
Protein of unknown function (DUF2694).		CDS
hypothetical protein		CDS
Protein of unknown function (DUF2710).		CDS
7-keto-8-aminopelargonate synthetase and related enzymes	2.3.1.47	CDS	TIGR00858
Acyl carrier protein		CDS	TIGR00517
Ketosteroid isomerase-related protein		CDS
Acyl-CoA synthetases (AMP-forming)/AMP-acid ligases II		CDS
TIGR03084 family protein		CDS	TIGR03083, TIGR03084, TIGR03084
Major Facilitator Superfamily.		CDS
Putative transcriptional regulator		CDS
hypothetical protein		CDS
Probable lipoprotein LpqN.		CDS
leucyl-tRNA synthetase (EC 6.1.1.4)	6.1.1.4	CDS	TIGR00396
transcriptional regulator, MarR family		CDS
transcriptional regulator, GntR family		CDS
probable F420-dependent oxidoreductase, MSMEG_2906 family		CDS	TIGR03856
Predicted hydrolases or acyltransferases (alpha/beta hydrolase superfamily)		CDS
inositol 1-phosphate synthase, Actinobacterial type	5.5.1.4	CDS	TIGR03450
transcriptional regulator, PadR family		CDS
Domain of unknown function (DUF1707).		CDS
hypothetical protein		CDS
Membrane carboxypeptidase (penicillin-binding protein)		CDS
Predicted integral membrane protein		CDS
Transcriptional regulator containing an amidase domain and an AraC-type DNA-binding HTH domain		CDS
SSU ribosomal protein S6P		CDS	TIGR00166
single-strand binding protein		CDS	TIGR00621
SSU ribosomal protein S18P		CDS	TIGR00165
LSU ribosomal protein L9P		CDS	TIGR00158
hypothetical protein		CDS
replicative DNA helicase	3.6.4.12	CDS	TIGR00665, TIGR01445, TIGR01443
hypothetical protein		CDS
Predicted phosphatase homologous to the C-terminal domain of histone macroH2A1		CDS
hypothetical protein		CDS
Cellobiohydrolase A (1,4-beta-cellobiosidase A)	3.2.1.4	CDS
FAD/FMN-containing dehydrogenases		CDS
hypothetical protein		CDS
Uncharacterized conserved protein		CDS
hypothetical protein		CDS
Predicted nucleic acid-binding protein, contains PIN domain		CDS
isocitrate dehydrogenase, NADP-dependent, monomeric type	1.1.1.42	CDS	TIGR00178
transcriptional regulator, TetR family		CDS
Dehydrogenases with different specificities (related to short-chain alcohol dehydrogenases)		CDS
L-serine ammonia-lyase (EC 4.3.1.17)	4.3.1.17	CDS	TIGR00720
serine hydroxymethyltransferase (EC 2.1.2.1)	2.1.2.1	CDS
Retron-type reverse transcriptase		CDS
ABC-type transport system, involved in lipoprotein release, permease component		CDS
ABC-type antimicrobial peptide transport system, ATPase component		CDS
Imidazolonepropionase and related amidohydrolases		CDS
Bifunctional PLP-dependent enzyme with beta-cystathionase and maltose regulon repressor activities	4.4.1.8	CDS
hypothetical protein		CDS
Predicted hydrolases or acyltransferases (alpha/beta hydrolase superfamily)		CDS
transcriptional regulator, TetR family		CDS
Nucleotidyl transferase of unknown function (DUF1814).		CDS
hypothetical protein		CDS
hypothetical protein		CDS
Predicted flavin-nucleotide-binding protein		CDS
transcriptional regulator, ArsR family		CDS
Ni,Fe-hydrogenase III small subunit		CDS
Formate hydrogenlyase subunit 3/Multisubunit Na+/H+ antiporter, MnhD subunit		CDS
Formate hydrogenlyase subunit 4		CDS
Hydrogenase 4 membrane component (E)	1.-	CDS
Formate hydrogenlyase subunit 3/Multisubunit Na+/H+ antiporter, MnhD subunit	1.-	CDS
NADH dehydrogenase subunit C (EC 1.6.5.3)		CDS
Oligoketide cyclase/lipid transport protein		CDS
Methylase involved in ubiquinone/menaquinone biosynthesis		CDS
Predicted membrane protein		CDS
hypothetical protein		CDS
Nucleoside phosphorylase	3.2.2.9	CDS	TIGR01704
Predicted integral membrane protein		CDS
copper-(or silver)-translocating P-type ATPase	3.6.3.-	CDS	TIGR01525, TIGR01494, TIGR01511
Domain of unknown function (DUF222).		CDS
Domain of unknown function (DUF222).		CDS
PPE-repeat proteins		CDS
Probable taurine catabolism dioxygenase		CDS
FcoT-like thioesterase domain.		CDS
Acyl-CoA synthetases (AMP-forming)/AMP-acid ligases II	6.2.1.-	CDS
Phosphopantetheine attachment site.		CDS
amino acid adenylation domain/thioester reductase domain		CDS	TIGR01733, TIGR01746
Predicted membrane protein		CDS
copper-(or silver)-translocating P-type ATPase	3.6.3.-	CDS	TIGR01511, TIGR01494, TIGR01525
Cyclic nucleotide-binding domain.		CDS
LSU ribosomal protein L28P		CDS	TIGR00009
Putative GTPases (G3E family)		CDS
ATPase, P-type (transporting), HAD superfamily, subfamily IC	3.6.3.-	CDS	TIGR01494
hypothetical protein		CDS
PE family.		CDS
Uncharacterized membrane protein (homolog of Drosophila rhomboid)		CDS
Predicted acyltransferases		CDS
Nucleoside-diphosphate-sugar epimerases	4.2.1.47	CDS
phosphoheptose isomerase (EC 5.3.1.-)	5.3.1.28	CDS	TIGR00441
histidinol-phosphate phosphatase family domain/HAD-superfamily hydrolase, subfamily IIIA	3.1.3.82, 3.1.3.83	CDS	TIGR01656, TIGR01662
Predicted kinase related to galactokinase and mevalonate kinase	2.7.1.168	CDS
hypothetical protein		CDS
Uncharacterized protein conserved in bacteria		CDS
oxalyl-CoA decarboxylase	4.1.1.8	CDS	TIGR03254
Transcriptional regulator		CDS
Acyl-CoA synthetases (AMP-forming)/AMP-acid ligases II		CDS
translation elongation factor 2 (EF-2/EF-G)		CDS	TIGR00484, TIGR00231
PPOX class probable F420-dependent enzyme, Rv0121 family		CDS	TIGR03668
hypothetical protein		CDS
Ribbon-helix-helix protein, copG family.		CDS
PE family.		CDS
Trypsin-like serine proteases, typically periplasmic, contain C-terminal PDZ domain		CDS
trehalose synthase	3.2.1.1, 5.4.99.16	CDS	TIGR02456
Uncharacterized protein, probably involved in trehalose biosynthesis		CDS	TIGR02457
Predicted membrane protein		CDS
Predicted esterase		CDS
Acyl dehydratase		CDS
Acyl-CoA dehydrogenases	1.3.99.3	CDS
F420-dependent oxidoreductase, G6PDH family		CDS	TIGR03557
Predicted acetyltransferase		CDS
transcriptional regulator, TetR family		CDS
Predicted hydrolases or acyltransferases (alpha/beta hydrolase superfamily)		CDS
Cytochrome P450		CDS
methionine-S-sulfoxide reductase	1.8.4.11	CDS	TIGR00401
SnoaL-like domain.		CDS
Nucleoside-diphosphate-sugar epimerases	1.1.1.219	CDS
Ketosteroid isomerase-related protein		CDS
Uncharacterized protein conserved in bacteria		CDS
3-methyladenine DNA glycosylase/8-oxoguanine DNA glycosylase		CDS
Chloride channel protein EriC		CDS
transcriptional regulator, TetR family		CDS
methyltransferase, putative, TIGR00027 family		CDS	TIGR00027
methyltransferase, putative, TIGR00027 family		CDS	TIGR00027
NAD-dependent aldehyde dehydrogenases	1.2.1.3	CDS
Dehydrogenases with different specificities (related to short-chain alcohol dehydrogenases)		CDS
hypothetical protein		CDS
NADPH:quinone reductase and related Zn-dependent oxidoreductases	1.6.5.5	CDS
PE-PPE domain./PE family.		CDS
PE-PPE domain.		CDS
PE family.		CDS
Protein tyrosine/serine phosphatase	3.1.3.48	CDS
Acyl-CoA dehydrogenases	1.3.99.3	CDS
NAD/NADP transhydrogenase alpha subunit	1.6.1.2	CDS	TIGR00561
NAD/NADP transhydrogenase alpha subunit	1.6.1.2	CDS
NAD/NADP transhydrogenase beta subunit	1.6.1.2	CDS
transcriptional regulator, TetR family		CDS
PE-PPE domain./PE family.		CDS
PE-PPE domain./PE family.		CDS
FAD/FMN-containing dehydrogenases		CDS
Zn-dependent alcohol dehydrogenases, class III	1.1.1.1	CDS
Predicted thioesterase	3.1.2.-	CDS
Oligoketide cyclase/lipid transport protein		CDS
transcriptional regulator, GntR family		CDS
Acyl-CoA synthetases (AMP-forming)/AMP-acid ligases II	6.2.1.-	CDS
ABC-type transport system involved in resistance to organic solvents, permease component		CDS	TIGR00056
ABC-type transport system involved in resistance to organic solvents, permease component		CDS	TIGR00056
virulence factor Mce family protein		CDS	TIGR00996
virulence factor Mce family protein		CDS	TIGR00996
virulence factor Mce family protein		CDS	TIGR00996
virulence factor Mce family protein		CDS	TIGR00996
virulence factor Mce family protein		CDS	TIGR00996
virulence factor Mce family protein		CDS	TIGR00996
hypothetical protein		CDS
Predicted membrane protein/domain		CDS
hypothetical protein		CDS
hypothetical protein		CDS
Predicted periplasmic protein (DUF2233).		CDS
Predicted membrane protein		CDS	TIGR03061
Pirin-related protein		CDS
RNA polymerase, sigma subunit, ECF family		CDS	TIGR02960, TIGR02937
Lysophospholipase		CDS
Protein of unknown function (DUF2786).		CDS
hypothetical protein		CDS
Beta-glucosidase-related glycosidases	3.2.1.21	CDS
Predicted O-methyltransferase		CDS
SPW repeat.		CDS
dihydroxyacid dehydratase (EC 4.2.1.9)	4.2.1.9	CDS	TIGR00110
Uncharacterized protein conserved in bacteria		CDS
Arabinose efflux permease		CDS
hypothetical protein		CDS
peptidoglycan transpeptidase precursor, ErfK-YbiS-YhnG family		CDS
hypothetical protein		CDS
ABC-type multidrug transport system, ATPase and permease components		CDS
Response regulator containing a CheY-like receiver domain and an HTH DNA-binding domain		CDS
transcriptional regulator, TetR family		CDS
endothelin-converting enzyme (EC 3.4.24.71). Metallo peptidase. MEROPS family M13	3.4.24.-	CDS
Anaerobic dehydrogenases, typically selenocysteine-containing		CDS
hypothetical protein		CDS
hypothetical protein		CDS
hypothetical protein		CDS
Predicted drug exporters of the RND superfamily		CDS
hypothetical protein		CDS
Predicted integral membrane protein		CDS	TIGR00374
Predicted drug exporters of the RND superfamily		CDS
Predicted permease		CDS
NYN domain.		CDS
tRNA (guanine-N(7)-)-methyltransferase	2.1.1.33	CDS	TIGR00091
hypothetical protein		CDS
hypothetical protein		CDS
Phosphoenolpyruvate carboxykinase (GTP)	4.1.1.32	CDS
nicotinamide-nucleotide adenylyltransferase, NadR type		CDS	TIGR00125, TIGR01526
Fe-S oxidoreductase		CDS
Acyl-CoA synthetases (AMP-forming)/AMP-acid ligases II	6.2.1.3	CDS
Acyl-CoA dehydrogenases		CDS
Esterase/lipase		CDS
Acyl dehydratase		CDS
Sulfite oxidase and related enzymes		CDS
hypothetical protein		CDS
Esterase/lipase	3.1.1.-	CDS
acyltransferase, WS/DGAT/MGAT		CDS	TIGR02946
short chain enoyl-CoA hydratase (EC 4.2.1.17)	4.2.1.17	CDS
NAD-dependent aldehyde dehydrogenases	1.2.1.3	CDS
Methylase involved in ubiquinone/menaquinone biosynthesis		CDS
Glycosyltransferase		CDS
hypothetical protein		CDS
Protein of unknown function (DUF3068).		CDS
Predicted acyltransferases		CDS
Predicted nucleic acid-binding protein, contains PIN domain		CDS
hypothetical protein		CDS
Predicted metal-dependent hydrolase with the TIM-barrel fold		CDS
Acyl-CoA dehydrogenases	1.3.99.3	CDS
transcriptional regulator, TetR family		CDS
Ribonucleotide reductase, beta subunit	1.17.4.1	CDS
NAD-dependent aldehyde dehydrogenases	1.2.1.16	CDS
Lipase maturation factor.		CDS
Domain of unknown function (DUF3367)./F5/8 type C domain.		CDS
Protein of unknown function (DUF2613).		CDS
Beta-glucosidase-related glycosidases	3.2.1.21	CDS
transcriptional regulator, TetR family		CDS
hypothetical protein		CDS
Predicted nucleic acid-binding protein, contains PIN domain		CDS	TIGR00028
Acyl dehydratase		CDS
Dehydrogenases with different specificities (related to short-chain alcohol dehydrogenases)	1.1.1.100	CDS
3-ketoacyl-CoA thiolase (EC 2.3.1.16)	2.3.1.9	CDS	TIGR01930
Acyl-CoA dehydrogenases		CDS
Conserved protein/domain typically associated with flavoprotein oxygenases, DIM6/NTAB family		CDS
succinate dehydrogenase subunit B (EC 1.3.5.1)	1.3.99.1	CDS	TIGR00384
hypothetical protein		CDS
succinate dehydrogenase subunit A (EC 1.3.5.1)	1.3.99.1	CDS
hypothetical protein		CDS
hypothetical protein		CDS
Molecular chaperone (small heat shock protein)		CDS
assimilatory nitrite reductase (NAD(P)H) large subunit precursor (EC 1.7.1.4)	1.7.1.4	CDS	TIGR02374
nitrite reductase [NAD(P)H], small subunit	1.7.1.4	CDS	TIGR02378
adenosylcobinamide kinase (EC 2.7.1.156)/adenosylcobinamide-phosphate guanylyltransferase (EC 2.7.7.62)	2.7.1.156, 2.7.7.62	CDS
adenosylcobyric acid synthase (glutamine-hydrolysing) (EC 6.3.5.10)	6.3.5.10	CDS	TIGR00313
PPE-repeat proteins		CDS
transcriptional regulator, TetR family		CDS
Uncharacterized conserved protein		CDS
Uroporphyrinogen-III synthase	4.2.1.75	CDS
Nitrate/nitrite transporter		CDS
Predicted acetyltransferase		CDS
biotin-dependent carboxylase uncharacterized domain		CDS	TIGR00724
Allophanate hydrolase subunit 1		CDS	TIGR00370, TIGR00370
ABC-type Fe3+-hydroxamate transport system, periplasmic component		CDS
5-oxoprolinase (ATP-hydrolysing) (EC 3.5.2.9)	3.5.2.9	CDS
nitrite extrusion protein (nitrite facilitator)		CDS	TIGR00886
prevent-host-death family protein		CDS	TIGR01552
Predicted eukaryotic-type DNA primase		CDS	TIGR02778
Acyl-CoA synthetases (AMP-forming)/AMP-acid ligases II	6.2.1.-	CDS
Acyl-CoA dehydrogenases		CDS
Alpha/beta hydrolase family.		CDS
transcriptional regulator, TetR family		CDS
transcriptional regulator, TetR family		CDS
Lactoylglutathione lyase and related lyases		CDS
Uncharacterized protein conserved in bacteria		CDS
Predicted nucleic acid-binding protein, contains PIN domain		CDS	TIGR00028
hypothetical protein		CDS
PE family.		CDS
hypothetical protein		CDS
PPE-repeat proteins		CDS
methyltransferase, putative, TIGR00027 family		CDS	TIGR00027
type VII secretion AAA-ATPase EccA		CDS	TIGR03922
type VII secretion protein EccB, Actinobacterial		CDS	TIGR03919
type VII secretion protein EccCa/type VII secretion protein EccCb		CDS	TIGR03925, TIGR03924
PE family.		CDS
PPE-repeat proteins		CDS
Proteins of 100 residues with WXG.		CDS
WXG100 family type VII secretion target		CDS	TIGR03930
EspG family.		CDS
type VII secretion integral membrane protein EccD		CDS	TIGR03920
type VII secretion-associated serine protease mycosin	3.4.21.-	CDS	TIGR03921
Esterase/lipase		CDS
type VII secretion protein EccE		CDS	TIGR03923
Uncharacterized protein conserved in bacteria		CDS
Trans-aconitate methyltransferase	2.1.1.144	CDS
Arylsulfatase A and related enzymes		CDS
PE family.		CDS
Ribbon-helix-helix protein, copG family.		CDS
hypothetical protein		CDS
Ribbon-helix-helix protein, copG family.		CDS
Predicted nucleic acid-binding protein, contains PIN domain		CDS
transcriptional regulator, TetR family		CDS
Dehydrogenases with different specificities (related to short-chain alcohol dehydrogenases)		CDS	TIGR01289
Pentapeptide repeats (8 copies).		CDS
PPE-repeat proteins		CDS
hypothetical protein		CDS
cob(II)yrinic acid a,c-diamide reductase (EC 1.16.8.1)/5,6-dimethylbenzimidazole synthase (EC 1.14.99.40)	1.14.99.40	CDS	TIGR02476
Membrane-associated phospholipid phosphatase		CDS
Uncharacterized protein conserved in bacteria		CDS
SnoaL-like domain.		CDS
hypothetical protein		CDS
Molecular chaperone		CDS
hypothetical protein		CDS
Protein of unknown function (DUF3060).		CDS
Beta-glucanase/Beta-glucan synthetase		CDS
Muconolactone delta-isomerase		CDS	TIGR03221
Glycerophosphoryl diester phosphodiesterase	3.1.4.46	CDS
Predicted divalent heavy-metal cations transporter		CDS
pyroglutamyl-peptidase I (EC:3.4.19.3). Cysteine peptidase. MEROPS family C15	3.4.19.3	CDS	TIGR00504
hypothetical protein		CDS
dCTP deaminase (EC 3.5.4.13)	3.5.4.13	CDS	TIGR02274
Uncharacterized proteins, LmbE homologs		CDS
nucleotide sugar dehydrogenase	1.1.1.22	CDS	TIGR03026
transcriptional regulator, ArsR family		CDS
hypothetical protein		CDS
Cytochrome P450		CDS
Methylase involved in ubiquinone/menaquinone biosynthesis		CDS
Methylase involved in ubiquinone/menaquinone biosynthesis		CDS
transcriptional regulator, TetR family		CDS
transcriptional regulator, TetR family		CDS
Uncharacterized NAD(FAD)-dependent dehydrogenases		CDS
uncharacterized Actinobacterial protein TIGR03083		CDS	TIGR03083
SnoaL-like domain.		CDS
Glucose-1-phosphate thymidylyltransferase (EC 2.7.7.24)	2.7.7.24	CDS	TIGR01207
hypothetical protein		CDS
Domain of unknown function (DUF222).		CDS
L-aspartate aminotransferase apoenzyme (EC 2.6.1.1)	2.6.1.2, 2.6.1.66	CDS
Fe-S oxidoreductase		CDS
Response regulator containing a CheY-like receiver domain and an HTH DNA-binding domain		CDS
hypothetical protein		CDS
hypothetical protein		CDS
Predicted GTPases (dynamin-related)		CDS
Dynamin family.		CDS
hypothetical protein		CDS
MobA-like NTP transferase domain.		CDS
asparagine:proton symporter, AAT family (TC 2.A.3.1.8)		CDS
hypothetical protein		CDS
hypothetical protein		CDS
hypothetical protein		CDS
hypothetical protein		CDS
chaperone protein DnaK		CDS	TIGR02350
Molecular chaperone GrpE (heat shock protein)		CDS
chaperone protein DnaJ		CDS	TIGR02349
Predicted transcriptional regulators		CDS
hypothetical protein		CDS
PPE-repeat proteins		CDS
Uncharacterized protein, possibly involved in aromatic compounds catabolism		CDS
Adenylosuccinate synthetase (EC 6.3.4.4)	6.3.4.4	CDS	TIGR00184
hypothetical protein		CDS
Zn-dependent proteases		CDS
Protein of unknown function (DUF3151).		CDS
hypothetical protein		CDS
Mg2+ transporter (mgtE)		CDS	TIGR00400
fructose-bisphosphate aldolase (EC 4.1.2.13)	4.1.2.13	CDS	TIGR00167, TIGR01520
Predicted glycosyl hydrolase		CDS
Uncharacterized membrane-associated protein		CDS
Uncharacterized protein conserved in bacteria		CDS
Protein of unknown function (DUF3423).		CDS
Protein containing von Willebrand factor type A (vWA) domain		CDS
Uncharacterized conserved protein		CDS
MoxR-like ATPases		CDS
Uncharacterized MobA-related protein		CDS
Xanthine and CO dehydrogenases maturation factor, XdhC/CoxF family		CDS
carbon monoxide dehydrogenase, large subunit apoprotein	1.2.99.2	CDS	TIGR02416
Aerobic-type carbon monoxide dehydrogenase, small subunit CoxS/CutS homologs	1.2.99.2	CDS
carbon monoxide dehydrogenase, medium subunit	1.2.99.2	CDS
Xanthine and CO dehydrogenases maturation factor, XdhC/CoxF family		CDS
transcriptional regulator, LysR family		CDS
hypothetical protein		CDS
Uncharacterized conserved protein		CDS
rRNA methylases		CDS
hypothetical protein		CDS
orotate phosphoribosyltransferase (EC 2.4.2.10)	2.4.2.10	CDS	TIGR00336
hypothetical protein		CDS
ATP-dependent chaperone ClpB		CDS	TIGR03346
2-polyprenylphenol hydroxylase and related flavodoxin oxidoreductases		CDS
Predicted ATPase		CDS
Polymorphic PE/PPE proteins C terminal.		CDS
PPE family.		CDS
formate-dependent phosphoribosylglycinamide formyltransferase (EC 6.3.4.-)	2.1.2.2	CDS	TIGR01142
Rhodanese-related sulfurtransferase		CDS
NADH dehydrogenase, FAD-containing subunit	1.6.99.3	CDS
O-succinylhomoserine sulfhydrylase	2.5.1.-	CDS	TIGR01325
Domain of unknown function (DUF222).		CDS
Domain of unknown function (DUF222).		CDS
hypothetical protein		CDS
hypothetical protein		CDS
hypothetical protein		CDS
hypothetical protein		CDS
hypothetical protein		CDS
Beta-lactamase class C and other penicillin binding proteins		CDS
Acyl-CoA dehydrogenases	1.3.99.7	CDS
Protein of unknown function (DUF3054).		CDS
Transport protein		CDS	TIGR00833
Mycobacterium membrane protein.		CDS
Acyl-CoA synthetases (AMP-forming)/AMP-acid ligases II		CDS
Zn-dependent hydrolases, including glyoxylases		CDS
Polyketide synthase modules and related proteins		CDS
glucose-6-phosphate dehydrogenase (coenzyme-F420)	1.1.98.2	CDS	TIGR03557, TIGR03554
phosphotransacetylase (EC 2.3.1.8)	2.3.1.8	CDS	TIGR00651
acetate kinase (EC 2.7.2.1)	2.7.2.1	CDS	TIGR00016
Protein kinase domain.	2.7.11.1	CDS
amino acid ABC transporter substrate-binding protein, PAAT family (TC 3.A.1.3.-)		CDS
hypothetical protein		CDS
thiamine-phosphate diphosphorylase	2.5.1.3	CDS	TIGR00693
ADP-ribose pyrophosphatase	3.6.1.-	CDS
glycine oxidase (EC 1.4.3.19)	1.4.3.19	CDS	TIGR02352
thiamine biosynthesis protein ThiS		CDS	TIGR01683
thiazole-phosphate synthase		CDS
aminopeptidase Y (EC:3.4.11.15). Metallo peptidase. MEROPS family M28A	3.4.11.-	CDS
hypothetical protein		CDS
Predicted metalloprotease		CDS
Predicted hydrolase of the alpha/beta-hydrolase fold		CDS
phosphomethylpyrimidine kinase	2.7.4.7, 2.7.1.49	CDS	TIGR00097
hydroxymethylpyrimidine synthase		CDS	TIGR00190
hypothetical protein		CDS
ATPase, P-type (transporting), HAD superfamily, subfamily IC		CDS	TIGR01494
hypothetical protein		CDS
Exodeoxyribonuclease III (EC 3.1.11.2)	3.1.11.2	CDS	TIGR00195, TIGR00633
hypothetical protein		CDS
peptide deformylase	3.5.1.88	CDS	TIGR00079
Protein of unknown function (DUF3263).		CDS
LytR cell envelope-related transcriptional attenuator.		CDS
Cu/Zn superoxide dismutase	1.15.1.1	CDS
carboxylate-amine ligase, YbdK family	6.3.-	CDS	TIGR02050
Uncharacterized protein, similar to the N-terminal domain of Lon protease		CDS
ATPases of the AAA+ class		CDS
CDP-diacylglycerol--serine O-phosphatidyltransferase	2.7.8.8	CDS	TIGR00473
phosphatidylserine decarboxylase precursor-related protein	4.1.1.65	CDS	TIGR00164
molybdopterin molybdochelatase (EC 2.10.1.1)		CDS	TIGR00177
Dehydrogenases with different specificities (related to short-chain alcohol dehydrogenases)		CDS
chaperonin GroL		CDS	TIGR02348
hypothetical protein		CDS
PPE-repeat proteins		CDS
Protein of unknown function (DUF664).		CDS
Uncharacterized protein conserved in bacteria		CDS
RNA polymerase sigma factor, sigma-70 family		CDS	TIGR02937
Predicted membrane protein		CDS
Cyclopropane fatty acid synthase and related methyltransferases	2.1.1.79	CDS
Uncharacterized conserved protein		CDS
Predicted NAD/FAD-binding protein		CDS
Transport protein		CDS	TIGR00833
Mycobacterium membrane protein.		CDS
transcriptional regulator, TetR family		CDS
PPE-repeat proteins		CDS
hypothetical protein		CDS
hypothetical protein		CDS
Protein of unknown function (DUF2782).		CDS
Enoyl-CoA hydratase/carnithine racemase	4.2.1.17	CDS
Serine proteases of the peptidase family S9A	3.4.21.26	CDS
NAD-dependent aldehyde dehydrogenases	1.2.1.3	CDS
Uncharacterized protein conserved in bacteria		CDS
hypothetical protein		CDS
hypothetical protein		CDS
dihydrolipoamide dehydrogenase (EC 1.8.1.4)	1.8.1.4	CDS	TIGR01350
hypothetical protein		CDS
Uncharacterized conserved protein		CDS	TIGR00778
Predicted transcriptional regulator		CDS
Acyl-ACP thioesterase		CDS
isocitrate lyase	4.1.3.1	CDS	TIGR01346
3-hydroxyacyl-CoA dehydrogenase (EC 1.1.1.35)	1.1.1.157	CDS
Cyclopropane fatty acid synthase and related methyltransferases	2.1.1.79	CDS
Cyclopropane fatty acid synthase and related methyltransferases	2.1.1.79	CDS
hypothetical protein		CDS
hypothetical protein		CDS
transcriptional regulator, TetR family		CDS
Predicted membrane protein		CDS
Predicted transcriptional regulators		CDS
hypothetical protein		CDS
Protein of unknown function (DUF2516).		CDS
Protein of unknown function (DUF2599).		CDS
deoxyribose-phosphate aldolase	4.1.2.4	CDS	TIGR00126
Protein of unknown function (DUF2993).		CDS
Predicted amidohydrolase		CDS
Protein of unknown function (DUF2505).		CDS
UDP-N-acetylmuramate dehydrogenase (EC 1.1.1.158)	1.1.1.158	CDS	TIGR00179
Short-chain alcohol dehydrogenase of unknown specificity		CDS
Uncharacterized protein conserved in bacteria		CDS
Transcriptional regulator/sugar kinase		CDS
UDP-N-acetylglucosamine: 1L-myo-inositol-1-phosphate 1-alpha-D-N-acetylglucosaminyltransferase	2.4.1.250	CDS	TIGR03449
Putative bacterial sensory transduction regulator.		CDS
L-lysine exporter		CDS	TIGR00948
phosphoglycerate mutase (EC 5.4.2.1)	5.4.2.1	CDS	TIGR01258
Signal transduction histidine kinase	2.7.13.3	CDS
Choline dehydrogenase and related flavoproteins		CDS
Response regulators consisting of a CheY-like receiver domain and a winged-helix DNA-binding domain		CDS
hypothetical protein		CDS
hypothetical protein		CDS
transcriptional regulator, GntR family		CDS
hypothetical protein		CDS
Exopolyphosphatase	3.6.1.11, 3.6.1.40	CDS
hypothetical protein		CDS
Sugar phosphate isomerases/epimerases		CDS
Uncharacterized protein, possibly involved in aromatic compounds catabolism		CDS
pyrroline-5-carboxylate reductase (EC 1.5.1.2)	1.5.1.2	CDS	TIGR00112
DNA binding domain, excisionase family		CDS	TIGR01764
Nucleoside-diphosphate-sugar epimerases	5.1.3.2	CDS
1-acyl-sn-glycerol-3-phosphate acyltransferase		CDS
Cyclopropane fatty acid synthase and related methyltransferases	2.1.1.79	CDS
Acyl dehydratase		CDS
HAD-superfamily subfamily IB hydrolase, TIGR01490		CDS	TIGR01490, TIGR01488
Mycobacterium membrane protein.		CDS
Transport protein		CDS	TIGR00833
Glutaredoxin-like domain (DUF836).		CDS
glutamyl-tRNA reductase (EC 1.2.1.70)	1.2.1.70	CDS	TIGR01035
hydroxymethylbilane synthase (EC 2.5.1.61)	2.5.1.61	CDS	TIGR00212
uroporphyrinogen-III synthase (EC 4.2.1.75)/uroporphyrinogen-III C-methyltransferase (EC 2.1.1.107)	2.1.1.107, 4.2.1.75	CDS
porphobilinogen synthase (EC 4.2.1.24)	4.2.1.24	CDS
hypothetical protein		CDS
hypothetical protein		CDS
Anti-anti-sigma regulatory factor (antagonist of anti-sigma factor)		CDS	TIGR00377
Domain of unknown function (DUF222).		CDS
Predicted acyltransferases		CDS
Lysophospholipase L1 and related esterases		CDS
Enterochelin esterase and related enzymes		CDS
Methylase involved in ubiquinone/menaquinone biosynthesis		CDS
hypothetical protein		CDS
deazaflavin-dependent nitroreductase family protein		CDS	TIGR00026
gamma-aminobutyrate:proton symporter, AAT family (TC 2.A.3.1.5)		CDS	TIGR01773
glutamate-1-semialdehyde 2,1-aminomutase (EC 5.4.3.8)	5.4.3.8	CDS	TIGR00713
Fructose-2,6-bisphosphatase		CDS
Thiol-disulfide isomerase and thioredoxins		CDS
Cytochrome c biogenesis protein		CDS
ResB protein required for cytochrome c biosynthesis		CDS
cytochrome c-type biogenesis protein CcsB		CDS	TIGR03144
hypothetical protein		CDS
ATPases involved in chromosome partitioning		CDS
Protein of unknown function (DUF4229).		CDS
3-oxoacyl-[acyl-carrier-protein] synthase III (EC 2.3.1.41)	2.3.1.-	CDS	TIGR00747
PE family.		CDS
1,4-dihydroxy-2-naphthoate prenyltransferase (EC 2.5.1.74)	2.5.1.74, 2.5.1.-	CDS	TIGR00751
methylthioadenosine phosphorylase (EC 2.4.2.28)	2.4.2.28	CDS	TIGR01694
Nucleoside-diphosphate-sugar epimerases	5.1.3.2	CDS
hypothetical protein		CDS
hypothetical protein		CDS
Glycosyltransferases involved in cell wall biogenesis		CDS
Uncharacterized protein conserved in bacteria		CDS
hypothetical protein		CDS
Acyl-CoA synthetases (AMP-forming)/AMP-acid ligases II	6.2.1.26	CDS
Protein of unknown function (DUF3349).		CDS
hypothetical protein		CDS
Phosphate/sulphate permeases		CDS
Predicted enzyme related to lactoylglutathione lyase		CDS
Short-chain dehydrogenases of various substrate specificities		CDS
1,4-Dihydroxy-2-naphthoyl-CoA synthase (EC 4.1.3.36)	4.1.3.36	CDS	TIGR01929
Predicted nucleic acid-binding protein, contains PIN domain		CDS
Post-segregation antitoxin (ccd killing mechanism protein) encoded by the F plasmid		CDS
Acyl-CoA synthetases (AMP-forming)/AMP-acid ligases II	6.2.1.-	CDS
Predicted metal-dependent hydrolase with the TIM-barrel fold		CDS
L-alanine-DL-glutamate epimerase and related enzymes of enolase superfamily	4.2.1.113	CDS
Predicted hydrolases or acyltransferases (alpha/beta hydrolase superfamily)	1.11.1.-	CDS
2-succinyl-5-enolpyruvyl-6-hydroxy-3-cyclohexene-1-carboxylate synthase (EC 2.2.1.9)	2.2.1.9	CDS	TIGR00173
hypothetical protein		CDS
Glycosyltransferase	2.4.1.-	CDS
2-octaprenyl-6-methoxy-1,4-benzoquinone methylase (EC 2.1.1.-)/demethylmenaquinone methyltransferase (EC 2.1.1.163)	2.1.1.163, 2.1.1.201	CDS	TIGR01934
Protein of unknown function (DUF732).		CDS
Methyltransferase domain.		CDS
geranylgeranyl reductase family		CDS	TIGR02032
Geranylgeranyl pyrophosphate synthase	2.5.1.30	CDS
Heat shock protein. Metallo peptidase. MEROPS family M48B	3.4.24.-	CDS
Glycerol-3-phosphate dehydrogenase	1.1.1.94	CDS
Predicted flavoprotein involved in K+ transport		CDS
Uncharacterized protein conserved in bacteria		CDS
Methylase involved in ubiquinone/menaquinone biosynthesis		CDS
Cytochrome P450		CDS
Domain of unknown function (DUF1918).		CDS
ribonucleoside-diphosphate reductase class II (EC 1.17.4.-)	1.17.4.1	CDS	TIGR02504
Predicted phosphoribosyltransferases		CDS
hypothetical protein		CDS
hypothetical protein		CDS
putative nicotinate phosphoribosyltransferase	2.4.2.11	CDS	TIGR01513
Putative enzyme of poly-gamma-glutamate biosynthesis (capsule formation)		CDS
2-polyprenyl-6-methoxyphenol hydroxylase and related FAD-dependent oxidoreductases		CDS
transcriptional regulator, ArsR family		CDS	TIGR03086, TIGR03086, TIGR03083
Predicted enzyme related to lactoylglutathione lyase		CDS
PE family.		CDS
Uncharacterized conserved protein		CDS
hypothetical protein		CDS
Ribbon-helix-helix protein, copG family.		CDS
Predicted nucleic acid-binding protein, contains PIN domain		CDS
Probable lipoprotein LpqN.		CDS
alpha-1,2-mannosidase, putative		CDS	TIGR01180
Predicted integral membrane protein		CDS	TIGR00374
transcriptional regulator, GntR family		CDS
ABC-type transport system involved in resistance to organic solvents, permease component		CDS	TIGR00056
ABC-type transport system involved in resistance to organic solvents, permease component		CDS	TIGR00056
virulence factor Mce family protein		CDS	TIGR00996
virulence factor Mce family protein		CDS	TIGR00996
hypothetical protein		CDS
virulence factor Mce family protein		CDS	TIGR00996
virulence factor Mce family protein		CDS	TIGR00996
virulence factor Mce family protein		CDS	TIGR00996
virulence factor Mce family protein		CDS	TIGR00996
Predicted nucleic acid-binding protein, contains PIN domain		CDS
prevent-host-death family protein		CDS	TIGR01552
Predicted ATPase (AAA+ superfamily)		CDS
PIN domain.		CDS
hypothetical protein		CDS
looped-hinge helix DNA binding domain, AbrB family		CDS	TIGR01439
Histidine kinase-, DNA gyrase B-, and HSP90-like ATPase.		CDS
His Kinase A (phospho-acceptor) domain./HAMP domain.	2.7.13.3	CDS
Response regulators consisting of a CheY-like receiver domain and a winged-helix DNA-binding domain		CDS
hypothetical protein		CDS
Domain of Unknown Function (DUF1259).		CDS
Predicted site-specific integrase-resolvase		CDS
Transposase and inactivated derivatives		CDS
hypothetical protein		CDS
Uncharacterized protein conserved in bacteria		CDS
Uncharacterized protein conserved in bacteria		CDS
hypothetical protein		CDS
hypothetical protein		CDS
hypothetical protein		CDS
hypothetical protein		CDS
SEC-C motif.		CDS
hypothetical protein		CDS
hypothetical protein		CDS
hypothetical protein		CDS
Predicted nucleic acid-binding protein, contains PIN domain		CDS	TIGR00028
Galactose-1-phosphate uridylyltransferase	2.7.7.12	CDS
Galactose-1-phosphate uridylyltransferase	2.7.7.12	CDS
galactokinase (EC 2.7.1.6)	2.7.1.6	CDS	TIGR00131
hypothetical protein		CDS
Protein of unknown function (DUF732).		CDS
Uncharacterized protein conserved in bacteria		CDS
Uncharacterized protein conserved in bacteria		CDS
Uncharacterized conserved protein		CDS
prevent-host-death family protein		CDS	TIGR01552
Predicted nucleic acid-binding protein, contains PIN domain		CDS
Uncharacterized protein conserved in bacteria		CDS
DNA helicase/exodeoxyribonuclease V, alpha subunit (EC 3.1.11.5)	3.1.11.5	CDS	TIGR01447
DNA helicase/exodeoxyribonuclease V, beta subunit (EC 3.1.11.5)	3.1.11.5	CDS	TIGR00609
DNA helicase/exodeoxyribonuclease V, gamma subunit (EC 3.1.11.5)	3.1.11.5	CDS	TIGR01450
Enoyl-CoA hydratase/carnithine racemase	4.2.1.17	CDS
hypothetical protein		CDS
Zn-dependent hydrolases, including glyoxylases	3.1.2.6	CDS
Transcription regulator of the Arc/MetJ class		CDS
LSU ribosomal protein L33P		CDS	TIGR01023
Acyl dehydratase		CDS
Acyl dehydratase		CDS
Acyl dehydratase		CDS
protein translocase subunit secE/sec61 gamma		CDS	TIGR00964
transcription antitermination protein nusG		CDS	TIGR00922
LSU ribosomal protein L11P		CDS	TIGR01632
LSU ribosomal protein L1P		CDS	TIGR01169
Cyclopropane fatty acid synthase and related methyltransferases	2.1.1.79	CDS
Cyclopropane fatty acid synthase and related methyltransferases	2.1.1.79	CDS
Cyclopropane fatty acid synthase and related methyltransferases	2.1.1.79	CDS
Cyclopropane fatty acid synthase and related methyltransferases	2.1.1.79	CDS
Predicted hydrolases or acyltransferases (alpha/beta hydrolase superfamily)		CDS
Predicted unusual protein kinase		CDS
Alpha-mannosidase		CDS
hypothetical protein	2.3.1.39	CDS
glucokinase (EC 2.7.1.2)	2.7.1.2	CDS
LSU ribosomal protein L10P		CDS
transcriptional regulator, TetR family		CDS
LSU ribosomal protein L12P		CDS	TIGR00855
Lignostilbene-alpha,beta-dioxygenase and related enzymes		CDS
ABC-type transport system involved in resistance to organic solvents, ATPase component		CDS
PIN domain.		CDS
Uncharacterized protein conserved in bacteria (DUF2191).		CDS
Predicted metal-dependent membrane protease		CDS
Growth inhibitor	3.1.-	CDS
hypothetical protein		CDS
Predicted nucleic acid-binding protein, contains PIN domain		CDS
hypothetical protein		CDS
Arylsulfatase A and related enzymes	3.1.6.1	CDS
hypothetical protein		CDS
Predicted nucleic acid-binding protein, contains PIN domain		CDS
hypothetical protein		CDS
DNA-directed RNA polymerase subunit beta (EC 2.7.7.6)	2.7.7.6	CDS	TIGR02013
DNA-directed RNA polymerase subunit beta' (EC 2.7.7.6)	2.7.7.6	CDS	TIGR02386
Neutral/alkaline non-lysosomal ceramidase.		CDS
Endonuclease IV (EC 3.1.21.-)	3.1.21.2	CDS	TIGR00587
Poly(3-hydroxybutyrate) depolymerase		CDS
Acyl-CoA dehydrogenases		CDS
Enoyl-CoA hydratase/carnithine racemase	4.2.1.17	CDS
transcriptional regulator, PaaX family		CDS
Enoyl-CoA hydratase/carnithine racemase	4.2.1.17	CDS
Transport protein		CDS	TIGR00833
Mycobacterium membrane protein.		CDS
hypothetical protein		CDS
Protein of unknown function (DUF3060).		CDS
Protein of unknown function (DUF3060).		CDS
transcriptional regulator, TetR family		CDS
SSU ribosomal protein S12P		CDS	TIGR00981
SSU ribosomal protein S7P		CDS	TIGR01029
translation elongation factor 2 (EF-2/EF-G)		CDS	TIGR00231, TIGR00484
translation elongation factor 1A (EF-1A/EF-Tu)		CDS	TIGR00231, TIGR00485
Short C-terminal domain.		CDS
oxidoreductase, SDR family		CDS	TIGR03971
NAD(P)H-nitrite reductase		CDS
hypothetical protein		CDS
Uncharacterized protein conserved in bacteria		CDS
transcriptional regulator, TetR family		CDS	TIGR03968
mycofactocin precursor		CDS	TIGR03969
mycofactocin system RPExFGAL protein		CDS	TIGR03967
mycofactocin radical SAM maturase		CDS	TIGR03962, TIGR04085
heme/flavin dehydrogenase, mycofactocin system	1.1.2.3	CDS	TIGR03966
creatinine amidohydrolase family protein, mycofactocin system		CDS	TIGR03964
mycofactocin system glycosyltransferase		CDS	TIGR03965
dehydrogenase, Rv0697 family		CDS	TIGR03970
hypothetical protein		CDS
SSU ribosomal protein S10P		CDS	TIGR01049
LSU ribosomal protein L3P		CDS	TIGR03625
LSU ribosomal protein L4P		CDS	TIGR03953
LSU ribosomal protein L23P		CDS
LSU ribosomal protein L2P		CDS	TIGR01171
SSU ribosomal protein S19P		CDS	TIGR01050
LSU ribosomal protein L22P		CDS	TIGR01044
SSU ribosomal protein S3P		CDS	TIGR01009
LSU ribosomal protein L16P		CDS	TIGR01164
LSU ribosomal protein L29P		CDS	TIGR00012
SSU ribosomal protein S17P		CDS	TIGR03635
Arylsulfatase A and related enzymes	3.1.6.1	CDS
Uncharacterized conserved protein		CDS
hypothetical protein		CDS
LSU ribosomal protein L14P		CDS	TIGR01067
LSU ribosomal protein L24P		CDS	TIGR01079
LSU ribosomal protein L5P		CDS
SSU ribosomal protein S14P		CDS
SSU ribosomal protein S8P		CDS
LSU ribosomal protein L6P		CDS	TIGR03654
LSU ribosomal protein L18P		CDS	TIGR00060
SSU ribosomal protein S5P		CDS	TIGR01021
LSU ribosomal protein L30P		CDS	TIGR01308
LSU ribosomal protein L15P		CDS	TIGR01071
signal peptide peptidase SppA, 67K type	3.4.21.-	CDS	TIGR00706, TIGR00705
methyltransferase, putative, TIGR00027 family		CDS	TIGR00027
methyltransferase, putative, TIGR00027 family		CDS	TIGR00027
Ribulose-5-phosphate 4-epimerase and related epimerases and aldolases	4.1.2.17	CDS	TIGR00760
Phosphoglycerate dehydrogenase and related dehydrogenases	1.1.1.95	CDS
Sugar (pentulose and hexulose) kinases	2.7.1.17	CDS
Type IIA topoisomerase (DNA gyrase/topo II, topoisomerase IV), A subunit		CDS
methyltransferase, putative, TIGR00027 family		CDS	TIGR00027
protein translocase subunit secY/sec61 alpha		CDS	TIGR00967
Adenylate kinase (EC 2.7.4.3)	2.7.4.3	CDS	TIGR01351
methionine aminopeptidase, type I (EC 3.4.11.18)	3.4.11.18	CDS	TIGR00500
RNA polymerase sigma factor, sigma-70 family		CDS	TIGR02937
Predicted transmembrane transcriptional regulator (anti-sigma factor)		CDS
Transcriptional regulators		CDS
TIGR03086 family protein		CDS	TIGR03083, TIGR03086, TIGR03086
Domain of unknown function (DUF4226).		CDS
hypothetical protein		CDS
Transposase and inactivated derivatives		CDS
PE family.		CDS
hypothetical protein		CDS
DNA binding domain, excisionase family		CDS	TIGR01764
Membrane protein involved in colicin uptake		CDS
PE family.		CDS
Ribbon-helix-helix protein, copG family.		CDS
Predicted nucleic acid-binding protein, contains PIN domain		CDS	TIGR00028
hypothetical protein		CDS
3-hydroxyisobutyrate dehydrogenase (EC 1.1.1.31)	1.1.1.31	CDS	TIGR01692
Acyl-CoA dehydrogenases		CDS
methylmalonic acid semialdehyde dehydrogenase	1.2.1.18, 1.2.1.27	CDS	TIGR01722
Fructose-2,6-bisphosphatase		CDS
PPE-repeat proteins		CDS
Helix-turn-helix domain.		CDS
hypothetical protein		CDS
Response regulators consisting of a CheY-like receiver domain and a winged-helix DNA-binding domain		CDS
Diadenosine tetraphosphate (Ap4A) hydrolase and other HIT family hydrolases		CDS
Signal transduction histidine kinase	2.7.13.3	CDS
Nuclear transport factor 2 (NTF2) domain.	5.3.3.1	CDS
oxidoreductase, Rxyl_3153 family	1.1.1.284, 1.1.1.1	CDS	TIGR03989
hypothetical protein		CDS
Ferredoxin		CDS
Cytochrome P450	1.14.13.70	CDS
Short-chain alcohol dehydrogenase of unknown specificity		CDS
Cytochrome P450		CDS
transcriptional regulator, TetR family		CDS
NAD-dependent aldehyde dehydrogenases	1.2.1.3	CDS
Dehydrogenases with different specificities (related to short-chain alcohol dehydrogenases)		CDS
3-hydroxyisobutyrate dehydrogenase and related beta-hydroxyacid dehydrogenases		CDS
Uncharacterized homolog of gamma-carboxymuconolactone decarboxylase subunit	4.1.1.44	CDS
gamma-glutamyltransferase 2. Threonine peptidase. MEROPS family T03	2.3.2.2	CDS	TIGR00066
phosphoribosylamine--glycine ligase (EC 6.3.4.13)	6.3.4.13	CDS	TIGR00877
Predicted esterase		CDS
Uncharacterized protein conserved in bacteria		CDS
transcriptional regulator, TetR family		CDS
adenylosuccinate lyase	4.3.2.2	CDS	TIGR00928
hypothetical protein		CDS
Cytochrome P450		CDS
phosphoribosylaminoimidazole-succinocarboxamide synthase (EC 6.3.2.6)	6.3.2.6	CDS	TIGR00081
Protease II	3.4.21.83	CDS
hypothetical protein		CDS
Protease II		CDS
drug resistance transporter, EmrB/QacA subfamily		CDS	TIGR00711
Predicted deacetylase		CDS
Predicted oxidoreductase		CDS
Predicted Zn-dependent hydrolases of the beta-lactamase fold		CDS
hypothetical protein		CDS
phosphoribosylformylglycinamidine synthase, purS protein	6.3.5.3	CDS	TIGR00302
phosphoribosylformylglycinamidine synthase subunit I (EC 6.3.5.3)	6.3.5.3	CDS	TIGR01737
hypothetical protein		CDS
Transglutaminase-like enzymes, putative cysteine proteases		CDS
probable F420-dependent oxidoreductase, Rv2161c family		CDS	TIGR03619
transcriptional regulator, GntR family		CDS
Uncharacterized conserved protein		CDS
Pyruvate/2-oxoglutarate dehydrogenase complex, dihydrolipoamide dehydrogenase (E3) component, and related enzymes	1.8.1.4	CDS
Transposase and inactivated derivatives		CDS
Transposase and inactivated derivatives		CDS
Uncharacterized protein, linocin/CFP29 homolog		CDS
Transposase and inactivated derivatives		CDS
Dyp-type peroxidase family		CDS	TIGR01413
Aspartyl aminopeptidase	3.4.11.-	CDS
Acetyltransferases, including N-acetylases of ribosomal proteins		CDS
Predicted enzyme related to lactoylglutathione lyase		CDS
phosphoribosylformylglycinamidine synthase subunit II (EC 6.3.5.3)	6.3.5.3	CDS	TIGR01736
CAAX protease self-immunity.		CDS
hypothetical protein	5.1.3.2	CDS
Predicted phosphohydrolases		CDS
hypothetical protein		CDS
amidophosphoribosyltransferase (EC 2.4.2.14)	2.4.2.14	CDS	TIGR01134
phosphoribosylformylglycinamidine cyclo-ligase (EC 6.3.3.1)	6.3.3.1	CDS	TIGR00878
Protein of unknown function (DUF3073).		CDS
folate-binding protein YgfZ		CDS	TIGR03317
Branched-chain amino acid aminotransferase/4-amino-4-deoxychorismate lyase	4.1.3.38	CDS
Domain of unknown function (DUF1794).		CDS
Protein of unknown function (DUF1416).		CDS
thiosulfate sulfurtransferase (EC 2.8.1.1)	2.8.1.2, 2.8.1.1	CDS
Thiol-disulfide isomerase and thioredoxins		CDS
Protein of unknown function (DUF2993).		CDS
Response regulators consisting of a CheY-like receiver domain and a winged-helix DNA-binding domain		CDS
mycothiol synthase	2.3.1.189	CDS	TIGR03448
phosphate ABC transporter ATP-binding protein, PhoT family (TC 3.A.1.7.1)	3.6.3.27	CDS	TIGR00972
phosphate transport system regulatory protein PhoU		CDS	TIGR02135
transcriptional attenuator, LytR family		CDS	TIGR00350
putative TIM-barrel protein, nifR3 family		CDS	TIGR00737
Fatty acid desaturase.		CDS
transcriptional regulator, TetR family		CDS
Uncharacterized protein conserved in bacteria		CDS
transcriptional regulator, ArsR family		CDS
Cytosine/adenosine deaminases		CDS
methyltransferase, putative, TIGR00027 family		CDS	TIGR00027
hypothetical protein		CDS
PE family.		CDS
hypothetical protein		CDS
Ca2+-dependent lipid-binding protein, contains C2 domain		CDS
hypothetical protein		CDS
PknH-like extracellular domain.		CDS
Uncharacterized protein conserved in bacteria		CDS
Uncharacterized protein conserved in bacteria		CDS
D-alanyl-D-alanine dipeptidase	3.4.13.22	CDS
Methylase involved in ubiquinone/menaquinone biosynthesis		CDS
tricorn interacting aminopeptidase F1. Serine peptidase. MEROPS family S33	3.4.11.5	CDS	TIGR01250
Arabinose efflux permease		CDS
Pyruvate/2-oxoglutarate dehydrogenase complex, dehydrogenase (E1) component, eukaryotic type, alpha subunit	1.2.4.1	CDS
two component transcriptional regulator, LuxR family		CDS
Signal transduction histidine kinase	2.7.13.3	CDS
Putative multicopper oxidases		CDS
hypothetical protein		CDS
Cysteine synthase	2.5.1.47	CDS
Major Facilitator Superfamily.		CDS
Short-chain alcohol dehydrogenase of unknown specificity		CDS
Helix-turn-helix domain of transposase family ISL3.		CDS
hypothetical protein		CDS
Pyruvate decarboxylase and related thiamine pyrophosphate-requiring enzymes	4.1.1.74	CDS
Polyketide cyclase / dehydrase and lipid transport.		CDS
Predicted acyl-CoA transferases/carnitine dehydratase	5.1.99.4	CDS
Polyketide cyclase / dehydrase and lipid transport.		CDS
succinyldiaminopimelate aminotransferase apoenzyme (EC 2.6.1.17)	2.6.1.17	CDS
Polyketide cyclase / dehydrase and lipid transport.		CDS
acetyl-CoA acetyltransferases	2.3.1.9	CDS	TIGR01930
3-hydroxyacyl-CoA dehydrogenase	1.1.1.35, 4.2.1.17, 5.1.2.3	CDS
DNA or RNA helicases of superfamily II	3.6.4.12	CDS
Predicted transcriptional regulator		CDS
hypothetical protein		CDS
molybdenum cofactor biosynthesis protein MoaC		CDS	TIGR00581
molybdopterin adenylyltransferase (EC 2.7.7.75)		CDS	TIGR00177
Molybdopterin converting factor, large subunit	2.-	CDS
Chemotaxis protein histidine kinase and related kinases		CDS
Molybdopterin converting factor, small subunit		CDS
molybdenum cofactor biosynthesis protein A, bacterial		CDS	TIGR02666
Predicted membrane protein		CDS
cold-shock DNA-binding protein family		CDS
PE family.		CDS
Acyl-CoA dehydrogenases		CDS
Uncharacterized protein conserved in bacteria		CDS
Protein of unknown function (DUF2771).		CDS
Arabinose efflux permease		CDS
Protein of unknown function (DUF3027).		CDS
PPE-repeat proteins		CDS
Protein of unknown function (DUF2530).		CDS
Transcriptional regulators		CDS
rRNA methylases		CDS
Protein of unknown function (DUF3071).		CDS
Protein of unknown function (DUF2537).		CDS
phosphoserine aminotransferase apoenzyme (EC 2.6.1.52)	2.6.1.52	CDS	TIGR01366
P-aminobenzoate N-oxygenase AurF.		CDS
Uncharacterized protein conserved in bacteria		CDS
NADPH-dependent glutamate synthase beta chain and related oxidoreductases	1.18.1.2	CDS
Uncharacterized protein conserved in bacteria		CDS
citrate synthase (EC 2.3.3.1)	2.3.3.1	CDS
Predicted ATPase		CDS
hypothetical protein		CDS
methyltransferase, putative, TIGR00027 family		CDS	TIGR00027
Predicted flavoprotein involved in K+ transport		CDS
Predicted ATPase		CDS
Diacylglycerol O-acyltransferase (EC 2.3.1.20)		CDS	TIGR02946
citrate synthase (EC 2.3.3.1)	2.3.3.1	CDS	TIGR01798
Phytoene dehydrogenase and related proteins		CDS
Protein of unknown function (DUF2630).		CDS
Outer membrane protein and related peptidoglycan-associated (lipo)proteins		CDS
hypothetical protein		CDS
hypothetical protein		CDS
Signal transduction histidine kinase	2.7.13.3	CDS
Response regulators consisting of a CheY-like receiver domain and a winged-helix DNA-binding domain		CDS
Acetyl-CoA carboxylase alpha subunit	6.4.1.2	CDS	TIGR00515
Enoyl-CoA hydratase/carnithine racemase	4.2.1.17	CDS
Predicted Zn-dependent hydrolases of the beta-lactamase fold		CDS
Beta-lactamase class C and other penicillin binding proteins		CDS
ATPase, P-type (transporting), HAD superfamily, subfamily IC	3.6.3.-	CDS	TIGR01494
hypothetical protein		CDS
MT0933-like antitoxin protein.		CDS
Uncharacterized conserved protein		CDS
Predicted enzyme related to lactoylglutathione lyase		CDS
hypothetical protein		CDS
hypothetical protein		CDS
Lignostilbene-alpha,beta-dioxygenase and related enzymes		CDS
Acetyl-CoA acetyltransferase	2.3.1.9	CDS
PPE-repeat proteins		CDS
PE family.		CDS
choline/carnitine/betaine transport		CDS	TIGR00842
hypothetical protein		CDS
Uncharacterized protein conserved in bacteria		CDS
Predicted acetyltransferase		CDS
Transposase and inactivated derivatives		CDS
Predicted site-specific integrase-resolvase		CDS
Transposase and inactivated derivatives		CDS
Phage-related replication protein		CDS
NRAMP (natural resistance-associated macrophage protein) metal ion transporters		CDS	TIGR01197
NADPH-dependent FMN reductase.		CDS
Uncharacterized conserved protein related to dihydrodipicolinate reductase		CDS
Dehydrogenases with different specificities (related to short-chain alcohol dehydrogenases)	1.1.1.159	CDS
phosphate ABC transporter substrate-binding protein, PhoT family (TC 3.A.1.7.1)		CDS	TIGR00975
phosphate ABC transporter membrane protein 1, PhoT family (TC 3.A.1.7.1)		CDS	TIGR02138
NHL repeat./Protein kinase domain.	2.7.11.1	CDS
phosphate ABC transporter membrane protein 2, PhoT family (TC 3.A.1.7.1)		CDS	TIGR00974
phosphate ABC transporter substrate-binding protein, PhoT family (TC 3.A.1.7.1)		CDS	TIGR00975
phosphate ABC transporter ATP-binding protein, PhoT family (TC 3.A.1.7.1)	3.6.3.27	CDS	TIGR00972
phosphate ABC transporter substrate-binding protein, PhoT family (TC 3.A.1.7.1)		CDS	TIGR00975
phosphate ABC transporter membrane protein 1, PhoT family (TC 3.A.1.7.1)		CDS	TIGR02138
DNA end-binding protein Ku		CDS	TIGR02772
phosphate ABC transporter membrane protein 2, PhoT family (TC 3.A.1.7.1)		CDS	TIGR00974
ATP-dependent DNA ligase LigD ligase module/ATP-dependent DNA ligase LigD phosphoesterase module/ATP-dependent DNA ligase LigD polymerase module	6.5.1.1	CDS	TIGR02779, TIGR02776, TIGR02778, TIGR02777
2-keto-4-pentenoate hydratase/2-oxohepta-3-ene-1,7-dioic acid hydratase (catechol pathway)		CDS
probable F420-dependent oxidoreductase, Rv2161c family		CDS	TIGR03619
STAS domain.		CDS	TIGR00377
hypothetical protein		CDS
Formamidopyrimidine-DNA glycosylase	4.2.99.18, 3.2.2.23	CDS
Short-chain dehydrogenases of various substrate specificities		CDS
glucose-6-phosphate isomerase (EC 5.3.1.9)	5.3.1.9	CDS
chorismate mutase (EC 5.4.99.5)	5.4.99.5	CDS	TIGR01808
ATP-dependent DNA helicase PcrA (EC 3.6.1.-)	3.6.4.12	CDS	TIGR01073
Membrane proteins related to metalloendopeptidases		CDS
succinyl-CoA synthetase (ADP-forming) beta subunit (EC 6.2.1.5)	6.2.1.5	CDS	TIGR01016
succinyl-CoA synthetase (ADP-forming) alpha subunit (EC 6.2.1.5)	6.2.1.5	CDS	TIGR01019
probable F420-dependent oxidoreductase, Rv2161c family		CDS	TIGR03619
hypothetical protein		CDS
hypothetical protein		CDS
phosphoribosylglycinamide formyltransferase, formyltetrahydrofolate-dependent	2.1.2.2	CDS	TIGR00639
IMP cyclohydrolase (EC 3.5.4.10)/phosphoribosylaminoimidazolecarboxamide formyltransferase (EC 2.1.2.3)	2.1.2.3, 3.5.4.10	CDS	TIGR00355
Mg-chelatase subunit ChlI	6.6.1.1	CDS
Uncharacterized protein with a von Willebrand factor type A (vWA) domain		CDS
hypothetical protein		CDS
Predicted nucleic acid-binding protein, contains PIN domain		CDS
hypothetical protein		CDS
hypothetical protein		CDS
Alpha/beta hydrolase.		CDS
hypothetical protein		CDS
Domain of unknown function (DUF1707).		CDS
Uncharacterized protein conserved in bacteria		CDS
Protein of unknown function (DUF1490).		CDS
copper-(or silver)-translocating P-type ATPase	3.6.3.-	CDS	TIGR01511, TIGR01494, TIGR01525
hypothetical protein		CDS
Enoyl-CoA hydratase/carnithine racemase	4.2.1.17	CDS
Acyl-CoA dehydrogenases		CDS
Acetyl/propionyl-CoA carboxylase, alpha subunit	6.4.1.3	CDS
Acetyl-CoA carboxylase, carboxyltransferase component (subunits alpha and beta)		CDS
Acyl-CoA dehydrogenases	1.3.99.3	CDS
Protein of unknown function (DUF1446).		CDS
PE family.		CDS
40-residue YVTN family beta-propeller repeat		CDS	TIGR02276
LSU ribosomal protein L32P		CDS	TIGR01031
40-residue YVTN family beta-propeller repeat		CDS	TIGR02276
Response regulators consisting of a CheY-like receiver domain and a winged-helix DNA-binding domain		CDS
Signal transduction histidine kinase	2.7.13.3	CDS
Trypsin-like serine proteases, typically periplasmic, contain C-terminal PDZ domain	3.4.21.-	CDS
molybdenum cofactor synthesis domain		CDS	TIGR00177
large conductance mechanosensitive channel protein		CDS	TIGR00220
ABC-type antimicrobial peptide transport system, ATPase component		CDS
ABC-type transport system, involved in lipoprotein release, permease component		CDS
Predicted secreted hydrolase		CDS
Geranylgeranyl pyrophosphate synthase	2.5.1.30	CDS
Flagellar basal body P-ring biosynthesis protein		CDS
putative regulatory protein, FmdB family		CDS	TIGR02605
5,10-methenyltetrahydrofolate synthetase		CDS	TIGR02727
UDP-glucose pyrophosphorylase (EC 2.7.7.9)	2.7.7.9	CDS
molybdenum cofactor synthesis domain		CDS	TIGR00177
Acetyltransferases, including N-acetylases of ribosomal proteins	2.3.1.128	CDS
hypothetical protein		CDS
hypothetical protein		CDS
hypothetical protein		CDS
Cyclic nucleotide-binding domain./Acetyltransferase (GNAT) domain.		CDS
hypothetical protein		CDS
DNA-N1-methyladenine dioxygenase (EC 1.14.11.-)		CDS
arginine deiminase (EC 3.5.3.6)	3.5.3.6	CDS	TIGR01078
Dolichyl-phosphate-mannose--protein O-mannosyl transferase		CDS
probable S-adenosylmethionine-dependent methyltransferase, YraL family	2.1.1.198	CDS	TIGR00096
hypothetical protein		CDS
aminodeoxychorismate synthase, component I, bacterial clade	2.6.1.85	CDS	TIGR00553
hypothetical protein		CDS
methionyl-tRNA synthetase (EC 6.1.1.10)	6.1.1.10	CDS	TIGR00398
hydrolase, TatD family	3.1.21.-	CDS	TIGR00010
Uncharacterized protein conserved in bacteria		CDS
dimethyladenosine transferase (EC 2.1.1.-)	2.1.1.182	CDS	TIGR00755
4-diphosphocytidyl-2-C-methyl-D-erythritol kinase (EC 2.7.1.148)	2.7.1.148	CDS	TIGR00154
Acyl-CoA synthetases (AMP-forming)/AMP-acid ligases II	6.2.1.-	CDS
peptidyl-tRNA hydrolase (EC 3.1.1.29)	3.1.1.29	CDS	TIGR00447
LSU ribosomal protein L25P		CDS	TIGR00731
Probable lipoprotein LpqN.		CDS
ribose-phosphate pyrophosphokinase	2.7.6.1	CDS	TIGR01251
UDP-N-acetylglucosamine pyrophosphorylase (EC 2.7.7.23)/glucosamine-1-phosphate N-acetyltransferase (EC 2.3.1.157)	2.3.1.157, 2.7.7.23	CDS	TIGR01173
transcriptional regulator, TetR family		CDS
transcription-repair coupling factor	3.6.4.-	CDS	TIGR00580
Protein containing tetrapyrrole methyltransferase domain and MazG-like (predicted pyrophosphatase) domain	3.6.1.19	CDS
Transglycosylase SLT domain.		CDS
enolase (EC 4.2.1.11)	4.2.1.11	CDS	TIGR01060
Septum formation initiator		CDS
Uncharacterized conserved protein		CDS
Exopolyphosphatase	3.6.1.11, 3.6.1.40	CDS
Response regulators consisting of a CheY-like receiver domain and a winged-helix DNA-binding domain		CDS
Osmosensitive K+ channel histidine kinase	2.7.13.3	CDS
K+-transporting ATPase, KdpA	3.6.3.12	CDS	TIGR00680
K+-transporting ATPase, B subunit	3.6.3.12	CDS	TIGR01494, TIGR01497
K+-transporting ATPase, C subunit	3.6.3.12	CDS	TIGR00681
Signal transduction histidine kinase	2.7.13.3	CDS
Response regulators consisting of a CheY-like receiver domain and a winged-helix DNA-binding domain		CDS
Transposase and inactivated derivatives, IS5 family		CDS
hypothetical protein		CDS
hypothetical protein		CDS
Proteins of 100 residues with WXG.		CDS
WXG100 family type VII secretion target		CDS	TIGR03930
PPE-repeat proteins		CDS
Polymorphic PE/PPE proteins C terminal./PE family.		CDS
hypothetical protein		CDS
Transposase and inactivated derivatives		CDS
Transposase and inactivated derivatives		CDS
Trypsin-like serine proteases, typically periplasmic, contain C-terminal PDZ domain		CDS
Predicted transcriptional regulator		CDS
Nucleotidyl transferase of unknown function (DUF1814).		CDS
Transposase and inactivated derivatives		CDS
hypothetical protein		CDS
hypothetical protein		CDS
Transcriptional regulators		CDS
Short-chain alcohol dehydrogenase of unknown specificity		CDS
Helix-turn-helix domain./Nucleotidyl transferase of unknown function (DUF1814).		CDS
hypothetical protein		CDS
hypothetical protein		CDS
hypothetical protein		CDS
hypothetical protein		CDS
Uncharacterized protein conserved in bacteria		CDS
Uncharacterized conserved protein		CDS
Acyl-CoA synthetases (AMP-forming)/AMP-acid ligases II	6.2.1.-	CDS
Uncharacterized conserved protein related to dihydrodipicolinate reductase		CDS
Polyketide cyclase / dehydrase and lipid transport.		CDS
Predicted glutamine amidotransferase		CDS
Predicted esterase of the alpha-beta hydrolase superfamily		CDS
Predicted esterase of the alpha-beta hydrolase superfamily		CDS
hypothetical protein		CDS
Cysteine dioxygenase type I.		CDS
Rhodanese-related sulfurtransferase		CDS
PE family.		CDS
PE family.		CDS
Predicted membrane protein		CDS
short chain enoyl-CoA hydratase (EC 4.2.1.17)	4.2.1.17	CDS
Enoyl-CoA hydratase/carnithine racemase	4.2.1.17	CDS
Predicted membrane protein		CDS
Uncharacterized protein conserved in bacteria		CDS
acetyl-CoA acetyltransferases	2.3.1.9	CDS	TIGR01930
Lysophospholipase L1 and related esterases		CDS
Esterase/lipase		CDS
cystathionine beta-synthase (EC 4.2.1.22)	4.2.1.22	CDS	TIGR01137
RDD family.		CDS
cystathionine gamma-lyase (EC 4.4.1.1)	2.5.1.48	CDS
transcription elongation factor GreA		CDS	TIGR01462
Domain of unknown function (DUF4307).		CDS
mycothiol conjugate amidase Mca		CDS	TIGR03446
hypothetical protein		CDS
Highly conserved protein containing a thioredoxin domain		CDS
channel protein, hemolysin III family		CDS	TIGR01065
Undecaprenyl pyrophosphate synthetase (EC 2.5.1.31)	2.5.1.68	CDS	TIGR00055
PE family.		CDS
Undecaprenyl pyrophosphate synthase		CDS
hypothetical protein		CDS
Glycosyl hydrolase family 12.	3.2.1.4	CDS
PE family.		CDS
pantothenate kinase (EC 2.7.1.33)	2.7.1.33	CDS	TIGR00554
serine hydroxymethyltransferase (EC 2.1.2.1)	2.1.2.1	CDS
Fatty acid desaturase.		CDS
Predicted ATPase related to phosphate starvation-inducible protein PhoH		CDS
Predicted xylanase/chitin deacetylase		CDS
hypothetical protein		CDS
fumarase, class II (EC 4.2.1.2)	4.2.1.2	CDS	TIGR00979
fructose-1,6-bisphosphatase, class II	3.1.3.11	CDS	TIGR00330
Protein of unknown function (DUF4245).		CDS
Predicted permease		CDS
Growth inhibitor	3.1.-	CDS
hypothetical protein		CDS
Carboxylesterase type B	3.1.1.-	CDS
Carboxylesterase type B	3.1.1.-	CDS
Nucleoside-diphosphate-sugar epimerases	1.1.1.145, 5.3.3.1	CDS
Exodeoxyribonuclease VII small subunit (EC 3.1.11.6)	3.1.11.6	CDS	TIGR01280
Exodeoxyribonuclease VII large subunit (EC 3.1.11.6)	3.1.11.6	CDS	TIGR00237
hypothetical protein		CDS
4-hydroxy-3-methylbut-2-enyl diphosphate reductase (EC 1.17.1.2)	1.17.1.2	CDS	TIGR00216
hypothetical protein		CDS
GTP-binding protein YchF		CDS	TIGR00092
Uncharacterized protein conserved in bacteria (DUF2191).		CDS
Predicted nucleic acid-binding protein, contains PIN domain		CDS
hypothetical protein		CDS
hypothetical protein		CDS
hypothetical protein		CDS
Uncharacterized conserved protein		CDS
hypothetical protein		CDS
hypothetical protein		CDS
hypothetical protein		CDS
Adenylate cyclase, family 3 (some proteins contain HAMP domain)		CDS
glucose-6-phosphate 1-dehydrogenase (EC 1.1.1.49)	1.1.1.49	CDS	TIGR00871
Predicted hydrolases or acyltransferases (alpha/beta hydrolase superfamily)	1.11.1.-	CDS
6-phosphogluconate dehydrogenase (decarboxylating) (EC 1.1.1.44)	1.1.1.44	CDS	TIGR00872
Predicted hydrolases or acyltransferases (alpha/beta hydrolase superfamily)	3.3.2.9	CDS
hypothetical protein		CDS
hypothetical protein		CDS
Phosphoenolpyruvate synthase/pyruvate phosphate dikinase	2.7.9.1	CDS
Domain of unknown function (DUF222).		CDS
Predicted transcriptional regulator		CDS
Uncharacterized protein involved in propionate catabolism	4.2.1.79	CDS
2-methylcitrate synthase/citrate synthase II	2.3.3.1	CDS	TIGR01800
Transmembrane protein of unknown function (DUF3556).		CDS
methionine synthase (B12-independent) (EC 2.1.1.14)	2.1.1.14	CDS	TIGR01371
hypothetical protein		CDS
PPE-repeat proteins		CDS
Acetyl-CoA acetyltransferase	2.3.1.9	CDS
Enoyl-CoA hydratase/carnithine racemase		CDS
Dehydrogenases (flavoproteins)		CDS
Uncharacterized protein conserved in bacteria		CDS
hypothetical protein		CDS
CAAX protease self-immunity.		CDS
Enoyl-CoA hydratase (EC 4.2.1.17)	4.2.1.17	CDS
Enoyl-CoA hydratase (EC 4.2.1.17)	4.2.1.17	CDS
Predicted acyl-CoA transferases/carnitine dehydratase	5.1.99.4	CDS
Dehydrogenases with different specificities (related to short-chain alcohol dehydrogenases)		CDS
Predicted drug exporters of the RND superfamily		CDS
Predicted drug exporters of the RND superfamily		CDS
Methyltransferase domain.		CDS
Domain of unknown function (DUF222)./HNH endonuclease.		CDS
Transposase and inactivated derivatives		CDS
Transposase and inactivated derivatives		CDS
NAD-dependent protein deacetylases, SIR2 family	3.5.1.-	CDS
O-Methyltransferase involved in polyketide biosynthesis		CDS
transcriptional regulator, GntR family		CDS
Uncharacterized protein conserved in bacteria		CDS
PPOX class probable F420-dependent enzyme		CDS	TIGR03618
hypothetical protein		CDS
uncharacterized HhH-GPD family protein		CDS	TIGR03252
hypothetical protein		CDS
hypothetical protein		CDS
pterin-4-alpha-carbinolamine dehydratase (EC 4.2.1.96)	4.2.1.96	CDS
Protein of unknown function (DUF2029).	2.4.1.-	CDS
ADP-ribose pyrophosphatase	3.6.1.-	CDS	TIGR00586
respiratory nitrate reductase alpha subunit apoprotein	1.7.99.4	CDS	TIGR01580
respiratory nitrate reductase beta subunit	1.7.99.4	CDS	TIGR01660
respiratory nitrate reductase chaperone NarJ		CDS	TIGR00684
respiratory nitrate reductase, gamma subunit	1.7.99.4	CDS	TIGR00351
GTP-binding protein TypA/BipA		CDS	TIGR01394, TIGR00231
Bacterial extracellular solute-binding proteins, family 5 Middle.		CDS
transcriptional regulator, TetR family		CDS
Polymorphic PE/PPE proteins C terminal./PPE family.		CDS
PE family.		CDS
N-acetyl-1-D-myo-inositol-2-amino-2-deoxy-alpha-D-glucopyranoside deacetylase	3.5.1.103	CDS	TIGR03445
hypothetical protein		CDS
PE family.		CDS
FO synthase subunit 1 (EC 2.5.1.77)/FO synthase subunit 2 (EC 2.5.1.77)	2.5.1.-	CDS	TIGR03550, TIGR00423, TIGR03551
hypothetical protein		CDS
2,4-dienoyl-CoA reductase (EC 1.3.1.34)	1.3.1.34	CDS
transcriptional regulator, PadR family		CDS
Ferredoxin		CDS
succinyldiaminopimelate aminotransferase apoenzyme (EC 2.6.1.17)		CDS	TIGR03539
DNA or RNA helicases of superfamily II		CDS
Beta-ketoacyl synthase, N-terminal domain./Beta-ketoacyl synthase, C-terminal domain.		CDS
KR domain./Alcohol dehydrogenase GroES-like domain./Acyl transferase domain./Zinc-binding dehydrogenase./Phosphopantetheine attachment site.		CDS
Condensation domain.		CDS
Transport protein		CDS	TIGR00833
PE-PPE domain.		CDS
Acyl-CoA synthetases (AMP-forming)/AMP-acid ligases II		CDS
Regulator of polyketide synthase expression		CDS
delta-1-pyrroline-5-carboxylate dehydrogenase (EC 1.5.1.12)	1.5.1.12	CDS	TIGR01236
L-proline dehydrogenase (EC 1.5.99.8)	1.5.99.8	CDS
RNA polymerase sigma factor, sigma-70 family		CDS	TIGR02937
Predicted hydrolases or acyltransferases (alpha/beta hydrolase superfamily)		CDS
Predicted hydrolases or acyltransferases (alpha/beta hydrolase superfamily)		CDS
Predicted hydrolases or acyltransferases (alpha/beta hydrolase superfamily)		CDS
Acyl-CoA synthetases (AMP-forming)/AMP-acid ligases II		CDS
Regulator of polyketide synthase expression		CDS
PE family.		CDS
PPE-repeat proteins		CDS
WXG100 family type VII secretion target		CDS	TIGR03930
Proteins of 100 residues with WXG.		CDS
Transposase and inactivated derivatives		CDS
2,3,4,5-tetrahydropyridine-2,6-dicarboxylate N-succinyltransferase	2.3.1.117	CDS	TIGR03535
metabolite-proton symporter		CDS	TIGR00883
hypothetical protein		CDS
succinyldiaminopimelate desuccinylase (EC 3.5.1.18)	3.5.1.18	CDS	TIGR01900
AAA ATPase domain.		CDS
TIGR00730 family protein		CDS	TIGR00725, TIGR00725, TIGR00730, TIGR00730
Acyl-CoA synthetases (AMP-forming)/AMP-acid ligases II	6.2.1.-	CDS
hypothetical protein		CDS
Dihydropteroate synthase (EC 2.5.1.15)	2.5.1.15	CDS	TIGR01496
Glycosyltransferases involved in cell wall biogenesis	2.4.1.-	CDS
DivIVA domain		CDS	TIGR03544
DNA-3-methyladenine glycosylase I (EC 3.2.2.20)	3.2.2.20	CDS	TIGR00624
Protein of unknown function (DUF3117).		CDS
glycogen synthase (ADP-glucose)	2.4.1.21	CDS	TIGR02149
glucose-1-phosphate adenylyltransferase	2.7.7.27	CDS	TIGR02091
PE family.		CDS
putative hydrolase, CocE/NonD family		CDS	TIGR00976
Putative protein-S-isoprenylcysteine methyltransferase		CDS
Putative exporter of polyketide antibiotics		CDS
ABC-type multidrug transport system, ATPase component		CDS
transcriptional regulator, TetR family		CDS
Predicted O-methyltransferase		CDS
RNA polymerase, sigma 29 subunit, SigE		CDS	TIGR02937
hypothetical protein		CDS
Trypsin-like serine proteases, typically periplasmic, contain C-terminal PDZ domain		CDS
twin arginine-targeting protein translocase TatB		CDS	TIGR01410
Predicted sugar phosphatases of the HAD superfamily		CDS	TIGR01458, TIGR01509, TIGR01460
Predicted membrane protein		CDS
Uncharacterized conserved protein		CDS
hypothetical protein		CDS
ATPases involved in chromosome partitioning		CDS
Membrane-bound lytic murein transglycosylase B		CDS
Predicted membrane protein		CDS
Mg/Co/Ni transporter MgtE (contains CBS domain)		CDS
Domain of unknown function (DUF4190).		CDS
hypothetical protein		CDS
carbohydrate ABC transporter substrate-binding protein, CUT1 family (TC 3.A.1.1.-)		CDS
carbohydrate ABC transporter membrane protein 1, CUT1 family (TC 3.A.1.1.-)		CDS
carbohydrate ABC transporter membrane protein 2, CUT1 family (TC 3.A.1.1.-)		CDS
carbohydrate ABC transporter ATP-binding protein, CUT1 family (TC 3.A.1.1.-)		CDS
magnesium Mg(2+) and cobalt Co(2+) transport protein (corA)		CDS	TIGR00383
malate dehydrogenase (NAD) (EC 1.1.1.37)	1.1.1.37	CDS	TIGR01759
hypothetical protein		CDS
Predicted nucleic acid-binding protein, contains PIN domain		CDS	TIGR00028
PE family.		CDS
Periplasmic glycine betaine/choline-binding (lipo)protein of an ABC-type transport system (osmoprotectant binding protein)		CDS
Short-chain alcohol dehydrogenase of unknown specificity		CDS
Cytotoxic translational repressor of toxin-antitoxin stability system		CDS
prevent-host-death family protein		CDS	TIGR01552
2-oxoglutarate dehydrogenase E1 component (EC 1.2.4.2)	4.1.1.71	CDS	TIGR00239
hypothetical protein		CDS
RecB family nuclease, putative, TM0106 family		CDS	TIGR03491
drug resistance transporter, EmrB/QacA subfamily		CDS	TIGR00711
LppP/LprE lipoprotein.		CDS
ATP-dependent RNA helicase CsdA (EC 5.99.1.-)	3.6.4.13	CDS
transcriptional regulator, TetR family		CDS
Predicted acyltransferases		CDS
Cytochrome P450		CDS
FAD/FMN-containing dehydrogenases		CDS	TIGR00387
Arabinose efflux permease		CDS	TIGR00900
Uracil-DNA glycosylase		CDS	TIGR00758
2-polyprenyl-6-methoxyphenol hydroxylase and related FAD-dependent oxidoreductases		CDS
deazaflavin-dependent nitroreductase family protein		CDS	TIGR00026
Diadenosine tetraphosphate (Ap4A) hydrolase and other HIT family hydrolases		CDS
Asp-tRNAAsn/Glu-tRNAGln amidotransferase A subunit and related amidases	3.5.1.4	CDS
Adenylate cyclase, family 3 (some proteins contain HAMP domain)	4.6.1.1	CDS
hypothetical protein		CDS
Serine/threonine protein kinase	2.7.11.1	CDS
DNA-binding transcriptional activator of the SARP family		CDS
Peptidase_C39 like family.		CDS
Domain of unknown function (DUF4189).		CDS
Protein of unknown function (DUF1396).		CDS
Protein of unknown function (DUF732).		CDS
ABC-type multidrug transport system, ATPase and permease components		CDS
ABC-type multidrug transport system, ATPase and permease components		CDS
Protein of unknown function (DUF3558).		CDS
Protein of unknown function (DUF3558).		CDS
Phosphohistidine phosphatase SixA	3.1.3.-	CDS
DNA repair exonuclease		CDS
AAA domain.		CDS
Choline dehydrogenase and related flavoproteins		CDS
ABC-type dipeptide transport system, periplasmic component		CDS
oligopeptide/dipeptide ABC transporter, ATP-binding protein, C-terminal domain		CDS	TIGR01727
ABC-type dipeptide/oligopeptide/nickel transport systems, permease components		CDS
ABC-type dipeptide/oligopeptide/nickel transport systems, permease components		CDS
Carbonic anhydrase	4.2.1.1	CDS
sulfate adenylyltransferase subunit 2 (EC 2.7.7.4)	2.7.7.4	CDS	TIGR02039
adenylylsulfate kinase (EC 2.7.1.25)/sulfate adenylyltransferase subunit 1 (EC 2.7.7.4)	2.7.7.4, 2.7.1.25	CDS	TIGR02034, TIGR00455
transcriptional regulator, BadM/Rrf2 family		CDS	TIGR00738
Predicted esterase		CDS
hypothetical protein		CDS
Predicted membrane protein		CDS
hypothetical protein		CDS
Protein of unknown function (DUF732).		CDS
arginyl-tRNA synthetase (EC 6.1.1.19)	6.1.1.19	CDS	TIGR00456
diaminopimelate decarboxylase (EC 4.1.1.20)	4.1.1.20	CDS	TIGR01048
homoserine dehydrogenase (EC 1.1.1.3)	1.1.1.3	CDS
L-threonine synthase (EC 4.2.3.1)	4.2.3.1	CDS	TIGR00260
hypothetical protein		CDS
homoserine kinase (EC 2.7.1.39)	2.7.1.39	CDS	TIGR00191
transcription termination factor Rho		CDS	TIGR00767
LSU ribosomal protein L31P		CDS	TIGR00105
bacterial peptide chain release factor 1 (bRF-1)		CDS	TIGR00019
HemK family putative methylases	2.1.1.-	CDS	TIGR00536
translation factor SUA5		CDS	TIGR00057
UDP-N-acetylmuramyl pentapeptide phosphotransferase/UDP-N-acetylglucosamine-1-phosphate transferase		CDS
ATP synthase I chain.		CDS
ATP synthase F0 subcomplex A subunit	3.6.3.14	CDS	TIGR01131
ATP synthase F0 subcomplex C subunit	3.6.3.14	CDS	TIGR01260
F0F1-type ATP synthase, subunit b	3.6.3.14	CDS	TIGR01144
ATP synthase F1 subcomplex delta subunit	3.6.3.14	CDS	TIGR01144, TIGR01145
ATP synthase F1 subcomplex alpha subunit	3.6.3.14	CDS	TIGR00962
ATP synthase F1 subcomplex gamma subunit	3.6.3.14	CDS	TIGR01146
ATP synthase, F1 beta subunit	3.6.3.14	CDS	TIGR01039
ATP synthase, F1 epsilon subunit (delta in mitochondria)	3.6.3.14	CDS	TIGR01216
Protein of unknown function (DUF2550).		CDS
Transposase and inactivated derivatives		CDS
ATP:cob(I)alamin adenosyltransferase		CDS	TIGR00636
UDP-N-acetylglucosamine 1-carboxyvinyltransferase (EC 2.5.1.7)	2.5.1.7	CDS	TIGR01072
O-6-methylguanine DNA methyltransferase	2.1.1.63	CDS	TIGR00589
DNA-3-methyladenine glycosylase II (EC 3.2.2.21)	3.2.2.21	CDS
Adenylate cyclase, family 3 (some proteins contain HAMP domain)	4.6.1.1	CDS
Adenylate cyclase, family 3 (some proteins contain HAMP domain)	4.6.1.1	CDS
Adenylate cyclase, family 3 (some proteins contain HAMP domain)	4.6.1.1	CDS
Predicted nuclease of the RecB family		CDS
methylmalonyl-CoA epimerase (EC 5.1.99.1)		CDS	TIGR03081
acetyl-CoA acetyltransferases	2.3.1.9	CDS	TIGR01930
Thioredoxin domain-containing protein		CDS
PE family.		CDS
alpha-1,4-glucan:alpha-1,4-glucan 6-glycosyltransferase	2.4.1.18	CDS	TIGR01515
Glycosidases		CDS
alpha-glucan phosphorylases	2.4.1.1	CDS	TIGR02094
Rad3-related DNA helicases	3.6.4.12	CDS
putative nicotinate phosphoribosyltransferase	2.4.2.11	CDS	TIGR01513
Uncharacterized conserved protein		CDS
Domain of unknown function (DUF2017).		CDS
L-aminopeptidase/D-esterase		CDS
Predicted metal-dependent protease of the PAD1/JAB1 superfamily		CDS
molybdopterin synthase subunit MoaD (EC 2.8.1.12)		CDS
cysteine synthase (EC 2.5.1.47)	2.5.1.47	CDS	TIGR01136
Uncharacterized membrane protein (homolog of Drosophila rhomboid)		CDS
glutamate racemase (EC 5.1.1.3)	5.1.1.3	CDS	TIGR00067
Metal-dependent hydrolases of the beta-lactamase superfamily III		CDS
RNAse PH (EC 2.7.7.56)	2.7.7.56	CDS	TIGR01966
integral membrane protein		CDS	TIGR03954
non-canonical purine NTP pyrophosphatase, RdgB/HAM1 family	3.6.1.19	CDS	TIGR00042
Glucitol operon activator		CDS
Acyl carrier protein		CDS	TIGR00517
Acyl-CoA synthetases (AMP-forming)/AMP-acid ligases II	6.2.1.20	CDS
Acetyltransferases, including N-acetylases of ribosomal proteins		CDS
Acyl-CoA dehydrogenases		CDS
ABC-type multidrug transport system, ATPase and permease components	3.6.3.-	CDS
ABC-type multidrug transport system, ATPase and permease components	3.6.3.-	CDS
Dehydrogenases with different specificities (related to short-chain alcohol dehydrogenases)	1.1.1.100	CDS
hypothetical protein		CDS
hypothetical protein		CDS
transcriptional regulator, TetR family		CDS
diguanylate cyclase/phosphodiesterase with GAF sensor		CDS	TIGR00254
Dinucleotide-utilizing enzymes involved in molybdopterin and thiamine biosynthesis family 2		CDS
hypothetical protein		CDS
FOG: EAL domain		CDS
Predicted ATPase		CDS
Adenylate cyclase, family 3 (some proteins contain HAMP domain)		CDS
hypothetical protein		CDS
probable F420-dependent oxidoreductase, MSMEG_2256 family		CDS	TIGR03617
PPE-repeat proteins		CDS
hypothetical protein		CDS
hypothetical protein		CDS
PAS domain S-box		CDS	TIGR00377, TIGR00229
anti-anti-sigma factor		CDS	TIGR00377
Uncharacterized protein conserved in bacteria		CDS
hypothetical protein		CDS
Beta-lactamase class C and other penicillin binding proteins		CDS
Protein of unknown function (DUF1396).		CDS
Transposase and inactivated derivatives		CDS
Transposase and inactivated derivatives		CDS
Fatty acid desaturase		CDS
Predicted naringenin-chalcone synthase		CDS
Sulfotransferase domain.		CDS
uncharacterized domain		CDS	TIGR00702
Methyltransferase domain.		CDS
Uncharacterized conserved protein		CDS
Domain of unknown function (DUF222).		CDS
Pyrimidine operon attenuation protein/uracil phosphoribosyltransferase	2.4.2.9	CDS
aspartate carbamoyltransferase (EC 2.1.3.2)	2.1.3.2	CDS	TIGR00670
dihydroorotase (EC 3.5.2.3)	3.5.2.3	CDS	TIGR00857
hypothetical protein		CDS
carbamoyl-phosphate synthase small subunit	6.3.5.5	CDS	TIGR01368
carbamoyl-phosphate synthase large subunit	6.3.5.5	CDS	TIGR01369
orotidine-5'-phosphate decarboxylase (EC 4.1.1.23)	4.1.1.23	CDS	TIGR02127
PE family.		CDS
PPE-repeat proteins		CDS
hypothetical protein		CDS
guanylate kinase (EC 2.7.4.8)	2.7.4.8	CDS	TIGR03263
DNA-directed RNA polymerase, omega subunit	2.7.7.6	CDS	TIGR00690
Phosphopantothenate-cysteine ligase (EC 6.3.2.5)/Phosphopantothenoylcysteine decarboxylase (EC 4.1.1.36)	4.1.1.36, 6.3.2.5	CDS	TIGR00521
methionine adenosyltransferase (EC 2.5.1.6)	2.5.1.6	CDS	TIGR01034
Predicted flavoprotein involved in K+ transport	1.14.13.22	CDS
Cytochrome P450		CDS
transcriptional regulator, AraC family		CDS
PE family.		CDS
Predicted nucleic acid-binding protein, contains PIN domain		CDS
Ribbon-helix-helix protein, copG family.		CDS
Esterase/lipase		CDS
Esterase/lipase		CDS
Predicted membrane protein		CDS
replication restart DNA helicase PriA	3.6.4.-	CDS	TIGR00595
Methylase involved in ubiquinone/menaquinone biosynthesis		CDS
Transcriptional regulators		CDS
Methylase involved in ubiquinone/menaquinone biosynthesis		CDS
methionyl-tRNA formyltransferase (EC 2.1.2.9)	2.1.2.9	CDS	TIGR00460
tRNA and rRNA cytosine-C5-methylases	2.1.1.176	CDS	TIGR00563
ribulose-5-phosphate 3-epimerase (EC 5.1.3.1)	5.1.3.1	CDS	TIGR01163
Arabinose efflux permease		CDS
riboflavin biosynthesis protein RibD	1.1.1.193, 3.5.4.26	CDS	TIGR00227, TIGR00326
Protein of unknown function (DUF1396).		CDS
riboflavin synthase alpha chain (EC 2.5.1.9)	2.5.1.9	CDS	TIGR00187
Predicted amino acid aldolase or racemase		CDS
Predicted amino acid aldolase or racemase		CDS
GTP cyclohydrolase II (EC 3.5.4.25)/3,4-dihydroxy-2-butanone 4-phosphate synthase (EC 4.1.99.12)	3.5.4.25, 4.1.99.12	CDS	TIGR00505, TIGR00506
6,7-dimethyl-8-ribityllumazine synthase (EC 2.5.1.78)	2.5.1.78	CDS	TIGR00114
Protein of unknown function (DUF2581).		CDS
PknH-like extracellular domain.		CDS
Ricin-type beta-trefoil lectin domain.		CDS
Excinuclease ABC subunit C		CDS	TIGR00194
Predicted P-loop-containing kinase		CDS
conserved hypothetical protein, cofD-related		CDS	TIGR01826
Uncharacterized protein conserved in bacteria		CDS	TIGR00647
hypothetical protein		CDS
Diacylglycerol O-acyltransferase (EC 2.3.1.20)		CDS	TIGR02946
Esterase/lipase		CDS
Acyl-CoA synthetases (AMP-forming)/AMP-acid ligases II		CDS
1-acyl-sn-glycerol-3-phosphate acyltransferase		CDS
Regulator of polyketide synthase expression		CDS
PE-PPE domain./PE family.		CDS
Transmembrane protein of unknown function (DUF3556).		CDS
Phytoene dehydrogenase and related proteins		CDS
Uncharacterized protein conserved in bacteria		CDS
hypothetical protein		CDS
glyceraldehyde-3-phosphate dehydrogenase (NAD+) (EC 1.2.1.12)	1.2.1.12	CDS	TIGR01534
phosphoglycerate kinase (EC 2.7.2.3)	2.7.2.3	CDS
triosephosphate isomerase (EC 5.3.1.1)	5.3.1.1	CDS	TIGR00419
hypothetical protein		CDS
SnoaL-like domain.		CDS
hypothetical protein		CDS
protein translocase, SecG subunit		CDS	TIGR00810
PE family.		CDS
molybdopterin guanine dinucleotide-containing S/N-oxide reductases	1.-	CDS	TIGR00509
Uncharacterized conserved protein		CDS
hypothetical protein		CDS
Uncharacterised protein family (UPF0184).		CDS
6-phosphogluconolactonase (EC 3.1.1.31)	3.1.1.31	CDS	TIGR01198
opcA protein		CDS	TIGR00534
glucose-6-phosphate 1-dehydrogenase (EC 1.1.1.49)	1.1.1.49	CDS	TIGR00871
transaldolase (EC 2.2.1.2)	2.2.1.2	CDS	TIGR00876
transketolase (EC 2.2.1.1)	2.2.1.1	CDS	TIGR00232
PE family.		CDS
protoheme IX farnesyltransferase	2.5.1.-	CDS	TIGR01473
PE family.		CDS
Regulator of polyketide synthase expression		CDS
NADPH:quinone reductase and related Zn-dependent oxidoreductases	1.6.5.5	CDS
Uncharacterized protein required for cytochrome oxidase assembly		CDS
hypothetical protein		CDS
ABC transporter efflux protein, DrrB family		CDS	TIGR00025
ABC-type multidrug transport system, ATPase component		CDS
hypothetical protein	2.4.1.-	CDS
Predicted transcriptional regulator		CDS
ABC-type transport system involved in Fe-S cluster assembly, permease component		CDS	TIGR01443, TIGR01980
Iron-regulated ABC transporter permease protein SufD		CDS	TIGR01981
FeS assembly ATPase SufC		CDS	TIGR01978
cysteine desulfurase (EC 2.8.1.7)	4.4.1.16, 2.8.1.7	CDS	TIGR01979
SUF system FeS assembly protein, NifU family		CDS	TIGR01994
Predicted metal-sulfur cluster biosynthetic enzyme		CDS
Acyl-CoA dehydrogenases		CDS
PE family.		CDS
heavy metal-(Cd/Co/Hg/Pb/Zn)-translocating P-type ATPase	3.6.3.-	CDS	TIGR01525, TIGR01512, TIGR01494
Thioredoxin domain-containing protein		CDS
thioredoxin		CDS	TIGR01068
Enoyl-CoA hydratase (EC 4.2.1.17)	4.2.1.17	CDS
ATPase components of ABC transporters with duplicated ATPase domains		CDS
hypothetical protein		CDS
transcriptional regulator, TetR family		CDS
aconitase (EC 4.2.1.3)	4.2.1.3	CDS	TIGR01341
hypothetical protein		CDS
Cell wall-associated hydrolases (invasion-associated proteins)		CDS
Cell wall-associated hydrolases (invasion-associated proteins)		CDS
MoxR-like ATPases	3.6.3.-	CDS
Uncharacterized conserved protein (some members contain a von Willebrand factor type A (vWA) domain)		CDS
Mg-chelatase subunit ChlD		CDS
Domain of unknown function (DUF4095).		CDS
3-oxoacyl-[acyl-carrier-protein] reductase (EC 1.1.1.100)	1.1.1.100	CDS
Enoyl-[acyl-carrier-protein] reductase [NADH] (EC 1.3.1.9)	1.3.1.9	CDS
hypothetical protein		CDS
ferrochelatase (EC 4.99.1.1)	4.99.1.1	CDS	TIGR00109
Membrane protein implicated in regulation of membrane protease activity		CDS
SPFH domain, Band 7 family protein		CDS
DoxX-like family.		CDS
Methylmalonyl-CoA mutase, N-terminal domain/subunit		CDS
hypothetical protein		CDS
Uncharacterized conserved protein		CDS
methylmalonyl-CoA mutase, heterodimeric type, beta chain	5.4.99.2	CDS	TIGR00642, TIGR00641
methylmalonyl-CoA mutase (EC 5.4.99.2)	5.4.99.2	CDS	TIGR00640, TIGR00641
hypothetical protein		CDS
Growth inhibitor	3.1.-	CDS
LAO/AO transport system ATPase	2.7.-	CDS	TIGR00750
Beta-lactamase class C and other penicillin binding proteins		CDS
Methylase involved in ubiquinone/menaquinone biosynthesis		CDS
Uncharacterized conserved protein		CDS
Glycosyltransferases involved in cell wall biogenesis	2.4.-	CDS
Protein involved in biosynthesis of mitomycin antibiotics/polyketide fumonisin		CDS
hypothetical protein		CDS
Predicted pyridoxal phosphate-dependent enzyme apparently involved in regulation of cell wall biogenesis		CDS
Predicted pyridoxal phosphate-dependent enzyme apparently involved in regulation of cell wall biogenesis		CDS
sugar O-acyltransferase, sialic acid O-acetyltransferase NeuD family		CDS	TIGR03570
Methyltransferase domain.		CDS
WbqC-like protein family.		CDS
Protein of unknown function (DUF2029).		CDS
hypothetical protein		CDS
Methyltransferase domain.		CDS
hypothetical protein		CDS
hypothetical protein		CDS
GDP-mannose 4,6-dehydratase	4.2.1.47	CDS	TIGR01472
Nucleoside-diphosphate-sugar epimerases	1.1.1.271	CDS
methyltransferase, FkbM family		CDS	TIGR01444
Glycosyltransferases involved in cell wall biogenesis		CDS
Methyltransferase domain.		CDS
Glycosyltransferases involved in cell wall biogenesis		CDS
Protein of unknown function (DUF2910).		CDS
Glycosyltransferases involved in cell wall biogenesis		CDS
hypothetical protein		CDS
Glycosyltransferases involved in cell wall biogenesis		CDS
Acyl-CoA synthetases (AMP-forming)/AMP-acid ligases II		CDS
Transport protein		CDS	TIGR00833, TIGR03057
Methylase involved in ubiquinone/menaquinone biosynthesis		CDS
Glycosyl transferases, related to UDP-glucuronosyltransferase		CDS
Glycosyl transferases, related to UDP-glucuronosyltransferase		CDS
Predicted glycosyltransferases		CDS
Polyketide synthase modules and related proteins		CDS
hypothetical protein		CDS
Acyl-CoA synthetases (AMP-forming)/AMP-acid ligases II		CDS
Threonine dehydrogenase and related Zn-dependent dehydrogenases	1.1.1.1	CDS
Uncharacterized conserved protein		CDS
uncharacterized domain 1		CDS	TIGR00369
Dioxygenases related to 2-nitropropane dioxygenase		CDS
transcriptional regulator, TetR family		CDS
hypothetical protein		CDS
Isoleucyl-tRNA synthetase (EC 6.1.1.5)	6.1.1.5	CDS	TIGR00392
asparaginase (EC 3.5.1.1)	3.5.1.1	CDS
Nucleotidyltransferase/DNA polymerase involved in DNA repair	2.7.7.7	CDS
signal peptidase II (EC:3.4.23.36). Aspartic peptidase. MEROPS family A08	3.4.23.36	CDS	TIGR00077
ribosomal large subunit pseudouridine synthase D (EC 5.4.99.-)	5.4.99.23	CDS	TIGR00005
Uncharacterized protein conserved in bacteria, putative lipoprotein		CDS
Truncated hemoglobins		CDS
Short-chain dehydrogenases of various substrate specificities		CDS
Short-chain dehydrogenases of various substrate specificities		CDS
hypothetical protein		CDS
Polyketide cyclase / dehydrase and lipid transport.		CDS
DNA polymerase III, alpha subunit (EC 2.7.7.7)	2.7.7.7	CDS	TIGR00594
PPE-repeat proteins		CDS
Long-chain acyl-CoA synthetases (AMP-forming)		CDS
Long-chain acyl-CoA synthetases (AMP-forming)		CDS
glycerol-3-phosphate acyltransferase (EC 2.3.1.15)	2.3.1.15	CDS
hypothetical protein		CDS
succinate dehydrogenase subunit A (EC 1.3.5.1)	1.3.99.1	CDS	TIGR01176, TIGR01812
succinate dehydrogenase subunit B (EC 1.3.5.1)	1.3.99.1	CDS	TIGR00384
Fumarate reductase subunit C		CDS
succinate dehydrogenase subunit D (EC 1.3.5.1)		CDS
transcriptional regulator, TetR family		CDS
Predicted drug exporters of the RND superfamily		CDS	TIGR00833
deazaflavin-dependent nitroreductase family protein		CDS	TIGR00026
L-threonine ammonia-lyase (EC 4.3.1.19)	4.3.1.19	CDS	TIGR02079
Transcription regulator of the Arc/MetJ class		CDS
Predicted nucleic acid-binding protein, contains PIN domain		CDS
maltooligosyl trehalose hydrolase (EC 3.2.1.141)	3.2.1.141	CDS	TIGR02402
maltooligosyl trehalose synthase (EC 5.4.99.15)	5.4.99.15	CDS	TIGR02401
isoamylase	3.2.1.-	CDS	TIGR02100
Predicted acyltransferases		CDS
Cell wall-associated hydrolases (invasion-associated proteins)		CDS
hypothetical protein		CDS
adenosylmethionine-8-amino-7-oxononanoate aminotransferase apoenzyme (EC 2.6.1.62)	2.6.1.62	CDS	TIGR00508
7-keto-8-aminopelargonate synthetase and related enzymes	2.3.1.47	CDS	TIGR00858
dethiobiotin synthase (EC 6.3.3.3)	6.3.3.3	CDS	TIGR00347
2'-5' RNA ligase		CDS
hypothetical protein		CDS
phage major capsid protein, HK97 family		CDS	TIGR01554
hypothetical protein		CDS
prohead peptidase. Unknown type peptidase. MEROPS family U35		CDS	TIGR01543
phage terminase, small subunit, putative, P27 family		CDS	TIGR01558
hypothetical protein		CDS
hypothetical protein		CDS
hypothetical protein		CDS
hypothetical protein		CDS
phage/plasmid primase, P4 family, C-terminal domain		CDS	TIGR01613
Protein of unknown function (DUF2742).		CDS
hypothetical protein		CDS
hypothetical protein		CDS
Site-specific recombinases, DNA invertase Pin homologs		CDS
hypothetical protein		CDS
Domain of unknown function (DUF222).		CDS
biotin synthase (EC 2.8.1.6)	2.8.1.6	CDS	TIGR00433
hypothetical protein		CDS
Protein of unknown function (DUF2567).		CDS
Secretory lipase.		CDS
ADP-ribose pyrophosphatase		CDS
quinolinate synthetase (EC 2.5.1.72)	2.5.1.72	CDS	TIGR00550
L-aspartate oxidase (EC 1.4.3.16)	1.4.3.16	CDS	TIGR00551
nicotinate-nucleotide pyrophosphorylase [carboxylating] (EC 2.4.2.19)	2.4.2.19	CDS	TIGR00078
Methylase involved in ubiquinone/menaquinone biosynthesis		CDS
deazaflavin-dependent nitroreductase family protein		CDS	TIGR00026
histidinol dehydrogenase (EC 1.1.1.23)	1.1.1.23	CDS	TIGR00069
histidinol phosphate aminotransferase apoenzyme (EC 2.6.1.9)	2.6.1.9	CDS	TIGR01141
imidazoleglycerol-phosphate dehydratase (EC 4.2.1.19)	4.2.1.19	CDS
imidazole glycerol phosphate synthase subunit hisH (EC 2.4.2.-)	2.4.2.-	CDS	TIGR01855
1-(5-phosphoribosyl)-5-[(5-phosphoribosylamino)methylideneamino] imidazole-4-carboxamide isomerase (EC 5.3.1.16)	5.3.1.24	CDS	TIGR00007, TIGR01919
Archaeal fructose-1,6-bisphosphatase and related enzymes of inositol monophosphatase family	3.1.3.25	CDS
imidazole glycerol phosphate synthase subunit hisF (EC 4.1.3.-)	4.1.3.-	CDS	TIGR00735
phosphoribosyl-AMP cyclohydrolase (EC 3.5.4.19)	3.5.4.19	CDS
Ca2+/H+ antiporter		CDS	TIGR00378, TIGR00846
Peroxiredoxin	1.11.1.15	CDS
anthranilate synthase, component I (EC 4.1.3.27)	4.1.3.27	CDS	TIGR00564
trp region conserved hypothetical membrane protein		CDS	TIGR02234
indole-3-glycerol phosphate synthase (EC 4.1.1.48)	4.1.1.48	CDS
tryptophan synthase, beta chain (EC 4.2.1.20)	4.2.1.20	CDS	TIGR00263
tryptophan synthase, alpha chain (EC 4.2.1.20)	4.2.1.20	CDS	TIGR00262
prolipoprotein diacylglyceryl transferase		CDS	TIGR00544
Predicted membrane protein		CDS
Protein of unknown function (DUF2752).		CDS
pyruvate kinase (EC 2.7.1.40)	2.7.1.40	CDS	TIGR01064
acyl-CoA thioesterase II	3.1.2.-	CDS	TIGR00189
thiol reductant ABC exporter, CydC subunit		CDS	TIGR02868
Uncharacterized conserved protein		CDS
thiol reductant ABC exporter, CydD subunit		CDS	TIGR02857
cytochrome bd-I ubiquinol oxidase subunit 2 apoprotein (EC 1.10.3.10)	1.10.3.-	CDS	TIGR00203
cytochrome bd-I ubiquinol oxidase subunit 1 apoprotein (EC 1.10.3.10)	1.10.3.-	CDS
Uncharacterized conserved protein		CDS
Adenylate cyclase, family 3 (some proteins contain HAMP domain)		CDS
response regulator receiver and ANTAR domain protein		CDS
Acetyl-CoA acetyltransferase		CDS
Predicted nucleic-acid-binding protein containing a Zn-ribbon		CDS
DNA polymerase I (EC 2.7.7.7)	2.7.7.7	CDS	TIGR00593
SSU ribosomal protein S1P		CDS	TIGR00717
dephospho-CoA kinase (EC 2.7.1.24)	2.7.1.24	CDS	TIGR00152
Uncharacterized conserved protein		CDS
Excinuclease ABC subunit B		CDS	TIGR00631
Predicted membrane protein	2.4.1.-	CDS
Arabinose efflux permease		CDS
hypothetical protein		CDS
Universal stress protein UspA and related nucleotide-binding proteins		CDS
Zn-dependent hydrolases, including glyoxylases		CDS
Excinuclease ABC subunit A		CDS	TIGR00630
hypothetical protein		CDS
Predicted esterase		CDS
lysyl-tRNA synthetase, class II (EC 6.1.1.6)	6.1.1.6	CDS	TIGR00499
bacterial translation initiation factor 3 (bIF-3)		CDS	TIGR00168
LSU ribosomal protein L35P		CDS	TIGR00001
LSU ribosomal protein L20P		CDS	TIGR01032
rRNA methylases		CDS
Uncharacterized protein conserved in bacteria		CDS
PE family.		CDS
Adenylate cyclase, family 3 (some proteins contain HAMP domain)		CDS
hypothetical protein		CDS
phenylalanyl-tRNA synthetase, alpha subunit (EC 6.1.1.20)	6.1.1.20	CDS	TIGR00468
phenylalanyl-tRNA synthetase beta subunit (EC 6.1.1.20)	6.1.1.20	CDS	TIGR00472
PE family.		CDS
N-acetyl-gamma-glutamyl-phosphate reductase (EC 1.2.1.38)	1.2.1.38	CDS	TIGR01850
glutamate N-acetyltransferase (EC 2.3.1.35)	2.3.1.1, 2.3.1.35	CDS	TIGR00120
N-acetylglutamate kinase (EC 2.7.2.8)	2.7.2.8	CDS	TIGR00761
acetylornithine aminotransferase apoenzyme (EC 2.6.1.11)	2.6.1.11	CDS	TIGR00707
ornithine carbamoyltransferase (EC 2.1.3.3)	2.1.3.3	CDS	TIGR00658
transcriptional regulator, ArgR family		CDS	TIGR01529
argininosuccinate synthase (EC 6.3.4.5)	6.3.4.5	CDS	TIGR00032
argininosuccinate lyase (EC 4.3.2.1)	4.3.2.1	CDS	TIGR00838
Predicted naringenin-chalcone synthase		CDS
KR domain./Alcohol dehydrogenase GroES-like domain./Acyl transferase domain./Zinc-binding dehydrogenase./Phosphopantetheine attachment site.		CDS
Polyketide synthase modules and related proteins		CDS
Dehydrogenases with different specificities (related to short-chain alcohol dehydrogenases)		CDS
Polyketide synthase modules and related proteins		CDS
Cytochrome P450		CDS
Predicted naringenin-chalcone synthase		CDS
ATPase components of ABC transporters with duplicated ATPase domains		CDS
ATPase components of ABC transporters with duplicated ATPase domains		CDS
Uncharacterized protein conserved in bacteria		CDS
hypothetical protein		CDS
Sugar phosphate permease		CDS
Transglutaminase-like enzymes, putative cysteine proteases		CDS
transcriptional regulator, ArsR family		CDS
cAMP-binding proteins - catabolite gene activator and regulatory subunit of cAMP-dependent protein kinases		CDS
hypothetical protein		CDS
Peroxiredoxin		CDS
Thiol-disulfide isomerase and thioredoxins		CDS
hypothetical protein		CDS
Acyl-CoA dehydrogenases		CDS
ABC-type phosphate/phosphonate transport system, periplasmic component		CDS
Radical SAM superfamily.		CDS
DivIVA protein.		CDS
Poly(3-hydroxyalkanoate) synthetase	6.2.1.-	CDS
transcriptional regulator, TetR family		CDS
Uncharacterized conserved protein		CDS
ABC transporter efflux protein, DrrB family		CDS	TIGR00025
ABC-type multidrug transport system, ATPase component		CDS
DNA-3-methyladenine glycosylase (3mg)	3.2.2.21	CDS	TIGR00567
tyrosyl-tRNA synthetase (EC 6.1.1.1)	6.1.1.1	CDS	TIGR00234
Protein of unknown function (DUF732).		CDS
Tetratrico peptide repeat.		CDS
Predicted sugar phosphatases of the HAD superfamily		CDS	TIGR01460
hypothetical protein		CDS
hemolysin TlyA family protein		CDS	TIGR00478
Predicted sugar kinase	2.7.1.23	CDS
DNA replication and repair protein RecN		CDS	TIGR00634
Uncharacterized membrane-anchored protein conserved in bacteria		CDS
Protein of unknown function (DUF3186).		CDS
CTP synthase (EC 6.3.4.2)	6.3.4.2	CDS	TIGR00337
NTP pyrophosphohydrolases including oxidative damage repair enzymes	3.6.1.13	CDS
tyrosine recombinase XerD subunit		CDS	TIGR02225
Domain of unknown function (DUF222).		CDS
hypothetical protein		CDS
Predicted O-methyltransferase	2.1.1.6	CDS
D-serine/D-alanine/glycine:proton symporter, AAT family (TC 2.A.3.1.7)		CDS
PPE-repeat proteins		CDS
Polymorphic PE/PPE proteins C terminal./PPE family.		CDS
hypothetical protein		CDS
hypothetical protein		CDS
Sulfate permease and related transporters (MFS superfamily)		CDS
ATPases involved in chromosome partitioning		CDS
condensin subunit ScpA		CDS
condensin subunit ScpB		CDS	TIGR00281
ribosomal large subunit pseudouridine synthase B (EC 5.4.99.-)	5.4.99.22	CDS	TIGR00093
cytidylate kinase (EC 2.7.4.14)	2.7.4.14	CDS	TIGR00017
ribosome-associated GTPase EngA		CDS	TIGR00231, TIGR03594
Dehydrogenases with different specificities (related to short-chain alcohol dehydrogenases)		CDS
3-hydroxyacyl-CoA dehydrogenase (EC 1.1.1.35)	1.1.1.157	CDS
Predicted metal-dependent hydrolase		CDS
Cupin domain.		CDS
Uncharacterized conserved protein		CDS
transcriptional regulator, IclR family		CDS
Predicted nucleic acid-binding protein, contains PIN domain		CDS
hypothetical protein		CDS
Biotin carboxylase		CDS
Beta-lactamase class C and other penicillin binding proteins		CDS
hypothetical protein		CDS
transcriptional regulator, HxlR family		CDS
FAD/FMN-containing dehydrogenases		CDS
TIGR03086 family protein		CDS	TIGR03086, TIGR03086, TIGR03083
hypothetical protein		CDS
methyltransferase, putative, TIGR00027 family		CDS	TIGR00027
Beta-lactamase class C and other penicillin binding proteins		CDS
NAD-dependent aldehyde dehydrogenases	1.2.1.16	CDS
Peroxiredoxin		CDS
hypothetical protein		CDS
Pyruvate/2-oxoglutarate dehydrogenase complex, dihydrolipoamide acyltransferase (E2) component, and related enzymes		CDS
Tellurite resistance protein and related permeases		CDS
hypothetical protein		CDS
C4-dicarboxylate transporter/malic acid transport protein.		CDS
NarX protein		CDS	TIGR00351, TIGR00684
Nitrate/nitrite transporter		CDS
Domain of unknown function (DUF1876).		CDS
high affinity sulphate transporter 1		CDS	TIGR00815
Uncharacterized protein conserved in bacteria		CDS
hypothetical protein		CDS
hypothetical protein		CDS
Serine/threonine protein kinase	2.7.11.1	CDS
hypothetical protein		CDS
isopentenyl-diphosphate delta-isomerase (EC 5.3.3.2)	5.3.3.2	CDS	TIGR02150
Protein kinase domain.	2.7.11.1	CDS
FHA modulated ABC efflux pump with fused ATPase and integral membrane subunits		CDS
hypothetical protein		CDS
hypothetical protein		CDS
Acyl-CoA synthetases (AMP-forming)/AMP-acid ligases II	6.2.1.-	CDS
2-polyprenyl-6-methoxyphenol hydroxylase and related FAD-dependent oxidoreductases		CDS
hypothetical protein		CDS
PPE-repeat proteins		CDS
Domain of unknown function (DUF4185).		CDS
Phospholipase C		CDS
Transposase and inactivated derivatives		CDS
Transposase and inactivated derivatives		CDS
Cutinase.	3.1.1.-	CDS
PE family.		CDS
Diacylglycerol O-acyltransferase (EC 2.3.1.20)		CDS	TIGR02946
hypothetical protein		CDS
Uncharacterized conserved protein		CDS
Transposase and inactivated derivatives		CDS
Transposase and inactivated derivatives		CDS
Domain of unknown function (DUF222)./HNH endonuclease.		CDS
Uncharacterized protein conserved in bacteria		CDS
alkylhydroperoxidase AhpD family core domain		CDS	TIGR00778
PE family.		CDS
Predicted amino acid aldolase or racemase		CDS
Predicted aminopeptidases		CDS
FAD-linked oxidoreductase	1.1.3.8	CDS	TIGR01679
Response regulator with putative antiterminator output domain		CDS
transcriptional regulator, IclR family		CDS
FAD/FMN-containing dehydrogenases		CDS
hypothetical protein		CDS
transcriptional regulator, TetR family		CDS
Cytochrome P450		CDS
hypothetical protein		CDS
Domain of unknown function (DUF4407).		CDS
hypothetical protein		CDS
4-alpha-glucanotransferase	2.4.1.25	CDS	TIGR00217
type VII secretion protein EccB, Actinobacterial		CDS	TIGR03919
hypothetical protein		CDS
type VII secretion protein EccCb		CDS	TIGR03925
Cytochrome P450		CDS
Ferredoxin		CDS
PPE-repeat proteins		CDS
PE family.		CDS
PPE-repeat proteins		CDS
PPE-repeat proteins		CDS
PE family.		CDS
Proteins of 100 residues with WXG.		CDS	TIGR03930
Proteins of 100 residues with WXG.		CDS
EspG family.		CDS
type VII secretion integral membrane protein EccD		CDS	TIGR03920
type VII secretion-associated serine protease mycosin	3.4.21.-	CDS	TIGR03921
type VII secretion protein EccE		CDS	TIGR03923
type VII secretion AAA-ATPase EccA		CDS	TIGR03922
hypothetical protein		CDS
PPE-repeat proteins		CDS
PPE-repeat proteins		CDS
PPE-repeat proteins		CDS
PE family.		CDS
Protein of unknown function (DUF732).		CDS
PE family.		CDS
PPE-repeat proteins		CDS
PPE-repeat proteins		CDS
PPE-repeat proteins		CDS
Protein of unknown function (DUF732).		CDS
Uncharacterized membrane protein		CDS
NADH dehydrogenase, FAD-containing subunit	1.6.99.3	CDS
Domain of unknown function (DUF4189).		CDS
Sterol desaturase		CDS
hypothetical protein		CDS
transcriptional regulator, TetR family		CDS
Succinate dehydrogenase/fumarate reductase, flavoprotein subunit		CDS
PE family.		CDS
ABC-type uncharacterized transport system, permease and ATPase components		CDS
Thiamine pyrophosphate-requiring enzymes [acetolactate synthase, pyruvate dehydrogenase (cytochrome), glyoxylate carboligase, phosphonopyruvate decarboxylase]	2.2.1.6	CDS
protein translocase subunit secA		CDS
CDP-diacylglycerol-phosphatidylglycerol phosphatidyltransferase (EC 2.7.8.-)	2.7.8.5	CDS	TIGR00560
Uncharacterized protein conserved in bacteria		CDS
Uncharacterized conserved protein (small basic protein)		CDS
Uncharacterized protein conserved in bacteria		CDS
glycine cleavage system H protein		CDS	TIGR00527
FOG: FHA domain		CDS
Predicted transcriptional regulators		CDS
Uncharacterized conserved protein		CDS
Predicted transcriptional regulators		CDS
hypothetical protein		CDS
glycine dehydrogenase (decarboxylating) alpha subunit (EC 1.4.4.2)/glycine dehydrogenase (decarboxylating) beta subunit (EC 1.4.4.2)	1.4.4.2	CDS	TIGR00461
Predicted hydrolases or acyltransferases (alpha/beta hydrolase superfamily)	3.8.1.5	CDS
Predicted hydrolases or acyltransferases (alpha/beta hydrolase superfamily)		CDS
putative hydrolase, CocE/NonD family		CDS	TIGR00976
Bacterial extracellular solute-binding protein./von Willebrand factor type A domain.		CDS
malate synthase (EC 2.3.3.9)	2.3.3.9	CDS	TIGR01345
Predicted nucleic acid-binding protein, contains PIN domain		CDS
hypothetical protein		CDS
hypothetical protein		CDS
Hemolysins and related proteins containing CBS domains		CDS
Hemolysins and related proteins containing CBS domains		CDS
IMP dehydrogenase family protein	1.1.1.205	CDS	TIGR01303
6-phosphogluconate dehydrogenase (decarboxylating) (EC 1.1.1.44)	1.1.1.44	CDS	TIGR00873
Zn-dependent protease with chaperone function		CDS
Predicted transcriptional regulator		CDS
uncharacterized domain 1		CDS	TIGR00369
urease, gamma subunit	3.5.1.5	CDS	TIGR00193
urease, beta subunit	3.5.1.5	CDS	TIGR00192
urease. Metallo peptidase. MEROPS family M38	3.5.1.5	CDS	TIGR01792
Urease accessory protein UreF		CDS
urease accessory protein UreG		CDS	TIGR00101
Urease accessory protein UreH		CDS
NADH dehydrogenase, FAD-containing subunit	1.6.99.3	CDS
probable F420-dependent oxidoreductase, Rv1855c family		CDS	TIGR03560
Dehydrogenases with different specificities (related to short-chain alcohol dehydrogenases)		CDS
molybdenum ABC transporter, periplasmic molybdate-binding protein		CDS	TIGR01256
molybdate ABC transporter, permease protein		CDS	TIGR01581, TIGR02141
ABC-type sulfate/molybdate transport systems, ATPase component	3.6.3.29	CDS
Fibronectin-attachment protein (FAP).		CDS
Predicted membrane protein		CDS
zinc-binding alcohol dehydrogenase family protein	1.1.1.1	CDS	TIGR02822
Predicted protease of the Abi (CAAX) family		CDS
Uncharacterized protein conserved in bacteria		CDS
Short-chain alcohol dehydrogenase of unknown specificity		CDS
Predicted acyl-CoA transferases/carnitine dehydratase		CDS
hypothetical protein	2.3.1.9	CDS
Nucleoside-diphosphate-sugar epimerases		CDS
NAD(P)H-nitrite reductase		CDS
hypothetical protein		CDS
deazaflavin-dependent nitroreductase family protein		CDS	TIGR00026
L-lactate dehydrogenase (FMN-dependent) and related alpha-hydroxy acid dehydrogenases	1.1.2.3	CDS
Uncharacterized conserved protein		CDS
EthD domain.		CDS
PPOX class probable F420-dependent enzyme		CDS	TIGR03618
bacterioferritin		CDS	TIGR00754
Arabinose efflux permease		CDS	TIGR00711
Glutamine synthetase	6.3.1.2	CDS
Predicted metal-dependent hydrolase of the TIM-barrel fold		CDS
Cytochrome P450		CDS
hypothetical protein		CDS
Short-chain alcohol dehydrogenase of unknown specificity		CDS
Polyketide cyclase / dehydrase and lipid transport.		CDS
Transglycosylase-like domain.		CDS
chorismate mutase, putative	5.4.99.5	CDS	TIGR01806
Predicted esterase		CDS
hypothetical protein		CDS
hypothetical protein		CDS
Domain of unknown function (DUF4389).		CDS
O-Methyltransferase involved in polyketide biosynthesis		CDS	TIGR00027
O-Methyltransferase involved in polyketide biosynthesis		CDS	TIGR00027
Uncharacterized conserved protein		CDS
hypothetical protein		CDS
hypothetical protein		CDS
hypothetical protein		CDS
Dioxygenases related to 2-nitropropane dioxygenase		CDS
methyltransferase, putative, TIGR00027 family		CDS	TIGR00027
Threonine dehydrogenase and related Zn-dependent dehydrogenases		CDS	TIGR01202
D-tyrosyl-tRNA(Tyr) deacylase	3.1.-	CDS	TIGR00256
Predicted phosphatase homologous to the C-terminal domain of histone macroH2A1		CDS
uncharacterized protein, MTH1187 family		CDS	TIGR00106
Adenylate cyclase, family 3 (some proteins contain HAMP domain)		CDS
competence/damage-inducible protein cinA		CDS	TIGR00199, TIGR00200, TIGR00177
putative sialic acid transporter		CDS	TIGR00891
Predicted membrane protein		CDS
anti-anti-sigma factor		CDS	TIGR00377
D-amino-acid:oxygen oxidoreductase (deaminating) (EC: 1.4.3.3)	1.4.3.3	CDS
hypothetical protein		CDS
Domain of unknown function (DUF4262).		CDS
catalase/peroxidase HPI	1.11.1.21	CDS	TIGR00198
Fe2+/Zn2+ uptake regulation proteins		CDS
Phospholipid-binding protein		CDS
phospholipid-binding protein, PBP family		CDS	TIGR00481
NADPH:quinone reductase and related Zn-dependent oxidoreductases	1.6.5.5	CDS
hypothetical protein		CDS
hypothetical protein		CDS
Isocitrate lyase	4.1.3.1	CDS	TIGR01346
Isocitrate lyase		CDS	TIGR01346
PPE-repeat proteins		CDS
hypothetical protein		CDS
PPE-repeat proteins		CDS
Polyketide cyclase / dehydrase and lipid transport.		CDS
1-acyl-sn-glycerol-3-phosphate acyltransferase		CDS
Phosphoserine phosphatase		CDS
Beta-lactamase class C and other penicillin binding proteins		CDS
Beta-lactamase class C and other penicillin binding proteins		CDS
hypothetical protein		CDS
Acyl-CoA synthetases (AMP-forming)/AMP-acid ligases II	6.2.1.-	CDS
Domain of unknown function (DUF1942).		CDS
Uncharacterized conserved protein		CDS
Dehydrogenases with different specificities (related to short-chain alcohol dehydrogenases)		CDS
Transcriptional regulator containing an amidase domain and an AraC-type DNA-binding HTH domain		CDS
Transcriptional regulator containing an amidase domain and an AraC-type DNA-binding HTH domain		CDS
hypothetical protein		CDS
Acyl-CoA dehydrogenases		CDS
thiol peroxidase (atypical 2-Cys peroxiredoxin) (EC 1.11.1.5)	1.11.1.15	CDS
Acyl-CoA dehydrogenases		CDS
Enoyl-CoA hydratase/carnithine racemase	4.2.1.17	CDS
Coenzyme F420-dependent N5,N10-methylene tetrahydromethanopterin reductase and related flavin-dependent oxidoreductases		CDS
2-polyprenylphenol hydroxylase and related flavodoxin oxidoreductases		CDS
epoxide hydrolase. Serine peptidase. MEROPS family S33		CDS
Conserved protein/domain typically associated with flavoprotein oxygenases, DIM6/NTAB family		CDS
3,4-dihydroxy-2-butanone 4-phosphate synthase	3.5.4.25, 4.1.99.12	CDS	TIGR00506
Dehydrogenases with different specificities (related to short-chain alcohol dehydrogenases)		CDS
Growth inhibitor	3.1.-	CDS
hypothetical protein		CDS
SEC-C motif.		CDS
Domain of unknown function (DUF222)./HNH endonuclease.		CDS
hypothetical protein		CDS
hypothetical protein		CDS
hypothetical protein		CDS
[truncated: 2,022 more rows]
