# Supplementary material for: A semi-automated genome annotation comparison and integration scheme
Source: BMC Bioinformatics. 2013 Jun 1;14:172. doi: 10.1186/1471-2105-14-172 (PMC3680241; doi:10.1186/1471-2105-14-172)
Supplement: Additional file 1 — The code and datasets: file contains the python code and related datasets used in our research. We used two datasets in our research. (1). ‘pfam_mapped_dic.csv’ file contains the Pfam IDs obtained from Pfam database; (2) ‘gene_info_dic.csv’ file contains the gene symbol data obtained from Entrez gene database; (3) ‘database data’ folder contains the automated annotation results and the OMA data to run the program. [file 1471-2105-14-172-S1.zip › Additional file 1 code and datasets/database data/mytu_output.txt]

+	1	1524	1524	Chromosomal replication initiator protein DnaA	peg	gi|57116681|ref|NC_000962.2|_34_1524		chromosomal replication initiator protein DnaA		CDS	chromosomal replication initiator protein DnaA		dnaA
+	2052	3260	1209	DNA polymerase III beta subunit (EC 2.7.7.7)	peg	gi|57116681|ref|NC_000962.2|_2052_3260		DNA polymerase III, beta subunit (EC 2.7.7.7)	2.7.7.7	CDS	DNA polymerase III, beta subunit	2.7.7.7	dnaN
+	3280	4437	1158	DNA recombination and repair protein RecF	peg	gi|57116681|ref|NC_000962.2|_3280_4437		DNA replication and repair protein RecF		CDS	DNA replication and repair RecF family protein		recF
+	4482	4997	516	Zn-ribbon-containing, possibly RNA-binding protein and truncated derivatives	peg	gi|57116681|ref|NC_000962.2|_4497_4997		Zn-ribbon-containing, possibly RNA-binding protein and truncated derivatives		CDS	conserved hypothetical protein
+	5123	7267	2145	DNA gyrase subunit B (EC 5.99.1.3)	peg	gi|57116681|ref|NC_000962.2|_5207_7267		DNA gyrase subunit B (EC 5.99.1.3)	5.99.1.3	CDS	DNA gyrase, B subunit	5.99.1.3	gyrB
+	7302	9818	2517	DNA gyrase subunit A (EC 5.99.1.3)	peg	gi|57116681|ref|NC_000962.2|_7302_9818		DNA gyrase subunit A (EC 5.99.1.3)	5.99.1.3	CDS	DNA gyrase, A subunit	5.99.1.3	gyrA
+	9963	10160	198	FIG00822768: hypothetical protein	peg	gi|57116681|ref|NC_000962.2|_9963_10160		hypothetical protein		CDS	conserved hypothetical protein
+	10190	10828	639	FIG187021: hypothetical protein	peg	gi|57116681|ref|NC_000962.2|_10484_10828		Transmembrane domain of unknown function (DUF3566).		CDS	conserved hypothetical protein
-	11123	11341	219							hypothetical protein
-	11421	11615	195	FIG00822946: hypothetical protein	peg	gi|57116681|ref|NC_000962.2|_11615_11421		hypothetical protein		CDS	putative predicted protein
-	11874	12311	438	FIG024317: hypothetical protein	peg	gi|57116681|ref|NC_000962.2|_12311_11874		Protein of unknown function (DUF2562).		CDS	conserved hypothetical protein
+	12468	13016	549	Peptidyl-prolyl cis-trans isomerase (EC 5.2.1.8)	peg	gi|57116681|ref|NC_000962.2|_12486_13016		Peptidyl-prolyl cis-trans isomerase (rotamase) - cyclophilin family	5.2.1.8	CDS	putative peptidyl-prolyl cis-trans isomerase A
-	13024	13176	153	FIG00822644: hypothetical protein	peg	gi|57116681|ref|NC_000962.2|_13176_13024		hypothetical protein		CDS	conserved hypothetical protein
-	13133	13492	360	FIG020554: membrane protein	peg	gi|57116681|ref|NC_000962.2|_13447_13133		4-alpha-glucanotransferase		CDS	conserved hypothetical protein
-	13714	13995	282	FIG018426: putative septation inhibitor protein	peg	gi|57116681|ref|NC_000962.2|_13995_13714		Uncharacterised protein family (UPF0233).		CDS	conserved hypothetical protein
+	14134	14877	744	FIG215594: Membrane spanning protein	peg	gi|57116681|ref|NC_000962.2|_14134_14877		Uncharacterized protein conserved in bacteria		CDS	conserved hypothetical protein
-	15590	17470	1881	PknB	peg	gi|57116681|ref|NC_000962.2|_17470_15590		Uncharacterized protein conserved in bacteria	2.7.11.1	CDS	serine/threonine-protein kinase pknB	2.7.11.1	pknB
+	14914	15612	699	Anthranilate synthase, amidotransferase component (EC 4.1.3.27) @ Para-aminobenzoate synthase, amidotransferase component (EC 2.6.1.85) # TrpAb@PabAb	peg	gi|57116681|ref|NC_000962.2|_14914_15612		anthranilate synthase, component II (EC 4.1.3.27)	2.6.1.85	CDS	glutamine amidotransferase of anthranilate synthase/aminodeoxychorismate synthase family protein
-	17467	18762	1296	Serine/threonine-protein kinase PknA (EC 2.7.11.1)	peg	gi|57116681|ref|NC_000962.2|_18762_17467		Serine/threonine protein kinase	2.7.11.1	CDS	putative serine/threonine-protein kinase pknA
-	18759	20234	1476	Cell division protein FtsI [Peptidoglycan synthetase] (EC 2.4.1.129)	peg	gi|57116681|ref|NC_000962.2|_20234_18759		Cell division protein FtsI/penicillin-binding protein 2	2.4.1.129	CDS	penicillin-binding protein A		pbpA
-	20231	21640	1410	Cell division protein FtsW	peg	gi|57116681|ref|NC_000962.2|_21640_20231		cell elongation-specific peptidoglycan biosynthesis regulator RodA		CDS	cell cycle family protein
-	21637	23172	1536	Serine/threonine phosphatase PPP (EC 3.1.3.16)	peg	gi|57116681|ref|NC_000962.2|_23172_21637		Serine/threonine protein phosphatase	3.1.3.16	CDS	phosphatase 2C family protein
-	23270	23737	468	FIG00818182: hypothetical protein	peg	gi|57116681|ref|NC_000962.2|_23737_23270		FOG: FHA domain		CDS	FHA domain protein
-	23861	25444	1584	FIG025441: hypothetical protein	peg	gi|57116681|ref|NC_000962.2|_25243_23861		FOG: FHA domain		CDS	FHA domain protein
+	25238	25543	306	FIG00830002: hypothetical protein	peg	gi|57116681|ref|NC_000962.2|_25238_25543					conserved hypothetical protein
-	25913	26881	969	hypothetical protein	peg	gi|57116681|ref|NC_000962.2|_26881_25913		Dioxygenases related to 2-nitropropane dioxygenase	1.13.12.16	CDS	nitronate monooxygenase family protein
-	27023	27442	420	WhiB family transcriptional regulator	peg	gi|57116681|ref|NC_000962.2|_27178_27023		Transcription factor WhiB.		CDS	putative transcriptional regulatory protein (Whib-like), WhiB5
+	27595	28365	771	Transcriptional regulatory protein	peg	gi|57116681|ref|NC_000962.2|_27595_28365		Predicted transcriptional regulators		CDS	helix-turn-helix family protein
+	28362	29207	846	NlpC/P60 family, cell wall-associated hydrolase, invasion-associated protein	peg	gi|57116681|ref|NC_000962.2|_28362_29207		Cell wall-associated hydrolases (invasion-associated proteins)		CDS	nlpC/P60 family protein
+	29245	29607	363	FIG00821242: hypothetical protein	peg	gi|57116681|ref|NC_000962.2|_29245_29607		Domain of unknown function (DUF4226).		CDS	conserved hypothetical protein
+	29722	31068	1347	FIG00821131: hypothetical protein	peg	gi|57116681|ref|NC_000962.2|_29722_31068		Domain of unknown function (DUF4226).		CDS	conserved hypothetical protein
+	31189	31506	318	FIG00822329: hypothetical protein	peg	gi|57116681|ref|NC_000962.2|_31207_31506		Protein of unknown function (DUF2580).		CDS	conserved hypothetical protein
+	31514	31819	306	FIG00820005: hypothetical protein	peg	gi|57116681|ref|NC_000962.2|_31514_31819		Protein of unknown function (DUF2694).		CDS	conserved hypothetical protein
+	32057	33154	1098	Vegetative cell wall protein gp1 precursor	peg	gi|57116681|ref|NC_000962.2|_32057_33154		hypothetical protein		CDS	conserved hypothetical protein
+	33224	33553	330	FIG00820917: hypothetical protein	peg	gi|57116681|ref|NC_000962.2|_33224_33553		Protein of unknown function (DUF2710).		CDS	conserved hypothetical protein
+	34295	36610	2316	aminotransferase, class II	peg	gi|57116681|ref|NC_000962.2|_34295_36610		7-keto-8-aminopelargonate synthetase and related enzymes	2.3.1.47	CDS	aminotransferase class-V family protein
+	36607	36870	264	Acyl carrier protein	peg	gi|57116681|ref|NC_000962.2|_36607_36870		Acyl carrier protein		CDS	phosphopantetheine attachment site family protein
+	36867	37262	396	FIG00821634: hypothetical protein	peg	gi|57116681|ref|NC_000962.2|_36867_37262		Ketosteroid isomerase-related protein		CDS	snoaL-like domain protein
+	37259	38947	1689	Long-chain-fatty-acid--CoA ligase (EC 6.2.1.3)	peg	gi|57116681|ref|NC_000962.2|_37259_38947		Acyl-CoA synthetases (AMP-forming)/AMP-acid ligases II		CDS	AMP-binding enzyme family protein
-	39056	39829	774	FIG00822256: hypothetical protein	peg	gi|57116681|ref|NC_000962.2|_39829_39056		TIGR03084 family protein		CDS	conserved hypothetical protein
-	39877	41187	1311	Possible membrane protein	peg	gi|57116681|ref|NC_000962.2|_41178_39877		Major Facilitator Superfamily.		CDS	major Facilitator Superfamily protein
+	41280	41912	633	FIG00996838: hypothetical protein	peg	gi|57116681|ref|NC_000962.2|_41304_41912		Putative transcriptional regulator		CDS	conserved hypothetical protein
-	42004	42351	348	Possible membrane protein	peg	gi|57116681|ref|NC_000962.2|_42351_42004		hypothetical protein		CDS	putative membrane protein
-	42433	43365	933	Proline-rich 28 kDa antigen	peg	gi|57116681|ref|NC_000962.2|_43365_42433		Probable lipoprotein LpqN.		CDS	putative lipoLpqN family protein
+	43562	46471	2910	Leucyl-tRNA synthetase (EC 6.1.1.4)	peg	gi|57116681|ref|NC_000962.2|_43562_46471		leucyl-tRNA synthetase (EC 6.1.1.4)	6.1.1.4	CDS	leucine--tRNA ligase	6.1.1.4	leuS
-	46581	47207	627	Transcriptional regulator, MarR family	peg	gi|57116681|ref|NC_000962.2|_47084_46581		transcriptional regulator, MarR family		CDS	marR family protein
-	47366	48100	735	Transcriptional regulator, GntR family	peg	gi|57116681|ref|NC_000962.2|_48100_47366		transcriptional regulator, GntR family		CDS	bacterial regulatory s, gntR family protein
-	48233	49027	795	Possible oxidoreductase	peg	gi|57116681|ref|NC_000962.2|_49027_48233		probable F420-dependent oxidoreductase, MSMEG_2906 family		CDS	putative F420-dependent oxidoreductase, MSMEG_2906 family protein
-	49043	49939	897	Hydrolase	peg	gi|57116681|ref|NC_000962.2|_49939_49043		Predicted hydrolases or acyltransferases (alpha/beta hydrolase superfamily)		CDS	alpha/beta hydrolase fold family protein
-	50021	51124	1104	Inositol-1-phosphate synthase (EC 5.5.1.4)	peg	gi|57116681|ref|NC_000962.2|_51124_50021		inositol 1-phosphate synthase, Actinobacterial type	5.5.1.4	CDS	inositol 1-phosphate synthase	5.5.1.-
-	51185	51727	543	Transcriptional regulator, PadR family	peg	gi|57116681|ref|NC_000962.2|_51727_51185		transcriptional regulator, PadR family		CDS	transcriptional regulator PadR-like family protein
-	51828	52697	870	Possible membrane protein	peg	gi|57116681|ref|NC_000962.2|_52697_51828		Domain of unknown function (DUF1707).		CDS	conserved hypothetical protein
+	52810	53244	435	hypothetical protein	peg	gi|57116681|ref|NC_000962.2|_52810_53244		hypothetical protein		CDS	conserved hypothetical protein
+	53237	55699	2463	Multimodular transpeptidase-transglycosylase (EC 2.4.1.129) (EC 3.4.-.-)	peg	gi|57116681|ref|NC_000962.2|_53354_55699		Membrane carboxypeptidase (penicillin-binding protein)		CDS	penicillin binding transpeptidase domain protein
+	55696	57378	1683	Multimodular transpeptidase-transglycosylase (EC 2.4.1.129) (EC 3.4.-.-)	peg	gi|57116681|ref|NC_000962.2|_55696_57378		Predicted integral membrane protein		CDS	conserved hypothetical protein
+	57335	57973	639	ThiJ/PfpI family protein	peg	gi|57116681|ref|NC_000962.2|_57335_57973		Transcriptional regulator containing an amidase domain and an AraC-type DNA-binding HTH domain		CDS	DJ-1/PfpI family protein
+	58192	58482	291	SSU ribosomal protein S6p	peg	gi|57116681|ref|NC_000962.2|_58192_58482		SSU ribosomal protein S6P		CDS	ribosomal protein S6		rpsF
+	58586	59080	495	Single-stranded DNA-binding protein	peg	gi|57116681|ref|NC_000962.2|_58586_59080		single-strand binding protein		CDS	single-stranded DNA-binding protein		ssb
+	59122	59376	255	SSU ribosomal protein S18p @ SSU ribosomal protein S18p, zinc-dependent	peg	gi|57116681|ref|NC_000962.2|_59122_59376		SSU ribosomal protein S18P		CDS	ribosomal protein S18		rpsR
+	59397	59867	471	LSU ribosomal protein L9p	peg	gi|57116681|ref|NC_000962.2|_59397_59867		LSU ribosomal protein L9P		CDS	ribosomal protein L9		rplI
+	59896	60417	522	FIG00822036: hypothetical protein	peg	gi|57116681|ref|NC_000962.2|_60250_60417		hypothetical protein		CDS
+	60396	63020	2625	Replicative DNA helicase (EC 3.6.1.-) @ intein-containing	peg	gi|57116681|ref|NC_000962.2|_60396_63020		replicative DNA helicase	3.6.4.12	CDS	replicative DNA helicase	3.6.4.12	dnaB
+	63200	63892	693	FIG00821672: hypothetical protein	peg	gi|57116681|ref|NC_000962.2|_63200_63892		hypothetical protein		CDS	conserved hypothetical protein
+	63909	64967	1059	ADP-ribose 1"-phosphate phophatase related protein	peg	gi|57116681|ref|NC_000962.2|_63909_64967		Predicted phosphatase homologous to the C-terminal domain of histone macroH2A1		CDS	macro domain protein
-	65012	65665	654	FIG00822718: hypothetical protein	peg	gi|57116681|ref|NC_000962.2|_65188_65012		hypothetical protein		CDS	conserved hypothetical protein
-	65400	65687	288	FIG00820573: hypothetical protein	peg	gi|57116681|ref|NC_000962.2|_65687_65400					conserved hypothetical protein
+	65771	66694	924	Endoglucanase A precursor (EC 3.2.1.4)	peg	gi|57116681|ref|NC_000962.2|_65771_66694		Cellobiohydrolase A (1,4-beta-cellobiosidase A)	3.2.1.4	CDS	endoglucanase A	3.2.1.4	cenA
+	66923	68362	1440	Oxidoreductase	peg	gi|57116681|ref|NC_000962.2|_66923_68362		FAD/FMN-containing dehydrogenases		CDS	FAD binding domain protein
+	68424	68579	156	FIG00823318: hypothetical protein	peg	gi|57116681|ref|NC_000962.2|_68424_68579		hypothetical protein		CDS	putative predicted protein
+	68620	71559	2940	INTEGRAL MEMBRANE PROTEIN (Rhomboid family)	peg	gi|57116681|ref|NC_000962.2|_68620_71559		Uncharacterized conserved protein		CDS	conserved hypothetical protein
+	71589	71828	240	FIG00821519: hypothetical protein	peg	gi|57116681|ref|NC_000962.2|_71589_71828		hypothetical protein		CDS	putative antitoxin VapB1
+	71821	72222	402	FIG00821043: hypothetical protein	peg	gi|57116681|ref|NC_000962.2|_71821_72222		Predicted nucleic acid-binding protein, contains PIN domain		CDS	PIN domain protein
-	72274	74511	2238	Isocitrate dehydrogenase [NADP] (EC 1.1.1.42); Monomeric isocitrate dehydrogenase [NADP] (EC 1.1.1.42)	peg	gi|57116681|ref|NC_000962.2|_74511_72274		isocitrate dehydrogenase, NADP-dependent, monomeric type	1.1.1.42	CDS	isocitrate dehydrogenase, NADP-dependent	1.1.1.42
-	74629	75198	570	Transcriptional regulator, TetR family	peg	gi|57116681|ref|NC_000962.2|_75177_74629		transcriptional regulator, TetR family		CDS	transcriptional regulator, TetR family
+	75301	76212	912	Oxidoreductase/Short-chain dehydrogenase	peg	gi|57116681|ref|NC_000962.2|_75301_76212		Dehydrogenases with different specificities (related to short-chain alcohol dehydrogenases)		CDS	short chain dehydrogenase family protein
-	76237	77622	1386	L-serine dehydratase (EC 4.3.1.17)	peg	gi|57116681|ref|NC_000962.2|_77622_76237		L-serine ammonia-lyase (EC 4.3.1.17)	4.3.1.17	CDS	L-serine ammonia-lyase	4.3.1.17
-	77619	78896	1278	Serine hydroxymethyltransferase (EC 2.1.2.1)	peg	gi|57116681|ref|NC_000962.2|_78896_77619		serine hydroxymethyltransferase (EC 2.1.2.1)	2.1.2.1	CDS	serine hydroxymethyltransferase family protein
+	79486	80193	708	Retron-type RNA-directed DNA polymerase (EC 2.7.7.49)	peg	gi|57116681|ref|NC_000962.2|_79486_80193		Retron-type reverse transcriptase		CDS	reverse transcriptase family protein
+	80624	81673	1050	Glutamine-transport transmembrane protein ABC transporter	peg	gi|57116681|ref|NC_000962.2|_80624_81673		ABC-type transport system, involved in lipoprotein release, permease component		CDS	ftsX-like permease family protein
+	81676	82668	993	Glutamine-transport ATP-binding protein ABC transporter	peg	gi|57116681|ref|NC_000962.2|_81676_82668		ABC-type antimicrobial peptide transport system, ATPase component		CDS	ABC transporter family protein
+	82748	83983	1236	hypothetical protein	peg	gi|57116681|ref|NC_000962.2|_82748_83983		Imidazolonepropionase and related amidohydrolases		CDS	amidohydrolase family protein
+	83996	85168	1173	Cystathionine beta-lyase, type II (EC 4.4.1.8)	peg	gi|57116681|ref|NC_000962.2|_83996_85168		Bifunctional PLP-dependent enzyme with beta-cystathionase and maltose regulon repressor activities	4.4.1.8	CDS	beta C-S lyase	3.-.-.-	aecD
-	85183	85572	390	PROBABLE MEMBRANE PROTEIN	peg	gi|57116681|ref|NC_000962.2|_85407_85183		hypothetical protein		CDS	putative membrane protein
-	85636	86466	831	Oxidoreductase	peg	gi|57116681|ref|NC_000962.2|_86394_85636		Predicted hydrolases or acyltransferases (alpha/beta hydrolase superfamily)		CDS	alpha/beta hydrolase fold family protein
+	86528	87133	606	Transcriptional regulator, TetR family	peg	gi|57116681|ref|NC_000962.2|_86528_87133		transcriptional regulator, TetR family		CDS	bacterial regulatory s, tetR family protein
-	87208	87801	594	FIG00822098: hypothetical protein	peg	gi|57116681|ref|NC_000962.2|_87801_87208		Nucleotidyl transferase of unknown function (DUF1814).		CDS	conserved hypothetical protein
-	87798	88004	207				hypothetical protein		CDS
+	88204	89025	822	FIG00820894: hypothetical protein	peg	gi|57116681|ref|NC_000962.2|_88204_89025		hypothetical protein		CDS	conserved hypothetical protein
+	89022	89480	459	FIG033054: hypothetical protein	peg	gi|57116681|ref|NC_000962.2|_89022_89480		Predicted flavin-nucleotide-binding protein		CDS	pyridoxamine 5'-phosphate oxidase family protein
+	89575	89919	345	regulatory protein, ArsR	peg	gi|57116681|ref|NC_000962.2|_89575_89919		transcriptional regulator, ArsR family		CDS	conserved hypothetical protein
+	89924	90403	480	Formate hydrogenlyase subunit 7	peg	gi|57116681|ref|NC_000962.2|_89924_90403		Ni,Fe-hydrogenase III small subunit		CDS	NADH ubiquinone oxidoreductase, 20 Kd subunit
+	90400	92322	1923	Hydrogenase-4 component B (EC 1.-.-.-) / Formate hydrogenlyase subunit 3	peg	gi|57116681|ref|NC_000962.2|_90400_92322		Formate hydrogenlyase subunit 3/Multisubunit Na+/H+ antiporter, MnhD subunit		CDS	NADH-Ubiquinone/plastoquinone (complex I), various chains family protein
+	92319	93278	960	Formate hydrogenlyase subunit 4	peg	gi|57116681|ref|NC_000962.2|_92319_93278		Formate hydrogenlyase subunit 4		CDS	NADH dehydrogenase family protein
+	93289	93951	663	Hydrogenase-4 component E (EC 1.-.-.-)	peg	gi|57116681|ref|NC_000962.2|_93289_93951		Hydrogenase 4 membrane component (E)	1.-	CDS	putative membrane protein
+	93951	95417	1467	Hydrogenase-4 component F (EC 1.-.-.-)	peg	gi|57116681|ref|NC_000962.2|_93951_95417		Formate hydrogenlyase subunit 3/Multisubunit Na+/H+ antiporter, MnhD subunit	1.-	CDS	NADH-Ubiquinone/plastoquinone (complex I), various chains family protein
+	95414	96892	1479	Formate hydrogenlyase subunit 5	peg	gi|57116681|ref|NC_000962.2|_95414_96892		NADH dehydrogenase subunit C (EC 1.6.5.3)		CDS	respiratory-chain NADH dehydrogenase, 30 Kd subunit
+	97023	97601	579	FIG00821781: hypothetical protein	peg	gi|57116681|ref|NC_000962.2|_97023_97601		Oligoketide cyclase/lipid transport protein		CDS	polyketide cyclase / dehydrase and lipid transport family protein
+	97758	98351	594	Methyltransferase/methylase	peg	gi|57116681|ref|NC_000962.2|_97758_98351		Methylase involved in ubiquinone/menaquinone biosynthesis		CDS	methyltransferase domain protein
+	98480	99250	771	Possible membrane protein	peg	gi|57116681|ref|NC_000962.2|_98480_99250		Predicted membrane protein		CDS	conserved hypothetical protein
+	99379	99573	195				hypothetical protein		CDS
+	99684	100451	768	5'-methylthioadenosine nucleosidase (EC 3.2.2.16) / S-adenosylhomocysteine nucleosidase (EC 3.2.2.9)	peg	gi|57116681|ref|NC_000962.2|_99684_100451		Nucleoside phosphorylase	3.2.2.9	CDS	MTA/SAH nucleosidase	3.2.2.16	mtnN
-	102815	103525	711				Predicted integral membrane protein		CDS
+	100583	102868	2286	Lead, cadmium, zinc and mercury transporting ATPase (EC 3.6.3.3) (EC 3.6.3.5); Copper-translocating P-type ATPase (EC 3.6.3.4)	peg	gi|57116681|ref|NC_000962.2|_100718_102868		copper-(or silver)-translocating P-type ATPase	3.6.3.-	CDS	copper-translocating P-type ATPase	3.6.3.4
-	103710	104669	960	Partial REP13E12 repeat protein	peg	gi|57116681|ref|NC_000962.2|_104663_103710		Domain of unknown function (DUF222).		CDS	conserved hypothetical protein
-	104805	105170	366	Partial REP13E12 repeat protein	peg	gi|57116681|ref|NC_000962.2|_105101_104805		Domain of unknown function (DUF222).		CDS	conserved hypothetical protein
+	104656	104808	153	FIG00821345: hypothetical protein	peg	gi|57116681|ref|NC_000962.2|_104656_104808					conserved hypothetical protein
+	105324	106715	1392	PPE family protein	peg	gi|57116681|ref|NC_000962.2|_105324_106715		PPE-repeat proteins		CDS	PPE family protein
+	106734	107603	870	Oxidoreductase	peg	gi|57116681|ref|NC_000962.2|_106734_107603		Probable taurine catabolism dioxygenase		CDS	taurine catabolism dioxygenase TauD, TfdA family protein
+	107600	108151	552	FIG00822555: hypothetical protein	peg	gi|57116681|ref|NC_000962.2|_107633_108151		FcoT-like thioesterase domain.		CDS	conserved hypothetical protein
+	108180	109778	1599	Long-chain-fatty-acid--CoA ligase (EC 6.2.1.3)	peg	gi|57116681|ref|NC_000962.2|_108180_109778		Acyl-CoA synthetases (AMP-forming)/AMP-acid ligases II	6.2.1.-	CDS	AMP-binding enzyme family protein
+	109771	110019	249	FIG024827: hypothetical protein	peg	gi|57116681|ref|NC_000962.2|_109771_110019		Phosphopantetheine attachment site.		CDS	phosphopantetheine attachment site family protein
+	110001	117539	7539	Long-chain-fatty-acid--CoA ligase (EC 6.2.1.3)	peg	gi|57116681|ref|NC_000962.2|_110001_117539		amino acid adenylation domain/thioester reductase domain		CDS	thioester reductase domain protein
+	117777	119699	1923	Cytochrome c oxidase caa3-type, assembly factor CtaG-related protein	peg	gi|57116681|ref|NC_000962.2|_117777_119699		Predicted membrane protein		CDS	cytochrome c oxidase caa3 assembly factor family protein
-	119915	122173	2259	Lead, cadmium, zinc and mercury transporting ATPase (EC 3.6.3.3) (EC 3.6.3.5); Copper-translocating P-type ATPase (EC 3.6.3.4)	peg	gi|57116681|ref|NC_000962.2|_122158_119915		copper-(or silver)-translocating P-type ATPase	3.6.3.-	CDS	copper-translocating P-type ATPase	3.6.3.4
+	122317	123831	1515	FIG00823331: hypothetical protein	peg	gi|57116681|ref|NC_000962.2|_122344_123831		Cyclic nucleotide-binding domain.		CDS	cyclic nucleotide-binding domain protein
-	123980	124264	285	LSU ribosomal protein L28p	peg	gi|57116681|ref|NC_000962.2|_124264_123980		LSU ribosomal protein L28P		CDS	ribosomal protein L28		rpmB
+	124374	125570	1197	Putative metal chaperone, involved in Zn homeostasis, GTPase of COG0523 family	peg	gi|57116681|ref|NC_000962.2|_124374_125570		Putative GTPases (G3E family)		CDS	cobW/HypB/UreG, nucleotide-binding domain protein
-	125643	130541	4899	Probable cation-transporting ATPase I (EC 3.6.3.-)	peg	gi|57116681|ref|NC_000962.2|_130541_125643		ATPase, P-type (transporting), HAD superfamily, subfamily IC	3.6.3.-	CDS	HAD ATPase, P-type, IC family protein	3.6.3.-
-	130895	131137	243	FIG00821282: hypothetical protein	peg	gi|57116681|ref|NC_000962.2|_131137_130895		hypothetical protein		CDS	conserved hypothetical protein
+	131382	132872	1491	PE-PGRS FAMILY PROTEIN	peg	gi|57116681|ref|NC_000962.2|_131382_132872		PE family.		CDS	PE family protein
+	133020	133769	750	FIG056164: rhomboid family serine protease	peg	gi|57116681|ref|NC_000962.2|_133131_133769		Uncharacterized membrane protein (homolog of Drosophila rhomboid)		CDS	rhomboid family protein
+	133950	136007	2058	Transmembrane acyltransferase (EC:2.3.1.-)	peg	gi|57116681|ref|NC_000962.2|_133992_136007		Predicted acyltransferases		CDS	acyltransferase family protein
+	136289	137245	957	GDP-mannose 4,6 dehydratase (EC 4.2.1.47)	peg	gi|57116681|ref|NC_000962.2|_136289_137245		Nucleoside-diphosphate-sugar epimerases	4.2.1.47	CDS	polysaccharide biosynthesis family protein
+	137286	137909	624	Phosphoheptose isomerase (EC 5.3.1.-)	peg	gi|57116681|ref|NC_000962.2|_137319_137909		phosphoheptose isomerase (EC 5.3.1.-)	5.3.1.28	CDS	phosphoheptose isomerase	5.3.1.28	gmhA
-	138082	138375	294	FIG00820450: hypothetical protein	peg	gi|57116681|ref|NC_000962.2|_138375_138082					hypothetical protein
+	137941	138513	573				histidinol-phosphate phosphatase family domain/HAD-superfamily hydrolase, subfamily IIIA	3.1.3.82, 3.1.3.83	CDS
+	138513	139673	1161	D,D-heptose 7-phosphate kinase	peg	gi|57116681|ref|NC_000962.2|_138513_139673		Predicted kinase related to galactokinase and mevalonate kinase	2.7.1.168	CDS	D-glycero-D-manno-heptose 1-phosphate kinase
+	139956	140144	189	FIG00821503: hypothetical protein	peg	gi|57116681|ref|NC_000962.2|_139956_140144		hypothetical protein		CDS	hypothetical protein
-	140267	141022	756	Possible membrane protein	peg	gi|57116681|ref|NC_000962.2|_141022_140267		Uncharacterized protein conserved in bacteria		CDS	L,D-transpeptidase catalytic domain protein
-	142128	143876	1749	Oxalyl-CoA decarboxylase (EC 4.1.1.8)	peg	gi|57116681|ref|NC_000962.2|_143846_142128		oxalyl-CoA decarboxylase	4.1.1.8	CDS	oxalyl-CoA decarboxylase	4.1.1.8	oxc
+	141200	142144	945	Hydrogen peroxide-inducible genes activator	peg	gi|57116681|ref|NC_000962.2|_141200_142144		Transcriptional regulator		CDS	bacterial regulatory helix-turn-helix , lysR family protein
+	143998	145626	1629	Long-chain-fatty-acid--CoA ligase (EC 6.2.1.3)	peg	gi|57116681|ref|NC_000962.2|_143998_145626		Acyl-CoA synthetases (AMP-forming)/AMP-acid ligases II		CDS	putative peroxisomal-coenzyme A synthetase
-	145627	147771	2145	Translation elongation factor G-related protein	peg	gi|57116681|ref|NC_000962.2|_147771_145627		translation elongation factor 2 (EF-2/EF-G)		CDS	small GTP-binding domain protein
-	147908	148342	435	PPOX class F420-dependent enzyme	peg	gi|57116681|ref|NC_000962.2|_148342_147908		PPOX class probable F420-dependent enzyme, Rv0121 family		CDS	pyridoxamine 5'-phosphate oxidase family protein
+	148677	148859	183	FIG00823664: hypothetical protein	peg	gi|57116681|ref|NC_000962.2|_148677_148859		hypothetical protein		CDS	conserved hypothetical protein
+	148856	149224	369	DNA-binding protein, CopG family	peg	gi|57116681|ref|NC_000962.2|_148856_149224		Ribbon-helix-helix protein, copG family.		CDS	ribbon-helix-helix , copG family protein
-	149305	149472	168	FIG00824260: hypothetical protein	peg	gi|57116681|ref|NC_000962.2|_149472_149305					hypothetical protein
+	149533	150996	1464	PE-PGRS family protein	peg	gi|57116681|ref|NC_000962.2|_149533_150996		PE family.		CDS	PE family protein
+	151148	152215	1068	Serine protease PepA	peg	gi|57116681|ref|NC_000962.2|_151148_152215		Trypsin-like serine proteases, typically periplasmic, contain C-terminal PDZ domain		CDS	trypsin family protein
+	152324	154129	1806	Trehalose synthase (EC 5.4.99.16)	peg	gi|57116681|ref|NC_000962.2|_152324_154129		trehalose synthase	3.2.1.1, 5.4.99.16	CDS	trehalose synthase	5.4.99.16	treS
+	154232	155599	1368	Uncharacterized protein, probably involved in trehalose biosynthesis [Carbohydrate transport and metabolism]	peg	gi|57116681|ref|NC_000962.2|_154232_155599		Uncharacterized protein, probably involved in trehalose biosynthesis		CDS	phosphotransferase enzyme family protein
+	155667	156446	780	Possible membrane protein	peg	gi|57116681|ref|NC_000962.2|_155667_156446		Predicted membrane protein		CDS	conserved hypothetical protein
-	156578	157600	1023	Antigen 85-C precursor (85C) (Antigen 85 complex C) (Ag85C) (Mycolyl transferase 85C) (EC 2.3.1.-)	peg	gi|57116681|ref|NC_000962.2|_157600_156578		Predicted esterase		CDS	antigen 85-C	2.3.1.-	fbpC
+	157847	158302	456	Probable enoyl-CoA hydratase 1 (EC 4.2.1.17)	peg	gi|57116681|ref|NC_000962.2|_157847_158302		Acyl dehydratase		CDS	putative enoyl-CoA hydratase 1
-	158315	159658	1344	PROBABLE ACYL-CoA DEHYDROGENASE FADE1 (EC 1.3.99.-)	peg	gi|57116681|ref|NC_000962.2|_159652_158315		Acyl-CoA dehydrogenases	1.3.99.3	CDS	acyl-CoA dehydrogenase, N-terminal domain protein
-	159700	160782	1083	F420-dependent glucose-6-phosphate dehydrogenase Fgd3	peg	gi|57116681|ref|NC_000962.2|_160782_159700		F420-dependent oxidoreductase, G6PDH family		CDS	F420-dependent oxidoreductase, G6PDH family protein	1.-.-.-
+	160869	161474	606	Histone acetyltransferase HPA2 and related acetyltransferases	peg	gi|57116681|ref|NC_000962.2|_160869_161474		Predicted acetyltransferase		CDS	acetyltransferase family protein
-	162644	163249	606	Transcriptional regulator, TetR family	peg	gi|57116681|ref|NC_000962.2|_163249_162644		transcriptional regulator, TetR family		CDS	bacterial regulatory s, tetR family protein
+	161771	162673	903	epoxide hydrolase	peg	gi|57116681|ref|NC_000962.2|_161771_162673		Predicted hydrolases or acyltransferases (alpha/beta hydrolase superfamily)		CDS	alpha/beta hydrolase fold family protein
+	163366	164691	1326	Cytochrome P450 138	peg	gi|57116681|ref|NC_000962.2|_163366_164691		Cytochrome P450		CDS	cytochrome P450 family protein
-	164712	165260	549	Peptide methionine sulfoxide reductase MsrA (EC 1.8.4.11)	peg	gi|57116681|ref|NC_000962.2|_165260_164712		methionine-S-sulfoxide reductase	1.8.4.11	CDS	peptide-methionine (S)-S-oxide reductase	1.8.4.11	msrA
+	165323	165826	504	FIG00821695: hypothetical protein	peg	gi|57116681|ref|NC_000962.2|_165323_165826		SnoaL-like domain.		CDS	snoaL-like domain protein
+	165827	166849	1023	Dihydroflavonol-4-reductase (EC 1.1.1.219)	peg	gi|57116681|ref|NC_000962.2|_165827_166849		Nucleoside-diphosphate-sugar epimerases	1.1.1.219	CDS	NAD dependent epimerase/dehydratase family protein
-	167271	167681	411	FIG00820093: hypothetical protein	peg	gi|57116681|ref|NC_000962.2|_167681_167271		Ketosteroid isomerase-related protein		CDS	snoaL-like domain protein
+	166910	167290	381	FIG00822464: hypothetical protein	peg	gi|57116681|ref|NC_000962.2|_166910_167290		Uncharacterized protein conserved in bacteria		CDS	conserved hypothetical protein
+	167711	168637	927	FIG00822261: hypothetical protein	peg	gi|57116681|ref|NC_000962.2|_167726_168637		3-methyladenine DNA glycosylase/8-oxoguanine DNA glycosylase		CDS	conserved hypothetical protein
-	168704	170182	1479	Chloride channel protein	peg	gi|57116681|ref|NC_000962.2|_170182_168704		Chloride channel protein EriC		CDS	voltage gated chloride channel family protein
+	170284	171126	843	Transcriptional regulator, TetR family	peg	gi|57116681|ref|NC_000962.2|_170482_171126		transcriptional regulator, TetR family		CDS	bacterial regulatory s, tetR family protein
+	171215	172168	954	FIG00823034: hypothetical protein	peg	gi|57116681|ref|NC_000962.2|_171215_172168		methyltransferase, putative, TIGR00027 family		CDS	putative S-adenosyl-L-methionine-dependent methyltransferase ML2640
+	172211	173143	933	FIG00823034: hypothetical protein	peg	gi|57116681|ref|NC_000962.2|_172211_173143		methyltransferase, putative, TIGR00027 family		CDS	putative S-adenosyl-L-methionine-dependent methyltransferase ML2640
+	173238	174758	1521	Aldehyde dehydrogenase (EC 1.2.1.3)	peg	gi|57116681|ref|NC_000962.2|_173238_174758		NAD-dependent aldehyde dehydrogenases	1.2.1.3	CDS	aldehyde dehydrogenase, dimeric NADP-preferring	1.2.1.5	Aldh3a1
+	174833	175693	861	Short-chain dehydrogenase/reductase SDR	peg	gi|57116681|ref|NC_000962.2|_174833_175693		Dehydrogenases with different specificities (related to short-chain alcohol dehydrogenases)		CDS	putative short-chain type dehydrogenase/reductase Rv0148
-	176665	176988	324	FIG00820781: hypothetical protein	peg	gi|57116681|ref|NC_000962.2|_176988_176665		hypothetical protein		CDS	conserved hypothetical protein
+	175700	176668	969	Quinone oxidoreductase (EC 1.6.5.5)	peg	gi|57116681|ref|NC_000962.2|_175700_176668		NADPH:quinone reductase and related Zn-dependent oxidoreductases	1.6.5.5	CDS	zinc-binding dehydrogenase family protein
-	177543	179309	1767	PE family protein	peg	gi|57116681|ref|NC_000962.2|_179225_177543		PE-PPE domain./PE family.		CDS	PE family protein
-	179319	180791	1473	PE family protein	peg	gi|57116681|ref|NC_000962.2|_180791_179319		PE-PPE domain.		CDS	PE-PPE domain protein
-	180805	181029	225	PE-PGRS FAMILY PROTEIN	peg	gi|57116681|ref|NC_000962.2|_181029_180805		PE family.		CDS	PE family protein
-	181155	181985	831	Protein tyrosine phosphatase (EC 3.1.3.48)	peg	gi|57116681|ref|NC_000962.2|_181985_181155		Protein tyrosine/serine phosphatase	3.1.3.48	CDS	tyrosine phosphatase family protein
-	181987	183210	1224	Butyryl-CoA dehydrogenase (EC 1.3.99.2)	peg	gi|57116681|ref|NC_000962.2|_183210_181987		Acyl-CoA dehydrogenases	1.3.99.3	CDS	acyl-CoA dehydrogenase, N-terminal domain protein
+	183622	184722	1101	NAD(P) transhydrogenase alpha subunit (EC 1.6.1.2)	peg	gi|57116681|ref|NC_000962.2|_183622_184722		NAD/NADP transhydrogenase alpha subunit	1.6.1.2	CDS	alanine dehydrogenase/pyridine nucleotide transhydrogenase
+	184723	185055	333	NAD(P) transhydrogenase alpha subunit (EC 1.6.1.2)	peg	gi|57116681|ref|NC_000962.2|_184723_185055		NAD/NADP transhydrogenase alpha subunit	1.6.1.2	CDS	conserved hypothetical protein
+	185052	186479	1428	NAD(P) transhydrogenase subunit beta (EC 1.6.1.2)	peg	gi|57116681|ref|NC_000962.2|_185052_186479		NAD/NADP transhydrogenase beta subunit	1.6.1.2	CDS	NAD(P) transhydrogenase beta subunit
+	186785	187429	645	Transcriptional regulator, TetR family	peg	gi|57116681|ref|NC_000962.2|_186785_187429		transcriptional regulator, TetR family		CDS	bacterial regulatory s, tetR family protein
-	187433	188839	1407	PE family protein	peg	gi|57116681|ref|NC_000962.2|_188839_187433		PE-PPE domain./PE family.		CDS	PE family protein
-	188931	190439	1509	PE family protein	peg	gi|57116681|ref|NC_000962.2|_190439_188931		PE-PPE domain./PE family.		CDS	PE family protein
+	190583	191956	1374	putative oxidoreductase	peg	gi|57116681|ref|NC_000962.2|_190583_191956		FAD/FMN-containing dehydrogenases		CDS	FAD linked oxidase, C-terminal domain protein
-	191984	193135	1152	Alcohol dehydrogenase (EC 1.1.1.1)	peg	gi|57116681|ref|NC_000962.2|_193135_191984		Zn-dependent alcohol dehydrogenases, class III	1.1.1.1	CDS	zinc-binding dehydrogenase family protein
+	193117	193572	456	putative 4-hydroxybenzoyl-CoA thioesterase	peg	gi|57116681|ref|NC_000962.2|_193117_193572		Predicted thioesterase	3.1.2.-	CDS	thioesterase superfamily protein
+	193671	194111	441	FIG00820956: hypothetical protein	peg	gi|57116681|ref|NC_000962.2|_193671_194111		Oligoketide cyclase/lipid transport protein		CDS	polyketide cyclase / dehydrase and lipid transport family protein
-	194144	194938	795	Predicted regulator PutR for proline utilization, GntR family	peg	gi|57116681|ref|NC_000962.2|_194758_194144		transcriptional regulator, GntR family		CDS	bacterial regulatory s, gntR family protein
+	194993	196657	1665	Long-chain-fatty-acid--CoA ligase (EC 6.2.1.3)	peg	gi|57116681|ref|NC_000962.2|_194993_196657		Acyl-CoA synthetases (AMP-forming)/AMP-acid ligases II	6.2.1.-	CDS	AMP-binding enzyme family protein
+	196861	197658	798	Conserved hypothetical integral membrane protein YrbE1A	peg	gi|57116681|ref|NC_000962.2|_196861_197658		ABC-type transport system involved in resistance to organic solvents, permease component		CDS	permease family protein
+	197633	198529	897	Conserved hypothetical integral membrane protein YrbE1B	peg	gi|57116681|ref|NC_000962.2|_197633_198529		ABC-type transport system involved in resistance to organic solvents, permease component		CDS	permease family protein
+	198534	199898	1365	MCE-family protein Mce1A	peg	gi|57116681|ref|NC_000962.2|_198534_199898		virulence factor Mce family protein		CDS	mce related family protein
+	199895	200935	1041	MCE-family protein Mce1B	peg	gi|57116681|ref|NC_000962.2|_199895_200935		virulence factor Mce family protein		CDS	mce related family protein
+	200932	202479	1548	MCE-family protein Mce1C	peg	gi|57116681|ref|NC_000962.2|_200932_202479		virulence factor Mce family protein		CDS	mce related family protein
+	202476	204068	1593	MCE-family protein Mce1D	peg	gi|57116681|ref|NC_000962.2|_202476_204068		virulence factor Mce family protein		CDS	mce related family protein
+	204065	205237	1173	MCE-family lipoprotein LprK (MCE-family lipoprotein Mce1e)	peg	gi|57116681|ref|NC_000962.2|_204065_205237		virulence factor Mce family protein		CDS	mce related family protein
+	205231	206778	1548	MCE-family protein Mce1F	peg	gi|57116681|ref|NC_000962.2|_205231_206778		virulence factor Mce family protein		CDS	mce related family protein
+	206748	207455	708	FIG033430: Probable conserved MCE associated membrane protein	peg	gi|57116681|ref|NC_000962.2|_206814_207455		hypothetical protein		CDS	putative cONSERVED MCE ASSOCIATED MEMBRANE PROTEIN
+	207452	208420	969	FIG033285: Conserved MCE associated transmembrane protein	peg	gi|57116681|ref|NC_000962.2|_207458_208420		Predicted membrane protein/domain		CDS	RDD family protein
+	208417	208971	555	FIG034772: Probable conserved MCE associated protein	peg	gi|57116681|ref|NC_000962.2|_208417_208971		hypothetical protein		CDS	conserved hypothetical protein
+	208938	209672	735	FIG030769: Probable conserved MCE associated membrane protein	peg	gi|57116681|ref|NC_000962.2|_208938_209672		hypothetical protein		CDS	putative predicted protein
-	209703	210812	1110	Possible lipoprotein LprO	peg	gi|57116681|ref|NC_000962.2|_210812_209703		Predicted periplasmic protein (DUF2233).		CDS	conserved hypothetical protein
-	210892	212250	1359	Possible membrane protein	peg	gi|57116681|ref|NC_000962.2|_212250_210892		Predicted membrane protein		CDS	conserved hypothetical protein
-	212277	213011	735	Pirin-like protein Rv0181c/MT0192	peg	gi|57116681|ref|NC_000962.2|_213011_212277		Pirin-related protein		CDS	pirin family protein
-	213028	214026	999	RNA polymerase factor sigma-70	peg	gi|57116681|ref|NC_000962.2|_214026_213028		RNA polymerase, sigma subunit, ECF family		CDS	RNA polymerase sigma factor, sigma-70 family protein
+	214031	214927	897	lysophospholipase, putative	peg	gi|57116681|ref|NC_000962.2|_214088_214927		Lysophospholipase		CDS	dienelactone hydrolase family protein
+	214969	215718	750	FIG00819976: hypothetical protein	peg	gi|57116681|ref|NC_000962.2|_214969_215718		Protein of unknown function (DUF2786).		CDS	conserved hypothetical protein
+	215715	216224	510	FIG00820103: hypothetical protein	peg	gi|57116681|ref|NC_000962.2|_215715_216224		hypothetical protein		CDS	conserved hypothetical protein
+	216269	218344	2076	Beta-glucosidase (EC 3.2.1.21)	peg	gi|57116681|ref|NC_000962.2|_216269_218344		Beta-glucosidase-related glycosidases	3.2.1.21	CDS	glycosyl hydrolase family 3 C-terminal domain protein
+	218705	219367	663	O-methyltransferase	peg	gi|57116681|ref|NC_000962.2|_218705_219367		Predicted O-methyltransferase		CDS	O-methyltransferase family protein
+	219486	219917	432	PROBABLE CONSERVED TRANSMEMBRANE PROTEIN	peg	gi|57116681|ref|NC_000962.2|_219525_219917		SPW repeat.		CDS	SPW repeat family protein
-	219996	221723	1728	Dihydroxy-acid dehydratase (EC 4.2.1.9)	peg	gi|57116681|ref|NC_000962.2|_221723_219996		dihydroxyacid dehydratase (EC 4.2.1.9)	4.2.1.9	CDS	dihydroxy-acid dehydratase	4.2.1.9	ilvD
+	221871	222161	291	FIG00820970: hypothetical protein	peg	gi|57116681|ref|NC_000962.2|_221871_222161		Uncharacterized protein conserved in bacteria		CDS	metal-sensitive transcriptional repressor family protein
+	222289	223530	1242	Integral membrane protein, sugar transporter	peg	gi|57116681|ref|NC_000962.2|_222289_223530		Arabinose efflux permease		CDS	major Facilitator Superfamily protein
+	223607	223909	303				hypothetical protein		CDS
+	223798	224664	867	YkuD domain-containing hypothetical lipoprotein	peg	gi|57116681|ref|NC_000962.2|_223798_224664		peptidoglycan transpeptidase precursor, ErfK-YbiS-YhnG family		CDS	L,D-transpeptidase catalytic domain protein
-	224724	226571	1848	FIG00821418: hypothetical protein	peg	gi|57116681|ref|NC_000962.2|_226550_224724		hypothetical protein		CDS	conserved hypothetical protein
+	226878	230462	3585	ATP binding cassette (ABC) transporter homolog	peg	gi|57116681|ref|NC_000962.2|_226878_230462		ABC-type multidrug transport system, ATPase and permease components		CDS	lipid A export permease/ATP-binding protein MsbA		msbA
+	230767	231534	768	Transcriptional regulator, LuxR family	peg	gi|57116681|ref|NC_000962.2|_230836_231534		Response regulator containing a CheY-like receiver domain and an HTH DNA-binding domain		CDS	bacterial regulatory s, luxR family protein
+	231647	232231	585	Transcriptional regulator, TetR family	peg	gi|57116681|ref|NC_000962.2|_231647_232231		transcriptional regulator, TetR family		CDS	bacterial regulatory s, tetR family protein
-	234516	236507	1992	Metallopeptidase	peg	gi|57116681|ref|NC_000962.2|_236507_234516		endothelin-converting enzyme (EC 3.4.24.71). Metallo peptidase. MEROPS family M13	3.4.24.-	CDS	peptidase M13 family protein
+	232228	234519	2292	Formate dehydrogenase-O, major subunit (EC 1.2.1.2)	peg	gi|57116681|ref|NC_000962.2|_232228_234519		Anaerobic dehydrogenases, typically selenocysteine-containing		CDS	molydopterin dinucleotide binding domain protein
+	236550	237209	660	Possible membrane protein	peg	gi|57116681|ref|NC_000962.2|_236550_237209		hypothetical protein		CDS	putative conserved membrane protein
-	237892	238395	504	FIG00821048: hypothetical protein	peg	gi|57116681|ref|NC_000962.2|_238395_237892		hypothetical protein		CDS	conserved hypothetical protein
+	237206	237895	690	Possible membrane protein	peg	gi|57116681|ref|NC_000962.2|_237206_237895		hypothetical protein		CDS	putative conserved transmembrane protein
-	238392	241292	2901	Transmembrane transport protein MmpL13	peg	gi|57116681|ref|NC_000962.2|_241292_238392		Predicted drug exporters of the RND superfamily		CDS	MMPL family protein
+	241514	241924	411	POSSIBLE EXPORTED PROTEIN	peg	gi|57116681|ref|NC_000962.2|_241514_241924		hypothetical protein		CDS	putative exported protein
-	241976	243259	1284	Possible membrane protein	peg	gi|57116681|ref|NC_000962.2|_243100_241976		Predicted integral membrane protein		CDS	TIGR00374 family protein
-	244484	247318	2835	Transmembrane transport protein MmpL5	peg	gi|57116681|ref|NC_000962.2|_247318_244484		Predicted drug exporters of the RND superfamily		CDS	MMPL family protein
+	243384	244487	1104	Possible membrane protein	peg	gi|57116681|ref|NC_000962.2|_243384_244487		Predicted permease		CDS	conserved hypothetical protein
-	247384	248118	735	FIG01001556: hypothetical protein	peg	gi|57116681|ref|NC_000962.2|_248118_247384		NYN domain.		CDS	NYN domain protein
-	248115	248708	594	tRNA (guanine46-N7-)-methyltransferase (EC 2.1.1.33)	peg	gi|57116681|ref|NC_000962.2|_248708_248115		tRNA (guanine-N(7)-)-methyltransferase	2.1.1.33	CDS	tRNA (guanine-N(7)-)-methyltransferase	2.1.1.33	trmB
+	249038	250123	1086	FIG032248: hypothetical protein	peg	gi|57116681|ref|NC_000962.2|_249038_250123		hypothetical protein		CDS	conserved hypothetical protein
+	250120	251598	1479	FIG033897: hypothetical protein	peg	gi|57116681|ref|NC_000962.2|_250120_251598		hypothetical protein		CDS	conserved hypothetical protein
+	251782	253602	1821	Phosphoenolpyruvate carboxykinase [GTP] (EC 4.1.1.32)	peg	gi|57116681|ref|NC_000962.2|_251782_253602		Phosphoenolpyruvate carboxykinase (GTP)	4.1.1.32	CDS	phosphoenolpyruvate carboxykinase [GTP]	4.1.1.32	pckG
-	253669	254640	972	Nicotinamide-nucleotide adenylyltransferase, NadR family (EC 2.7.7.1) / Ribosylnicotinamide kinase (EC 2.7.1.22)	peg	gi|57116681|ref|NC_000962.2|_254640_253669		nicotinamide-nucleotide adenylyltransferase, NadR type		CDS	nicotinamide-nucleotide adenylyltransferase	2.7.7.1
-	254637	255953	1317	POSSIBLE METHYLTRANSFERASE (METHYLASE)	peg	gi|57116681|ref|NC_000962.2|_255953_254637		Fe-S oxidoreductase		CDS	radical SAM superfamily protein
+	256160	257677	1518	Long-chain-fatty-acid--CoA ligase (EC 6.2.1.3)	peg	gi|57116681|ref|NC_000962.2|_256160_257677		Acyl-CoA synthetases (AMP-forming)/AMP-acid ligases II	6.2.1.3	CDS	AMP-binding enzyme family protein
-	257783	258856	1074	putative acyl-CoA dehydrogenase fadE3( EC:1.3.99.- )	peg	gi|57116681|ref|NC_000962.2|_258856_257783		Acyl-CoA dehydrogenases		CDS	acyl-CoA dehydrogenase, N-terminal domain protein
-	259923	260831	909	Esterase LipW	peg	gi|57116681|ref|NC_000962.2|_260831_259923		Esterase/lipase		CDS	alpha/beta hydrolase fold family protein
+	258913	259926	1014	hypothetical protein	peg	gi|57116681|ref|NC_000962.2|_258913_259926		Acyl dehydratase		CDS	conserved hypothetical protein
+	260924	262252	1329	Possible membrane protein	peg	gi|57116681|ref|NC_000962.2|_260924_262252		Sulfite oxidase and related enzymes		CDS	oxidoreductase molybdopterin binding domain protein
+	262254	262802	549	PROBABLE CONSERVED TRANSMEMBRANE PROTEIN	peg	gi|57116681|ref|NC_000962.2|_262254_262802		hypothetical protein		CDS	putative conserved transmembrane protein
+	262812	264023	1212	Esterase LipC	peg	gi|57116681|ref|NC_000962.2|_262812_264023		Esterase/lipase	3.1.1.-	CDS	alpha/beta hydrolase fold family protein
+	264067	265476	1410	Diacyglycerol O-acyltransferase (EC 2.3.1.20)	peg	gi|57116681|ref|NC_000962.2|_264067_265476		acyltransferase, WS/DGAT/MGAT		CDS	acyltransferase, WS/DGAT/MGAT family protein	2.3.1.-
+	265507	266295	789	Enoyl-CoA hydratase (EC 4.2.1.17)	peg	gi|57116681|ref|NC_000962.2|_265507_266295		short chain enoyl-CoA hydratase (EC 4.2.1.17)	4.2.1.17	CDS	enoyl-CoA hydratase EchA1		echA1
-	266301	267764	1464	Aldehyde dehydrogenase (EC 1.2.1.3)	peg	gi|57116681|ref|NC_000962.2|_267764_266301		NAD-dependent aldehyde dehydrogenases	1.2.1.3	CDS	aldehyde dehydrogenase family protein
-	267863	268627	765	POSSIBLE METHYLTRANSFERASE (METHYLASE)	peg	gi|57116681|ref|NC_000962.2|_268627_267863		Methylase involved in ubiquinone/menaquinone biosynthesis		CDS	ubiE/COQ5 methyltransferase family protein
+	268663	269817	1155	Glycosyltransferase (EC 2.4.1.-)	peg	gi|57116681|ref|NC_000962.2|_268663_269817		Glycosyltransferase		CDS	glycosyl transferases group 1 family protein
-	269834	271564	1731	Possible membrane protein	peg	gi|57116681|ref|NC_000962.2|_271528_269834		hypothetical protein		CDS	putative membrane protein
-	271574	272854	1281	PROBABLE CONSERVED MEMBRANE PROTEIN	peg	gi|57116681|ref|NC_000962.2|_272839_271574		Protein of unknown function (DUF3068).		CDS	conserved hypothetical protein
+	272980	274278	1299	Lysophospholipid acyltransferase	peg	gi|57116681|ref|NC_000962.2|_273115_274278		Predicted acyltransferases		CDS	acyltransferase family protein
-	274306	274719	414	Cell division protein DivIC (FtsB), stabilizes FtsL against RasP cleavage	peg	gi|57116681|ref|NC_000962.2|_274719_274306		Predicted nucleic acid-binding protein, contains PIN domain		CDS	putative ribonuclease VapC21
-	274710	274904	195	FIG00821454: hypothetical protein	peg	gi|57116681|ref|NC_000962.2|_274904_274710		hypothetical protein		CDS	toxin domain protein
-	274983	275963	981	Phosphotriesterase homology protein	peg	gi|57116681|ref|NC_000962.2|_275963_274983		Predicted metal-dependent hydrolase with the TIM-barrel fold		CDS	aryldialkylphosphatase	3.1.8.1	php
+	276058	277764	1707	Acyl-CoA dehydrogenase (EC 1.3.99.3)	peg	gi|57116681|ref|NC_000962.2|_276058_277764		Acyl-CoA dehydrogenases	1.3.99.3	CDS	acyl-CoA dehydrogenase, C-terminal domain protein
+	277899	278588	690	Transcriptional regulator, TetR family	peg	gi|57116681|ref|NC_000962.2|_277899_278588		transcriptional regulator, TetR family		CDS	bacterial regulatory s, tetR family protein
+	278585	279529	945	Ribonucleotide-diphosphate reductase subunit beta (EC 1.17.4.1)	peg	gi|57116681|ref|NC_000962.2|_278585_279529		Ribonucleotide reductase, beta subunit	1.17.4.1	CDS	R2-like ligand binding oxidase	1.-.-.-
-	279605	280978	1374	Succinate-semialdehyde dehydrogenase [NAD] (EC 1.2.1.24); Succinate-semialdehyde dehydrogenase [NADP+] (EC 1.2.1.16)	peg	gi|57116681|ref|NC_000962.2|_280978_279605		NAD-dependent aldehyde dehydrogenases	1.2.1.16	CDS	aldehyde dehydrogenase family protein
-	281166	282614	1449	Possible membrane protein	peg	gi|57116681|ref|NC_000962.2|_282614_281166		Lipase maturation factor.		CDS	lipase maturation factor 1		Lmf1
-	282649	286851	4203	PROBABLE CONSERVED TRANSMEMBRANE PROTEIN	peg	gi|57116681|ref|NC_000962.2|_286851_282649		Domain of unknown function (DUF3367)./F5/8 type C domain.		CDS	F5/8 type C domain protein
-	286898	287071	174	SMALL SECRETED PROTEIN	peg	gi|57116681|ref|NC_000962.2|_287071_286898		Protein of unknown function (DUF2613).		CDS	conserved hypothetical protein
+	287186	288352	1167	Beta-hexosaminidase (EC 3.2.1.52)	peg	gi|57116681|ref|NC_000962.2|_287186_288352		Beta-glucosidase-related glycosidases	3.2.1.21	CDS	glycosyl hydrolase family 3 N terminal domain protein
+	288476	289042	567	Transcriptional regulator, TetR family	peg	gi|57116681|ref|NC_000962.2|_288476_289042		transcriptional regulator, TetR family		CDS	putative transcriptional regulator
+	289104	289337	234	FIG00821638: hypothetical protein	peg	gi|57116681|ref|NC_000962.2|_289104_289337		hypothetical protein		CDS	putative antitoxin VapB24
+	289345	289782	438	FIG00823838: hypothetical protein	peg	gi|57116681|ref|NC_000962.2|_289345_289782		Predicted nucleic acid-binding protein, contains PIN domain		CDS	mycobacterium tuberculosis PIN domain protein
-	289812	290654	843	Acyl dehydratase	peg	gi|57116681|ref|NC_000962.2|_290654_289812		Acyl dehydratase		CDS	maoC like domain protein
-	290665	292029	1365	3-oxoacyl-[acyl-carrier protein] reductase (EC 1.1.1.100)	peg	gi|57116681|ref|NC_000962.2|_292029_290665		Dehydrogenases with different specificities (related to short-chain alcohol dehydrogenases)	1.1.1.100	CDS	short chain dehydrogenase family protein
+	292171	293493	1323	3-ketoacyl-CoA thiolase (EC 2.3.1.16) @ Acetyl-CoA acetyltransferase (EC 2.3.1.9)	peg	gi|57116681|ref|NC_000962.2|_292171_293493		3-ketoacyl-CoA thiolase (EC 2.3.1.16)	2.3.1.9	CDS	acetyl-CoA C-acetyltransferase family protein
-	293798	295633	1836	PROBABLE ACYL-COA DEHYDROGENASE FADE5( EC:1.3.99.- )	peg	gi|57116681|ref|NC_000962.2|_295633_293798		Acyl-CoA dehydrogenases		CDS	acyl-CoA dehydrogenase, C-terminal domain protein
+	296005	296493	489	Nitrilotriacetate monooxygenase component B (EC 1.14.13.-)	peg	gi|57116681|ref|NC_000962.2|_296005_296493		Conserved protein/domain typically associated with flavoprotein oxygenases, DIM6/NTAB family		CDS	flavin reductase like domain protein
-	298116	298862	747	Succinate dehydrogenase iron-sulfur protein (EC 1.3.99.1)	peg	gi|57116681|ref|NC_000962.2|_298844_298116		succinate dehydrogenase subunit B (EC 1.3.5.1)	1.3.99.1	CDS	succinate dehydrogenase and fumarate reductase iron-sulfur family protein
+	296809	298119	1311	Possible membrane protein	peg	gi|57116681|ref|NC_000962.2|_296809_298119		hypothetical protein		CDS	putative membrane protein
-	298863	300803	1941	Succinate dehydrogenase flavoprotein subunit (EC 1.3.99.1)	peg	gi|57116681|ref|NC_000962.2|_300803_298863		succinate dehydrogenase subunit A (EC 1.3.5.1)	1.3.99.1	CDS	pyridine nucleotide-disulfide oxidoreductase family protein
-	300834	301655	822	putative succinate dehydrogenase [membrane anchor subunit] (succinic dehydrogenase)	peg	gi|57116681|ref|NC_000962.2|_301655_300834		hypothetical protein		CDS	putative membrane protein
-	301735	302028	294	FIG00820825: hypothetical protein	peg	gi|57116681|ref|NC_000962.2|_302028_301735		hypothetical protein		CDS	conserved hypothetical protein
-	302173	302652	480	Heat shock protein hsp	peg	gi|57116681|ref|NC_000962.2|_302652_302173		Molecular chaperone (small heat shock protein)		CDS	hsp20/alpha crystallin family protein
+	302917	305427	2511	Nitrite reductase [NAD(P)H] large subunit (EC 1.7.1.4)	peg	gi|57116681|ref|NC_000962.2|_302917_305427		assimilatory nitrite reductase (NAD(P)H) large subunit precursor (EC 1.7.1.4)	1.7.1.4	CDS	nitrite reductase [NAD(P)H], large subunit	1.7.1.4	nirB
+	305453	305809	357	Nitrite reductase [NAD(P)H] small subunit (EC 1.7.1.4)	peg	gi|57116681|ref|NC_000962.2|_305453_305809		nitrite reductase [NAD(P)H], small subunit	1.7.1.4	CDS	nitrite reductase [NAD(P)H], small subunit	1.7.1.4	nirD
-	305825	306349	525	Adenosylcobinamide-phosphate guanylyltransferase (EC 2.7.7.62)	peg	gi|57116681|ref|NC_000962.2|_306349_305825		adenosylcobinamide kinase (EC 2.7.1.156)/adenosylcobinamide-phosphate guanylyltransferase (EC 2.7.7.62)	2.7.1.156, 2.7.7.62	CDS	cobinamide kinase / cobinamide phosphate guanyltransferase family protein
-	306374	307858	1485	Cobyric acid synthase	peg	gi|57116681|ref|NC_000962.2|_307858_306374		adenosylcobyric acid synthase (glutamine-hydrolysing) (EC 6.3.5.10)	6.3.5.10	CDS	cobyric acid synthase CobQ	6.3.5.10	cobQ
-	307877	309547	1671	Predicted cobalt transporter in Mycobacteria	peg	gi|57116681|ref|NC_000962.2|_309547_307877		PPE-repeat proteins		CDS	PPE family protein
-	310294	310749	456	FIG00825710: hypothetical protein	peg	gi|57116681|ref|NC_000962.2|_310749_310294		transcriptional regulator, TetR family		CDS	conserved hypothetical protein
-	310774	311517	744	Sirohydrochlorin ferrochelatase (EC 4.99.1.4)	peg	gi|57116681|ref|NC_000962.2|_311517_310774		Uncharacterized conserved protein		CDS	cbiX family protein
-	311514	312659	1146	Bifunctional uroporphyrinogen-III synthetase/response regulator domain protein	peg	gi|57116681|ref|NC_000962.2|_312659_311514		Uroporphyrinogen-III synthase	4.2.1.75	CDS	uroporphyrinogen-III synthase HemD family protein
-	312759	314168	1410	Nitrate/nitrite transporter	peg	gi|57116681|ref|NC_000962.2|_314168_312759		Nitrate/nitrite transporter		CDS	major Facilitator Superfamily protein
-	314309	314854	546	Aminoglycoside 2'-N-acetyltransferase AAC (AAC(2')-IC)	peg	gi|57116681|ref|NC_000962.2|_314854_314309		Predicted acetyltransferase		CDS	aminoglycoside 2'-N-acetyltransferase	2.3.1.-	aac
-	314864	315766	903	Allophanate hydrolase 2 subunit 2 (EC 3.5.1.54)	peg	gi|57116681|ref|NC_000962.2|_315766_314864		biotin-dependent carboxylase uncharacterized domain		CDS	allophanate hydrolase subunit 2
-	315783	316436	654	Allophanate hydrolase 2 subunit 1 (EC 3.5.1.54)	peg	gi|57116681|ref|NC_000962.2|_316415_315783		Allophanate hydrolase subunit 1		CDS	allophanate hydrolase subunit 1
-	316511	317503	993	ABC transporter, periplasmic iron-transport lipoprotein	peg	gi|57116681|ref|NC_000962.2|_317473_316511		ABC-type Fe3+-hydroxamate transport system, periplasmic component		CDS	periplasmic binding family protein
-	317525	321154	3630	Similar to 5-oxoprolinase (EC 3.5.2.9) and Methylhydantoinases A, B (EC 3.5.2.14), contradiction in experimental data (see Annotation)	peg	gi|57116681|ref|NC_000962.2|_321154_317525		5-oxoprolinase (ATP-hydrolysing) (EC 3.5.2.9)	3.5.2.9	CDS	hydantoinase B/oxoprolinase family protein
+	321331	322722	1392	Nitrate/nitrite transporter	peg	gi|57116681|ref|NC_000962.2|_321331_322722		nitrite extrusion protein (nitrite facilitator)		CDS	nitrite extrusion protein 1		narK
-	322764	323021	258	FIG00820728: hypothetical protein	peg	gi|57116681|ref|NC_000962.2|_322967_322764		prevent-host-death family protein		CDS	prevent-host-death family protein
-	323338	324531	1194	ATP-dependent DNA ligase (EC 6.5.1.1)	peg	gi|57116681|ref|NC_000962.2|_324531_323338		Predicted eukaryotic-type DNA primase		CDS	eukaryotic and archaeal DNA primase small subunit
+	324567	326249	1683	Long-chain-fatty-acid--CoA ligase (EC 6.2.1.3)	peg	gi|57116681|ref|NC_000962.2|_324567_326249		Acyl-CoA synthetases (AMP-forming)/AMP-acid ligases II	6.2.1.-	CDS	AMP-binding enzyme family protein
-	326266	328461	2196	FadE6	peg	gi|57116681|ref|NC_000962.2|_328461_326266		Acyl-CoA dehydrogenases		CDS	acyl-CoA dehydrogenase, N-terminal domain protein
-	328575	329708	1134	FIG00820646: hypothetical protein	peg	gi|57116681|ref|NC_000962.2|_329708_328575		Alpha/beta hydrolase family.		CDS	alpha/beta hydrolase family protein
-	329705	330325	621	Transcriptional regulator, TetR family	peg	gi|57116681|ref|NC_000962.2|_330325_329705		transcriptional regulator, TetR family		CDS	bacterial regulatory s, tetR family protein
-	330933	331667	735	Transcriptional regulator, TetR family	peg	gi|57116681|ref|NC_000962.2|_331658_330933		transcriptional regulator, TetR family		CDS	bacterial regulatory s, tetR family protein
+	330422	331003	582				Lactoylglutathione lyase and related lyases		CDS
+	331748	332668	921	FIG00820338: hypothetical protein	peg	gi|57116681|ref|NC_000962.2|_331748_332668		Uncharacterized protein conserved in bacteria		CDS	conserved hypothetical protein
-	332708	333136	429	FIG00820219: hypothetical protein	peg	gi|57116681|ref|NC_000962.2|_333136_332708		Predicted nucleic acid-binding protein, contains PIN domain		CDS	putative ribonuclease VapC25
-	333160	333333	174	FIG00820304: hypothetical protein	peg	gi|57116681|ref|NC_000962.2|_333333_333160					antitoxin VapB25		vapB25
-	333437	336310	2874	PE-PGRS FAMILY PROTEIN	peg	gi|57116681|ref|NC_000962.2|_336310_333437		hypothetical protein		CDS	PE family protein
-	336560	339073	2514	PE-PGRS FAMILY PROTEIN	peg	gi|57116681|ref|NC_000962.2|_339073_336560		PE family.		CDS	PE family protein
+	339107	339367	261				hypothetical protein		CDS
+	339247	340974	1728	PPE family protein	peg	gi|57116681|ref|NC_000962.2|_339247_340974		PPE-repeat proteins		CDS	PPE family protein
+	340998	341906	909	O-Methyltransferase	peg	gi|57116681|ref|NC_000962.2|_340998_341906		methyltransferase, putative, TIGR00027 family		CDS	putative S-adenosyl-L-methionine-dependent methyltransferase ML2640
+	342130	344025	1896	AAA family ATPase, ESX-1 secretion system component Rv3868	peg	gi|57116681|ref|NC_000962.2|_342163_344025		type VII secretion AAA-ATPase EccA		CDS	type VII secretion AAA-ATPase EccA		eccA
+	344022	345638	1617	Type VII secretion protein EccB	peg	gi|57116681|ref|NC_000962.2|_344022_345638		type VII secretion protein EccB, Actinobacterial		CDS	type VII secretion protein EccB		eccB
+	345635	349627	3993	Type VII secretion protein EccCa	peg	gi|57116681|ref|NC_000962.2|_345635_349627		type VII secretion protein EccCa/type VII secretion protein EccCb		CDS	type VII secretion protein EccCb		eccCb
+	349624	349932	309	PE family protein	peg	gi|57116681|ref|NC_000962.2|_349624_349932		PE family.		CDS	PE family protein
+	349935	351476	1542	PPE family protein	peg	gi|57116681|ref|NC_000962.2|_349935_351476		PPE-repeat proteins		CDS	PPE family protein
+	351525	351818	294	PE family protein	peg	gi|57116681|ref|NC_000962.2|_351525_351818		Proteins of 100 residues with WXG.		CDS	pe family protein
+	351848	352138	291	10 kDa antigen CFP7	peg	gi|57116681|ref|NC_000962.2|_351848_352138		WXG100 family type VII secretion target		CDS	ESAT-6-like protein esxH		esxH
+	352149	353036	888	RD1 region associated protein Rv3866	peg	gi|57116681|ref|NC_000962.2|_352149_353036		EspG family.		CDS	espG family protein
+	353083	354501	1419	ESX-3 secretion system protein EccD3	peg	gi|57116681|ref|NC_000962.2|_353083_354501		type VII secretion integral membrane protein EccD		CDS	type VII secretion integral membrane protein EccD		eccD
+	354483	355883	1401	Type VII secretion-associated serine protease mycosin MycP3	peg	gi|57116681|ref|NC_000962.2|_354483_355883		type VII secretion-associated serine protease mycosin	3.4.21.-	CDS	type VII secretion-associated serine protease mycosin	3.4.21.-	mycP
-	356862	358073	1212	FIG00821889: hypothetical protein	peg	gi|57116681|ref|NC_000962.2|_358064_356862		Esterase/lipase		CDS	alpha/beta hydrolase family protein
+	355880	356875	996	ESX-3 secretion system protein EccE3	peg	gi|57116681|ref|NC_000962.2|_355880_356875		type VII secretion protein EccE		CDS	type VII secretion protein EccE		eccE
-	358945	359748	804	Sulfotransferase	peg	gi|57116681|ref|NC_000962.2|_359736_358945		Uncharacterized protein conserved in bacteria		CDS	sulfotransferase
+	358171	358956	786	Trans-aconitate 2-methyltransferase (EC 2.1.1.144)	peg	gi|57116681|ref|NC_000962.2|_358171_358956		Trans-aconitate methyltransferase	2.1.1.144	CDS	methyltransferase domain protein
-	359758	361155	1398	Choline-sulfatase (EC 3.1.6.6)	peg	gi|57116681|ref|NC_000962.2|_361155_359758		Arylsulfatase A and related enzymes		CDS	type I phosphodiesterase / nucleotide pyrophosphatase family protein
+	361334	363109	1776	PE-PGRS family protein	peg	gi|57116681|ref|NC_000962.2|_361334_363109		PE family.		CDS	PE family protein
+	363252	363479	228	Programmed cell death antitoxin YdcD	peg	gi|57116681|ref|NC_000962.2|_363252_363479		Ribbon-helix-helix protein, copG family.		CDS	antitoxin Rv0298/MT0312
+	363476	363778	303	Programmed cell death toxin YdcE	peg	gi|57116681|ref|NC_000962.2|_363476_363778		hypothetical protein		CDS	toxin Rv0299
+	363826	364047	222	FIG00821978: hypothetical protein	peg	gi|57116681|ref|NC_000962.2|_363826_364047		Ribbon-helix-helix protein, copG family.		CDS
+	364038	364469	432	FIG036853: hypothetical protein	peg	gi|57116681|ref|NC_000962.2|_364038_364469		Predicted nucleic acid-binding protein, contains PIN domain		CDS	ribonuclease VapC2	3.1.-.-	vapC2
+	364605	365237	633	TetR/ACRR family transcriptional regulator	peg	gi|57116681|ref|NC_000962.2|_364605_365237		transcriptional regulator, TetR family		CDS	bacterial regulatory s, tetR family protein
+	365234	366142	909	"Oxidoreductase, short-chain dehydrogenase/reductase family"	peg	gi|57116681|ref|NC_000962.2|_365234_366142		Dehydrogenases with different specificities (related to short-chain alcohol dehydrogenases)		CDS	short chain dehydrogenase family protein
-	366150	372764	6615	PPE family protein	peg	gi|57116681|ref|NC_000962.2|_372764_366150		Pentapeptide repeats (8 copies).		CDS	pentapeptide repeats family protein
-	372820	375711	2892	PPE family protein	peg	gi|57116681|ref|NC_000962.2|_375711_372820		PPE-repeat proteins		CDS	PPE family protein
-	376573	377055	483	FIG00820335: hypothetical protein	peg	gi|57116681|ref|NC_000962.2|_377055_376573		hypothetical protein		CDS	putative conserved protein
+	375914	376585	672	Cobalamin biosynthesis protein BluB @ 5,6-dimethylbenzimidazole synthase, flavin destructase family	peg	gi|57116681|ref|NC_000962.2|_375941_376585		cob(II)yrinic acid a,c-diamide reductase (EC 1.16.8.1)/5,6-dimethylbenzimidazole synthase (EC 1.14.99.40)	1.14.99.40	CDS	5,6-dimethylbenzimidazole synthase	1.14.99.40	bluB
+	377113	377829	717	Possible membrane protein	peg	gi|57116681|ref|NC_000962.2|_377113_377829		Membrane-associated phospholipid phosphatase		CDS	PAP2 superfamily protein
+	377931	378587	657	FIG019540: hypothetical protein	peg	gi|57116681|ref|NC_000962.2|_378000_378587		Uncharacterized protein conserved in bacteria		CDS	L,D-transpeptidase catalytic domain protein
-	378657	379148	492	Bile acid 7-alpha dehydratase BaiE (EC 4.2.1.106)	peg	gi|57116681|ref|NC_000962.2|_379133_378657		SnoaL-like domain.		CDS	snoaL-like domain protein
+	379172	380401	1230	FIG00823053: hypothetical protein	peg	gi|57116681|ref|NC_000962.2|_379172_380401		hypothetical protein		CDS	conserved hypothetical protein
+	380556	382418	1863	Proline and threonine rich protein	peg	gi|57116681|ref|NC_000962.2|_380556_382418		Molecular chaperone		CDS	hsp70 family protein
+	382490	382876	387	FIG00822480: hypothetical protein	peg	gi|57116681|ref|NC_000962.2|_382490_382876		hypothetical protein		CDS	conserved hypothetical protein
-	382879	383541	663	Cell division protein DivIC (FtsB), stabilizes FtsL against RasP cleavage	peg	gi|57116681|ref|NC_000962.2|_383541_382879		Protein of unknown function (DUF3060).		CDS	conserved hypothetical protein
+	383632	384486	855	"Possible beta-1,3-glucanase"	peg	gi|57116681|ref|NC_000962.2|_383632_384486		Beta-glucanase/Beta-glucan synthetase		CDS	glycosyl hydrolases family protein 16
+	384535	385149	615	Muconolactone isomerase (EC 5.3.3.4)	peg	gi|57116681|ref|NC_000962.2|_384535_385149		Muconolactone delta-isomerase		CDS	muconolactone delta-isomerase family protein
-	385173	385910	738	Glycerophosphoryl diester phosphodiesterase (EC 3.1.4.46)	peg	gi|57116681|ref|NC_000962.2|_385874_385173		Glycerophosphoryl diester phosphodiesterase	3.1.4.46	CDS	glycerophosphoryl diester phosphodiesterase family protein
-	386305	387099	795	Possible membrane protein	peg	gi|57116681|ref|NC_000962.2|_387081_386305		Predicted divalent heavy-metal cations transporter		CDS	ZIP Zinc transporter family protein
+	387148	387816	669	Pyrrolidone-carboxylate peptidase (EC 3.4.19.3)	peg	gi|57116681|ref|NC_000962.2|_387148_387816		pyroglutamyl-peptidase I (EC:3.4.19.3). Cysteine peptidase. MEROPS family C15	3.4.19.3	CDS	pyroglutamyl-peptidase I	3.4.19.3	pcp
+	387888	388550	663	Possible conserved exported protein	peg	gi|57116681|ref|NC_000962.2|_387963_388550		hypothetical protein		CDS	conserved hypothetical protein
+	388582	389154	573	Deoxycytidine triphosphate deaminase (EC 3.5.4.30) (dUMP-forming)	peg	gi|57116681|ref|NC_000962.2|_388582_389154		dCTP deaminase (EC 3.5.4.13)	3.5.4.13	CDS	deoxycytidine triphosphate deaminase	3.5.4.13	dcd
-	390580	391251	672	FIG030768: hypothetical protein	peg	gi|57116681|ref|NC_000962.2|_391206_390580		Uncharacterized proteins, LmbE homologs		CDS	glcNAc-PI de-N-acetylase family protein
+	389260	390591	1332	UDP-glucose dehydrogenase (EC 1.1.1.22)	peg	gi|57116681|ref|NC_000962.2|_389260_390591		nucleotide sugar dehydrogenase	1.1.1.22	CDS	nucleotide sugar dehydrogenase family protein
+	391352	392032	681	Transcriptional regulator, ArsR family	peg	gi|57116681|ref|NC_000962.2|_391352_392032		transcriptional regulator, ArsR family		CDS	bacterial regulatory , arsR family protein
+	392039	392263	225	Methyltransferase (EC 2.1.1.-)	peg	gi|57116681|ref|NC_000962.2|_392066_392263		hypothetical protein		CDS	conserved hypothetical protein
-	392696	394045	1350	Cytochrome P450 135A1	peg	gi|57116681|ref|NC_000962.2|_394045_392696		Cytochrome P450		CDS	cytochrome P450 family protein
+	392273	392728	456	Methylated-DNA--protein-cysteine methyltransferase (EC 2.1.1.63)	peg	gi|57116681|ref|NC_000962.2|_392273_392728		Methylase involved in ubiquinone/menaquinone biosynthesis		CDS	methyltransferase domain protein
-	394694	395320	627	FIG034077: hypothetical protein	peg	gi|57116681|ref|NC_000962.2|_395320_394694		Methylase involved in ubiquinone/menaquinone biosynthesis		CDS	ubiE/COQ5 methyltransferase family protein
+	394111	394713	603	HTH-type transcriptional regulator BetI	peg	gi|57116681|ref|NC_000962.2|_394111_394713		transcriptional regulator, TetR family		CDS	bacterial regulatory s, tetR family protein
-	395347	396087	741	Transcriptional regulator, TetR family	peg	gi|57116681|ref|NC_000962.2|_396087_395347		transcriptional regulator, TetR family		CDS	bacterial regulatory s, tetR family protein
+	396201	397367	1167	Oxidoreductase (flavoprotein)	peg	gi|57116681|ref|NC_000962.2|_396201_397367		Uncharacterized NAD(FAD)-dependent dehydrogenases		CDS	pyridine nucleotide-disulfide oxidoreductase family protein
+	397442	398227	786	FIG00820643: hypothetical protein	peg	gi|57116681|ref|NC_000962.2|_397472_398227		uncharacterized Actinobacterial protein TIGR03083		CDS	conserved hypothetical protein
+	398194	398628	435	FIG00820524: hypothetical protein	peg	gi|57116681|ref|NC_000962.2|_398254_398628		SnoaL-like domain.		CDS	snoaL-like domain protein
+	398658	399524	867	Glucose-1-phosphate thymidylyltransferase (EC 2.7.7.24)	peg	gi|57116681|ref|NC_000962.2|_398658_399524		Glucose-1-phosphate thymidylyltransferase (EC 2.7.7.24)	2.7.7.24	CDS	glucose-1-phosphate thymidylyltransferase	2.7.7.24	rfbA
-	399535	399837	303	PE family protein	peg	gi|57116681|ref|NC_000962.2|_399837_399535					PE family protein
+	399487	400098	612				hypothetical protein		CDS
+	400168	401703	1536	13E12 repeat family protein	peg	gi|57116681|ref|NC_000962.2|_400168_401703		Domain of unknown function (DUF222).		CDS	conserved hypothetical protein
-	401873	403162	1290	aspartate aminotransferase AspC	peg	gi|57116681|ref|NC_000962.2|_403162_401873		L-aspartate aminotransferase apoenzyme (EC 2.6.1.1)	2.6.1.2, 2.6.1.66	CDS	aminotransferase class-V family protein
-	403193	405841	2649	Iron-sulphur-binding reductase	peg	gi|57116681|ref|NC_000962.2|_405841_403193		Fe-S oxidoreductase		CDS	4Fe-4S dicluster domain protein
-	405950	408400	2451	POSSIBLE TRANSCRIPTIONAL REGULATORY PROTEIN	peg	gi|57116681|ref|NC_000962.2|_408400_405950		Response regulator containing a CheY-like receiver domain and an HTH DNA-binding domain		CDS	bacterial regulatory s, luxR family protein
+	408634	409173	540	FIG00820657: hypothetical protein	peg	gi|57116681|ref|NC_000962.2|_408634_409173		hypothetical protein		CDS	conserved hypothetical protein
+	409356	410801	1446	Isoniazid inductible protein IniB	peg	gi|57116681|ref|NC_000962.2|_409356_410801		hypothetical protein		CDS	putative isoniazid-inductible protein iniB
+	410838	412760	1923	Isoniazid inductible protein IniA	peg	gi|57116681|ref|NC_000962.2|_410907_412760		Predicted GTPases (dynamin-related)		CDS	isoniazid-inductible protein iniA		iniA
+	412757	414238	1482	Isoniazid inductible protein IniC	peg	gi|57116681|ref|NC_000962.2|_412757_414238		Dynamin family.		CDS	50S ribosome-binding GTPase family protein
-	414381	414941	561	Lipoprotein LpqJ	peg	gi|57116681|ref|NC_000962.2|_414665_414381		hypothetical protein		CDS	putative lpqJ protein
+	414718	414963	246	hypothetical protein	peg	gi|57116681|ref|NC_000962.2|_414718_414963					hypothetical protein
+	415044	415460	417	CTP:molybdopterin cytidylyltransferase	peg	gi|57116681|ref|NC_000962.2|_415044_415460		MobA-like NTP transferase domain.		CDS	mobA-like NTP transferase domain protein
-	415502	416965	1464	L-asparagine permease	peg	gi|57116681|ref|NC_000962.2|_416965_415502		asparagine:proton symporter, AAT family (TC 2.A.3.1.8)		CDS	amino acid permease family protein
-	417284	417454	171	hypothetical protein	peg	gi|57116681|ref|NC_000962.2|_417454_417284					hypothetical protein
+	417478	418290	813	FIG047027: hypothetical protein	peg	gi|57116681|ref|NC_000962.2|_417478_418290		hypothetical protein		CDS	TIGR04255 family protein
-	418901	419119	219	FIG00821445: hypothetical protein	peg	gi|57116681|ref|NC_000962.2|_419119_418901		hypothetical protein		CDS	hypothetical protein
+	418293	418946	654	FIG046367: hypothetical protein	peg	gi|57116681|ref|NC_000962.2|_418293_418946		hypothetical protein		CDS	putative transcriptional regulator
+	419192	419608	417	FIG00820329: hypothetical protein	peg	gi|57116681|ref|NC_000962.2|_419192_419608		hypothetical protein		CDS	conserved hypothetical protein
+	419835	421712	1878	Chaperone protein DnaK	peg	gi|57116681|ref|NC_000962.2|_419835_421712		chaperone protein DnaK		CDS	chaperone protein DnaK		dnaK
+	421709	422416	708	Heat shock protein GrpE	peg	gi|57116681|ref|NC_000962.2|_421709_422416		Molecular chaperone GrpE (heat shock protein)		CDS	grpE family protein
+	422452	423639	1188	Chaperone protein DnaJ	peg	gi|57116681|ref|NC_000962.2|_422452_423639		chaperone protein DnaJ		CDS	chaperone protein DnaJ		dnaJ
+	423639	424019	381	HspR, transcriptional repressor of DnaK operon	peg	gi|57116681|ref|NC_000962.2|_423639_424019		Predicted transcriptional regulators		CDS	merR regulatory family protein
-	424269	424694	426	PPE family protein	peg	gi|57116681|ref|NC_000962.2|_424682_424269		hypothetical protein		CDS	pPE FAMILY PROTEIN		PPE7
-	424777	434679	9903	PPE family protein	peg	gi|57116681|ref|NC_000962.2|_434679_424777		PPE-repeat proteins		CDS	PPE family protein
-	434830	435474	645	FIG00822066: hypothetical protein	peg	gi|57116681|ref|NC_000962.2|_435459_434830		Uncharacterized protein, possibly involved in aromatic compounds catabolism		CDS	thioesterase superfamily protein
-	435471	436769	1299	Adenylosuccinate synthetase (EC 6.3.4.4)	peg	gi|57116681|ref|NC_000962.2|_436769_435471		Adenylosuccinate synthetase (EC 6.3.4.4)	6.3.4.4	CDS	adenylosuccinate synthase	6.3.4.4	purA
+	436860	437507	648	FIG00820475: hypothetical protein	peg	gi|57116681|ref|NC_000962.2|_436860_437507		hypothetical protein		CDS	conserved hypothetical protein
+	437518	438297	780	Possible membrane protein	peg	gi|57116681|ref|NC_000962.2|_437518_438297		Zn-dependent proteases		CDS	peptidase M50 family protein
-	438302	438739	438	hypothetical protein	peg	gi|57116681|ref|NC_000962.2|_438739_438302		Protein of unknown function (DUF3151).		CDS	conserved hypothetical protein
+	438822	439649	828	PROBABLE CONSERVED MEMBRANE PROTEIN	peg	gi|57116681|ref|NC_000962.2|_438822_439649		hypothetical protein		CDS	conserved hypothetical protein
+	439871	441253	1383	Mg/Co/Ni transporter MgtE / CBS domain	peg	gi|57116681|ref|NC_000962.2|_439871_441253		Mg2+ transporter (mgtE)		CDS	magnesium transporter		mgtE
-	441265	442299	1035	Fructose-bisphosphate aldolase class II (EC 4.1.2.13)	peg	gi|57116681|ref|NC_000962.2|_442299_441265		fructose-bisphosphate aldolase (EC 4.1.2.13)	4.1.2.13	CDS	fructose-bisphosphate aldolase, class II	4.1.2.13	fbaA
-	443067	444197	1131	fructose-bisphosphate aldolase family protein	peg	gi|57116681|ref|NC_000962.2|_444197_443067		Predicted glycosyl hydrolase		CDS	glycosyl hydrolase 76 family protein
+	442395	443078	684	DedA protein	peg	gi|57116681|ref|NC_000962.2|_442395_443078		Uncharacterized membrane-associated protein		CDS	conserved hypothetical protein
-	444222	444815	594	FIG027960: hypothetical protein	peg	gi|57116681|ref|NC_000962.2|_444815_444222		Uncharacterized protein conserved in bacteria		CDS	zeta toxin family protein
-	444844	445233	390	FIG00824223: hypothetical protein	peg	gi|57116681|ref|NC_000962.2|_445233_444844		Protein of unknown function (DUF3423).		CDS	conserved hypothetical protein
-	445314	446534	1221	Carbon monoxide oxidation accessory protein CoxE	peg	gi|57116681|ref|NC_000962.2|_446525_445314		Protein containing von Willebrand factor type A (vWA) domain		CDS	VWA domain containing CoxE-like family protein
-	446531	447133	603	Carbon monoxide oxidation accessory protein CoxG	peg	gi|57116681|ref|NC_000962.2|_447133_446531		Uncharacterized conserved protein		CDS	carbon monoxide dehydrogenase subunit G family protein
-	447147	448043	897	Carbon monoxide oxidation accessory protein CoxD	peg	gi|57116681|ref|NC_000962.2|_448043_447147		MoxR-like ATPases		CDS	AAA domain family protein
-	448040	448633	594	Uncharacterized MobA-related protein	peg	gi|57116681|ref|NC_000962.2|_448633_448040		Uncharacterized MobA-related protein		CDS	moba relate protein
-	448630	449385	756	Aerobic carbon monoxide dehydrogenase molybdenum cofactor insertion protein CoxF	peg	gi|57116681|ref|NC_000962.2|_449385_448630		Xanthine and CO dehydrogenases maturation factor, XdhC/CoxF family		CDS	xdhC and CoxI family protein
-	449404	451803	2400	Carbon monoxide dehydrogenase form I, large chain( EC:1.2.99.2 )	peg	gi|57116681|ref|NC_000962.2|_451803_449404		carbon monoxide dehydrogenase, large subunit apoprotein	1.2.99.2	CDS	carbon-monoxide dehydrogenase, large subunit	1.2.99.2
-	451800	452279	480	Carbon monoxide dehydrogenase small chain (EC 1.2.99.2)	peg	gi|57116681|ref|NC_000962.2|_452279_451800		Aerobic-type carbon monoxide dehydrogenase, small subunit CoxS/CutS homologs	1.2.99.2	CDS	carbon monoxide dehydrogenase small chain	1.2.99.2	coxS
-	452294	453196	903	Carbon monoxide dehydrogenase medium chain (EC 1.2.99.2)	peg	gi|57116681|ref|NC_000962.2|_453154_452294		carbon monoxide dehydrogenase, medium subunit	1.2.99.2	CDS	FAD binding domain in molybdopterin dehydrogenase family protein
-	453230	454396	1167	CO dehydrogenases maturation factor, CoxF family	peg	gi|57116681|ref|NC_000962.2|_454396_453230		Xanthine and CO dehydrogenases maturation factor, XdhC/CoxF family		CDS	xanthine dehydrogenase
+	454421	455386	966	Transcription regulator in CO-DH cluster	peg	gi|57116681|ref|NC_000962.2|_454421_455386		transcriptional regulator, LysR family		CDS	bacterial regulatory helix-turn-helix , lysR family protein
+	455631	455858	228	PE_PGRS family protein	peg	gi|57116681|ref|NC_000962.2|_455631_455858		hypothetical protein		CDS	hypothetical protein
+	455977	456192	216	Preprotein translocase subunit SecE2	peg	gi|57116681|ref|NC_000962.2|_455983_456192		Uncharacterized conserved protein		CDS	dodecin family protein
-	456268	456918	651	probable RNA methyltransferase	peg	gi|57116681|ref|NC_000962.2|_456819_456268		rRNA methylases		CDS	spoU rRNA Methylase family protein
-	456915	457823	909	hypothetical protein Rv0381c	peg	gi|57116681|ref|NC_000962.2|_457823_456915		hypothetical protein		CDS	conserved hypothetical protein
-	457841	458380	540	Orotate phosphoribosyltransferase (EC 2.4.2.10)	peg	gi|57116681|ref|NC_000962.2|_458380_457841		orotate phosphoribosyltransferase (EC 2.4.2.10)	2.4.2.10	CDS	orotate phosphoribosyltransferase	2.4.2.10	pyrE
-	458461	459315	855	Possible membrane protein	peg	gi|57116681|ref|NC_000962.2|_459315_458461		hypothetical protein		CDS	putative conserved secreted protein
-	459456	462002	2547	ClpB protein	peg	gi|57116681|ref|NC_000962.2|_462002_459456		ATP-dependent chaperone ClpB		CDS	ATP-dependent chaperone protein ClpB		clpB
+	462030	463307	1278	Flavohemoprotein (Hemoglobin-like protein) (Flavohemoglobin) (Nitric oxide dioxygenase) (EC 1.14.12.17)	peg	gi|57116681|ref|NC_000962.2|_462135_463307		2-polyprenylphenol hydroxylase and related flavodoxin oxidoreductases		CDS	oxidoreductase NAD-binding domain protein
+	463411	466668	3258	Adenylyl cyclase class-3/4/guanylyl cyclase / Disease resistance domain-containing protein / Tetratricopeptide repeat-containing protein / Transcriptional regulator, LuxR family	peg	gi|57116681|ref|NC_000962.2|_463411_466668		Predicted ATPase		CDS	bacterial regulatory s, luxR family protein
-	466672	467406	735	PPE family protein	peg	gi|57116681|ref|NC_000962.2|_467406_466672		Polymorphic PE/PPE proteins C terminal.		CDS	polymorphic PE/PPE s C terminal family protein
-	467459	468001	543	PPE family protein	peg	gi|57116681|ref|NC_000962.2|_468001_467459		PPE family.		CDS	PPE family protein
-	468194	468364	171	FIG00822289: hypothetical protein	peg	gi|57116681|ref|NC_000962.2|_468364_468194					putative predicted protein
+	468335	469594	1260	Phosphoribosylglycinamide formyltransferase 2 (EC 2.1.2.-)	peg	gi|57116681|ref|NC_000962.2|_468416_469594		formate-dependent phosphoribosylglycinamide formyltransferase (EC 6.3.4.-)	2.1.2.2	CDS	phosphoribosylglycinamide formyltransferase 2	2.1.2.-	purT
+	469591	470013	423	Rhodanese-related sulfurtransferase	peg	gi|57116681|ref|NC_000962.2|_469591_470013		Rhodanese-related sulfurtransferase		CDS	rhodanese-like domain protein
-	471227	472639	1413	NADH dehydrogenase (EC 1.6.99.3)	peg	gi|57116681|ref|NC_000962.2|_472591_471227		NADH dehydrogenase, FAD-containing subunit	1.6.99.3	CDS	glucose inhibited division A family protein
+	469998	471230	1233	O-acetylhomoserine sulfhydrylase (EC 2.5.1.49)	peg	gi|57116681|ref|NC_000962.2|_469998_471230		O-succinylhomoserine sulfhydrylase	2.5.1.-	CDS	O-succinylhomoserine sulfhydrylase	4.2.99.-	metZ
+	472842	473105	264	CONSERVED 13E12 REPEAT FAMILY PROTEIN	peg	gi|57116681|ref|NC_000962.2|_472842_473105		Domain of unknown function (DUF222).		CDS	conserved hypothetical protein
+	473114	474106	993	13E12 repeat family protein	peg	gi|57116681|ref|NC_000962.2|_473114_474106		Domain of unknown function (DUF222).		CDS	conserved hypothetical protein
-	474122	474841	720	Possible membrane protein	peg	gi|57116681|ref|NC_000962.2|_474811_474122		hypothetical protein		CDS	putative secreted protein
+	474940	475344	405	FIG00820904: hypothetical protein	peg	gi|57116681|ref|NC_000962.2|_474949_475344		hypothetical protein		CDS	hypothetical protein
+	475326	475742	417	FIG00821159: hypothetical protein	peg	gi|57116681|ref|NC_000962.2|_475326_475742		hypothetical protein		CDS	conserved hypothetical protein
+	475816	476184	369	13E12 repeat family protein	peg	gi|57116681|ref|NC_000962.2|_475816_476184		hypothetical protein		CDS	putative hNH endonuclease
-	476679	477320	642	Possible membrane protein	peg	gi|57116681|ref|NC_000962.2|_477320_476679		hypothetical protein		CDS	putative secreted protein
-	477327	478556	1230	D-alanyl-D-alanine carboxypeptidase (EC 3.4.16.4)	peg	gi|57116681|ref|NC_000962.2|_478556_477327		Beta-lactamase class C and other penicillin binding proteins		CDS	beta-lactamase family protein
-	478566	479756	1191	Glutaryl-CoA dehydrogenase (EC 1.3.99.7)	peg	gi|57116681|ref|NC_000962.2|_479756_478566		Acyl-CoA dehydrogenases	1.3.99.7	CDS	acyl-CoA dehydrogenase, N-terminal domain protein
+	479789	480160	372	Possible membrane protein	peg	gi|57116681|ref|NC_000962.2|_479789_480160		Protein of unknown function (DUF3054).		CDS	conserved hypothetical protein
-	480355	483231	2877	Transmembrane transport protein MmpL1	peg	gi|57116681|ref|NC_000962.2|_483231_480355		Transport protein		CDS	transport family protein
-	483228	483656	429	membrane protein, MmpS family	peg	gi|57116681|ref|NC_000962.2|_483656_483228		Mycobacterium membrane protein.		CDS	mycobacterium membrane family protein
+	484037	485734	1698	Long-chain-fatty-acid--CoA ligase (EC 6.2.1.3)	peg	gi|57116681|ref|NC_000962.2|_484037_485734		Acyl-CoA synthetases (AMP-forming)/AMP-acid ligases II		CDS	long-chain-fatty-acid--AMP ligase FadD30	6.2.1.-	fadD30
-	489887	490705	819				Zn-dependent hydrolases, including glyoxylases		CDS
+	485731	489939	4209	Malonyl CoA-acyl carrier protein transacylase (EC 2.3.1.39)	peg	gi|57116681|ref|NC_000962.2|_487027_489939		Polyketide synthase modules and related proteins		CDS	phenolphthiocerol synthesis polyketide synthase type I Pks15/1	2.3.1.41	pks15/1
+	490783	491793	1011	F420-dependent glucose-6-phosphate dehydrogenase	peg	gi|57116681|ref|NC_000962.2|_490783_491793		glucose-6-phosphate dehydrogenase (coenzyme-F420)	1.1.98.2	CDS	glucose-6-phosphate dehydrogenase	1.1.98.2	fgd
+	491786	493858	2073	Phosphate acetyltransferase (EC 2.3.1.8)	peg	gi|57116681|ref|NC_000962.2|_491861_493858		phosphotransacetylase (EC 2.3.1.8)	2.3.1.8	CDS	phosphate acetyltransferase	2.3.1.8	pta
+	493851	495008	1158	Acetate kinase (EC 2.7.2.1)	peg	gi|57116681|ref|NC_000962.2|_493851_495008		acetate kinase (EC 2.7.2.1)	2.7.2.1	CDS	acetate kinase	2.7.2.1	ackA
-	495062	497314	2253	serine/threonine protein kinase	peg	gi|57116681|ref|NC_000962.2|_497314_495062		Protein kinase domain.	2.7.11.1	CDS	putative serine/threonine-protein kinase pknG
-	497314	498300	987	"Glutamine ABC transporter, periplasmic glutamine-binding protein (TC 3.A.1.3.2)"	peg	gi|57116681|ref|NC_000962.2|_498240_497314		amino acid ABC transporter substrate-binding protein, PAAT family (TC 3.A.1.3.-)		CDS	bacterial extracellular solute-binding s, 3 family protein
-	498300	499619	1320	Possible membrane protein	peg	gi|57116681|ref|NC_000962.2|_499619_498300		hypothetical protein		CDS	putative cONSERVED MEMBRANE PROTEIN
-	500350	501018	669	Thiamin-phosphate pyrophosphorylase (EC 2.5.1.3)	peg	gi|57116681|ref|NC_000962.2|_501018_500350		thiamine-phosphate diphosphorylase	2.5.1.3	CDS	thiamine-phosphate pyrophosphorylase	2.5.1.3	thiE
+	499770	500366	597	"Possible mutator protein MutT3 (7,8-dihydro-8-oxoguanine-triphosphatase) "	peg	gi|57116681|ref|NC_000962.2|_499770_500366		ADP-ribose pyrophosphatase	3.6.1.-	CDS	NUDIX domain protein
+	501148	502170	1023	Glycine oxidase ThiO (EC 1.4.3.19)	peg	gi|57116681|ref|NC_000962.2|_501148_502170		glycine oxidase (EC 1.4.3.19)	1.4.3.19	CDS	glycine oxidase ThiO	1.4.3.19	thiO
+	502167	502373	207	sulfur carrier protein ThiS	peg	gi|57116681|ref|NC_000962.2|_502167_502373		thiamine biosynthesis protein ThiS		CDS	thiamine biosynthesis protein ThiS		thiS
+	502366	503124	759	Thiazole biosynthesis protein ThiG	peg	gi|57116681|ref|NC_000962.2|_502366_503124		thiazole-phosphate synthase		CDS	thiazole synthase	4.-.-.-	thiG
+	503146	503298	153	FIG00822290: hypothetical protein	peg	gi|57116681|ref|NC_000962.2|_503146_503298					conserved hypothetical protein
+	503496	504998	1503	Aminopeptidase Y (Arg, Lys, Leu preference) (EC 3.4.11.15)	peg	gi|57116681|ref|NC_000962.2|_503514_504998		aminopeptidase Y (EC:3.4.11.15). Metallo peptidase. MEROPS family M28A	3.4.11.-	CDS	peptidase M20/M25/M40 family protein
-	506561	506902	342	Possible membrane protein	peg	gi|57116681|ref|NC_000962.2|_506902_506561		hypothetical protein		CDS	putative tRANSMEMBRANE PROTEIN
+	505086	506582	1497	Lipoprotein peptidase LpqM	peg	gi|57116681|ref|NC_000962.2|_505140_506582		Predicted metalloprotease		CDS	neutral zinc metallopeptidase family protein
-	507132	507761	630	FIG022825: hypothetical protein	peg	gi|57116681|ref|NC_000962.2|_507761_507132		Predicted hydrolase of the alpha/beta-hydrolase fold		CDS	alpha/beta hydrolase family protein
-	507758	508585	828	Phosphomethylpyrimidine kinase (EC 2.7.4.7)	peg	gi|57116681|ref|NC_000962.2|_508585_507758		phosphomethylpyrimidine kinase	2.7.4.7, 2.7.1.49	CDS	phosphomethylpyrimidine kinase	2.7.4.7	thiD
-	508582	510225	1644	Thiamin biosynthesis protein ThiC	peg	gi|57116681|ref|NC_000962.2|_510225_508582		hydroxymethylpyrimidine synthase		CDS	thiamine biosynthesis protein ThiC		thiC
-	510377	510652	276	FIG00821936: hypothetical protein	peg	gi|57116681|ref|NC_000962.2|_510577_510377		hypothetical protein		CDS	conserved hypothetical protein
-	510702	515321	4620	Metal cation transporting P-type ATPase CtpH	peg	gi|57116681|ref|NC_000962.2|_515321_510702		ATPase, P-type (transporting), HAD superfamily, subfamily IC		CDS	HAD ATPase, P-type, IC family protein	3.6.3.-
-	515373	515834	462	Possible membrane protein	peg	gi|57116681|ref|NC_000962.2|_515834_515373		hypothetical protein		CDS	putative transmembrane protein
-	516017	516892	876	Exodeoxyribonuclease III (EC 3.1.11.2)	peg	gi|57116681|ref|NC_000962.2|_516892_516017		Exodeoxyribonuclease III (EC 3.1.11.2)	3.1.11.2	CDS	exodeoxyribonuclease III	3.1.11.2	xth
-	516895	517803	909	Histone acetyltransferase HPA2 and related acetyltransferases	peg	gi|57116681|ref|NC_000962.2|_517740_516895		hypothetical protein		CDS	putative acetyltransferase
-	517803	518396	594	Peptide deformylase (EC 3.5.1.88)	peg	gi|57116681|ref|NC_000962.2|_518396_517803		peptide deformylase	3.5.1.88	CDS	peptide deformylase	3.5.1.88	def
+	518733	519041	309	FIG00822394: hypothetical protein	peg	gi|57116681|ref|NC_000962.2|_518745_519041		Protein of unknown function (DUF3263).		CDS	conserved hypothetical protein
+	519085	519567	483	Tuberculin related peptide	peg	gi|57116681|ref|NC_000962.2|_519085_519567		LytR cell envelope-related transcriptional attenuator.		CDS	lytR cell envelope-related transcriptional attenuator family protein
+	519600	520322	723	Superoxide dismutase [Cu-Zn] precursor (EC 1.15.1.1)	peg	gi|57116681|ref|NC_000962.2|_519600_520322		Cu/Zn superoxide dismutase	1.15.1.1	CDS	superoxide dismutase [Cu-Zn]	1.15.1.1	sodC
+	520303	521454	1152	Carboxylate-amine ligase	peg	gi|57116681|ref|NC_000962.2|_520303_521454		carboxylate-amine ligase, YbdK family	6.3.-	CDS	carboxylate-amine ligase, YbdK family protein	6.3.-.-
+	521511	522167	657	Uncharacterized protein, similar to the N-terminal domain of Lon protease	peg	gi|57116681|ref|NC_000962.2|_521511_522167		Uncharacterized protein, similar to the N-terminal domain of Lon protease		CDS	ATP-dependent protease La domain protein
-	522347	524533	2187	Cell division protein FtsH (EC 3.4.24.-)	peg	gi|57116681|ref|NC_000962.2|_524533_522347		ATPases of the AAA+ class		CDS	spermatogenesis-associated 5 domain protein		SPATA5
-	524530	525390	861	CDP-diacylglycerol--serine O-phosphatidyltransferase (EC 2.7.8.8)	peg	gi|57116681|ref|NC_000962.2|_525390_524530		CDP-diacylglycerol--serine O-phosphatidyltransferase	2.7.8.8	CDS	CDP-diacylglycerol-serine O-phosphatidyltransferase	2.7.8.8	pssA
-	525387	526082	696	Phosphatidylserine decarboxylase (EC 4.1.1.65)	peg	gi|57116681|ref|NC_000962.2|_526082_525387		phosphatidylserine decarboxylase precursor-related protein	4.1.1.65	CDS	phosphatidylserine decarboxylase family protein
-	526143	527360	1218	Molybdopterin biosynthesis protein MoeA	peg	gi|57116681|ref|NC_000962.2|_527360_526143		molybdopterin molybdochelatase (EC 2.10.1.1)		CDS	molybdenum cofactor synthesis domain protein
-	527379	528314	936	probable oxidoreductase/Short-chain dehydrogenase	peg	gi|57116681|ref|NC_000962.2|_528314_527379		Dehydrogenases with different specificities (related to short-chain alcohol dehydrogenases)		CDS	short chain dehydrogenase family protein
+	528608	530230	1623	Heat shock protein 60 family chaperone GroEL	peg	gi|57116681|ref|NC_000962.2|_528608_530230		chaperonin GroL		CDS	chaperonin GroL		groL
-	530296	530724	429	FIG00825576: hypothetical protein	peg	gi|57116681|ref|NC_000962.2|_530724_530296		hypothetical protein		CDS	conserved hypothetical protein
-	530751	532214	1464	PPE family protein	peg	gi|57116681|ref|NC_000962.2|_532214_530751		PPE-repeat proteins		CDS	PPE family protein
+	532354	532911	558	FIG00820451: hypothetical protein	peg	gi|57116681|ref|NC_000962.2|_532396_532911		Protein of unknown function (DUF664).		CDS	dinB superfamily protein
-	533091	533789	699	FIG111991: hypothetical protein	peg	gi|57116681|ref|NC_000962.2|_533789_533091		Uncharacterized protein conserved in bacteria		CDS	anti-sigma-K factor rskA		rskA
-	533833	534396	564	alternative RNA polymerase sigma factor SigK	peg	gi|57116681|ref|NC_000962.2|_534396_533833		RNA polymerase sigma factor, sigma-70 family		CDS	RNA polymerase sigma factor, sigma-70 family protein
-	534445	535227	783	FIG005069: Hypothetical protein	peg	gi|57116681|ref|NC_000962.2|_535227_534445		Predicted membrane protein		CDS	conserved hypothetical protein
-	535224	536507	1284	Cyclopropane-fatty-acyl-phospholipid synthase (EC 2.1.1.79), plant type	peg	gi|57116681|ref|NC_000962.2|_536507_535224		Cyclopropane fatty acid synthase and related methyltransferases	2.1.1.79	CDS	mycolic acid cyclopropane synthetase family protein
-	536504	537235	732	FIG001571: Hypothetical protein	peg	gi|57116681|ref|NC_000962.2|_537235_536504		Uncharacterized conserved protein		CDS	conserved hypothetical protein
-	537229	538524	1296	COG2907: Amine oxidase, flavin-containing	peg	gi|57116681|ref|NC_000962.2|_538524_537229		Predicted NAD/FAD-binding protein		CDS	flavin containing amine oxidoreductase family protein
-	538588	541491	2904	Transmembrane transport protein MmpL4	peg	gi|57116681|ref|NC_000962.2|_541491_538588		Transport protein		CDS	transport family protein
-	541488	541910	423	membrane protein, MmpS family	peg	gi|57116681|ref|NC_000962.2|_541910_541488		Mycobacterium membrane protein.		CDS	mycobacterium membrane family protein
+	542091	542852	762	Transcriptional regulator, TetR family	peg	gi|57116681|ref|NC_000962.2|_542160_542852		transcriptional regulator, TetR family		CDS	bacterial regulatory s, tetR family protein
+	543174	544730	1557	PPE family protein	peg	gi|57116681|ref|NC_000962.2|_543195_544730		PPE-repeat proteins		CDS	PPE family protein
-	544736	545059	324	FIG00820218: hypothetical protein	peg	gi|57116681|ref|NC_000962.2|_545059_544736		hypothetical protein		CDS	conserved hypothetical protein
-	545188	545418	231	FIG00821186: hypothetical protein	peg	gi|57116681|ref|NC_000962.2|_545319_545188		hypothetical protein		CDS	hypothetical protein
-	545375	545821	447	Possible membrane protein	peg	gi|57116681|ref|NC_000962.2|_545821_545375		Protein of unknown function (DUF2782).		CDS	conserved hypothetical protein
-	545889	546803	915	Enoyl-CoA hydratase (EC 4.2.1.17)	peg	gi|57116681|ref|NC_000962.2|_546803_545889		Enoyl-CoA hydratase/carnithine racemase	4.2.1.17	CDS	enoyl-CoA hydratase/isomerase family protein
-	547586	549616	2031	PROBABLE PEPTIDASE( EC:3.4.- )	peg	gi|57116681|ref|NC_000962.2|_549607_547586		Serine proteases of the peptidase family S9A	3.4.21.26	CDS	prolyl oligopeptidase family protein
+	549675	551198	1524	Aldehyde dehydrogenase (EC 1.2.1.3)	peg	gi|57116681|ref|NC_000962.2|_549675_551198		NAD-dependent aldehyde dehydrogenases	1.2.1.3	CDS	EPTC-inducible aldehyde dehydrogenase	1.2.1.3	thcA
+	551198	551689	492	FIG00821442: hypothetical protein	peg	gi|57116681|ref|NC_000962.2|_551216_551689		Uncharacterized protein conserved in bacteria		CDS	conserved hypothetical protein
+	551710	551988	279	Possible membrane protein	peg	gi|57116681|ref|NC_000962.2|_551710_551988		hypothetical protein		CDS	putative membrane protein
+	551981	552550	570	Possible membrane protein	peg	gi|57116681|ref|NC_000962.2|_552140_552550		hypothetical protein		CDS	putative tRANSMEMBRANE PROTEIN
+	552614	554008	1395	Dihydrolipoamide dehydrogenase (EC 1.8.1.4)	peg	gi|57116681|ref|NC_000962.2|_552614_554008		dihydrolipoamide dehydrogenase (EC 1.8.1.4)	1.8.1.4	CDS	dihydrolipoyl dehydrogenase	1.8.1.4	lpdA
+	554016	554309	294	Possible membrane protein	peg	gi|57116681|ref|NC_000962.2|_554055_554309		hypothetical protein		CDS	putative membrane protein
-	554313	554885	573	FIG00821074: hypothetical protein	peg	gi|57116681|ref|NC_000962.2|_554885_554313		Uncharacterized conserved protein		CDS	carboxymuconolactone decarboxylase family protein
-	554882	556306	1425	"Transcriptional regulator, XRE family"	peg	gi|57116681|ref|NC_000962.2|_556306_554882		Predicted transcriptional regulator		CDS	helix-turn-helix family protein
+	556458	557252	795	Acyl-ACP thioesterase	peg	gi|57116681|ref|NC_000962.2|_556458_557252		Acyl-ACP thioesterase		CDS	thioesterase superfamily protein
+	557527	558813	1287	Isocitrate lyase (EC 4.1.3.1) / Methylisocitrate lyase (EC 4.1.3.30)	peg	gi|57116681|ref|NC_000962.2|_557527_558813		isocitrate lyase	4.1.3.1	CDS	isocitrate lyase	4.1.3.1	aceA
+	558895	559755	861	3-hydroxybutyryl-CoA dehydrogenase (EC 1.1.1.157); 3-hydroxyacyl-CoA dehydrogenase (EC 1.1.1.35)	peg	gi|57116681|ref|NC_000962.2|_558895_559755		3-hydroxyacyl-CoA dehydrogenase (EC 1.1.1.35)	1.1.1.157	CDS	3-hydroxybutyryl-CoA dehydrogenase	1.1.1.157	fadB2
+	559888	560748	861	POSSIBLE MYCOLIC ACID SYNTHASE UMAA1	peg	gi|57116681|ref|NC_000962.2|_559888_560748		Cyclopropane fatty acid synthase and related methyltransferases	2.1.1.79	CDS	cyclopropane mycolic acid synthase 3	2.1.1.79	pcaA
-	560848	561711	864	Mycolic acid synthase (PcaA/UmaA2) (Cyclopropane Synthase)	peg	gi|57116681|ref|NC_000962.2|_561705_560848		Cyclopropane fatty acid synthase and related methyltransferases	2.1.1.79	CDS	cyclopropane mycolic acid synthase 3	2.1.1.79	pcaA
-	561864	562148	285	FIG00823681: hypothetical protein	peg	gi|57116681|ref|NC_000962.2|_562058_561864		hypothetical protein		CDS	conserved hypothetical protein
-	562225	562713	489	FIG00820166: hypothetical protein	peg	gi|57116681|ref|NC_000962.2|_562713_562225		hypothetical protein		CDS	putative prenyltransferase
-	562723	563493	771	"Transcriptional regulator, TetR family"	peg	gi|57116681|ref|NC_000962.2|_563427_562723		transcriptional regulator, TetR family		CDS	bacterial regulatory s, tetR family protein
+	563546	564934	1389	Possible membrane protein	peg	gi|57116681|ref|NC_000962.2|_563546_564934		Predicted membrane protein		CDS	conserved hypothetical protein
+	565021	565443	423	"Transcriptional regulator, XRE family"	peg	gi|57116681|ref|NC_000962.2|_565021_565443		Predicted transcriptional regulators		CDS	helix-turn-helix family protein
+	565797	566396	600	Iron-regulated heparin binding hemagglutinin HbhA (Adhesin)	peg	gi|57116681|ref|NC_000962.2|_565797_566396		hypothetical protein		CDS	putative iron-regulated heparin binding hemagglutinin HbhA
+	566484	566771	288	FIG00820770: hypothetical membrane protein	peg	gi|57116681|ref|NC_000962.2|_566484_566771		Protein of unknown function (DUF2516).		CDS	conserved hypothetical protein
+	566776	567222	447	POSSIBLE CONSERVED SECRETED PROTEIN	peg	gi|57116681|ref|NC_000962.2|_567004_567222		Protein of unknown function (DUF2599).		CDS	conserved hypothetical protein
+	567222	567896	675	Deoxyribose-phosphate aldolase (EC 4.1.2.4)	peg	gi|57116681|ref|NC_000962.2|_567222_567896		deoxyribose-phosphate aldolase	4.1.2.4	CDS	deoxyribose-phosphate aldolase	4.1.2.4	deoC
-	567921	568670	750	Possible membrane protein	peg	gi|57116681|ref|NC_000962.2|_568670_567921		Protein of unknown function (DUF2993).		CDS	conserved hypothetical protein
-	568964	569806	843	Carbon-nitrogen hydrolase	peg	gi|57116681|ref|NC_000962.2|_569806_568964		Predicted amidohydrolase		CDS	carbon-nitrogen hydrolase family protein
-	569817	569978	162	Carbon-nitrogen hydrolase	peg	gi|57116681|ref|NC_000962.2|_569978_569817					conserved hypothetical protein
-	569988	570512	525	FIG00996480: hypothetical protein	peg	gi|57116681|ref|NC_000962.2|_570512_569988		Protein of unknown function (DUF2505).		CDS	conserved hypothetical protein
+	570539	571648	1110	UDP-N-acetylenolpyruvoylglucosamine reductase (EC 1.1.1.158)	peg	gi|57116681|ref|NC_000962.2|_570539_571648		UDP-N-acetylmuramate dehydrogenase (EC 1.1.1.158)	1.1.1.158	CDS	UDP-N-acetylenolpyruvoylglucosamine reductase	1.1.1.158	murB
-	573046	573801	756	Serine 3-dehydrogenase	peg	gi|57116681|ref|NC_000962.2|_573801_573046		Short-chain alcohol dehydrogenase of unknown specificity		CDS	short chain dehydrogenase family protein
+	571710	573065	1356	Possible lipoprotein LprQ	peg	gi|57116681|ref|NC_000962.2|_571827_573065		Uncharacterized protein conserved in bacteria		CDS	L,D-transpeptidase catalytic domain protein
+	573984	575300	1317	Transcriptional regulatory protein	peg	gi|57116681|ref|NC_000962.2|_573984_575300		Transcriptional regulator/sugar kinase		CDS	ROK family protein
+	575348	576790	1443	Glycosyltransferase MshA involved in mycothiol biosynthesis (EC 2.4.1.-)	peg	gi|57116681|ref|NC_000962.2|_575348_576790		UDP-N-acetylglucosamine: 1L-myo-inositol-1-phosphate 1-alpha-D-N-acetylglucosaminyltransferase	2.4.1.250	CDS	D-inositol-3-phosphate glycosyltransferase	2.4.1.250	mshA
+	576787	577338	552	Uncharacterized protein Rv0487/MT0505 clustered with mycothiol biosynthesis gene	peg	gi|57116681|ref|NC_000962.2|_576817_577338		Putative bacterial sensory transduction regulator.		CDS	bacterial sensory transduction regulator family protein
+	577631	578269	639	"Transporter, LysE family"	peg	gi|57116681|ref|NC_000962.2|_577631_578269		L-lysine exporter		CDS	L-lysine exporter family protein		lysE
+	578405	579175	771	Phosphoglycerate mutase (EC 5.4.2.1)	peg	gi|57116681|ref|NC_000962.2|_578405_579175		phosphoglycerate mutase (EC 5.4.2.1)	5.4.2.1	CDS	phosphoglycerate mutase 1 family protein
+	579349	580581	1233	Phosphate regulon sensor protein PhoR (SphS) (EC 2.7.13.3); Sensor-like histidine kinase senX3 (EC 2.7.13.3)	peg	gi|57116681|ref|NC_000962.2|_579349_580581		Signal transduction histidine kinase	2.7.13.3	CDS	signal-transduction histidine kinase senX3	2.7.13.3	senX3
-	581489	583378	1890	GMC-type oxidoreductase	peg	gi|57116681|ref|NC_000962.2|_583378_581489		Choline dehydrogenase and related flavoproteins		CDS	FAD binding domain protein
+	580800	581492	693	Phosphate regulon transcriptional regulatory protein PhoB (SphR); Sensory transduction protein regX3	peg	gi|57116681|ref|NC_000962.2|_580800_581492		Response regulators consisting of a CheY-like receiver domain and a winged-helix DNA-binding domain		CDS	sensory transduction protein regX3		regX3
-	583375	583704	330	FIG00823091: hypothetical protein	peg	gi|57116681|ref|NC_000962.2|_583704_583375		hypothetical protein		CDS	conserved hypothetical protein
-	583701	584651	951	FIG00824158: hypothetical protein	peg	gi|57116681|ref|NC_000962.2|_584651_583701		hypothetical protein		CDS	conserved hypothetical protein
+	584707	585423	717	Lactate-responsive regulator LldR in Enterobacteria, GntR family	peg	gi|57116681|ref|NC_000962.2|_584707_585423		transcriptional regulator, GntR family		CDS	bacterial regulatory s, gntR family protein
-	585424	586194	771	FIG00820527: hypothetical protein	peg	gi|57116681|ref|NC_000962.2|_586194_585424		hypothetical protein		CDS	conserved hypothetical protein
+	586346	587380	1035	Exopolyphosphatase (EC 3.6.1.11)	peg	gi|57116681|ref|NC_000962.2|_586358_587380		Exopolyphosphatase	3.6.1.11, 3.6.1.40	CDS	ppx/GppA phosphatase family protein
+	587377	588309	933	Possible membrane protein	peg	gi|57116681|ref|NC_000962.2|_587377_588309		hypothetical protein		CDS	conserved hypothetical protein
+	588325	589167	843	"AP endonuclease, family protein 2"	peg	gi|57116681|ref|NC_000962.2|_588364_589167		Sugar phosphate isomerases/epimerases		CDS	xylose isomerase-like TIM barrel family protein
+	589183	590058	876	TesB-like acyl-CoA thioesterase 3	peg	gi|57116681|ref|NC_000962.2|_589183_590058		Uncharacterized protein, possibly involved in aromatic compounds catabolism		CDS	thioesterase-like superfamily protein
+	590083	590970	888	Pyrroline-5-carboxylate reductase (EC 1.5.1.2)	peg	gi|57116681|ref|NC_000962.2|_590083_590970		pyrroline-5-carboxylate reductase (EC 1.5.1.2)	1.5.1.2	CDS	pyrroline-5-carboxylate reductase	1.5.1.2	proC
+	591111	591347	237	"DNA binding domain protein, excisionase family"	peg	gi|57116681|ref|NC_000962.2|_591111_591347		DNA binding domain, excisionase family		CDS	DNA binding , excisionase family domain protein
+	591654	592784	1131	UDP-glucose 4-epimerase (EC 5.1.3.2)	peg	gi|57116681|ref|NC_000962.2|_591654_592784		Nucleoside-diphosphate-sugar epimerases	5.1.3.2	CDS	NAD dependent epimerase/dehydratase family protein
+	592791	593867	1077	Phospholipid/glycerol acyltransferase	peg	gi|57116681|ref|NC_000962.2|_592791_593867		1-acyl-sn-glycerol-3-phosphate acyltransferase		CDS	acyltransferase family protein
-	593871	594779	909	Cyclopropane-fatty-acyl-phospholipid synthase 2, CmaA2 (EC 2.1.1.79)	peg	gi|57116681|ref|NC_000962.2|_594779_593871		Cyclopropane fatty acid synthase and related methyltransferases	2.1.1.79	CDS	cyclopropane mycolic acid synthase 2	2.1.1.79	cmaA2
-	594802	595302	501	(3R)-hydroxyacyl-ACP dehydratase subunit HadA	peg	gi|57116681|ref|NC_000962.2|_595302_594802		Acyl dehydratase		CDS	maoC like domain protein
-	595464	596390	927	Phosphoserine phosphatase (EC 3.1.3.3)	peg	gi|57116681|ref|NC_000962.2|_596390_595464		HAD-superfamily subfamily IB hydrolase, TIGR01490		CDS	HAD phosphoserine phosphatase-like hydrolase, IB family protein
+	596765	597202	438	membrane protein, MmpS family	peg	gi|57116681|ref|NC_000962.2|_596786_597202		Mycobacterium membrane protein.		CDS	mycobacterium membrane family protein
+	597199	600105	2907	Putative membrane protein	peg	gi|57116681|ref|NC_000962.2|_597199_600105		Transport protein		CDS	transport family protein
+	600113	600391	279	FIG00822170: hypothetical protein	peg	gi|57116681|ref|NC_000962.2|_600113_600391		Glutaredoxin-like domain (DUF836).		CDS	conserved hypothetical protein
+	600441	601847	1407	Glutamyl-tRNA reductase (EC 1.2.1.70)	peg	gi|57116681|ref|NC_000962.2|_600441_601847		glutamyl-tRNA reductase (EC 1.2.1.70)	1.2.1.70	CDS	glutamyl-tRNA reductase	1.2.1.70	hemA
+	601857	602786	930	Porphobilinogen deaminase (EC 2.5.1.61)	peg	gi|57116681|ref|NC_000962.2|_601857_602786		hydroxymethylbilane synthase (EC 2.5.1.61)	2.5.1.61	CDS	porphobilinogen deaminase	2.5.1.61	hemC
+	602810	604516	1707	Uroporphyrinogen-III methyltransferase (EC 2.1.1.107) / Uroporphyrinogen-III synthase (EC 4.2.1.75)	peg	gi|57116681|ref|NC_000962.2|_602810_604516		uroporphyrinogen-III synthase (EC 4.2.1.75)/uroporphyrinogen-III C-methyltransferase (EC 2.1.1.107)	2.1.1.107, 4.2.1.75	CDS	uroporphyrinogen-III synthase HemD family protein
+	604602	605591	990	Porphobilinogen synthase (EC 4.2.1.24)	peg	gi|57116681|ref|NC_000962.2|_604701_605591		porphobilinogen synthase (EC 4.2.1.24)	4.2.1.24	CDS	delta-aminolevulinic acid dehydratase family protein
+	605604	606152	549	Transmembrane transport protein MmpL2	peg	gi|57116681|ref|NC_000962.2|_605604_606152		hypothetical protein		CDS	putative transmembrane protein
+	606149	606448	300	Possible membrane protein	peg	gi|57116681|ref|NC_000962.2|_606149_606448		hypothetical protein		CDS	putative transmembrane protein
-	608059	608535	477	Anti-sigma F factor antagonist (spoIIAA-2); Anti-sigma B factor antagonist RsbV	peg	gi|57116681|ref|NC_000962.2|_608415_608059		Anti-anti-sigma regulatory factor (antagonist of anti-sigma factor)		CDS	STAS domain protein
+	606527	608062	1536	13E12 repeat family protein	peg	gi|57116681|ref|NC_000962.2|_606527_608062		Domain of unknown function (DUF222).		CDS	conserved hypothetical protein
+	608824	610056	1233	Membrane acyltransferase	peg	gi|57116681|ref|NC_000962.2|_608824_610056		Predicted acyltransferases		CDS	acyltransferase family protein
+	610188	610883	696	Possible membrane protein	peg	gi|57116681|ref|NC_000962.2|_610188_610883		Lysophospholipase L1 and related esterases		CDS	GDSL-like Lipase/Acylhydrolase family protein
-	611172	612074	903	Possible membrane protein	peg	gi|57116681|ref|NC_000962.2|_612074_611172		Enterochelin esterase and related enzymes		CDS	esterase family protein
+	612255	612605	351	Similar to methyltransferase domain of sarcosine-dimethylglycine methyltransferase	peg	gi|57116681|ref|NC_000962.2|_612255_612605		Methylase involved in ubiquinone/menaquinone biosynthesis		CDS	methyltransferase domain protein
+	612598	612903	306	POSSIBLE METHYLTRANSFERASE/METHYLASE (FRAGMENT)	peg	gi|57116681|ref|NC_000962.2|_612598_612903		hypothetical protein		CDS	glycine-sarcosine methyltransferase domain protein
-	614326	614721	396	FIG00820204: hypothetical protein	peg	gi|57116681|ref|NC_000962.2|_614721_614326		deazaflavin-dependent nitroreductase family protein		CDS	deazaflavin-dependent oxidoreductase, nitroreductase family protein
+	613038	614342	1305	Aromatic amino acid transport protein AroP	peg	gi|57116681|ref|NC_000962.2|_613038_614342		gamma-aminobutyrate:proton symporter, AAT family (TC 2.A.3.1.5)		CDS	amino acid permease family protein
+	614835	616223	1389	Glutamate-1-semialdehyde aminotransferase (EC 5.4.3.8)	peg	gi|57116681|ref|NC_000962.2|_614835_616223		glutamate-1-semialdehyde 2,1-aminomutase (EC 5.4.3.8)	5.4.3.8	CDS	glutamate-1-semialdehyde-2,1-aminomutase	5.4.3.8	hemL
+	616223	616831	609	Hypothetical, related to broad specificity phosphatases COG0406	peg	gi|57116681|ref|NC_000962.2|_616223_616831		Fructose-2,6-bisphosphatase		CDS	conserved hypothetical protein
+	616879	617496	618	Thiol:disulfide oxidoreductase related to ResA	peg	gi|57116681|ref|NC_000962.2|_616879_617496		Thiol-disulfide isomerase and thioredoxins		CDS	secreted thiol-disulfide isomerase/thioredoxin
+	617493	618272	780	Cytochrome c-type biogenesis protein CcdA (DsbD analog)	peg	gi|57116681|ref|NC_000962.2|_617493_618272		Cytochrome c biogenesis protein		CDS	cytochrome C biogenesis transmembrane region family protein
+	618269	619894	1626	Ccs1/ResB-related putative cytochrome C-type biogenesis protein	peg	gi|57116681|ref|NC_000962.2|_618269_619894		ResB protein required for cytochrome c biosynthesis		CDS	resB-like family protein
+	619891	620865	975	Cytochrome c-type biogenesis protein CcsA/ResC	peg	gi|57116681|ref|NC_000962.2|_619891_620865		cytochrome c-type biogenesis protein CcsB		CDS	cytochrome c-type biogenesis protein CcsB		ccsB
-	622121	622282	162	FIG00822430: hypothetical protein	peg	gi|57116681|ref|NC_000962.2|_622282_622121		hypothetical protein		CDS	conserved hypothetical protein
+	620913	622124	1212	RD1 region associated protein Rv3876	peg	gi|57116681|ref|NC_000962.2|_620937_622124		ATPases involved in chromosome partitioning		CDS	cobQ/CobB/MinD/ParA nucleotide binding domain protein
+	622329	622646	318	Possible membrane protein	peg	gi|57116681|ref|NC_000962.2|_622329_622646		Protein of unknown function (DUF4229).		CDS	conserved hypothetical protein
-	624473	625480	1008				3-oxoacyl-[acyl-carrier-protein] synthase III (EC 2.3.1.41)	2.3.1.-	CDS
+	622793	624577	1785	PE-PGRS family protein	peg	gi|57116681|ref|NC_000962.2|_622793_624577		PE family.		CDS	PE family protein
-	625562	626440	879	1,4-dihydroxy-2-naphthoate octaprenyltransferase (EC 2.5.1.74)	peg	gi|57116681|ref|NC_000962.2|_626440_625562		1,4-dihydroxy-2-naphthoate prenyltransferase (EC 2.5.1.74)	2.5.1.74, 2.5.1.-	CDS	1,4-dihydroxy-2-naphthoate octaprenyltransferase	2.5.1.74	menA
+	626457	627251	795	5'-methylthioadenosine phosphorylase (EC 2.4.2.28)	peg	gi|57116681|ref|NC_000962.2|_626475_627251		methylthioadenosine phosphorylase (EC 2.4.2.28)	2.4.2.28	CDS	methylthioadenosine phosphorylase	2.4.2.28	mtnP
+	627248	628288	1041	UDP-glucose 4-epimerase (EC 5.1.3.2)	peg	gi|57116681|ref|NC_000962.2|_627254_628288		Nucleoside-diphosphate-sugar epimerases	5.1.3.2	CDS	polysaccharide biosynthesis family protein
-	628298	629731	1434	Possible membrane protein	peg	gi|57116681|ref|NC_000962.2|_629731_628298		hypothetical protein		CDS	putative membrane protein
+	630040	631686	1647	Possible membrane protein	peg	gi|57116681|ref|NC_000962.2|_630040_631686		hypothetical protein		CDS	putative conserved membrane protein
+	631719	632375	657	PROBABLE DOLICHYL-PHOSPHATE SUGAR SYNTHASE (DOLICHOL-PHOSPHATE SUGAR SYNTHETASE) (DOLICHOL-PHOSPHATE SUGAR TRANSFERASE) (SUGAR PHOSPHORYLDOLICHOL SYNTHASE)( EC:2.4.1.- )	peg	gi|57116681|ref|NC_000962.2|_631719_632375		Glycosyltransferases involved in cell wall biogenesis		CDS	glycosyl transferase 2 family protein
+	632372	633034	663	FIG00821404: hypothetical protein	peg	gi|57116681|ref|NC_000962.2|_632372_633034		Uncharacterized protein conserved in bacteria		CDS	conserved hypothetical protein
-	633055	634404	1350	Putative ESX-1 secretion system component Rv3877	peg	gi|57116681|ref|NC_000962.2|_634380_633055		hypothetical protein		CDS	putative membrane protein
-	634416	635504	1089	O-succinylbenzoic acid--CoA ligase (EC 6.2.1.26)	peg	gi|57116681|ref|NC_000962.2|_635504_634416		Acyl-CoA synthetases (AMP-forming)/AMP-acid ligases II	6.2.1.26	CDS	AMP-binding enzyme family protein
-	635573	635875	303	FIG00995255: hypothetical protein	peg	gi|57116681|ref|NC_000962.2|_635875_635573		Protein of unknown function (DUF3349).		CDS	conserved hypothetical protein
-	635935	636213	279	Possible membrane protein	peg	gi|57116681|ref|NC_000962.2|_636213_635935		hypothetical protein		CDS	conserved hypothetical protein
-	636210	637463	1254	Probable low-affinity inorganic phosphate transporter	peg	gi|57116681|ref|NC_000962.2|_637463_636210		Phosphate/sulphate permeases		CDS	phosphate transporter family protein
-	637583	637969	387	FIG020377: hypothetical protein	peg	gi|57116681|ref|NC_000962.2|_637969_637583		Predicted enzyme related to lactoylglutathione lyase		CDS	glyoxalase/Bleomycin resistance /Dioxygenase superfamily protein
-	638032	638916	885	"Oxidoreductase, short-chain dehydrogenase/reductase family"	peg	gi|57116681|ref|NC_000962.2|_638916_638032		Short-chain dehydrogenases of various substrate specificities		CDS	fatty acyl-CoA reductase	1.2.1.n2	acr1
-	639012	639914	903	Naphthoate synthase (EC 4.1.3.36)	peg	gi|57116681|ref|NC_000962.2|_639875_639012		1,4-Dihydroxy-2-naphthoyl-CoA synthase (EC 4.1.3.36)	4.1.3.36	CDS	naphthoate synthase	4.1.3.36	menB
-	640228	640641	414	Toxin 1, PIN domain	peg	gi|57116681|ref|NC_000962.2|_640608_640228		Predicted nucleic acid-binding protein, contains PIN domain		CDS	putative ribonuclease VapC3
-	640638	640856	219	Antitoxin 1a	peg	gi|57116681|ref|NC_000962.2|_640856_640638		Post-segregation antitoxin (ccd killing mechanism protein) encoded by the F plasmid		CDS	antitoxin VapB3		vapB3
+	640888	641043	156	FIG00821203: hypothetical protein	peg	gi|57116681|ref|NC_000962.2|_640888_641043					putative predicted protein
-	641096	642712	1617	Long-chain-fatty-acid--CoA ligase (EC 6.2.1.3)	peg	gi|57116681|ref|NC_000962.2|_642712_641096		Acyl-CoA synthetases (AMP-forming)/AMP-acid ligases II	6.2.1.-	CDS	AMP-binding enzyme family protein
+	642880	644493	1614	Amidohydrolase family protein	peg	gi|57116681|ref|NC_000962.2|_642880_644493		Predicted metal-dependent hydrolase with the TIM-barrel fold		CDS	amidohydrolase family protein
+	644490	645470	981	O-succinylbenzoate synthase (EC 4.2.1.113)	peg	gi|57116681|ref|NC_000962.2|_644499_645470		L-alanine-DL-glutamate epimerase and related enzymes of enolase superfamily	4.2.1.113	CDS	mandelate racemase / muconate lactonizing enzyme, C-terminal domain protein
+	645467	646255	789	2-succinyl-6-hydroxy-2,4-cyclohexadiene-1-carboxylate synthase (EC 4.2.99.20)	peg	gi|57116681|ref|NC_000962.2|_645467_646255		Predicted hydrolases or acyltransferases (alpha/beta hydrolase superfamily)	1.11.1.-	CDS	alpha/beta hydrolase fold family protein
+	646298	647962	1665	2-succinyl-5-enolpyruvyl-6-hydroxy-3-cyclohexene-1-carboxylic-acid synthase (EC 2.2.1.9)	peg	gi|57116681|ref|NC_000962.2|_646298_647962		2-succinyl-5-enolpyruvyl-6-hydroxy-3-cyclohexene-1-carboxylate synthase (EC 2.2.1.9)	2.2.1.9	CDS	2-succinyl-5-enolpyruvyl-6-hydroxy-3-cyclohexene-1-carboxylic-acid synthase	2.2.1.9	menD
+	647959	648474	516	Possible membrane protein	peg	gi|57116681|ref|NC_000962.2|_647959_648474		hypothetical protein		CDS	putative cONSERVED TRANSMEMBRANE PROTEIN
+	648446	649672	1227	Glycosyltransferase	peg	gi|57116681|ref|NC_000962.2|_648545_649672		Glycosyltransferase	2.4.1.-	CDS	GDP-mannose-dependent alpha-mannosyltransferase	2.4.1.-	mgtA
+	649689	650393	705	ubiquinone/menaquinone biosynthesis methyltransferase	peg	gi|57116681|ref|NC_000962.2|_649689_650393		2-octaprenyl-6-methoxy-1,4-benzoquinone methylase (EC 2.1.1.-)/demethylmenaquinone methyltransferase (EC 2.1.1.163)	2.1.1.163, 2.1.1.201	CDS	ubiquinone/menaquinone biosynthesis methyltransferase family protein	2.1.1.-
-	650407	650745	339	POSSIBLE CONSERVED SECRETED PROTEIN	peg	gi|57116681|ref|NC_000962.2|_650745_650407		Protein of unknown function (DUF732).		CDS	conserved hypothetical protein
-	650779	651504	726	Possible benzoquinone methyltransferase	peg	gi|57116681|ref|NC_000962.2|_651495_650779		Methyltransferase domain.		CDS	methyltransferase domain protein
-	651529	652755	1227	Possible oxidoreductase (EC 1.-.-.-)	peg	gi|57116681|ref|NC_000962.2|_652749_651529		geranylgeranyl reductase family		CDS	geranylgeranyl reductase family protein	1.3.1.-
+	652771	653778	1008	Octaprenyl diphosphate synthase (EC 2.5.1.90) / Dimethylallyltransferase (EC 2.5.1.1) / (2E,6E)-farnesyl diphosphate synthase (EC 2.5.1.10) / Geranylgeranyl diphosphate synthase (EC 2.5.1.29)	peg	gi|57116681|ref|NC_000962.2|_652771_653778		Geranylgeranyl pyrophosphate synthase	2.5.1.30	CDS	geranylgeranyl pyrophosphate synthase	2.5.1.-	ispB
+	653879	654739	861	Probable protease htpX homolog (EC 3.4.24.-)	peg	gi|57116681|ref|NC_000962.2|_653879_654739		Heat shock protein. Metallo peptidase. MEROPS family M48B	3.4.24.-	CDS	peptidase M48 family protein
-	654924	655979	1056	Glycerol-3-phosphate dehydrogenase [NAD(P)+] (EC 1.1.1.94)	peg	gi|57116681|ref|NC_000962.2|_655979_654924		Glycerol-3-phosphate dehydrogenase	1.1.1.94	CDS	NAD-dependent glycerol-3-phosphate dehydrogenase family protein
-	656010	657470	1461	Cyclohexanone monooxygenase (EC 1.14.13.22)	peg	gi|57116681|ref|NC_000962.2|_657470_656010		Predicted flavoprotein involved in K+ transport		CDS	FAD-containing monooxygenase EthA	1.14.13.-	ethA
-	657548	658039	492	FIG001943: hypothetical protein YajQ	peg	gi|57116681|ref|NC_000962.2|_658039_657548		Uncharacterized protein conserved in bacteria		CDS	conserved hypothetical protein
+	658318	659340	1023	O-methyltransferase	peg	gi|57116681|ref|NC_000962.2|_658321_659340		Methylase involved in ubiquinone/menaquinone biosynthesis		CDS	O-methyltransferase family protein
+	659450	660868	1419	Cytochrome P450 135B1	peg	gi|57116681|ref|NC_000962.2|_659450_660868		Cytochrome P450		CDS	cytochrome P450 family protein
+	661003	661269	267	FIG00820469: hypothetical protein	peg	gi|57116681|ref|NC_000962.2|_661003_661269		Domain of unknown function (DUF1918).		CDS	conserved hypothetical protein
+	661295	663373	2079	Ribonucleotide reductase of class II (coenzyme B12-dependent) (EC 1.17.4.1)	peg	gi|57116681|ref|NC_000962.2|_661295_663373		ribonucleoside-diphosphate reductase class II (EC 1.17.4.-)	1.17.4.1	CDS	ribonucleoside-diphosphate reductase, alpha subunit	1.17.4.1
-	663487	664818	1332	Phosphoribosyl transferase domain protein	peg	gi|57116681|ref|NC_000962.2|_664818_663487		Predicted phosphoribosyltransferases		CDS	dienelactone hydrolase domain protein
-	665042	665383	342	FIG00822603: hypothetical protein	peg	gi|57116681|ref|NC_000962.2|_665260_665042		hypothetical protein		CDS	conserved hypothetical protein
-	665434	665601	168	FIG00820669: hypothetical protein	peg	gi|57116681|ref|NC_000962.2|_665601_665434		hypothetical protein		CDS	conserved hypothetical protein
-	665851	667242	1392	Nicotinate phosphoribosyltransferase (EC 2.4.2.11)	peg	gi|57116681|ref|NC_000962.2|_667242_665851		putative nicotinate phosphoribosyltransferase	2.4.2.11	CDS	nicotinate phosphoribosyltransferase family protein
-	667252	668394	1143	Capsule biosynthesis protein CapA	peg	gi|57116681|ref|NC_000962.2|_668394_667252		Putative enzyme of poly-gamma-glutamate biosynthesis (capsule formation)		CDS	bacterial capsule synthesis PGA_cap family protein
-	668579	669745	1167	Oxidoreductase	peg	gi|57116681|ref|NC_000962.2|_669745_668579		2-polyprenyl-6-methoxyphenol hydroxylase and related FAD-dependent oxidoreductases		CDS	FAD binding domain protein
+	669839	671152	1314	Transcriptional regulator, ArsR family	peg	gi|57116681|ref|NC_000962.2|_669839_671152		transcriptional regulator, ArsR family		CDS	conserved hypothetical protein
+	671160	671951	792	27 kDa antigen Cfp30B	peg	gi|57116681|ref|NC_000962.2|_671160_671951		Predicted enzyme related to lactoylglutathione lyase		CDS	27 kDa antigen Cfp30B		cfp30B
-	671996	675916	3921	PE-PGRS FAMILY PROTEIN	peg	gi|57116681|ref|NC_000962.2|_675916_671996		PE family.		CDS	PE family protein
+	676238	676996	759	FIG00825218: hypothetical protein	peg	gi|57116681|ref|NC_000962.2|_676238_676996		Uncharacterized conserved protein		CDS	ub domain fused to Mut7-C family protein
-	677125	677703	579	FIG030357: hypothetical protein	peg	gi|57116681|ref|NC_000962.2|_677691_677125		hypothetical protein		CDS	conserved hypothetical protein
+	677710	677925	216	FIG00820371: hypothetical protein	peg	gi|57116681|ref|NC_000962.2|_677710_677925		Ribbon-helix-helix protein, copG family.		CDS	antitoxin VapB26		vapB26
+	677922	678329	408	FIG00821513: hypothetical protein	peg	gi|57116681|ref|NC_000962.2|_677922_678329		Predicted nucleic acid-binding protein, contains PIN domain		CDS	putative ribonuclease VapC26
-	678389	679075	687	Lipoprotein LpqN	peg	gi|57116681|ref|NC_000962.2|_679075_678389		Probable lipoprotein LpqN.		CDS	putative lipoLpqN family protein
+	678926	679127	202							hypothetical protein
+	679229	681862	2634	Alpha-1,2-mannosidase	peg	gi|57116681|ref|NC_000962.2|_679229_681862		alpha-1,2-mannosidase, putative		CDS	alpha-1,2-mannosidase family protein
-	681885	684272	2388	Possible membrane protein	peg	gi|57116681|ref|NC_000962.2|_684272_681885		Predicted integral membrane protein		CDS	TIGR00374 family protein
+	684410	685132	723	Transcriptional regulator, GntR family	peg	gi|57116681|ref|NC_000962.2|_684410_685132		transcriptional regulator, GntR family		CDS	iron dependent repressor, N-terminal DNA binding domain protein
+	685129	685926	798	Conserved hypothetical integral membrane protein YrbE1A	peg	gi|57116681|ref|NC_000962.2|_685129_685926		ABC-type transport system involved in resistance to organic solvents, permease component		CDS	permease family protein
+	685928	686815	888	Conserved hypothetical integral membrane protein YrbE1B	peg	gi|57116681|ref|NC_000962.2|_685928_686815		ABC-type transport system involved in resistance to organic solvents, permease component		CDS	permease family protein
+	686821	688035	1215	MCE-family protein Mce1A	peg	gi|57116681|ref|NC_000962.2|_686821_688035		virulence factor Mce family protein		CDS	mce related family protein
+	688032	688859	828	MCE-family protein Mce1B	peg	gi|57116681|ref|NC_000962.2|_688032_688859		virulence factor Mce family protein		CDS	mce related family protein
+	688808	689062	255	MCE-family protein Mce1B	peg	gi|57116681|ref|NC_000962.2|_688883_689062		hypothetical protein		CDS	MCE-family Mce1B domain protein		mce1B
+	689059	690504	1446	MCE-family protein Mce1C	peg	gi|57116681|ref|NC_000962.2|_689059_690504		virulence factor Mce family protein		CDS	mce related family protein
+	690501	692027	1527	MCE-family protein Mce1D	peg	gi|57116681|ref|NC_000962.2|_690501_692027		virulence factor Mce family protein		CDS	mce related family protein
+	692036	693232	1197	MCE-family lipoprotein LprK (MCE-family lipoprotein Mce1e)	peg	gi|57116681|ref|NC_000962.2|_692114_693232		virulence factor Mce family protein		CDS	mce related family protein
+	693192	694787	1596	MCE-family protein Mce1F	peg	gi|57116681|ref|NC_000962.2|_693192_694787		virulence factor Mce family protein		CDS	mce related family protein
-	694839	695234	396	FIG00822047: hypothetical protein	peg	gi|57116681|ref|NC_000962.2|_695231_694839		Predicted nucleic acid-binding protein, contains PIN domain		CDS	putative ribonuclease VapC4
-	695228	695485	258	FIG044579: hypothetical protein	peg	gi|57116681|ref|NC_000962.2|_695485_695228		prevent-host-death family protein		CDS	antitoxin VapB4		vapB4
-	695668	696903	1236	ATPase	peg	gi|57116681|ref|NC_000962.2|_696903_695668		Predicted ATPase (AAA+ superfamily)		CDS	conserved hypothetical protein
-	697154	697567	414	Toxin 1, PIN domain	peg	gi|57116681|ref|NC_000962.2|_697567_697154		PIN domain.		CDS	putative ribonuclease VapC27
+	697020	697193	174	FIG00822992: hypothetical protein	peg	gi|57116681|ref|NC_000962.2|_697020_697193		hypothetical protein		CDS	conserved hypothetical protein
-	697564	697800	237	FIG00820380: hypothetical protein	peg	gi|57116681|ref|NC_000962.2|_697800_697564		looped-hinge helix DNA binding domain, AbrB family		CDS	antitoxin VapB27		vapB27
-	697904	698410	507	PROBABLE TWO COMPONENT SENSOR KINASE [SECOND PART]	peg	gi|57116681|ref|NC_000962.2|_698410_697904		Histidine kinase-, DNA gyrase B-, and HSP90-like ATPase.		CDS	sensor histidine kinase component HK1	2.7.13.3
-	698524	699054	531	Integral membrane sensor signal transduction histidine kinase	peg	gi|57116681|ref|NC_000962.2|_699054_698524		His Kinase A (phospho-acceptor) domain./HAMP domain.	2.7.13.3	CDS	sensor histidine kinase component HK2	2.7.13.3
-	699038	699742	705	Two component DNA binding Transcriptional regulatory protein TcrA	peg	gi|57116681|ref|NC_000962.2|_699742_699038		Response regulators consisting of a CheY-like receiver domain and a winged-helix DNA-binding domain		CDS	transcriptional regulatory protein tcrA		tcrA
+	699856	700167	312	POSSIBLE EXPORTED PROTEIN	peg	gi|57116681|ref|NC_000962.2|_699856_700167		hypothetical protein		CDS	peptidase propeptide and YPEB domain protein
+	700263	701189	927	PROBABLE CONSERVED LIPOPROTEIN LPQO	peg	gi|57116681|ref|NC_000962.2|_700263_701189		Domain of Unknown Function (DUF1259).		CDS	conserved hypothetical protein
+	701430	702014	585	Resolvase	peg	gi|57116681|ref|NC_000962.2|_701430_702014		Predicted site-specific integrase-resolvase		CDS	resolvase, N terminal domain protein
+	702016	702759	744	Transposase	peg	gi|57116681|ref|NC_000962.2|_702016_702759		Transposase and inactivated derivatives		CDS	putative transposase family protein
+	702729	703199	471	FIG00822227: hypothetical protein	peg	gi|57116681|ref|NC_000962.2|_702729_703199		hypothetical protein		CDS	conserved hypothetical protein
+	703244	703489	246	FIG036639: hypothetical protein	peg	gi|57116681|ref|NC_000962.2|_703244_703489		Uncharacterized protein conserved in bacteria		CDS	antitoxin VapB28		vapB28
+	703486	703887	402	FIG00821655: hypothetical protein	peg	gi|57116681|ref|NC_000962.2|_703486_703887		Uncharacterized protein conserved in bacteria		CDS	putative ribonuclease VapC28
+	703985	704212	228	FIG00821340: hypothetical protein	peg	gi|57116681|ref|NC_000962.2|_703985_704212					conserved hypothetical protein
-	704475	704672	198	FIG00822720: hypothetical protein	peg	gi|57116681|ref|NC_000962.2|_704672_704475		hypothetical protein		CDS	hypothetical protein
-	704752	705909	1158	FIG00821968: hypothetical protein	peg	gi|57116681|ref|NC_000962.2|_705909_704752		hypothetical protein		CDS	conserved hypothetical protein
-	705961	706182	222	hypothetical protein	peg	gi|57116681|ref|NC_000962.2|_706182_705961		hypothetical protein		CDS	hypothetical protein
+	706381	706929	549	FIG00820918: hypothetical protein	peg	gi|57116681|ref|NC_000962.2|_706381_706929		hypothetical protein		CDS	conserved hypothetical protein
-	706948	709515	2568	hypothetical protein	peg	gi|57116681|ref|NC_000962.2|_709515_706948		SEC-C motif.		CDS	SEC-C motif family protein
+	709599	710348	750	Possible membrane protein	peg	gi|57116681|ref|NC_000962.2|_709599_710348		hypothetical protein		CDS	conserved hypothetical protein
+	710348	710587	240	Possible membrane protein	peg	gi|57116681|ref|NC_000962.2|_710348_710587		hypothetical protein		CDS	putative membrane protein
+	710782	711009	228	FIG00820212: hypothetical protein	peg	gi|57116681|ref|NC_000962.2|_710782_711009		hypothetical protein		CDS	putative antitoxin VapB29
+	711006	711407	402	FIG037359: hypothetical protein	peg	gi|57116681|ref|NC_000962.2|_711006_711407		Predicted nucleic acid-binding protein, contains PIN domain		CDS	mycobacterium tuberculosis PIN domain protein
+	711536	712231	696	Galactose-1-phosphate uridylyltransferase (EC 2.7.7.10)	peg	gi|57116681|ref|NC_000962.2|_711536_712231		Galactose-1-phosphate uridylyltransferase	2.7.7.12	CDS	galactose-1-phosphate uridyl transferase, N-terminal domain protein
+	712249	712719	471	Galactose-1-phosphate uridylyltransferase (EC 2.7.7.10)	peg	gi|57116681|ref|NC_000962.2|_712249_712719		Galactose-1-phosphate uridylyltransferase	2.7.7.12	CDS	galactose-1-phosphate uridyl transferase, C-terminal domain protein
+	712716	713807	1092	Galactokinase (EC 2.7.1.6)	peg	gi|57116681|ref|NC_000962.2|_712716_713807		galactokinase (EC 2.7.1.6)	2.7.1.6	CDS	galactokinase	2.7.1.6	galK
+	714202	715266	1065	Possible membrane protein	peg	gi|57116681|ref|NC_000962.2|_714451_715266		hypothetical protein		CDS	putative membrane protein
+	715370	716317	948	Possible membrane protein	peg	gi|57116681|ref|NC_000962.2|_715370_716317		Protein of unknown function (DUF732).		CDS	conserved hypothetical protein
+	716410	716664	255	FIG00821357: hypothetical protein	peg	gi|57116681|ref|NC_000962.2|_716410_716664		Uncharacterized protein conserved in bacteria		CDS	antitoxin VapB30		vapB30
+	716664	717059	396	FIG00825799: hypothetical protein	peg	gi|57116681|ref|NC_000962.2|_716664_717059		Uncharacterized protein conserved in bacteria		CDS	putative ribonuclease VapC30
-	717153	717893	741	Possible membrane protein	peg	gi|57116681|ref|NC_000962.2|_717893_717153		Uncharacterized conserved protein		CDS	conserved hypothetical protein
+	718025	718285	261	FIG00822638: hypothetical protein	peg	gi|57116681|ref|NC_000962.2|_718034_718285		prevent-host-death family protein		CDS	putative antitoxin VapB5
+	718282	718689	408	FIG00821685: hypothetical protein	peg	gi|57116681|ref|NC_000962.2|_718282_718689		Predicted nucleic acid-binding protein, contains PIN domain		CDS	ribonuclease VapC5	3.1.-.-	vapC5
-	718761	719912	1152	FIG00822946: hypothetical protein	peg	gi|57116681|ref|NC_000962.2|_719912_718761		Uncharacterized protein conserved in bacteria		CDS	FIST N domain protein
-	720005	721732	1728	Exodeoxyribonuclease V alpha chain (EC 3.1.11.5)	peg	gi|57116681|ref|NC_000962.2|_721732_720005		DNA helicase/exodeoxyribonuclease V, alpha subunit (EC 3.1.11.5)	3.1.11.5	CDS	exodeoxyribonuclease V, alpha subunit	3.1.11.5	recD
-	721729	725013	3285	Exodeoxyribonuclease V beta chain (EC 3.1.11.5)	peg	gi|57116681|ref|NC_000962.2|_725013_721729		DNA helicase/exodeoxyribonuclease V, beta subunit (EC 3.1.11.5)	3.1.11.5	CDS	exodeoxyribonuclease V, beta subunit	3.1.11.5	recB
-	725013	728306	3294	Exodeoxyribonuclease V gamma chain (EC 3.1.11.5)	peg	gi|57116681|ref|NC_000962.2|_728306_725013		DNA helicase/exodeoxyribonuclease V, gamma subunit (EC 3.1.11.5)	3.1.11.5	CDS	exodeoxyribonuclease V, gamma subunit	3.1.11.5	recC
-	728583	729278	696	Enoyl-CoA hydratase	peg	gi|57116681|ref|NC_000962.2|_729278_728583		Enoyl-CoA hydratase/carnithine racemase	4.2.1.17	CDS	enoyl-CoA hydratase, EchA3		echA3
-	729327	730187	861	Possible membrane protein	peg	gi|57116681|ref|NC_000962.2|_730166_729327		hypothetical protein		CDS	conserved hypothetical protein
-	730320	731033	714	FIG00822416: hypothetical protein	peg	gi|57116681|ref|NC_000962.2|_731033_730320		Zn-dependent hydrolases, including glyoxylases	3.1.2.6	CDS	metallo-beta-lactamase superfamily protein
+	731152	731364	213	FIG00822280: hypothetical protein	peg	gi|57116681|ref|NC_000962.2|_731152_731364		Transcription regulator of the Arc/MetJ class		CDS	conserved hypothetical protein
+	731712	731879	168	LSU ribosomal protein L33p @ LSU ribosomal protein L33p, zinc-dependent	peg	gi|57116681|ref|NC_000962.2|_731712_731879		LSU ribosomal protein L33P		CDS	ribosomal protein L33		rpmG
+	731930	732406	477	FIG00995223: hypothetical protein	peg	gi|57116681|ref|NC_000962.2|_731930_732406		Acyl dehydratase		CDS	metal-binding domain of MaoC dehydratase family protein
+	732375	732821	447	(3R)-hydroxyacyl-ACP dehydratase subunit HadB	peg	gi|57116681|ref|NC_000962.2|_732375_732821		Acyl dehydratase		CDS	maoC like domain protein
+	732825	733325	501	FIG00820537: hypothetical protein	peg	gi|57116681|ref|NC_000962.2|_732825_733325		Acyl dehydratase		CDS	metal-binding domain of MaoC dehydratase family protein
+	733737	734222	486	Preprotein translocase subunit SecE (TC 3.A.5.1.1)	peg	gi|57116681|ref|NC_000962.2|_733737_734222		protein translocase subunit secE/sec61 gamma		CDS	preprotein translocase, SecE subunit		secE
+	734254	734970	717	Transcription antitermination protein NusG	peg	gi|57116681|ref|NC_000962.2|_734254_734970		transcription antitermination protein nusG		CDS	transcription termination/antitermination factor NusG		nusG
+	735022	735450	429	LSU ribosomal protein L11p (L12e)	peg	gi|57116681|ref|NC_000962.2|_735022_735450		LSU ribosomal protein L11P		CDS	ribosomal protein L11		rplK
+	735517	736224	708	LSU ribosomal protein L1p (L10Ae)	peg	gi|57116681|ref|NC_000962.2|_735517_736224		LSU ribosomal protein L1P		CDS	ribosomal protein L1		rplA
-	736298	737194	897	Cyclopropane-fatty-acyl-phospholipid synthase (EC 2.1.1.79)	peg	gi|57116681|ref|NC_000962.2|_737194_736298		Cyclopropane fatty acid synthase and related methyltransferases	2.1.1.79	CDS	hydroxymycolate synthase MmaA4	2.1.1.-	mmaA4
-	737268	738161	894	Cyclopropane-fatty-acyl-phospholipid synthase (EC 2.1.1.79)	peg	gi|57116681|ref|NC_000962.2|_738161_737268		Cyclopropane fatty acid synthase and related methyltransferases	2.1.1.79	CDS	cyclopropane mycolic acid synthase MmaA2	2.1.1.79	mmaA2
-	738297	739217	921	Cyclopropane-fatty-acyl-phospholipid synthase (EC 2.1.1.79)	peg	gi|57116681|ref|NC_000962.2|_739160_738297		Cyclopropane fatty acid synthase and related methyltransferases	2.1.1.79	CDS	cyclopropane mycolic acid synthase MmaA2	2.1.1.79	mmaA2
-	739327	740187	861	Methoxy mycolic acid synthase 1 MmaA1 (EC 2.1.1.-)	peg	gi|57116681|ref|NC_000962.2|_740187_739327		Cyclopropane fatty acid synthase and related methyltransferases	2.1.1.79	CDS	cyclopropane mycolic acid synthase 1	2.1.1.79	cmaA1
-	740234	741139	906	Carboxyl esterase	peg	gi|57116681|ref|NC_000962.2|_741139_740234		Predicted hydrolases or acyltransferases (alpha/beta hydrolase superfamily)		CDS	alpha/beta hydrolase fold family protein
-	741151	742617	1467	Ubiquinone biosynthesis monooxygenase UbiB	peg	gi|57116681|ref|NC_000962.2|_742497_741151		Predicted unusual protein kinase		CDS	phosphotransferase enzyme family protein
+	742635	746366	3732	Alpha-mannosidase (EC 3.2.1.24)	peg	gi|57116681|ref|NC_000962.2|_742635_746366		Alpha-mannosidase		CDS	NPCBM-associated, NEW3 domain of alpha-galactosidase family protein
+	746363	747037	675	POSSIBLE MALONYL COA-ACYL CARRIER PROTEIN TRANSACYLASE FABD2 (MCT) (EC 2.3.1.39)	peg	gi|57116681|ref|NC_000962.2|_746363_747037		hypothetical protein	2.3.1.39	CDS	putative malonyl CoA-acyl carrier protein transacylase, FabD2
+	747037	747945	909	Sugar kinase	peg	gi|57116681|ref|NC_000962.2|_747037_747945		glucokinase (EC 2.7.1.2)	2.7.1.2	CDS	ROK family protein
+	748276	748812	537	LSU ribosomal protein L10p (P0)	peg	gi|57116681|ref|NC_000962.2|_748276_748812		LSU ribosomal protein L10P		CDS	50S ribosomal protein L10		rplJ
-	749234	749929	696	Transcriptional regulator, TetR family	peg	gi|57116681|ref|NC_000962.2|_749929_749234		transcriptional regulator, TetR family		CDS	bacterial regulatory s, tetR family protein
+	748849	749241	393	LSU ribosomal protein L7/L12 (P1/P2)	peg	gi|57116681|ref|NC_000962.2|_748849_749241		LSU ribosomal protein L12P		CDS	ribosomal protein L7/L12		rplL
+	750000	751505	1506	"Lignostilbene-alpha,beta-dioxygenase and related enzymes"	peg	gi|57116681|ref|NC_000962.2|_750000_751505		Lignostilbene-alpha,beta-dioxygenase and related enzymes		CDS	retinal pigment epithelial membrane family protein
+	751586	752596	1011	Methionine ABC transporter ATP-binding protein	peg	gi|57116681|ref|NC_000962.2|_751586_752596		ABC-type transport system involved in resistance to organic solvents, ATPase component		CDS	ABC transporter family protein
-	752984	753235	252	hypothetical protein	peg	gi|57116681|ref|NC_000962.2|_753226_752984		PIN domain.		CDS	PIN domain protein
-	753232	753399	168	FIG00820147: hypothetical protein	peg	gi|57116681|ref|NC_000962.2|_753399_753232					putative ribonuclease VapC6
-	753462	753617	156	FIG00821248: hypothetical protein	peg	gi|57116681|ref|NC_000962.2|_753617_753462		Uncharacterized protein conserved in bacteria (DUF2191).		CDS	conserved hypothetical protein
-	753693	754409	717	Possible membrane protein	peg	gi|57116681|ref|NC_000962.2|_754409_753693		Predicted metal-dependent membrane protease		CDS	CAAX protease self-immunity family protein
-	754685	754993	309	Death on curing protein, Doc toxin	peg	gi|57116681|ref|NC_000962.2|_754918_754685		Growth inhibitor	3.1.-	CDS	pemK-like family protein
-	754980	755231	252	Prevent host death protein, Phd antitoxin	peg	gi|57116681|ref|NC_000962.2|_755231_754980		hypothetical protein		CDS	putative antitoxin MazE2
-	755335	755772	438	FIG00822666: hypothetical protein	peg	gi|57116681|ref|NC_000962.2|_755766_755335		Predicted nucleic acid-binding protein, contains PIN domain		CDS	PIN domain protein
-	755769	756023	255	"DNA-binding protein, CopG family"	peg	gi|57116681|ref|NC_000962.2|_756017_755769		hypothetical protein		CDS
+	756137	758500	2364	Arylsulfatase (EC 3.1.6.1)	peg	gi|57116681|ref|NC_000962.2|_756137_758500		Arylsulfatase A and related enzymes	3.1.6.1	CDS	sulfatase family protein
+	758532	758804	273				hypothetical protein		CDS
+	758801	759139	339	FIG00821129: hypothetical protein	peg	gi|57116681|ref|NC_000962.2|_758801_759139		Predicted nucleic acid-binding protein, contains PIN domain		CDS	PIN domain protein
+	759294	759524	231	hypothetical protein	peg	gi|57116681|ref|NC_000962.2|_759411_759524		hypothetical protein		CDS	hypothetical protein
+	759807	763325	3519	DNA-directed RNA polymerase beta subunit (EC 2.7.7.6)	peg	gi|57116681|ref|NC_000962.2|_760035_763325		DNA-directed RNA polymerase subunit beta (EC 2.7.7.6)	2.7.7.6	CDS	DNA-directed RNA polymerase, beta subunit	2.7.7.6	rpoB
+	763370	767320	3951	DNA-directed RNA polymerase beta' subunit (EC 2.7.7.6)	peg	gi|57116681|ref|NC_000962.2|_763370_767320		DNA-directed RNA polymerase subunit beta' (EC 2.7.7.6)	2.7.7.6	CDS	DNA-directed RNA polymerase, beta' subunit	2.7.7.6	rpoC
-	767684	769597	1914	Alkaline ceramidase	peg	gi|57116681|ref|NC_000962.2|_769540_767684		Neutral/alkaline non-lysosomal ceramidase.		CDS	neutral ceramidase	3.5.1.23
+	769792	770550	759	Endonuclease IV (EC 3.1.21.2)	peg	gi|57116681|ref|NC_000962.2|_769792_770550		Endonuclease IV (EC 3.1.21.-)	3.1.21.2	CDS	xylose isomerase-like TIM barrel family protein
+	770582	771424	843	Lipoprotein LpqP	peg	gi|57116681|ref|NC_000962.2|_770681_771424		Poly(3-hydroxybutyrate) depolymerase		CDS	esterase PHB depolymerase family protein
+	771484	773112	1629	Acyl-CoA dehydrogenase (EC 1.3.99.3)	peg	gi|57116681|ref|NC_000962.2|_771484_773112		Acyl-CoA dehydrogenases		CDS	acyl-CoA dehydrogenase, C-terminal domain protein
+	773123	774061	939	Enoyl-CoA hydratase	peg	gi|57116681|ref|NC_000962.2|_773123_774061		Enoyl-CoA hydratase/carnithine racemase	4.2.1.17	CDS	enoyl-CoA hydratase
+	774064	774786	723	Phenylacetic acid degradation operon negative regulatory protein PaaX	peg	gi|57116681|ref|NC_000962.2|_774100_774786		transcriptional regulator, PaaX family		CDS	paaX-like family protein
+	774783	775574	792	Enoyl-CoA hydratase (EC 4.2.1.17)	peg	gi|57116681|ref|NC_000962.2|_774783_775574		Enoyl-CoA hydratase/carnithine racemase	4.2.1.17	CDS	enoyl-CoA hydratase, EchA5		echA5
-	775586	778480	2895	Transmembrane transport protein MmpL5	peg	gi|57116681|ref|NC_000962.2|_778402_775586		Transport protein		CDS	transport family protein
-	778477	778905	429	membrane protein, MmpS family	peg	gi|57116681|ref|NC_000962.2|_778905_778477		Mycobacterium membrane protein.		CDS	mycobacterium membrane family protein
+	778990	779487	498	FIG00822074: hypothetical protein	peg	gi|57116681|ref|NC_000962.2|_778990_779487		hypothetical protein		CDS	putative regulatory protein MarR
-	779543	780040	498	Cell division protein DivIC (FtsB), stabilizes FtsL against RasP cleavage	peg	gi|57116681|ref|NC_000962.2|_779806_779543		Protein of unknown function (DUF3060).		CDS	conserved hypothetical protein
-	780042	780416	375	Possible membrane protein	peg	gi|57116681|ref|NC_000962.2|_780416_780042		Protein of unknown function (DUF3060).		CDS	conserved hypothetical protein
+	779805	780077	273	FIG00820507: hypothetical protein	peg	gi|57116681|ref|NC_000962.2|_779805_780077					hypothetical protein
+	780655	781311	657	Transcriptional regulator, TetR family	peg	gi|57116681|ref|NC_000962.2|_780721_781311		transcriptional regulator, TetR family		CDS	bacterial regulatory s, tetR family protein
+	781560	781934	375	SSU ribosomal protein S12p (S23e)	peg	gi|57116681|ref|NC_000962.2|_781560_781934		SSU ribosomal protein S12P		CDS	ribosomal protein S12		rpsL
+	781934	782404	471	SSU ribosomal protein S7p (S5e)	peg	gi|57116681|ref|NC_000962.2|_781934_782404		SSU ribosomal protein S7P		CDS	ribosomal protein S7		rpsG
+	782485	784590	2106	Translation elongation factor G	peg	gi|57116681|ref|NC_000962.2|_782485_784590		translation elongation factor 2 (EF-2/EF-G)		CDS	translation elongation factor G		fusA
+	784821	786011	1191	Translation elongation factor Tu	peg	gi|57116681|ref|NC_000962.2|_784821_786011		translation elongation factor 1A (EF-1A/EF-Tu)		CDS	translation elongation factor Tu		tuf
+	786149	786946	798	FIG025093: Probable membrane protein	peg	gi|57116681|ref|NC_000962.2|_786149_786946		Short C-terminal domain.		CDS	short C-terminal domain protein
+	787099	787926	828	3-oxoacyl-[acyl-carrier protein] reductase (EC 1.1.1.100)	peg	gi|57116681|ref|NC_000962.2|_787099_787926		oxidoreductase, SDR family		CDS	putative short-chain type dehydrogenase/reductase MSMEG_6031
-	789157	789411	255	FIG00822343: hypothetical protein	peg	gi|57116681|ref|NC_000962.2|_789411_789157					glyoxalase/bleomycin resistance /dioxygenase domain protein
+	787940	789160	1221	Ferredoxin reductase	peg	gi|57116681|ref|NC_000962.2|_787952_789160		NAD(P)H-nitrite reductase		CDS	pyridine nucleotide-disulfide oxidoreductase family protein
+	789172	789420	249				hypothetical protein		CDS
-	790024	791073	1050	FIG00821437: hypothetical protein	peg	gi|57116681|ref|NC_000962.2|_791073_790024		Uncharacterized protein conserved in bacteria		CDS	conserved hypothetical protein
-	791070	791666	597	Mycofactocin system transcriptional regulator	peg	gi|57116681|ref|NC_000962.2|_791666_791070		transcriptional regulator, TetR family		CDS	bacterial regulatory s, tetR family protein
+	791658	791846	189	Mycofactocin precursor	peg	gi|57116681|ref|NC_000962.2|_791658_791846		mycofactocin precursor		CDS	mycofactocin		mftA
+	791831	792160	330	Mycofactocin system small protein	peg	gi|57116681|ref|NC_000962.2|_791831_792160		mycofactocin system RPExFGAL protein		CDS	conserved hypothetical protein
+	792157	793332	1176	Mycofactocin radical SAM maturase	peg	gi|57116681|ref|NC_000962.2|_792157_793332		mycofactocin radical SAM maturase		CDS	mycofactocin radical SAM maturase		mftC
+	793335	794525	1191	Mycofactocin system heme/flavin dehydrogenase	peg	gi|57116681|ref|NC_000962.2|_793335_794525		heme/flavin dehydrogenase, mycofactocin system	1.1.2.3	CDS	FMN-dependent dehydrogenase family protein
+	794805	795470	666	Cyclic amid hydrolase in mycofactocin cluster	peg	gi|57116681|ref|NC_000962.2|_794805_795470		creatinine amidohydrolase family protein, mycofactocin system		CDS	creatinine amidohydrolase family protein
+	795519	796931	1413	Mycofactocin system glycosyltransferase	peg	gi|57116681|ref|NC_000962.2|_795519_796931		mycofactocin system glycosyltransferase		CDS	glycosyl transferase 2 family protein
+	796933	798372	1440	Dehydrogenase in mycofactocin cluster	peg	gi|57116681|ref|NC_000962.2|_796933_798372		dehydrogenase, Rv0697 family		CDS	GMC oxidoreductase family protein
-	799160	799792	633	FIG055611: hypothetical protein	peg	gi|57116681|ref|NC_000962.2|_799792_799160					conserved hypothetical protein
+	799264	800019	756				hypothetical protein		CDS
-	800104	800334	231	FIG00820963: hypothetical protein	peg	gi|57116681|ref|NC_000962.2|_800334_800104					conserved hypothetical protein
+	800487	800792	306	SSU ribosomal protein S10p (S20e)	peg	gi|57116681|ref|NC_000962.2|_800487_800792		SSU ribosomal protein S10P		CDS	ribosomal protein S10		rpsJ
+	800809	801462	654	LSU ribosomal protein L3p (L3e)	peg	gi|57116681|ref|NC_000962.2|_800809_801462		LSU ribosomal protein L3P		CDS	50S ribosomal protein L3		rplC
+	801462	802133	672	LSU ribosomal protein L4p (L1e)	peg	gi|57116681|ref|NC_000962.2|_801462_802133		LSU ribosomal protein L4P		CDS	50S ribosomal protein L4		rplD
+	802133	802435	303	LSU ribosomal protein L23p (L23Ae)	peg	gi|57116681|ref|NC_000962.2|_802133_802435		LSU ribosomal protein L23P		CDS	50S ribosomal protein L23		rplW
+	802528	803370	843	LSU ribosomal protein L2p (L8e)	peg	gi|57116681|ref|NC_000962.2|_802528_803370		LSU ribosomal protein L2P		CDS	ribosomal protein L2		rplB
+	803411	803692	282	SSU ribosomal protein S19p (S15e)	peg	gi|57116681|ref|NC_000962.2|_803411_803692		SSU ribosomal protein S19P		CDS	ribosomal protein S19		rpsS
+	803689	804282	594	LSU ribosomal protein L22p (L17e)	peg	gi|57116681|ref|NC_000962.2|_803689_804282		LSU ribosomal protein L22P		CDS	ribosomal protein L22		rplV
+	804282	805106	825	SSU ribosomal protein S3p (S3e)	peg	gi|57116681|ref|NC_000962.2|_804282_805106		SSU ribosomal protein S3P		CDS	ribosomal protein S3		rpsC
+	805110	805526	417	LSU ribosomal protein L16p (L10e)	peg	gi|57116681|ref|NC_000962.2|_805110_805526		LSU ribosomal protein L16P		CDS	ribosomal protein L16		rplP
+	805526	805759	234	LSU ribosomal protein L29p (L35e)	peg	gi|57116681|ref|NC_000962.2|_805526_805759		LSU ribosomal protein L29P		CDS	ribosomal protein L29		rpmC
+	805759	806166	408	SSU ribosomal protein S17p (S11e)	peg	gi|57116681|ref|NC_000962.2|_805798_806166		SSU ribosomal protein S17P		CDS	30S ribosomal protein S17		rpsQ
+	806335	808698	2364	Arylsulfatase (EC 3.1.6.1)	peg	gi|57116681|ref|NC_000962.2|_806335_808698		Arylsulfatase A and related enzymes	3.1.6.1	CDS	sulfatase family protein
+	808746	809645	900	Sulfatase modifying factor 1 precursor (C-alpha-formyglycine- generating enzyme 1)	peg	gi|57116681|ref|NC_000962.2|_808746_809645		Uncharacterized conserved protein		CDS	formylglycine-generating sulfatase enzyme family protein
+	810027	810887	861	Possible membrane protein	peg	gi|57116681|ref|NC_000962.2|_810048_810887		hypothetical protein		CDS	putative conserved transmembrane protein
+	811373	811741	369	LSU ribosomal protein L14p (L23e)	peg	gi|57116681|ref|NC_000962.2|_811373_811741		LSU ribosomal protein L14P		CDS	ribosomal protein L14		rplN
+	811742	812059	318	LSU ribosomal protein L24p (L26e)	peg	gi|57116681|ref|NC_000962.2|_811742_812059		LSU ribosomal protein L24P		CDS	ribosomal protein L24		rplX
+	812059	812622	564	LSU ribosomal protein L5p (L11e)	peg	gi|57116681|ref|NC_000962.2|_812059_812622		LSU ribosomal protein L5P		CDS	50S ribosomal protein L5		rplE
+	812627	812812	186	SSU ribosomal protein S14p (S29e) @ SSU ribosomal protein S14p (S29e), zinc-dependent	peg	gi|57116681|ref|NC_000962.2|_812627_812812		SSU ribosomal protein S14P		CDS	30S ribosomal protein S14 type Z		rpsZ
+	812976	813374	399	SSU ribosomal protein S8p (S15Ae)	peg	gi|57116681|ref|NC_000962.2|_812976_813374		SSU ribosomal protein S8P		CDS	30S ribosomal protein S8		rpsH
+	813398	813937	540	LSU ribosomal protein L6p (L9e)	peg	gi|57116681|ref|NC_000962.2|_813398_813937		LSU ribosomal protein L6P		CDS	ribosomal protein L6		rplF
+	813940	814308	369	LSU ribosomal protein L18p (L5e)	peg	gi|57116681|ref|NC_000962.2|_813940_814308		LSU ribosomal protein L18P		CDS	ribosomal protein L18		rplR
+	814328	814990	663	SSU ribosomal protein S5p (S2e)	peg	gi|57116681|ref|NC_000962.2|_814328_814990		SSU ribosomal protein S5P		CDS	ribosomal protein S5		rpsE
+	814993	815190	198	LSU ribosomal protein L30p (L7e)	peg	gi|57116681|ref|NC_000962.2|_814993_815190		LSU ribosomal protein L30P		CDS	ribosomal protein L30		rpmD
+	815190	815630	441	LSU ribosomal protein L15p (L27Ae)	peg	gi|57116681|ref|NC_000962.2|_815190_815630		LSU ribosomal protein L15P		CDS	ribosomal protein L15		rplO
+	815663	817534	1872	Possible protease IV SppA (endopeptidase IV) (signal peptide peptidase)	peg	gi|57116681|ref|NC_000962.2|_815726_817534		signal peptide peptidase SppA, 67K type	3.4.21.-	CDS	signal peptide peptidase SppA, 67K type	3.4.-.-	sppA
-	817539	818444	906	FIG00819993: hypothetical protein	peg	gi|57116681|ref|NC_000962.2|_818444_817539		methyltransferase, putative, TIGR00027 family		CDS	methyltransferase, TIGR00027 family protein	2.1.1.-
-	818537	819640	1104	FIG00824343: hypothetical protein	peg	gi|57116681|ref|NC_000962.2|_819640_818537		methyltransferase, putative, TIGR00027 family		CDS	methyltransferase, TIGR00027 family protein	2.1.1.-
-	819843	820499	657	L-fuculose phosphate aldolase (EC 4.1.2.17)	peg	gi|57116681|ref|NC_000962.2|_820499_819843		Ribulose-5-phosphate 4-epimerase and related epimerases and aldolases	4.1.2.17	CDS	class II Aldolase and Adducin N-terminal domain protein
-	820496	821452	957	D-3-phosphoglycerate dehydrogenase (EC 1.1.1.95)	peg	gi|57116681|ref|NC_000962.2|_821440_820496		Phosphoglycerate dehydrogenase and related dehydrogenases	1.1.1.95	CDS	D-isomer specific 2-hydroxyacid dehydrogenase, catalytic domain protein
+	821507	822853	1347	Putative xylulose kinase (EC 2.7.1.17)	peg	gi|57116681|ref|NC_000962.2|_821507_822853		Sugar (pentulose and hexulose) kinases	2.7.1.17	CDS	carbohydrate kinase, FGGY family
+	822866	823594	729	FIG00820922: hypothetical protein	peg	gi|57116681|ref|NC_000962.2|_822866_823594		Type IIA topoisomerase (DNA gyrase/topo II, topoisomerase IV), A subunit		CDS	acetyltransferase domain protein
-	823683	824639	957	FIG00819993: hypothetical protein	peg	gi|57116681|ref|NC_000962.2|_824639_823683		methyltransferase, putative, TIGR00027 family		CDS	methyltransferase, TIGR00027 family protein	2.1.1.-
+	824800	826125	1326	Preprotein translocase secY subunit (TC 3.A.5.1.1)	peg	gi|57116681|ref|NC_000962.2|_824800_826125		protein translocase subunit secY/sec61 alpha		CDS	preprotein translocase, SecY subunit		secY
+	826122	826667	546	Adenylate kinase (EC 2.7.4.3)	peg	gi|57116681|ref|NC_000962.2|_826173_826667		Adenylate kinase (EC 2.7.4.3)	2.7.4.3	CDS	adenylate kinase	2.7.4.3	adk
+	826670	827470	801	Methionine aminopeptidase (EC 3.4.11.18)	peg	gi|57116681|ref|NC_000962.2|_826706_827470		methionine aminopeptidase, type I (EC 3.4.11.18)	3.4.11.18	CDS	methionine aminopeptidase, type I	3.4.11.18	map
+	827543	828076	534	RNA polymerase sigma-70 factor	peg	gi|57116681|ref|NC_000962.2|_827543_828076		RNA polymerase sigma factor, sigma-70 family		CDS	RNA polymerase sigma factor, sigma-70 family protein
+	828140	828892	753	Possible membrane protein	peg	gi|57116681|ref|NC_000962.2|_828140_828892		Predicted transmembrane transcriptional regulator (anti-sigma factor)		CDS	zinc-finger family protein
+	828947	829159	213	COG0028: Thiamine pyrophosphate-requiring enzymes	peg	gi|57116681|ref|NC_000962.2|_829016_829159					thiamine pyrophosphate enzyme, N-terminal TPP binding domain protein
+	829135	829704	570	Transcriptional regulator, MarR family	peg	gi|57116681|ref|NC_000962.2|_829207_829704		Transcriptional regulators		CDS	marR family protein
+	829743	829913	171	FIG00828360: hypothetical protein	peg	gi|57116681|ref|NC_000962.2|_829743_829913					hypothetical protein
+	830062	830610	549	FIG00822571: hypothetical protein	peg	gi|57116681|ref|NC_000962.2|_830062_830610		TIGR03086 family protein		CDS	conserved hypothetical protein
+	830858	831661	804	FIG00822485: hypothetical protein	peg	gi|57116681|ref|NC_000962.2|_830858_831661		Domain of unknown function (DUF4226).		CDS	conserved hypothetical protein
+	831695	832303	609	FIG00821514: hypothetical protein	peg	gi|57116681|ref|NC_000962.2|_831902_832303		hypothetical protein		CDS	conserved hypothetical protein
+	832534	832848	315	Mobile element protein	peg	gi|57116681|ref|NC_000962.2|_832534_832848		Transposase and inactivated derivatives		CDS	transposase family protein
+	832990	833508	519	PE-PGRS FAMILY PROTEIN	peg	gi|57116681|ref|NC_000962.2|_832990_833508		PE family.		CDS	PE family protein
-	833886	834443	558	FIG00821670: hypothetical protein	peg	gi|57116681|ref|NC_000962.2|_834380_833886		hypothetical protein		CDS	conserved hypothetical protein
-	834440	834979	540	POSSIBLE TRANSCRIPTIONAL REGULATORY PROTEIN	peg	gi|57116681|ref|NC_000962.2|_834979_834440		DNA binding domain, excisionase family		CDS	DNA binding , excisionase family domain protein
+	835701	838052	2352	PE-PGRS virulence associated protein	peg	gi|57116681|ref|NC_000962.2|_835701_838052		Membrane protein involved in colicin uptake		CDS	PE family protein
+	838451	840856	2406	PE-PGRS FAMILY PROTEIN	peg	gi|57116681|ref|NC_000962.2|_838451_840856		PE family.		CDS	PE family protein
+	840938	841204	267	FIG00820737: hypothetical protein	peg	gi|57116681|ref|NC_000962.2|_840938_841204		Ribbon-helix-helix protein, copG family.		CDS	antitoxin VapB31		vapB31
+	841228	841656	429	FIG00820914: hypothetical protein	peg	gi|57116681|ref|NC_000962.2|_841228_841656		Predicted nucleic acid-binding protein, contains PIN domain		CDS	putative ribonuclease VapC31
+	842009	842278	270	FIG00823268: hypothetical protein	peg	gi|57116681|ref|NC_000962.2|_842045_842278		hypothetical protein		CDS	conserved hypothetical protein
-	842347	843231	885	3-hydroxyisobutyrate dehydrogenase (EC 1.1.1.31)	peg	gi|57116681|ref|NC_000962.2|_843231_842347		3-hydroxyisobutyrate dehydrogenase (EC 1.1.1.31)	1.1.1.31	CDS	3-hydroxyisobutyrate dehydrogenase	1.1.1.31	mmsB
-	843242	844414	1173	PROBABLE ACYL-COA DEHYDROGENASE FADE9( EC:1.3.99.- )	peg	gi|57116681|ref|NC_000962.2|_844414_843242		Acyl-CoA dehydrogenases		CDS	acyl-CoA dehydrogenase, C-terminal domain protein
-	844421	845953	1533	Methylmalonate-semialdehyde dehydrogenase (EC 1.2.1.27)	peg	gi|57116681|ref|NC_000962.2|_845953_844421		methylmalonic acid semialdehyde dehydrogenase	1.2.1.18, 1.2.1.27	CDS	methylmalonate-semialdehyde dehydrogenase	1.2.1.27	mmsA
+	846159	847913	1755	PE-PGRS FAMILY PROTEIN	peg	gi|57116681|ref|NC_000962.2|_846168_847913		Fructose-2,6-bisphosphatase		CDS	histidine phosphatase super family protein
-	848103	850043	1941	PPE family protein	peg	gi|57116681|ref|NC_000962.2|_850043_848103		PPE-repeat proteins		CDS	PPE family protein
-	850342	850512	171	PUTATIVE TRANSPOSASE (FRAGMENT)	peg	gi|57116681|ref|NC_000962.2|_850512_850342		Helix-turn-helix domain.		CDS	transposase family protein
-	850741	851466	726	FIG00820010: hypothetical protein	peg	gi|57116681|ref|NC_000962.2|_851466_850741		hypothetical protein		CDS	conserved hypothetical protein
+	851629	852351	723	DNA-binding response regulator	peg	gi|57116681|ref|NC_000962.2|_851680_852351		Response regulators consisting of a CheY-like receiver domain and a winged-helix DNA-binding domain		CDS	response regulator
-	853825	854226	402	HIT family protein	peg	gi|57116681|ref|NC_000962.2|_854226_853825		Diadenosine tetraphosphate (Ap4A) hydrolase and other HIT family hydrolases		CDS	HIT domain protein
+	852396	853853	1458	PhoR	peg	gi|57116681|ref|NC_000962.2|_852396_853853		Signal transduction histidine kinase	2.7.13.3	CDS	HAMP domain protein
-	854267	854686	420	steroid isomerase, putative	peg	gi|57116681|ref|NC_000962.2|_854686_854267		Nuclear transport factor 2 (NTF2) domain.	5.3.3.1	CDS	snoaL-like domain protein
-	854699	855826	1128	Alcohol dehydrogenase (EC 1.1.1.1)	peg	gi|57116681|ref|NC_000962.2|_855826_854699		oxidoreductase, Rxyl_3153 family	1.1.1.284, 1.1.1.1	CDS	NDMA-dependent alcohol dehydrogenase, Rxyl_3153 family protein	1.1.99.36
-	855925	856470	546	FIG00994119: hypothetical protein	peg	gi|57116681|ref|NC_000962.2|_856470_855925		hypothetical protein		CDS	conserved hypothetical protein
-	856473	856679	207	Ferredoxin	peg	gi|57116681|ref|NC_000962.2|_856679_856473		Ferredoxin		CDS	4Fe-4S single cluster domain protein
-	856682	858037	1356	Cytochrome P450 51	peg	gi|57116681|ref|NC_000962.2|_858037_856682		Cytochrome P450	1.14.13.70	CDS	lanosterol 14-alpha demethylase	1.14.13.70	cyp51
-	858037	858864	828	oxidoreductase, short-chain dehydrogenase/reductase family	peg	gi|57116681|ref|NC_000962.2|_858864_858037		Short-chain alcohol dehydrogenase of unknown specificity		CDS	short chain dehydrogenase family protein
-	858864	860072	1209	putative cytochrome P450 hydroxylase	peg	gi|57116681|ref|NC_000962.2|_860072_858864		Cytochrome P450		CDS	cytochrome P450 family protein
-	860069	860710	642	Transcriptional regulator, TetR family	peg	gi|57116681|ref|NC_000962.2|_860710_860069		transcriptional regulator, TetR family		CDS	bacterial regulatory s, tetR family protein
+	860912	862381	1470	Aldehyde dehydrogenase (EC 1.2.1.3)	peg	gi|57116681|ref|NC_000962.2|_860912_862381		NAD-dependent aldehyde dehydrogenases	1.2.1.3	CDS	aldehyde dehydrogenase family protein
+	862412	863158	747	3-oxoacyl-[acyl-carrier protein] reductase (EC 1.1.1.100)	peg	gi|57116681|ref|NC_000962.2|_862412_863158		Dehydrogenases with different specificities (related to short-chain alcohol dehydrogenases)		CDS	conserved hypothetical protein
+	863256	864143	888	PROBABLE DEHYDROGENASE/REDUCTASE( EC:1.1.1.- )	peg	gi|57116681|ref|NC_000962.2|_863256_864143		3-hydroxyisobutyrate dehydrogenase and related beta-hydroxyacid dehydrogenases		CDS	putative oxidoreductase
+	864143	864574	432	4-carboxymuconolactone decarboxylase (EC 4.1.1.44)	peg	gi|57116681|ref|NC_000962.2|_864143_864574		Uncharacterized homolog of gamma-carboxymuconolactone decarboxylase subunit	4.1.1.44	CDS	carboxymuconolactone decarboxylase family protein
-	865851	867434	1584	Gamma-glutamyltranspeptidase (EC 2.3.2.2)	peg	gi|57116681|ref|NC_000962.2|_867365_865851		gamma-glutamyltransferase 2. Threonine peptidase. MEROPS family T03	2.3.2.2	CDS	gamma-glutamyltransferase	2.3.2.2	ggt
+	864586	865854	1269	Phosphoribosylamine--glycine ligase (EC 6.3.4.13)	peg	gi|57116681|ref|NC_000962.2|_864586_865854		phosphoribosylamine--glycine ligase (EC 6.3.4.13)	6.3.4.13	CDS	phosphoribosylamine--glycine ligase	6.3.4.13	purD
-	867440	868339	900	Gamma-glutamyltranspeptidase (EC 2.3.2.2)	peg	gi|57116681|ref|NC_000962.2|_868339_867440		Predicted esterase		CDS	esterase family protein
-	868984	869763	780	FIG00820278: hypothetical protein	peg	gi|57116681|ref|NC_000962.2|_869763_868984		Uncharacterized protein conserved in bacteria		CDS	conserved hypothetical protein
+	868413	869030	618	Transcriptional regulator, TetR family	peg	gi|57116681|ref|NC_000962.2|_868458_869030		transcriptional regulator, TetR family		CDS	bacterial regulatory s, tetR family protein
+	870008	871426	1419	Adenylosuccinate lyase (EC 4.3.2.2)	peg	gi|57116681|ref|NC_000962.2|_870008_871426		adenylosuccinate lyase	4.3.2.2	CDS	adenylosuccinate lyase	4.3.2.2	purB
-	872672	873292	621	POSSIBLE CONSERVED TRANSMEMBRANE PROTEIN	peg	gi|57116681|ref|NC_000962.2|_873292_872672		hypothetical protein		CDS	putative transmembrane protein
+	871413	872675	1263	Cytochrome P450 126A3	peg	gi|57116681|ref|NC_000962.2|_871413_872675		Cytochrome P450		CDS	cytochrome P450 family protein
+	873343	874236	894	Phosphoribosylaminoimidazole-succinocarboxamide synthase (EC 6.3.2.6)	peg	gi|57116681|ref|NC_000962.2|_873343_874236		phosphoribosylaminoimidazole-succinocarboxamide synthase (EC 6.3.2.6)	6.3.2.6	CDS	phosphoribosylaminoimidazolesuccinocarboxamide synthase	6.3.2.6	purC
+	874233	874943	711	Protease II (EC 3.4.21.83)	peg	gi|57116681|ref|NC_000962.2|_874266_874943		Protease II	3.4.21.83	CDS	prolyl oligopeptidase, N-terminal beta-propeller domain protein
-	876342	876503	162	FIG00821840: hypothetical protein	peg	gi|57116681|ref|NC_000962.2|_876503_876342		hypothetical protein		CDS	conserved hypothetical protein
+	874882	876390	1509	Protease II (EC 3.4.21.83)	peg	gi|57116681|ref|NC_000962.2|_874960_876390		Protease II		CDS	prolyl oligopeptidase family protein
-	876818	878455	1638	Inner membrane component of tripartite multidrug resistance system	peg	gi|57116681|ref|NC_000962.2|_878455_876818		drug resistance transporter, EmrB/QacA subfamily		CDS	H+ antiporter-2 family protein
+	878620	879324	705	FIG00998196: hypothetical protein	peg	gi|57116681|ref|NC_000962.2|_878620_879324		Predicted deacetylase		CDS	conserved hypothetical protein
+	879340	881040	1701	Fumarate/succinate/L-aspartate dehydrogenases	peg	gi|57116681|ref|NC_000962.2|_879361_881040		Predicted oxidoreductase		CDS	ksdD-like steroid dehydrogenase MSMEG_5835	1.3.99.-
-	881075	881713	639	FIG00998332: hypothetical protein	peg	gi|57116681|ref|NC_000962.2|_881593_881075		Predicted Zn-dependent hydrolases of the beta-lactamase fold		CDS	beta-lactamase superfamily domain protein
+	881576	882418	843	FIG00820729: hypothetical protein	peg	gi|57116681|ref|NC_000962.2|_881576_882418		hypothetical protein		CDS	conserved hypothetical protein
+	882524	882763	240	Phosphoribosylformylglycinamidine synthase, PurS subunit (EC 6.3.5.3)	peg	gi|57116681|ref|NC_000962.2|_882524_882763		phosphoribosylformylglycinamidine synthase, purS protein	6.3.5.3	CDS	phosphoribosylformylglycinamidine synthase, purS protein		purS
+	882760	883434	675	Phosphoribosylformylglycinamidine synthase, glutamine amidotransferase subunit (EC 6.3.5.3)	peg	gi|57116681|ref|NC_000962.2|_882760_883434		phosphoribosylformylglycinamidine synthase subunit I (EC 6.3.5.3)	6.3.5.3	CDS	phosphoribosylformylglycinamidine synthase I	6.3.5.3	purQ
-	883451	883924	474	FIG00820357: hypothetical protein	peg	gi|57116681|ref|NC_000962.2|_883924_883451		hypothetical protein		CDS	conserved hypothetical protein
-	884072	884800	729	Transglutaminase-like enzymes, putative cysteine proteases	peg	gi|57116681|ref|NC_000962.2|_884800_884072		Transglutaminase-like enzymes, putative cysteine proteases		CDS	transglutaminase-like superfamily protein
-	884797	885840	1044	Coenzyme F420-dependent N5,N10-methylene tetrahydromethanopterin reductase and related flavin-dependent oxidoreductases	peg	gi|57116681|ref|NC_000962.2|_885840_884797		probable F420-dependent oxidoreductase, Rv2161c family		CDS	putative F420-dependent oxidoreductase, Rv2161c family domain protein
-	885837	886646	810	PF00070 family, FAD-dependent NAD(P)-disulphide oxidoreductase	peg	gi|57116681|ref|NC_000962.2|_886646_885837		transcriptional regulator, GntR family		CDS	bacterial regulatory s, gntR family protein
+	886719	887024	306	FIG00823434: hypothetical protein	peg	gi|57116681|ref|NC_000962.2|_886800_887024		Uncharacterized conserved protein		CDS	antibiotic biosynthesis monooxygenase family protein
-	887137	888636	1500	PF00070 family, FAD-dependent NAD(P)-disulphide oxidoreductase	peg	gi|57116681|ref|NC_000962.2|_888636_887137		Pyruvate/2-oxoglutarate dehydrogenase complex, dihydrolipoamide dehydrogenase (E3) component, and related enzymes	1.8.1.4	CDS	pyridine nucleotide-disulfide oxidoreductase family protein
+	889072	889398	327	Mobile element protein	peg	gi|57116681|ref|NC_000962.2|_889072_889398		Transposase and inactivated derivatives		CDS	transposase family protein
+	889449	890333	885	Mobile element protein	peg	gi|57116681|ref|NC_000962.2|_889449_890333		Transposase and inactivated derivatives		CDS	integrase core domain protein
-	891472	892269	798	Encapsulating protein for a DyP-type peroxidase or ferritin-like protein oligomers	peg	gi|57116681|ref|NC_000962.2|_892269_891472		Uncharacterized protein, linocin/CFP29 homolog		CDS	linocin-M18	3.4.-.-	lin
+	890388	891482	1095	Mobile element protein	peg	gi|57116681|ref|NC_000962.2|_890388_891482		Transposase and inactivated derivatives		CDS	transposase IS116/IS110/IS902 family protein
-	892266	893273	1008	Predicted dye-decolorizing peroxidase (DyP), encapsulated subgroup	peg	gi|57116681|ref|NC_000962.2|_893273_892266		Dyp-type peroxidase family		CDS	conserved hypothetical protein
+	893318	894619	1302	Aspartyl aminopeptidase	peg	gi|57116681|ref|NC_000962.2|_893318_894619		Aspartyl aminopeptidase	3.4.11.-	CDS	aminopeptidase I zinc metalloprotease family protein
-	894972	895628	657	FIG00821487: hypothetical protein	peg	gi|57116681|ref|NC_000962.2|_895628_894972		Acetyltransferases, including N-acetylases of ribosomal proteins		CDS	acetyltransferase domain protein
+	894631	894978	348	glyoxalase family protein superfamily	peg	gi|57116681|ref|NC_000962.2|_894649_894978		Predicted enzyme related to lactoylglutathione lyase		CDS	glyoxalase-like domain protein
+	895781	898084	2304	Phosphoribosylformylglycinamidine synthase, synthetase subunit (EC 6.3.5.3)	peg	gi|57116681|ref|NC_000962.2|_895781_898084		phosphoribosylformylglycinamidine synthase subunit II (EC 6.3.5.3)	6.3.5.3	CDS	phosphoribosylformylglycinamidine synthase II	6.3.5.3	purL
+	898081	898710	630	3',5'-cyclic-nucleotide phosphodiesterase (EC 3.1.4.17)	peg	gi|57116681|ref|NC_000962.2|_898081_898710		CAAX protease self-immunity.		CDS	CAAX protease self-immunity family protein
-	899732	901330	1599	probable UDP-glucose-4-epimerase	peg	gi|57116681|ref|NC_000962.2|_901330_899732		hypothetical protein	5.1.3.2	CDS	conserved hypothetical protein
+	898831	899787	957				Predicted phosphohydrolases		CDS
+	901635	902024	390	hypothetical protein	peg	gi|57116681|ref|NC_000962.2|_901635_902024		hypothetical protein		CDS	conserved hypothetical protein
+	902111	903694	1584	Amidophosphoribosyltransferase (EC 2.4.2.14)	peg	gi|57116681|ref|NC_000962.2|_902111_903694		amidophosphoribosyltransferase (EC 2.4.2.14)	2.4.2.14	CDS	amidophosphoribosyltransferase	2.4.2.14	purF
+	903725	904819	1095	Phosphoribosylformylglycinamidine cyclo-ligase (EC 6.3.3.1)	peg	gi|57116681|ref|NC_000962.2|_903725_904819		phosphoribosylformylglycinamidine cyclo-ligase (EC 6.3.3.1)	6.3.3.1	CDS	phosphoribosylformylglycinamidine cyclo-ligase	6.3.3.1	purM
-	904905	905087	183	FIG00821405: hypothetical protein	peg	gi|57116681|ref|NC_000962.2|_905087_904905		Protein of unknown function (DUF3073).		CDS	conserved hypothetical protein
-	905234	906340	1107	Folate-dependent protein for Fe/S cluster synthesis/repair in oxidative stress	peg	gi|57116681|ref|NC_000962.2|_906340_905234		folate-binding protein YgfZ		CDS	glycine cleavage T-C-terminal barrel domain protein
+	906405	907292	888	Aminodeoxychorismate lyase (EC 4.1.3.38)	peg	gi|57116681|ref|NC_000962.2|_906423_907292		Branched-chain amino acid aminotransferase/4-amino-4-deoxychorismate lyase	4.1.3.38	CDS	aminotransferase class IV family protein
-	907338	908018	681	DUF1794	peg	gi|57116681|ref|NC_000962.2|_908018_907338		Domain of unknown function (DUF1794).		CDS	conserved hypothetical protein
-	908181	908483	303	hypothetical protein	peg	gi|57116681|ref|NC_000962.2|_908453_908181		Protein of unknown function (DUF1416).		CDS	conserved hypothetical protein
-	908485	909318	834	Thiosulfate sulfurtransferase, rhodanese (EC 2.8.1.1)	peg	gi|57116681|ref|NC_000962.2|_909318_908485		thiosulfate sulfurtransferase (EC 2.8.1.1)	2.8.1.2, 2.8.1.1	CDS	putative thiosulfate sulfurtransferase
-	909611	910033	423	Thioredoxin	peg	gi|57116681|ref|NC_000962.2|_910033_909611		Thiol-disulfide isomerase and thioredoxins		CDS	thioredoxin family protein
-	910030	910842	813	FIG00821015: hypothetical protein	peg	gi|57116681|ref|NC_000962.2|_910836_910030		Protein of unknown function (DUF2993).		CDS	conserved hypothetical protein
+	910972	911739	768	GlnR-family transcriptional regulator	peg	gi|57116681|ref|NC_000962.2|_910972_911739		Response regulators consisting of a CheY-like receiver domain and a winged-helix DNA-binding domain		CDS	transcriptional regulatory , C terminal family protein
+	911736	912683	948	Acetyl-CoA:Cys-GlcN-Ins acetyltransferase, mycothiol synthase MshD	peg	gi|57116681|ref|NC_000962.2|_911736_912683		mycothiol synthase	2.3.1.189	CDS	mycothiol synthase	2.3.1.189	mshD
+	912726	913502	777	Phosphate transport ATP-binding protein PstB (TC 3.A.1.7.1)	peg	gi|57116681|ref|NC_000962.2|_912726_913502		phosphate ABC transporter ATP-binding protein, PhoT family (TC 3.A.1.7.1)	3.6.3.27	CDS	phosphate ABC transporter, ATP-binding protein	3.6.3.27	pstB
-	913558	914199	642	Phosphate transport system regulatory protein PhoU	peg	gi|57116681|ref|NC_000962.2|_914199_913558		phosphate transport system regulatory protein PhoU		CDS	phosphate transport system regulatory protein PhoU		phoU
-	914257	916311	2055	Cell envelope-associated transcriptional attenuator LytR-CpsA-Psr, subfamily A1 (as in PMID19099556)	peg	gi|57116681|ref|NC_000962.2|_916311_914257		transcriptional attenuator, LytR family		CDS	cell envelope-related function transcriptional attenuator common domain protein
-	916477	917646	1170	tRNA dihydrouridine synthase B (EC 1.-.-.-)	peg	gi|57116681|ref|NC_000962.2|_917646_916477		putative TIM-barrel protein, nifR3 family		CDS	TIM-barrel , nifR3 family protein
-	917734	918750	1017	Fatty acid desaturase occurring in virulence cluster	peg	gi|57116681|ref|NC_000962.2|_918750_917734		Fatty acid desaturase.		CDS	putative acyl-[acyl-carrier-protein] desaturase desA1
-	918912	919553	642	Transcriptional regulator, TetR family	peg	gi|57116681|ref|NC_000962.2|_919553_918912		transcriptional regulator, TetR family		CDS	bacterial regulatory s, tetR family protein
+	919607	920689	1083	FIG00820092: hypothetical protein	peg	gi|57116681|ref|NC_000962.2|_919751_920689		Uncharacterized protein conserved in bacteria		CDS	conserved hypothetical protein
-	920741	921133	393	transcriptional regulator, ArsR family	peg	gi|57116681|ref|NC_000962.2|_921085_920741		transcriptional regulator, ArsR family		CDS	bacterial regulatory , arsR family protein
-	921191	921613	423	Deaminase	peg	gi|57116681|ref|NC_000962.2|_921613_921191		Cytosine/adenosine deaminases		CDS	cytidine and deoxycytidylate deaminase zinc-binding region family protein
+	921575	921865	291	Mobile element protein	peg	gi|57116681|ref|NC_000962.2|_921575_921865					putative transposase DNA-binding domain protein
+	921970	922875	906	O-Methyltransferase involved in polyketide biosynthesis	peg	gi|57116681|ref|NC_000962.2|_921970_922875		methyltransferase, putative, TIGR00027 family		CDS	methyltransferase, TIGR00027 family protein	2.1.1.-
-	922894	923709	816	FIG00821728: hypothetical protein	peg	gi|57116681|ref|NC_000962.2|_923709_922894		hypothetical protein		CDS	TIGR04255 family protein
+	924951	925364	414	PE_PGRS family protein	peg	gi|57116681|ref|NC_000962.2|_924951_925364		PE family.		CDS	PE family protein
+	925361	927610	2250	hypothetical protein	peg	gi|57116681|ref|NC_000962.2|_925361_927610		hypothetical protein		CDS	pE-PGRS FAMILY PROTEIN		PE_PGRS13
+	927629	927808	180	FIG00823878: hypothetical protein	peg	gi|57116681|ref|NC_000962.2|_927629_927808					putative predicted protein
-	927837	930485	2649	PE_PGRS	peg	gi|57116681|ref|NC_000962.2|_930485_927837		Ca2+-dependent lipid-binding protein, contains C2 domain		CDS	PE family protein
-	931578	931991	414				hypothetical protein		CDS
+	930953	931597	645	POSSIBLE LIPOPROTEIN LPQQ	peg	gi|57116681|ref|NC_000962.2|_930953_931597		PknH-like extracellular domain.		CDS	pknH-like extracellular domain protein
-	932279	933025	747	FIG00820906: hypothetical protein	peg	gi|57116681|ref|NC_000962.2|_933025_932279		Uncharacterized protein conserved in bacteria		CDS	conserved hypothetical protein
-	933003	934031	1029	COG4861: Uncharacterized protein conserved in bacteria	peg	gi|57116681|ref|NC_000962.2|_934031_933003		Uncharacterized protein conserved in bacteria		CDS	conserved hypothetical protein
-	934293	934481	189	FIG00822787: hypothetical protein	peg	gi|57116681|ref|NC_000962.2|_934481_934293					putative peptidase S15
-	934500	934712	213	FIG00821659: hypothetical protein	peg	gi|57116681|ref|NC_000962.2|_934712_934500					putative predicted protein
+	934879	935490	612	D-alanyl-D-alanine dipeptidase	peg	gi|57116681|ref|NC_000962.2|_934879_935490		D-alanyl-D-alanine dipeptidase	3.4.13.22	CDS	D-ala-D-ala dipeptidase family protein
+	935544	936389	846	Methyltransferase (EC 2.1.1.-)	peg	gi|57116681|ref|NC_000962.2|_935544_936389		Methylase involved in ubiquinone/menaquinone biosynthesis		CDS	methyltransferase domain protein
-	936457	937317	861	Proline iminopeptidase (EC 3.4.11.5)	peg	gi|57116681|ref|NC_000962.2|_937317_936457		tricorn interacting aminopeptidase F1. Serine peptidase. MEROPS family S33	3.4.11.5	CDS	proline-specific peptidase family protein
+	937593	937835	243	PROBABLE CONSERVED TRANSMEMBRANE PROTEIN	peg	gi|57116681|ref|NC_000962.2|_937593_937835					putative membrane protein
+	938076	939404	1329	PROBABLE CONSERVED TRANSMEMBRANE PROTEIN	peg	gi|57116681|ref|NC_000962.2|_938076_939404		Arabinose efflux permease		CDS	major Facilitator Superfamily protein
+	939388	940392	1005	PROBABLE DEHYDROGENASE	peg	gi|57116681|ref|NC_000962.2|_939388_940392		Pyruvate/2-oxoglutarate dehydrogenase complex, dehydrogenase (E1) component, eukaryotic type, alpha subunit	1.2.4.1	CDS	dehydrogenase E1 component family protein
-	940456	941106	651	DNA-binding response regulator, LuxR family	peg	gi|57116681|ref|NC_000962.2|_941106_940456		two component transcriptional regulator, LuxR family		CDS	putative transcriptional regulatory protein NarL
+	941190	942467	1278	POSSIBLE TWO COMPONENT SENSOR KINASE	peg	gi|57116681|ref|NC_000962.2|_941190_942467		Signal transduction histidine kinase	2.7.13.3	CDS	histidine kinase-, DNA gyrase B-, and HSP90-like ATPase family protein
-	942680	944194	1515	Multicopper oxidase	peg	gi|57116681|ref|NC_000962.2|_944194_942680		Putative multicopper oxidases		CDS	multicopper oxidase family protein
+	944319	944735	417	PROBABLE LIPOPROTEIN LPQS	peg	gi|57116681|ref|NC_000962.2|_944319_944735		hypothetical protein		CDS	putative lipoprotein lpqS
+	944842	946056	1215	putative cysteine synthase A CysK2	peg	gi|57116681|ref|NC_000962.2|_945253_946056		Cysteine synthase	2.5.1.47	CDS	pyridoxal-phosphate dependent enzyme family protein
+	946056	947315	1260	PROBABLE CONSERVED INTEGRAL MEMBRANE TRANSPORT PROTEIN	peg	gi|57116681|ref|NC_000962.2|_946056_947315		Major Facilitator Superfamily.		CDS	major Facilitator Superfamily protein
-	947641	948468	828	short chain dehydrogenase	peg	gi|57116681|ref|NC_000962.2|_948468_947641		Short-chain alcohol dehydrogenase of unknown specificity		CDS	short chain dehydrogenase family protein
+	947297	947644	348	PUTATIVE TRANSPOSASE (FRAGMENT)	peg	gi|57116681|ref|NC_000962.2|_947297_947644		Helix-turn-helix domain of transposase family ISL3.		CDS	helix-turn-helix domain of transposase ISL3 family protein
-	948573	948773	201	FIG00826747: hypothetical protein	peg	gi|57116681|ref|NC_000962.2|_948773_948573					hypothetical protein
+	948661	949395	735	POSSIBLE FATTY-ACID-COA LIGASE FADD16 (FATTY-ACID-COA SYNTHETASE) (FATTY-ACID-COA SYNTHASE)	peg	gi|57116681|ref|NC_000962.2|_948757_949395		hypothetical protein		CDS	putative fatty-acid-CoA ligase FadD16
-	949436	951118	1683	Pyruvate decarboxylase (EC 4.1.1.1); Alpha-keto-acid decarboxylase (EC 4.1.1.-)	peg	gi|57116681|ref|NC_000962.2|_951118_949436		Pyruvate decarboxylase and related thiamine pyrophosphate-requiring enzymes	4.1.1.74	CDS	indole-3-pyruvate decarboxylase	4.1.1.74	ipdC
+	951183	951626	444	FIG00823411: hypothetical protein	peg	gi|57116681|ref|NC_000962.2|_951183_951626		Polyketide cyclase / dehydrase and lipid transport.		CDS	polyketide cyclase / dehydrase and lipid transport family protein
+	951632	952711	1080	Alpha-methylacyl-CoA racemase (EC 5.1.99.4)	peg	gi|57116681|ref|NC_000962.2|_951632_952711		Predicted acyl-CoA transferases/carnitine dehydratase	5.1.99.4	CDS	coA-transferase III family protein
+	952819	953229	411	FIG00822577: hypothetical protein	peg	gi|57116681|ref|NC_000962.2|_952819_953229		Polyketide cyclase / dehydrase and lipid transport.		CDS	polyketide cyclase / dehydrase and lipid transport family protein
-	953727	954920	1194	putative aminotransferase	peg	gi|57116681|ref|NC_000962.2|_954920_953727		succinyldiaminopimelate aminotransferase apoenzyme (EC 2.6.1.17)	2.6.1.17	CDS	aminotransferase class-V family protein
+	953257	953730	474	FIG00822577: hypothetical protein	peg	gi|57116681|ref|NC_000962.2|_953278_953730		Polyketide cyclase / dehydrase and lipid transport.		CDS	polyketide cyclase / dehydrase and lipid transport family protein
+	955050	956288	1239	3-ketoacyl-CoA thiolase [isoleucine degradation] (EC 2.3.1.16)	peg	gi|57116681|ref|NC_000962.2|_955050_956288		acetyl-CoA acetyltransferases	2.3.1.9	CDS	putative acyltransferase Rv0859
+	956293	958455	2163	Enoyl-CoA hydratase [isoleucine degradation] (EC 4.2.1.17) / 3-hydroxyacyl-CoA dehydrogenase (EC 1.1.1.35) / 3-hydroxybutyryl-CoA epimerase (EC 5.1.2.3)	peg	gi|57116681|ref|NC_000962.2|_956293_958455		3-hydroxyacyl-CoA dehydrogenase	1.1.1.35, 4.2.1.17, 5.1.2.3	CDS	enoyl-CoA hydratase/isomerase family protein
-	958523	960172	1650	DNA repair helicase	peg	gi|57116681|ref|NC_000962.2|_960151_958523		DNA or RNA helicases of superfamily II	3.6.4.12	CDS	type III restriction enzyme, res subunit
+	960113	960274	162	hypothetical protein	peg	gi|57116681|ref|NC_000962.2|_960113_960274
-	960342	962612	2271	probable DNA-binding protein	peg	gi|57116681|ref|NC_000962.2|_962612_960342		Predicted transcriptional regulator		CDS	helicase conserved C-terminal domain protein
+	962647	962880	234	FIG057355: hypothetical protein	peg	gi|57116681|ref|NC_000962.2|_962680_962880		hypothetical protein		CDS	conserved hypothetical protein
+	962890	963393	504	Molybdenum cofactor biosynthesis protein MoaC	peg	gi|57116681|ref|NC_000962.2|_962890_963393		molybdenum cofactor biosynthesis protein MoaC		CDS	molybdenum cofactor biosynthesis protein C		moaC
+	963390	963872	483	Molybdenum cofactor biosynthesis protein MoaB	peg	gi|57116681|ref|NC_000962.2|_963420_963872		molybdopterin adenylyltransferase (EC 2.7.7.75)		CDS	molybdenum cofactor synthesis domain
+	963869	964294	426	Molybdenum cofactor biosynthesis protein MoaE	peg	gi|57116681|ref|NC_000962.2|_963869_964294		Molybdopterin converting factor, large subunit	2.-	CDS	moaE family protein
-	964312	965535	1224	FIG00820555: hypothetical protein	peg	gi|57116681|ref|NC_000962.2|_965535_964312		Chemotaxis protein histidine kinase and related kinases		CDS	transglycosylase-like domain protein
-	965983	966261	279	Molybdenum cofactor biosynthesis protein MoaD	peg	gi|57116681|ref|NC_000962.2|_966261_965983		Molybdopterin converting factor, small subunit		CDS	thiS family protein
-	966265	967347	1083	Molybdenum cofactor biosynthesis protein MoaA	peg	gi|57116681|ref|NC_000962.2|_967347_966265		molybdenum cofactor biosynthesis protein A, bacterial		CDS	molybdenum cofactor biosynthesis protein A		moaA
-	967344	967733	390	FIG020413: transmembrane protein	peg	gi|57116681|ref|NC_000962.2|_967733_967344		Predicted membrane protein		CDS	conserved hypothetical protein
+	967898	968305	408	Cold shock protein CspC	peg	gi|57116681|ref|NC_000962.2|_967898_968305		cold-shock DNA-binding protein family		CDS	'Cold-shock' DNA-binding domain protein
-	968424	970244	1821	PE-PGRS virulence associated protein	peg	gi|57116681|ref|NC_000962.2|_970244_968424		PE family.		CDS	PE family protein
+	970505	972457	1953	FadE10	peg	gi|57116681|ref|NC_000962.2|_970505_972457		Acyl-CoA dehydrogenases		CDS	acyl-CoA dehydrogenase, N-terminal domain protein
-	972546	973706	1161	FIG00822946: hypothetical protein	peg	gi|57116681|ref|NC_000962.2|_973706_972546		Uncharacterized protein conserved in bacteria		CDS	FIST N domain protein
-	973806	974294	489	POSSIBLE CONSERVED EXPORTED PROTEIN	peg	gi|57116681|ref|NC_000962.2|_974294_973806		Protein of unknown function (DUF2771).		CDS	conserved hypothetical protein
-	974291	975970	1680	possible membrane protein	peg	gi|57116681|ref|NC_000962.2|_975937_974291		Arabinose efflux permease		CDS	major Facilitator Superfamily protein
+	976075	976863	789	hypothetical protein	peg	gi|57116681|ref|NC_000962.2|_976102_976863		Protein of unknown function (DUF3027).		CDS	conserved hypothetical protein
-	976872	978206	1335	PPE family protein	peg	gi|57116681|ref|NC_000962.2|_978206_976872		PPE-repeat proteins		CDS	PPE family protein
-	978481	978756	276	POSSIBLE CONSERVED TRANSMEMBRANE PROTEIN	peg	gi|57116681|ref|NC_000962.2|_978756_978481		Protein of unknown function (DUF2530).		CDS	conserved hypothetical protein
-	978753	979157	405	FIG00824650: hypothetical protein	peg	gi|57116681|ref|NC_000962.2|_979157_978753
+	978934	979365	432	Transcriptional regulator, MarR family	peg	gi|57116681|ref|NC_000962.2|_979156_979365		Transcriptional regulators		CDS	marR family protein
+	979362	980228	867	putative rRNA methylase	peg	gi|57116681|ref|NC_000962.2|_979362_980228		rRNA methylases		CDS	spoU rRNA Methylase family protein
-	980506	981267	762	FIG00996668: hypothetical protein	peg	gi|57116681|ref|NC_000962.2|_981267_980506		Protein of unknown function (DUF3071).		CDS	conserved hypothetical protein
+	980225	980509	285	PROBABLE TRANSMEMBRANE PROTEIN	peg	gi|57116681|ref|NC_000962.2|_980225_980509		Protein of unknown function (DUF2537).		CDS	conserved hypothetical protein
-	981424	982554	1131	Phosphoserine aminotransferase (EC 2.6.1.52)	peg	gi|57116681|ref|NC_000962.2|_982554_981424		phosphoserine aminotransferase apoenzyme (EC 2.6.1.52)	2.6.1.52	CDS	putative phosphoserine aminotransferase
+	982762	983784	1023	possible transmembrane protein	peg	gi|57116681|ref|NC_000962.2|_982801_983784		P-aminobenzoate N-oxygenase AurF.		CDS	P-aminobenzoate N-oxygenase AurF family protein
-	985513	985971	459	phnB protein, putative	peg	gi|57116681|ref|NC_000962.2|_985971_985513		Uncharacterized protein conserved in bacteria		CDS	glyoxalase/Bleomycin resistance /Dioxygenase superfamily protein
+	983803	985530	1728	Ferredoxin / Ferredoxin--NADP(+) reductase, actinobacterial (eukaryote-like) type (EC 1.18.1.2)	peg	gi|57116681|ref|NC_000962.2|_983863_985530		NADPH-dependent glutamate synthase beta chain and related oxidoreductases	1.18.1.2	CDS	pyridine nucleotide-disulfide oxidoreductase family protein
+	987182	988705	1524	PROBABLE EXPORTED PROTEIN	peg	gi|57116681|ref|NC_000962.2|_987203_988705		Uncharacterized protein conserved in bacteria		CDS	endonuclease/Exonuclease/phosphatase family protein
-	988740	989861	1122	Citrate synthase (si) (EC 2.3.3.1)	peg	gi|57116681|ref|NC_000962.2|_989861_988740		citrate synthase (EC 2.3.3.1)	2.3.3.1	CDS	citrate synthase family protein
-	989948	992596	2649	Disease resistance domain-containing protein / Transcriptional regulator, LuxR family	peg	gi|57116681|ref|NC_000962.2|_992566_989948		Predicted ATPase		CDS	bacterial regulatory s, luxR family protein
-	992598	993203	606	Adenylyl cyclase class-3/4/guanylyl cyclase	peg	gi|57116681|ref|NC_000962.2|_993203_992598					adenylate and Guanylate cyclase catalytic domain protein
+	993435	993752	318				hypothetical protein		CDS
-	995318	996295	978	O-Methyltransferase involved in polyketide biosynthesis	peg	gi|57116681|ref|NC_000962.2|_996295_995318		methyltransferase, putative, TIGR00027 family		CDS	putative S-adenosyl-L-methionine-dependent methyltransferase ML2640
+	993811	995340	1530	Cyclohexanone monooxygenase (EC 1.14.13.22)	peg	gi|57116681|ref|NC_000962.2|_993853_995340		Predicted flavoprotein involved in K+ transport		CDS	pyridine nucleotide-disulfide oxidoreductase family protein
+	996524	997705	1182	Disease resistance domain-containing protein	peg	gi|57116681|ref|NC_000962.2|_996524_997705		Predicted ATPase		CDS	AAA ATPase domain protein
+	997863	999299	1437	Wax ester synthase/acyl-CoA:diacylglycerol acyltransferase	peg	gi|57116681|ref|NC_000962.2|_997863_999299		Diacylglycerol O-acyltransferase (EC 2.3.1.20)		CDS	putative diacyglycerol O-acyltransferase tgs2
+	999250	1000767	1518	Citrate synthase (si) (EC 2.3.3.1)	peg	gi|57116681|ref|NC_000962.2|_999472_1000767		citrate synthase (EC 2.3.3.1)	2.3.3.1	CDS	citrate (Si)-synthase	2.3.3.1	gltA
-	1000808	1002415	1608	Beta-carotene ketolase (EC 1.14.-.-)	peg	gi|57116681|ref|NC_000962.2|_1002415_1000808		Phytoene dehydrogenase and related proteins		CDS	FAD binding domain protein
-	1002441	1002704	264	FIG00821893: hypothetical protein	peg	gi|57116681|ref|NC_000962.2|_1002704_1002441		Protein of unknown function (DUF2630).		CDS	conserved hypothetical protein
+	1002812	1003792	981	Outer membrane protein	peg	gi|57116681|ref|NC_000962.2|_1002917_1003792		Outer membrane protein and related peptidoglycan-associated (lipo)proteins		CDS	BON domain protein
+	1003805	1003957	153	POSSIBLE MEMBRANE PROTEIN	peg	gi|57116681|ref|NC_000962.2|_1003805_1003957		hypothetical protein		CDS	hypothetical protein
+	1003957	1004484	528	POSSIBLE CONSERVED EXPORTED OR MEMBRANE PROTEIN	peg	gi|57116681|ref|NC_000962.2|_1003957_1004484		hypothetical protein		CDS	putative conserved exported/membrane protein
-	1004501	1005910	1410	Sensor-type histidine kinase prrB (EC 2.7.13.3)	peg	gi|57116681|ref|NC_000962.2|_1005841_1004501		Signal transduction histidine kinase	2.7.13.3	CDS	sensor-type histidine kinase prrB	2.7.13.3	prrB
-	1005852	1006562	711	DNA-binding response regulator	peg	gi|57116681|ref|NC_000962.2|_1006562_1005852		Response regulators consisting of a CheY-like receiver domain and a winged-helix DNA-binding domain		CDS	transcriptional regulatory protein prrA		prrA
-	1006693	1008180	1488	Acetyl-coenzyme A carboxyl transferase alpha chain (EC 6.4.1.2) / Acetyl-coenzyme A carboxyl transferase beta chain (EC 6.4.1.2)	peg	gi|57116681|ref|NC_000962.2|_1008180_1006693		Acetyl-CoA carboxylase alpha subunit	6.4.1.2	CDS	carboxyl transferase domain protein
+	1008207	1008938	732	Enoyl-CoA hydratase (EC 4.2.1.17)	peg	gi|57116681|ref|NC_000962.2|_1008207_1008938		Enoyl-CoA hydratase/carnithine racemase	4.2.1.17	CDS	putative enoyl-CoA hydratase echA6
+	1008944	1010062	1119	Outer membrane protein romA	peg	gi|57116681|ref|NC_000962.2|_1008944_1010062		Predicted Zn-dependent hydrolases of the beta-lactamase fold		CDS	beta-lactamase superfamily domain protein
+	1010313	1011734	1422	Beta-lactamase (EC 3.5.2.6)	peg	gi|57116681|ref|NC_000962.2|_1010313_1011734		Beta-lactamase class C and other penicillin binding proteins		CDS	beta-lactamase family protein
+	1011731	1014124	2394	Cation-transporting ATPase, E1-E2 family	peg	gi|57116681|ref|NC_000962.2|_1011731_1014124		ATPase, P-type (transporting), HAD superfamily, subfamily IC	3.6.3.-	CDS	HAD ATPase, P-type, IC family protein	3.6.3.-
+	1014397	1014555	159	FIG00820576: hypothetical protein	peg	gi|57116681|ref|NC_000962.2|_1014400_1014555		hypothetical protein		CDS	conserved hypothetical protein
+	1014681	1014860	180	FIG00821394: hypothetical protein	peg	gi|57116681|ref|NC_000962.2|_1014681_1014860		MT0933-like antitoxin protein.		CDS	antitoxin Rv0909/MT0933
+	1014866	1015300	435	FIG00820677: hypothetical protein	peg	gi|57116681|ref|NC_000962.2|_1014866_1015300		Uncharacterized conserved protein		CDS	toxin Rv0910/MT0934
+	1015398	1016171	774	Putative hydroxylase	peg	gi|57116681|ref|NC_000962.2|_1015398_1016171		Predicted enzyme related to lactoylglutathione lyase		CDS	glyoxalase/Bleomycin resistance /Dioxygenase superfamily protein
+	1016212	1016685	474	PROBABLE CONSERVED TRANSMEMBRANE PROTEIN	peg	gi|57116681|ref|NC_000962.2|_1016266_1016685		hypothetical protein		CDS	putative membrane protein
-	1016820	1017050	231	FIG00823217: hypothetical protein	peg	gi|57116681|ref|NC_000962.2|_1017050_1016820		hypothetical protein		CDS	conserved hypothetical protein
-	1017217	1018725	1509	Lignostilbene-alpha,beta-dioxygenase and related enzymes	peg	gi|57116681|ref|NC_000962.2|_1018725_1017217		Lignostilbene-alpha,beta-dioxygenase and related enzymes		CDS	retinal pigment epithelial membrane family protein
-	1018727	1019965	1239	3-ketoacyl-CoA thiolase (EC 2.3.1.16)	peg	gi|57116681|ref|NC_000962.2|_1019965_1018727		Acetyl-CoA acetyltransferase	2.3.1.9	CDS	thiolase, C-terminal domain protein
-	1020058	1021329	1272	PPE family protein	peg	gi|57116681|ref|NC_000962.2|_1021329_1020058		PPE-repeat proteins		CDS	PPE family protein
-	1021344	1021643	300	PE family protein	peg	gi|57116681|ref|NC_000962.2|_1021529_1021344		PE family.		CDS	PE family protein
+	1022087	1023868	1782	High-affinity choline uptake protein BetT	peg	gi|57116681|ref|NC_000962.2|_1022087_1023868		choline/carnitine/betaine transport		CDS	transporter, betaine/carnitine/choline transporter family protein
+	1023865	1024122	258	FIG00821313: hypothetical protein	peg	gi|57116681|ref|NC_000962.2|_1023868_1024122		hypothetical protein		CDS	hypothetical protein
+	1024232	1024687	456	FIG032766: hypothetical protein	peg	gi|57116681|ref|NC_000962.2|_1024400_1024687		Uncharacterized protein conserved in bacteria		CDS	conserved hypothetical protein
+	1024684	1025184	501	FIG001353: Acetyltransferase	peg	gi|57116681|ref|NC_000962.2|_1024684_1025184		Predicted acetyltransferase		CDS	acetyltransferase family protein
-	1025497	1026816	1320	Probable transposase for the insertion element IS2606	peg	gi|57116681|ref|NC_000962.2|_1026816_1025497		Transposase and inactivated derivatives		CDS	transposase, Mutator family protein
+	1027104	1027685	582	POSSIBLE RESOLVASE	peg	gi|57116681|ref|NC_000962.2|_1027137_1027685		Predicted site-specific integrase-resolvase		CDS	resolvase, N terminal domain protein
+	1027685	1029337	1653	Transposase	peg	gi|57116681|ref|NC_000962.2|_1027697_1029337		Transposase and inactivated derivatives		CDS	putative transposase family protein
-	1029513	1030577	1065	FIG00823130: hypothetical protein	peg	gi|57116681|ref|NC_000962.2|_1030577_1029513		Phage-related replication protein		CDS	conserved hypothetical protein
-	1030578	1031864	1287	Manganese transport protein MntH	peg	gi|57116681|ref|NC_000962.2|_1031864_1030578		NRAMP (natural resistance-associated macrophage protein) metal ion transporters		CDS	metal ion transporter, metal ion family protein
-	1031896	1032633	738	BRAMP	peg	gi|57116681|ref|NC_000962.2|_1032633_1031896		NADPH-dependent FMN reductase.		CDS	NADPH-dependent FMN reductase family protein
-	1032710	1033786	1077	FIG00820002: hypothetical protein	peg	gi|57116681|ref|NC_000962.2|_1033786_1032710		Uncharacterized conserved protein related to dihydrodipicolinate reductase		CDS	dihydrodipicolinate reductase, family protein
-	1033840	1034631	792	7-alpha-hydroxysteroid dehydrogenase (EC 1.1.1.159)	peg	gi|57116681|ref|NC_000962.2|_1034631_1033840		Dehydrogenases with different specificities (related to short-chain alcohol dehydrogenases)	1.1.1.159	CDS	short chain dehydrogenase family protein
+	1034903	1036015	1113	Phosphate ABC transporter, periplasmic phosphate-binding protein PstS (TC 3.A.1.7.1)	peg	gi|57116681|ref|NC_000962.2|_1034903_1036015		phosphate ABC transporter substrate-binding protein, PhoT family (TC 3.A.1.7.1)		CDS	phosphate ABC transporter, phosphate-binding protein PstS		pstS
+	1036028	1037002	975	Phosphate transport system permease protein PstC (TC 3.A.1.7.1)	peg	gi|57116681|ref|NC_000962.2|_1036028_1037002		phosphate ABC transporter membrane protein 1, PhoT family (TC 3.A.1.7.1)		CDS	phosphate ABC transporter, permease protein PstC		pstC
-	1037920	1039914	1995	Serine/threonine-protein kinase pknD (EC 2.7.11.1)	peg	gi|57116681|ref|NC_000962.2|_1039914_1037920		NHL repeat./Protein kinase domain.	2.7.11.1	CDS	serine/threonine-protein kinase pknD	2.7.11.1	pknD
+	1036999	1037925	927	Phosphate transport system permease protein PstA (TC 3.A.1.7.1)	peg	gi|57116681|ref|NC_000962.2|_1036999_1037925		phosphate ABC transporter membrane protein 2, PhoT family (TC 3.A.1.7.1)		CDS	phosphate ABC transporter, permease protein PstA		pstA
-	1039936	1041048	1113	Phosphate ABC transporter, periplasmic phosphate-binding protein PstS (TC 3.A.1.7.1)	peg	gi|57116681|ref|NC_000962.2|_1041048_1039936		phosphate ABC transporter substrate-binding protein, PhoT family (TC 3.A.1.7.1)		CDS	phosphate ABC transporter, phosphate-binding protein PstS		pstS
+	1041264	1042094	831	Phosphate transport ATP-binding protein PstB (TC 3.A.1.7.1)	peg	gi|57116681|ref|NC_000962.2|_1041264_1042094		phosphate ABC transporter ATP-binding protein, PhoT family (TC 3.A.1.7.1)	3.6.3.27	CDS	phosphate ABC transporter, ATP-binding protein	3.6.3.27	pstB
+	1042115	1043239	1125	Phosphate ABC transporter, periplasmic phosphate-binding protein PstS (TC 3.A.1.7.1)	peg	gi|57116681|ref|NC_000962.2|_1042115_1043239		phosphate ABC transporter substrate-binding protein, PhoT family (TC 3.A.1.7.1)		CDS	phosphate ABC transporter, phosphate-binding protein PstS		pstS
+	1043299	1044315	1017	Phosphate transport system permease protein PstC (TC 3.A.1.7.1)	peg	gi|57116681|ref|NC_000962.2|_1043299_1044315		phosphate ABC transporter membrane protein 1, PhoT family (TC 3.A.1.7.1)		CDS	phosphate ABC transporter, permease protein PstC		pstC
-	1045199	1046074	876	Ku domain protein	peg	gi|57116681|ref|NC_000962.2|_1046074_1045199		DNA end-binding protein Ku		CDS	ku protein
+	1044317	1045222	906	Phosphate transport system permease protein PstA (TC 3.A.1.7.1)	peg	gi|57116681|ref|NC_000962.2|_1044317_1045222		phosphate ABC transporter membrane protein 2, PhoT family (TC 3.A.1.7.1)		CDS	phosphate ABC transporter, permease protein PstA		pstA
+	1046136	1048415	2280	ATP-dependent DNA ligase (EC 6.5.1.1) clustered with Ku protein, LigD	peg	gi|57116681|ref|NC_000962.2|_1046136_1048415		ATP-dependent DNA ligase LigD ligase module/ATP-dependent DNA ligase LigD phosphoesterase module/ATP-dependent DNA ligase LigD polymerase module	6.5.1.1	CDS	DNA ligase D		ligD
+	1048412	1050346	1935	hypothetical protein	peg	gi|57116681|ref|NC_000962.2|_1048412_1050346		2-keto-4-pentenoate hydratase/2-oxohepta-3-ene-1,7-dioic acid hydratase (catechol pathway)		CDS	metallo-beta-lactamase superfamily protein
-	1050593	1051459	867	Hydride transferase 1 (Fragment)	peg	gi|57116681|ref|NC_000962.2|_1051459_1050593		probable F420-dependent oxidoreductase, Rv2161c family		CDS	putative F420-dependent oxidoreductase, Rv2161c family domain protein
-	1051544	1052308	765	FIG00823384: hypothetical protein	peg	gi|57116681|ref|NC_000962.2|_1052308_1051544		STAS domain.		CDS	STAS domain protein
-	1052696	1053736	1041	Cyclohexanone monooxygenase (EC 1.14.13.22)	peg	gi|57116681|ref|NC_000962.2|_1053736_1052696		hypothetical protein		CDS	conserved hypothetical protein
+	1053759	1054241	483	Formamidopyrimidine-DNA glycosylase (EC 3.2.2.23)	peg	gi|57116681|ref|NC_000962.2|_1053759_1054241		Formamidopyrimidine-DNA glycosylase	4.2.99.18, 3.2.2.23	CDS	formamidopyrimidine-DNA glycosylase H2TH domain protein
+	1054247	1055008	762	Oxidoreductase, short-chain dehydrogenase/reductase family (EC 1.1.1.-)	peg	gi|57116681|ref|NC_000962.2|_1054259_1055008		Short-chain dehydrogenases of various substrate specificities		CDS	short chain dehydrogenase family protein
-	1055024	1056685	1662	Glucose-6-phosphate isomerase (EC 5.3.1.9)	peg	gi|57116681|ref|NC_000962.2|_1056685_1055024		glucose-6-phosphate isomerase (EC 5.3.1.9)	5.3.1.9	CDS	glucose-6-phosphate isomerase	5.3.1.9	pgi
-	1056786	1056974	189	FIG00820067: hypothetical protein	peg	gi|57116681|ref|NC_000962.2|_1056974_1056786					secreted antigen 85-C FbpC_2 domain protein		fbpC_2
+	1057447	1057641	195	FIG00820095: hypothetical protein	peg	gi|57116681|ref|NC_000962.2|_1057447_1057641					hypothetical protein
-	1057646	1057918	273	Chorismate mutase I (EC 5.4.99.5)	peg	gi|57116681|ref|NC_000962.2|_1057918_1057646		chorismate mutase (EC 5.4.99.5)	5.4.99.5	CDS	conserved hypothetical protein
+	1058260	1060575	2316	ATP-dependent DNA helicase UvrD/PcrA	peg	gi|57116681|ref|NC_000962.2|_1058260_1060575		ATP-dependent DNA helicase PcrA (EC 3.6.1.-)	3.6.4.12	CDS	ATP-dependent DNA helicase PcrA	3.6.4.12	pcrA
-	1060656	1061687	1032	Phage peptidoglycan binding endopeptidase	peg	gi|57116681|ref|NC_000962.2|_1061687_1060656		Membrane proteins related to metalloendopeptidases		CDS	peptidase M23 family protein
+	1061964	1063127	1164	Succinyl-CoA ligase [ADP-forming] beta chain (EC 6.2.1.5)	peg	gi|57116681|ref|NC_000962.2|_1061964_1063127		succinyl-CoA synthetase (ADP-forming) beta subunit (EC 6.2.1.5)	6.2.1.5	CDS	succinyl-CoA ligase [ADP-forming] subunit beta	6.2.1.5	sucC
+	1063140	1064051	912	Succinyl-CoA ligase [ADP-forming] alpha chain (EC 6.2.1.5)	peg	gi|57116681|ref|NC_000962.2|_1063140_1064051		succinyl-CoA synthetase (ADP-forming) alpha subunit (EC 6.2.1.5)	6.2.1.5	CDS	succinate-CoA ligase, alpha subunit	6.2.1.-	sucD
-	1064114	1064962	849	Hydride transferase 1 (Fragment)	peg	gi|57116681|ref|NC_000962.2|_1064962_1064114		probable F420-dependent oxidoreductase, Rv2161c family		CDS	putative F420-dependent oxidoreductase, Rv2161c family domain protein
+	1065127	1066038	912	antigen 34 kDa	peg	gi|57116681|ref|NC_000962.2|_1065127_1066038		hypothetical protein		CDS	conserved hypothetical protein
+	1066087	1067445	1359	PROBABLE CONSERVED INTEGRAL MEMBRANE PROTEIN	peg	gi|57116681|ref|NC_000962.2|_1066168_1067445		hypothetical protein		CDS	putative membrane protein
+	1067561	1068208	648	Phosphoribosylglycinamide formyltransferase (EC 2.1.2.2)	peg	gi|57116681|ref|NC_000962.2|_1067633_1068208		phosphoribosylglycinamide formyltransferase, formyltetrahydrofolate-dependent	2.1.2.2	CDS	phosphoribosylglycinamide formyltransferase	2.1.2.2	purN
+	1068205	1069776	1572	IMP cyclohydrolase (EC 3.5.4.10) / Phosphoribosylaminoimidazolecarboxamide formyltransferase (EC 2.1.2.3)	peg	gi|57116681|ref|NC_000962.2|_1068205_1069776		IMP cyclohydrolase (EC 3.5.4.10)/phosphoribosylaminoimidazolecarboxamide formyltransferase (EC 2.1.2.3)	2.1.2.3, 3.5.4.10	CDS	phosphoribosylaminoimidazolecarboxamide formyltransferase/IMP cyclohydrolase	2.1.2.3	purH
+	1069880	1071262	1383	Magnesium chelatase, subunit ChlI (EC 6.6.1.1)	peg	gi|57116681|ref|NC_000962.2|_1069880_1071262		Mg-chelatase subunit ChlI	6.6.1.1	CDS	AAA domain family protein
+	1071255	1073273	2019	FIG019045: long form Mg-chelase associated protein with vWA domain	peg	gi|57116681|ref|NC_000962.2|_1071255_1073273		Uncharacterized protein with a von Willebrand factor type A (vWA) domain		CDS	von Willebrand factor type A domain protein
+	1073327	1073548	222	Antitoxin 1	peg	gi|57116681|ref|NC_000962.2|_1073327_1073548		hypothetical protein		CDS	putative antitoxin VapB9
+	1073545	1073928	384	Toxin 1, PIN domain	peg	gi|57116681|ref|NC_000962.2|_1073545_1073928		Predicted nucleic acid-binding protein, contains PIN domain		CDS	PIN domain protein
+	1074074	1074421	348	PROBABLE INTEGRAL MEMBRANE PROTEIN	peg	gi|57116681|ref|NC_000962.2|_1074080_1074421		hypothetical protein		CDS	putative membrane protein
-	1074440	1075114	675	lipoprotein, putative	peg	gi|57116681|ref|NC_000962.2|_1075114_1074440		hypothetical protein		CDS	conserved hypothetical protein
-	1075297	1076259	963	Putative secreted protein	peg	gi|57116681|ref|NC_000962.2|_1076097_1075297		Alpha/beta hydrolase.		CDS	alpha/beta hydrolase family protein
-	1076196	1076678	483	FIG00821697: hypothetical protein	peg	gi|57116681|ref|NC_000962.2|_1076678_1076196					conserved hypothetical protein
-	1076778	1077197	420	FIG00820456: hypothetical protein	peg	gi|57116681|ref|NC_000962.2|_1077137_1076778		hypothetical protein		CDS	conserved hypothetical protein
-	1077233	1077835	603	FIG00821093: hypothetical protein	peg	gi|57116681|ref|NC_000962.2|_1077835_1077233		Domain of unknown function (DUF1707).		CDS	conserved hypothetical protein
+	1077975	1078334	360	FIG00821819: hypothetical protein	peg	gi|57116681|ref|NC_000962.2|_1077975_1078334		Uncharacterized protein conserved in bacteria		CDS	metal-sensitive transcriptional repressor family protein
+	1078391	1078687	297	FIG00822349: hypothetical protein	peg	gi|57116681|ref|NC_000962.2|_1078391_1078687		Protein of unknown function (DUF1490).		CDS	conserved hypothetical protein
+	1078677	1081055	2379	Lead, cadmium, zinc and mercury transporting ATPase (EC 3.6.3.3) (EC 3.6.3.5); Copper-translocating P-type ATPase (EC 3.6.3.4)	peg	gi|57116681|ref|NC_000962.2|_1078677_1081055		copper-(or silver)-translocating P-type ATPase	3.6.3.-	CDS	copper-translocating P-type ATPase	3.6.3.4
+	1081052	1081684	633	probable integral membrane protein	peg	gi|57116681|ref|NC_000962.2|_1081052_1081684		hypothetical protein		CDS	putative membrane protein
-	1081775	1082584	810	Methylglutaconyl-CoA hydratase (EC 4.2.1.18)	peg	gi|57116681|ref|NC_000962.2|_1082584_1081775		Enoyl-CoA hydratase/carnithine racemase	4.2.1.17	CDS	enoyl-CoA hydratase
-	1082584	1083750	1167	PROBABLE ACYL-COA DEHYDROGENASE FADE12( EC:1.3.99.- )	peg	gi|57116681|ref|NC_000962.2|_1083750_1082584		Acyl-CoA dehydrogenases		CDS	acyl-CoA dehydrogenase fadE12	1.3.99.-	fadE12
-	1083747	1085756	2010	Methylcrotonyl-CoA carboxylase biotin-containing subunit (EC 6.4.1.4)	peg	gi|57116681|ref|NC_000962.2|_1085756_1083747		Acetyl/propionyl-CoA carboxylase, alpha subunit	6.4.1.3	CDS	carbamoyl-phosphate synthase L chain, ATP binding domain protein
-	1085756	1087351	1596	Methylcrotonyl-CoA carboxylase carboxyl transferase subunit (EC 6.4.1.4)	peg	gi|57116681|ref|NC_000962.2|_1087351_1085756		Acetyl-CoA carboxylase, carboxyltransferase component (subunits alpha and beta)		CDS	carboxyl transferase domain protein
-	1087348	1088496	1149	Isovaleryl-CoA dehydrogenase (EC 1.3.99.10)	peg	gi|57116681|ref|NC_000962.2|_1088496_1087348		Acyl-CoA dehydrogenases	1.3.99.3	CDS	putative acyl-CoA dehydrogenase
-	1088493	1090175	1683	expressed protein	peg	gi|57116681|ref|NC_000962.2|_1090175_1088493		Protein of unknown function (DUF1446).		CDS	conserved hypothetical protein
+	1090373	1093144	2772	PE-PGRS FAMILY PROTEIN	peg	gi|57116681|ref|NC_000962.2|_1090373_1093144		PE family.		CDS	PE family protein
-	1093361	1094401	1041	PE_PGRS family protein	peg	gi|57116681|ref|NC_000962.2|_1094401_1093361		40-residue YVTN family beta-propeller repeat		CDS	PE family protein
+	1094886	1095059	174	LSU ribosomal protein L32p	peg	gi|57116681|ref|NC_000962.2|_1094886_1095059		LSU ribosomal protein L32P		CDS	ribosomal protein L32		rpmF
-	1095078	1096496	1419	PE_PGRS family protein	peg	gi|57116681|ref|NC_000962.2|_1096496_1095078		40-residue YVTN family beta-propeller repeat		CDS	kelch motif family protein
+	1096816	1097508	693	Mycobacterial persistence regulator MprA (Two component response transcriptional regulatory protein)	peg	gi|57116681|ref|NC_000962.2|_1096822_1097508		Response regulators consisting of a CheY-like receiver domain and a winged-helix DNA-binding domain		CDS	response regulator		mprA
+	1097508	1099022	1515	Osmosensitive K+ channel histidine kinase KdpD (EC 2.7.3.-)	peg	gi|57116681|ref|NC_000962.2|_1097580_1099022		Signal transduction histidine kinase	2.7.13.3	CDS	signal transduction histidine-protein kinase/phosphatase mprB	3.1.3.-	mprB
+	1099066	1100460	1395	Heat shock protein HtrA	peg	gi|57116681|ref|NC_000962.2|_1099366_1100460		Trypsin-like serine proteases, typically periplasmic, contain C-terminal PDZ domain	3.4.21.-	CDS	trypsin family protein
+	1100460	1101005	546	Molybdenum cofactor biosynthesis protein MoaB	peg	gi|57116681|ref|NC_000962.2|_1100460_1101005		molybdenum cofactor synthesis domain		CDS	pterin-4-alpha-carbinolamine dehydratase MoaB2		moaB2
-	1101025	1101480	456	Large-conductance mechanosensitive channel	peg	gi|57116681|ref|NC_000962.2|_1101480_1101025		large conductance mechanosensitive channel protein		CDS	large conductance mechanosensitive channel protein		mscL
+	1101803	1102549	747	AttE component of AttEFGH ABC transport system	peg	gi|57116681|ref|NC_000962.2|_1101803_1102549		ABC-type antimicrobial peptide transport system, ATPase component		CDS	ABC transporter family protein
+	1102542	1105109	2568	AttF component of AttEFGH ABC transport system / AttG component of AttEFGH ABC transport system	peg	gi|57116681|ref|NC_000962.2|_1102542_1105109		ABC-type transport system, involved in lipoprotein release, permease component		CDS	ftsX-like permease family protein
+	1105116	1106276	1161	AttH component of AttEFGH ABC transport system	peg	gi|57116681|ref|NC_000962.2|_1105116_1106276		Predicted secreted hydrolase		CDS	hydroxyneurosporene synthase family protein
-	1106405	1107382	978	Octaprenyl diphosphate synthase (EC 2.5.1.90) / Dimethylallyltransferase (EC 2.5.1.1) / (2E,6E)-farnesyl diphosphate synthase (EC 2.5.1.10) / Geranylgeranyl diphosphate synthase (EC 2.5.1.29)	peg	gi|57116681|ref|NC_000962.2|_1107382_1106405		Geranylgeranyl pyrophosphate synthase	2.5.1.30	CDS	geranylgeranyl pyrophosphate synthase	2.5.1.-	ispB
-	1107443	1108099	657	Heat shock protein 22.5 (Hsp22.5)	peg	gi|57116681|ref|NC_000962.2|_1108099_1107443		Flagellar basal body P-ring biosynthesis protein		CDS	SAF-like family protein
-	1108172	1108504	333	Type I antifreeze protein	peg	gi|57116681|ref|NC_000962.2|_1108504_1108172		putative regulatory protein, FmdB family		CDS
+	1108154	1108349	196							hypothetical protein
-	1108578	1109303	726	5-formyltetrahydrofolate cyclo-ligase (EC 6.3.3.2)	peg	gi|57116681|ref|NC_000962.2|_1109303_1108578		5,10-methenyltetrahydrofolate synthetase		CDS	5-formyltetrahydrofolate cyclo-ligase	6.3.3.2
+	1109272	1110192	921	UTP--glucose-1-phosphate uridylyltransferase (EC 2.7.7.9)	peg	gi|57116681|ref|NC_000962.2|_1109272_1110192		UDP-glucose pyrophosphorylase (EC 2.7.7.9)	2.7.7.9	CDS	UTP-GLUCOSE-1-PHOSPHATE URIDYLYLTRANSFERASE	2.7.7.9	galU1
+	1110269	1111549	1281	Molybdopterin biosynthesis protein MoeA	peg	gi|57116681|ref|NC_000962.2|_1110278_1111549		molybdenum cofactor synthesis domain		CDS	molybdenum cofactor synthesis domain protein
+	1111612	1112223	612	Ribosomal-protein-S5p-alanine acetyltransferase	peg	gi|57116681|ref|NC_000962.2|_1111612_1112223		Acetyltransferases, including N-acetylases of ribosomal proteins	2.3.1.128	CDS	acetyltransferase family protein
+	1112384	1113460	1077	PROBABLE CONSERVED TRANSMEMBRANE PROTEIN	peg	gi|57116681|ref|NC_000962.2|_1112384_1113460		hypothetical protein		CDS	putative transmembrane protein
+	1113861	1114112	252	FIG00822908: hypothetical protein	peg	gi|57116681|ref|NC_000962.2|_1113861_1114112		hypothetical protein		CDS	conserved hypothetical protein
-	1114173	1114382	210	FIG00821497: hypothetical protein	peg	gi|57116681|ref|NC_000962.2|_1114382_1114173		hypothetical protein		CDS	methyltransferase domain protein
-	1114386	1114706	321	methyltransferase	peg	gi|57116681|ref|NC_000962.2|_1114706_1114386					methyltransferase domain protein
+	1114748	1115749	1002	cyclic nucleotide-binding protein	peg	gi|57116681|ref|NC_000962.2|_1114799_1115749		Cyclic nucleotide-binding domain./Acetyltransferase (GNAT) domain.		CDS	acetyltransferase family protein
+	1115767	1116525	759	FIG00820856: hypothetical protein	peg	gi|57116681|ref|NC_000962.2|_1115767_1116525		hypothetical protein		CDS	conserved hypothetical protein
-	1116531	1117148	618	Alkylated DNA repair protein AlkB	peg	gi|57116681|ref|NC_000962.2|_1117148_1116531		DNA-N1-methyladenine dioxygenase (EC 1.14.11.-)		CDS	2OG-Fe(II) oxygenase superfamily protein
+	1117185	1118393	1209	Arginine deiminase (EC 3.5.3.6)	peg	gi|57116681|ref|NC_000962.2|_1117185_1118393		arginine deiminase (EC 3.5.3.6)	3.5.3.6	CDS	arginine deiminase	3.5.3.6	arcA
-	1118428	1119996	1569	CONSERVED MEMBRANE PROTEIN	peg	gi|57116681|ref|NC_000962.2|_1119939_1118428		Dolichyl-phosphate-mannose--protein O-mannosyl transferase		CDS	dolichyl-phosphate-mannose-mannosyltransferase family protein
+	1120022	1120879	858	rRNA small subunit methyltransferase I	peg	gi|57116681|ref|NC_000962.2|_1120022_1120879		probable S-adenosylmethionine-dependent methyltransferase, YraL family	2.1.1.198	CDS	tetrapyrrole (Corrin/Porphyrin) Methylases family protein
-	1120889	1122112	1224	elastin	peg	gi|57116681|ref|NC_000962.2|_1122097_1120889		hypothetical protein		CDS	putative membrane protein
-	1122222	1123508	1287	Para-aminobenzoate synthase, aminase component (EC 2.6.1.85)	peg	gi|57116681|ref|NC_000962.2|_1123508_1122222		aminodeoxychorismate synthase, component I, bacterial clade	2.6.1.85	CDS	aminodeoxychorismate synthase, component I	2.6.1.85	pabB
+	1123831	1125417	1587	FIG00820568: hypothetical protein	peg	gi|57116681|ref|NC_000962.2|_1123831_1125417		hypothetical protein		CDS	conserved hypothetical protein
-	1125444	1127003	1560	Methionyl-tRNA synthetase (EC 6.1.1.10)	peg	gi|57116681|ref|NC_000962.2|_1127003_1125444		methionyl-tRNA synthetase (EC 6.1.1.10)	6.1.1.10	CDS	methionyl-tRNA synthetase	6.1.1.10	metG
+	1127089	1127883	795	Putative deoxyribonuclease YcfH	peg	gi|57116681|ref|NC_000962.2|_1127089_1127883		hydrolase, TatD family	3.1.21.-	CDS	hydrolase, TatD family protein
+	1128091	1129179	1089	Cell wall-binding protein	peg	gi|57116681|ref|NC_000962.2|_1128091_1129179		Uncharacterized protein conserved in bacteria		CDS	conserved hypothetical protein
+	1129152	1130105	954	SSU rRNA (adenine(1518)-N(6)/adenine(1519)-N(6))-dimethyltransferase (EC 2.1.1.182)	peg	gi|57116681|ref|NC_000962.2|_1129152_1130105		dimethyladenosine transferase (EC 2.1.1.-)	2.1.1.182	CDS	dimethyladenosine transferase	2.1.1.-	ksgA
+	1130155	1131111	957	4-diphosphocytidyl-2-C-methyl-D-erythritol kinase (EC 2.7.1.148)	peg	gi|57116681|ref|NC_000962.2|_1130155_1131111		4-diphosphocytidyl-2-C-methyl-D-erythritol kinase (EC 2.7.1.148)	2.7.1.148	CDS	4-(cytidine 5'-diphospho)-2-C-methyl-D-erythritol kinase	2.7.1.148	ispE
+	1131625	1133259	1635	Long-chain-fatty-acid--CoA ligase (EC 6.2.1.3)	peg	gi|57116681|ref|NC_000962.2|_1131625_1133259		Acyl-CoA synthetases (AMP-forming)/AMP-acid ligases II	6.2.1.-	CDS	putative ligase Rv1013
-	1133333	1133908	576	Peptidyl-tRNA hydrolase (EC 3.1.1.29)	peg	gi|57116681|ref|NC_000962.2|_1133908_1133333		peptidyl-tRNA hydrolase (EC 3.1.1.29)	3.1.1.29	CDS	peptidyl-tRNA hydrolase	3.1.1.29	pth
-	1133921	1134568	648	LSU ribosomal protein L25p	peg	gi|57116681|ref|NC_000962.2|_1134568_1133921		LSU ribosomal protein L25P		CDS	ribosomal protein L25, Ctc-form
-	1134785	1135435	651	lipoprotein, putative	peg	gi|57116681|ref|NC_000962.2|_1135300_1134785		Probable lipoprotein LpqN.		CDS	putative lipoLpqN family protein
+	1135308	1135490	183	FIG00825050: hypothetical protein	peg	gi|57116681|ref|NC_000962.2|_1135308_1135490					hypothetical protein
-	1135501	1136481	981	Ribose-phosphate pyrophosphokinase (EC 2.7.6.1)	peg	gi|57116681|ref|NC_000962.2|_1136481_1135501		ribose-phosphate pyrophosphokinase	2.7.6.1	CDS	ribose-phosphate pyrophosphokinase	2.7.6.1	prs
-	1136573	1138060	1488	N-acetylglucosamine-1-phosphate uridyltransferase (EC 2.7.7.23) / Glucosamine-1-phosphate N-acetyltransferase (EC 2.3.1.157)	peg	gi|57116681|ref|NC_000962.2|_1138060_1136573		UDP-N-acetylglucosamine pyrophosphorylase (EC 2.7.7.23)/glucosamine-1-phosphate N-acetyltransferase (EC 2.3.1.157)	2.3.1.157, 2.7.7.23	CDS	UDP-N-acetylglucosamine diphosphorylase/glucosamine-1-phosphate N-acetyltransferase	2.7.7.23	glmU
+	1138148	1138303	156	FIG00825223: hypothetical protein	peg	gi|57116681|ref|NC_000962.2|_1138160_1138303					hypothetical protein
+	1138315	1138908	594	Transcriptional regulator, TetR family	peg	gi|57116681|ref|NC_000962.2|_1138315_1138908		transcriptional regulator, TetR family		CDS	bacterial regulatory s, tetR family protein
+	1138967	1142671	3705	Transcription-repair coupling factor	peg	gi|57116681|ref|NC_000962.2|_1138967_1142671		transcription-repair coupling factor	3.6.4.-	CDS	transcription-repair coupling factor	3.6.1.-	mfd
+	1142668	1143648	981	Nucleoside triphosphate pyrophosphohydrolase MazG (EC 3.6.1.8)	peg	gi|57116681|ref|NC_000962.2|_1142668_1143648		Protein containing tetrapyrrole methyltransferase domain and MazG-like (predicted pyrophosphatase) domain	3.6.1.19	CDS	nucleoside triphosphate pyrophosphohydrolase	3.6.1.8	mazG
+	1143736	1144467	732	FIG00997322: hypothetical protein	peg	gi|57116681|ref|NC_000962.2|_1143736_1144467		Transglycosylase SLT domain.		CDS	transglycosylase SLT domain protein
+	1144564	1145853	1290	Enolase (EC 4.2.1.11)	peg	gi|57116681|ref|NC_000962.2|_1144564_1145853		enolase (EC 4.2.1.11)	4.2.1.11	CDS	phosphopyruvate hydratase	4.2.1.11	eno
+	1145858	1146544	687	Cell division protein DivIC (FtsB), stabilizes FtsL against RasP cleavage	peg	gi|57116681|ref|NC_000962.2|_1145858_1146544		Septum formation initiator		CDS	septum formation initiator family protein
+	1146537	1147028	492	FIG004853: possible toxin to DivIC	peg	gi|57116681|ref|NC_000962.2|_1146561_1147028		Uncharacterized conserved protein		CDS	conserved hypothetical protein
+	1147019	1147978	960	Exopolyphosphatase (EC 3.6.1.11)	peg	gi|57116681|ref|NC_000962.2|_1147019_1147978		Exopolyphosphatase	3.6.1.11, 3.6.1.40	CDS	ppx/GppA phosphatase family protein
-	1148427	1149107	681	DNA-binding response regulator KdpE	peg	gi|57116681|ref|NC_000962.2|_1149107_1148427		Response regulators consisting of a CheY-like receiver domain and a winged-helix DNA-binding domain		CDS	transcriptional regulatory , C terminal family protein
+	1148218	1148430	213	FIG00821068: hypothetical protein	peg	gi|57116681|ref|NC_000962.2|_1148218_1148430
-	1149104	1151686	2583	Osmosensitive K+ channel histidine kinase KdpD (EC 2.7.3.-)	peg	gi|57116681|ref|NC_000962.2|_1151686_1149104		Osmosensitive K+ channel histidine kinase	2.7.13.3	CDS	universal stress family protein
+	1152012	1153727	1716	Potassium-transporting ATPase A chain (EC 3.6.3.12) (TC 3.A.3.7.1)	peg	gi|57116681|ref|NC_000962.2|_1152012_1153727		K+-transporting ATPase, KdpA	3.6.3.12	CDS	K+-transporting ATPase, A subunit	3.6.3.12	kdpA
+	1153727	1155853	2127	Potassium-transporting ATPase B chain (EC 3.6.3.12) (TC 3.A.3.7.1)	peg	gi|57116681|ref|NC_000962.2|_1153739_1155853		K+-transporting ATPase, B subunit	3.6.3.12	CDS	K+-transporting ATPase, B subunit	3.6.3.12	kdpB
+	1155853	1156422	570	Potassium-transporting ATPase C chain (EC 3.6.3.12) (TC 3.A.3.7.1)	peg	gi|57116681|ref|NC_000962.2|_1155883_1156422		K+-transporting ATPase, C subunit	3.6.3.12	CDS	K+-transporting ATPase, C subunit	3.6.3.12	kdpC
-	1156426	1157955	1530	Sensor protein basS/pmrB (EC 2.7.3.-)	peg	gi|57116681|ref|NC_000962.2|_1157886_1156426		Signal transduction histidine kinase	2.7.13.3	CDS	putative sensor histidine kinase TcrY
-	1157963	1158736	774	DNA-binding response regulator TrcR	peg	gi|57116681|ref|NC_000962.2|_1158736_1157963		Response regulators consisting of a CheY-like receiver domain and a winged-helix DNA-binding domain		CDS	putative transcriptional regulatory protein TcrX
-	1158918	1159409	492	transposase	peg	gi|57116681|ref|NC_000962.2|_1159409_1158918		Transposase and inactivated derivatives, IS5 family		CDS	transposase DDE domain protein
-	1159375	1160061	687	PROBABLE TRANSPOSASE (FRAGMENT)	peg	gi|57116681|ref|NC_000962.2|_1160061_1159375		hypothetical protein		CDS	putative transposase
-	1160095	1160418	324	Mobile element protein	peg	gi|57116681|ref|NC_000962.2|_1160418_1160095		hypothetical protein		CDS	conserved hypothetical protein
-	1160544	1160828	285	ESAT-6-like protein EsxL	peg	gi|57116681|ref|NC_000962.2|_1160828_1160544		Proteins of 100 residues with WXG.		CDS	putative ESAT-6-like protein 6
-	1160855	1161151	297	COG0840: Methyl-accepting chemotaxis protein	peg	gi|57116681|ref|NC_000962.2|_1161151_1160855		WXG100 family type VII secretion target		CDS	putative ESAT-6-like protein 7
-	1161297	1162472	1176	PPE family protein	peg	gi|57116681|ref|NC_000962.2|_1162472_1161297		PPE-repeat proteins		CDS	PPE family protein
-	1162549	1163376	828	PPE family protein	peg	gi|57116681|ref|NC_000962.2|_1163376_1162549		Polymorphic PE/PPE proteins C terminal./PE family.		CDS	PE family protein
-	1163774	1163929	156	hypothetical protein	peg	gi|57116681|ref|NC_000962.2|_1163929_1163774					hypothetical protein
-	1164164	1164436	273	FIG00822458: hypothetical protein	peg	gi|57116681|ref|NC_000962.2|_1164280_1164164		hypothetical protein		CDS	conserved hypothetical protein
-	1164309	1164527	219	FIG00824608: hypothetical protein	peg	gi|57116681|ref|NC_000962.2|_1164527_1164309					conserved hypothetical protein
-	1164572	1165009	438	Mobile element protein	peg	gi|57116681|ref|NC_000962.2|_1165009_1164572		Transposase and inactivated derivatives		CDS	transposase DDE domain protein
-	1165092	1165499	408	FIG00821422: hypothetical protein	peg	gi|57116681|ref|NC_000962.2|_1165490_1165092		Transposase and inactivated derivatives		CDS	conserved hypothetical protein
-	1165781	1166806	1026	protease-related protein	peg	gi|57116681|ref|NC_000962.2|_1166806_1165781		Trypsin-like serine proteases, typically periplasmic, contain C-terminal PDZ domain		CDS	trypsin family protein
+	1167092	1167676	585	FIG00820089: hypothetical protein	peg	gi|57116681|ref|NC_000962.2|_1167245_1167676		Predicted transcriptional regulator		CDS	conserved hypothetical protein
+	1167673	1168554	882	FIG00821115: hypothetical protein	peg	gi|57116681|ref|NC_000962.2|_1167673_1168554		Nucleotidyl transferase of unknown function (DUF1814).		CDS	conserved hypothetical protein
+	1169136	1169360	225	hypothetical protein	peg	gi|57116681|ref|NC_000962.2|_1169136_1169360
+	1169375	1170670	1296	Mobile element protein	peg	gi|57116681|ref|NC_000962.2|_1169375_1170670		Transposase and inactivated derivatives		CDS	transposase, Mutator family protein
-	1171038	1172072	1035	FIG00821061: hypothetical protein	peg	gi|57116681|ref|NC_000962.2|_1172033_1171038		hypothetical protein		CDS	conserved hypothetical protein
-	1172110	1172313	204	FIG00820551: hypothetical protein	peg	gi|57116681|ref|NC_000962.2|_1172313_1172110		hypothetical protein		CDS	hypothetical protein
+	1172386	1172832	447	Organic hydroperoxide resistance transcriptional regulator	peg	gi|57116681|ref|NC_000962.2|_1172386_1172832		Transcriptional regulators		CDS	marR family protein
+	1172878	1173786	909	Oxidoreductase, short-chain dehydrogenase/reductase family (EC 1.1.1.-)	peg	gi|57116681|ref|NC_000962.2|_1172878_1173786		Short-chain alcohol dehydrogenase of unknown specificity		CDS	short chain dehydrogenase family protein
-	1173945	1174700	756	FIG00821028: hypothetical protein	peg	gi|57116681|ref|NC_000962.2|_1174700_1173945		Helix-turn-helix domain./Nucleotidyl transferase of unknown function (DUF1814).		CDS	conserved hypothetical protein
-	1174927	1175199	273	Abortive infection protein AbiGI	peg	gi|57116681|ref|NC_000962.2|_1175199_1174927
-	1174995	1175621	627				hypothetical protein		CDS
-	1176011	1176265	255				hypothetical protein		CDS
+	1175861	1176112	252	hypothetical protein	peg	gi|57116681|ref|NC_000962.2|_1175861_1176112		hypothetical protein		CDS	hypothetical protein
+	1176228	1176485	258				hypothetical protein		CDS	conserved hypothetical protein
+	1176928	1177242	315	Integrase	peg	gi|57116681|ref|NC_000962.2|_1177024_1177242					putative gp85
+	1177628	1178392	765	FIG00820480: hypothetical protein	peg	gi|57116681|ref|NC_000962.2|_1177712_1178392		Uncharacterized protein conserved in bacteria		CDS	conserved hypothetical protein
+	1179345	1180577	1233	surface antigen, putative	peg	gi|57116681|ref|NC_000962.2|_1179396_1180577		Uncharacterized conserved protein		CDS	lactonase, 7-bladed beta-propeller family protein
+	1180684	1182315	1632	Long-chain-fatty-acid--CoA ligase (EC 6.2.1.3)	peg	gi|57116681|ref|NC_000962.2|_1180684_1182315		Acyl-CoA synthetases (AMP-forming)/AMP-acid ligases II	6.2.1.-	CDS	AMP-binding enzyme family protein
+	1182397	1183455	1059	FIG00821199: hypothetical protein	peg	gi|57116681|ref|NC_000962.2|_1182397_1183455		Uncharacterized conserved protein related to dihydrodipicolinate reductase		CDS	dihydrodipicolinate reductase, family protein
+	1183508	1183981	474	FIG00820309: hypothetical protein	peg	gi|57116681|ref|NC_000962.2|_1183508_1183981		Polyketide cyclase / dehydrase and lipid transport.		CDS	polyketide cyclase / dehydrase and lipid transport family protein
+	1184015	1184878	864	glutamine amidotransferases, class-II	peg	gi|57116681|ref|NC_000962.2|_1184033_1184878		Predicted glutamine amidotransferase		CDS	glutamine amidotransferase domain protein
+	1184856	1185740	885	probably phosphoesterase, evidenced by COGnitor	peg	gi|57116681|ref|NC_000962.2|_1184883_1185740		Predicted esterase of the alpha-beta hydrolase superfamily		CDS	patatin-like phospholipase family protein
-	1185741	1186823	1083	UPF0028 protein YchK	peg	gi|57116681|ref|NC_000962.2|_1186823_1185741		Predicted esterase of the alpha-beta hydrolase superfamily		CDS	patatin-like phospholipase family protein
-	1186904	1187323	420	PUTATIVE LIPOPROTEIN LPQV	peg	gi|57116681|ref|NC_000962.2|_1187323_1186904		hypothetical protein		CDS	putative lipoprotein lpqV
+	1187435	1188001	567	FIG00822063: hypothetical protein	peg	gi|57116681|ref|NC_000962.2|_1187540_1188001		Cysteine dioxygenase type I.		CDS	cysteine dioxygenase type I family protein
+	1187998	1188393	396	FIG00820003: hypothetical protein	peg	gi|57116681|ref|NC_000962.2|_1187998_1188393		Rhodanese-related sulfurtransferase		CDS	rhodanese-like domain protein
-	1188421	1190424	2004	PE-PGRS FAMILY PROTEIN	peg	gi|57116681|ref|NC_000962.2|_1190424_1188421		PE family.		CDS	PE family protein
-	1190757	1192148	1392	PE-PGRS FAMILY PROTEIN	peg	gi|57116681|ref|NC_000962.2|_1192031_1190757		PE family.		CDS	PE family protein
-	1192510	1194273	1764	Predicted membrane protein (DUF2319)	peg	gi|57116681|ref|NC_000962.2|_1194273_1192510		Predicted membrane protein		CDS	conserved hypothetical protein
-	1194270	1195043	774	enoyl-CoA hydratase( EC:4.2.1.17 )	peg	gi|57116681|ref|NC_000962.2|_1195043_1194270		short chain enoyl-CoA hydratase (EC 4.2.1.17)	4.2.1.17	CDS	putative enoyl-CoA hydratase echA8
-	1195055	1196092	1038	3-hydroxyisobutyryl-CoA hydrolase (EC 3.1.2.4)	peg	gi|57116681|ref|NC_000962.2|_1196092_1195055		Enoyl-CoA hydratase/carnithine racemase	4.2.1.17	CDS	enoyl-CoA hydratase/isomerase family protein
+	1196279	1197115	837	PROBABLE CONSERVED TRANSMEMBRANE PROTEIN	peg	gi|57116681|ref|NC_000962.2|_1196279_1197115		Predicted membrane protein		CDS	inhibitor of apoptosis-promoting Bax1 family protein
+	1197222	1198082	861	FIG00823211: hypothetical protein	peg	gi|57116681|ref|NC_000962.2|_1197222_1198082		Uncharacterized protein conserved in bacteria		CDS	conserved hypothetical protein
-	1198156	1199373	1218	3-ketoacyl-CoA thiolase (EC 2.3.1.16) @ Acetyl-CoA acetyltransferase (EC 2.3.1.9)	peg	gi|57116681|ref|NC_000962.2|_1199322_1198156		acetyl-CoA acetyltransferases	2.3.1.9	CDS	acetyl-CoA C-acetyltransferase family protein
-	1199426	1200376	951	CONSERVED EXPORTED PROTEIN	peg	gi|57116681|ref|NC_000962.2|_1200376_1199426		Lysophospholipase L1 and related esterases		CDS	GDSL-like Lipase/Acylhydrolase family protein
+	1200593	1201660	1068	esterase	peg	gi|57116681|ref|NC_000962.2|_1200593_1201660		Esterase/lipase		CDS	alpha/beta hydrolase fold family protein
+	1201717	1203111	1395	Cystathionine beta-synthase (EC 4.2.1.22)	peg	gi|57116681|ref|NC_000962.2|_1201717_1203111		cystathionine beta-synthase (EC 4.2.1.22)	4.2.1.22	CDS	cystathionine beta-synthase	4.2.1.22
+	1203298	1204035	738	Proline-rich antigen homolog	peg	gi|57116681|ref|NC_000962.2|_1203298_1204035		RDD family.		CDS	RDD family protein
+	1204067	1205233	1167	Cystathionine gamma-lyase (EC 4.4.1.1)	peg	gi|57116681|ref|NC_000962.2|_1204067_1205233		cystathionine gamma-lyase (EC 4.4.1.1)	2.5.1.48	CDS	cystathionine gamma-synthase MetB		metB
-	1205304	1205798	495	Transcription elongation factor GreA	peg	gi|57116681|ref|NC_000962.2|_1205798_1205304		transcription elongation factor GreA		CDS	transcription elongation factor greA		greA
-	1205984	1206418	435	FIG00821098: hypothetical protein	peg	gi|57116681|ref|NC_000962.2|_1206325_1205984		Domain of unknown function (DUF4307).		CDS	conserved hypothetical protein
+	1206520	1207386	867	Mycothiol S-conjugate amidase Mca	peg	gi|57116681|ref|NC_000962.2|_1206520_1207386		mycothiol conjugate amidase Mca		CDS	mycothiol conjugate amidase Mca		mca
+	1207383	1207649	267	probable secreted protein	peg	gi|57116681|ref|NC_000962.2|_1207383_1207649		hypothetical protein		CDS	conserved hypothetical protein
+	1207636	1209657	2022	Thymidylate kinase (EC 2.7.4.9)	peg	gi|57116681|ref|NC_000962.2|_1207717_1209657		Highly conserved protein containing a thioredoxin domain		CDS	conserved hypothetical protein
-	1209756	1210532	777	COG1272: Predicted membrane protein hemolysin III homolog	peg	gi|57116681|ref|NC_000962.2|_1210532_1209756		channel protein, hemolysin III family		CDS	channel , hemolysin III family protein
+	1210595	1211383	789	(2E,6Z)-farnesyl diphosphate synthase (EC 2.5.1.68)	peg	gi|57116681|ref|NC_000962.2|_1210595_1211383		Undecaprenyl pyrophosphate synthetase (EC 2.5.1.31)	2.5.1.68	CDS	di-trans,poly-cis-decaprenylcistransferase	2.5.1.31	uppS
+	1211560	1213863	2304	hypothetical protein	peg	gi|57116681|ref|NC_000962.2|_1211560_1213863		PE family.		CDS	PE family protein
+	1214049	1214360	312	Undecaprenyl diphosphate synthase (EC 2.5.1.31)	peg	gi|57116681|ref|NC_000962.2|_1214049_1214360		Undecaprenyl pyrophosphate synthase		CDS	undecaprenyl diphosphate synthase family protein
+	1214513	1214947	435	PE family protein	peg	gi|57116681|ref|NC_000962.2|_1214513_1214947					PE family protein
+	1214826	1215131	306	PE family protein	peg	gi|57116681|ref|NC_000962.2|_1214964_1215131		hypothetical protein		CDS	pE family protein
+	1215225	1215407	183	hypothetical protein	peg	gi|57116681|ref|NC_000962.2|_1215225_1215407					putative predicted protein
+	1215599	1216054	456	PROBABLE CELLULASE CELA2B (ENDO-1,4-BETA-GLUCANASE) (ENDOGLUCANASE) (CARBOXYMETHYL CELLULASE) (EC 3.2.1.4)	peg	gi|57116681|ref|NC_000962.2|_1215599_1216054		Glycosyl hydrolase family 12.	3.2.1.4	CDS	glycosyl hydrolase 12 family protein
+	1216469	1219030	2562	PE-PGRS FAMILY PROTEIN	peg	gi|57116681|ref|NC_000962.2|_1216469_1219030		PE family.		CDS	PE family protein
-	1219248	1220186	939	Pantothenate kinase (EC 2.7.1.33)	peg	gi|57116681|ref|NC_000962.2|_1220120_1219248		pantothenate kinase (EC 2.7.1.33)	2.7.1.33	CDS	pantothenate kinase	2.7.1.33	coaA
+	1220538	1221854	1317	Serine hydroxymethyltransferase 1 (EC 2.1.2.1)	peg	gi|57116681|ref|NC_000962.2|_1220538_1221854		serine hydroxymethyltransferase (EC 2.1.2.1)	2.1.2.1	CDS	serine hydroxymethyltransferase 1	2.1.2.1	glyA1
+	1221935	1222786	852	Fatty acid desaturase occurring in virulence cluster	peg	gi|57116681|ref|NC_000962.2|_1221935_1222786		Fatty acid desaturase.		CDS	putative acyl-[acyl-carrier-protein] desaturase desA2
+	1222997	1224298	1302	Predicted ATPase related to phosphate starvation-inducible protein PhoH	peg	gi|57116681|ref|NC_000962.2|_1222997_1224298		Predicted ATPase related to phosphate starvation-inducible protein PhoH		CDS	PIN domain protein
+	1224385	1225260	876	Possible glycosyl hydrolase (EC 3.-.-.-)	peg	gi|57116681|ref|NC_000962.2|_1224385_1225260		Predicted xylanase/chitin deacetylase		CDS	polysaccharide deacetylase family protein
-	1225263	1226144	882	PROBABLE MEMBRANE GLYCINE AND PROLINE RICH PROTEIN	peg	gi|57116681|ref|NC_000962.2|_1226144_1225263		hypothetical protein		CDS	putative glycine and proline rich membrane protein
-	1226141	1227565	1425	Fumarate hydratase class II (EC 4.2.1.2)	peg	gi|57116681|ref|NC_000962.2|_1227565_1226141		fumarase, class II (EC 4.2.1.2)	4.2.1.2	CDS	fumarate hydratase class II	4.2.1.2	fumC
-	1227596	1228684	1089	Fructose-1,6-bisphosphatase, GlpX type (EC 3.1.3.11)	peg	gi|57116681|ref|NC_000962.2|_1228684_1227596		fructose-1,6-bisphosphatase, class II	3.1.3.11	CDS	fructose-1,6-bisphosphatase, class II	3.1.3.11	glpX
+	1228623	1229384	762	FIG00820022: hypothetical protein	peg	gi|57116681|ref|NC_000962.2|_1228740_1229384		Protein of unknown function (DUF4245).		CDS	conserved hypothetical protein
-	1229391	1230548	1158	CONSERVED MEMBRANE PROTEIN	peg	gi|57116681|ref|NC_000962.2|_1230548_1229391		Predicted permease		CDS	conserved hypothetical protein
-	1230660	1230971	312	Death on curing protein, Doc toxin	peg	gi|57116681|ref|NC_000962.2|_1230971_1230660		Growth inhibitor	3.1.-	CDS	mRNA interferase MazF3	3.1.-.-	mazF3
-	1230971	1231291	321	Prevent host death protein, Phd antitoxin	peg	gi|57116681|ref|NC_000962.2|_1231183_1230971		hypothetical protein		CDS	antitoxin MazE3		mazE3
+	1231301	1231990	690	Carboxylesterase (EC 3.1.1.1)	peg	gi|57116681|ref|NC_000962.2|_1231301_1231990		Carboxylesterase type B	3.1.1.-	CDS	alpha/beta hydrolase fold family protein
+	1232064	1232462	399	Carboxylesterase, type B	peg	gi|57116681|ref|NC_000962.2|_1232064_1232462					carboxylesterase family protein
+	1232311	1232826	516	Carboxylesterase, type B	peg	gi|57116681|ref|NC_000962.2|_1232476_1232826		Carboxylesterase type B	3.1.1.-	CDS	carboxylesterase family protein
-	1232844	1233956	1113	PROBABLE CHOLESTEROL DEHYDROGENASE	peg	gi|57116681|ref|NC_000962.2|_1233944_1232844		Nucleoside-diphosphate-sugar epimerases	1.1.1.145, 5.3.3.1	CDS	3 beta-hydroxysteroid dehydrogenase/Delta 5-->4-isomerase	5.3.3.1
-	1233966	1234223	258	Exodeoxyribonuclease VII small subunit (EC 3.1.11.6)	peg	gi|57116681|ref|NC_000962.2|_1234121_1233966		Exodeoxyribonuclease VII small subunit (EC 3.1.11.6)	3.1.11.6	CDS	exodeoxyribonuclease VII, small subunit	3.1.11.6	xseB
-	1234213	1235460	1248	Exodeoxyribonuclease VII large subunit (EC 3.1.11.6)	peg	gi|57116681|ref|NC_000962.2|_1235460_1234213		Exodeoxyribonuclease VII large subunit (EC 3.1.11.6)	3.1.11.6	CDS	exodeoxyribonuclease VII, large subunit	3.1.11.6	xseA
-	1235457	1236095	639	FIG00997309: hypothetical protein	peg	gi|57116681|ref|NC_000962.2|_1236095_1235457		hypothetical protein		CDS	conserved hypothetical protein
+	1236158	1237192	1035	4-hydroxy-3-methylbut-2-enyl diphosphate reductase (EC 1.17.1.2)	peg	gi|57116681|ref|NC_000962.2|_1236158_1237192		4-hydroxy-3-methylbut-2-enyl diphosphate reductase (EC 1.17.1.2)	1.17.1.2	CDS	4-hydroxy-3-methylbut-2-enyl diphosphate reductase	1.17.1.2	ispH
-	1237209	1238192	984	INTEGRAL MEMBRANE PROTEIN (Rhomboid family)	peg	gi|57116681|ref|NC_000962.2|_1238192_1237209		hypothetical protein		CDS	putative membrane protein
+	1238255	1239328	1074	GTP-binding and nucleic acid-binding protein YchF	peg	gi|57116681|ref|NC_000962.2|_1238255_1239328		GTP-binding protein YchF		CDS	50S ribosome-binding GTPase family protein
+	1239416	1239613	198	FIG00820531: hypothetical protein	peg	gi|57116681|ref|NC_000962.2|_1239428_1239613		Uncharacterized protein conserved in bacteria (DUF2191).		CDS	antitoxin VapB32		vapB32
+	1239610	1239984	375	PIN domain protein	peg	gi|57116681|ref|NC_000962.2|_1239610_1239984		Predicted nucleic acid-binding protein, contains PIN domain		CDS	putative ribonuclease VapC32
+	1240187	1240885	699	hypothetical protein Rv1115	peg	gi|57116681|ref|NC_000962.2|_1240244_1240885		hypothetical protein		CDS	nlpC/P60 family protein
-	1241115	1241390	276	PE family protein	peg	gi|57116681|ref|NC_000962.2|_1241390_1241115		hypothetical protein		CDS	pe family domain protein
+	1241015	1241188	174				hypothetical protein		CDS
+	1241633	1241956	324	FIG00822251: hypothetical protein	peg	gi|57116681|ref|NC_000962.2|_1241633_1241956		Uncharacterized conserved protein		CDS	antibiotic biosynthesis monooxygenase family protein
-	1241971	1242681	711	FIG022780: hypothetical protein	peg	gi|57116681|ref|NC_000962.2|_1242681_1241971		hypothetical protein		CDS	conserved hypothetical protein
-	1242864	1243064	201	hypothetical protein Rv1119c	peg	gi|57116681|ref|NC_000962.2|_1243013_1242864		hypothetical protein		CDS	conserved hypothetical protein
+	1242703	1242912	210	FIG00820811: hypothetical protein	peg	gi|57116681|ref|NC_000962.2|_1242703_1242912		hypothetical protein		CDS	conserved hypothetical protein
-	1243010	1243504	495	lipJ	peg	gi|57116681|ref|NC_000962.2|_1243504_1243010		Adenylate cyclase, family 3 (some proteins contain HAMP domain)		CDS	adenylate and Guanylate cyclase catalytic domain protein
+	1243707	1245107	1401	Glucose-6-phosphate 1-dehydrogenase (EC 1.1.1.49)	peg	gi|57116681|ref|NC_000962.2|_1243707_1245107		glucose-6-phosphate 1-dehydrogenase (EC 1.1.1.49)	1.1.1.49	CDS	glucose-6-phosphate dehydrogenase	1.1.1.49	zwf
-	1246144	1247052	909	Possible peroxidase bpoB (Non-haem peroxidase) (EC 1.11.1.-)	peg	gi|57116681|ref|NC_000962.2|_1246890_1246144		Predicted hydrolases or acyltransferases (alpha/beta hydrolase superfamily)	1.11.1.-	CDS	alpha/beta hydrolase fold family protein
+	1245129	1246151	1023	6-phosphogluconate dehydrogenase, decarboxylating (EC 1.1.1.44)	peg	gi|57116681|ref|NC_000962.2|_1245129_1246151		6-phosphogluconate dehydrogenase (decarboxylating) (EC 1.1.1.44)	1.1.1.44	CDS	6-phosphogluconate dehydrogenase	1.1.1.44	gnd
+	1246850	1247089	240	FIG00821602: hypothetical protein	peg	gi|57116681|ref|NC_000962.2|_1246850_1247089					hypothetical protein
+	1247172	1248077	906	Probable epoxide hydrolase ephC (EC 3.3.2.9)	peg	gi|57116681|ref|NC_000962.2|_1247172_1248077		Predicted hydrolases or acyltransferases (alpha/beta hydrolase superfamily)	3.3.2.9	CDS	alpha/beta hydrolase fold family protein
+	1248082	1249326	1245	FIG028963: hypothetical protein	peg	gi|57116681|ref|NC_000962.2|_1248082_1249326		hypothetical protein		CDS	conserved hypothetical protein
-	1249330	1249935	606	FIG00823918: hypothetical protein	peg	gi|57116681|ref|NC_000962.2|_1249935_1249330		hypothetical protein		CDS	conserved hypothetical protein
-	1249932	1251404	1473	Pyruvate,phosphate dikinase (EC 2.7.9.1)	peg	gi|57116681|ref|NC_000962.2|_1251404_1249932		Phosphoenolpyruvate synthase/pyruvate phosphate dikinase	2.7.9.1	CDS	pyruvate phosphate dikinase, PEP/pyruvate binding domain protein
-	1251617	1252972	1356	FIG00829478: hypothetical protein	peg	gi|57116681|ref|NC_000962.2|_1252930_1251617		Domain of unknown function (DUF222).		CDS	conserved hypothetical protein
-	1253074	1254534	1461	Transcriptional regulator, XRE family	peg	gi|57116681|ref|NC_000962.2|_1254435_1253074		Predicted transcriptional regulator		CDS	helix-turn-helix family protein
+	1254609	1256135	1527	2-methylcitrate dehydratase (EC 4.2.1.79)	peg	gi|57116681|ref|NC_000962.2|_1254609_1256135		Uncharacterized protein involved in propionate catabolism	4.2.1.79	CDS	mmgE/PrpD family protein
+	1256132	1257313	1182	2-methylcitrate synthase (EC 2.3.3.5)	peg	gi|57116681|ref|NC_000962.2|_1256132_1257313		2-methylcitrate synthase/citrate synthase II	2.3.3.1	CDS	2-methylcitrate synthase 1	2.3.3.5	prpC1
+	1257325	1259055	1731	CONSERVED MEMBRANE PROTEIN	peg	gi|57116681|ref|NC_000962.2|_1257325_1259055		Transmembrane protein of unknown function (DUF3556).		CDS	conserved hypothetical protein
-	1259067	1261346	2280	5-methyltetrahydropteroyltriglutamate--homocysteine methyltransferase (EC 2.1.1.14)	peg	gi|57116681|ref|NC_000962.2|_1261346_1259067		methionine synthase (B12-independent) (EC 2.1.1.14)	2.1.1.14	CDS	5-methyltetrahydropteroyltriglutamate--homocysteine S-methyltransferase	2.1.1.14	metE
+	1261922	1262158	237	MTCI65.01 protein	peg	gi|57116681|ref|NC_000962.2|_1261922_1262158		hypothetical protein		CDS	conserved hypothetical protein
-	1262272	1264128	1857	PPE family protein	peg	gi|57116681|ref|NC_000962.2|_1264128_1262272		PPE-repeat proteins		CDS	PPE family protein
+	1264314	1264556	243	ketoacyl-CoA thiolase-related protein	peg	gi|57116681|ref|NC_000962.2|_1264338_1264556		Acetyl-CoA acetyltransferase	2.3.1.9	CDS	thiolase, C-terminal domain protein
+	1264606	1264947	342	Enoyl-CoA hydratase (EC 4.2.1.17)	peg	gi|57116681|ref|NC_000962.2|_1264606_1264947		Enoyl-CoA hydratase/carnithine racemase		CDS	carnitinyl-CoA dehydratase	4.2.1.-
+	1265097	1265438	342	FIG00825033: hypothetical protein	peg	gi|57116681|ref|NC_000962.2|_1265097_1265438					putative enoyl-CoA hydratase/isomerase
-	1265472	1266488	1017	PUTATIVE OXIDOREDUCTASE	peg	gi|57116681|ref|NC_000962.2|_1266488_1265472		Dehydrogenases (flavoproteins)		CDS	FAD binding domain protein
-	1266485	1266985	501	FIG00823635: hypothetical protein	peg	gi|57116681|ref|NC_000962.2|_1266985_1266485		Uncharacterized protein conserved in bacteria		CDS	isoprenylcysteine carboxyl methyltransferase family protein
-	1266990	1267439	450				hypothetical protein		CDS
+	1267473	1268195	723	PROBABLE INTEGRAL MEMBRANE PROTEIN	peg	gi|57116681|ref|NC_000962.2|_1267473_1268195		CAAX protease self-immunity.		CDS	CAAX protease self-immunity family protein
-	1268203	1269009	807	Enoyl-CoA hydratase (EC 4.2.1.17)	peg	gi|57116681|ref|NC_000962.2|_1269009_1268203		Enoyl-CoA hydratase (EC 4.2.1.17)	4.2.1.17	CDS	enoyl-CoA hydratase/isomerase
-	1269152	1269958	807	Enoyl-CoA hydratase (EC 4.2.1.17)	peg	gi|57116681|ref|NC_000962.2|_1269958_1269152		Enoyl-CoA hydratase (EC 4.2.1.17)	4.2.1.17	CDS	enoyl-CoA hydratase/isomerase
+	1269957	1271144	1188	Alpha-methylacyl-CoA racemase (EC 5.1.99.4)	peg	gi|57116681|ref|NC_000962.2|_1269957_1271144		Predicted acyl-CoA transferases/carnitine dehydratase	5.1.99.4	CDS	coA-transferase III family protein
+	1271156	1271908	753	3-hydroxyacyl-CoA dehydrogenase [isoleucine degradation] (EC 1.1.1.35)	peg	gi|57116681|ref|NC_000962.2|_1271156_1271908		Dehydrogenases with different specificities (related to short-chain alcohol dehydrogenases)		CDS	short chain dehydrogenase family protein
+	1272249	1273334	1086	Transmembrane transport protein MmpL13b	peg	gi|57116681|ref|NC_000962.2|_1272249_1273334		Predicted drug exporters of the RND superfamily		CDS	MMPL family protein
+	1273286	1274767	1482	Transmembrane transport protein MmpL13b	peg	gi|57116681|ref|NC_000962.2|_1273286_1274767		Predicted drug exporters of the RND superfamily		CDS	MMPL family protein
+	1274900	1275550	651	Methyltransferase (EC 2.1.1.-)	peg	gi|57116681|ref|NC_000962.2|_1274900_1275550		Methyltransferase domain.		CDS	methyltransferase domain protein
+	1275720	1275974	255	FIG00820117: hypothetical protein	peg	gi|57116681|ref|NC_000962.2|_1275720_1275974					conserved hypothetical protein
-	1276028	1276330	303	Partial REP13E12 repeat protein	peg	gi|57116681|ref|NC_000962.2|_1276303_1276028					hypothetical protein
-	1276300	1277799	1500	Partial REP13E12 repeat protein	peg	gi|57116681|ref|NC_000962.2|_1277799_1276300		Domain of unknown function (DUF222)./HNH endonuclease.		CDS	HNH endonuclease family protein
+	1277893	1278300	408	FIG00821422: hypothetical protein	peg	gi|57116681|ref|NC_000962.2|_1277902_1278300		Transposase and inactivated derivatives		CDS	conserved hypothetical protein
+	1278383	1278820	438	Mobile element protein	peg	gi|57116681|ref|NC_000962.2|_1278383_1278820		Transposase and inactivated derivatives		CDS	transposase DDE domain protein
-	1278904	1279617	714	NAD-dependent protein deacetylase of SIR2 family	peg	gi|57116681|ref|NC_000962.2|_1279611_1278904		NAD-dependent protein deacetylases, SIR2 family	3.5.1.-	CDS	NAD-dependent deacetylase	3.5.1.-	cobB
-	1279998	1280846	849	omt (omt)	peg	gi|57116681|ref|NC_000962.2|_1280846_1279998		O-Methyltransferase involved in polyketide biosynthesis		CDS	leucine carboxyl methyltransferase family protein
+	1279655	1280020	366	Transcriptional regulator, GntR family	peg	gi|57116681|ref|NC_000962.2|_1279655_1280020		transcriptional regulator, GntR family		CDS	bacterial regulatory s, gntR family protein
-	1280843	1281430	588	FIG00820224: hypothetical protein	peg	gi|57116681|ref|NC_000962.2|_1281430_1280843		Uncharacterized protein conserved in bacteria		CDS	conserved hypothetical protein
+	1281429	1281872	444	Pyridoxine 5'-phosphate oxidase, Rv1155	peg	gi|57116681|ref|NC_000962.2|_1281429_1281872		PPOX class probable F420-dependent enzyme		CDS	putative pyridoxine/pyridoxamine 5'-phosphate oxidase
+	1282030	1282218	189	FIG00821392: hypothetical protein	peg	gi|57116681|ref|NC_000962.2|_1282030_1282218		hypothetical protein		CDS	conserved hypothetical protein
+	1282306	1282893	588	FIG00822543: hypothetical protein	peg	gi|57116681|ref|NC_000962.2|_1282306_1282893		uncharacterized HhH-GPD family protein		CDS	hhH-GPD superbase excision DNA repair family protein
-	1283056	1284171	1116	FIG00824206: hypothetical protein	peg	gi|57116681|ref|NC_000962.2|_1284171_1283056		hypothetical protein		CDS	conserved hypothetical protein
-	1284179	1284862	684	Conserved alanine and proline rich protein	peg	gi|57116681|ref|NC_000962.2|_1284862_1284179		hypothetical protein		CDS	conserved hypothetical protein
-	1286284	1286562	279	Pterin-4-alpha-carbinolamine dehydratase (EC 4.2.1.96)	peg	gi|57116681|ref|NC_000962.2|_1286562_1286284		pterin-4-alpha-carbinolamine dehydratase (EC 4.2.1.96)	4.2.1.96	CDS	putative pterin-4-alpha-carbinolamine dehydratase
+	1284992	1286287	1296	probable conserved membrane protein	peg	gi|57116681|ref|NC_000962.2|_1285124_1286287		Protein of unknown function (DUF2029).	2.4.1.-	CDS	polyprenol-phosphate-mannose-dependent alpha-(1-2)-phosphatidylinositol pentamannoside mannosyltransferase	2.4.1.-	pimE
+	1286595	1287020	426	Mutator mutT protein (7,8-dihydro-8-oxoguanine-triphosphatase) (EC 3.6.1.-)	peg	gi|57116681|ref|NC_000962.2|_1286595_1287020		ADP-ribose pyrophosphatase	3.6.1.-	CDS	NUDIX domain protein
+	1287328	1291026	3699	Respiratory nitrate reductase alpha chain (EC 1.7.99.4)	peg	gi|57116681|ref|NC_000962.2|_1287328_1291026		respiratory nitrate reductase alpha subunit apoprotein	1.7.99.4	CDS	nitrate reductase, alpha subunit	1.7.99.4
+	1291065	1292741	1677	Respiratory nitrate reductase beta chain (EC 1.7.99.4)	peg	gi|57116681|ref|NC_000962.2|_1291065_1292741		respiratory nitrate reductase beta subunit	1.7.99.4	CDS	nitrate reductase, beta subunit	1.7.99.4	narH
+	1292738	1293403	666	Respiratory nitrate reductase delta chain (EC 1.7.99.4)	peg	gi|57116681|ref|NC_000962.2|_1292738_1293403		respiratory nitrate reductase chaperone NarJ		CDS	nitrate reductase molybdenum cofactor assembly chaperone		narJ
+	1293406	1294146	741	Respiratory nitrate reductase gamma chain (EC 1.7.99.4)	peg	gi|57116681|ref|NC_000962.2|_1293415_1294146		respiratory nitrate reductase, gamma subunit	1.7.99.4	CDS	respiratory nitrate reductase, gamma subunit	1.7.99.4	narI
+	1294168	1296054	1887	GTP-binding protein TypA/BipA	peg	gi|57116681|ref|NC_000962.2|_1294168_1296054		GTP-binding protein TypA/BipA		CDS	GTP-binding protein TypA/BipA		typA
+	1296152	1298059	1908	LpqW	peg	gi|57116681|ref|NC_000962.2|_1296152_1298059		Bacterial extracellular solute-binding proteins, family 5 Middle.		CDS	putative monoacyl phosphatidylinositol tetramannoside-binding protein LpqW
-	1298087	1298692	606	Transcriptional regulator, TetR family	peg	gi|57116681|ref|NC_000962.2|_1298692_1298087		transcriptional regulator, TetR family		CDS	bacterial regulatory s, tetR family protein
-	1298764	1299804	1041	PPE family protein	peg	gi|57116681|ref|NC_000962.2|_1299804_1298764		Polymorphic PE/PPE proteins C terminal./PPE family.		CDS	conserved hypothetical protein
-	1299822	1300124	303	(MTV005.05c), len: 100. similar to the N-terminal region of the M. tuberculosis PE family of proteinseg. TR:O05297 (EMBL:Z93777) MTCI364.07 (99 aa), fasta scores; opt: 209 z-score: 407.6 E(): 1.6e-15, 37.4% identityin 99 aa overlap. Also simlar to the N-terminus of M. tuberculosis TR:P77909 (EMBL:U76006) ESTERASE/LIPASE (EC 3.1.1.3) (TRIACYLGLYCEROL LIPASE) (437 aa), fasta scores; opt: 193z-score…	peg	gi|57116681|ref|NC_000962.2|_1300124_1299822		PE family.		CDS	PE family protein
+	1300304	1301215	912	N-acetyl-1-D-myo-inosityl-2-amino-2-deoxy-alpha-D-glucopyranoside deacetylase MshB	peg	gi|57116681|ref|NC_000962.2|_1300304_1301215		N-acetyl-1-D-myo-inositol-2-amino-2-deoxy-alpha-D-glucopyranoside deacetylase	3.5.1.103	CDS	N-acetyl-1-D-myo-inositol-2-amino-2-deoxy-alpha-D-glucopyranoside deacetylase	3.5.1.103	mshB
+	1301385	1301747	363	FIG00820431: hypothetical protein	peg	gi|57116681|ref|NC_000962.2|_1301385_1301747		hypothetical protein		CDS	putative membrane protein
-	1301755	1302681	927	PE-PGRS FAMILY PROTEIN	peg	gi|57116681|ref|NC_000962.2|_1302681_1301755		PE family.		CDS	PE family protein
+	1303006	1305501	2496	7,8-didemethyl-8-hydroxy-5-deazariboflavin synthase subunit 1 / 7,8-didemethyl-8-hydroxy-5-deazariboflavin synthase subunit 2	peg	gi|57116681|ref|NC_000962.2|_1303051_1305501		FO synthase subunit 1 (EC 2.5.1.77)/FO synthase subunit 2 (EC 2.5.1.77)	2.5.1.-	CDS	7,8-didemethyl-8-hydroxy-5-deazariboflavin synthase, CofG subunit	2.5.1.77	cofG
-	1305669	1306001	333	LOW MOLECULAR WEIGHT T-CELL ANTIGEN TB8.4	peg	gi|57116681|ref|NC_000962.2|_1306001_1305669		hypothetical protein		CDS	putative rv1174c protein
-	1306202	1308226	2025	2,4-dienoyl-CoA reductase [NADPH] (EC 1.3.1.34)	peg	gi|57116681|ref|NC_000962.2|_1308226_1306202		2,4-dienoyl-CoA reductase (EC 1.3.1.34)	1.3.1.34	CDS	NADH:flavin oxidoreductase / NADH oxidase family protein
-	1308223	1308792	570	Transcriptional regulator, PadR family	peg	gi|57116681|ref|NC_000962.2|_1308792_1308223		transcriptional regulator, PadR family		CDS	transcriptional regulator PadR-like family protein
+	1309005	1309331	327	4Fe-4S ferredoxin, iron-sulfur binding	peg	gi|57116681|ref|NC_000962.2|_1309005_1309331		Ferredoxin		CDS	ferredoxin		fdxA
+	1309364	1310452	1089	N-succinyl-L,L-diaminopimelate aminotransferase alternative (EC 2.6.1.17)	peg	gi|57116681|ref|NC_000962.2|_1309364_1310452		succinyldiaminopimelate aminotransferase apoenzyme (EC 2.6.1.17)		CDS	succinyldiaminopimelate transaminase	2.6.1.17	dapC
-	1310480	1313299	2820	DNA or RNA helicases of superfamily II	peg	gi|57116681|ref|NC_000962.2|_1313299_1310480		DNA or RNA helicases of superfamily II		CDS	helicase conserved C-terminal domain protein
+	1313725	1315191	1467	Polyketide synthase	peg	gi|57116681|ref|NC_000962.2|_1313725_1315191		Beta-ketoacyl synthase, N-terminal domain./Beta-ketoacyl synthase, C-terminal domain.		CDS	beta-ketoacyl synthase, C-terminal domain protein
+	1315234	1319982	4749	Polyketide synthase	peg	gi|57116681|ref|NC_000962.2|_1315234_1319982		KR domain./Alcohol dehydrogenase GroES-like domain./Acyl transferase domain./Zinc-binding dehydrogenase./Phosphopantetheine attachment site.		CDS	mycocerosic acid synthase	2.3.1.111	mas
+	1320035	1321453	1419	POSSIBLE CONSERVED POLYKETIDE SYNTHASE ASSOCIATED PROTEIN PAPA2	peg	gi|57116681|ref|NC_000962.2|_1320035_1321453		Condensation domain.		CDS	trehalose-2-sulfate acyltransferase papA2	2.3.1.-	papA2
+	1321520	1324528	3009	membrane protein, MmpL family, putative	peg	gi|57116681|ref|NC_000962.2|_1321520_1324528		Transport protein		CDS	membrane transport protein mmpL8		mmpL8
-	1324532	1325623	1092	POSSIBLE EXPORTED PROTEIN	peg	gi|57116681|ref|NC_000962.2|_1325482_1324532		PE-PPE domain.		CDS	PE-PPE domain protein
-	1325776	1327512	1737	Long-chain-fatty-acid--CoA ligase (EC 6.2.1.3)	peg	gi|57116681|ref|NC_000962.2|_1327512_1325776		Acyl-CoA synthetases (AMP-forming)/AMP-acid ligases II		CDS	putative fatty-acid--CoA ligase fadD21
-	1327689	1329305	1617	Regulator of polyketide synthase expression	peg	gi|57116681|ref|NC_000962.2|_1329305_1327689		Regulator of polyketide synthase expression		CDS	pucR C-terminal helix-turn-helix domain protein
+	1329378	1331021	1644	Delta-1-pyrroline-5-carboxylate dehydrogenase (EC 1.5.1.12)	peg	gi|57116681|ref|NC_000962.2|_1329378_1331021		delta-1-pyrroline-5-carboxylate dehydrogenase (EC 1.5.1.12)	1.5.1.12	CDS	1-pyrroline-5-carboxylate dehydrogenase	1.5.1.12	pruA
+	1331021	1332010	990	Proline dehydrogenase (EC 1.5.99.8) (Proline oxidase)	peg	gi|57116681|ref|NC_000962.2|_1331021_1332010		L-proline dehydrogenase (EC 1.5.99.8)	1.5.99.8	CDS	proline dehydrogenase family protein
+	1332092	1332964	873	putative RNA polymerase sigma factor	peg	gi|57116681|ref|NC_000962.2|_1332092_1332964		RNA polymerase sigma factor, sigma-70 family		CDS	RNA polymerase sigma factor, sigma-70 family protein
+	1332986	1333858	873	hydrolase, alpha/beta hydrolase fold family	peg	gi|57116681|ref|NC_000962.2|_1332986_1333858		Predicted hydrolases or acyltransferases (alpha/beta hydrolase superfamily)		CDS	alpha/beta hydrolase fold family protein
+	1333889	1334845	957	putative RNA polymerase sigma factor	peg	gi|57116681|ref|NC_000962.2|_1333889_1334845		Predicted hydrolases or acyltransferases (alpha/beta hydrolase superfamily)		CDS	alpha/beta hydrolase fold family protein
+	1334927	1335754	828	FIG00820332: hypothetical protein	peg	gi|57116681|ref|NC_000962.2|_1334927_1335754		Predicted hydrolases or acyltransferases (alpha/beta hydrolase superfamily)		CDS	alpha/beta hydrolase family protein
+	1335794	1337215	1422	Long-chain-fatty-acid--CoA ligase (EC 6.2.1.3)	peg	gi|57116681|ref|NC_000962.2|_1335794_1337215		Acyl-CoA synthetases (AMP-forming)/AMP-acid ligases II		CDS	putative fatty acid synthase
-	1337248	1338513	1266	Regulator of polyketide synthase expression	peg	gi|57116681|ref|NC_000962.2|_1338513_1337248		Regulator of polyketide synthase expression		CDS	pucR C-terminal helix-turn-helix domain protein
-	1338605	1338760	156	FIG00822167: hypothetical protein	peg	gi|57116681|ref|NC_000962.2|_1338760_1338605					conserved hypothetical protein
-	1338829	1339002	174							hypothetical protein
+	1338997	1339302	306	PE family protein	peg	gi|57116681|ref|NC_000962.2|_1339003_1339302		PE family.		CDS	PE family protein
+	1339349	1340524	1176	PPE family protein	peg	gi|57116681|ref|NC_000962.2|_1339349_1340524		PPE-repeat proteins		CDS	PPE family protein
+	1340659	1340955	297	ESAT-6-like protein EsxK	peg	gi|57116681|ref|NC_000962.2|_1340659_1340955		WXG100 family type VII secretion target		CDS	putative ESAT-6-like protein 7
+	1341006	1341290	285	ESAT-6-like protein EsxL	peg	gi|57116681|ref|NC_000962.2|_1341006_1341290		Proteins of 100 residues with WXG.		CDS	putative ESAT-6-like protein 6
-	1341358	1342653	1296	Mobile element protein	peg	gi|57116681|ref|NC_000962.2|_1342653_1341358		Transposase and inactivated derivatives		CDS	transposase, Mutator family protein
-	1344216	1345202	987	2,3,4,5-tetrahydropyridine-2,6-dicarboxylate N-succinyltransferase (EC 2.3.1.117)	peg	gi|57116681|ref|NC_000962.2|_1345202_1344216		2,3,4,5-tetrahydropyridine-2,6-dicarboxylate N-succinyltransferase	2.3.1.117	CDS	2,3,4,5-tetrahydropyridine-2,6-dicarboxylate N-succinyltransferase	2.3.1.117	dapD
+	1342909	1344219	1311	Permeases of the major facilitator superfamily	peg	gi|57116681|ref|NC_000962.2|_1342909_1344219		metabolite-proton symporter		CDS	H+ symporter family protein
-	1346321	1346905	585	FIG00820207: hypothetical protein	peg	gi|57116681|ref|NC_000962.2|_1346902_1346321		hypothetical protein		CDS	conserved hypothetical protein
+	1345260	1346324	1065	N-succinyl-L,L-diaminopimelate desuccinylase (EC 3.5.1.18)	peg	gi|57116681|ref|NC_000962.2|_1345260_1346324		succinyldiaminopimelate desuccinylase (EC 3.5.1.18)	3.5.1.18	CDS	succinyl-diaminopimelate desuccinylase	3.5.1.18	dapE
-	1346936	1348624	1689	ATPase	peg	gi|57116681|ref|NC_000962.2|_1348606_1346936		AAA ATPase domain.		CDS	AAA ATPase domain protein
+	1348719	1349282	564	Lysine decarboxylase family	peg	gi|57116681|ref|NC_000962.2|_1348719_1349282		TIGR00730 family protein		CDS	conserved hypothetical protein
+	1349332	1351125	1794	Acetoacetyl-CoA synthetase (EC 6.2.1.16) / Long-chain-fatty-acid--CoA ligase (EC 6.2.1.3)	peg	gi|57116681|ref|NC_000962.2|_1349332_1351125		Acyl-CoA synthetases (AMP-forming)/AMP-acid ligases II	6.2.1.-	CDS	AMP-binding enzyme family protein
+	1351064	1351309	246	FIG00822783: hypothetical protein	peg	gi|57116681|ref|NC_000962.2|_1351187_1351309		hypothetical protein		CDS	inactive dihydropteroate synthase 2 domain protein	2.5.1.15	folP2
+	1351323	1352147	825	Non functional Dihydropteroate synthase 2	peg	gi|57116681|ref|NC_000962.2|_1351323_1352147		Dihydropteroate synthase (EC 2.5.1.15)	2.5.1.15	CDS	dihydropteroate synthase	2.5.1.15	folP
+	1352144	1353118	975	Glycosyltransferases involved in cell wall biogenesis	peg	gi|57116681|ref|NC_000962.2|_1352144_1353118		Glycosyltransferases involved in cell wall biogenesis	2.4.1.-	CDS	conserved hypothetical protein
+	1353157	1353525	369	FIG01000442: hypothetical protein	peg	gi|57116681|ref|NC_000962.2|_1353157_1353525		DivIVA domain		CDS	divIVA domain protein
+	1353522	1354136	615	DNA-3-methyladenine glycosylase (EC 3.2.2.20)	peg	gi|57116681|ref|NC_000962.2|_1353522_1354136		DNA-3-methyladenine glycosylase I (EC 3.2.2.20)	3.2.2.20	CDS	DNA-3-methyladenine glycosylase I family protein	3.2.2.20	tag
+	1354303	1354470	168	hypothetical protein	peg	gi|57116681|ref|NC_000962.2|_1354303_1354470		Protein of unknown function (DUF3117).		CDS	conserved hypothetical protein
-	1354498	1355661	1164	Predicted glycogen synthase, ADP-glucose transglucosylase (EC 2.4.1.21), Actinobacterial type	peg	gi|57116681|ref|NC_000962.2|_1355661_1354498		glycogen synthase (ADP-glucose)	2.4.1.21	CDS	glycogen synthase, Corynebacterium family protein		glgA
+	1355836	1357050	1215	Glucose-1-phosphate adenylyltransferase (EC 2.7.7.27)	peg	gi|57116681|ref|NC_000962.2|_1355854_1357050		glucose-1-phosphate adenylyltransferase	2.7.7.27	CDS	glucose-1-phosphate adenylyltransferase	2.7.7.27	glgC
-	1357293	1357625	333	PE-PGRS FAMILY PROTEIN	peg	gi|57116681|ref|NC_000962.2|_1357625_1357293		PE family.		CDS	PE family protein
-	1357759	1359444	1686	Cocaine esterase (EC 3.1.1.-)	peg	gi|57116681|ref|NC_000962.2|_1359444_1357759		putative hydrolase, CocE/NonD family		CDS	hydrolase CocE/NonD family protein
-	1359472	1360146	675	hypothetical protein	peg	gi|57116681|ref|NC_000962.2|_1360146_1359472		Putative protein-S-isoprenylcysteine methyltransferase		CDS	ergosterol biosynthesis ERG4/ERG24 family protein
-	1360155	1361801	1647	PROBABLE TETRONASIN-TRANSPORT INTEGRAL MEMBRANE PROTEIN ABC TRANSPORTER	peg	gi|57116681|ref|NC_000962.2|_1361801_1360155		Putative exporter of polyketide antibiotics		CDS	ABC-2 transporter family protein
-	1361798	1362733	936	ABC-type multidrug transport system, ATPase component	peg	gi|57116681|ref|NC_000962.2|_1362733_1361798		ABC-type multidrug transport system, ATPase component		CDS	ABC transporter family protein
-	1362723	1363361	639	Transcriptional regulator, TetR family	peg	gi|57116681|ref|NC_000962.2|_1363361_1362723		transcriptional regulator, TetR family		CDS	bacterial regulatory s, tetR family protein
-	1363503	1364246	744	PROBABLE METHYLTRANSFERASE (EC 2.1.1.-)	peg	gi|57116681|ref|NC_000962.2|_1364246_1363503		Predicted O-methyltransferase		CDS	putative O-methyltransferase MSMEG_5073
+	1364554	1365186	633	RNA polymerase sigma-70 factor, ECF subfamily	peg	gi|57116681|ref|NC_000962.2|_1364590_1365186		RNA polymerase, sigma 29 subunit, SigE		CDS	RNA polymerase sigma factor, sigma-70 family protein
+	1365156	1365344	189	FIG00826611: hypothetical protein	peg	gi|57116681|ref|NC_000962.2|_1365156_1365344					conserved hypothetical protein
+	1365344	1365808	465	conserved hypothetical protein	peg	gi|57116681|ref|NC_000962.2|_1365344_1365808		hypothetical protein		CDS	conserved hypothetical protein
+	1365887	1367461	1575	serine protease	peg	gi|57116681|ref|NC_000962.2|_1365887_1367461		Trypsin-like serine proteases, typically periplasmic, contain C-terminal PDZ domain		CDS	trypsin family protein
+	1367463	1367858	396	Twin-arginine translocation protein TatB	peg	gi|57116681|ref|NC_000962.2|_1367463_1367858		twin arginine-targeting protein translocase TatB		CDS	twin arginine-targeting protein translocase TatB		tatB
-	1367891	1368721	831	HAD-superfamily subfamily IIA hydrolase, hypothetical 2	peg	gi|57116681|ref|NC_000962.2|_1368721_1367891		Predicted sugar phosphatases of the HAD superfamily		CDS	HAD hydrolase, IA, variant 1 family protein
-	1368832	1370295	1464	transmembrane protein, distant homology with ydbT	peg	gi|57116681|ref|NC_000962.2|_1370295_1368832		Predicted membrane protein		CDS	bacterial PH domain protein
-	1370292	1370807	516	transmembrane protein, distant homology with ydbS	peg	gi|57116681|ref|NC_000962.2|_1370807_1370292		Uncharacterized conserved protein		CDS	bacterial PH domain protein
+	1370920	1371477	558	PUTATIVE LIPOPROTEIN LPQX	peg	gi|57116681|ref|NC_000962.2|_1371073_1371477		hypothetical protein		CDS	putative lipoprotein lpqX
+	1371544	1371702	159	FIG00820789: hypothetical protein	peg	gi|57116681|ref|NC_000962.2|_1371544_1371702					antitoxin Phd_YefM, type II toxin-antitoxin system family protein
-	1371777	1372922	1146	Mrp protein homolog	peg	gi|57116681|ref|NC_000962.2|_1372922_1371777		ATPases involved in chromosome partitioning		CDS	cobQ/CobB/MinD/ParA nucleotide binding domain protein
-	1372962	1374197	1236	POSSIBLE MEMBRANE PROTEIN	peg	gi|57116681|ref|NC_000962.2|_1374107_1372962		Membrane-bound lytic murein transglycosylase B		CDS	transglycosylase SLT domain protein
-	1374322	1374864	543	PROBABLE MEMBRANE PROTEIN	peg	gi|57116681|ref|NC_000962.2|_1374864_1374322		Predicted membrane protein		CDS	conserved hypothetical protein
-	1374861	1376168	1308	Mg/Co/Ni transporter MgtE / CBS domain	peg	gi|57116681|ref|NC_000962.2|_1376150_1374861		Mg/Co/Ni transporter MgtE (contains CBS domain)		CDS	CBS domain protein
-	1376230	1376526	297	hypothetical protein	peg	gi|57116681|ref|NC_000962.2|_1376433_1376230		Domain of unknown function (DUF4190).		CDS	conserved hypothetical protein
+	1376976	1377503	528	FIG00945083: hypothetical protein	peg	gi|57116681|ref|NC_000962.2|_1377048_1377503		hypothetical protein		CDS	putative transmembrane protein
+	1377524	1378930	1407	Maltose/maltodextrin ABC transporter, substrate binding periplasmic protein MalE	peg	gi|57116681|ref|NC_000962.2|_1377524_1378930		carbohydrate ABC transporter substrate-binding protein, CUT1 family (TC 3.A.1.1.-)		CDS	bacterial extracellular solute-binding family protein
+	1378927	1379850	924	Maltose/maltodextrin ABC transporter, permease protein MalF	peg	gi|57116681|ref|NC_000962.2|_1378984_1379850		carbohydrate ABC transporter membrane protein 1, CUT1 family (TC 3.A.1.1.-)		CDS	binding--dependent transport system inner membrane component family protein
+	1379840	1380679	840	SugB	peg	gi|57116681|ref|NC_000962.2|_1379855_1380679		carbohydrate ABC transporter membrane protein 2, CUT1 family (TC 3.A.1.1.-)		CDS	binding--dependent transport system inner membrane component family protein
+	1380684	1381865	1182	SugC	peg	gi|57116681|ref|NC_000962.2|_1380684_1381865		carbohydrate ABC transporter ATP-binding protein, CUT1 family (TC 3.A.1.1.-)		CDS	ABC transporter family protein
-	1381942	1383042	1101	Magnesium and cobalt transport protein CorA	peg	gi|57116681|ref|NC_000962.2|_1383042_1381942		magnesium Mg(2+) and cobalt Co(2+) transport protein (corA)		CDS	magnesium and cobalt transport protein CorA		corA
+	1383213	1384202	990	Malate dehydrogenase (EC 1.1.1.37)	peg	gi|57116681|ref|NC_000962.2|_1383213_1384202		malate dehydrogenase (NAD) (EC 1.1.1.37)	1.1.1.37	CDS	malate dehydrogenase family protein	1.1.1.-
+	1384269	1384538	270	FIG00822111: hypothetical protein	peg	gi|57116681|ref|NC_000962.2|_1384278_1384538		hypothetical protein		CDS	antitoxin VapB33		vapB33
+	1384535	1384966	432	FIG00822247: hypothetical protein	peg	gi|57116681|ref|NC_000962.2|_1384535_1384966		Predicted nucleic acid-binding protein, contains PIN domain		CDS	putative ribonuclease VapC33
-	1384989	1386677	1689	PE family protein	peg	gi|57116681|ref|NC_000962.2|_1386677_1384989		PE family.		CDS	PE family protein
+	1386734	1387717	984	Substrate-binding region of ABC-type glycine betaine transport system	peg	gi|57116681|ref|NC_000962.2|_1386734_1387717		Periplasmic glycine betaine/choline-binding (lipo)protein of an ABC-type transport system (osmoprotectant binding protein)		CDS	substrate binding domain of ABC-type glycine betaine transport system family protein
-	1387798	1388628	831	Short-chain type dehydrogenase/reductase	peg	gi|57116681|ref|NC_000962.2|_1388628_1387798		Short-chain alcohol dehydrogenase of unknown specificity		CDS	short chain dehydrogenase family protein
-	1388685	1388978	294	RelE/StbE replicon stabilization toxin	peg	gi|57116681|ref|NC_000962.2|_1388978_1388685		Cytotoxic translational repressor of toxin-antitoxin stability system		CDS	toxin RelE	3.1.-.-	relE
-	1388975	1389244	270	RelB/StbD replicon stabilization protein (antitoxin to RelE/StbE)	peg	gi|57116681|ref|NC_000962.2|_1389244_1388975		prevent-host-death family protein		CDS	antitoxin RelB		relB
-	1389357	1393052	3696	Dihydrolipoamide succinyltransferase component (E2) of 2-oxoglutarate dehydrogenase complex (EC 2.3.1.61) / 2-oxoglutarate dehydrogenase E1 component (EC 1.2.4.2)	peg	gi|57116681|ref|NC_000962.2|_1393052_1389357		2-oxoglutarate dehydrogenase E1 component (EC 1.2.4.2)	4.1.1.71	CDS	oxoglutarate dehydrogenase (succinyl-transferring), E1 component	1.2.4.2	sucA
-	1393194	1393982	789	Possible membrane protein	peg	gi|57116681|ref|NC_000962.2|_1393880_1393194		hypothetical protein		CDS	putative membrane protein
-	1395821	1399240	3420	Superfamily I DNA and RNA helicases and helicase subunits	peg	gi|57116681|ref|NC_000962.2|_1399240_1395821		RecB family nuclease, putative, TM0106 family		CDS	recB nuclease, TM0106 family domain protein
+	1394179	1395918	1740				drug resistance transporter, EmrB/QacA subfamily		CDS
-	1399296	1399904	609	Putative lipoprotein lprE precursor	peg	gi|57116681|ref|NC_000962.2|_1399664_1399296		LppP/LprE lipoprotein.		CDS	lppP/LprE lipofamily protein
+	1399777	1399935	159	FIG00820414: hypothetical protein	peg	gi|57116681|ref|NC_000962.2|_1399777_1399935
+	1399970	1401661	1692	Cold-shock DEAD-box protein A	peg	gi|57116681|ref|NC_000962.2|_1399970_1401661		ATP-dependent RNA helicase CsdA (EC 5.99.1.-)	3.6.4.13	CDS	helicase conserved C-terminal domain protein
-	1402778	1403386	609	Possible oxidoreductase subunit	peg	gi|57116681|ref|NC_000962.2|_1403386_1402778		transcriptional regulator, TetR family		CDS	bacterial regulatory s, tetR family protein
+	1401658	1402809	1152	Acyltransferase	peg	gi|57116681|ref|NC_000962.2|_1401658_1402809		Predicted acyltransferases		CDS	acyltransferase family protein
-	1403386	1404591	1206	Cytochrome P450 130	peg	gi|57116681|ref|NC_000962.2|_1404591_1403386		Cytochrome P450		CDS	putative cytochrome P450 130
-	1404717	1406084	1368	"Glycolate oxidase, subunit GlcD"	peg	gi|57116681|ref|NC_000962.2|_1406084_1404717		FAD/FMN-containing dehydrogenases		CDS	FAD binding domain protein
-	1406081	1407340	1260	H+ antiporter integral membrane transport protein	peg	gi|57116681|ref|NC_000962.2|_1407340_1406081		Arabinose efflux permease		CDS	putative multidrug-efflux transporter Rv1258c/MT1297
+	1407339	1408238	900	hypothetical protein	peg	gi|57116681|ref|NC_000962.2|_1407339_1408238		Uracil-DNA glycosylase		CDS	uracil DNA glycosylase superfamily protein
+	1408231	1409358	1128	Oxidoreductase	peg	gi|57116681|ref|NC_000962.2|_1408231_1409358		2-polyprenyl-6-methoxyphenol hydroxylase and related FAD-dependent oxidoreductases		CDS	FAD binding domain protein
-	1409484	1409957	474	FIG029194: hypothetical protein	peg	gi|57116681|ref|NC_000962.2|_1409933_1409484		deazaflavin-dependent nitroreductase family protein		CDS	deazaflavin-dependent oxidoreductase, nitroreductase family protein
-	1409938	1410372	435	Bis(5'-nucleosyl)-tetraphosphatase (asymmetrical) (EC 3.6.1.17)	peg	gi|57116681|ref|NC_000962.2|_1410363_1409938		Diadenosine tetraphosphate (Ap4A) hydrolase and other HIT family hydrolases		CDS	HIT family protein
+	1410431	1411819	1389	Amidase (EC 3.5.1.4)	peg	gi|57116681|ref|NC_000962.2|_1410431_1411819		Asp-tRNAAsn/Glu-tRNAGln amidotransferase A subunit and related amidases	3.5.1.4	CDS	amidase family protein
+	1411894	1413087	1194	Adenylate cyclase (EC 4.6.1.1)	peg	gi|57116681|ref|NC_000962.2|_1411906_1413087		Adenylate cyclase, family 3 (some proteins contain HAMP domain)	4.6.1.1	CDS	pH-sensitive adenylate cyclase Rv1264	4.6.1.1
+	1413386	1413940	555	FIG00820425: hypothetical protein	peg	gi|57116681|ref|NC_000962.2|_1413386_1413940		hypothetical protein		CDS	conserved hypothetical protein
-	1413960	1415885	1926	Serine/threonine protein kinase (EC 2.7.11.1)	peg	gi|57116681|ref|NC_000962.2|_1415885_1413960		Serine/threonine protein kinase	2.7.11.1	CDS	putative serine/threonine-protein kinase pknH
-	1416181	1417347	1167	Transcriptional regulatory protein EmbR	peg	gi|57116681|ref|NC_000962.2|_1417347_1416181		DNA-binding transcriptional activator of the SARP family		CDS	putative regulatory protein embR
-	1417395	1417646	252	FIG00821408: hypothetical protein	peg	gi|57116681|ref|NC_000962.2|_1417646_1417395					hypothetical protein
-	1417658	1418356	699	FIG00820366: hypothetical protein	peg	gi|57116681|ref|NC_000962.2|_1418356_1417658		Peptidase_C39 like family.		CDS	peptidase_C39 like family protein
-	1418579	1418953	375	Possible membrane protein	peg	gi|57116681|ref|NC_000962.2|_1418953_1418579		Domain of unknown function (DUF4189).		CDS	protein Rv1269c/MT1307
-	1419014	1419748	735	Lipoprotein LprA	peg	gi|57116681|ref|NC_000962.2|_1419748_1419014		Protein of unknown function (DUF1396).		CDS	putative lipoprotein lprA
-	1419961	1420302	342	FIG00820785: hypothetical protein	peg	gi|57116681|ref|NC_000962.2|_1420302_1419961		Protein of unknown function (DUF732).		CDS	conserved hypothetical protein
-	1420410	1422254	1845	Lipid A export ATP-binding/permease protein MsbA	peg	gi|57116681|ref|NC_000962.2|_1422215_1420410		ABC-type multidrug transport system, ATPase and permease components		CDS	ABC transporter family protein
-	1422302	1424050	1749	ABC transporter ATP-binding protein	peg	gi|57116681|ref|NC_000962.2|_1424050_1422302		ABC-type multidrug transport system, ATPase and permease components		CDS	ABC transporter family protein
+	1424197	1424754	558	Lipoprotein LprB	peg	gi|57116681|ref|NC_000962.2|_1424230_1424754		Protein of unknown function (DUF3558).		CDS	conserved hypothetical protein
+	1424751	1425293	543	Putative lipoprotein LprC precursor	peg	gi|57116681|ref|NC_000962.2|_1424751_1425293		Protein of unknown function (DUF3558).		CDS	conserved hypothetical protein
-	1425438	1425944	507	Phosphohistidine phosphatase SixA	peg	gi|57116681|ref|NC_000962.2|_1425944_1425438		Phosphohistidine phosphatase SixA	3.1.3.-	CDS	histidine phosphatase super family protein
+	1426266	1427417	1152	DNA double-strand break repair protein Mre11	peg	gi|57116681|ref|NC_000962.2|_1426266_1427417		DNA repair exonuclease		CDS	calcineurin-like phosphoesterase family protein
+	1427414	1430041	2628	DNA double-strand break repair Rad50 ATPase	peg	gi|57116681|ref|NC_000962.2|_1427414_1430041		AAA domain.		CDS	AAA domain protein
+	1430062	1431648	1587	Choline dehydrogenase (EC 1.1.99.1)	peg	gi|57116681|ref|NC_000962.2|_1430086_1431648		Choline dehydrogenase and related flavoproteins		CDS	GMC oxidoreductase family protein
-	1431665	1433302	1638	Oligopeptide ABC transporter, periplasmic oligopeptide-binding protein OppA (TC 3.A.1.5.1)	peg	gi|57116681|ref|NC_000962.2|_1433302_1431665		ABC-type dipeptide transport system, periplasmic component		CDS	bacterial extracellular solute-binding s, 5 Middle family protein
-	1433433	1435271	1839	Probable ABC transport protein, ATP-binding component	peg	gi|57116681|ref|NC_000962.2|_1435271_1433433		oligopeptide/dipeptide ABC transporter, ATP-binding protein, C-terminal domain		CDS	nickel import ATP-binding protein NikE	3.6.3.24	nikE
-	1435268	1436143	876	Oligopeptide transport system permease protein OppC (TC 3.A.1.5.1)	peg	gi|57116681|ref|NC_000962.2|_1436143_1435268		ABC-type dipeptide/oligopeptide/nickel transport systems, permease components		CDS	binding--dependent transport system inner membrane component family protein
-	1436140	1437117	978	Oligopeptide transport system permease protein OppB (TC 3.A.1.5.1)	peg	gi|57116681|ref|NC_000962.2|_1437117_1436140		ABC-type dipeptide/oligopeptide/nickel transport systems, permease components		CDS	binding--dependent transport system inner membrane component family protein
+	1437324	1437815	492	Carbonic anhydrase (EC 4.2.1.1)	peg	gi|57116681|ref|NC_000962.2|_1437324_1437815		Carbonic anhydrase	4.2.1.1	CDS	carbonic anhydrase family protein
+	1437909	1438907	999	Sulfate adenylyltransferase subunit 2 (EC 2.7.7.4)	peg	gi|57116681|ref|NC_000962.2|_1437927_1438907		sulfate adenylyltransferase subunit 2 (EC 2.7.7.4)	2.7.7.4	CDS	sulfate adenylyltransferase, small subunit	2.7.7.4	cysD
+	1438907	1440751	1845	Sulfate adenylyltransferase subunit 1 (EC 2.7.7.4) / Adenylylsulfate kinase (EC 2.7.1.25)	peg	gi|57116681|ref|NC_000962.2|_1438907_1440751		adenylylsulfate kinase (EC 2.7.1.25)/sulfate adenylyltransferase subunit 1 (EC 2.7.7.4)	2.7.7.4, 2.7.1.25	CDS	bifunctional enzyme CysN/CysC	2.7.1.25	cysNC
+	1440805	1441290	486	Predicted transcriptional regulator of sulfate adenylyltransferase, Rrf2 family	peg	gi|57116681|ref|NC_000962.2|_1440835_1441290		transcriptional regulator, BadM/Rrf2 family		CDS	rrf2 family protein
+	1441348	1442718	1371	Putative esterase	peg	gi|57116681|ref|NC_000962.2|_1441348_1442718		Predicted esterase		CDS	phage Tail Protein X family protein
+	1442767	1443399	633	FIG00820436: hypothetical protein	peg	gi|57116681|ref|NC_000962.2|_1442773_1443399		hypothetical protein		CDS	conserved hypothetical protein
-	1443482	1444885	1404	FIG00820284: hypothetical protein	peg	gi|57116681|ref|NC_000962.2|_1444885_1443482		Predicted membrane protein		CDS	conserved hypothetical protein
+	1445004	1445372	369	Mb1322, -, len: 104 aa. Equivalent to Rv1290A, len: 104 aa, from Mycobacterium tuberculosis strain H37Rv, (100% identity in 104 aa overlap). Hypothetical unknown protein, equivalent to AAK45590 from Mycobacterium tuberculosis strain CDC1551 (122 aa) but shorter 18 aa.	peg	gi|57116681|ref|NC_000962.2|_1445217_1445372		hypothetical protein		CDS	conserved hypothetical protein
-	1445499	1445834	336	FIG00823516: hypothetical protein	peg	gi|57116681|ref|NC_000962.2|_1445834_1445499		Protein of unknown function (DUF732).		CDS	conserved hypothetical protein
+	1446379	1448031	1653	Arginyl-tRNA synthetase (EC 6.1.1.19)	peg	gi|57116681|ref|NC_000962.2|_1446379_1448031		arginyl-tRNA synthetase (EC 6.1.1.19)	6.1.1.19	CDS	arginine--tRNA ligase	6.1.1.19	argS
+	1448028	1449371	1344	Diaminopimelate decarboxylase (EC 4.1.1.20)	peg	gi|57116681|ref|NC_000962.2|_1448094_1449371		diaminopimelate decarboxylase (EC 4.1.1.20)	4.1.1.20	CDS	diaminopimelate decarboxylase	4.1.1.20	lysA
+	1449375	1450700	1326	Homoserine dehydrogenase (EC 1.1.1.3)	peg	gi|57116681|ref|NC_000962.2|_1449375_1450700		homoserine dehydrogenase (EC 1.1.1.3)	1.1.1.3	CDS	homoserine dehydrogenase	1.1.1.3	hom
+	1450697	1451779	1083	Threonine synthase (EC 4.2.3.1)	peg	gi|57116681|ref|NC_000962.2|_1450697_1451779		L-threonine synthase (EC 4.2.3.1)	4.2.3.1	CDS	threonine synthase	4.2.3.1	thrC
+	1451779	1452003	225	hypothetical protein	peg	gi|57116681|ref|NC_000962.2|_1451779_1452003		hypothetical protein		CDS	hypothetical protein
+	1451997	1452947	951	Homoserine kinase (EC 2.7.1.39)	peg	gi|57116681|ref|NC_000962.2|_1451997_1452947		homoserine kinase (EC 2.7.1.39)	2.7.1.39	CDS	homoserine kinase	2.7.1.39	thrB
+	1452970	1453207	238							conserved hypothetical protein
-	1454970	1455164	195	unknown	peg	gi|57116681|ref|NC_000962.2|_1455164_1454970					conserved hypothetical protein
+	1453204	1455012	1809	Transcription termination factor Rho	peg	gi|57116681|ref|NC_000962.2|_1453204_1455012		transcription termination factor Rho		CDS	transcription termination factor Rho	3.6.4.-	rho
+	1455163	1455405	243	LSU ribosomal protein L31p @ LSU ribosomal protein L31p, zinc-dependent	peg	gi|57116681|ref|NC_000962.2|_1455262_1455405		LSU ribosomal protein L31P		CDS	ribosomal protein L31		rpmE
+	1455495	1456568	1074	Peptide chain release factor 1	peg	gi|57116681|ref|NC_000962.2|_1455495_1456568		bacterial peptide chain release factor 1 (bRF-1)		CDS	peptide chain release factor 1		prfA
+	1456565	1457542	978	Protein-N(5)-glutamine methyltransferase PrmC, methylates polypeptide chain release factors RF1 and RF2	peg	gi|57116681|ref|NC_000962.2|_1456628_1457542		HemK family putative methylases	2.1.1.-	CDS	methyltransferase, HemK family protein
+	1457558	1458211	654	TsaC protein (YrdC domain) required for threonylcarbamoyladenosine t(6)A37 modification in tRNA	peg	gi|57116681|ref|NC_000962.2|_1457558_1458211		translation factor SUA5		CDS	telomere recombination family protein
+	1458295	1459509	1215	Undecaprenyl-phosphate N-acetylglucosaminyl 1-phosphate transferase (EC 2.7.8.-)	peg	gi|57116681|ref|NC_000962.2|_1458295_1459509		UDP-N-acetylmuramyl pentapeptide phosphotransferase/UDP-N-acetylglucosamine-1-phosphate transferase		CDS	glycosyl transferase 4 family protein
+	1459766	1460251	486	hypothetical protein	peg	gi|57116681|ref|NC_000962.2|_1459766_1460251		ATP synthase I chain.		CDS	ATP synthase I chain family protein
+	1460244	1460996	753	ATP synthase A chain (EC 3.6.3.14)	peg	gi|57116681|ref|NC_000962.2|_1460244_1460996		ATP synthase F0 subcomplex A subunit	3.6.3.14	CDS	ATP synthase F0, A subunit	3.6.3.14	atpB
+	1461045	1461290	246	ATP synthase C chain (EC 3.6.3.14)	peg	gi|57116681|ref|NC_000962.2|_1461045_1461290		ATP synthase F0 subcomplex C subunit	3.6.3.14	CDS	ATP synthase F0, C subunit	3.6.3.14	atpE
+	1461321	1461836	516	ATP synthase B chain (EC 3.6.3.14)	peg	gi|57116681|ref|NC_000962.2|_1461321_1461836		F0F1-type ATP synthase, subunit b	3.6.3.14	CDS	ATP synthase B/B' CF family protein
+	1461843	1463183	1341	ATP synthase B' chain (EC 3.6.3.14) / ATP synthase delta chain (EC 3.6.3.14)	peg	gi|57116681|ref|NC_000962.2|_1461843_1463183		ATP synthase F1 subcomplex delta subunit	3.6.3.14	CDS	ATP synthase F1, delta subunit	3.6.3.14	atpH
+	1463228	1464877	1650	ATP synthase alpha chain (EC 3.6.3.14)	peg	gi|57116681|ref|NC_000962.2|_1463228_1464877		ATP synthase F1 subcomplex alpha subunit	3.6.3.14	CDS	ATP synthase F1, alpha subunit	3.6.3.14	atpA
+	1464884	1465801	918	ATP synthase gamma chain (EC 3.6.3.14)	peg	gi|57116681|ref|NC_000962.2|_1464884_1465801		ATP synthase F1 subcomplex gamma subunit	3.6.3.14	CDS	ATP synthase F1, gamma subunit	3.6.3.14	atpG
+	1465841	1467301	1461	ATP synthase beta chain (EC 3.6.3.14)	peg	gi|57116681|ref|NC_000962.2|_1465841_1467301		ATP synthase, F1 beta subunit	3.6.3.14	CDS	ATP synthase F1, beta subunit	3.6.3.14	atpD
+	1467315	1467680	366	ATP synthase epsilon chain (EC 3.6.3.14)	peg	gi|57116681|ref|NC_000962.2|_1467315_1467680		ATP synthase, F1 epsilon subunit (delta in mitochondria)	3.6.3.14	CDS	ATP synthase F1, epsilon subunit	3.6.3.14	atpC
+	1467700	1468131	432	Possible membrane protein	peg	gi|57116681|ref|NC_000962.2|_1467700_1468131		Protein of unknown function (DUF2550).		CDS	conserved hypothetical protein
-	1468171	1469505	1335	Mobile element protein	peg	gi|57116681|ref|NC_000962.2|_1469505_1468171		Transposase and inactivated derivatives		CDS	transposase family protein
-	1469671	1470252	582	Cob(I)alamin adenosyltransferase PduO (EC 2.5.1.17)	peg	gi|57116681|ref|NC_000962.2|_1470252_1469671		ATP:cob(I)alamin adenosyltransferase		CDS	cob(I)yrinic acid a,c-diamide adenosyltransferase	2.5.1.17
+	1470321	1471577	1257	UDP-N-acetylglucosamine 1-carboxyvinyltransferase (EC 2.5.1.7)	peg	gi|57116681|ref|NC_000962.2|_1470321_1471577		UDP-N-acetylglucosamine 1-carboxyvinyltransferase (EC 2.5.1.7)	2.5.1.7	CDS	UDP-N-acetylglucosamine 1-carboxyvinyltransferase	2.5.1.7	murA
+	1471867	1473280	1414
+	1471847	1473382	1536
+	1473661	1476794	3134
+	1473658	1476795	3138
-	1477134	1477631	498	Methylated-DNA--protein-cysteine methyltransferase (EC 2.1.1.63)	peg	gi|57116681|ref|NC_000962.2|_1477631_1477134		O-6-methylguanine DNA methyltransferase	2.1.1.63	CDS	methylated-DNA-[]-cysteine S-methyltransferase family protein	2.1.1.63
-	1477628	1479118	1491	Methylated-DNA--protein-cysteine methyltransferase (EC 2.1.1.63)	peg	gi|57116681|ref|NC_000962.2|_1479118_1477628		DNA-3-methyladenine glycosylase II (EC 3.2.2.21)	3.2.2.21	CDS	alkA N-terminal domain protein
-	1479199	1480824	1626	Adenylate cyclase (EC 4.6.1.1)	peg	gi|57116681|ref|NC_000962.2|_1480824_1479199		Adenylate cyclase, family 3 (some proteins contain HAMP domain)	4.6.1.1	CDS	HAMP domain protein
-	1480894	1482501	1608	Adenylate cyclase (EC 4.6.1.1)	peg	gi|57116681|ref|NC_000962.2|_1482501_1480894		Adenylate cyclase, family 3 (some proteins contain HAMP domain)	4.6.1.1	CDS	adenylate and Guanylate cyclase catalytic domain protein
-	1482514	1484085	1572	Adenylate cyclase (EC 4.6.1.1)	peg	gi|57116681|ref|NC_000962.2|_1484085_1482514		Adenylate cyclase, family 3 (some proteins contain HAMP domain)	4.6.1.1	CDS	HAMP domain protein
+	1484288	1484959	672	FIG00996186: hypothetical protein	peg	gi|57116681|ref|NC_000962.2|_1484288_1484959		Predicted nuclease of the RecB family		CDS	conserved hypothetical protein
-	1485313	1485771	459	Methylmalonyl-CoA epimerase (EC 5.1.99.1); Ethylmalonyl-CoA epimerase	peg	gi|57116681|ref|NC_000962.2|_1485771_1485313		methylmalonyl-CoA epimerase (EC 5.1.99.1)		CDS	methylmalonyl-CoA epimerase	5.1.99.1	mce
+	1485862	1487031	1170	3-ketoacyl-CoA thiolase (EC 2.3.1.16) @ Acetyl-CoA acetyltransferase (EC 2.3.1.9)	peg	gi|57116681|ref|NC_000962.2|_1485862_1487031		acetyl-CoA acetyltransferases	2.3.1.9	CDS	putative acetyl-CoA acetyltransferase
+	1487194	1488075	882	COG3118: Thioredoxin domain-containing protein EC-YbbN	peg	gi|57116681|ref|NC_000962.2|_1487194_1488075		Thioredoxin domain-containing protein		CDS	thioredoxin family protein
-	1488154	1489965	1812	PE-PGRS FAMILY PROTEIN	peg	gi|57116681|ref|NC_000962.2|_1489965_1488154		PE family.		CDS	PE family protein
-	1490117	1492312	2196	1,4-alpha-glucan (glycogen) branching enzyme, GH-13-type (EC 2.4.1.18)	peg	gi|57116681|ref|NC_000962.2|_1492312_1490117		alpha-1,4-glucan:alpha-1,4-glucan 6-glycosyltransferase	2.4.1.18	CDS	1,4-alpha-glucan branching enzyme	2.4.1.18	glgB
-	1492320	1494425	2106	Putative glucanase glgE (EC 3.2.1.-)	peg	gi|57116681|ref|NC_000962.2|_1494425_1492320		Glycosidases		CDS	putative glucanase GlgE
+	1494564	1497155	2592	Glycogen phosphorylase (EC 2.4.1.1)	peg	gi|57116681|ref|NC_000962.2|_1494564_1497155		alpha-glucan phosphorylases	2.4.1.1	CDS	alpha-glucan phosphorylases family protein	2.4.1.1	glgP
-	1497195	1499171	1977	DinG family ATP-dependent helicase YoaA	peg	gi|57116681|ref|NC_000962.2|_1499165_1497195		Rad3-related DNA helicases	3.6.4.12	CDS	DEAD/DEAH box helicase family protein
-	1499213	1500559	1347	Nicotinate phosphoribosyltransferase (EC 2.4.2.11)	peg	gi|57116681|ref|NC_000962.2|_1500559_1499213		putative nicotinate phosphoribosyltransferase	2.4.2.11	CDS	nicotinate phosphoribosyltransferase family protein
+	1500661	1500966	306	ATP-dependent Clp protease adaptor protein ClpS	peg	gi|57116681|ref|NC_000962.2|_1500670_1500966		Uncharacterized conserved protein		CDS	ATP-dependent Clp protease adaptor ClpS family protein
+	1500992	1501582	591	Transcriptional regulatory protein	peg	gi|57116681|ref|NC_000962.2|_1501046_1501582		Domain of unknown function (DUF2017).		CDS	conserved hypothetical protein
+	1501599	1502633	1035	possible hydrolase	peg	gi|57116681|ref|NC_000962.2|_1501599_1502633		L-aminopeptidase/D-esterase		CDS	peptidase S58 family protein
+	1502668	1503081	414	Mec+	peg	gi|57116681|ref|NC_000962.2|_1502668_1503081		Predicted metal-dependent protease of the PAD1/JAB1 superfamily		CDS	cysO-cysteine peptidase		mec
+	1503103	1503384	282	9.5 kDa culture filtrate antigen Cfp10A	peg	gi|57116681|ref|NC_000962.2|_1503103_1503384		molybdopterin synthase subunit MoaD (EC 2.8.1.12)		CDS	sulfur carrier protein CysO		cysO
+	1503394	1504365	972	Cysteine synthase B (EC 2.5.1.47)	peg	gi|57116681|ref|NC_000962.2|_1503394_1504365		cysteine synthase (EC 2.5.1.47)	2.5.1.47	CDS	O-phosphoserine sulfhydrylase		cysM
+	1504395	1505078	684	Rhomboid membrane family protein	peg	gi|57116681|ref|NC_000962.2|_1504464_1505078		Uncharacterized membrane protein (homolog of Drosophila rhomboid)		CDS	rhomboid family protein
+	1505075	1505890	816	Glutamate racemase (EC 5.1.1.3)	peg	gi|57116681|ref|NC_000962.2|_1505075_1505890		glutamate racemase (EC 5.1.1.3)	5.1.1.3	CDS	glutamate racemase	5.1.1.3	murI
+	1505980	1506738	759	Metal-dependent hydrolases of the beta-lactamase superfamily III	peg	gi|57116681|ref|NC_000962.2|_1506061_1506738		Metal-dependent hydrolases of the beta-lactamase superfamily III		CDS	beta-lactamase superfamily domain protein
+	1506755	1507534	780	Ribonuclease PH (EC 2.7.7.56)	peg	gi|57116681|ref|NC_000962.2|_1506755_1507534		RNAse PH (EC 2.7.7.56)	2.7.7.56	CDS	ribonuclease PH	2.7.7.56	rph
-	1508184	1508546	363	CONSERVED MEMBRANE PROTEIN	peg	gi|57116681|ref|NC_000962.2|_1508546_1508184		integral membrane protein		CDS	integral membrane domain protein
+	1507582	1508187	606	Nucleoside 5-triphosphatase RdgB (dHAPTP, dITP, XTP-specific) (EC 3.6.1.15)	peg	gi|57116681|ref|NC_000962.2|_1507582_1508187		non-canonical purine NTP pyrophosphatase, RdgB/HAM1 family	3.6.1.19	CDS	non-canonical purine NTP pyrophosphatase, RdgB/HAM1 family	3.6.1.-	rdgB
-	1508543	1508923	381	Lipoprotein LprD	peg	gi|57116681|ref|NC_000962.2|_1508881_1508543		Glucitol operon activator		CDS	conserved hypothetical protein
+	1509034	1509288	255	Acyl carrier protein MbtL	peg	gi|57116681|ref|NC_000962.2|_1509034_1509288		Acyl carrier protein		CDS	acyl carrier protein MbtL		mbtL
-	1509425	1509700	276	hypothetical protein	peg	gi|57116681|ref|NC_000962.2|_1509700_1509425
+	1509281	1510846	1566	acyl-CoA synthase	peg	gi|57116681|ref|NC_000962.2|_1509839_1510846		Acyl-CoA synthetases (AMP-forming)/AMP-acid ligases II	6.2.1.20	CDS	AMP-binding enzyme family protein
-	1511973	1512605	633	Lysine N-acyltransferase mbtK (EC 2.3.1.-) (N-acyltransferase mbtK) (Mycobactin synthetase protein K)	peg	gi|57116681|ref|NC_000962.2|_1512605_1511973		Acetyltransferases, including N-acetylases of ribosomal proteins		CDS	lysine N-acyltransferase mbtK	2.3.1.-	mbtK
+	1510846	1512006	1161	Isovaleryl-CoA dehydrogenase (EC 1.3.99.10)	peg	gi|57116681|ref|NC_000962.2|_1510846_1512006		Acyl-CoA dehydrogenases		CDS	acyl-CoA dehydrogenase, C-terminal domain protein
+	1513047	1515626	2580	ABC transporter ATP-binding protein	peg	gi|57116681|ref|NC_000962.2|_1513047_1515626		ABC-type multidrug transport system, ATPase and permease components	3.6.3.-	CDS	iron import ATP-binding/permease protein IrtA	3.6.3.-	irtA
+	1515623	1517362	1740	ABC transporter ATP-binding protein	peg	gi|57116681|ref|NC_000962.2|_1515623_1517362		ABC-type multidrug transport system, ATPase and permease components	3.6.3.-	CDS	iron import ATP-binding/permease protein IrtB	3.6.3.-	irtB
+	1517491	1518234	744	3-oxoacyl-[acyl-carrier protein] reductase (EC 1.1.1.100)	peg	gi|57116681|ref|NC_000962.2|_1517491_1518234		Dehydrogenases with different specificities (related to short-chain alcohol dehydrogenases)	1.1.1.100	CDS	short chain dehydrogenase family protein
+	1518288	1518560	273	FIG00821860: hypothetical protein	peg	gi|57116681|ref|NC_000962.2|_1518288_1518560		hypothetical protein		CDS	conserved hypothetical protein
+	1518763	1519134	372	FIG00831546: hypothetical protein	peg	gi|57116681|ref|NC_000962.2|_1518763_1519134		hypothetical protein		CDS	conserved hypothetical protein
-	1519200	1519985	786	Transcriptional regulator, TetR family	peg	gi|57116681|ref|NC_000962.2|_1519985_1519200		transcriptional regulator, TetR family		CDS	bacterial regulatory s, tetR family protein
-	1520005	1521876	1872	Sensory box/GGDEF family protein	peg	gi|57116681|ref|NC_000962.2|_1521876_1520005		diguanylate cyclase/phosphodiesterase with GAF sensor		CDS	diguanylate cyclase domain protein
-	1521885	1524032	2148	Molybdopterin biosynthesis protein MoeY	peg	gi|57116681|ref|NC_000962.2|_1524032_1521885		Dinucleotide-utilizing enzymes involved in molybdopterin and thiamine biosynthesis family 2		CDS	nitroreductase family protein
-	1524029	1524784	756	FIG00822688: hypothetical protein	peg	gi|57116681|ref|NC_000962.2|_1524784_1524029		hypothetical protein		CDS	conserved hypothetical protein
-	1525293	1526216	924	Sensory box/GGDEF family protein	peg	gi|57116681|ref|NC_000962.2|_1526159_1525293		FOG: EAL domain		CDS	EAL domain protein
+	1526717	1530091	3375	Adenylyl cyclase class-3/4/guanylyl cyclase / Disease resistance domain-containing protein / Tetratricopeptide repeat-containing protein / Transcriptional regulator, LuxR family	peg	gi|57116681|ref|NC_000962.2|_1526717_1530091		Predicted ATPase		CDS	bacterial regulatory s, luxR family protein
+	1530320	1530925	606	Adenylyl cyclase class-3/4/guanylyl cyclase	peg	gi|57116681|ref|NC_000962.2|_1530320_1530925		Adenylate cyclase, family 3 (some proteins contain HAMP domain)		CDS	conserved hypothetical protein
-	1530973	1531209	237	FIG00821517: hypothetical protein	peg	gi|57116681|ref|NC_000962.2|_1531197_1530973		hypothetical protein		CDS	conserved hypothetical protein
+	1531348	1532370	1023	Oxidoreductase	peg	gi|57116681|ref|NC_000962.2|_1531348_1532370		probable F420-dependent oxidoreductase, MSMEG_2256 family		CDS	putative F420-dependent oxidoreductase, MSMEG_2256 family protein
-	1532443	1533633	1191	PPE family protein	peg	gi|57116681|ref|NC_000962.2|_1533633_1532443		PPE-repeat proteins		CDS	PPE family protein
-	1533948	1534610	663	Possible membrane protein	peg	gi|57116681|ref|NC_000962.2|_1534610_1533948		hypothetical protein		CDS	conserved hypothetical protein
-	1534607	1535392	786	Possible membrane protein	peg	gi|57116681|ref|NC_000962.2|_1535392_1534607		hypothetical protein		CDS	conserved hypothetical protein
-	1535683	1537644	1962	Serine phosphatase RsbU, regulator of sigma subunit	peg	gi|57116681|ref|NC_000962.2|_1537644_1535683		PAS domain S-box		CDS	conserved hypothetical protein
-	1537783	1538169	387	Anti-sigma factor antagonist	peg	gi|57116681|ref|NC_000962.2|_1538169_1537783		anti-anti-sigma factor		CDS	anti-anti-sigma factor family protein
+	1538420	1539211	792	GTP pyrophosphokinase (EC 2.7.6.5)	peg	gi|57116681|ref|NC_000962.2|_1538420_1539211		Uncharacterized protein conserved in bacteria		CDS	region found in RelA / SpoT s family protein
+	1539180	1539440	261	FIG00824301: hypothetical protein	peg	gi|57116681|ref|NC_000962.2|_1539213_1539440		hypothetical protein		CDS	conserved hypothetical protein
-	1539512	1540717	1206	Beta-lactamase class C and other penicillin binding proteins	peg	gi|57116681|ref|NC_000962.2|_1540717_1539512		Beta-lactamase class C and other penicillin binding proteins		CDS	beta-lactamase family protein
+	1541020	1541805	786	Lipoprotein LprF	peg	gi|57116681|ref|NC_000962.2|_1541020_1541805		Protein of unknown function (DUF1396).		CDS	conserved hypothetical protein
-	1541994	1542878	885	Mobile element protein	peg	gi|57116681|ref|NC_000962.2|_1542878_1541994		Transposase and inactivated derivatives		CDS	integrase core domain protein
-	1542929	1543255	327	Mobile element protein	peg	gi|57116681|ref|NC_000962.2|_1543255_1542929		Transposase and inactivated derivatives		CDS	transposase family protein
+	1543359	1544828	1470	Desaturase-related protein	peg	gi|57116681|ref|NC_000962.2|_1543443_1544828		Fatty acid desaturase		CDS	fatty acid desaturase family protein
+	1544825	1546006	1182	Chalcone synthase (EC 2.3.1.74)	peg	gi|57116681|ref|NC_000962.2|_1544894_1546006		Predicted naringenin-chalcone synthase		CDS	alpha-pyrone synthesis polyketide synthase-like Pks18	2.3.1.-	pks18
+	1546012	1546992	981	Glycolipid sulfotransferase	peg	gi|57116681|ref|NC_000962.2|_1546012_1546992		Sulfotransferase domain.		CDS	glycolipid sulfotransferase Rv1373	2.8.2.-
+	1547832	1549151	1320	FIG00820054: hypothetical protein	peg	gi|57116681|ref|NC_000962.2|_1547895_1549151		uncharacterized domain		CDS	conserved hypothetical protein
-	1550579	1551259	681				Methyltransferase domain.		CDS
+	1549148	1550641	1494	FIG029924: hypothetical protein	peg	gi|57116681|ref|NC_000962.2|_1549148_1550641		Uncharacterized conserved protein		CDS	tfuA-like family protein
-	1551228	1552517	1290	HNH nuclease	peg	gi|57116681|ref|NC_000962.2|_1552517_1551228		Domain of unknown function (DUF222).		CDS	conserved hypothetical protein
+	1552654	1553235	582	Uracil phosphoribosyltransferase (EC 2.4.2.9) / Pyrimidine operon regulatory protein PyrR	peg	gi|57116681|ref|NC_000962.2|_1552654_1553235		Pyrimidine operon attenuation protein/uracil phosphoribosyltransferase	2.4.2.9	CDS	bifunctional protein pyrR	2.4.2.9	pyrR
+	1553232	1554191	960	Aspartate carbamoyltransferase (EC 2.1.3.2)	peg	gi|57116681|ref|NC_000962.2|_1553232_1554191		aspartate carbamoyltransferase (EC 2.1.3.2)	2.1.3.2	CDS	aspartate carbamoyltransferase	2.1.3.2	pyrB
+	1554188	1555480	1293	Dihydroorotase (EC 3.5.2.3)	peg	gi|57116681|ref|NC_000962.2|_1554194_1555480		dihydroorotase (EC 3.5.2.3)	3.5.2.3	CDS	dihydroorotase, multifunctional complex type domain protein	3.5.2.3	pyrC
+	1555477	1555974	498	hypothetical protein	peg	gi|57116681|ref|NC_000962.2|_1555477_1555974		hypothetical protein		CDS	putative eXPORT/MEMBRANE PROTEIN
+	1555971	1557101	1131	Carbamoyl-phosphate synthase small chain (EC 6.3.5.5)	peg	gi|57116681|ref|NC_000962.2|_1555971_1557101		carbamoyl-phosphate synthase small subunit	6.3.5.5	CDS	carbamoyl-phosphate synthase, small subunit	6.3.5.5	carA
+	1557101	1560448	3348	Carbamoyl-phosphate synthase large chain (EC 6.3.5.5)	peg	gi|57116681|ref|NC_000962.2|_1557101_1560448		carbamoyl-phosphate synthase large subunit	6.3.5.5	CDS	carbamoyl-phosphate synthase, large subunit	6.3.5.5	carB
+	1560445	1561269	825	Orotidine 5'-phosphate decarboxylase (EC 4.1.1.23)	peg	gi|57116681|ref|NC_000962.2|_1560445_1561269		orotidine-5'-phosphate decarboxylase (EC 4.1.1.23)	4.1.1.23	CDS	orotidine 5'-phosphate decarboxylase	4.1.1.23	pyrF
+	1561464	1561772	309	PE family protein	peg	gi|57116681|ref|NC_000962.2|_1561464_1561772		PE family.		CDS	PE family protein
+	1561769	1563388	1620	PPE family protein	peg	gi|57116681|ref|NC_000962.2|_1561769_1563388		PPE-repeat proteins		CDS	PPE family protein
-	1563443	1563694	252							putative predicted protein
-	1563486	1563707	222	hypothetical protein	peg	gi|57116681|ref|NC_000962.2|_1563707_1563486
+	1563949	1564266	318	integration host factor	peg	gi|57116681|ref|NC_000962.2|_1563949_1564266		hypothetical protein		CDS	putative integration host factor
+	1564401	1565027	627	Guanylate kinase (EC 2.7.4.8)	peg	gi|57116681|ref|NC_000962.2|_1564467_1565027		guanylate kinase (EC 2.7.4.8)	2.7.4.8	CDS	guanylate kinase	2.7.4.8	gmk
+	1565093	1565425	333	DNA-directed RNA polymerase omega subunit (EC 2.7.7.6)	peg	gi|57116681|ref|NC_000962.2|_1565093_1565425		DNA-directed RNA polymerase, omega subunit	2.7.7.6	CDS	DNA-directed RNA polymerase, omega subunit	2.7.7.6	rpoZ
+	1565441	1566697	1257	Phosphopantothenoylcysteine decarboxylase (EC 4.1.1.36) / Phosphopantothenoylcysteine synthetase (EC 6.3.2.5)	peg	gi|57116681|ref|NC_000962.2|_1565441_1566697		Phosphopantothenate-cysteine ligase (EC 6.3.2.5)/Phosphopantothenoylcysteine decarboxylase (EC 4.1.1.36)	4.1.1.36, 6.3.2.5	CDS	phosphopantothenoylcysteine decarboxylase / phosphopantothenate--cysteine ligase	4.1.1.36	coaBC
+	1566825	1568036	1212	S-adenosylmethionine synthetase (EC 2.5.1.6)	peg	gi|57116681|ref|NC_000962.2|_1566825_1568036		methionine adenosyltransferase (EC 2.5.1.6)	2.5.1.6	CDS	methionine adenosyltransferase	2.5.1.6	metK
-	1568109	1569587	1479	Cyclohexanone monooxygenase (EC 1.14.13.22)	peg	gi|57116681|ref|NC_000962.2|_1569587_1568109		Predicted flavoprotein involved in K+ transport	1.14.13.22	CDS	pyridine nucleotide-disulfide oxidoreductase family protein
-	1569584	1570969	1386	Cytochrome P450 132	peg	gi|57116681|ref|NC_000962.2|_1570969_1569584		Cytochrome P450		CDS	cytochrome P450 family protein
+	1571047	1572081	1035	Transcriptional regulator, AraC family	peg	gi|57116681|ref|NC_000962.2|_1571086_1572081		transcriptional regulator, AraC family		CDS	bacterial regulatory helix-turn-helix s, AraC family protein
-	1572127	1573857	1731	hypothetical protein	peg	gi|57116681|ref|NC_000962.2|_1573857_1572127		PE family.		CDS	PE family protein
-	1574112	1574513	402	FIG00821201: hypothetical protein	peg	gi|57116681|ref|NC_000962.2|_1574513_1574112		Predicted nucleic acid-binding protein, contains PIN domain		CDS	putative ribonuclease VapC19
-	1574510	1574767	258	"Transcriptional regulator, CopG family"	peg	gi|57116681|ref|NC_000962.2|_1574767_1574510		Ribbon-helix-helix protein, copG family.		CDS	ribbon-helix-helix , copG family protein
-	1574850	1575809	960	Esterase/lipase	peg	gi|57116681|ref|NC_000962.2|_1575770_1574850		Esterase/lipase		CDS	hydrolase
-	1575834	1576796	963	Esterase/lipase	peg	gi|57116681|ref|NC_000962.2|_1576796_1575834		Esterase/lipase		CDS	hydrolase
+	1576819	1577532	714	YhhN family membrane protein	peg	gi|57116681|ref|NC_000962.2|_1576837_1577532		Predicted membrane protein		CDS	yhhN-like family protein
+	1577604	1579580	1977	Helicase PriA essential for oriC/DnaA-independent DNA replication	peg	gi|57116681|ref|NC_000962.2|_1577604_1579580		replication restart DNA helicase PriA	3.6.4.-	CDS	putative primosomal protein N'
-	1579598	1580422	825	Methyltransferase	peg	gi|57116681|ref|NC_000962.2|_1580422_1579598		Methylase involved in ubiquinone/menaquinone biosynthesis		CDS	ubiE/COQ5 methyltransferase family protein
+	1580546	1581073	528	Transcriptional regulator, MarR family	peg	gi|57116681|ref|NC_000962.2|_1580630_1581073		Transcriptional regulators		CDS	marR family protein
-	1581145	1581969	825	Methyltransferase	peg	gi|57116681|ref|NC_000962.2|_1581969_1581145		Methylase involved in ubiquinone/menaquinone biosynthesis		CDS	methyltransferase domain protein
+	1582166	1583104	939	Methionyl-tRNA formyltransferase (EC 2.1.2.9)	peg	gi|57116681|ref|NC_000962.2|_1582166_1583104		methionyl-tRNA formyltransferase (EC 2.1.2.9)	2.1.2.9	CDS	methionyl-tRNA formyltransferase	2.1.2.9	fmt
+	1583101	1584474	1374	16S rRNA (cytosine(967)-C(5))-methyltransferase (EC 2.1.1.176)	peg	gi|57116681|ref|NC_000962.2|_1583101_1584474		tRNA and rRNA cytosine-C5-methylases	2.1.1.176	CDS	nusB family protein
+	1584499	1585197	699	Ribulose-phosphate 3-epimerase (EC 5.1.3.1)	peg	gi|57116681|ref|NC_000962.2|_1584499_1585197		ribulose-5-phosphate 3-epimerase (EC 5.1.3.1)	5.1.3.1	CDS	ribulose-phosphate 3-epimerase	5.1.3.1	rpe
-	1586210	1587766	1557	EmrB/QacA family drug resistance transporter	peg	gi|57116681|ref|NC_000962.2|_1587766_1586210		Arabinose efflux permease		CDS	sugar (and other) transporter family protein
+	1585194	1586213	1020	Diaminohydroxyphosphoribosylaminopyrimidine deaminase (EC 3.5.4.26) / 5-amino-6-(5-phosphoribosylamino)uracil reductase (EC 1.1.1.193)	peg	gi|57116681|ref|NC_000962.2|_1585194_1586213		riboflavin biosynthesis protein RibD	1.1.1.193, 3.5.4.26	CDS	riboflavin biosynthesis protein RibD	3.5.4.26	ribD
-	1587772	1588491	720	Lipoprotein LprG	peg	gi|57116681|ref|NC_000962.2|_1588482_1587772		Protein of unknown function (DUF1396).		CDS	lipoprotein lprG		lprG
+	1588567	1589172	606	Riboflavin synthase eubacterial/eukaryotic (EC 2.5.1.9)	peg	gi|57116681|ref|NC_000962.2|_1588567_1589172		riboflavin synthase alpha chain (EC 2.5.1.9)	2.5.1.9	CDS	riboflavin synthase, alpha subunit	2.5.1.9	ribE
+	1589386	1589901	516	METAL-ACTIVATED PYRIDOXAL ENZYME	peg	gi|57116681|ref|NC_000962.2|_1589386_1589901		Predicted amino acid aldolase or racemase		CDS	alanine racemase, N-terminal domain protein
+	1589891	1590292	402	METAL-ACTIVATED PYRIDOXAL ENZYME	peg	gi|57116681|ref|NC_000962.2|_1589891_1590292		Predicted amino acid aldolase or racemase		CDS	putative serine dehydratase domain protein
+	1590397	1591674	1278	3,4-dihydroxy-2-butanone 4-phosphate synthase (EC 4.1.99.12) / GTP cyclohydrolase II (EC 3.5.4.25)	peg	gi|57116681|ref|NC_000962.2|_1590406_1591674		GTP cyclohydrolase II (EC 3.5.4.25)/3,4-dihydroxy-2-butanone 4-phosphate synthase (EC 4.1.99.12)	3.5.4.25, 4.1.99.12	CDS	GTP cyclohydrolase II	3.5.4.25	ribA
+	1591671	1592153	483	6,7-dimethyl-8-ribityllumazine synthase (EC 2.5.1.78)	peg	gi|57116681|ref|NC_000962.2|_1591689_1592153		6,7-dimethyl-8-ribityllumazine synthase (EC 2.5.1.78)	2.5.1.78	CDS	6,7-dimethyl-8-ribityllumazine synthase	6.3.3.-	ribH
+	1592150	1592614	465	Cell division protein DivIC (FtsB), stabilizes FtsL against RasP cleavage	peg	gi|57116681|ref|NC_000962.2|_1592150_1592614		Protein of unknown function (DUF2581).		CDS	conserved hypothetical protein
+	1592696	1593325	630	Lipoprotein LprH	peg	gi|57116681|ref|NC_000962.2|_1592696_1593325		PknH-like extracellular domain.		CDS	pknH-like extracellular domain protein
+	1593505	1593978	474	FIG00821636: hypothetical protein	peg	gi|57116681|ref|NC_000962.2|_1593505_1593978		Ricin-type beta-trefoil lectin domain.		CDS	ricin-type beta-trefoil lectin domain protein
+	1594099	1595982	1884	Excinuclease ABC subunit C	peg	gi|57116681|ref|NC_000962.2|_1594099_1595982		Excinuclease ABC subunit C		CDS	excinuclease ABC subunit C	3.1.25.-	uvrC
+	1595979	1596884	906	FIG000506: Predicted P-loop-containing kinase	peg	gi|57116681|ref|NC_000962.2|_1595979_1596884		Predicted P-loop-containing kinase		CDS	P-loop ATPase family protein
+	1596881	1597909	1029	hypothetical protein	peg	gi|57116681|ref|NC_000962.2|_1596881_1597909		conserved hypothetical protein, cofD-related		CDS	conserved hypothetical family protein
+	1597900	1598883	984	FIG001886: Cytoplasmic hypothetical protein	peg	gi|57116681|ref|NC_000962.2|_1597900_1598883		Uncharacterized protein conserved in bacteria		CDS	putative sporulation transcription regulator whiA
-	1598893	1599501	609	FIG00820381: hypothetical protein	peg	gi|57116681|ref|NC_000962.2|_1599501_1598893		hypothetical protein		CDS	conserved hypothetical protein
+	1599718	1601037	1320	Wax ester synthase/acyl-CoA:diacylglycerol acyltransferase	peg	gi|57116681|ref|NC_000962.2|_1599718_1601037		Diacylglycerol O-acyltransferase (EC 2.3.1.20)		CDS	acyltransferase, WS/DGAT/MGAT family protein	2.3.1.-
-	1601059	1602321	1263	Lipase (EC 3.1.1.3)	peg	gi|57116681|ref|NC_000962.2|_1602321_1601059		Esterase/lipase		CDS	alpha/beta hydrolase fold family protein
-	1602321	1603928	1608	Long-chain-fatty-acid--CoA ligase (EC 6.2.1.3)	peg	gi|57116681|ref|NC_000962.2|_1603928_1602321		Acyl-CoA synthetases (AMP-forming)/AMP-acid ligases II		CDS	AMP-binding enzyme family protein
-	1603932	1604759	828	Long-chain-fatty-acid--CoA ligase (EC 6.2.1.3)	peg	gi|57116681|ref|NC_000962.2|_1604759_1603932		1-acyl-sn-glycerol-3-phosphate acyltransferase		CDS	diacylglycerol acyltransferase family protein
+	1604878	1606146	1269	"Putative transcriptional regulator, PucR family"	peg	gi|57116681|ref|NC_000962.2|_1604878_1606146		Regulator of polyketide synthase expression		CDS	pucR C-terminal helix-turn-helix domain protein
+	1606386	1607972	1587	PE family protein	peg	gi|57116681|ref|NC_000962.2|_1606386_1607972		PE-PPE domain./PE family.		CDS	PE family protein
+	1608083	1609852	1770	Possible membrane protein	peg	gi|57116681|ref|NC_000962.2|_1608083_1609852		Transmembrane protein of unknown function (DUF3556).		CDS	conserved hypothetical protein
-	1611222	1611374	153	FIG00823623: hypothetical protein	peg	gi|57116681|ref|NC_000962.2|_1611374_1611222					hypothetical protein
+	1609849	1611270	1422	Phytoene dehydrogenase and related proteins	peg	gi|57116681|ref|NC_000962.2|_1609849_1611270		Phytoene dehydrogenase and related proteins		CDS	FAD binding domain protein
+	1611434	1612249	816	FIG00826591: hypothetical protein	peg	gi|57116681|ref|NC_000962.2|_1611434_1612249		Uncharacterized protein conserved in bacteria		CDS	L,D-transpeptidase catalytic domain protein
-	1612342	1612950	609	"Probable conserved Proline, Glycine, Valine-rich secreted protein"	peg	gi|57116681|ref|NC_000962.2|_1612950_1612342					putative conserved glycine, proline and valine-rich secreted protein
+	1612198	1612872	675				hypothetical protein		CDS
+	1613307	1614326	1020	NAD-dependent glyceraldehyde-3-phosphate dehydrogenase (EC 1.2.1.12)	peg	gi|57116681|ref|NC_000962.2|_1613307_1614326		glyceraldehyde-3-phosphate dehydrogenase (NAD+) (EC 1.2.1.12)	1.2.1.12	CDS	glyceraldehyde-3-phosphate dehydrogenase, type I	1.2.1.-	gap
+	1614329	1615567	1239	Phosphoglycerate kinase (EC 2.7.2.3)	peg	gi|57116681|ref|NC_000962.2|_1614329_1615567		phosphoglycerate kinase (EC 2.7.2.3)	2.7.2.3	CDS	phosphoglycerate kinase	2.7.2.3	pgk
+	1615564	1616349	786	Triosephosphate isomerase (EC 5.3.1.1)	peg	gi|57116681|ref|NC_000962.2|_1615564_1616349		triosephosphate isomerase (EC 5.3.1.1)	5.3.1.1	CDS	triose-phosphate isomerase	5.3.1.1	tpiA
-	1616365	1616592	228	Transcriptional regulatory protein	peg	gi|57116681|ref|NC_000962.2|_1616592_1616365		hypothetical protein		CDS	hypothetical protein
-	1616961	1617386	426	FIG00822160: hypothetical protein	peg	gi|57116681|ref|NC_000962.2|_1617386_1616961		SnoaL-like domain.		CDS	snoaL-like polyketide cyclase family protein
-	1617460	1617621	162	FIG00820520: hypothetical protein	peg	gi|57116681|ref|NC_000962.2|_1617621_1617460					hypothetical protein
+	1617565	1617729	165				hypothetical protein		CDS
+	1617717	1618070	354	Preprotein translocase subunit SecG (TC 3.A.5.1.1)	peg	gi|57116681|ref|NC_000962.2|_1617726_1618070		protein translocase, SecG subunit		CDS	preprotein translocase, SecG subunit		secG
-	1618209	1619684	1476	PE-PGRS FAMILY PROTEIN	peg	gi|57116681|ref|NC_000962.2|_1619657_1618209		PE family.		CDS	PE family protein
+	1619791	1622091	2301	Biotin sulfoxide reductase (EC 1.-.-.-)	peg	gi|57116681|ref|NC_000962.2|_1619791_1622091		molybdopterin guanine dinucleotide-containing S/N-oxide reductases	1.-	CDS	molybdopterin guanine dinucleotide-containing S/N-oxide reductases family protein
-	1622207	1622692	486	FIG00824621: hypothetical protein	peg	gi|57116681|ref|NC_000962.2|_1622692_1622207		Uncharacterized conserved protein		CDS	polyketide cyclase / dehydrase and lipid transport family protein
+	1622768	1623007	240	FIG00820605: hypothetical protein	peg	gi|57116681|ref|NC_000962.2|_1622768_1623007		hypothetical protein		CDS	hypothetical protein
-	1623287	1623697	411	FIG00820198: hypothetical protein	peg	gi|57116681|ref|NC_000962.2|_1623658_1623287		Uncharacterised protein family (UPF0184).		CDS	conserved hypothetical protein
-	1623714	1624457	744	6-phosphogluconolactonase (EC 3.1.1.31), eukaryotic type	peg	gi|57116681|ref|NC_000962.2|_1624457_1623714		6-phosphogluconolactonase (EC 3.1.1.31)	3.1.1.31	CDS	6-phosphogluconolactonase	3.1.1.31	pgl
-	1624454	1625365	912	OpcA, an allosteric effector of glucose-6-phosphate dehydrogenase, actinobacterial	peg	gi|57116681|ref|NC_000962.2|_1625365_1624454		opcA protein		CDS	glucose-6-phosphate dehydrogenase assembly protein OpcA		opcA
-	1625418	1626962	1545	Glucose-6-phosphate 1-dehydrogenase (EC 1.1.1.49)	peg	gi|57116681|ref|NC_000962.2|_1626962_1625418		glucose-6-phosphate 1-dehydrogenase (EC 1.1.1.49)	1.1.1.49	CDS	glucose-6-phosphate dehydrogenase	1.1.1.49	zwf
-	1626959	1628080	1122	Transaldolase (EC 2.2.1.2)	peg	gi|57116681|ref|NC_000962.2|_1628080_1626959		transaldolase (EC 2.2.1.2)	2.2.1.2	CDS	transaldolase	2.2.1.2	tal
-	1628097	1630199	2103	Transketolase (EC 2.2.1.1)	peg	gi|57116681|ref|NC_000962.2|_1630199_1628097		transketolase (EC 2.2.1.1)	2.2.1.1	CDS	transketolase	2.2.1.1	tkt
-	1630391	1630606	216	FIG00825039: hypothetical protein	peg	gi|57116681|ref|NC_000962.2|_1630606_1630391					putative domain protein
-	1630638	1634627	3990	PE_PGRS family protein	peg	gi|57116681|ref|NC_000962.2|_1634627_1630638		PE family.		CDS	PE family protein
+	1635029	1635955	927	Heme O synthase, protoheme IX farnesyltransferase (EC 2.5.1.-) COX10-CtaB	peg	gi|57116681|ref|NC_000962.2|_1635077_1635955		protoheme IX farnesyltransferase	2.5.1.-	CDS	protoheme IX farnesyltransferase	2.5.1.-	cyoE
-	1636004	1638229	2226	PE_PGRS family protein	peg	gi|57116681|ref|NC_000962.2|_1638229_1636004		PE family.		CDS	PE family protein
+	1638348	1639646	1299	FIG00822825: hypothetical protein	peg	gi|57116681|ref|NC_000962.2|_1638381_1639646		Regulator of polyketide synthase expression		CDS	pucR C-terminal helix-turn-helix domain protein
-	1639674	1640660	987	Quinone oxidoreductase (EC 1.6.5.5)	peg	gi|57116681|ref|NC_000962.2|_1640660_1639674		NADPH:quinone reductase and related Zn-dependent oxidoreductases	1.6.5.5	CDS	zinc-binding dehydrogenase family protein
-	1641493	1642425	933	Cytochrome oxidase assembly protein	peg	gi|57116681|ref|NC_000962.2|_1642407_1641493		Uncharacterized protein required for cytochrome oxidase assembly		CDS	cytochrome oxidase assembly family protein
+	1640680	1641543	864				hypothetical protein		CDS
-	1642537	1643322	786	ABC-type multidrug transport system, permease component	peg	gi|57116681|ref|NC_000962.2|_1643322_1642537		ABC transporter efflux protein, DrrB family		CDS	ABC-2 transporter family protein
-	1643319	1644260	942	ABC-type multidrug transport system, ATPase component	peg	gi|57116681|ref|NC_000962.2|_1644260_1643319		ABC-type multidrug transport system, ATPase component		CDS	ABC transporter family protein
-	1644363	1646138	1776	POSSIBLE CONSERVED INTEGRAL MEMBRANE PROTEIN	peg	gi|57116681|ref|NC_000962.2|_1646138_1644363		hypothetical protein	2.4.1.-	CDS	putative membrane protein
+	1646258	1646992	735	Iron-sulfur cluster regulator SufR	peg	gi|57116681|ref|NC_000962.2|_1646327_1646992		Predicted transcriptional regulator		CDS	bacterial regulatory , arsR family protein
+	1646989	1649529	2541	Iron-sulfur cluster assembly protein SufB @ intein-containing	peg	gi|57116681|ref|NC_000962.2|_1646989_1649529		ABC-type transport system involved in Fe-S cluster assembly, permease component		CDS	feS assembly protein SufB		sufB
+	1649526	1650719	1194	Iron-sulfur cluster assembly protein SufD	peg	gi|57116681|ref|NC_000962.2|_1649526_1650719		Iron-regulated ABC transporter permease protein SufD		CDS	feS assembly protein SufD		sufD
+	1650716	1651516	801	Iron-sulfur cluster assembly ATPase protein SufC	peg	gi|57116681|ref|NC_000962.2|_1650716_1651516		FeS assembly ATPase SufC		CDS	feS assembly ATPase SufC		sufC
+	1651518	1652771	1254	Cysteine desulfurase (EC 2.8.1.7), SufS subfamily	peg	gi|57116681|ref|NC_000962.2|_1651518_1652771		cysteine desulfurase (EC 2.8.1.7)	4.4.1.16, 2.8.1.7	CDS	cysteine desulfurase, SufS family protein		sufS
+	1652768	1653256	489	Putative iron-sulfur cluster assembly scaffold protein for SUF system, SufE2	peg	gi|57116681|ref|NC_000962.2|_1652768_1653256		SUF system FeS assembly protein, NifU family		CDS	SUF system FeS assembly protein, NifU family
+	1653231	1653578	348	PaaD-like protein (DUF59) involved in Fe-S cluster assembly	peg	gi|57116681|ref|NC_000962.2|_1653231_1653578		Predicted metal-sulfur cluster biosynthetic enzyme		CDS	conserved hypothetical protein
-	1653673	1655502	1830	acyl-CoA dehydrogenase FadE15	peg	gi|57116681|ref|NC_000962.2|_1655502_1653673		Acyl-CoA dehydrogenases		CDS	acyl-CoA dehydrogenase, C-terminal domain protein
-	1655609	1656721	1113	PE family protein	peg	gi|57116681|ref|NC_000962.2|_1656721_1655609		PE family.		CDS	PE family protein
+	1656963	1658936	1974	Lead, cadmium, zinc and mercury transporting ATPase (EC 3.6.3.3) (EC 3.6.3.5); Copper-translocating P-type ATPase (EC 3.6.3.4)	peg	gi|57116681|ref|NC_000962.2|_1657074_1658936		heavy metal-(Cd/Co/Hg/Pb/Zn)-translocating P-type ATPase	3.6.3.-	CDS	cadmium-translocating P-type ATPase	3.6.3.3	cadA
+	1658980	1659354	375	Thioredoxin TrxA	peg	gi|57116681|ref|NC_000962.2|_1658980_1659354		Thioredoxin domain-containing protein		CDS	thioredoxin family protein
+	1659370	1659741	372	Thioredoxin TrxB1	peg	gi|57116681|ref|NC_000962.2|_1659370_1659741		thioredoxin		CDS	thioredoxin		trxA
+	1659763	1660620	858	Enoyl-CoA hydratase (EC 4.2.1.17)	peg	gi|57116681|ref|NC_000962.2|_1659817_1660620		Enoyl-CoA hydratase (EC 4.2.1.17)	4.2.1.17	CDS	enoyl-CoA hydratase/isomerase family protein
+	1660656	1662284	1629	ABC transporter ATP-binding protein	peg	gi|57116681|ref|NC_000962.2|_1660656_1662284		ATPase components of ABC transporters with duplicated ATPase domains		CDS	heme ABC exporter, ATP-binding protein CcmA	3.6.3.41	ccmA
+	1662381	1662572	192	POSSIBLE TRANSCRIPTIONAL REGULATORY PROTEIN	peg	gi|57116681|ref|NC_000962.2|_1662381_1662572		hypothetical protein		CDS	putative transcriptional regulatory protein
-	1662641	1663204	564	Transcriptional regulator, TetR family	peg	gi|57116681|ref|NC_000962.2|_1663204_1662641		transcriptional regulator, TetR family		CDS	HTH-type transcriptional repressor AcnR		acnR
-	1663215	1666046	2832	Aconitate hydratase (EC 4.2.1.3) @ 2-methylisocitrate dehydratase (EC 4.2.1.99)	peg	gi|57116681|ref|NC_000962.2|_1666031_1663215		aconitase (EC 4.2.1.3)	4.2.1.3	CDS	aconitate hydratase 1	4.2.1.3	acnA
+	1666204	1666764	561	Possible membrane protein	peg	gi|57116681|ref|NC_000962.2|_1666204_1666764		hypothetical protein		CDS	putative conserved membrane protein
+	1666990	1668408	1419	NLP/P60 family protein	peg	gi|57116681|ref|NC_000962.2|_1667068_1668408		Cell wall-associated hydrolases (invasion-associated proteins)		CDS	nlpC/P60 family protein
+	1668419	1669144	726	Invasion protein	peg	gi|57116681|ref|NC_000962.2|_1668419_1669144		Cell wall-associated hydrolases (invasion-associated proteins)		CDS	nlpC/P60 family protein
+	1669283	1670416	1134	COG0714: MoxR-like ATPases	peg	gi|57116681|ref|NC_000962.2|_1669283_1670416		MoxR-like ATPases	3.6.3.-	CDS	AAA domain family protein
+	1670413	1671366	954	hypothetical protein	peg	gi|57116681|ref|NC_000962.2|_1670413_1671366		Uncharacterized conserved protein (some members contain a von Willebrand factor type A (vWA) domain)		CDS	conserved hypothetical protein
+	1671377	1672384	1008	Possible membrane protein	peg	gi|57116681|ref|NC_000962.2|_1671377_1672384		Mg-chelatase subunit ChlD		CDS	von Willebrand factor type A domain protein
-	1672457	1673380	924	FIG00821775: hypothetical protein	peg	gi|57116681|ref|NC_000962.2|_1673335_1672457		Domain of unknown function (DUF4095).		CDS	conserved hypothetical protein
+	1673440	1674183	744	3-oxoacyl-[acyl-carrier protein] reductase (EC 1.1.1.100)	peg	gi|57116681|ref|NC_000962.2|_1673440_1674183		3-oxoacyl-[acyl-carrier-protein] reductase (EC 1.1.1.100)	1.1.1.100	CDS	3-oxoacyl-[acyl-carrier-protein] reductase FabG1	1.1.1.100	fabG1
+	1674202	1675011	810	Enoyl-[acyl-carrier-protein] reductase [NADH] (EC 1.3.1.9)	peg	gi|57116681|ref|NC_000962.2|_1674202_1675011		Enoyl-[acyl-carrier-protein] reductase [NADH] (EC 1.3.1.9)	1.3.1.9	CDS	enoyl-[acyl-carrier-protein] reductase [NADH]	1.3.1.9	inhA
-	1676017	1676925	909	hypothetical protein	peg	gi|57116681|ref|NC_000962.2|_1676925_1676017		hypothetical protein		CDS	conserved hypothetical protein
+	1675017	1676051	1035	Ferrochelatase, protoheme ferro-lyase (EC 4.99.1.1)	peg	gi|57116681|ref|NC_000962.2|_1675017_1676051		ferrochelatase (EC 4.99.1.1)	4.99.1.1	CDS	ferrochelatase	4.99.1.1	hemH
+	1676941	1677375	435	Putative activity regulator of membrane protease YbbK	peg	gi|57116681|ref|NC_000962.2|_1676941_1677375		Membrane protein implicated in regulation of membrane protease activity		CDS	membrane protein implicated in regulation of membrane protease activity
+	1677397	1678542	1146	Putative stomatin/prohibitin-family membrane protease subunit YbbK	peg	gi|57116681|ref|NC_000962.2|_1677397_1678542		SPFH domain, Band 7 family protein		CDS	SPFH domain / Band 7 family protein
+	1678552	1678908	357	FIG00822897: hypothetical protein	peg	gi|57116681|ref|NC_000962.2|_1678552_1678908		DoxX-like family.		CDS	doxX-like family protein
+	1678942	1679172	231	methylmalonyl-CoA mutase( EC:5.4.99.2 )	peg	gi|57116681|ref|NC_000962.2|_1678942_1679172		Methylmalonyl-CoA mutase, N-terminal domain/subunit		CDS	methylmalonyl-CoA mutase family protein
+	1679322	1680629	1308	Possible membrane protein	peg	gi|57116681|ref|NC_000962.2|_1679394_1680629		hypothetical protein		CDS	putative membrane protein
+	1680754	1680990	237	FIG00821853: hypothetical protein	peg	gi|57116681|ref|NC_000962.2|_1680754_1680990					hypothetical protein
-	1681208	1681966	759	DedA family protein paralog	peg	gi|57116681|ref|NC_000962.2|_1681966_1681208		Uncharacterized conserved protein		CDS	conserved hypothetical protein
+	1682157	1684004	1848	Methylmalonyl-CoA mutase, small subunit (EC 5.4.99.2)	peg	gi|57116681|ref|NC_000962.2|_1682157_1684004		methylmalonyl-CoA mutase, heterodimeric type, beta chain	5.4.99.2	CDS	methylmalonyl-CoA mutase, small subunit	5.4.99.2	mutA
+	1684005	1686257	2253	Methylmalonyl-CoA mutase (EC 5.4.99.2)	peg	gi|57116681|ref|NC_000962.2|_1684005_1686257		methylmalonyl-CoA mutase (EC 5.4.99.2)	5.4.99.2	CDS	methylmalonyl-CoA mutase N-terminal domain protein	5.4.99.-
+	1686271	1686573	303	FIG00821542: hypothetical protein	peg	gi|57116681|ref|NC_000962.2|_1686271_1686573		hypothetical protein		CDS	putative antitoxin MazE4
+	1686570	1686887	318	FIG00822400: hypothetical protein	peg	gi|57116681|ref|NC_000962.2|_1686570_1686887		Growth inhibitor	3.1.-	CDS	mRNA interferase MazF4	3.1.-.-	mazF4
+	1686884	1687888	1005	putative periplasmic protein kinase ArgK and related GTPases of G3E family	peg	gi|57116681|ref|NC_000962.2|_1686884_1687888		LAO/AO transport system ATPase	2.7.-	CDS	LAO/AO transport system ATPase	2.7.-.-
+	1687941	1689230	1290	Esterase LipL	peg	gi|57116681|ref|NC_000962.2|_1688010_1689230		Beta-lactamase class C and other penicillin binding proteins		CDS	beta-lactamase family protein
-	1689303	1689920	618	Methyltransferase (EC 2.1.1.-)	peg	gi|57116681|ref|NC_000962.2|_1689920_1689303		Methylase involved in ubiquinone/menaquinone biosynthesis		CDS	methyltransferase domain protein
-	1690134	1690346	213	FIG00820700: hypothetical protein	peg	gi|57116681|ref|NC_000962.2|_1690346_1690134		Uncharacterized conserved protein		CDS	conserved hypothetical protein
+	1690449	1690805	357	FIG00821021: hypothetical protein	peg	gi|57116681|ref|NC_000962.2|_1690449_1690805					conserved hypothetical protein
+	1690850	1691878	1029	Glycosyl transferase, family 2	peg	gi|57116681|ref|NC_000962.2|_1690880_1691878		Glycosyltransferases involved in cell wall biogenesis	2.4.-	CDS	putative glycosyltransferases
+	1691890	1692711	822	FIG027348: hypothetical protein	peg	gi|57116681|ref|NC_000962.2|_1691890_1692711		Protein involved in biosynthesis of mitomycin antibiotics/polyketide fumonisin		CDS	phytanoyl-CoA dioxygenase family protein
+	1692924	1693823	900	FIG00821234: hypothetical protein	peg	gi|57116681|ref|NC_000962.2|_1692924_1693823		hypothetical protein		CDS	conserved hypothetical protein
-	1693996	1694436	441	hypothetical protein	peg	gi|57116681|ref|NC_000962.2|_1694172_1693996		Predicted pyridoxal phosphate-dependent enzyme apparently involved in regulation of cell wall biogenesis		CDS	degT/DnrJ/EryC1/StrS aminotransferase family protein
-	1694545	1695108	564	4-keto-6-deoxy-N-Acetyl-D-hexosaminyl-(Lipid carrier) aminotransferase	peg	gi|57116681|ref|NC_000962.2|_1694949_1694545		Predicted pyridoxal phosphate-dependent enzyme apparently involved in regulation of cell wall biogenesis		CDS	degT/DnrJ/EryC1/StrS aminotransferase family protein
-	1695281	1695946	666	Acyltransferase	peg	gi|57116681|ref|NC_000962.2|_1695799_1695281		sugar O-acyltransferase, sialic acid O-acetyltransferase NeuD family		CDS	sugar O-acyltransferase, sialic acid O-acetyltransferase NeuD family protein
-	1695943	1696461	519	SAM (And some other nucleotide) binding motif	peg	gi|57116681|ref|NC_000962.2|_1696077_1695943		Methyltransferase domain.		CDS	conserved hypothetical protein
-	1696398	1696574	177	SAM (And some other nucleotide) binding motif	peg	gi|57116681|ref|NC_000962.2|_1696574_1696398					SAM-binding motif containing domain protein
-	1696727	1697422	696	FIG00821895: hypothetical protein	peg	gi|57116681|ref|NC_000962.2|_1697422_1696727		WbqC-like protein family.		CDS	wbqC-like family protein
-	1698095	1699654	1560	Possible membrane protein	peg	gi|57116681|ref|NC_000962.2|_1699654_1698095		Protein of unknown function (DUF2029).		CDS	conserved hypothetical protein
+	1699866	1700228	363	FIG00822916: hypothetical protein	peg	gi|57116681|ref|NC_000962.2|_1699866_1700228		hypothetical protein		CDS	NAD dependent epimerase/dehydratase family protein
+	1700254	1701093	840	Methyltransferase domain	peg	gi|57116681|ref|NC_000962.2|_1700254_1701093		Methyltransferase domain.		CDS	methyltransferase domain protein
+	1701098	1701346	249				hypothetical protein		CDS
+	1701295	1702593	1299	hypothetical protein	peg	gi|57116681|ref|NC_000962.2|_1701322_1702593		hypothetical protein		CDS	putative membrane protein
+	1703074	1704096	1023	"GDP-mannose 4,6-dehydratase (EC 4.2.1.47)"	peg	gi|57116681|ref|NC_000962.2|_1703074_1704096		GDP-mannose 4,6-dehydratase	4.2.1.47	CDS	GDP-mannose 4,6-dehydratase	4.2.1.47	gmd
+	1704093	1705061	969	GDP-fucose synthetase	peg	gi|57116681|ref|NC_000962.2|_1704093_1705061		Nucleoside-diphosphate-sugar epimerases	1.1.1.271	CDS	GDP-L-fucose synthase 1	1.1.1.271	GER1
+	1705058	1705789	732	FkbM family methyltransferase	peg	gi|57116681|ref|NC_000962.2|_1705058_1705789		methyltransferase, FkbM family		CDS	methyltransferase, FkbM family domain protein
-	1705807	1706595	789	Putative glycosyl transferase	peg	gi|57116681|ref|NC_000962.2|_1706595_1705807		Glycosyltransferases involved in cell wall biogenesis		CDS	glycosyl transferase 2 family protein
-	1706630	1707526	897	FIG00822023: hypothetical protein	peg	gi|57116681|ref|NC_000962.2|_1707487_1706630		Methyltransferase domain.		CDS	methyltransferase domain protein
-	1707529	1708539	1011	hypothetical protein Rv1516c	peg	gi|57116681|ref|NC_000962.2|_1708515_1707529		Glycosyltransferases involved in cell wall biogenesis		CDS	glycosyl transferase 2 family protein
+	1708871	1709635	765	hypothetical protein Rv1517	peg	gi|57116681|ref|NC_000962.2|_1708892_1709635		Protein of unknown function (DUF2910).		CDS	conserved hypothetical protein
+	1709644	1710603	960	Glycosyltransferase PglI (EC 2.4.1.-)	peg	gi|57116681|ref|NC_000962.2|_1709668_1710603		Glycosyltransferases involved in cell wall biogenesis		CDS	glycosyl transferase 2 family protein
+	1710820	1711002	183	FIG00821351: hypothetical protein	peg	gi|57116681|ref|NC_000962.2|_1710820_1711002					degT/DnrJ/EryC1/StrS aminotransferase family protein
-	1712057	1712257	201	FIG00820990: hypothetical protein	peg	gi|57116681|ref|NC_000962.2|_1712257_1712057		hypothetical protein		CDS	conserved hypothetical protein
+	1711028	1712068	1041	Uncharacterized protein Rv1520/MT1570	peg	gi|57116681|ref|NC_000962.2|_1711028_1712068		Glycosyltransferases involved in cell wall biogenesis		CDS	glycosyl transferase 2 family protein
+	1712302	1714053	1752	Long-chain-fatty-acid--CoA ligase (EC 6.2.1.3)	peg	gi|57116681|ref|NC_000962.2|_1712302_1714053		Acyl-CoA synthetases (AMP-forming)/AMP-acid ligases II		CDS	long-chain-fatty-acid--AMP ligase FadD28	6.2.1.-	fadD28
-	1714172	1717708	3537	Putative membrane protein MmpL12	peg	gi|57116681|ref|NC_000962.2|_1717612_1714172		Transport protein		CDS	membrane transport protein mmpL8		mmpL8
+	1717601	1717921	321	FIG00820235: hypothetical protein	peg	gi|57116681|ref|NC_000962.2|_1717601_1717921					methyltransferase domain protein
+	1717911	1718696	786	Probable methyltransferase (EC 2.1.1.-)	peg	gi|57116681|ref|NC_000962.2|_1717911_1718696		Methylase involved in ubiquinone/menaquinone biosynthesis		CDS	ubiE/COQ5 methyltransferase family protein
+	1718726	1719970	1245	Uncharacterized glycosyltransferase Rv1524/MT1575 (EC 2.-.-.-)	peg	gi|57116681|ref|NC_000962.2|_1718726_1719970		Glycosyl transferases, related to UDP-glucuronosyltransferase		CDS	glycosyltransferase family 28 N-terminal domain protein
-	1720780	1722060	1281	Uncharacterized protein Rv1526c/MT1577	peg	gi|57116681|ref|NC_000962.2|_1722060_1720780		Glycosyl transferases, related to UDP-glucuronosyltransferase		CDS	glycosyltransferase family 28 N-terminal domain protein
+	1720017	1720802	786	POSSIBLE RHAMNOSYL TRANSFERASE WBBL2	peg	gi|57116681|ref|NC_000962.2|_1720050_1720802		Predicted glycosyltransferases		CDS	putative rhamnosyl transferase wbbL2
-	1722083	1728385	6303	Polyketide synthase	peg	gi|57116681|ref|NC_000962.2|_1728346_1722083		Polyketide synthase modules and related proteins		CDS	mycocerosic acid synthase	2.3.1.111	mas
-	1728953	1729393	441	PROBABLE CONSERVED POLYKETIDE SYNTHASE ASSOCIATED PROTEIN PAPA4	peg	gi|57116681|ref|NC_000962.2|_1729393_1728953		hypothetical protein		CDS	putative polyketide synthase associated protein papA4
+	1729502	1731256	1755	Long-chain-fatty-acid--CoA ligase (EC 6.2.1.3)	peg	gi|57116681|ref|NC_000962.2|_1729502_1731256		Acyl-CoA synthetases (AMP-forming)/AMP-acid ligases II		CDS	long-chain-fatty-acid--AMP ligase FadD28	6.2.1.-	fadD28
+	1731373	1732476	1104	Alcohol dehydrogenase (EC 1.1.1.1)	peg	gi|57116681|ref|NC_000962.2|_1731388_1732476		Threonine dehydrogenase and related Zn-dependent dehydrogenases	1.1.1.1	CDS	zinc-binding dehydrogenase family protein
+	1732473	1733039	567	Carboxymuconolactone decarboxylase	peg	gi|57116681|ref|NC_000962.2|_1732488_1733039		Uncharacterized conserved protein		CDS	carboxymuconolactone decarboxylase family protein
-	1733116	1733550	435	Putative uncharacterized protein BCG_1584c	peg	gi|57116681|ref|NC_000962.2|_1733550_1733116		uncharacterized domain 1		CDS	conserved hypothetical protein
+	1733610	1734737	1128	Enoyl-[acyl-carrier-protein] reductase [FMN] (EC 1.3.1.9)	peg	gi|57116681|ref|NC_000962.2|_1733610_1734737		Dioxygenases related to 2-nitropropane dioxygenase		CDS	nitronate monooxygenase family protein
+	1734734	1735411	678	Transcriptional regulator, TetR family	peg	gi|57116681|ref|NC_000962.2|_1734734_1735411		transcriptional regulator, TetR family		CDS	bacterial regulatory s, tetR family protein
+	1735509	1735678	170
+	1735976	1736212	237	Putative uncharacterized protein BCG_1587	peg	gi|57116681|ref|NC_000962.2|_1736045_1736212		hypothetical protein		CDS	conserved hypothetical protein
+	1736519	1739644	3126	Isoleucyl-tRNA synthetase (EC 6.1.1.5)	peg	gi|57116681|ref|NC_000962.2|_1736519_1739644		Isoleucyl-tRNA synthetase (EC 6.1.1.5)	6.1.1.5	CDS	isoleucine--tRNA ligase	6.1.1.5	ileS
-	1741212	1742177	966	L-asparaginase (EC 3.5.1.1)	peg	gi|57116681|ref|NC_000962.2|_1742159_1741212		asparaginase (EC 3.5.1.1)	3.5.1.1	CDS	asparaginase family protein
+	1739856	1741247	1392	DNA polymerase IV (EC 2.7.7.7)	peg	gi|57116681|ref|NC_000962.2|_1739856_1741247		Nucleotidyltransferase/DNA polymerase involved in DNA repair	2.7.7.7	CDS	impB/mucB/samB family protein
+	1742346	1742852	507	Lipoprotein signal peptidase (EC 3.4.23.36)	peg	gi|57116681|ref|NC_000962.2|_1742346_1742852		signal peptidase II (EC:3.4.23.36). Aspartic peptidase. MEROPS family A08	3.4.23.36	CDS	signal peptidase II	3.4.23.36	lspA
+	1742887	1743771	885	Ribosomal large subunit pseudouridine synthase D (EC 4.2.1.70)	peg	gi|57116681|ref|NC_000962.2|_1742887_1743771		ribosomal large subunit pseudouridine synthase D (EC 5.4.99.-)	5.4.99.23	CDS	pseudouridine synthase, RluA family protein	5.4.99.-
-	1743778	1744371	594	"Lipoprotein, LprL"	peg	gi|57116681|ref|NC_000962.2|_1744248_1743778		Uncharacterized protein conserved in bacteria, putative lipoprotein		CDS	conserved hypothetical protein
-	1744426	1744836	411	Cyanoglobin; Hemoglobin-like protein HbN	peg	gi|57116681|ref|NC_000962.2|_1744836_1744426		Truncated hemoglobins		CDS	group 1 truncated hemoglobin glbN		glbN
-	1744871	1745035	165							hypothetical protein
+	1745064	1746089	1026	"Oxidoreductase, short-chain dehydrogenase/reductase family"	peg	gi|57116681|ref|NC_000962.2|_1745064_1746089		Short-chain dehydrogenases of various substrate specificities		CDS	fatty acyl-CoA reductase	1.2.1.n2	acr1
+	1746058	1746897	840	Ketoacyl reductase	peg	gi|57116681|ref|NC_000962.2|_1746058_1746897		Short-chain dehydrogenases of various substrate specificities		CDS	short chain dehydrogenase family protein
-	1746958	1747191	234				hypothetical protein		CDS
+	1747195	1747626	432	FIG00820144: hypothetical protein	peg	gi|57116681|ref|NC_000962.2|_1747195_1747626		Polyketide cyclase / dehydrase and lipid transport.		CDS	polyketide cyclase / dehydrase and lipid transport family protein
+	1747694	1751248	3555	DNA polymerase III alpha subunit (EC 2.7.7.7)	peg	gi|57116681|ref|NC_000962.2|_1747694_1751248		DNA polymerase III, alpha subunit (EC 2.7.7.7)	2.7.7.7	CDS	DNA polymerase III, alpha subunit	2.7.7.7	dnaE
-	1751297	1753360	2064	PPE family protein	peg	gi|57116681|ref|NC_000962.2|_1753360_1751297		PPE-repeat proteins		CDS	PPE family protein
+	1753606	1754037	432	Long-chain-fatty-acid--CoA ligase (EC 6.2.1.3)	peg	gi|57116681|ref|NC_000962.2|_1753606_1754037		Long-chain acyl-CoA synthetases (AMP-forming)		CDS	AMP-binding enzyme family protein
+	1754043	1755431	1389	Long-chain-fatty-acid--CoA ligase (EC 6.2.1.3)	peg	gi|57116681|ref|NC_000962.2|_1754043_1755431		Long-chain acyl-CoA synthetases (AMP-forming)		CDS	AMP-binding enzyme family protein
+	1755445	1757310	1866	Glycerol-3-phosphate acyltransferase (EC 2.3.1.15)	peg	gi|57116681|ref|NC_000962.2|_1755460_1757310		glycerol-3-phosphate acyltransferase (EC 2.3.1.15)	2.3.1.15	CDS	acyltransferase family protein
+	1757438	1757671	234	FIG00821243: hypothetical protein	peg	gi|57116681|ref|NC_000962.2|_1757438_1757671		hypothetical protein		CDS	hypothetical protein
+	1757681	1759432	1752	Succinate dehydrogenase flavoprotein subunit (EC 1.3.99.1)	peg	gi|57116681|ref|NC_000962.2|_1757681_1759432		succinate dehydrogenase subunit A (EC 1.3.5.1)	1.3.99.1	CDS	fumarate reductase, flavoprotein subunit	1.3.99.1	frdA
+	1759435	1760178	744	Succinate dehydrogenase iron-sulfur protein (EC 1.3.99.1)	peg	gi|57116681|ref|NC_000962.2|_1759435_1760178		succinate dehydrogenase subunit B (EC 1.3.5.1)	1.3.99.1	CDS	succinate dehydrogenase and fumarate reductase iron-sulfur family protein
+	1760163	1760555	393	Fumarate reductase subunit C	peg	gi|57116681|ref|NC_000962.2|_1760163_1760555		Fumarate reductase subunit C		CDS	fumarate reductase subunit C family protein
+	1760552	1760929	378	Fumarate reductase subunit D	peg	gi|57116681|ref|NC_000962.2|_1760552_1760929		succinate dehydrogenase subunit D (EC 1.3.5.1)		CDS	fumarate reductase subunit D family protein
+	1761078	1761605	528	Transcriptional regulator, TetR family	peg	gi|57116681|ref|NC_000962.2|_1761078_1761605		transcriptional regulator, TetR family		CDS	bacterial regulatory s, tetR family protein
+	1761744	1762937	1194	putative transmembrane transport protein mmpL6	peg	gi|57116681|ref|NC_000962.2|_1761744_1762937		Predicted drug exporters of the RND superfamily		CDS	MMPL family protein
+	1762947	1763393	447	AclJ	peg	gi|57116681|ref|NC_000962.2|_1762947_1763393		deazaflavin-dependent nitroreductase family protein		CDS	putative nitroreductase Rv1558/MT1609
+	1763428	1764717	1290	Threonine dehydratase (EC 4.3.1.19)	peg	gi|57116681|ref|NC_000962.2|_1763428_1764717		L-threonine ammonia-lyase (EC 4.3.1.19)	4.3.1.19	CDS	threonine dehydratase	4.3.1.19	ilvA
+	1764755	1764973	219	FIG00821924: hypothetical protein	peg	gi|57116681|ref|NC_000962.2|_1764770_1764973		Transcription regulator of the Arc/MetJ class		CDS	antitoxin VapB11		vapB11
+	1764979	1765383	405	FIG00820947: hypothetical protein	peg	gi|57116681|ref|NC_000962.2|_1764979_1765383		Predicted nucleic acid-binding protein, contains PIN domain		CDS	ribonuclease VapC11	3.1.-.-	vapC11
-	1765400	1767142	1743	Malto-oligosyltrehalose trehalohydrolase (EC 3.2.1.141)	peg	gi|57116681|ref|NC_000962.2|_1767142_1765400		maltooligosyl trehalose hydrolase (EC 3.2.1.141)	3.2.1.141	CDS	malto-oligosyltrehalose trehalohydrolase	3.2.1.141	treZ
-	1767135	1769432	2298	Malto-oligosyltrehalose synthase (EC 5.4.99.15)	peg	gi|57116681|ref|NC_000962.2|_1769432_1767135		maltooligosyl trehalose synthase (EC 5.4.99.15)	5.4.99.15	CDS	malto-oligosyltrehalose synthase	5.4.99.15	treY
-	1769436	1771601	2166	Glycogen debranching enzyme (EC 3.2.1.-)	peg	gi|57116681|ref|NC_000962.2|_1771601_1769436		isoamylase	3.2.1.-	CDS	glycogen debranching enzyme GlgX	3.2.1.-	glgX
-	1771640	1773829	2190	O-antigen acetylase	peg	gi|57116681|ref|NC_000962.2|_1773763_1771640		Predicted acyltransferases		CDS	acyltransferase family protein
-	1773928	1774620	693	Invasion protein	peg	gi|57116681|ref|NC_000962.2|_1774620_1773928		Cell wall-associated hydrolases (invasion-associated proteins)		CDS	conserved hypothetical protein
-	1774860	1775309	450	FIG00821756: hypothetical protein	peg	gi|57116681|ref|NC_000962.2|_1775144_1774860		hypothetical protein		CDS	conserved hypothetical protein
+	1775326	1776705	1380	Adenosylmethionine-8-amino-7-oxononanoate aminotransferase (EC 2.6.1.62)	peg	gi|57116681|ref|NC_000962.2|_1775392_1776705		adenosylmethionine-8-amino-7-oxononanoate aminotransferase apoenzyme (EC 2.6.1.62)	2.6.1.62	CDS	adenosylmethionine-8-amino-7-oxononanoate transaminase	2.6.1.62	bioA
+	1776702	1777862	1161	8-amino-7-oxononanoate synthase (EC 2.3.1.47)	peg	gi|57116681|ref|NC_000962.2|_1776702_1777862		7-keto-8-aminopelargonate synthetase and related enzymes	2.3.1.47	CDS	aminotransferase class-V family protein
+	1777859	1778539	681	Dethiobiotin synthetase (EC 6.3.3.3)	peg	gi|57116681|ref|NC_000962.2|_1777859_1778539		dethiobiotin synthase (EC 6.3.3.3)	6.3.3.3	CDS	dethiobiotin synthase	6.3.3.3	bioD
+	1778539	1779048	510	FIG00820026: hypothetical protein	peg	gi|57116681|ref|NC_000962.2|_1778539_1779048		2'-5' RNA ligase		CDS	2'-5' RNA ligase superfamily protein
+	1779156	1779317	162	hypothetical protein	peg	gi|57116681|ref|NC_000962.2|_1779156_1779317					hypothetical protein
+	1779314	1779724	411	Probable phiRV1 phage protein	peg	gi|57116681|ref|NC_000962.2|_1779314_1779724		hypothetical protein		CDS	putative phiRv1 phage protein
-	1780013	1780225	213	hypothetical protein	peg	gi|57116681|ref|NC_000962.2|_1780225_1780013
-	1780270	1780422	153	hypothetical protein	peg	gi|57116681|ref|NC_000962.2|_1780422_1780270					conserved hypothetical protein
-	1780643	1782064	1422	Phage major capsid protein	peg	gi|57116681|ref|NC_000962.2|_1782064_1780643		phage major capsid protein, HK97 family		CDS	phage major capsid protein, HK97 family
+	1779791	1780699	909				hypothetical protein		CDS
-	1782072	1782584	513	PhiRv1 phage, prohead protease, HK97 family	peg	gi|57116681|ref|NC_000962.2|_1782584_1782072		prohead peptidase. Unknown type peptidase. MEROPS family U35		CDS	phage prohead protease, HK97 family	3.4.-.-
-	1782758	1783228	471	Probable phiRv1 phage protein	peg	gi|57116681|ref|NC_000962.2|_1783228_1782758		phage terminase, small subunit, putative, P27 family		CDS	phage terminase, small subunit, P27 family
-	1783309	1783623	315	Probable phiRv1 phage protein	peg	gi|57116681|ref|NC_000962.2|_1783623_1783309		hypothetical protein		CDS	putative phiRv1 phage protein
-	1783620	1783892	273	Probable phiRv1 phage protein	peg	gi|57116681|ref|NC_000962.2|_1783892_1783620		hypothetical protein		CDS	putative phiRv1 phage protein
-	1783906	1784301	396	Probable phiRv1 phage protein	peg	gi|57116681|ref|NC_000962.2|_1784301_1783906		hypothetical protein		CDS	putative phiRv1 phage protein
-	1784298	1784513	216				hypothetical protein		CDS
-	1784497	1785912	1416	DNA primase/helicase, phage-associated	peg	gi|57116681|ref|NC_000962.2|_1785912_1784497		phage/plasmid primase, P4 family, C-terminal domain		CDS	phage/plasmid primase, P4 family, C-terminal domain protein
-	1785912	1786310	399	Probable phiRv1 phage protein	peg	gi|57116681|ref|NC_000962.2|_1786310_1785912		Protein of unknown function (DUF2742).		CDS	conserved hypothetical protein
-	1786307	1786528	222	Putative phiRv1 phage protein	peg	gi|57116681|ref|NC_000962.2|_1786528_1786307		hypothetical protein		CDS	putative phiRv1 phage protein
-	1786584	1787099	516	Putative phiRv1 phage protein	peg	gi|57116681|ref|NC_000962.2|_1787099_1786584		hypothetical protein		CDS	conserved hypothetical protein
-	1787096	1788487	1392	Probable phiRv1 integrase	peg	gi|57116681|ref|NC_000962.2|_1788115_1787096		Site-specific recombinases, DNA invertase Pin homologs		CDS	recombinase family protein
-	1788162	1789397	1236	Partial REP13E12 repeat protein	peg	gi|57116681|ref|NC_000962.2|_1789397_1788162					conserved hypothetical protein
+	1788984	1789160	177				hypothetical protein		CDS
-	1789168	1789836	669				Domain of unknown function (DUF222).		CDS
+	1790236	1791333	1098	Biotin synthase (EC 2.8.1.6)	peg	gi|57116681|ref|NC_000962.2|_1790236_1791333		biotin synthase (EC 2.8.1.6)	2.8.1.6	CDS	biotin synthase	2.8.1.6	bioB
+	1791334	1791573	240	FIG00820826: hypothetical protein	peg	gi|57116681|ref|NC_000962.2|_1791346_1791573		hypothetical protein		CDS
+	1791570	1792235	666	Possible membrane protein	peg	gi|57116681|ref|NC_000962.2|_1791651_1792235		Protein of unknown function (DUF2567).		CDS	conserved hypothetical protein
-	1792400	1793740	1341	Lipase 1 (EC 3.1.1.3)	peg	gi|57116681|ref|NC_000962.2|_1793740_1792400		Secretory lipase.		CDS	alpha/beta hydrolase family protein
-	1793997	1794707	711	Nudix-related transcriptional regulator NrtR	peg	gi|57116681|ref|NC_000962.2|_1794707_1793997		ADP-ribose pyrophosphatase		CDS	NUDIX domain protein
+	1794756	1795805	1050	Quinolinate synthetase (EC 2.5.1.72)	peg	gi|57116681|ref|NC_000962.2|_1794786_1795805		quinolinate synthetase (EC 2.5.1.72)	2.5.1.72	CDS	quinolinate synthetase complex, A subunit	2.5.1.72	nadA
+	1795802	1797388	1587	L-aspartate oxidase (EC 1.4.3.16)	peg	gi|57116681|ref|NC_000962.2|_1795802_1797388		L-aspartate oxidase (EC 1.4.3.16)	1.4.3.16	CDS	L-aspartate oxidase	1.4.3.16	nadB
+	1797388	1798245	858	Quinolinate phosphoribosyltransferase [decarboxylating] (EC 2.4.2.19)	peg	gi|57116681|ref|NC_000962.2|_1797388_1798245		nicotinate-nucleotide pyrophosphorylase [carboxylating] (EC 2.4.2.19)	2.4.2.19	CDS	nicotinate-nucleotide diphosphorylase	2.4.2.19	nadC
+	1798294	1799052	759	Methyltransferase (EC 2.1.1.-)	peg	gi|57116681|ref|NC_000962.2|_1798318_1799052		Methylase involved in ubiquinone/menaquinone biosynthesis		CDS	methyltransferase domain protein
-	1799073	1799483	411	FIG00820654: hypothetical protein	peg	gi|57116681|ref|NC_000962.2|_1799483_1799073		deazaflavin-dependent nitroreductase family protein		CDS	deazaflavin-dependent oxidoreductase, nitroreductase family protein
+	1799565	1800899	1335	Histidinol dehydrogenase (EC 1.1.1.23)	peg	gi|57116681|ref|NC_000962.2|_1799565_1800899		histidinol dehydrogenase (EC 1.1.1.23)	1.1.1.23	CDS	histidinol dehydrogenase	1.1.1.23	hisD
+	1800896	1802038	1143	Histidinol-phosphate aminotransferase (EC 2.6.1.9)	peg	gi|57116681|ref|NC_000962.2|_1800896_1802038		histidinol phosphate aminotransferase apoenzyme (EC 2.6.1.9)	2.6.1.9	CDS	histidinol-phosphate transaminase	2.6.1.9	hisC
+	1802035	1802667	633	Imidazoleglycerol-phosphate dehydratase (EC 4.2.1.19)	peg	gi|57116681|ref|NC_000962.2|_1802035_1802667		imidazoleglycerol-phosphate dehydratase (EC 4.2.1.19)	4.2.1.19	CDS	imidazoleglycerol-phosphate dehydratase	4.2.1.19	hisB
+	1802664	1803284	621	Imidazole glycerol phosphate synthase amidotransferase subunit (EC 2.4.2.-)	peg	gi|57116681|ref|NC_000962.2|_1802664_1803284		imidazole glycerol phosphate synthase subunit hisH (EC 2.4.2.-)	2.4.2.-	CDS	imidazole glycerol phosphate synthase, glutamine amidotransferase subunit	2.4.2.-	hisH
+	1803294	1804031	738	Phosphoribosylformimino-5-aminoimidazole carboxamide ribotide isomerase (EC 5.3.1.16) / Acting phosphoribosylanthranilate isomerase (EC 5.3.1.24)	peg	gi|57116681|ref|NC_000962.2|_1803294_1804031		1-(5-phosphoribosyl)-5-[(5-phosphoribosylamino)methylideneamino] imidazole-4-carboxamide isomerase (EC 5.3.1.16)	5.3.1.24	CDS	bifunctional HisA/TrpF protein	5.3.1.16
+	1804039	1804851	813	Histidinol-phosphatase [alternative form] (EC 3.1.3.15)	peg	gi|57116681|ref|NC_000962.2|_1804039_1804851		Archaeal fructose-1,6-bisphosphatase and related enzymes of inositol monophosphatase family	3.1.3.25	CDS	inositol-1-monophosphatase ImpA	3.1.3.25	impA
+	1804853	1805656	804	Imidazole glycerol phosphate synthase cyclase subunit (EC 4.1.3.-)	peg	gi|57116681|ref|NC_000962.2|_1804853_1805656		imidazole glycerol phosphate synthase subunit hisF (EC 4.1.3.-)	4.1.3.-	CDS	imidazole glycerol phosphate synthase subunit hisF	4.1.3.-	hisF
+	1805653	1806000	348	Phosphoribosyl-AMP cyclohydrolase (EC 3.5.4.19)	peg	gi|57116681|ref|NC_000962.2|_1805653_1806000		phosphoribosyl-AMP cyclohydrolase (EC 3.5.4.19)	3.5.4.19	CDS	phosphoribosyl-AMP cyclohydrolase family protein
+	1806181	1807263	1083	Calcium/proton antiporter	peg	gi|57116681|ref|NC_000962.2|_1806181_1807263		Ca2+/H+ antiporter		CDS	sodium/calcium exchanger family protein
-	1807298	1807762	465	Alkyl hydroperoxide reductase subunit C-like protein	peg	gi|57116681|ref|NC_000962.2|_1807672_1807298		Peroxiredoxin	1.11.1.15	CDS	ahpC/TSA family protein
+	1807903	1809453	1551	Anthranilate synthase, aminase component (EC 4.1.3.27)	peg	gi|57116681|ref|NC_000962.2|_1807903_1809453		anthranilate synthase, component I (EC 4.1.3.27)	4.1.3.27	CDS	anthranilate synthase component I	4.1.3.27	trpE
+	1809491	1810150	660	FIG00997095: hypothetical protein	peg	gi|57116681|ref|NC_000962.2|_1809491_1810150		trp region conserved hypothetical membrane protein		CDS	tryptophan-associated transmembrane family protein
+	1810240	1811058	819	Indole-3-glycerol phosphate synthase (EC 4.1.1.48)	peg	gi|57116681|ref|NC_000962.2|_1810240_1811058		indole-3-glycerol phosphate synthase (EC 4.1.1.48)	4.1.1.48	CDS	indole-3-glycerol phosphate synthase	4.1.1.48	trpC
+	1811094	1812359	1266	Tryptophan synthase beta chain (EC 4.2.1.20)	peg	gi|57116681|ref|NC_000962.2|_1811127_1812359		tryptophan synthase, beta chain (EC 4.2.1.20)	4.2.1.20	CDS	tryptophan synthase, beta subunit	4.2.1.20	trpB
+	1812359	1813171	813	Tryptophan synthase alpha chain (EC 4.2.1.20)	peg	gi|57116681|ref|NC_000962.2|_1812368_1813171		tryptophan synthase, alpha chain (EC 4.2.1.20)	4.2.1.20	CDS	tryptophan synthase, alpha subunit	4.2.1.20	trpA
-	1814528	1814683	156	FIG00821863: hypothetical protein	peg	gi|57116681|ref|NC_000962.2|_1814683_1814528					hypothetical protein
+	1813168	1814577	1410	Prolipoprotein diacylglyceryl transferase (EC 2.4.99.-)	peg	gi|57116681|ref|NC_000962.2|_1813168_1814577		prolipoprotein diacylglyceryl transferase		CDS	prolipoprotein diacylglyceryl transferase	2.4.99.-	lgt
+	1815298	1815693	396	FIG00822583: hypothetical protein	peg	gi|57116681|ref|NC_000962.2|_1815298_1815693		Predicted membrane protein		CDS	TM2 domain protein
+	1815683	1816081	399	Possible membrane protein	peg	gi|57116681|ref|NC_000962.2|_1815731_1816081		Protein of unknown function (DUF2752).		CDS	conserved hypothetical protein
+	1816189	1817607	1419	Pyruvate kinase (EC 2.7.1.40)	peg	gi|57116681|ref|NC_000962.2|_1816273_1817607		pyruvate kinase (EC 2.7.1.40)	2.7.1.40	CDS	pyruvate kinase	2.7.1.40	pyk
+	1817597	1818517	921	Acyl-CoA thioesterase II (EC 3.1.2.-)	peg	gi|57116681|ref|NC_000962.2|_1817633_1818517		acyl-CoA thioesterase II	3.1.2.-	CDS	acyl-CoA thioesterase II	3.1.2.-	tesB
-	1818542	1818895	354	FIG00824830: hypothetical protein	peg	gi|57116681|ref|NC_000962.2|_1818895_1818542					hypothetical protein
-	1819963	1821693	1731	Transport ATP-binding protein CydC	peg	gi|57116681|ref|NC_000962.2|_1821675_1819963		thiol reductant ABC exporter, CydC subunit		CDS	thiol reductant ABC exporter, CydC subunit		cydC
+	1818575	1820029	1455				Uncharacterized conserved protein		CDS
-	1821690	1823273	1584	Transport ATP-binding protein CydD	peg	gi|57116681|ref|NC_000962.2|_1823273_1821690		thiol reductant ABC exporter, CydD subunit		CDS	thiol reductant ABC exporter, CydD subunit		cydD
-	1823360	1824400	1041	Cytochrome d ubiquinol oxidase subunit II (EC 1.10.3.-)	peg	gi|57116681|ref|NC_000962.2|_1824400_1823360		cytochrome bd-I ubiquinol oxidase subunit 2 apoprotein (EC 1.10.3.10)	1.10.3.-	CDS	cytochrome d ubiquinol oxidase, subunit II	1.10.3.-	cydB
-	1824430	1825887	1458	Cytochrome d ubiquinol oxidase subunit I (EC 1.10.3.-)	peg	gi|57116681|ref|NC_000962.2|_1825887_1824430		cytochrome bd-I ubiquinol oxidase subunit 1 apoprotein (EC 1.10.3.10)	1.10.3.-	CDS	bacterial Cytochrome Ubiquinol Oxidase family protein
-	1825998	1826567	570	Possible membrane protein	peg	gi|57116681|ref|NC_000962.2|_1826528_1825998		Uncharacterized conserved protein		CDS	conserved hypothetical protein
-	1826614	1827870	1257	Adenylate cyclase (EC 4.6.1.1)	peg	gi|57116681|ref|NC_000962.2|_1827807_1826614		Adenylate cyclase, family 3 (some proteins contain HAMP domain)		CDS	adenylate cyclase	4.6.1.1	cya
+	1828171	1828797	627	response regulator	peg	gi|57116681|ref|NC_000962.2|_1828180_1828797		response regulator receiver and ANTAR domain protein		CDS	putative transcriptional regulatory protein pdtaR
-	1828865	1830073	1209	Probable nonspecific lipid-transfer protein	peg	gi|57116681|ref|NC_000962.2|_1830073_1828865		Acetyl-CoA acetyltransferase		CDS	3-Oxoacyl-[acyl-carrier-(ACP)] synthase III family protein
-	1830070	1830561	492	FIG00823085: hypothetical protein	peg	gi|57116681|ref|NC_000962.2|_1830561_1830070		Predicted nucleic-acid-binding protein containing a Zn-ribbon		CDS	conserved hypothetical protein
+	1830665	1833379	2715	DNA polymerase I (EC 2.7.7.7)	peg	gi|57116681|ref|NC_000962.2|_1830665_1833379		DNA polymerase I (EC 2.7.7.7)	2.7.7.7	CDS	DNA polymerase I family protein	2.7.7.7	polA
+	1833542	1834987	1446	SSU ribosomal protein S1p	peg	gi|57116681|ref|NC_000962.2|_1833542_1834987		SSU ribosomal protein S1P		CDS	S1 RNA binding domain protein
+	1835013	1836236	1224	Dephospho-CoA kinase (EC 2.7.1.24)	peg	gi|57116681|ref|NC_000962.2|_1835013_1836236		dephospho-CoA kinase (EC 2.7.1.24)	2.7.1.24	CDS	dephospho-CoA kinase	2.7.1.24	coaE
-	1836387	1836830	444	FIG00996124: hypothetical protein	peg	gi|57116681|ref|NC_000962.2|_1836830_1836387		Uncharacterized conserved protein		CDS	conserved hypothetical protein
+	1836895	1839171	2277	Excinuclease ABC subunit B	peg	gi|57116681|ref|NC_000962.2|_1836895_1839171		Excinuclease ABC subunit B		CDS	excinuclease ABC subunit B	3.1.25.-	uvrB
-	1840572	1842269	1698	Possible membrane protein	peg	gi|57116681|ref|NC_000962.2|_1842269_1840572		Predicted membrane protein	2.4.1.-	CDS	dolichyl-phosphate-mannose-mannosyltransferase family protein
+	1839168	1840583	1416	Drug efflux membrane protein	peg	gi|57116681|ref|NC_000962.2|_1839168_1840583		Arabinose efflux permease		CDS	putative multidrug-efflux transporter Rv1634/MT1670
+	1842168	1842428	261	FIG00824005: hypothetical protein	peg	gi|57116681|ref|NC_000962.2|_1842291_1842428		hypothetical protein		CDS	putative predicted protein
+	1842451	1842891	441	Universal stress protein UspA and related nucleotide-binding proteins	peg	gi|57116681|ref|NC_000962.2|_1842451_1842891		Universal stress protein UspA and related nucleotide-binding proteins		CDS	universal stress family protein
-	1842898	1843692	795	metallo-beta-lactamase superfamily protein	peg	gi|57116681|ref|NC_000962.2|_1843632_1842898		Zn-dependent hydrolases, including glyoxylases		CDS	metallo-beta-lactamase superfamily protein
+	1843717	1846659	2943	Excinuclease ABC subunit A	peg	gi|57116681|ref|NC_000962.2|_1843741_1846659		Excinuclease ABC subunit A		CDS	excinuclease ABC subunit A	3.1.25.-	uvrA
-	1846716	1846973	258	FIG00820127: hypothetical protein	peg	gi|57116681|ref|NC_000962.2|_1846973_1846716		hypothetical protein		CDS	conserved hypothetical protein
-	1846989	1848458	1470	FIG00824695: hypothetical protein	peg	gi|57116681|ref|NC_000962.2|_1848440_1846989		Predicted esterase		CDS	esterase family protein
-	1848517	1851852	3336	Putative membrane protein found fused to lysyl-tRNA synthetase like protein / Lysyl-tRNA synthetase (class II) related protein found fused to membrane protein	peg	gi|57116681|ref|NC_000962.2|_1851768_1848517		lysyl-tRNA synthetase, class II (EC 6.1.1.6)	6.1.1.6	CDS	lysine--tRNA ligase	6.1.1.6	lysS
+	1852357	1852878	522	Translation initiation factor 3	peg	gi|57116681|ref|NC_000962.2|_1852357_1852878		bacterial translation initiation factor 3 (bIF-3)		CDS	translation initiation factor IF-3		infC
+	1852928	1853122	195	LSU ribosomal protein L35p	peg	gi|57116681|ref|NC_000962.2|_1852928_1853122		LSU ribosomal protein L35P		CDS	ribosomal protein L35		rpmI
+	1853184	1853573	390	LSU ribosomal protein L20p	peg	gi|57116681|ref|NC_000962.2|_1853184_1853573		LSU ribosomal protein L20P		CDS	ribosomal protein L20		rplT
+	1853606	1854388	783	RNA methyltransferase, TrmH family	peg	gi|57116681|ref|NC_000962.2|_1853606_1854388		rRNA methylases		CDS	RNA 2'-O ribose methyltransferase substrate binding family protein
-	1854399	1855454	1056	FIG00820092: hypothetical protein	peg	gi|57116681|ref|NC_000962.2|_1855454_1854399		Uncharacterized protein conserved in bacteria		CDS	conserved hypothetical protein
+	1855764	1856696	933	PE family protein	peg	gi|57116681|ref|NC_000962.2|_1855764_1856696		PE family.		CDS	PE family protein
+	1856774	1857724	951	Purine cyclase-related protein	peg	gi|57116681|ref|NC_000962.2|_1856918_1857724		Adenylate cyclase, family 3 (some proteins contain HAMP domain)		CDS	adenylate and Guanylate cyclase catalytic domain protein
+	1857731	1858537	807	Possible membrane protein	peg	gi|57116681|ref|NC_000962.2|_1857731_1858537		hypothetical protein		CDS	putative membrane protein
+	1858700	1859758	1059	Phenylalanyl-tRNA synthetase alpha chain (EC 6.1.1.20)	peg	gi|57116681|ref|NC_000962.2|_1858700_1859758		phenylalanyl-tRNA synthetase, alpha subunit (EC 6.1.1.20)	6.1.1.20	CDS	phenylalanine--tRNA ligase, alpha subunit	6.1.1.20	pheS
+	1859758	1862253	2496	Phenylalanyl-tRNA synthetase beta chain (EC 6.1.1.20)	peg	gi|57116681|ref|NC_000962.2|_1859758_1862253		phenylalanyl-tRNA synthetase beta subunit (EC 6.1.1.20)	6.1.1.20	CDS	phenylalanine--tRNA ligase, beta subunit	6.1.1.20	pheT
-	1862347	1865382	3036	PE family protein	peg	gi|57116681|ref|NC_000962.2|_1865382_1862347		PE family.		CDS	PE family protein
+	1865576	1866634	1059	N-acetyl-gamma-glutamyl-phosphate reductase (EC 1.2.1.38)	peg	gi|57116681|ref|NC_000962.2|_1865591_1866634		N-acetyl-gamma-glutamyl-phosphate reductase (EC 1.2.1.38)	1.2.1.38	CDS	N-acetyl-gamma-glutamyl-phosphate reductase	1.2.1.38	argC
+	1866631	1867845	1215	Glutamate N-acetyltransferase (EC 2.3.1.35) / N-acetylglutamate synthase (EC 2.3.1.1)	peg	gi|57116681|ref|NC_000962.2|_1866631_1867845		glutamate N-acetyltransferase (EC 2.3.1.35)	2.3.1.1, 2.3.1.35	CDS	glutamate N-acetyltransferase/amino-acid acetyltransferase	2.3.1.35	argJ
+	1867842	1868726	885	Acetylglutamate kinase (EC 2.7.2.8)	peg	gi|57116681|ref|NC_000962.2|_1867842_1868726		N-acetylglutamate kinase (EC 2.7.2.8)	2.7.2.8	CDS	acetylglutamate kinase	2.7.2.8	argB
+	1868723	1869925	1203	Acetylornithine aminotransferase (EC 2.6.1.11)	peg	gi|57116681|ref|NC_000962.2|_1868723_1869925		acetylornithine aminotransferase apoenzyme (EC 2.6.1.11)	2.6.1.11	CDS	acetylornithine aminotransferase	2.6.1.11	argD
+	1869922	1870845	924	Ornithine carbamoyltransferase (EC 2.1.3.3)	peg	gi|57116681|ref|NC_000962.2|_1869922_1870845		ornithine carbamoyltransferase (EC 2.1.3.3)	2.1.3.3	CDS	ornithine carbamoyltransferase	2.1.3.3	argF
+	1870842	1871354	513	Arginine pathway regulatory protein ArgR, repressor of arg regulon	peg	gi|57116681|ref|NC_000962.2|_1870842_1871354		transcriptional regulator, ArgR family		CDS	arginine repressor		argR
+	1871363	1872559	1197	Argininosuccinate synthase (EC 6.3.4.5)	peg	gi|57116681|ref|NC_000962.2|_1871363_1872559		argininosuccinate synthase (EC 6.3.4.5)	6.3.4.5	CDS	argininosuccinate synthase	6.3.4.5	argG
+	1872639	1874051	1413	Argininosuccinate lyase (EC 4.3.2.1)	peg	gi|57116681|ref|NC_000962.2|_1872639_1874051		argininosuccinate lyase (EC 4.3.2.1)	4.3.2.1	CDS	argininosuccinate lyase	4.3.2.1	argH
+	1874160	1875221	1062	Chalcone synthase (EC 2.3.1.74)	peg	gi|57116681|ref|NC_000962.2|_1874160_1875221		Predicted naringenin-chalcone synthase		CDS	polyketide synthase-like Pks10	2.3.1.-	pks10
+	1875304	1881684	6381	Probable polyketide synthase pks7	peg	gi|57116681|ref|NC_000962.2|_1875304_1881684		KR domain./Alcohol dehydrogenase GroES-like domain./Acyl transferase domain./Zinc-binding dehydrogenase./Phosphopantetheine attachment site.		CDS	phenolphthiocerol synthesis polyketide synthase type I Pks15/1	2.3.1.41	pks15/1
+	1881704	1886512	4809	Probable polyketide synthase pks7	peg	gi|57116681|ref|NC_000962.2|_1881704_1886512		Polyketide synthase modules and related proteins		CDS	phenolphthiocerol synthesis polyketide synthase type I Pks15/1	2.3.1.41	pks15/1
+	1886488	1888020	1533	Polyketide synthase Pks17	peg	gi|57116681|ref|NC_000962.2|_1886488_1888020		Dehydrogenases with different specificities (related to short-chain alcohol dehydrogenases)		CDS	polysaccharide biosynthesis family protein
+	1888026	1891079	3054	Polyketide synthase	peg	gi|57116681|ref|NC_000962.2|_1888026_1891079		Polyketide synthase modules and related proteins		CDS	phenolphthiocerol synthesis polyketide synthase type I Pks15/1	2.3.1.41	pks15/1
-	1892270	1893580	1311	Cytochrome P450 139	peg	gi|57116681|ref|NC_000962.2|_1893580_1892270		Cytochrome P450		CDS	cytochrome P450 family protein
+	1891214	1892287	1074	Chalcone synthase (EC 2.3.1.74)	peg	gi|57116681|ref|NC_000962.2|_1891214_1892287		Predicted naringenin-chalcone synthase		CDS	alpha-pyrone synthesis polyketide synthase-like Pks11	2.3.1.-	pks11
-	1893577	1894230	654	ABC transporter, ATP-binding protein	peg	gi|57116681|ref|NC_000962.2|_1894230_1893577		ATPase components of ABC transporters with duplicated ATPase domains		CDS	ABC transporter family protein
-	1894224	1895342	1119	hypothetical protein Rv1667c	peg	gi|57116681|ref|NC_000962.2|_1895342_1894224		ATPase components of ABC transporters with duplicated ATPase domains		CDS	ABC transporter family protein
+	1895881	1896087	207	FIG00821328: hypothetical protein	peg	gi|57116681|ref|NC_000962.2|_1895881_1896087
+	1896120	1896467	348	FIG00820311: hypothetical protein	peg	gi|57116681|ref|NC_000962.2|_1896120_1896467		Uncharacterized protein conserved in bacteria		CDS	conserved hypothetical protein
+	1896427	1896867	441	Possible membrane protein	peg	gi|57116681|ref|NC_000962.2|_1896475_1896867		hypothetical protein		CDS	putative membrane protein
-	1896876	1898207	1332	Integral membrane transport protein	peg	gi|57116681|ref|NC_000962.2|_1898207_1896876		Sugar phosphate permease		CDS	major Facilitator Superfamily protein
-	1898300	1899232	933	"Transglutaminase-like enzymes, putative cysteine proteases"	peg	gi|57116681|ref|NC_000962.2|_1899232_1898300		Transglutaminase-like enzymes, putative cysteine proteases		CDS	transglutaminase-like superfamily protein
-	1899260	1899916	657	Transcriptional regulator, ArsR family	peg	gi|57116681|ref|NC_000962.2|_1899916_1899260		transcriptional regulator, ArsR family		CDS	bacterial regulatory , arsR family protein
-	1900241	1900975	735	transcriptional regulator, Crp/Fnr family	peg	gi|57116681|ref|NC_000962.2|_1900819_1900241		cAMP-binding proteins - catabolite gene activator and regulatory subunit of cAMP-dependent protein kinases		CDS	cyclic nucleotide-binding domain protein
+	1900092	1900247	156	hypothetical protein	peg	gi|57116681|ref|NC_000962.2|_1900101_1900247		hypothetical protein		CDS	integral membrane domain protein
+	1901176	1901751	576	FIG00820852: hypothetical protein	peg	gi|57116681|ref|NC_000962.2|_1901176_1901751		Peroxiredoxin		CDS	ahpC/TSA family protein
+	1901748	1902296	549	Lipoprotein DsbF	peg	gi|57116681|ref|NC_000962.2|_1901835_1902296		Thiol-disulfide isomerase and thioredoxins		CDS	soluble secreted antigen MPT53		mpt53
+	1902391	1903299	909	fig|419947.9.peg.2833	peg	gi|57116681|ref|NC_000962.2|_1902391_1903299		hypothetical protein		CDS	putative membrane protein
+	1903296	1904420	1125	Acyl-CoA dehydrogenase, short-chain specific (EC 1.3.99.2)	peg	gi|57116681|ref|NC_000962.2|_1903296_1904420		Acyl-CoA dehydrogenases		CDS	acyl-CoA dehydrogenase, N-terminal domain protein
+	1904429	1905253	825	Phosphonate ABC transporter phosphate-binding periplasmic component (TC 3.A.1.9.1)	peg	gi|57116681|ref|NC_000962.2|_1904450_1905253		ABC-type phosphate/phosphonate transport system, periplasmic component		CDS	ABC transporter, phosphonate, periplasmic substrate-binding family protein
+	1905247	1906242	996	Molybdopterin biosynthesis protein MoeX	peg	gi|57116681|ref|NC_000962.2|_1905247_1906242		Radical SAM superfamily.		CDS	radical SAM superfamily protein
+	1906472	1907320	849	AbpS-like protein	peg	gi|57116681|ref|NC_000962.2|_1906472_1907320		DivIVA protein.		CDS	divIVA family protein
+	1907375	1907525	151							hypothetical protein
+	1907594	1910593	3000	Polyhydroxyalkanoic acid synthase	peg	gi|57116681|ref|NC_000962.2|_1907594_1910593		Poly(3-hydroxyalkanoate) synthetase	6.2.1.-	CDS	alpha/beta hydrolase fold family protein
-	1910776	1911399	624	Transcriptional regulator, TetR family	peg	gi|57116681|ref|NC_000962.2|_1911267_1910776		transcriptional regulator, TetR family		CDS	bacterial regulatory s, tetR family protein
+	1910586	1910810	225	FIG002473: Protein YcaR in KDO2-Lipid A biosynthesis cluster	peg	gi|57116681|ref|NC_000962.2|_1910586_1910810		Uncharacterized conserved protein		CDS	conserved hypothetical protein
-	1911401	1912081	681	"ABC drug efflux pump, inner membrane subunit, DrrB family"	peg	gi|57116681|ref|NC_000962.2|_1912081_1911401		ABC transporter efflux protein, DrrB family		CDS	ABC-2 type transporter family protein
-	1912153	1912920	768	ABC transporter ATP-binding protein	peg	gi|57116681|ref|NC_000962.2|_1912920_1912153		ABC-type multidrug transport system, ATPase component		CDS	ABC transporter family protein
+	1912979	1913590	612	DNA-3-methyladenine glycosylase II (EC 3.2.2.21)	peg	gi|57116681|ref|NC_000962.2|_1912979_1913590		DNA-3-methyladenine glycosylase (3mg)	3.2.2.21	CDS	DNA-3-methyladenine glycosylase family protein	3.2.2.-
+	1913602	1914876	1275	Tyrosyl-tRNA synthetase (EC 6.1.1.1)	peg	gi|57116681|ref|NC_000962.2|_1913602_1914876		tyrosyl-tRNA synthetase (EC 6.1.1.1)	6.1.1.1	CDS	tyrosine--tRNA ligase	6.1.1.1	tyrS
+	1915527	1915910	384	Lipoprotein LprJ	peg	gi|57116681|ref|NC_000962.2|_1915527_1915910		Protein of unknown function (DUF732).		CDS	conserved hypothetical protein
+	1915949	1916701	753	TPR-repeat-containing protein	peg	gi|57116681|ref|NC_000962.2|_1916099_1916701		Tetratrico peptide repeat.		CDS	tetratrico peptide repeat family protein
+	1916698	1917759	1062	4-nitrophenylphosphatase (EC 3.1.3.41)	peg	gi|57116681|ref|NC_000962.2|_1916698_1917759		Predicted sugar phosphatases of the HAD superfamily		CDS	HAD hydrolase, IIA family protein
+	1917756	1917932	177	FIG00820006: hypothetical protein	peg	gi|57116681|ref|NC_000962.2|_1917756_1917932		hypothetical protein		CDS	conserved hypothetical protein
+	1917940	1918746	807	RNA binding methyltransferase FtsJ like	peg	gi|57116681|ref|NC_000962.2|_1917940_1918746		hemolysin TlyA family protein		CDS	hemolysin TlyA family protein
+	1918746	1919669	924	NAD kinase (EC 2.7.1.23)	peg	gi|57116681|ref|NC_000962.2|_1918746_1919669		Predicted sugar kinase	2.7.1.23	CDS	inorganic polyphosphate/ATP-NAD kinase	2.7.1.23	ppnK
+	1919683	1921446	1764	DNA repair protein RecN	peg	gi|57116681|ref|NC_000962.2|_1919683_1921446		DNA replication and repair protein RecN		CDS	DNA repair protein RecN		recN
+	1921542	1922723	1182	FIG005773: conserved membrane protein ML1361	peg	gi|57116681|ref|NC_000962.2|_1921542_1922723		Uncharacterized membrane-anchored protein conserved in bacteria		CDS	thiamine pyrophosphokinase C terminal family protein
+	1922745	1923689	945	FIG007481: hypothetical protein	peg	gi|57116681|ref|NC_000962.2|_1922745_1923689		Protein of unknown function (DUF3186).		CDS	conserved hypothetical protein
+	1923829	1925589	1761	CTP synthase (EC 6.3.4.2)	peg	gi|57116681|ref|NC_000962.2|_1923829_1925589		CTP synthase (EC 6.3.4.2)	6.3.4.2	CDS	CTP synthase	6.3.4.2	pyrG
+	1925582	1926205	624	ADP-ribose pyrophosphatase (EC 3.6.1.13)	peg	gi|57116681|ref|NC_000962.2|_1925582_1926205		NTP pyrophosphohydrolases including oxidative damage repair enzymes	3.6.1.13	CDS	NUDIX domain protein
+	1926202	1927137	936	Tyrosine recombinase XerD	peg	gi|57116681|ref|NC_000962.2|_1926202_1927137		tyrosine recombinase XerD subunit		CDS	tyrosine recombinase XerD		xerD
-	1927211	1928575	1365	FIG00829478: hypothetical protein	peg	gi|57116681|ref|NC_000962.2|_1928575_1927211		Domain of unknown function (DUF222).		CDS	conserved hypothetical protein
-	1928837	1928998	162	FIG00820900: hypothetical protein	peg	gi|57116681|ref|NC_000962.2|_1928998_1928837		hypothetical protein		CDS	conserved hypothetical protein
-	1929131	1929832	702	Probable catechol-o-methyltransferase (EC 2.1.1.6)	peg	gi|57116681|ref|NC_000962.2|_1929832_1929131		Predicted O-methyltransferase	2.1.1.6	CDS	O-methyltransferase family protein
-	1929786	1931456	1671	D-serine/D-alanine/glycine transporter	peg	gi|57116681|ref|NC_000962.2|_1931456_1929786		D-serine/D-alanine/glycine:proton symporter, AAT family (TC 2.A.3.1.7)		CDS	D-serine/D-alanine/glycine transporter		cycA
-	1931497	1932654	1158	PPE family protein	peg	gi|57116681|ref|NC_000962.2|_1932654_1931497		PPE-repeat proteins		CDS	PPE family protein
-	1932694	1933878	1185	PPE family protein	peg	gi|57116681|ref|NC_000962.2|_1933878_1932694		Polymorphic PE/PPE proteins C terminal./PPE family.		CDS	PPE family protein
-	1933963	1934202	240				hypothetical protein		CDS
-	1934482	1934649	168	FIG00821036: hypothetical protein	peg	gi|57116681|ref|NC_000962.2|_1934649_1934482		hypothetical protein		CDS	hypothetical protein
+	1934882	1936342	1461	Sulfate permease	peg	gi|57116681|ref|NC_000962.2|_1934918_1936342		Sulfate permease and related transporters (MFS superfamily)		CDS	sulfate transporter family protein
+	1936453	1937316	864	Chromosome (plasmid) partitioning protein ParA / Sporulation initiation inhibitor protein Soj	peg	gi|57116681|ref|NC_000962.2|_1936453_1937316		ATPases involved in chromosome partitioning		CDS	cobQ/CobB/MinD/ParA nucleotide binding domain protein
+	1937313	1938149	837	Segregation and condensation protein A	peg	gi|57116681|ref|NC_000962.2|_1937313_1938149		condensin subunit ScpA		CDS	scpA/B family protein
+	1938146	1938841	696	Segregation and condensation protein B	peg	gi|57116681|ref|NC_000962.2|_1938146_1938841		condensin subunit ScpB		CDS	segregation and condensation protein B		scpB
+	1938838	1939602	765	Ribosomal large subunit pseudouridine synthase B (EC 4.2.1.70)	peg	gi|57116681|ref|NC_000962.2|_1938838_1939602		ribosomal large subunit pseudouridine synthase B (EC 5.4.99.-)	5.4.99.22	CDS	pseudouridine synthase family protein	5.4.99.-
+	1939599	1940291	693	Cytidylate kinase (EC 2.7.4.14)	peg	gi|57116681|ref|NC_000962.2|_1939599_1940291		cytidylate kinase (EC 2.7.4.14)	2.7.4.14	CDS	cytidylate kinase	2.7.4.14	cmk
+	1940288	1941679	1392	GTP-binding protein EngA	peg	gi|57116681|ref|NC_000962.2|_1940309_1941679		ribosome-associated GTPase EngA		CDS	ribosome-associated GTPase EngA		engA
+	1941853	1942665	813	COG1028: Dehydrogenases with different specificities (related to short-chain alcohol dehydrogenases)	peg	gi|57116681|ref|NC_000962.2|_1941853_1942665		Dehydrogenases with different specificities (related to short-chain alcohol dehydrogenases)		CDS	short chain dehydrogenase family protein
+	1942659	1943573	915	3-hydroxybutyryl-CoA dehydrogenase (EC 1.1.1.157)	peg	gi|57116681|ref|NC_000962.2|_1942659_1943573		3-hydroxyacyl-CoA dehydrogenase (EC 1.1.1.35)	1.1.1.157	CDS	NAD binding domain of 6-phosphogluconate dehydrogenase family protein
+	1943576	1944406	831	Metal-dependent hydrolase	peg	gi|57116681|ref|NC_000962.2|_1943576_1944406		Predicted metal-dependent hydrolase		CDS	cyclase family protein
+	1944406	1944756	351	FIG041522: hypothetical protein	peg	gi|57116681|ref|NC_000962.2|_1944442_1944756		Cupin domain.		CDS	cupin domain protein
+	1944809	1945627	819	FIG00820704: hypothetical protein	peg	gi|57116681|ref|NC_000962.2|_1944809_1945627		Uncharacterized conserved protein		CDS	conserved hypothetical protein
+	1945641	1946420	780	Transcriptional regulator, IclR family	peg	gi|57116681|ref|NC_000962.2|_1945641_1946420		transcriptional regulator, IclR family		CDS	helix-turn-helix family protein
-	1947030	1947419	390	Toxin 1, PIN domain	peg	gi|57116681|ref|NC_000962.2|_1947419_1947030		Predicted nucleic acid-binding protein, contains PIN domain		CDS	PIN domain protein
-	1947416	1947643	228	Antitoxin 1	peg	gi|57116681|ref|NC_000962.2|_1947643_1947416		hypothetical protein		CDS	conserved hypothetical protein
+	1947861	1949345	1485	Biotin carboxylase-like protein	peg	gi|57116681|ref|NC_000962.2|_1947903_1949345		Biotin carboxylase		CDS	ATP-grasp domain protein
+	1949342	1950589	1248	6-aminohexanoate-dimer hydrolase (EC 3.5.1.46)	peg	gi|57116681|ref|NC_000962.2|_1949342_1950589		Beta-lactamase class C and other penicillin binding proteins		CDS	beta-lactamase family protein
-	1950632	1951048	417	FIG00820406: hypothetical protein	peg	gi|57116681|ref|NC_000962.2|_1950922_1950632		hypothetical protein		CDS	conserved hypothetical protein
-	1951041	1951751	711	Transcriptional regulator, HxlR family	peg	gi|57116681|ref|NC_000962.2|_1951751_1951041		transcriptional regulator, HxlR family		CDS	hxlR-like helix-turn-helix family protein
+	1951852	1953237	1386	Oxidoreductase	peg	gi|57116681|ref|NC_000962.2|_1951852_1953237		FAD/FMN-containing dehydrogenases		CDS	FAD binding domain protein
+	1953270	1953839	570	FIG00820895: hypothetical protein	peg	gi|57116681|ref|NC_000962.2|_1953270_1953839		TIGR03086 family protein		CDS	conserved hypothetical protein
-	1953864	1954634	771	Possible membrane protein	peg	gi|57116681|ref|NC_000962.2|_1954541_1953864		hypothetical protein		CDS	conserved hypothetical protein
-	1954631	1955569	939	FIG00819993: hypothetical protein	peg	gi|57116681|ref|NC_000962.2|_1955569_1954631		methyltransferase, putative, TIGR00027 family		CDS	methyltransferase, TIGR00027 family protein	2.1.1.-
-	1955692	1957245	1554	Beta-lactamase (EC 3.5.2.6)	peg	gi|57116681|ref|NC_000962.2|_1957245_1955692		Beta-lactamase class C and other penicillin binding proteins		CDS	beta-lactamase family protein
+	1957677	1959233	1557	Aldehyde dehydrogenase (EC 1.2.1.3)	peg	gi|57116681|ref|NC_000962.2|_1957677_1959233		NAD-dependent aldehyde dehydrogenases	1.2.1.16	CDS	aldehyde dehydrogenase family protein
-	1959243	1959791	549	Alkyl hydroperoxide reductase and/or thiol-specific antioxidant family (AhpC/TSA) protein	peg	gi|57116681|ref|NC_000962.2|_1959773_1959243		Peroxiredoxin		CDS	ahpC/TSA family protein
-	1959855	1960487	633	Possible membrane protein	peg	gi|57116681|ref|NC_000962.2|_1960451_1959855		hypothetical protein		CDS	putative membrane protein Rv1733c/MT1774
-	1960774	1961016	243	FIG00821291: hypothetical protein	peg	gi|57116681|ref|NC_000962.2|_1961016_1960774		Pyruvate/2-oxoglutarate dehydrogenase complex, dihydrolipoamide acyltransferase (E2) component, and related enzymes		CDS	2-oxoacid dehydrogenases acyltransferase family protein
-	1961291	1961884	594	C4-dicarboxylate transporter/malic acid transport protein	peg	gi|57116681|ref|NC_000962.2|_1961884_1961291		Tellurite resistance protein and related permeases		CDS	conserved hypothetical protein
+	1961158	1961358	201				hypothetical protein		CDS
-	1961887	1962129	243	Tellurite-resistance/Dicarboxylate Transporter (TDT) family	peg	gi|57116681|ref|NC_000962.2|_1962018_1961887		C4-dicarboxylate transporter/malic acid transport protein.		CDS	hypothetical protein
-	1962228	1964186	1959	Probable nitrate reductase NarX( EC:1.7.99.4 )	peg	gi|57116681|ref|NC_000962.2|_1964186_1962228		NarX protein		CDS	nitrate reductase molybdenum cofactor assembly chaperone		narJ
-	1964183	1965370	1188	Nitrate/nitrite transporter co-occurring with respiratory nitrate reductase	peg	gi|57116681|ref|NC_000962.2|_1965346_1964183		Nitrate/nitrite transporter		CDS	putative nitrate/nitrite transporter narK2
+	1965609	1965941	333	FIG041371: hypothetical protein, Rv1738/MT1780	peg	gi|57116681|ref|NC_000962.2|_1965609_1965941		Domain of unknown function (DUF1876).		CDS	conserved hypothetical protein
-	1965955	1967637	1683	Sulfate transporter	peg	gi|57116681|ref|NC_000962.2|_1967637_1965955		high affinity sulphate transporter 1		CDS	putative sulfate transporter Rv1739c/MT1781
+	1967705	1967917	213	FIG00820182: hypothetical protein	peg	gi|57116681|ref|NC_000962.2|_1967705_1967917		Uncharacterized protein conserved in bacteria		CDS	antitoxin VapB30		vapB30
+	1967917	1968165	249	Toxin 1, PIN domain	peg	gi|57116681|ref|NC_000962.2|_1967917_1968165		hypothetical protein		CDS	putative ribonuclease VapC30
+	1968173	1968910	738	FIG00821912: hypothetical protein	peg	gi|57116681|ref|NC_000962.2|_1968173_1968910		hypothetical protein		CDS	conserved hypothetical protein
+	1969004	1970704	1701	Serine/threonine-protein kinase PknE (EC 2.7.11.1)	peg	gi|57116681|ref|NC_000962.2|_1969004_1970704		Serine/threonine protein kinase	2.7.11.1	CDS	serine/threonine-protein kinase pknE	2.7.11.1	pknE
-	1970975	1971142	168	FIG00820409: hypothetical protein	peg	gi|57116681|ref|NC_000962.2|_1971142_1970975					conserved hypothetical protein
-	1970989	1971390	402				hypothetical protein		CDS
-	1971380	1971991	612	Isopentenyl-diphosphate delta-isomerase (EC 5.3.3.2)	peg	gi|57116681|ref|NC_000962.2|_1971991_1971380		isopentenyl-diphosphate delta-isomerase (EC 5.3.3.2)	5.3.3.2	CDS	isopentenyl-diphosphate delta-isomerase	5.3.3.2	idi
+	1971221	1971406	186	FIG00830366: hypothetical protein	peg	gi|57116681|ref|NC_000962.2|_1971221_1971406					hypothetical protein
+	1972138	1973568	1431	Probable serine/threonine-protein kinase pknF (EC 2.7.11.1)	peg	gi|57116681|ref|NC_000962.2|_1972138_1973568		Protein kinase domain.	2.7.11.1	CDS	serine/threonine-protein kinase pknF	2.7.11.1	pknF
+	1973636	1976227	2592	Probable conserved transmembrane ATP-binding protein ABC transporter	peg	gi|57116681|ref|NC_000962.2|_1973636_1976227		FHA modulated ABC efflux pump with fused ATPase and integral membrane subunits		CDS	ABC transporter family protein
-	1977328	1977819	492	Possible membrane protein	peg	gi|57116681|ref|NC_000962.2|_1977819_1977328		hypothetical protein		CDS	putative membrane protein
+	1976660	1977331	672	Putative uncharacterized protein BCG_1787	peg	gi|57116681|ref|NC_000962.2|_1976660_1977331		hypothetical protein		CDS	conserved hypothetical protein
-	1977969	1979567	1599	Long-chain-fatty-acid--CoA ligase (EC 6.2.1.3)	peg	gi|57116681|ref|NC_000962.2|_1979567_1977969		Acyl-CoA synthetases (AMP-forming)/AMP-acid ligases II	6.2.1.-	CDS	long-chain-fatty-acid--CoA ligase FadD17	6.2.1.3	fadD17
+	1979765	1981003	1239	2-polyprenyl-6-methoxyphenol hydroxylase and related FAD-dependent oxidoreductases	peg	gi|57116681|ref|NC_000962.2|_1979765_1981003		2-polyprenyl-6-methoxyphenol hydroxylase and related FAD-dependent oxidoreductases		CDS	FAD binding domain protein
+	1981058	1981241	184							conserved hypothetical protein
+	1981341	1981547	207	FIG00823939: hypothetical protein	peg	gi|57116681|ref|NC_000962.2|_1981341_1981547		hypothetical protein		CDS	conserved hypothetical protein
-	1981614	1984775	3162	PPE family protein	peg	gi|57116681|ref|NC_000962.2|_1984775_1981614		PPE-repeat proteins		CDS	PPE family protein
-	1984979	1986490	1512	FIG00821263: hypothetical protein	peg	gi|57116681|ref|NC_000962.2|_1986343_1984979		Domain of unknown function (DUF4185).		CDS	conserved hypothetical protein
+	1986345	1986545	201	FIG00825719: hypothetical protein	peg	gi|57116681|ref|NC_000962.2|_1986345_1986545
-	1986854	1987675	822	Phospholipase C 4 precursor (EC 3.1.4.3)	peg	gi|57116681|ref|NC_000962.2|_1987675_1986854		Phospholipase C		CDS	phosphoesterase family protein
-	1987745	1988629	885	Mobile element protein	peg	gi|57116681|ref|NC_000962.2|_1988629_1987745		Transposase and inactivated derivatives		CDS	integrase core domain protein
-	1988680	1989006	327	Mobile element protein	peg	gi|57116681|ref|NC_000962.2|_1989006_1988680		Transposase and inactivated derivatives		CDS	transposase family protein
+	1989042	1989566	525	Cutinase Cut1	peg	gi|57116681|ref|NC_000962.2|_1989042_1989566		Cutinase.	3.1.1.-	CDS	cutinase family protein
-	1989833	1992685	2853	PE-PGRS FAMILY PROTEIN	peg	gi|57116681|ref|NC_000962.2|_1992685_1989833		PE family.		CDS	PE family protein
+	1992814	1992972	159	FIG00822708: hypothetical protein	peg	gi|57116681|ref|NC_000962.2|_1992814_1992972					hypothetical protein
+	1993255	1994661	1407	Wax ester synthase/acyl-CoA:diacylglycerol acyltransferase	peg	gi|57116681|ref|NC_000962.2|_1993255_1994661		Diacylglycerol O-acyltransferase (EC 2.3.1.20)		CDS	acyltransferase, WS/DGAT/MGAT family protein	2.3.1.-
-	1994671	1995054	384	FIG00820067: hypothetical protein	peg	gi|57116681|ref|NC_000962.2|_1995054_1994671		hypothetical protein		CDS	conserved hypothetical protein
-	1995054	1995842	789	FIG00825647: hypothetical protein	peg	gi|57116681|ref|NC_000962.2|_1995842_1995054		Uncharacterized conserved protein		CDS	heavy-metal-binding family protein
+	1996152	1996478	327	Mobile element protein	peg	gi|57116681|ref|NC_000962.2|_1996152_1996478		Transposase and inactivated derivatives		CDS	transposase family protein
+	1996529	1997413	885	Mobile element protein	peg	gi|57116681|ref|NC_000962.2|_1996529_1997413		Transposase and inactivated derivatives		CDS	integrase core domain protein
-	1997418	1998515	1098	Transcriptional regulator, IclR family	peg	gi|57116681|ref|NC_000962.2|_1998515_1997418		Domain of unknown function (DUF222)./HNH endonuclease.		CDS	HNH endonuclease family protein
-	1999142	1999357	216	PUTATIVE TRANSPOSASE (FRAGMENT)	peg	gi|57116681|ref|NC_000962.2|_1999357_1999142					putative transposase subunit B
+	1999731	2000006	276	FIG00820648: hypothetical protein	peg	gi|57116681|ref|NC_000962.2|_1999731_2000006		Uncharacterized protein conserved in bacteria		CDS	metal-sensitive transcriptional repressor family protein
+	2000044	2000433	390	Possible carboxymuconolactone decarboxylase family protein (EC 4.1.1.44)	peg	gi|57116681|ref|NC_000962.2|_2000074_2000433		alkylhydroperoxidase AhpD family core domain		CDS	alkylhydroperoxidase AhpD family core domain protein
+	2000614	2002470	1857	PE_PGRS	peg	gi|57116681|ref|NC_000962.2|_2000614_2002470		PE family.		CDS	PE family protein
+	2002626	2003870	1245	L-gulono-1,4-lactone oxidase (EC 1.1.3.8)	peg	gi|57116681|ref|NC_000962.2|_2002626_2003870		Predicted amino acid aldolase or racemase		CDS	alanine racemase, N-terminal domain protein
+	2003959	2005164	1206	Putative aminopeptidase	peg	gi|57116681|ref|NC_000962.2|_2003959_2005164		Predicted aminopeptidases		CDS	peptidase M28 family protein
+	2005161	2006447	1287	oxidoreductase, FAD-binding	peg	gi|57116681|ref|NC_000962.2|_2005161_2006447		FAD-linked oxidoreductase	1.1.3.8	CDS	FAD-linked oxidoreductase family protein
+	2006663	2006947	285				Response regulator with putative antiterminator output domain		CDS
-	2007020	2007715	696	Transcriptional regulator, IclR family	peg	gi|57116681|ref|NC_000962.2|_2007715_2007020		transcriptional regulator, IclR family		CDS	bacterial transcriptional regulator family protein
+	2007832	2009172	1341	oxidoreductase, FAD-binding	peg	gi|57116681|ref|NC_000962.2|_2007832_2009172		FAD/FMN-containing dehydrogenases		CDS	FAD binding domain protein
+	2009172	2009990	819	FIG00820194: hypothetical protein	peg	gi|57116681|ref|NC_000962.2|_2009172_2009990		hypothetical protein		CDS	conserved hypothetical protein
-	2009995	2010555	561	Transcriptional regulator, TetR family	peg	gi|57116681|ref|NC_000962.2|_2010534_2009995		transcriptional regulator, TetR family		CDS	bacterial regulatory s, tetR family protein
+	2010656	2011960	1305	Cytochrome P450 144	peg	gi|57116681|ref|NC_000962.2|_2010656_2011960		Cytochrome P450		CDS	cytochrome P450 family protein
-	2012081	2012530	450	FIG00821218: hypothetical protein	peg	gi|57116681|ref|NC_000962.2|_2012530_2012081		hypothetical protein		CDS	conserved hypothetical protein
-	2012686	2014479	1794	FIG00821637: hypothetical protein	peg	gi|57116681|ref|NC_000962.2|_2014479_2012686		Domain of unknown function (DUF4407).		CDS	conserved hypothetical protein
+	2014699	2015262	564	FIG00820556: hypothetical protein	peg	gi|57116681|ref|NC_000962.2|_2014699_2015262		hypothetical protein		CDS	conserved hypothetical protein
-	2015302	2017485	2184	4-alpha-glucanotransferase (amylomaltase) (EC 2.4.1.25)	peg	gi|57116681|ref|NC_000962.2|_2017485_2015302		4-alpha-glucanotransferase	2.4.1.25	CDS	4-alpha-glucanotransferase	2.4.1.25	malQ
+	2017740	2019260	1521	Possible membrane protein	peg	gi|57116681|ref|NC_000962.2|_2017869_2019260		type VII secretion protein EccB, Actinobacterial		CDS	type VII secretion protein EccB		eccB
+	2019257	2020564	1308	Type VII secretion protein EccCa, FtsK/SpoIIIE family	peg	gi|57116681|ref|NC_000962.2|_2019257_2020564		hypothetical protein		CDS	ESX-5 secretion system eccCb5 domain protein		eccCb5
+	2020634	2023432	2799	Type VII secretion protein EccCa, FtsK/SpoIIIE family	peg	gi|57116681|ref|NC_000962.2|_2020634_2023432		type VII secretion protein EccCb		CDS	type VII secretion protein EccCb		eccCb
-	2023447	2024628	1182	Cytochrome P450 143	peg	gi|57116681|ref|NC_000962.2|_2024628_2023447		Cytochrome P450		CDS	cytochrome P450 family protein
+	2024828	2025031	204	Putative ferredoxin	peg	gi|57116681|ref|NC_000962.2|_2024828_2025031		Ferredoxin		CDS	4Fe-4S single cluster domain protein
+	2025301	2026398	1098	PPE family protein	peg	gi|57116681|ref|NC_000962.2|_2025301_2026398		PPE-repeat proteins		CDS	PPE family protein
+	2026477	2026776	300	PE family protein	peg	gi|57116681|ref|NC_000962.2|_2026477_2026776		PE family.		CDS	PE family protein
+	2026790	2027971	1182	PPE family protein	peg	gi|57116681|ref|NC_000962.2|_2026790_2027971		PPE-repeat proteins		CDS	PPE family protein
+	2028386	2029477	1092	PPE family protein	peg	gi|57116681|ref|NC_000962.2|_2028425_2029477		PPE-repeat proteins		CDS	PPE family protein
+	2029904	2030203	300	PE family protein	peg	gi|57116681|ref|NC_000962.2|_2029904_2030203		PE family.		CDS	PE family protein
+	2030347	2030523	177	ESAT-6-like protein EsxK	peg	gi|57116681|ref|NC_000962.2|_2030347_2030523		Proteins of 100 residues with WXG.		CDS	putative ESAT-6-like protein 7
+	2030694	2030978	285	ESAT-6-like protein EsxL	peg	gi|57116681|ref|NC_000962.2|_2030694_2030978		Proteins of 100 residues with WXG.		CDS	putative ESAT-6-like protein 6
+	2031066	2031968	903	FIG00820957: hypothetical protein	peg	gi|57116681|ref|NC_000962.2|_2031066_2031968		EspG family.		CDS	espG family protein
+	2032240	2033751	1512	Type VII secretion integral membrane protein EccD	peg	gi|57116681|ref|NC_000962.2|_2032240_2033751		type VII secretion integral membrane protein EccD		CDS	type VII secretion integral membrane protein EccD		eccD
+	2033729	2035486	1758	Type VII secretion-associated serine protease mycosin	peg	gi|57116681|ref|NC_000962.2|_2033729_2035486		type VII secretion-associated serine protease mycosin	3.4.21.-	CDS	type VII secretion-associated serine protease mycosin	3.4.21.-	mycP
+	2035483	2036703	1221	Type VII secretion protein EccE	peg	gi|57116681|ref|NC_000962.2|_2035483_2036703		type VII secretion protein EccE		CDS	type VII secretion protein EccE		eccE
+	2036700	2038532	1833	Type VII secretion AAA-ATPase EccA	peg	gi|57116681|ref|NC_000962.2|_2036700_2038532		type VII secretion AAA-ATPase EccA		CDS	type VII secretion AAA-ATPase EccA		eccA
+	2039159	2039350	192	Lipoprotein LppT	peg	gi|57116681|ref|NC_000962.2|_2039159_2039350		hypothetical protein		CDS	hypothetical protein
+	2039453	2041420	1968	PPE family protein	peg	gi|57116681|ref|NC_000962.2|_2039453_2041420		PPE-repeat proteins		CDS	PPE family protein
+	2042001	2043272	1272	PPE family protein	peg	gi|57116681|ref|NC_000962.2|_2042001_2043272		PPE-repeat proteins		CDS	PPE family protein
+	2043384	2044775	1392	PPE family protein	peg	gi|57116681|ref|NC_000962.2|_2043384_2044775		PPE-repeat proteins		CDS	PPE family protein
-	2044923	2046875	1953	PE family protein	peg	gi|57116681|ref|NC_000962.2|_2046875_2044923		PE family.		CDS	PE family protein
-	2047023	2047349	327	FIG00819992: hypothetical protein	peg	gi|57116681|ref|NC_000962.2|_2047349_2047023		Protein of unknown function (DUF732).		CDS	conserved hypothetical protein
+	2047595	2047769	175
+	2048072	2048371	300	PE family protein	peg	gi|57116681|ref|NC_000962.2|_2048072_2048371		PE family.		CDS	PE family protein
+	2048386	2049597	1212	PPE family protein	peg	gi|57116681|ref|NC_000962.2|_2048386_2049597		PPE-repeat proteins		CDS	PPE family protein
+	2049918	2051150	1233	PPE family protein	peg	gi|57116681|ref|NC_000962.2|_2049918_2051150		PPE-repeat proteins		CDS	PPE family protein
+	2051213	2052688	1476	PPE family protein	peg	gi|57116681|ref|NC_000962.2|_2051282_2052688		PPE-repeat proteins		CDS	PPE family protein
+	2052969	2053289	321	FIG00819992: hypothetical protein	peg	gi|57116681|ref|NC_000962.2|_2052975_2053289		Protein of unknown function (DUF732).		CDS	conserved hypothetical protein
+	2053443	2054147	705	Mg(2+) transport ATPase protein C	peg	gi|57116681|ref|NC_000962.2|_2053443_2054147		Uncharacterized membrane protein		CDS	mgtC family protein
-	2054157	2055359	1203	NADH dehydrogenase (EC 1.6.99.3)	peg	gi|57116681|ref|NC_000962.2|_2055350_2054157		NADH dehydrogenase, FAD-containing subunit	1.6.99.3	CDS	pyridine nucleotide-disulfide oxidoreductase family protein
-	2055681	2056112	432	Possible membrane protein	peg	gi|57116681|ref|NC_000962.2|_2056082_2055681		Domain of unknown function (DUF4189).		CDS	protein Rv1269c/MT1307
+	2056479	2057423	945	Membrane-bound C-5 sterol desaturase Erg3	peg	gi|57116681|ref|NC_000962.2|_2056479_2057423		Sterol desaturase		CDS	fatty acid hydroxylase superfamily protein
+	2057528	2058193	666	FIG00820470: hypothetical protein	peg	gi|57116681|ref|NC_000962.2|_2057573_2058193		hypothetical protein		CDS	conserved hypothetical protein
+	2058274	2058960	687	Transcriptional regulator, TetR family	peg	gi|57116681|ref|NC_000962.2|_2058274_2058960		transcriptional regulator, TetR family		CDS	bacterial regulatory s, tetR family protein
+	2059595	2061058	1464	fumarate reductase/succinate dehydrogenase flavoprotein, N-terminal:FAD dependent oxidoreductase	peg	gi|57116681|ref|NC_000962.2|_2059595_2061058		Succinate dehydrogenase/fumarate reductase, flavoprotein subunit		CDS	FAD binding domain protein
-	2061178	2062674	1497	PE family protein	peg	gi|57116681|ref|NC_000962.2|_2062674_2061178		PE family.		CDS	PE family protein
-	2062809	2064728	1920	Drugs-transport transmembrane ATP-binding protein ABC transporter	peg	gi|57116681|ref|NC_000962.2|_2064530_2062809		ABC-type uncharacterized transport system, permease and ATPase components		CDS	ABC transporter family protein
+	2064565	2064789	225	FIG00823201: hypothetical protein	peg	gi|57116681|ref|NC_000962.2|_2064565_2064789					hypothetical protein
+	2064799	2066442	1644	COG0028: Thiamine pyrophosphate-requiring enzymes	peg	gi|57116681|ref|NC_000962.2|_2064799_2066442		Thiamine pyrophosphate-requiring enzymes [acetolactate synthase, pyruvate dehydrogenase (cytochrome), glyoxylate carboligase, phosphonopyruvate decarboxylase]	2.2.1.6	CDS	thiamine pyrophosphate enzyme, C-terminal TPP binding domain protein
+	2066547	2068883	2337	Protein export cytoplasm protein SecA ATPase RNA helicase (TC 3.A.5.1.1)	peg	gi|57116681|ref|NC_000962.2|_2066547_2068883		protein translocase subunit secA		CDS	accessory Sec system translocase SecA2		secA2
+	2069080	2069709	630	CDP-diacylglycerol--glycerol-3-phosphate 3-phosphatidyltransferase (EC 2.7.8.5)	peg	gi|57116681|ref|NC_000962.2|_2069080_2069709		CDP-diacylglycerol-phosphatidylglycerol phosphatidyltransferase (EC 2.7.8.-)	2.7.8.5	CDS	CDP-alcohol phosphatidyltransferase family protein
+	2069696	2070625	930	FIG030330: hypothetical protein	peg	gi|57116681|ref|NC_000962.2|_2069696_2070625		Uncharacterized protein conserved in bacteria		CDS	conserved hypothetical protein
+	2070687	2071019	333	FIG025307: hypothetical protein	peg	gi|57116681|ref|NC_000962.2|_2070687_2071019		Uncharacterized conserved protein (small basic protein)		CDS	conserved hypothetical protein
+	2071036	2071914	879	Division initiation protein	peg	gi|57116681|ref|NC_000962.2|_2071129_2071914		Uncharacterized protein conserved in bacteria		CDS	conserved hypothetical protein
+	2071952	2072356	405	Glycine cleavage system H protein	peg	gi|57116681|ref|NC_000962.2|_2071952_2072356		glycine cleavage system H protein		CDS	glycine cleavage system H protein		gcvH
+	2072596	2073084	489	FIG00672531: hypothetical protein	peg	gi|57116681|ref|NC_000962.2|_2072596_2073084		FOG: FHA domain		CDS	oxoglutarate dehydrogenase inhibitor		odhI
+	2073081	2073824	744	Transcriptional regulator, MerR family	peg	gi|57116681|ref|NC_000962.2|_2073081_2073824		Predicted transcriptional regulators		CDS	merR regulatory family protein
+	2073943	2074437	495	hypothetical protein	peg	gi|57116681|ref|NC_000962.2|_2073943_2074437		Uncharacterized conserved protein		CDS	bifunctional nuclease family protein
+	2074886	2075518	633	Uncharacterized HTH-type transcriptional regulator	peg	gi|57116681|ref|NC_000962.2|_2074886_2075518		Predicted transcriptional regulators		CDS	merR HTH regulatory family protein
+	2075571	2075828	258				hypothetical protein		CDS
+	2075877	2078702	2826	Glycine dehydrogenase [decarboxylating] (glycine cleavage system P protein) (EC 1.4.4.2)	peg	gi|57116681|ref|NC_000962.2|_2075877_2078702		glycine dehydrogenase (decarboxylating) alpha subunit (EC 1.4.4.2)/glycine dehydrogenase (decarboxylating) beta subunit (EC 1.4.4.2)	1.4.4.2	CDS	glycine dehydrogenase	1.4.4.2	gcvP
-	2078929	2079789	861	Haloalkane dehalogenase 2 (EC 3.8.1.5)	peg	gi|57116681|ref|NC_000962.2|_2079789_2078929		Predicted hydrolases or acyltransferases (alpha/beta hydrolase superfamily)	3.8.1.5	CDS	alpha/beta hydrolase fold family protein
+	2079932	2080696	765	Hydrolase	peg	gi|57116681|ref|NC_000962.2|_2079932_2080696		Predicted hydrolases or acyltransferases (alpha/beta hydrolase superfamily)		CDS	alpha/beta hydrolase fold family protein
-	2080701	2082509	1809	Glutaryl-7-ACA acylase	peg	gi|57116681|ref|NC_000962.2|_2082509_2080701		putative hydrolase, CocE/NonD family		CDS	hydrolase CocE/NonD family protein
-	2082603	2084636	2034	FIG00996932: hypothetical protein	peg	gi|57116681|ref|NC_000962.2|_2084636_2082603		Bacterial extracellular solute-binding protein./von Willebrand factor type A domain.		CDS	bacterial extracellular solute-binding family protein
-	2084756	2086981	2226	Malate synthase G (EC 2.3.3.9)	peg	gi|57116681|ref|NC_000962.2|_2086981_2084756		malate synthase (EC 2.3.3.9)	2.3.3.9	CDS	malate synthase G	2.3.3.9	glcB
-	2087257	2087652	396	FIG00821467: hypothetical protein	peg	gi|57116681|ref|NC_000962.2|_2087652_2087257		Predicted nucleic acid-binding protein, contains PIN domain		CDS	PIN domain protein
+	2087095	2087284	190							putative predicted protein
-	2087649	2087912	264	FIG034581: hypothetical protein	peg	gi|57116681|ref|NC_000962.2|_2087765_2087649		hypothetical protein		CDS	putative dNA-binding protein
-	2087971	2089518	1548	PE family protein	peg	gi|57116681|ref|NC_000962.2|_2089518_2087971		hypothetical protein		CDS	PE family protein
-	2089681	2090718	1038	Magnesium and cobalt efflux protein CorC	peg	gi|57116681|ref|NC_000962.2|_2090718_2089681		Hemolysins and related proteins containing CBS domains		CDS	CBS domain protein
-	2090718	2092085	1368	Magnesium and cobalt efflux protein CorC	peg	gi|57116681|ref|NC_000962.2|_2092085_2090718		Hemolysins and related proteins containing CBS domains		CDS	transporter associated domain protein
-	2092259	2093698	1440	Inosine-5'-monophosphate dehydrogenase (EC 1.1.1.205)	peg	gi|57116681|ref|NC_000962.2|_2093698_2092259		IMP dehydrogenase family protein	1.1.1.205	CDS	nitronate monooxygenase family protein
-	2093731	2095188	1458	6-phosphogluconate dehydrogenase, decarboxylating (EC 1.1.1.44)	peg	gi|57116681|ref|NC_000962.2|_2095188_2093731		6-phosphogluconate dehydrogenase (decarboxylating) (EC 1.1.1.44)	1.1.1.44	CDS	6-phosphogluconate dehydrogenase	1.1.1.44	gnd
-	2095218	2096168	951	Peptidase M48, Ste24p precursor	peg	gi|57116681|ref|NC_000962.2|_2096168_2095218		Zn-dependent protease with chaperone function		CDS	peptidase M48 family protein
-	2096183	2096599	417	POSSIBLE TRANSCRIPTIONAL REGULATORY PROTEIN	peg	gi|57116681|ref|NC_000962.2|_2096599_2096183		Predicted transcriptional regulator		CDS	transcriptional regulator BlaI		blaI
+	2096877	2097299	423	Putative esterase	peg	gi|57116681|ref|NC_000962.2|_2096877_2097299		uncharacterized domain 1		CDS	putative esterase Rv1847/MT1895
+	2097348	2097650	303	Urease gamma subunit (EC 3.5.1.5)	peg	gi|57116681|ref|NC_000962.2|_2097348_2097650		urease, gamma subunit	3.5.1.5	CDS	urease, gamma subunit	3.5.1.5	ureA
+	2097647	2097961	315	Urease beta subunit (EC 3.5.1.5)	peg	gi|57116681|ref|NC_000962.2|_2097647_2097961		urease, beta subunit	3.5.1.5	CDS	urease, beta subunit	3.5.1.5	ureB
+	2097961	2099694	1734	Urease alpha subunit (EC 3.5.1.5)	peg	gi|57116681|ref|NC_000962.2|_2097961_2099694		urease. Metallo peptidase. MEROPS family M38	3.5.1.5	CDS	urease, alpha subunit	3.5.1.5	ureC
+	2099694	2100329	636	Urease accessory protein UreF	peg	gi|57116681|ref|NC_000962.2|_2099694_2100329		Urease accessory protein UreF		CDS	ureF family protein
+	2100340	2101014	675	Urease accessory protein UreG	peg	gi|57116681|ref|NC_000962.2|_2100340_2101014		urease accessory protein UreG		CDS	urease accessory protein UreG		ureG
+	2100968	2101648	681	Urease accessory protein UreD	peg	gi|57116681|ref|NC_000962.2|_2101022_2101648		Urease accessory protein UreH		CDS	ureD urease accessory family protein
-	2101651	2103042	1392	NADH dehydrogenase (EC 1.6.99.3)	peg	gi|57116681|ref|NC_000962.2|_2102991_2101651		NADH dehydrogenase, FAD-containing subunit	1.6.99.3	CDS	glucose inhibited division A family protein
-	2103184	2104107	924	Oxidoreductase	peg	gi|57116681|ref|NC_000962.2|_2104107_2103184		probable F420-dependent oxidoreductase, Rv1855c family		CDS	putative F420-dependent oxidoreductase, Rv1855c family protein
-	2104146	2104817	672	Oxidoreductase, short-chain dehydrogenase/reductase family	peg	gi|57116681|ref|NC_000962.2|_2104817_2104146		Dehydrogenases with different specificities (related to short-chain alcohol dehydrogenases)		CDS	short chain dehydrogenase family protein
[truncated: 2,242 more rows]
