# Supplementary material for: A semi-automated genome annotation comparison and integration scheme
Source: BMC Bioinformatics. 2013 Jun 1;14:172. doi: 10.1186/1471-2105-14-172 (PMC3680241; doi:10.1186/1471-2105-14-172)
Supplement: Additional file 1 — The code and datasets: file contains the python code and related datasets used in our research. We used two datasets in our research. (1). ‘pfam_mapped_dic.csv’ file contains the Pfam IDs obtained from Pfam database; (2) ‘gene_info_dic.csv’ file contains the gene symbol data obtained from Entrez gene database; (3) ‘database data’ folder contains the automated annotation results and the OMA data to run the program. [file 1471-2105-14-172-S1.zip › Additional file 1 code and datasets/database data/mytu_rast.txt]

Chromosomal replication initiator protein DnaA
DNA polymerase III beta subunit (EC 2.7.7.7)
DNA recombination and repair protein RecF
Zn-ribbon-containing, possibly RNA-binding protein and truncated derivatives
DNA gyrase subunit B (EC 5.99.1.3)
DNA gyrase subunit A (EC 5.99.1.3)
FIG00822768: hypothetical protein
FIG187021: hypothetical protein
FIG00822946: hypothetical protein
FIG024317: hypothetical protein
Peptidyl-prolyl cis-trans isomerase (EC 5.2.1.8)
FIG00822644: hypothetical protein
FIG020554: membrane protein
FIG018426: putative septation inhibitor protein
FIG215594: Membrane spanning protein
PknB
Anthranilate synthase, amidotransferase component (EC 4.1.3.27) @ Para-aminobenzoate synthase, amidotransferase component (EC 2.6.1.85) # TrpAb@PabAb
Serine/threonine-protein kinase PknA (EC 2.7.11.1)
Cell division protein FtsI [Peptidoglycan synthetase] (EC 2.4.1.129)
Cell division protein FtsW
Serine/threonine phosphatase PPP (EC 3.1.3.16)
FIG00818182: hypothetical protein
FIG025441: hypothetical protein
FIG00830002: hypothetical protein
hypothetical protein
WhiB family transcriptional regulator
Transcriptional regulatory protein
NlpC/P60 family, cell wall-associated hydrolase, invasion-associated protein
FIG00821242: hypothetical protein
FIG00821131: hypothetical protein
FIG00822329: hypothetical protein
FIG00820005: hypothetical protein
Vegetative cell wall protein gp1 precursor
FIG00820917: hypothetical protein
aminotransferase, class II
Acyl carrier protein
FIG00821634: hypothetical protein
Long-chain-fatty-acid--CoA ligase (EC 6.2.1.3)
FIG00822256: hypothetical protein
Possible membrane protein
FIG00996838: hypothetical protein
Possible membrane protein
Proline-rich 28 kDa antigen
Leucyl-tRNA synthetase (EC 6.1.1.4)
Transcriptional regulator, MarR family
Transcriptional regulator, GntR family
Possible oxidoreductase
Hydrolase
Inositol-1-phosphate synthase (EC 5.5.1.4)
Transcriptional regulator, PadR family
Possible membrane protein
hypothetical protein
Multimodular transpeptidase-transglycosylase (EC 2.4.1.129) (EC 3.4.-.-)
Multimodular transpeptidase-transglycosylase (EC 2.4.1.129) (EC 3.4.-.-)
ThiJ/PfpI family protein
SSU ribosomal protein S6p
Single-stranded DNA-binding protein
SSU ribosomal protein S18p @ SSU ribosomal protein S18p, zinc-dependent
LSU ribosomal protein L9p
FIG00822036: hypothetical protein
Replicative DNA helicase (EC 3.6.1.-) @ intein-containing
FIG00821672: hypothetical protein
ADP-ribose 1"-phosphate phophatase related protein
FIG00822718: hypothetical protein
FIG00820573: hypothetical protein
Endoglucanase A precursor (EC 3.2.1.4)
Oxidoreductase
FIG00823318: hypothetical protein
INTEGRAL MEMBRANE PROTEIN (Rhomboid family)
FIG00821519: hypothetical protein
FIG00821043: hypothetical protein
Isocitrate dehydrogenase [NADP] (EC 1.1.1.42); Monomeric isocitrate dehydrogenase [NADP] (EC 1.1.1.42)
Transcriptional regulator, TetR family
Oxidoreductase/Short-chain dehydrogenase
L-serine dehydratase (EC 4.3.1.17)
Serine hydroxymethyltransferase (EC 2.1.2.1)
Retron-type RNA-directed DNA polymerase (EC 2.7.7.49)
Glutamine-transport transmembrane protein ABC transporter
Glutamine-transport ATP-binding protein ABC transporter
hypothetical protein
Cystathionine beta-lyase, type II (EC 4.4.1.8)
PROBABLE MEMBRANE PROTEIN
Oxidoreductase
Transcriptional regulator, TetR family
FIG00822098: hypothetical protein
FIG00820894: hypothetical protein
FIG033054: hypothetical protein
regulatory protein, ArsR
Formate hydrogenlyase subunit 7
Hydrogenase-4 component B (EC 1.-.-.-) / Formate hydrogenlyase subunit 3
Formate hydrogenlyase subunit 4
Hydrogenase-4 component E (EC 1.-.-.-)
Hydrogenase-4 component F (EC 1.-.-.-)
Formate hydrogenlyase subunit 5
FIG00821781: hypothetical protein
Methyltransferase/methylase
Possible membrane protein
5'-methylthioadenosine nucleosidase (EC 3.2.2.16) / S-adenosylhomocysteine nucleosidase (EC 3.2.2.9)
Lead, cadmium, zinc and mercury transporting ATPase (EC 3.6.3.3) (EC 3.6.3.5); Copper-translocating P-type ATPase (EC 3.6.3.4)
Partial REP13E12 repeat protein
Partial REP13E12 repeat protein
FIG00821345: hypothetical protein
PPE family protein
Oxidoreductase
FIG00822555: hypothetical protein
Long-chain-fatty-acid--CoA ligase (EC 6.2.1.3)
FIG024827: hypothetical protein
Long-chain-fatty-acid--CoA ligase (EC 6.2.1.3)
Cytochrome c oxidase caa3-type, assembly factor CtaG-related protein
Lead, cadmium, zinc and mercury transporting ATPase (EC 3.6.3.3) (EC 3.6.3.5); Copper-translocating P-type ATPase (EC 3.6.3.4)
FIG00823331: hypothetical protein
LSU ribosomal protein L28p
Putative metal chaperone, involved in Zn homeostasis, GTPase of COG0523 family
Probable cation-transporting ATPase I (EC 3.6.3.-)
FIG00821282: hypothetical protein
PE-PGRS FAMILY PROTEIN
FIG056164: rhomboid family serine protease
Transmembrane acyltransferase (EC:2.3.1.-)
GDP-mannose 4,6 dehydratase (EC 4.2.1.47)
Phosphoheptose isomerase (EC 5.3.1.-)
FIG00820450: hypothetical protein
D,D-heptose 7-phosphate kinase
FIG00821503: hypothetical protein
Possible membrane protein
Oxalyl-CoA decarboxylase (EC 4.1.1.8)
Hydrogen peroxide-inducible genes activator
Long-chain-fatty-acid--CoA ligase (EC 6.2.1.3)
Translation elongation factor G-related protein
PPOX class F420-dependent enzyme
FIG00823664: hypothetical protein
DNA-binding protein, CopG family
FIG00824260: hypothetical protein
PE-PGRS family protein
Serine protease PepA
Trehalose synthase (EC 5.4.99.16)
Uncharacterized protein, probably involved in trehalose biosynthesis [Carbohydrate transport and metabolism]
Possible membrane protein
Antigen 85-C precursor (85C) (Antigen 85 complex C) (Ag85C) (Mycolyl transferase 85C) (EC 2.3.1.-)
Probable enoyl-CoA hydratase 1 (EC 4.2.1.17)
PROBABLE ACYL-CoA DEHYDROGENASE FADE1 (EC 1.3.99.-)
F420-dependent glucose-6-phosphate dehydrogenase Fgd3
Histone acetyltransferase HPA2 and related acetyltransferases
Transcriptional regulator, TetR family
epoxide hydrolase
Cytochrome P450 138
Peptide methionine sulfoxide reductase MsrA (EC 1.8.4.11)
FIG00821695: hypothetical protein
Dihydroflavonol-4-reductase (EC 1.1.1.219)
FIG00820093: hypothetical protein
FIG00822464: hypothetical protein
FIG00822261: hypothetical protein
Chloride channel protein
Transcriptional regulator, TetR family
FIG00823034: hypothetical protein
FIG00823034: hypothetical protein
Aldehyde dehydrogenase (EC 1.2.1.3)
Short-chain dehydrogenase/reductase SDR
FIG00820781: hypothetical protein
Quinone oxidoreductase (EC 1.6.5.5)
PE family protein
PE family protein
PE-PGRS FAMILY PROTEIN
Protein tyrosine phosphatase (EC 3.1.3.48)
Butyryl-CoA dehydrogenase (EC 1.3.99.2)
NAD(P) transhydrogenase alpha subunit (EC 1.6.1.2)
NAD(P) transhydrogenase alpha subunit (EC 1.6.1.2)
NAD(P) transhydrogenase subunit beta (EC 1.6.1.2)
Transcriptional regulator, TetR family
PE family protein
PE family protein
putative oxidoreductase
Alcohol dehydrogenase (EC 1.1.1.1)
putative 4-hydroxybenzoyl-CoA thioesterase
FIG00820956: hypothetical protein
Predicted regulator PutR for proline utilization, GntR family
Long-chain-fatty-acid--CoA ligase (EC 6.2.1.3)
Conserved hypothetical integral membrane protein YrbE1A
Conserved hypothetical integral membrane protein YrbE1B
MCE-family protein Mce1A
MCE-family protein Mce1B
MCE-family protein Mce1C
MCE-family protein Mce1D
MCE-family lipoprotein LprK (MCE-family lipoprotein Mce1e)
MCE-family protein Mce1F
FIG033430: Probable conserved MCE associated membrane protein
FIG033285: Conserved MCE associated transmembrane protein
FIG034772: Probable conserved MCE associated protein
FIG030769: Probable conserved MCE associated membrane protein
Possible lipoprotein LprO
Possible membrane protein
Pirin-like protein Rv0181c/MT0192
RNA polymerase factor sigma-70
lysophospholipase, putative
FIG00819976: hypothetical protein
FIG00820103: hypothetical protein
Beta-glucosidase (EC 3.2.1.21)
O-methyltransferase
PROBABLE CONSERVED TRANSMEMBRANE PROTEIN
Dihydroxy-acid dehydratase (EC 4.2.1.9)
FIG00820970: hypothetical protein
Integral membrane protein, sugar transporter
YkuD domain-containing hypothetical lipoprotein
FIG00821418: hypothetical protein
ATP binding cassette (ABC) transporter homolog
Transcriptional regulator, LuxR family
Transcriptional regulator, TetR family
Metallopeptidase
Formate dehydrogenase-O, major subunit (EC 1.2.1.2)
Possible membrane protein
FIG00821048: hypothetical protein
Possible membrane protein
Transmembrane transport protein MmpL13
POSSIBLE EXPORTED PROTEIN
Possible membrane protein
Transmembrane transport protein MmpL5
Possible membrane protein
FIG01001556: hypothetical protein
tRNA (guanine46-N7-)-methyltransferase (EC 2.1.1.33)
FIG032248: hypothetical protein
FIG033897: hypothetical protein
Phosphoenolpyruvate carboxykinase [GTP] (EC 4.1.1.32)
Nicotinamide-nucleotide adenylyltransferase, NadR family (EC 2.7.7.1) / Ribosylnicotinamide kinase (EC 2.7.1.22)
POSSIBLE METHYLTRANSFERASE (METHYLASE)
Long-chain-fatty-acid--CoA ligase (EC 6.2.1.3)
putative acyl-CoA dehydrogenase fadE3( EC:1.3.99.- )
Esterase LipW
hypothetical protein
Possible membrane protein
PROBABLE CONSERVED TRANSMEMBRANE PROTEIN
Esterase LipC
Diacyglycerol O-acyltransferase (EC 2.3.1.20)
Enoyl-CoA hydratase (EC 4.2.1.17)
Aldehyde dehydrogenase (EC 1.2.1.3)
POSSIBLE METHYLTRANSFERASE (METHYLASE)
Glycosyltransferase (EC 2.4.1.-)
Possible membrane protein
PROBABLE CONSERVED MEMBRANE PROTEIN
Lysophospholipid acyltransferase
Cell division protein DivIC (FtsB), stabilizes FtsL against RasP cleavage
FIG00821454: hypothetical protein
Phosphotriesterase homology protein
Acyl-CoA dehydrogenase (EC 1.3.99.3)
Transcriptional regulator, TetR family
Ribonucleotide-diphosphate reductase subunit beta (EC 1.17.4.1)
Succinate-semialdehyde dehydrogenase [NAD] (EC 1.2.1.24); Succinate-semialdehyde dehydrogenase [NADP+] (EC 1.2.1.16)
Possible membrane protein
PROBABLE CONSERVED TRANSMEMBRANE PROTEIN
SMALL SECRETED PROTEIN
Beta-hexosaminidase (EC 3.2.1.52)
Transcriptional regulator, TetR family
FIG00821638: hypothetical protein
FIG00823838: hypothetical protein
Acyl dehydratase
3-oxoacyl-[acyl-carrier protein] reductase (EC 1.1.1.100)
3-ketoacyl-CoA thiolase (EC 2.3.1.16) @ Acetyl-CoA acetyltransferase (EC 2.3.1.9)
PROBABLE ACYL-COA DEHYDROGENASE FADE5( EC:1.3.99.- )
Nitrilotriacetate monooxygenase component B (EC 1.14.13.-)
Succinate dehydrogenase iron-sulfur protein (EC 1.3.99.1)
Possible membrane protein
Succinate dehydrogenase flavoprotein subunit (EC 1.3.99.1)
putative succinate dehydrogenase [membrane anchor subunit] (succinic dehydrogenase)
FIG00820825: hypothetical protein
Heat shock protein hsp
Nitrite reductase [NAD(P)H] large subunit (EC 1.7.1.4)
Nitrite reductase [NAD(P)H] small subunit (EC 1.7.1.4)
Adenosylcobinamide-phosphate guanylyltransferase (EC 2.7.7.62)
Cobyric acid synthase
Predicted cobalt transporter in Mycobacteria
FIG00825710: hypothetical protein
Sirohydrochlorin ferrochelatase (EC 4.99.1.4)
Bifunctional uroporphyrinogen-III synthetase/response regulator domain protein
Nitrate/nitrite transporter
Aminoglycoside 2'-N-acetyltransferase AAC (AAC(2')-IC)
Allophanate hydrolase 2 subunit 2 (EC 3.5.1.54)
Allophanate hydrolase 2 subunit 1 (EC 3.5.1.54)
ABC transporter, periplasmic iron-transport lipoprotein
Similar to 5-oxoprolinase (EC 3.5.2.9) and Methylhydantoinases A, B (EC 3.5.2.14), contradiction in experimental data (see Annotation)
Nitrate/nitrite transporter
FIG00820728: hypothetical protein
ATP-dependent DNA ligase (EC 6.5.1.1)
Long-chain-fatty-acid--CoA ligase (EC 6.2.1.3)
FadE6
FIG00820646: hypothetical protein
Transcriptional regulator, TetR family
Transcriptional regulator, TetR family
FIG00820338: hypothetical protein
FIG00820219: hypothetical protein
FIG00820304: hypothetical protein
PE-PGRS FAMILY PROTEIN
PE-PGRS FAMILY PROTEIN
PPE family protein
O-Methyltransferase
AAA family ATPase, ESX-1 secretion system component Rv3868
Type VII secretion protein EccB
Type VII secretion protein EccCa
PE family protein
PPE family protein
PE family protein
10 kDa antigen CFP7
RD1 region associated protein Rv3866
ESX-3 secretion system protein EccD3
Type VII secretion-associated serine protease mycosin MycP3
FIG00821889: hypothetical protein
ESX-3 secretion system protein EccE3
Sulfotransferase
Trans-aconitate 2-methyltransferase (EC 2.1.1.144)
Choline-sulfatase (EC 3.1.6.6)
PE-PGRS family protein
Programmed cell death antitoxin YdcD
Programmed cell death toxin YdcE
FIG00821978: hypothetical protein
FIG036853: hypothetical protein
TetR/ACRR family transcriptional regulator
"Oxidoreductase, short-chain dehydrogenase/reductase family"
PPE family protein
PPE family protein
FIG00820335: hypothetical protein
Cobalamin biosynthesis protein BluB @ 5,6-dimethylbenzimidazole synthase, flavin destructase family
Possible membrane protein
FIG019540: hypothetical protein
Bile acid 7-alpha dehydratase BaiE (EC 4.2.1.106)
FIG00823053: hypothetical protein
Proline and threonine rich protein
FIG00822480: hypothetical protein
Cell division protein DivIC (FtsB), stabilizes FtsL against RasP cleavage
"Possible beta-1,3-glucanase"
Muconolactone isomerase (EC 5.3.3.4)
Glycerophosphoryl diester phosphodiesterase (EC 3.1.4.46)
Possible membrane protein
Pyrrolidone-carboxylate peptidase (EC 3.4.19.3)
Possible conserved exported protein
Deoxycytidine triphosphate deaminase (EC 3.5.4.30) (dUMP-forming)
FIG030768: hypothetical protein
UDP-glucose dehydrogenase (EC 1.1.1.22)
Transcriptional regulator, ArsR family
Methyltransferase (EC 2.1.1.-)
Cytochrome P450 135A1
Methylated-DNA--protein-cysteine methyltransferase (EC 2.1.1.63)
FIG034077: hypothetical protein
HTH-type transcriptional regulator BetI
Transcriptional regulator, TetR family
Oxidoreductase (flavoprotein)
FIG00820643: hypothetical protein
FIG00820524: hypothetical protein
Glucose-1-phosphate thymidylyltransferase (EC 2.7.7.24)
PE family protein
13E12 repeat family protein
aspartate aminotransferase AspC
Iron-sulphur-binding reductase
POSSIBLE TRANSCRIPTIONAL REGULATORY PROTEIN
FIG00820657: hypothetical protein
Isoniazid inductible protein IniB
Isoniazid inductible protein IniA
Isoniazid inductible protein IniC
Lipoprotein LpqJ
hypothetical protein
CTP:molybdopterin cytidylyltransferase
L-asparagine permease
hypothetical protein
FIG047027: hypothetical protein
FIG00821445: hypothetical protein
FIG046367: hypothetical protein
FIG00820329: hypothetical protein
Chaperone protein DnaK
Heat shock protein GrpE
Chaperone protein DnaJ
HspR, transcriptional repressor of DnaK operon
PPE family protein
PPE family protein
FIG00822066: hypothetical protein
Adenylosuccinate synthetase (EC 6.3.4.4)
FIG00820475: hypothetical protein
Possible membrane protein
hypothetical protein
PROBABLE CONSERVED MEMBRANE PROTEIN
Mg/Co/Ni transporter MgtE / CBS domain
Fructose-bisphosphate aldolase class II (EC 4.1.2.13)
fructose-bisphosphate aldolase family protein
DedA protein
FIG027960: hypothetical protein
FIG00824223: hypothetical protein
Carbon monoxide oxidation accessory protein CoxE
Carbon monoxide oxidation accessory protein CoxG
Carbon monoxide oxidation accessory protein CoxD
Uncharacterized MobA-related protein
Aerobic carbon monoxide dehydrogenase molybdenum cofactor insertion protein CoxF
Carbon monoxide dehydrogenase form I, large chain( EC:1.2.99.2 )
Carbon monoxide dehydrogenase small chain (EC 1.2.99.2)
Carbon monoxide dehydrogenase medium chain (EC 1.2.99.2)
CO dehydrogenases maturation factor, CoxF family
Transcription regulator in CO-DH cluster
PE_PGRS family protein
Preprotein translocase subunit SecE2
probable RNA methyltransferase
hypothetical protein Rv0381c
Orotate phosphoribosyltransferase (EC 2.4.2.10)
Possible membrane protein
ClpB protein
Flavohemoprotein (Hemoglobin-like protein) (Flavohemoglobin) (Nitric oxide dioxygenase) (EC 1.14.12.17)
Adenylyl cyclase class-3/4/guanylyl cyclase / Disease resistance domain-containing protein / Tetratricopeptide repeat-containing protein / Transcriptional regulator, LuxR family
PPE family protein
PPE family protein
FIG00822289: hypothetical protein
Phosphoribosylglycinamide formyltransferase 2 (EC 2.1.2.-)
Rhodanese-related sulfurtransferase
NADH dehydrogenase (EC 1.6.99.3)
O-acetylhomoserine sulfhydrylase (EC 2.5.1.49)
CONSERVED 13E12 REPEAT FAMILY PROTEIN
13E12 repeat family protein
Possible membrane protein
FIG00820904: hypothetical protein
FIG00821159: hypothetical protein
13E12 repeat family protein
Possible membrane protein
D-alanyl-D-alanine carboxypeptidase (EC 3.4.16.4)
Glutaryl-CoA dehydrogenase (EC 1.3.99.7)
Possible membrane protein
Transmembrane transport protein MmpL1
membrane protein, MmpS family
Long-chain-fatty-acid--CoA ligase (EC 6.2.1.3)
Malonyl CoA-acyl carrier protein transacylase (EC 2.3.1.39)
F420-dependent glucose-6-phosphate dehydrogenase
Phosphate acetyltransferase (EC 2.3.1.8)
Acetate kinase (EC 2.7.2.1)
serine/threonine protein kinase
"Glutamine ABC transporter, periplasmic glutamine-binding protein (TC 3.A.1.3.2)"
Possible membrane protein
Thiamin-phosphate pyrophosphorylase (EC 2.5.1.3)
"Possible mutator protein MutT3 (7,8-dihydro-8-oxoguanine-triphosphatase) "
Glycine oxidase ThiO (EC 1.4.3.19)
sulfur carrier protein ThiS
Thiazole biosynthesis protein ThiG
FIG00822290: hypothetical protein
Aminopeptidase Y (Arg, Lys, Leu preference) (EC 3.4.11.15)
Possible membrane protein
Lipoprotein peptidase LpqM
FIG022825: hypothetical protein
Phosphomethylpyrimidine kinase (EC 2.7.4.7)
Thiamin biosynthesis protein ThiC
FIG00821936: hypothetical protein
Metal cation transporting P-type ATPase CtpH
Possible membrane protein
Exodeoxyribonuclease III (EC 3.1.11.2)
Histone acetyltransferase HPA2 and related acetyltransferases
Peptide deformylase (EC 3.5.1.88)
FIG00822394: hypothetical protein
Tuberculin related peptide
Superoxide dismutase [Cu-Zn] precursor (EC 1.15.1.1)
Carboxylate-amine ligase
Uncharacterized protein, similar to the N-terminal domain of Lon protease
Cell division protein FtsH (EC 3.4.24.-)
CDP-diacylglycerol--serine O-phosphatidyltransferase (EC 2.7.8.8)
Phosphatidylserine decarboxylase (EC 4.1.1.65)
Molybdopterin biosynthesis protein MoeA
probable oxidoreductase/Short-chain dehydrogenase
Heat shock protein 60 family chaperone GroEL
FIG00825576: hypothetical protein
PPE family protein
FIG00820451: hypothetical protein
FIG111991: hypothetical protein
alternative RNA polymerase sigma factor SigK
FIG005069: Hypothetical protein
Cyclopropane-fatty-acyl-phospholipid synthase (EC 2.1.1.79), plant type
FIG001571: Hypothetical protein
COG2907: Amine oxidase, flavin-containing
Transmembrane transport protein MmpL4
membrane protein, MmpS family
Transcriptional regulator, TetR family
PPE family protein
FIG00820218: hypothetical protein
FIG00821186: hypothetical protein
Possible membrane protein
Enoyl-CoA hydratase (EC 4.2.1.17)
PROBABLE PEPTIDASE( EC:3.4.- )
Aldehyde dehydrogenase (EC 1.2.1.3)
FIG00821442: hypothetical protein
Possible membrane protein
Possible membrane protein
Dihydrolipoamide dehydrogenase (EC 1.8.1.4)
Possible membrane protein
FIG00821074: hypothetical protein
"Transcriptional regulator, XRE family"
Acyl-ACP thioesterase
Isocitrate lyase (EC 4.1.3.1) / Methylisocitrate lyase (EC 4.1.3.30)
3-hydroxybutyryl-CoA dehydrogenase (EC 1.1.1.157); 3-hydroxyacyl-CoA dehydrogenase (EC 1.1.1.35)
POSSIBLE MYCOLIC ACID SYNTHASE UMAA1
Mycolic acid synthase (PcaA/UmaA2) (Cyclopropane Synthase)
FIG00823681: hypothetical protein
FIG00820166: hypothetical protein
"Transcriptional regulator, TetR family"
Possible membrane protein
"Transcriptional regulator, XRE family"
Iron-regulated heparin binding hemagglutinin HbhA (Adhesin)
FIG00820770: hypothetical membrane protein
POSSIBLE CONSERVED SECRETED PROTEIN
Deoxyribose-phosphate aldolase (EC 4.1.2.4)
Possible membrane protein
Carbon-nitrogen hydrolase
Carbon-nitrogen hydrolase
FIG00996480: hypothetical protein
UDP-N-acetylenolpyruvoylglucosamine reductase (EC 1.1.1.158)
Serine 3-dehydrogenase
Possible lipoprotein LprQ
Transcriptional regulatory protein
Glycosyltransferase MshA involved in mycothiol biosynthesis (EC 2.4.1.-)
Uncharacterized protein Rv0487/MT0505 clustered with mycothiol biosynthesis gene
"Transporter, LysE family"
Phosphoglycerate mutase (EC 5.4.2.1)
Phosphate regulon sensor protein PhoR (SphS) (EC 2.7.13.3); Sensor-like histidine kinase senX3 (EC 2.7.13.3)
GMC-type oxidoreductase
Phosphate regulon transcriptional regulatory protein PhoB (SphR); Sensory transduction protein regX3
FIG00823091: hypothetical protein
FIG00824158: hypothetical protein
Lactate-responsive regulator LldR in Enterobacteria, GntR family
FIG00820527: hypothetical protein
Exopolyphosphatase (EC 3.6.1.11)
Possible membrane protein
"AP endonuclease, family protein 2"
TesB-like acyl-CoA thioesterase 3
Pyrroline-5-carboxylate reductase (EC 1.5.1.2)
"DNA binding domain protein, excisionase family"
UDP-glucose 4-epimerase (EC 5.1.3.2)
Phospholipid/glycerol acyltransferase
Cyclopropane-fatty-acyl-phospholipid synthase 2, CmaA2 (EC 2.1.1.79)
(3R)-hydroxyacyl-ACP dehydratase subunit HadA
Phosphoserine phosphatase (EC 3.1.3.3)
membrane protein, MmpS family
Putative membrane protein
FIG00822170: hypothetical protein
Glutamyl-tRNA reductase (EC 1.2.1.70)
Porphobilinogen deaminase (EC 2.5.1.61)
Uroporphyrinogen-III methyltransferase (EC 2.1.1.107) / Uroporphyrinogen-III synthase (EC 4.2.1.75)
Porphobilinogen synthase (EC 4.2.1.24)
Transmembrane transport protein MmpL2
Possible membrane protein
Anti-sigma F factor antagonist (spoIIAA-2); Anti-sigma B factor antagonist RsbV
13E12 repeat family protein
Membrane acyltransferase
Possible membrane protein
Possible membrane protein
Similar to methyltransferase domain of sarcosine-dimethylglycine methyltransferase
POSSIBLE METHYLTRANSFERASE/METHYLASE (FRAGMENT)
FIG00820204: hypothetical protein
Aromatic amino acid transport protein AroP
Glutamate-1-semialdehyde aminotransferase (EC 5.4.3.8)
Hypothetical, related to broad specificity phosphatases COG0406
Thiol:disulfide oxidoreductase related to ResA
Cytochrome c-type biogenesis protein CcdA (DsbD analog)
Ccs1/ResB-related putative cytochrome C-type biogenesis protein
Cytochrome c-type biogenesis protein CcsA/ResC
FIG00822430: hypothetical protein
RD1 region associated protein Rv3876
Possible membrane protein
PE-PGRS family protein
1,4-dihydroxy-2-naphthoate octaprenyltransferase (EC 2.5.1.74)
5'-methylthioadenosine phosphorylase (EC 2.4.2.28)
UDP-glucose 4-epimerase (EC 5.1.3.2)
Possible membrane protein
Possible membrane protein
PROBABLE DOLICHYL-PHOSPHATE SUGAR SYNTHASE (DOLICHOL-PHOSPHATE SUGAR SYNTHETASE) (DOLICHOL-PHOSPHATE SUGAR TRANSFERASE) (SUGAR PHOSPHORYLDOLICHOL SYNTHASE)( EC:2.4.1.- )
FIG00821404: hypothetical protein
Putative ESX-1 secretion system component Rv3877
O-succinylbenzoic acid--CoA ligase (EC 6.2.1.26)
FIG00995255: hypothetical protein
Possible membrane protein
Probable low-affinity inorganic phosphate transporter
FIG020377: hypothetical protein
"Oxidoreductase, short-chain dehydrogenase/reductase family"
Naphthoate synthase (EC 4.1.3.36)
Toxin 1, PIN domain
Antitoxin 1a
FIG00821203: hypothetical protein
Long-chain-fatty-acid--CoA ligase (EC 6.2.1.3)
Amidohydrolase family protein
O-succinylbenzoate synthase (EC 4.2.1.113)
2-succinyl-6-hydroxy-2,4-cyclohexadiene-1-carboxylate synthase (EC 4.2.99.20)
2-succinyl-5-enolpyruvyl-6-hydroxy-3-cyclohexene-1-carboxylic-acid synthase (EC 2.2.1.9)
Possible membrane protein
Glycosyltransferase
ubiquinone/menaquinone biosynthesis methyltransferase
POSSIBLE CONSERVED SECRETED PROTEIN
Possible benzoquinone methyltransferase
Possible oxidoreductase (EC 1.-.-.-)
Octaprenyl diphosphate synthase (EC 2.5.1.90) / Dimethylallyltransferase (EC 2.5.1.1) / (2E,6E)-farnesyl diphosphate synthase (EC 2.5.1.10) / Geranylgeranyl diphosphate synthase (EC 2.5.1.29)
Probable protease htpX homolog (EC 3.4.24.-)
Glycerol-3-phosphate dehydrogenase [NAD(P)+] (EC 1.1.1.94)
Cyclohexanone monooxygenase (EC 1.14.13.22)
FIG001943: hypothetical protein YajQ
O-methyltransferase
Cytochrome P450 135B1
FIG00820469: hypothetical protein
Ribonucleotide reductase of class II (coenzyme B12-dependent) (EC 1.17.4.1)
Phosphoribosyl transferase domain protein
FIG00822603: hypothetical protein
FIG00820669: hypothetical protein
Nicotinate phosphoribosyltransferase (EC 2.4.2.11)
Capsule biosynthesis protein CapA
Oxidoreductase
Transcriptional regulator, ArsR family
27 kDa antigen Cfp30B
PE-PGRS FAMILY PROTEIN
FIG00825218: hypothetical protein
FIG030357: hypothetical protein
FIG00820371: hypothetical protein
FIG00821513: hypothetical protein
Lipoprotein LpqN
Alpha-1,2-mannosidase
Possible membrane protein
Transcriptional regulator, GntR family
Conserved hypothetical integral membrane protein YrbE1A
Conserved hypothetical integral membrane protein YrbE1B
MCE-family protein Mce1A
MCE-family protein Mce1B
MCE-family protein Mce1B
MCE-family protein Mce1C
MCE-family protein Mce1D
MCE-family lipoprotein LprK (MCE-family lipoprotein Mce1e)
MCE-family protein Mce1F
FIG00822047: hypothetical protein
FIG044579: hypothetical protein
ATPase
Toxin 1, PIN domain
FIG00822992: hypothetical protein
FIG00820380: hypothetical protein
PROBABLE TWO COMPONENT SENSOR KINASE [SECOND PART]
Integral membrane sensor signal transduction histidine kinase
Two component DNA binding Transcriptional regulatory protein TcrA
POSSIBLE EXPORTED PROTEIN
PROBABLE CONSERVED LIPOPROTEIN LPQO
Resolvase
Transposase
FIG00822227: hypothetical protein
FIG036639: hypothetical protein
FIG00821655: hypothetical protein
FIG00821340: hypothetical protein
FIG00822720: hypothetical protein
FIG00821968: hypothetical protein
hypothetical protein
FIG00820918: hypothetical protein
hypothetical protein
Possible membrane protein
Possible membrane protein
FIG00820212: hypothetical protein
FIG037359: hypothetical protein
Galactose-1-phosphate uridylyltransferase (EC 2.7.7.10)
Galactose-1-phosphate uridylyltransferase (EC 2.7.7.10)
Galactokinase (EC 2.7.1.6)
Possible membrane protein
Possible membrane protein
FIG00821357: hypothetical protein
FIG00825799: hypothetical protein
Possible membrane protein
FIG00822638: hypothetical protein
FIG00821685: hypothetical protein
FIG00822946: hypothetical protein
Exodeoxyribonuclease V alpha chain (EC 3.1.11.5)
Exodeoxyribonuclease V beta chain (EC 3.1.11.5)
Exodeoxyribonuclease V gamma chain (EC 3.1.11.5)
Enoyl-CoA hydratase
Possible membrane protein
FIG00822416: hypothetical protein
FIG00822280: hypothetical protein
LSU ribosomal protein L33p @ LSU ribosomal protein L33p, zinc-dependent
FIG00995223: hypothetical protein
(3R)-hydroxyacyl-ACP dehydratase subunit HadB
FIG00820537: hypothetical protein
Preprotein translocase subunit SecE (TC 3.A.5.1.1)
Transcription antitermination protein NusG
LSU ribosomal protein L11p (L12e)
LSU ribosomal protein L1p (L10Ae)
Cyclopropane-fatty-acyl-phospholipid synthase (EC 2.1.1.79)
Cyclopropane-fatty-acyl-phospholipid synthase (EC 2.1.1.79)
Cyclopropane-fatty-acyl-phospholipid synthase (EC 2.1.1.79)
Methoxy mycolic acid synthase 1 MmaA1 (EC 2.1.1.-)
Carboxyl esterase
Ubiquinone biosynthesis monooxygenase UbiB
Alpha-mannosidase (EC 3.2.1.24)
POSSIBLE MALONYL COA-ACYL CARRIER PROTEIN TRANSACYLASE FABD2 (MCT) (EC 2.3.1.39)
Sugar kinase
LSU ribosomal protein L10p (P0)
Transcriptional regulator, TetR family
LSU ribosomal protein L7/L12 (P1/P2)
"Lignostilbene-alpha,beta-dioxygenase and related enzymes"
Methionine ABC transporter ATP-binding protein
hypothetical protein
FIG00820147: hypothetical protein
FIG00821248: hypothetical protein
Possible membrane protein
Death on curing protein, Doc toxin
Prevent host death protein, Phd antitoxin
FIG00822666: hypothetical protein
"DNA-binding protein, CopG family"
Arylsulfatase (EC 3.1.6.1)
FIG00821129: hypothetical protein
hypothetical protein
DNA-directed RNA polymerase beta subunit (EC 2.7.7.6)
DNA-directed RNA polymerase beta' subunit (EC 2.7.7.6)
Alkaline ceramidase
Endonuclease IV (EC 3.1.21.2)
Lipoprotein LpqP
Acyl-CoA dehydrogenase (EC 1.3.99.3)
Enoyl-CoA hydratase
Phenylacetic acid degradation operon negative regulatory protein PaaX
Enoyl-CoA hydratase (EC 4.2.1.17)
Transmembrane transport protein MmpL5
membrane protein, MmpS family
FIG00822074: hypothetical protein
Cell division protein DivIC (FtsB), stabilizes FtsL against RasP cleavage
Possible membrane protein
FIG00820507: hypothetical protein
Transcriptional regulator, TetR family
SSU ribosomal protein S12p (S23e)
SSU ribosomal protein S7p (S5e)
Translation elongation factor G
Translation elongation factor Tu
FIG025093: Probable membrane protein
3-oxoacyl-[acyl-carrier protein] reductase (EC 1.1.1.100)
FIG00822343: hypothetical protein
Ferredoxin reductase
FIG00821437: hypothetical protein
Mycofactocin system transcriptional regulator
Mycofactocin precursor
Mycofactocin system small protein
Mycofactocin radical SAM maturase
Mycofactocin system heme/flavin dehydrogenase
Cyclic amid hydrolase in mycofactocin cluster
Mycofactocin system glycosyltransferase
Dehydrogenase in mycofactocin cluster
FIG055611: hypothetical protein
FIG00820963: hypothetical protein
SSU ribosomal protein S10p (S20e)
LSU ribosomal protein L3p (L3e)
LSU ribosomal protein L4p (L1e)
LSU ribosomal protein L23p (L23Ae)
LSU ribosomal protein L2p (L8e)
SSU ribosomal protein S19p (S15e)
LSU ribosomal protein L22p (L17e)
SSU ribosomal protein S3p (S3e)
LSU ribosomal protein L16p (L10e)
LSU ribosomal protein L29p (L35e)
SSU ribosomal protein S17p (S11e)
Arylsulfatase (EC 3.1.6.1)
Sulfatase modifying factor 1 precursor (C-alpha-formyglycine- generating enzyme 1)
Possible membrane protein
LSU ribosomal protein L14p (L23e)
LSU ribosomal protein L24p (L26e)
LSU ribosomal protein L5p (L11e)
SSU ribosomal protein S14p (S29e) @ SSU ribosomal protein S14p (S29e), zinc-dependent
SSU ribosomal protein S8p (S15Ae)
LSU ribosomal protein L6p (L9e)
LSU ribosomal protein L18p (L5e)
SSU ribosomal protein S5p (S2e)
LSU ribosomal protein L30p (L7e)
LSU ribosomal protein L15p (L27Ae)
Possible protease IV SppA (endopeptidase IV) (signal peptide peptidase)
FIG00819993: hypothetical protein
FIG00824343: hypothetical protein
L-fuculose phosphate aldolase (EC 4.1.2.17)
D-3-phosphoglycerate dehydrogenase (EC 1.1.1.95)
Putative xylulose kinase (EC 2.7.1.17)
FIG00820922: hypothetical protein
FIG00819993: hypothetical protein
Preprotein translocase secY subunit (TC 3.A.5.1.1)
Adenylate kinase (EC 2.7.4.3)
Methionine aminopeptidase (EC 3.4.11.18)
RNA polymerase sigma-70 factor
Possible membrane protein
COG0028: Thiamine pyrophosphate-requiring enzymes
Transcriptional regulator, MarR family
FIG00828360: hypothetical protein
FIG00822571: hypothetical protein
FIG00822485: hypothetical protein
FIG00821514: hypothetical protein
Mobile element protein
PE-PGRS FAMILY PROTEIN
FIG00821670: hypothetical protein
POSSIBLE TRANSCRIPTIONAL REGULATORY PROTEIN
PE-PGRS virulence associated protein
PE-PGRS FAMILY PROTEIN
FIG00820737: hypothetical protein
FIG00820914: hypothetical protein
FIG00823268: hypothetical protein
3-hydroxyisobutyrate dehydrogenase (EC 1.1.1.31)
PROBABLE ACYL-COA DEHYDROGENASE FADE9( EC:1.3.99.- )
Methylmalonate-semialdehyde dehydrogenase (EC 1.2.1.27)
PE-PGRS FAMILY PROTEIN
PPE family protein
PUTATIVE TRANSPOSASE (FRAGMENT)
FIG00820010: hypothetical protein
DNA-binding response regulator
HIT family protein
PhoR
steroid isomerase, putative
Alcohol dehydrogenase (EC 1.1.1.1)
FIG00994119: hypothetical protein
Ferredoxin
Cytochrome P450 51
oxidoreductase, short-chain dehydrogenase/reductase family
putative cytochrome P450 hydroxylase
Transcriptional regulator, TetR family
Aldehyde dehydrogenase (EC 1.2.1.3)
3-oxoacyl-[acyl-carrier protein] reductase (EC 1.1.1.100)
PROBABLE DEHYDROGENASE/REDUCTASE( EC:1.1.1.- )
4-carboxymuconolactone decarboxylase (EC 4.1.1.44)
Gamma-glutamyltranspeptidase (EC 2.3.2.2)
Phosphoribosylamine--glycine ligase (EC 6.3.4.13)
Gamma-glutamyltranspeptidase (EC 2.3.2.2)
FIG00820278: hypothetical protein
Transcriptional regulator, TetR family
Adenylosuccinate lyase (EC 4.3.2.2)
POSSIBLE CONSERVED TRANSMEMBRANE PROTEIN
Cytochrome P450 126A3
Phosphoribosylaminoimidazole-succinocarboxamide synthase (EC 6.3.2.6)
Protease II (EC 3.4.21.83)
FIG00821840: hypothetical protein
Protease II (EC 3.4.21.83)
Inner membrane component of tripartite multidrug resistance system
FIG00998196: hypothetical protein
Fumarate/succinate/L-aspartate dehydrogenases
FIG00998332: hypothetical protein
FIG00820729: hypothetical protein
Phosphoribosylformylglycinamidine synthase, PurS subunit (EC 6.3.5.3)
Phosphoribosylformylglycinamidine synthase, glutamine amidotransferase subunit (EC 6.3.5.3)
FIG00820357: hypothetical protein
Transglutaminase-like enzymes, putative cysteine proteases
Coenzyme F420-dependent N5,N10-methylene tetrahydromethanopterin reductase and related flavin-dependent oxidoreductases
PF00070 family, FAD-dependent NAD(P)-disulphide oxidoreductase
FIG00823434: hypothetical protein
PF00070 family, FAD-dependent NAD(P)-disulphide oxidoreductase
Mobile element protein
Mobile element protein
Encapsulating protein for a DyP-type peroxidase or ferritin-like protein oligomers
Mobile element protein
Predicted dye-decolorizing peroxidase (DyP), encapsulated subgroup
Aspartyl aminopeptidase
FIG00821487: hypothetical protein
glyoxalase family protein superfamily
Phosphoribosylformylglycinamidine synthase, synthetase subunit (EC 6.3.5.3)
3',5'-cyclic-nucleotide phosphodiesterase (EC 3.1.4.17)
probable UDP-glucose-4-epimerase
hypothetical protein
Amidophosphoribosyltransferase (EC 2.4.2.14)
Phosphoribosylformylglycinamidine cyclo-ligase (EC 6.3.3.1)
FIG00821405: hypothetical protein
Folate-dependent protein for Fe/S cluster synthesis/repair in oxidative stress
Aminodeoxychorismate lyase (EC 4.1.3.38)
DUF1794
hypothetical protein
Thiosulfate sulfurtransferase, rhodanese (EC 2.8.1.1)
Thioredoxin
FIG00821015: hypothetical protein
GlnR-family transcriptional regulator
Acetyl-CoA:Cys-GlcN-Ins acetyltransferase, mycothiol synthase MshD
Phosphate transport ATP-binding protein PstB (TC 3.A.1.7.1)
Phosphate transport system regulatory protein PhoU
Cell envelope-associated transcriptional attenuator LytR-CpsA-Psr, subfamily A1 (as in PMID19099556)
tRNA dihydrouridine synthase B (EC 1.-.-.-)
Fatty acid desaturase occurring in virulence cluster
Transcriptional regulator, TetR family
FIG00820092: hypothetical protein
transcriptional regulator, ArsR family
Deaminase
Mobile element protein
O-Methyltransferase involved in polyketide biosynthesis
FIG00821728: hypothetical protein
PE_PGRS family protein
hypothetical protein
FIG00823878: hypothetical protein
PE_PGRS
POSSIBLE LIPOPROTEIN LPQQ
FIG00820906: hypothetical protein
COG4861: Uncharacterized protein conserved in bacteria
FIG00822787: hypothetical protein
FIG00821659: hypothetical protein
D-alanyl-D-alanine dipeptidase
Methyltransferase (EC 2.1.1.-)
Proline iminopeptidase (EC 3.4.11.5)
PROBABLE CONSERVED TRANSMEMBRANE PROTEIN
PROBABLE CONSERVED TRANSMEMBRANE PROTEIN
PROBABLE DEHYDROGENASE
DNA-binding response regulator, LuxR family
POSSIBLE TWO COMPONENT SENSOR KINASE
Multicopper oxidase
PROBABLE LIPOPROTEIN LPQS
putative cysteine synthase A CysK2
PROBABLE CONSERVED INTEGRAL MEMBRANE TRANSPORT PROTEIN
short chain dehydrogenase
PUTATIVE TRANSPOSASE (FRAGMENT)
FIG00826747: hypothetical protein
POSSIBLE FATTY-ACID-COA LIGASE FADD16 (FATTY-ACID-COA SYNTHETASE) (FATTY-ACID-COA SYNTHASE)
Pyruvate decarboxylase (EC 4.1.1.1); Alpha-keto-acid decarboxylase (EC 4.1.1.-)
FIG00823411: hypothetical protein
Alpha-methylacyl-CoA racemase (EC 5.1.99.4)
FIG00822577: hypothetical protein
putative aminotransferase
FIG00822577: hypothetical protein
3-ketoacyl-CoA thiolase [isoleucine degradation] (EC 2.3.1.16)
Enoyl-CoA hydratase [isoleucine degradation] (EC 4.2.1.17) / 3-hydroxyacyl-CoA dehydrogenase (EC 1.1.1.35) / 3-hydroxybutyryl-CoA epimerase (EC 5.1.2.3)
DNA repair helicase
hypothetical protein
probable DNA-binding protein
FIG057355: hypothetical protein
Molybdenum cofactor biosynthesis protein MoaC
Molybdenum cofactor biosynthesis protein MoaB
Molybdenum cofactor biosynthesis protein MoaE
FIG00820555: hypothetical protein
Molybdenum cofactor biosynthesis protein MoaD
Molybdenum cofactor biosynthesis protein MoaA
FIG020413: transmembrane protein
Cold shock protein CspC
PE-PGRS virulence associated protein
FadE10
FIG00822946: hypothetical protein
POSSIBLE CONSERVED EXPORTED PROTEIN
possible membrane protein
hypothetical protein
PPE family protein
POSSIBLE CONSERVED TRANSMEMBRANE PROTEIN
FIG00824650: hypothetical protein
Transcriptional regulator, MarR family
putative rRNA methylase
FIG00996668: hypothetical protein
PROBABLE TRANSMEMBRANE PROTEIN
Phosphoserine aminotransferase (EC 2.6.1.52)
possible transmembrane protein
phnB protein, putative
Ferredoxin / Ferredoxin--NADP(+) reductase, actinobacterial (eukaryote-like) type (EC 1.18.1.2)
PROBABLE EXPORTED PROTEIN
Citrate synthase (si) (EC 2.3.3.1)
Disease resistance domain-containing protein / Transcriptional regulator, LuxR family
Adenylyl cyclase class-3/4/guanylyl cyclase
O-Methyltransferase involved in polyketide biosynthesis
Cyclohexanone monooxygenase (EC 1.14.13.22)
Disease resistance domain-containing protein
Wax ester synthase/acyl-CoA:diacylglycerol acyltransferase
Citrate synthase (si) (EC 2.3.3.1)
Beta-carotene ketolase (EC 1.14.-.-)
FIG00821893: hypothetical protein
Outer membrane protein
POSSIBLE MEMBRANE PROTEIN
POSSIBLE CONSERVED EXPORTED OR MEMBRANE PROTEIN
Sensor-type histidine kinase prrB (EC 2.7.13.3)
DNA-binding response regulator
Acetyl-coenzyme A carboxyl transferase alpha chain (EC 6.4.1.2) / Acetyl-coenzyme A carboxyl transferase beta chain (EC 6.4.1.2)
Enoyl-CoA hydratase (EC 4.2.1.17)
Outer membrane protein romA
Beta-lactamase (EC 3.5.2.6)
Cation-transporting ATPase, E1-E2 family
FIG00820576: hypothetical protein
FIG00821394: hypothetical protein
FIG00820677: hypothetical protein
Putative hydroxylase
PROBABLE CONSERVED TRANSMEMBRANE PROTEIN
FIG00823217: hypothetical protein
Lignostilbene-alpha,beta-dioxygenase and related enzymes
3-ketoacyl-CoA thiolase (EC 2.3.1.16)
PPE family protein
PE family protein
High-affinity choline uptake protein BetT
FIG00821313: hypothetical protein
FIG032766: hypothetical protein
FIG001353: Acetyltransferase
Probable transposase for the insertion element IS2606
POSSIBLE RESOLVASE
Transposase
FIG00823130: hypothetical protein
Manganese transport protein MntH
BRAMP
FIG00820002: hypothetical protein
7-alpha-hydroxysteroid dehydrogenase (EC 1.1.1.159)
Phosphate ABC transporter, periplasmic phosphate-binding protein PstS (TC 3.A.1.7.1)
Phosphate transport system permease protein PstC (TC 3.A.1.7.1)
Serine/threonine-protein kinase pknD (EC 2.7.11.1)
Phosphate transport system permease protein PstA (TC 3.A.1.7.1)
Phosphate ABC transporter, periplasmic phosphate-binding protein PstS (TC 3.A.1.7.1)
Phosphate transport ATP-binding protein PstB (TC 3.A.1.7.1)
Phosphate ABC transporter, periplasmic phosphate-binding protein PstS (TC 3.A.1.7.1)
Phosphate transport system permease protein PstC (TC 3.A.1.7.1)
Ku domain protein
Phosphate transport system permease protein PstA (TC 3.A.1.7.1)
ATP-dependent DNA ligase (EC 6.5.1.1) clustered with Ku protein, LigD
hypothetical protein
Hydride transferase 1 (Fragment)
FIG00823384: hypothetical protein
Cyclohexanone monooxygenase (EC 1.14.13.22)
Formamidopyrimidine-DNA glycosylase (EC 3.2.2.23)
Oxidoreductase, short-chain dehydrogenase/reductase family (EC 1.1.1.-)
Glucose-6-phosphate isomerase (EC 5.3.1.9)
FIG00820067: hypothetical protein
FIG00820095: hypothetical protein
Chorismate mutase I (EC 5.4.99.5)
ATP-dependent DNA helicase UvrD/PcrA
Phage peptidoglycan binding endopeptidase
Succinyl-CoA ligase [ADP-forming] beta chain (EC 6.2.1.5)
Succinyl-CoA ligase [ADP-forming] alpha chain (EC 6.2.1.5)
Hydride transferase 1 (Fragment)
antigen 34 kDa
PROBABLE CONSERVED INTEGRAL MEMBRANE PROTEIN
Phosphoribosylglycinamide formyltransferase (EC 2.1.2.2)
IMP cyclohydrolase (EC 3.5.4.10) / Phosphoribosylaminoimidazolecarboxamide formyltransferase (EC 2.1.2.3)
Magnesium chelatase, subunit ChlI (EC 6.6.1.1)
FIG019045: long form Mg-chelase associated protein with vWA domain
Antitoxin 1
Toxin 1, PIN domain
PROBABLE INTEGRAL MEMBRANE PROTEIN
lipoprotein, putative
Putative secreted protein
FIG00821697: hypothetical protein
FIG00820456: hypothetical protein
FIG00821093: hypothetical protein
FIG00821819: hypothetical protein
FIG00822349: hypothetical protein
Lead, cadmium, zinc and mercury transporting ATPase (EC 3.6.3.3) (EC 3.6.3.5); Copper-translocating P-type ATPase (EC 3.6.3.4)
probable integral membrane protein
Methylglutaconyl-CoA hydratase (EC 4.2.1.18)
PROBABLE ACYL-COA DEHYDROGENASE FADE12( EC:1.3.99.- )
Methylcrotonyl-CoA carboxylase biotin-containing subunit (EC 6.4.1.4)
Methylcrotonyl-CoA carboxylase carboxyl transferase subunit (EC 6.4.1.4)
Isovaleryl-CoA dehydrogenase (EC 1.3.99.10)
expressed protein
PE-PGRS FAMILY PROTEIN
PE_PGRS family protein
LSU ribosomal protein L32p
PE_PGRS family protein
Mycobacterial persistence regulator MprA (Two component response transcriptional regulatory protein)
Osmosensitive K+ channel histidine kinase KdpD (EC 2.7.3.-)
Heat shock protein HtrA
Molybdenum cofactor biosynthesis protein MoaB
Large-conductance mechanosensitive channel
AttE component of AttEFGH ABC transport system
AttF component of AttEFGH ABC transport system / AttG component of AttEFGH ABC transport system
AttH component of AttEFGH ABC transport system
Octaprenyl diphosphate synthase (EC 2.5.1.90) / Dimethylallyltransferase (EC 2.5.1.1) / (2E,6E)-farnesyl diphosphate synthase (EC 2.5.1.10) / Geranylgeranyl diphosphate synthase (EC 2.5.1.29)
Heat shock protein 22.5 (Hsp22.5)
Type I antifreeze protein
5-formyltetrahydrofolate cyclo-ligase (EC 6.3.3.2)
UTP--glucose-1-phosphate uridylyltransferase (EC 2.7.7.9)
Molybdopterin biosynthesis protein MoeA
Ribosomal-protein-S5p-alanine acetyltransferase
PROBABLE CONSERVED TRANSMEMBRANE PROTEIN
FIG00822908: hypothetical protein
FIG00821497: hypothetical protein
methyltransferase
cyclic nucleotide-binding protein
FIG00820856: hypothetical protein
Alkylated DNA repair protein AlkB
Arginine deiminase (EC 3.5.3.6)
CONSERVED MEMBRANE PROTEIN
rRNA small subunit methyltransferase I
elastin
Para-aminobenzoate synthase, aminase component (EC 2.6.1.85)
FIG00820568: hypothetical protein
Methionyl-tRNA synthetase (EC 6.1.1.10)
Putative deoxyribonuclease YcfH
Cell wall-binding protein
SSU rRNA (adenine(1518)-N(6)/adenine(1519)-N(6))-dimethyltransferase (EC 2.1.1.182)
4-diphosphocytidyl-2-C-methyl-D-erythritol kinase (EC 2.7.1.148)
Long-chain-fatty-acid--CoA ligase (EC 6.2.1.3)
Peptidyl-tRNA hydrolase (EC 3.1.1.29)
LSU ribosomal protein L25p
lipoprotein, putative
FIG00825050: hypothetical protein
Ribose-phosphate pyrophosphokinase (EC 2.7.6.1)
N-acetylglucosamine-1-phosphate uridyltransferase (EC 2.7.7.23) / Glucosamine-1-phosphate N-acetyltransferase (EC 2.3.1.157)
FIG00825223: hypothetical protein
Transcriptional regulator, TetR family
Transcription-repair coupling factor
Nucleoside triphosphate pyrophosphohydrolase MazG (EC 3.6.1.8)
FIG00997322: hypothetical protein
Enolase (EC 4.2.1.11)
Cell division protein DivIC (FtsB), stabilizes FtsL against RasP cleavage
FIG004853: possible toxin to DivIC
Exopolyphosphatase (EC 3.6.1.11)
DNA-binding response regulator KdpE
FIG00821068: hypothetical protein
Osmosensitive K+ channel histidine kinase KdpD (EC 2.7.3.-)
Potassium-transporting ATPase A chain (EC 3.6.3.12) (TC 3.A.3.7.1)
Potassium-transporting ATPase B chain (EC 3.6.3.12) (TC 3.A.3.7.1)
Potassium-transporting ATPase C chain (EC 3.6.3.12) (TC 3.A.3.7.1)
Sensor protein basS/pmrB (EC 2.7.3.-)
DNA-binding response regulator TrcR
transposase
PROBABLE TRANSPOSASE (FRAGMENT)
Mobile element protein
ESAT-6-like protein EsxL
COG0840: Methyl-accepting chemotaxis protein
PPE family protein
PPE family protein
hypothetical protein
FIG00822458: hypothetical protein
FIG00824608: hypothetical protein
Mobile element protein
FIG00821422: hypothetical protein
protease-related protein
FIG00820089: hypothetical protein
FIG00821115: hypothetical protein
hypothetical protein
Mobile element protein
FIG00821061: hypothetical protein
FIG00820551: hypothetical protein
Organic hydroperoxide resistance transcriptional regulator
Oxidoreductase, short-chain dehydrogenase/reductase family (EC 1.1.1.-)
FIG00821028: hypothetical protein
Abortive infection protein AbiGI
hypothetical protein
Integrase
FIG00820480: hypothetical protein
surface antigen, putative
Long-chain-fatty-acid--CoA ligase (EC 6.2.1.3)
FIG00821199: hypothetical protein
FIG00820309: hypothetical protein
glutamine amidotransferases, class-II
probably phosphoesterase, evidenced by COGnitor
UPF0028 protein YchK
PUTATIVE LIPOPROTEIN LPQV
FIG00822063: hypothetical protein
FIG00820003: hypothetical protein
PE-PGRS FAMILY PROTEIN
PE-PGRS FAMILY PROTEIN
Predicted membrane protein (DUF2319)
enoyl-CoA hydratase( EC:4.2.1.17 )
3-hydroxyisobutyryl-CoA hydrolase (EC 3.1.2.4)
PROBABLE CONSERVED TRANSMEMBRANE PROTEIN
FIG00823211: hypothetical protein
3-ketoacyl-CoA thiolase (EC 2.3.1.16) @ Acetyl-CoA acetyltransferase (EC 2.3.1.9)
CONSERVED EXPORTED PROTEIN
esterase
Cystathionine beta-synthase (EC 4.2.1.22)
Proline-rich antigen homolog
Cystathionine gamma-lyase (EC 4.4.1.1)
Transcription elongation factor GreA
FIG00821098: hypothetical protein
Mycothiol S-conjugate amidase Mca
probable secreted protein
Thymidylate kinase (EC 2.7.4.9)
COG1272: Predicted membrane protein hemolysin III homolog
(2E,6Z)-farnesyl diphosphate synthase (EC 2.5.1.68)
hypothetical protein
Undecaprenyl diphosphate synthase (EC 2.5.1.31)
PE family protein
PE family protein
hypothetical protein
PROBABLE CELLULASE CELA2B (ENDO-1,4-BETA-GLUCANASE) (ENDOGLUCANASE) (CARBOXYMETHYL CELLULASE) (EC 3.2.1.4)
PE-PGRS FAMILY PROTEIN
Pantothenate kinase (EC 2.7.1.33)
Serine hydroxymethyltransferase 1 (EC 2.1.2.1)
Fatty acid desaturase occurring in virulence cluster
Predicted ATPase related to phosphate starvation-inducible protein PhoH
Possible glycosyl hydrolase (EC 3.-.-.-)
PROBABLE MEMBRANE GLYCINE AND PROLINE RICH PROTEIN
Fumarate hydratase class II (EC 4.2.1.2)
Fructose-1,6-bisphosphatase, GlpX type (EC 3.1.3.11)
FIG00820022: hypothetical protein
CONSERVED MEMBRANE PROTEIN
Death on curing protein, Doc toxin
Prevent host death protein, Phd antitoxin
Carboxylesterase (EC 3.1.1.1)
Carboxylesterase, type B
Carboxylesterase, type B
PROBABLE CHOLESTEROL DEHYDROGENASE
Exodeoxyribonuclease VII small subunit (EC 3.1.11.6)
Exodeoxyribonuclease VII large subunit (EC 3.1.11.6)
FIG00997309: hypothetical protein
4-hydroxy-3-methylbut-2-enyl diphosphate reductase (EC 1.17.1.2)
INTEGRAL MEMBRANE PROTEIN (Rhomboid family)
GTP-binding and nucleic acid-binding protein YchF
FIG00820531: hypothetical protein
PIN domain protein
hypothetical protein Rv1115
PE family protein
FIG00822251: hypothetical protein
FIG022780: hypothetical protein
hypothetical protein Rv1119c
FIG00820811: hypothetical protein
lipJ
Glucose-6-phosphate 1-dehydrogenase (EC 1.1.1.49)
Possible peroxidase bpoB (Non-haem peroxidase) (EC 1.11.1.-)
6-phosphogluconate dehydrogenase, decarboxylating (EC 1.1.1.44)
FIG00821602: hypothetical protein
Probable epoxide hydrolase ephC (EC 3.3.2.9)
FIG028963: hypothetical protein
FIG00823918: hypothetical protein
Pyruvate,phosphate dikinase (EC 2.7.9.1)
FIG00829478: hypothetical protein
Transcriptional regulator, XRE family
2-methylcitrate dehydratase (EC 4.2.1.79)
2-methylcitrate synthase (EC 2.3.3.5)
CONSERVED MEMBRANE PROTEIN
5-methyltetrahydropteroyltriglutamate--homocysteine methyltransferase (EC 2.1.1.14)
MTCI65.01 protein
PPE family protein
ketoacyl-CoA thiolase-related protein
Enoyl-CoA hydratase (EC 4.2.1.17)
FIG00825033: hypothetical protein
PUTATIVE OXIDOREDUCTASE
FIG00823635: hypothetical protein
PROBABLE INTEGRAL MEMBRANE PROTEIN
Enoyl-CoA hydratase (EC 4.2.1.17)
Enoyl-CoA hydratase (EC 4.2.1.17)
Alpha-methylacyl-CoA racemase (EC 5.1.99.4)
3-hydroxyacyl-CoA dehydrogenase [isoleucine degradation] (EC 1.1.1.35)
Transmembrane transport protein MmpL13b
Transmembrane transport protein MmpL13b
Methyltransferase (EC 2.1.1.-)
FIG00820117: hypothetical protein
Partial REP13E12 repeat protein
Partial REP13E12 repeat protein
FIG00821422: hypothetical protein
Mobile element protein
NAD-dependent protein deacetylase of SIR2 family
omt (omt)
Transcriptional regulator, GntR family
FIG00820224: hypothetical protein
Pyridoxine 5'-phosphate oxidase, Rv1155
FIG00821392: hypothetical protein
FIG00822543: hypothetical protein
FIG00824206: hypothetical protein
Conserved alanine and proline rich protein
Pterin-4-alpha-carbinolamine dehydratase (EC 4.2.1.96)
probable conserved membrane protein
Mutator mutT protein (7,8-dihydro-8-oxoguanine-triphosphatase) (EC 3.6.1.-)
Respiratory nitrate reductase alpha chain (EC 1.7.99.4)
Respiratory nitrate reductase beta chain (EC 1.7.99.4)
Respiratory nitrate reductase delta chain (EC 1.7.99.4)
Respiratory nitrate reductase gamma chain (EC 1.7.99.4)
GTP-binding protein TypA/BipA
LpqW
Transcriptional regulator, TetR family
PPE family protein
(MTV005.05c), len: 100. similar to the N-terminal region of the M. tuberculosis PE family of proteinseg. TR:O05297 (EMBL:Z93777) MTCI364.07 (99 aa), fasta scores; opt: 209 z-score: 407.6 E(): 1.6e-15, 37.4% identityin 99 aa overlap. Also simlar to the N-terminus of M. tuberculosis TR:P77909 (EMBL:U76006) ESTERASE/LIPASE (EC 3.1.1.3) (TRIACYLGLYCEROL LIPASE) (437 aa), fasta scores; opt: 193z-score…
N-acetyl-1-D-myo-inosityl-2-amino-2-deoxy-alpha-D-glucopyranoside deacetylase MshB
FIG00820431: hypothetical protein
PE-PGRS FAMILY PROTEIN
7,8-didemethyl-8-hydroxy-5-deazariboflavin synthase subunit 1 / 7,8-didemethyl-8-hydroxy-5-deazariboflavin synthase subunit 2
LOW MOLECULAR WEIGHT T-CELL ANTIGEN TB8.4
2,4-dienoyl-CoA reductase [NADPH] (EC 1.3.1.34)
Transcriptional regulator, PadR family
4Fe-4S ferredoxin, iron-sulfur binding
N-succinyl-L,L-diaminopimelate aminotransferase alternative (EC 2.6.1.17)
DNA or RNA helicases of superfamily II
Polyketide synthase
Polyketide synthase
POSSIBLE CONSERVED POLYKETIDE SYNTHASE ASSOCIATED PROTEIN PAPA2
membrane protein, MmpL family, putative
POSSIBLE EXPORTED PROTEIN
Long-chain-fatty-acid--CoA ligase (EC 6.2.1.3)
Regulator of polyketide synthase expression
Delta-1-pyrroline-5-carboxylate dehydrogenase (EC 1.5.1.12)
Proline dehydrogenase (EC 1.5.99.8) (Proline oxidase)
putative RNA polymerase sigma factor
hydrolase, alpha/beta hydrolase fold family
putative RNA polymerase sigma factor
FIG00820332: hypothetical protein
Long-chain-fatty-acid--CoA ligase (EC 6.2.1.3)
Regulator of polyketide synthase expression
FIG00822167: hypothetical protein
PE family protein
PPE family protein
ESAT-6-like protein EsxK
ESAT-6-like protein EsxL
Mobile element protein
2,3,4,5-tetrahydropyridine-2,6-dicarboxylate N-succinyltransferase (EC 2.3.1.117)
Permeases of the major facilitator superfamily
FIG00820207: hypothetical protein
N-succinyl-L,L-diaminopimelate desuccinylase (EC 3.5.1.18)
ATPase
Lysine decarboxylase family
Acetoacetyl-CoA synthetase (EC 6.2.1.16) / Long-chain-fatty-acid--CoA ligase (EC 6.2.1.3)
FIG00822783: hypothetical protein
Non functional Dihydropteroate synthase 2
Glycosyltransferases involved in cell wall biogenesis
FIG01000442: hypothetical protein
DNA-3-methyladenine glycosylase (EC 3.2.2.20)
hypothetical protein
Predicted glycogen synthase, ADP-glucose transglucosylase (EC 2.4.1.21), Actinobacterial type
Glucose-1-phosphate adenylyltransferase (EC 2.7.7.27)
PE-PGRS FAMILY PROTEIN
Cocaine esterase (EC 3.1.1.-)
hypothetical protein
PROBABLE TETRONASIN-TRANSPORT INTEGRAL MEMBRANE PROTEIN ABC TRANSPORTER
ABC-type multidrug transport system, ATPase component
Transcriptional regulator, TetR family
PROBABLE METHYLTRANSFERASE (EC 2.1.1.-)
RNA polymerase sigma-70 factor, ECF subfamily
FIG00826611: hypothetical protein
conserved hypothetical protein
serine protease
Twin-arginine translocation protein TatB
HAD-superfamily subfamily IIA hydrolase, hypothetical 2
transmembrane protein, distant homology with ydbT
transmembrane protein, distant homology with ydbS
PUTATIVE LIPOPROTEIN LPQX
FIG00820789: hypothetical protein
Mrp protein homolog
POSSIBLE MEMBRANE PROTEIN
PROBABLE MEMBRANE PROTEIN
Mg/Co/Ni transporter MgtE / CBS domain
hypothetical protein
FIG00945083: hypothetical protein
Maltose/maltodextrin ABC transporter, substrate binding periplasmic protein MalE
Maltose/maltodextrin ABC transporter, permease protein MalF
SugB
SugC
Magnesium and cobalt transport protein CorA
Malate dehydrogenase (EC 1.1.1.37)
FIG00822111: hypothetical protein
FIG00822247: hypothetical protein
PE family protein
Substrate-binding region of ABC-type glycine betaine transport system
Short-chain type dehydrogenase/reductase
RelE/StbE replicon stabilization toxin
RelB/StbD replicon stabilization protein (antitoxin to RelE/StbE)
Dihydrolipoamide succinyltransferase component (E2) of 2-oxoglutarate dehydrogenase complex (EC 2.3.1.61) / 2-oxoglutarate dehydrogenase E1 component (EC 1.2.4.2)
Possible membrane protein
Superfamily I DNA and RNA helicases and helicase subunits
Putative lipoprotein lprE precursor
FIG00820414: hypothetical protein
Cold-shock DEAD-box protein A
Possible oxidoreductase subunit
Acyltransferase
Cytochrome P450 130
"Glycolate oxidase, subunit GlcD"
H+ antiporter integral membrane transport protein
hypothetical protein
Oxidoreductase
FIG029194: hypothetical protein
Bis(5'-nucleosyl)-tetraphosphatase (asymmetrical) (EC 3.6.1.17)
Amidase (EC 3.5.1.4)
Adenylate cyclase (EC 4.6.1.1)
FIG00820425: hypothetical protein
Serine/threonine protein kinase (EC 2.7.11.1)
Transcriptional regulatory protein EmbR
FIG00821408: hypothetical protein
FIG00820366: hypothetical protein
Possible membrane protein
Lipoprotein LprA
FIG00820785: hypothetical protein
Lipid A export ATP-binding/permease protein MsbA
ABC transporter ATP-binding protein
Lipoprotein LprB
Putative lipoprotein LprC precursor
Phosphohistidine phosphatase SixA
DNA double-strand break repair protein Mre11
DNA double-strand break repair Rad50 ATPase
Choline dehydrogenase (EC 1.1.99.1)
Oligopeptide ABC transporter, periplasmic oligopeptide-binding protein OppA (TC 3.A.1.5.1)
Probable ABC transport protein, ATP-binding component
Oligopeptide transport system permease protein OppC (TC 3.A.1.5.1)
Oligopeptide transport system permease protein OppB (TC 3.A.1.5.1)
Carbonic anhydrase (EC 4.2.1.1)
Sulfate adenylyltransferase subunit 2 (EC 2.7.7.4)
Sulfate adenylyltransferase subunit 1 (EC 2.7.7.4) / Adenylylsulfate kinase (EC 2.7.1.25)
Predicted transcriptional regulator of sulfate adenylyltransferase, Rrf2 family
Putative esterase
FIG00820436: hypothetical protein
FIG00820284: hypothetical protein
Mb1322, -, len: 104 aa. Equivalent to Rv1290A, len: 104 aa, from Mycobacterium tuberculosis strain H37Rv, (100% identity in 104 aa overlap). Hypothetical unknown protein, equivalent to AAK45590 from Mycobacterium tuberculosis strain CDC1551 (122 aa) but shorter 18 aa.
FIG00823516: hypothetical protein
Arginyl-tRNA synthetase (EC 6.1.1.19)
Diaminopimelate decarboxylase (EC 4.1.1.20)
Homoserine dehydrogenase (EC 1.1.1.3)
Threonine synthase (EC 4.2.3.1)
hypothetical protein
Homoserine kinase (EC 2.7.1.39)
unknown
Transcription termination factor Rho
LSU ribosomal protein L31p @ LSU ribosomal protein L31p, zinc-dependent
Peptide chain release factor 1
Protein-N(5)-glutamine methyltransferase PrmC, methylates polypeptide chain release factors RF1 and RF2
TsaC protein (YrdC domain) required for threonylcarbamoyladenosine t(6)A37 modification in tRNA
Undecaprenyl-phosphate N-acetylglucosaminyl 1-phosphate transferase (EC 2.7.8.-)
hypothetical protein
ATP synthase A chain (EC 3.6.3.14)
ATP synthase C chain (EC 3.6.3.14)
ATP synthase B chain (EC 3.6.3.14)
ATP synthase B' chain (EC 3.6.3.14) / ATP synthase delta chain (EC 3.6.3.14)
ATP synthase alpha chain (EC 3.6.3.14)
ATP synthase gamma chain (EC 3.6.3.14)
ATP synthase beta chain (EC 3.6.3.14)
ATP synthase epsilon chain (EC 3.6.3.14)
Possible membrane protein
Mobile element protein
Cob(I)alamin adenosyltransferase PduO (EC 2.5.1.17)
UDP-N-acetylglucosamine 1-carboxyvinyltransferase (EC 2.5.1.7)
Methylated-DNA--protein-cysteine methyltransferase (EC 2.1.1.63)
Methylated-DNA--protein-cysteine methyltransferase (EC 2.1.1.63)
Adenylate cyclase (EC 4.6.1.1)
Adenylate cyclase (EC 4.6.1.1)
Adenylate cyclase (EC 4.6.1.1)
FIG00996186: hypothetical protein
Methylmalonyl-CoA epimerase (EC 5.1.99.1); Ethylmalonyl-CoA epimerase
3-ketoacyl-CoA thiolase (EC 2.3.1.16) @ Acetyl-CoA acetyltransferase (EC 2.3.1.9)
COG3118: Thioredoxin domain-containing protein EC-YbbN
PE-PGRS FAMILY PROTEIN
1,4-alpha-glucan (glycogen) branching enzyme, GH-13-type (EC 2.4.1.18)
Putative glucanase glgE (EC 3.2.1.-)
Glycogen phosphorylase (EC 2.4.1.1)
DinG family ATP-dependent helicase YoaA
Nicotinate phosphoribosyltransferase (EC 2.4.2.11)
ATP-dependent Clp protease adaptor protein ClpS
Transcriptional regulatory protein
possible hydrolase
Mec+
9.5 kDa culture filtrate antigen Cfp10A
Cysteine synthase B (EC 2.5.1.47)
Rhomboid membrane family protein
Glutamate racemase (EC 5.1.1.3)
Metal-dependent hydrolases of the beta-lactamase superfamily III
Ribonuclease PH (EC 2.7.7.56)
CONSERVED MEMBRANE PROTEIN
Nucleoside 5-triphosphatase RdgB (dHAPTP, dITP, XTP-specific) (EC 3.6.1.15)
Lipoprotein LprD
Acyl carrier protein MbtL
hypothetical protein
acyl-CoA synthase
Lysine N-acyltransferase mbtK (EC 2.3.1.-) (N-acyltransferase mbtK) (Mycobactin synthetase protein K)
Isovaleryl-CoA dehydrogenase (EC 1.3.99.10)
ABC transporter ATP-binding protein
ABC transporter ATP-binding protein
3-oxoacyl-[acyl-carrier protein] reductase (EC 1.1.1.100)
FIG00821860: hypothetical protein
FIG00831546: hypothetical protein
Transcriptional regulator, TetR family
Sensory box/GGDEF family protein
Molybdopterin biosynthesis protein MoeY
FIG00822688: hypothetical protein
Sensory box/GGDEF family protein
Adenylyl cyclase class-3/4/guanylyl cyclase / Disease resistance domain-containing protein / Tetratricopeptide repeat-containing protein / Transcriptional regulator, LuxR family
Adenylyl cyclase class-3/4/guanylyl cyclase
FIG00821517: hypothetical protein
Oxidoreductase
PPE family protein
Possible membrane protein
Possible membrane protein
Serine phosphatase RsbU, regulator of sigma subunit
Anti-sigma factor antagonist
GTP pyrophosphokinase (EC 2.7.6.5)
FIG00824301: hypothetical protein
Beta-lactamase class C and other penicillin binding proteins
Lipoprotein LprF
Mobile element protein
Mobile element protein
Desaturase-related protein
Chalcone synthase (EC 2.3.1.74)
Glycolipid sulfotransferase
FIG00820054: hypothetical protein
FIG029924: hypothetical protein
HNH nuclease
Uracil phosphoribosyltransferase (EC 2.4.2.9) / Pyrimidine operon regulatory protein PyrR
Aspartate carbamoyltransferase (EC 2.1.3.2)
Dihydroorotase (EC 3.5.2.3)
hypothetical protein
Carbamoyl-phosphate synthase small chain (EC 6.3.5.5)
Carbamoyl-phosphate synthase large chain (EC 6.3.5.5)
Orotidine 5'-phosphate decarboxylase (EC 4.1.1.23)
PE family protein
PPE family protein
hypothetical protein
integration host factor
Guanylate kinase (EC 2.7.4.8)
DNA-directed RNA polymerase omega subunit (EC 2.7.7.6)
Phosphopantothenoylcysteine decarboxylase (EC 4.1.1.36) / Phosphopantothenoylcysteine synthetase (EC 6.3.2.5)
S-adenosylmethionine synthetase (EC 2.5.1.6)
Cyclohexanone monooxygenase (EC 1.14.13.22)
Cytochrome P450 132
Transcriptional regulator, AraC family
hypothetical protein
FIG00821201: hypothetical protein
"Transcriptional regulator, CopG family"
Esterase/lipase
Esterase/lipase
YhhN family membrane protein
Helicase PriA essential for oriC/DnaA-independent DNA replication
Methyltransferase
Transcriptional regulator, MarR family
Methyltransferase
Methionyl-tRNA formyltransferase (EC 2.1.2.9)
16S rRNA (cytosine(967)-C(5))-methyltransferase (EC 2.1.1.176)
Ribulose-phosphate 3-epimerase (EC 5.1.3.1)
EmrB/QacA family drug resistance transporter
Diaminohydroxyphosphoribosylaminopyrimidine deaminase (EC 3.5.4.26) / 5-amino-6-(5-phosphoribosylamino)uracil reductase (EC 1.1.1.193)
Lipoprotein LprG
Riboflavin synthase eubacterial/eukaryotic (EC 2.5.1.9)
METAL-ACTIVATED PYRIDOXAL ENZYME
METAL-ACTIVATED PYRIDOXAL ENZYME
3,4-dihydroxy-2-butanone 4-phosphate synthase (EC 4.1.99.12) / GTP cyclohydrolase II (EC 3.5.4.25)
6,7-dimethyl-8-ribityllumazine synthase (EC 2.5.1.78)
Cell division protein DivIC (FtsB), stabilizes FtsL against RasP cleavage
Lipoprotein LprH
FIG00821636: hypothetical protein
Excinuclease ABC subunit C
FIG000506: Predicted P-loop-containing kinase
hypothetical protein
FIG001886: Cytoplasmic hypothetical protein
FIG00820381: hypothetical protein
Wax ester synthase/acyl-CoA:diacylglycerol acyltransferase
Lipase (EC 3.1.1.3)
Long-chain-fatty-acid--CoA ligase (EC 6.2.1.3)
Long-chain-fatty-acid--CoA ligase (EC 6.2.1.3)
"Putative transcriptional regulator, PucR family"
PE family protein
Possible membrane protein
FIG00823623: hypothetical protein
Phytoene dehydrogenase and related proteins
FIG00826591: hypothetical protein
"Probable conserved Proline, Glycine, Valine-rich secreted protein"
NAD-dependent glyceraldehyde-3-phosphate dehydrogenase (EC 1.2.1.12)
Phosphoglycerate kinase (EC 2.7.2.3)
Triosephosphate isomerase (EC 5.3.1.1)
Transcriptional regulatory protein
FIG00822160: hypothetical protein
FIG00820520: hypothetical protein
Preprotein translocase subunit SecG (TC 3.A.5.1.1)
PE-PGRS FAMILY PROTEIN
Biotin sulfoxide reductase (EC 1.-.-.-)
FIG00824621: hypothetical protein
FIG00820605: hypothetical protein
FIG00820198: hypothetical protein
6-phosphogluconolactonase (EC 3.1.1.31), eukaryotic type
OpcA, an allosteric effector of glucose-6-phosphate dehydrogenase, actinobacterial
Glucose-6-phosphate 1-dehydrogenase (EC 1.1.1.49)
Transaldolase (EC 2.2.1.2)
Transketolase (EC 2.2.1.1)
FIG00825039: hypothetical protein
PE_PGRS family protein
Heme O synthase, protoheme IX farnesyltransferase (EC 2.5.1.-) COX10-CtaB
PE_PGRS family protein
FIG00822825: hypothetical protein
Quinone oxidoreductase (EC 1.6.5.5)
Cytochrome oxidase assembly protein
ABC-type multidrug transport system, permease component
ABC-type multidrug transport system, ATPase component
POSSIBLE CONSERVED INTEGRAL MEMBRANE PROTEIN
Iron-sulfur cluster regulator SufR
Iron-sulfur cluster assembly protein SufB @ intein-containing
Iron-sulfur cluster assembly protein SufD
Iron-sulfur cluster assembly ATPase protein SufC
Cysteine desulfurase (EC 2.8.1.7), SufS subfamily
Putative iron-sulfur cluster assembly scaffold protein for SUF system, SufE2
PaaD-like protein (DUF59) involved in Fe-S cluster assembly
acyl-CoA dehydrogenase FadE15
PE family protein
Lead, cadmium, zinc and mercury transporting ATPase (EC 3.6.3.3) (EC 3.6.3.5); Copper-translocating P-type ATPase (EC 3.6.3.4)
Thioredoxin TrxA
Thioredoxin TrxB1
Enoyl-CoA hydratase (EC 4.2.1.17)
ABC transporter ATP-binding protein
POSSIBLE TRANSCRIPTIONAL REGULATORY PROTEIN
Transcriptional regulator, TetR family
Aconitate hydratase (EC 4.2.1.3) @ 2-methylisocitrate dehydratase (EC 4.2.1.99)
Possible membrane protein
NLP/P60 family protein
Invasion protein
COG0714: MoxR-like ATPases
hypothetical protein
Possible membrane protein
FIG00821775: hypothetical protein
3-oxoacyl-[acyl-carrier protein] reductase (EC 1.1.1.100)
Enoyl-[acyl-carrier-protein] reductase [NADH] (EC 1.3.1.9)
hypothetical protein
Ferrochelatase, protoheme ferro-lyase (EC 4.99.1.1)
Putative activity regulator of membrane protease YbbK
Putative stomatin/prohibitin-family membrane protease subunit YbbK
FIG00822897: hypothetical protein
methylmalonyl-CoA mutase( EC:5.4.99.2 )
Possible membrane protein
FIG00821853: hypothetical protein
DedA family protein paralog
Methylmalonyl-CoA mutase, small subunit (EC 5.4.99.2)
Methylmalonyl-CoA mutase (EC 5.4.99.2)
FIG00821542: hypothetical protein
FIG00822400: hypothetical protein
putative periplasmic protein kinase ArgK and related GTPases of G3E family
Esterase LipL
Methyltransferase (EC 2.1.1.-)
FIG00820700: hypothetical protein
FIG00821021: hypothetical protein
Glycosyl transferase, family 2
FIG027348: hypothetical protein
FIG00821234: hypothetical protein
hypothetical protein
4-keto-6-deoxy-N-Acetyl-D-hexosaminyl-(Lipid carrier) aminotransferase
Acyltransferase
SAM (And some other nucleotide) binding motif
SAM (And some other nucleotide) binding motif
FIG00821895: hypothetical protein
Possible membrane protein
FIG00822916: hypothetical protein
Methyltransferase domain
hypothetical protein
"GDP-mannose 4,6-dehydratase (EC 4.2.1.47)"
GDP-fucose synthetase
FkbM family methyltransferase
Putative glycosyl transferase
FIG00822023: hypothetical protein
hypothetical protein Rv1516c
hypothetical protein Rv1517
Glycosyltransferase PglI (EC 2.4.1.-)
FIG00821351: hypothetical protein
FIG00820990: hypothetical protein
Uncharacterized protein Rv1520/MT1570
Long-chain-fatty-acid--CoA ligase (EC 6.2.1.3)
Putative membrane protein MmpL12
FIG00820235: hypothetical protein
Probable methyltransferase (EC 2.1.1.-)
Uncharacterized glycosyltransferase Rv1524/MT1575 (EC 2.-.-.-)
Uncharacterized protein Rv1526c/MT1577
POSSIBLE RHAMNOSYL TRANSFERASE WBBL2
Polyketide synthase
PROBABLE CONSERVED POLYKETIDE SYNTHASE ASSOCIATED PROTEIN PAPA4
Long-chain-fatty-acid--CoA ligase (EC 6.2.1.3)
Alcohol dehydrogenase (EC 1.1.1.1)
Carboxymuconolactone decarboxylase
Putative uncharacterized protein BCG_1584c
Enoyl-[acyl-carrier-protein] reductase [FMN] (EC 1.3.1.9)
Transcriptional regulator, TetR family
Putative uncharacterized protein BCG_1587
Isoleucyl-tRNA synthetase (EC 6.1.1.5)
L-asparaginase (EC 3.5.1.1)
DNA polymerase IV (EC 2.7.7.7)
Lipoprotein signal peptidase (EC 3.4.23.36)
Ribosomal large subunit pseudouridine synthase D (EC 4.2.1.70)
"Lipoprotein, LprL"
Cyanoglobin; Hemoglobin-like protein HbN
"Oxidoreductase, short-chain dehydrogenase/reductase family"
Ketoacyl reductase
FIG00820144: hypothetical protein
DNA polymerase III alpha subunit (EC 2.7.7.7)
PPE family protein
Long-chain-fatty-acid--CoA ligase (EC 6.2.1.3)
Long-chain-fatty-acid--CoA ligase (EC 6.2.1.3)
Glycerol-3-phosphate acyltransferase (EC 2.3.1.15)
FIG00821243: hypothetical protein
Succinate dehydrogenase flavoprotein subunit (EC 1.3.99.1)
Succinate dehydrogenase iron-sulfur protein (EC 1.3.99.1)
Fumarate reductase subunit C
Fumarate reductase subunit D
Transcriptional regulator, TetR family
putative transmembrane transport protein mmpL6
AclJ
Threonine dehydratase (EC 4.3.1.19)
FIG00821924: hypothetical protein
FIG00820947: hypothetical protein
Malto-oligosyltrehalose trehalohydrolase (EC 3.2.1.141)
Malto-oligosyltrehalose synthase (EC 5.4.99.15)
Glycogen debranching enzyme (EC 3.2.1.-)
O-antigen acetylase
Invasion protein
FIG00821756: hypothetical protein
Adenosylmethionine-8-amino-7-oxononanoate aminotransferase (EC 2.6.1.62)
8-amino-7-oxononanoate synthase (EC 2.3.1.47)
Dethiobiotin synthetase (EC 6.3.3.3)
FIG00820026: hypothetical protein
hypothetical protein
Probable phiRV1 phage protein
hypothetical protein
hypothetical protein
Phage major capsid protein
PhiRv1 phage, prohead protease, HK97 family
Probable phiRv1 phage protein
Probable phiRv1 phage protein
Probable phiRv1 phage protein
Probable phiRv1 phage protein
DNA primase/helicase, phage-associated
Probable phiRv1 phage protein
Putative phiRv1 phage protein
Putative phiRv1 phage protein
Probable phiRv1 integrase
Partial REP13E12 repeat protein
Biotin synthase (EC 2.8.1.6)
FIG00820826: hypothetical protein
Possible membrane protein
Lipase 1 (EC 3.1.1.3)
Nudix-related transcriptional regulator NrtR
Quinolinate synthetase (EC 2.5.1.72)
L-aspartate oxidase (EC 1.4.3.16)
Quinolinate phosphoribosyltransferase [decarboxylating] (EC 2.4.2.19)
Methyltransferase (EC 2.1.1.-)
FIG00820654: hypothetical protein
Histidinol dehydrogenase (EC 1.1.1.23)
Histidinol-phosphate aminotransferase (EC 2.6.1.9)
Imidazoleglycerol-phosphate dehydratase (EC 4.2.1.19)
Imidazole glycerol phosphate synthase amidotransferase subunit (EC 2.4.2.-)
Phosphoribosylformimino-5-aminoimidazole carboxamide ribotide isomerase (EC 5.3.1.16) / Acting phosphoribosylanthranilate isomerase (EC 5.3.1.24)
Histidinol-phosphatase [alternative form] (EC 3.1.3.15)
Imidazole glycerol phosphate synthase cyclase subunit (EC 4.1.3.-)
Phosphoribosyl-AMP cyclohydrolase (EC 3.5.4.19)
Calcium/proton antiporter
Alkyl hydroperoxide reductase subunit C-like protein
Anthranilate synthase, aminase component (EC 4.1.3.27)
FIG00997095: hypothetical protein
Indole-3-glycerol phosphate synthase (EC 4.1.1.48)
Tryptophan synthase beta chain (EC 4.2.1.20)
Tryptophan synthase alpha chain (EC 4.2.1.20)
FIG00821863: hypothetical protein
Prolipoprotein diacylglyceryl transferase (EC 2.4.99.-)
FIG00822583: hypothetical protein
Possible membrane protein
Pyruvate kinase (EC 2.7.1.40)
Acyl-CoA thioesterase II (EC 3.1.2.-)
FIG00824830: hypothetical protein
Transport ATP-binding protein CydC
Transport ATP-binding protein CydD
Cytochrome d ubiquinol oxidase subunit II (EC 1.10.3.-)
Cytochrome d ubiquinol oxidase subunit I (EC 1.10.3.-)
Possible membrane protein
Adenylate cyclase (EC 4.6.1.1)
response regulator
Probable nonspecific lipid-transfer protein
FIG00823085: hypothetical protein
DNA polymerase I (EC 2.7.7.7)
SSU ribosomal protein S1p
Dephospho-CoA kinase (EC 2.7.1.24)
FIG00996124: hypothetical protein
Excinuclease ABC subunit B
Possible membrane protein
Drug efflux membrane protein
FIG00824005: hypothetical protein
Universal stress protein UspA and related nucleotide-binding proteins
metallo-beta-lactamase superfamily protein
Excinuclease ABC subunit A
FIG00820127: hypothetical protein
FIG00824695: hypothetical protein
Putative membrane protein found fused to lysyl-tRNA synthetase like protein / Lysyl-tRNA synthetase (class II) related protein found fused to membrane protein
Translation initiation factor 3
LSU ribosomal protein L35p
LSU ribosomal protein L20p
RNA methyltransferase, TrmH family
FIG00820092: hypothetical protein
PE family protein
Purine cyclase-related protein
Possible membrane protein
Phenylalanyl-tRNA synthetase alpha chain (EC 6.1.1.20)
Phenylalanyl-tRNA synthetase beta chain (EC 6.1.1.20)
PE family protein
N-acetyl-gamma-glutamyl-phosphate reductase (EC 1.2.1.38)
Glutamate N-acetyltransferase (EC 2.3.1.35) / N-acetylglutamate synthase (EC 2.3.1.1)
Acetylglutamate kinase (EC 2.7.2.8)
Acetylornithine aminotransferase (EC 2.6.1.11)
Ornithine carbamoyltransferase (EC 2.1.3.3)
Arginine pathway regulatory protein ArgR, repressor of arg regulon
Argininosuccinate synthase (EC 6.3.4.5)
Argininosuccinate lyase (EC 4.3.2.1)
Chalcone synthase (EC 2.3.1.74)
Probable polyketide synthase pks7
Probable polyketide synthase pks7
Polyketide synthase Pks17
Polyketide synthase
Cytochrome P450 139
Chalcone synthase (EC 2.3.1.74)
ABC transporter, ATP-binding protein
hypothetical protein Rv1667c
FIG00821328: hypothetical protein
FIG00820311: hypothetical protein
Possible membrane protein
Integral membrane transport protein
"Transglutaminase-like enzymes, putative cysteine proteases"
Transcriptional regulator, ArsR family
transcriptional regulator, Crp/Fnr family
hypothetical protein
FIG00820852: hypothetical protein
Lipoprotein DsbF
fig|419947.9.peg.2833
Acyl-CoA dehydrogenase, short-chain specific (EC 1.3.99.2)
Phosphonate ABC transporter phosphate-binding periplasmic component (TC 3.A.1.9.1)
Molybdopterin biosynthesis protein MoeX
AbpS-like protein
Polyhydroxyalkanoic acid synthase
Transcriptional regulator, TetR family
FIG002473: Protein YcaR in KDO2-Lipid A biosynthesis cluster
"ABC drug efflux pump, inner membrane subunit, DrrB family"
ABC transporter ATP-binding protein
DNA-3-methyladenine glycosylase II (EC 3.2.2.21)
Tyrosyl-tRNA synthetase (EC 6.1.1.1)
Lipoprotein LprJ
TPR-repeat-containing protein
4-nitrophenylphosphatase (EC 3.1.3.41)
FIG00820006: hypothetical protein
RNA binding methyltransferase FtsJ like
NAD kinase (EC 2.7.1.23)
DNA repair protein RecN
FIG005773: conserved membrane protein ML1361
FIG007481: hypothetical protein
CTP synthase (EC 6.3.4.2)
ADP-ribose pyrophosphatase (EC 3.6.1.13)
Tyrosine recombinase XerD
FIG00829478: hypothetical protein
FIG00820900: hypothetical protein
Probable catechol-o-methyltransferase (EC 2.1.1.6)
D-serine/D-alanine/glycine transporter
PPE family protein
PPE family protein
FIG00821036: hypothetical protein
Sulfate permease
Chromosome (plasmid) partitioning protein ParA / Sporulation initiation inhibitor protein Soj
Segregation and condensation protein A
Segregation and condensation protein B
Ribosomal large subunit pseudouridine synthase B (EC 4.2.1.70)
Cytidylate kinase (EC 2.7.4.14)
GTP-binding protein EngA
COG1028: Dehydrogenases with different specificities (related to short-chain alcohol dehydrogenases)
3-hydroxybutyryl-CoA dehydrogenase (EC 1.1.1.157)
Metal-dependent hydrolase
FIG041522: hypothetical protein
FIG00820704: hypothetical protein
Transcriptional regulator, IclR family
Toxin 1, PIN domain
Antitoxin 1
Biotin carboxylase-like protein
6-aminohexanoate-dimer hydrolase (EC 3.5.1.46)
FIG00820406: hypothetical protein
Transcriptional regulator, HxlR family
Oxidoreductase
FIG00820895: hypothetical protein
Possible membrane protein
FIG00819993: hypothetical protein
Beta-lactamase (EC 3.5.2.6)
Aldehyde dehydrogenase (EC 1.2.1.3)
Alkyl hydroperoxide reductase and/or thiol-specific antioxidant family (AhpC/TSA) protein
Possible membrane protein
FIG00821291: hypothetical protein
C4-dicarboxylate transporter/malic acid transport protein
Tellurite-resistance/Dicarboxylate Transporter (TDT) family
Probable nitrate reductase NarX( EC:1.7.99.4 )
Nitrate/nitrite transporter co-occurring with respiratory nitrate reductase
FIG041371: hypothetical protein, Rv1738/MT1780
Sulfate transporter
FIG00820182: hypothetical protein
Toxin 1, PIN domain
FIG00821912: hypothetical protein
Serine/threonine-protein kinase PknE (EC 2.7.11.1)
FIG00820409: hypothetical protein
Isopentenyl-diphosphate delta-isomerase (EC 5.3.3.2)
FIG00830366: hypothetical protein
Probable serine/threonine-protein kinase pknF (EC 2.7.11.1)
Probable conserved transmembrane ATP-binding protein ABC transporter
Possible membrane protein
Putative uncharacterized protein BCG_1787
Long-chain-fatty-acid--CoA ligase (EC 6.2.1.3)
2-polyprenyl-6-methoxyphenol hydroxylase and related FAD-dependent oxidoreductases
FIG00823939: hypothetical protein
PPE family protein
FIG00821263: hypothetical protein
FIG00825719: hypothetical protein
Phospholipase C 4 precursor (EC 3.1.4.3)
Mobile element protein
Mobile element protein
Cutinase Cut1
PE-PGRS FAMILY PROTEIN
FIG00822708: hypothetical protein
Wax ester synthase/acyl-CoA:diacylglycerol acyltransferase
FIG00820067: hypothetical protein
FIG00825647: hypothetical protein
Mobile element protein
Mobile element protein
Transcriptional regulator, IclR family
PUTATIVE TRANSPOSASE (FRAGMENT)
FIG00820648: hypothetical protein
Possible carboxymuconolactone decarboxylase family protein (EC 4.1.1.44)
PE_PGRS
L-gulono-1,4-lactone oxidase (EC 1.1.3.8)
Putative aminopeptidase
oxidoreductase, FAD-binding
Transcriptional regulator, IclR family
oxidoreductase, FAD-binding
FIG00820194: hypothetical protein
Transcriptional regulator, TetR family
Cytochrome P450 144
FIG00821218: hypothetical protein
FIG00821637: hypothetical protein
FIG00820556: hypothetical protein
4-alpha-glucanotransferase (amylomaltase) (EC 2.4.1.25)
Possible membrane protein
Type VII secretion protein EccCa, FtsK/SpoIIIE family
Type VII secretion protein EccCa, FtsK/SpoIIIE family
Cytochrome P450 143
Putative ferredoxin
PPE family protein
PE family protein
PPE family protein
PPE family protein
PE family protein
ESAT-6-like protein EsxK
ESAT-6-like protein EsxL
FIG00820957: hypothetical protein
Type VII secretion integral membrane protein EccD
Type VII secretion-associated serine protease mycosin
Type VII secretion protein EccE
Type VII secretion AAA-ATPase EccA
Lipoprotein LppT
PPE family protein
PPE family protein
PPE family protein
PE family protein
FIG00819992: hypothetical protein
PE family protein
PPE family protein
PPE family protein
PPE family protein
FIG00819992: hypothetical protein
Mg(2+) transport ATPase protein C
NADH dehydrogenase (EC 1.6.99.3)
Possible membrane protein
Membrane-bound C-5 sterol desaturase Erg3
FIG00820470: hypothetical protein
Transcriptional regulator, TetR family
fumarate reductase/succinate dehydrogenase flavoprotein, N-terminal:FAD dependent oxidoreductase
PE family protein
Drugs-transport transmembrane ATP-binding protein ABC transporter
FIG00823201: hypothetical protein
COG0028: Thiamine pyrophosphate-requiring enzymes
Protein export cytoplasm protein SecA ATPase RNA helicase (TC 3.A.5.1.1)
CDP-diacylglycerol--glycerol-3-phosphate 3-phosphatidyltransferase (EC 2.7.8.5)
FIG030330: hypothetical protein
FIG025307: hypothetical protein
Division initiation protein
Glycine cleavage system H protein
FIG00672531: hypothetical protein
Transcriptional regulator, MerR family
hypothetical protein
Uncharacterized HTH-type transcriptional regulator
Glycine dehydrogenase [decarboxylating] (glycine cleavage system P protein) (EC 1.4.4.2)
Haloalkane dehalogenase 2 (EC 3.8.1.5)
Hydrolase
Glutaryl-7-ACA acylase
FIG00996932: hypothetical protein
Malate synthase G (EC 2.3.3.9)
FIG00821467: hypothetical protein
FIG034581: hypothetical protein
PE family protein
Magnesium and cobalt efflux protein CorC
Magnesium and cobalt efflux protein CorC
Inosine-5'-monophosphate dehydrogenase (EC 1.1.1.205)
6-phosphogluconate dehydrogenase, decarboxylating (EC 1.1.1.44)
Peptidase M48, Ste24p precursor
POSSIBLE TRANSCRIPTIONAL REGULATORY PROTEIN
Putative esterase
Urease gamma subunit (EC 3.5.1.5)
Urease beta subunit (EC 3.5.1.5)
Urease alpha subunit (EC 3.5.1.5)
Urease accessory protein UreF
Urease accessory protein UreG
Urease accessory protein UreD
NADH dehydrogenase (EC 1.6.99.3)
Oxidoreductase
Oxidoreductase, short-chain dehydrogenase/reductase family
Molybdenum ABC transporter, periplasmic molybdenum-binding protein ModA (TC 3.A.1.8.1)
Molybdenum transport system permease protein ModB (TC 3.A.1.8.1)
Molybdenum transport ATP-binding protein ModC (TC 3.A.1.8.1)
Alanine and proline-rich secreted protein Apa, fibronectin attachment protein
Possible membrane protein
Alcohol dehydrogenase (EC 1.1.1.1)
Possible membrane protein
Uncharacterized protein conserved in bacteria
Oxidoreductase, short-chain dehydrogenase/reductase family
Acyl-CoA transferases/carnitine dehydratase
Acetyl-CoA acetyltransferase
Phosphoenolpyruvate synthase (EC 2.7.9.2)
putative reductase( EC:1.- )
FIG00820353: hypothetical protein
FIG00820081: hypothetical protein
L-lactate dehydrogenase (EC 1.1.2.3)
NTP pyrophosphohydrolases including oxidative damage repair enzymes
FIG00820973: hypothetical protein
Pyridoxine 5'-phosphate oxidase
FIG00820183: hypothetical protein
Bacterioferritin (BFR)
EmrB/QacA family drug resistance transporter
Glutamine synthetase (EC 6.3.1.2), putative
Amidohydrolase
Cytochrome P450 140
Lipoprotein LppE
Probable short-chain type dehydrogenase/reductase (EC 1.1.-.-)
FIG00820653: hypothetical protein
Resuscitation-promoting factor RpfC
Periplasmic chorismate mutase I precursor (EC 5.4.99.5)
Esterase, secreted fibronectin-binding protein antigen 85-B FbpB
hypothetical protein
Possible membrane protein
Possible membrane protein
FIG00820450: hypothetical protein
O-methyltransferase
FIG00820863: hypothetical protein
Possible membrane protein
Possible membrane protein
FIG00822024: hypothetical protein
2-nitropropane dioxygenase (EC 1.13.11.32)
FIG00823385: hypothetical protein
Threonine dehydrogenase and related Zn-dependent dehydrogenases
D-tyrosyl-tRNA(Tyr) deacylase
Lipoprotein LppD
ExtraCellular Mutant; Ecm15p
lignin peroxidase LipJ
hypothetical protein
Molybdopterin binding motif, CinA N-terminal domain / C-terminal domain of CinA type S
Sialic acid-transport integral membrane protein NanT
Possible membrane protein
Anti-sigma F factor antagonist (spoIIAA-2); Anti-sigma B factor antagonist RsbV
D-amino-acid oxidase (EC 1.4.3.3)
FIG00823749: hypothetical protein
[truncated: 2,120 more rows]
