# Supplementary material for: A semi-automated genome annotation comparison and integration scheme
Source: BMC Bioinformatics. 2013 Jun 1;14:172. doi: 10.1186/1471-2105-14-172 (PMC3680241; doi:10.1186/1471-2105-14-172)
Supplement: Additional file 1 — The code and datasets: file contains the python code and related datasets used in our research. We used two datasets in our research. (1). ‘pfam_mapped_dic.csv’ file contains the Pfam IDs obtained from Pfam database; (2) ‘gene_info_dic.csv’ file contains the gene symbol data obtained from Entrez gene database; (3) ‘database data’ folder contains the automated annotation results and the OMA data to run the program. [file 1471-2105-14-172-S1.zip › Additional file 1 code and datasets/database data/RICPR to RICPR cluster annotation.txt]

RICPR00002	Thioredoxin	Thioredoxin	Thioredoxin	Thioredoxin	Thioredoxin 1	Thioredoxin	Thioredoxin	TrxA protein	Thioredoxin	Probable thioredoxin 1 (Redox factor) protein	Thioredoxin 1	Highly similar to thioredoxin hypothetical protein	conserved gene RSc1188; probable thioredoxin 1	Highly similar to thioredoxin hypothetical protein	identified by similarity to SP:P14949; match to protein family HMM PF00085; match to protein family HMM TIGR01068 thioredoxin	Thioredoxin	Thioredoxin	thioredoxin	identified by match to protein family HMM PF00085; match to protein family HMM TIGR01068 thioredoxin	Thioredoxin	thioredoxin	Thioredoxin	Thioredoxin	THIOREDOXIN	Thioredoxin family protein	identified by match to protein family HMM PF00085; match to protein family HMM TIGR01068 thioredoxin	Thioredoxin	Thioredoxin	Thioredoxin	
RICPR00003	O-ANTIGEN EXPORT SYSTEM ATP-BINDING PROTEIN RFBE	identified by similarity to EGAD:30976; match to protein family HMM PF00005 tagH protein, teichoic acid ABC transporter protein, putative	Teichoic acids export ATP-binding protein tagH	identified by similarity to SP:P24586; match to protein family HMM PF00005 capsular polysaccharide ABC transporter, ATP-binding protein	Putative uncharacterized protein	similar to BR0519, O-antigen export system ATP-binding protein RfbE RfbE, O-antigen export system ATP-binding protein RfbE	teichoic acid translocation ATP-binding protein	Ortholog of S. aureus MRSA252 (BX571856) SAR0647 teichoic acid ABC transporter ATP-binding protein	Similar to Myxococcus xanthus O-antigen export system ATP-binding protein RfbB SWALL:RFBB_MYXXA (SWALL:Q50863) (437 aa) fasta scores: E(): 2.3e-30, 48.92% id in 233 aa putative ABC transport ATP-binding subunit	putative ABC transport system, ATP-binding protein	teichoic acid translocation ATP-binding protein	identified by match to protein family HMM PF00005 O-antigen ABC transporter, ATP-binding protein	ABC transporter	Similar to Bacillus subtilis teichoic acid translocation ATP-binding protein TagH tagH SW:TAGH_BACSU (P42954) (527 aa) fasta scores: E(): 5.2e-42, 49.231% id in 260 aa, and to Lactococcus lactis teichoic acid ABC transporter ATP binding protein TagH TR:Q9CH26 (EMBL:AE006326) (466 aa) fasta scores: E(): 2e-36, 46.850% id in 254 aa teichoic acid ABC transporter ATP-binding protein	ABC-type polysaccharide/polyol phosphate transport system ATPase component	O-antigen export system ATP-binding protein RfbE	ATPase	identified by similarity to EGAD:30976; match to protein family HMM PF00005 tagH protein, teichoic acid ABC transporter protein, putative	similar to gi|57285664|gb|AAW37758.1| [Staphylococcus aureus subsp. aureus COL], percent identity 83 in 264 aa, BLASTP E(): e-126 teichoic acid ABC transporter ATP-binding protein	ATP/GTP-binding site motif A (P-loop):ABC transporter:AAA ATPase	ABC transporter, ATPase subunit	ABC transporter related	ABC transporter-related protein	ABC transporter-like	putative O-antigen export ABC transporter,ATP-binding protein	ABC transporter ATPase	teichoic acid translocation ATP-binding protein identified by match to protein family HMM PF00005	teichoic acid translocation ATP-binding protein	ABC transporter related	
RICPR00004	O-ANTIGEN EXPORT SYSTEM PERMEASE PROTEIN RFBA	ABC transporter of LPS O-antigen, Wzm	conserved gene polysaccharide ABC transporter, permease protein	ABC transporter of LPS O-antigen, Wzm	Teichoic acid ABC transporter, permease protein	polysaccharide ABC transporter membrane-spanning protein	teichoic acid translocation permease protein	Glycosyl transferase	teichoic acid ABC transporter permease	ABC transporter, membrane component	Lipopolysaccharide ABC export system, permease protein	Similar to Pseudomonas aeruginosa membrane-spanning domain Msd Wzm SWALL:P72162 (EMBL:U63722) (265 aa) fasta scores: E(): 8.6e-21, 30.68% id in 277 aa, and to Myxococcus xanthus O-antigen export system permease protein RfbA SWALL:RFBA_MYXXA (SWALL:Q50862) (260 aa) fasta scores: E(): 1.2e-15, 26.83% id in 272 aa putative ABC transport integral membrane subunit	membrane subunit of LPS efflux transporter	teichoic acid translocation permease; teichoic acid ABC transporter, permease	teichoic acid translocation permease protein	identified by match to protein family HMM PF01061 lipopolysaccharide ABC export system, permease protein	ABC-2	ABC-2	O-antigen export system permease protein RfbA	Putative ABC-type polysaccharide/polyol phosphate export systems permease component	putative ABC-2 type transport system permease protein	ABC-type polysaccharide/polyol phosphate export systems permease component	ABC-2	ABC-2	ABC-2	predicted ABC-type polysaccharide/polyol phosphate export system, permease protein COG1682, pfam01061	ABC transporter permease component	ABC-2	ABC-2	

RICPR00006	Uncharacterized protein RP006	conserved hypothetical protein similar to NP_840932.1 hypothetical protein	Similar to sp|Q9ZED6|Y006_RICPR; Ortholog to ERWE_CDS_03230; Truncated version of ERWE_CDS_03230 Conserved hypothetical protein	NADPH-dependent glutamate synthase beta chain and related oxidoreductases	conserved hypothetical protein	NADPH-dependent glutamate synthase beta chain and related oxidoreductases	heme/FAD-binding domain protein identified by similarity to GB:CAD84769.1; match to protein family HMM PF00175; match to protein family HMM PF00970	conserved hypothetical protein identified by similarity to PIR:E97700; match to protein family HMM PF00175	Putative bifunctional glutamate synthase subunit beta/2-polyprenylphenol hydroxylase	NADPH-dependent glutamate synthase beta chain	Putative bifunctional glutamate synthase subunit beta/2-polyprenylphenol hydroxylase	Putative bifunctional glutamate synthase subunit beta/2-polyprenylphenol hydroxylase	pyridine nucleotide-disulfide oxidoreductase family	Putative bifunctional glutamate synthase subunit beta/2-polyprenylphenol hydroxylase	Putative uncharacterized protein	Putative bifunctional glutamate synthase subunit beta/2-polyprenylphenol hydroxylase	
RICPR00007	Acyl-[acyl-carrier-protein]--UDP-N- acetylglucosamine O-acyltransferase	Acyl-[acyl carrier protein]--UDP-N- acetylglucosamine O-acyltransferase	Residues 1 to 262 of 262 are 99 pct identical to residues 1 to 262 of a 262 aa protein from Escherichia coli K12 ref: NP_414723.1 UDP-N-acetylglucosamine acetyltransferase; lipid A biosynthesis	Acyl-[acyl-carrier-protein]--UDP-N- acetylglucosamine O-acyltransferase	Acyl-[acyl-carrier-protein]--UDP-N- acetylglucosamine O-acyltransferase	Acyl-[acyl-carrier-protein]--UDP-N- acetylglucosamine O-acyltransferase	Acyl-[acyl-carrier-protein]--UDP-N- acetylglucosamine O-acyltransferase	Acyl-[acyl-carrier-protein]--UDP-N- acetylglucosamine O-acyltransferase	UDP-N-acetylglucosamine acyltransferase	identified by similarity to SP:P10440; match to protein family HMM PF00132; match to protein family HMM TIGR01852 acyl-(acyl-carrier-protein)--UDP-N- acetylglucosamine O-acyltransferase	Acyl-[acyl-carrier-protein]-UDP-N- acetylglucosamine O-acyltransferase	Acyl-[acyl-carrier-protein]--UDP-N- acetylglucosamine O-acyltransferase	Acyl-[acyl carrier protein]--UDP-N- acetylglucosamine O-acyltransferase	identified by similarity to SP:P10440; match to protein family HMM PF00132; match to protein family HMM TIGR01852 acyl-(acyl-carrier-protein)--UDP-N- acetylglucosamine O-acyltransferase	Acyl-(Acyl-carrier-protein)--UDP-N- acetylglucosamine O-acyltransferase	Acyl-[acyl-carrier-protein]--UDP-N- acetylglucosamine O-acyltransferase	identified by sequence similarity; putative; ORF located using Blastx/Glimmer/Genemark UDP-N-acetylglucosamine acyltransferase	IPR001451: Bacterial transferase hexapeptide repeat UDP-N-acetylglucosamine acetyltransferase	similar to Salmonella typhi CT18 acyl-[acyl-carrier-protein]:UDP-N- acetylglucosamine O-acyltransferase acyl-[acyl-carrier-protein]:UDP-N- acetylglucosamine O-acyltransferase	Similar to Chlamydia pneumoniae acyl-[acyl-carrier-protein]-udp-N-acetylglucosamine O-acyltransferase LpxA or cpn0650 or cp0097 SWALL:LPXA_CHLPN (SWALL:Q9Z7Q4) (279 aa) fasta scores: E(): 2e-96, 84.94% id in 279 aa, and to Escherichia coli acyl-[acyl-carrier-protein]-udp-N-acetylglucosamine O-acyltransferase LpxA SWALL:LPXA_ECOLI (SWALL:P10440) (262 aa) fasta scores: E(): 1.9e-37, 45.31% id in 256 aa putative udp-n-acetylglucosamine acyltransferase	UDP-N-acetylglucosamine acyltransferase	similar to BR1151, acyl-(acyl-carrier-protein)--udp-n-acetylglucosamine o-acyltransferase LpxA, acyl-(acyl-carrier-protein)--udp-n-acetylglucosamine o-acyltransferase	Acyl-[acyl-carrier-protein]--UDP-N- acetylglucosamine O-acyltransferase	Acyl-[acyl-carrier-protein]--UDP-N- acetylglucosamine O-acyltransferase	Acyl-[acyl-carrier-protein]--UDP-N-acetylglucosam ineO-acyltransferase	Acyl-[acyl-carrier-protein]--UDP-N- acetylglucosamine O-acyltransferase	Acyl-[acyl-carrier-protein]--UDP-N-acetylglucos am O-acyltransferase	UDP-N-acetylglucosamine acyltransferase	Evidence 2a : Function of homologous gene experimentally demonstrated in an other organism; Product type e : enzyme UDP-acetylglucosamine acyltransferase	
RICPR00008	(3R)-hydroxymyristoyl-[acyl-carrier-protein] dehydratase	Acyl carrier protein	Residues 32 to 182 of 182 are 99 pct identical to residues 1 to 151 of a 151 aa protein from Escherichia coli O157:H7 EDL933 ref: NP_285874.1 (3R)-hydroxymyristol acyl carrier protein dehydratase	(3R)-hydroxymyristoyl-[acyl-carrier-protein] dehydratase	(3R)-hydroxymyristoyl-[acyl-carrier-protein] dehydratase	(3R)-hydroxymyristoyl-[acyl-carrier-protein] dehydratase	(3R)-hydroxymyristoyl-[acyl-carrier-protein] dehydratase	(3R)-hydroxymyristoyl-[acyl-carrier-protein] dehydratase	(3R)-hydroxymyristoyl-[acyl-carrier-protein] dehydratase	(3R)-hydroxymyristoyl-[acyl carrier protein]dehydratase	conserved gene (3R)-hydroxymyristoyl-(acyl carrier protein) dehydratase	(3R)-hydroxymyristoyl-[acyl carrier protein]dehydratase	(3R)-hydroxymyristoyl-[acyl-carrier-protein] dehydratase	identified by similarity to OMNI:NTL01BH3741; match to protein family HMM PF01377; match to protein family HMM PF03061; match to protein family HMM TIGR01750 (3R)-hydroxymyristoyl-(acyl-carrier-protein) dehydratase	(3R)-hydroxyacyl-[acyl carrier protein] dehydratase	(3R)-hydroxymyristol acyl carrier protein dehydrase	identified by match to protein family HMM PF03061; match to protein family HMM TIGR01750 beta-hydroxyacyl-(acyl-carrier-protein) dehydratase FabZ	(3R)-hydroxymyristoyl-[acyl-carrier-protein] dehydratase	(3R)-hydroxymyristoyl-ACP dehydratase	(3R)-hydroxymyristoyl-[acyl-carrier-protein] dehydratase	(3R)-hydroxymyristoyl-[acyl carrier protein] dehydratase	(3R)-hydroxymyristoyl-[acyl-carrier-protein] dehydratase	identified by similarity to SP:P21774; match to protein family HMM PF03061; match to protein family HMM TIGR01750 beta-hydroxyacyl-(acyl-carrier-protein) dehydratase FabZ	Beta-hydroxyacyl-(Acyl-carrier-protein) dehydratase FabZ	Beta-hydroxyacyl-(acyl-carrier-protein) dehydratase FabZ	(3R)-hydroxymyristoyl-[acyl carrier protein] dehydratase	(3R)-hydroxymyristoyl-[acyl-carrier-protein] dehydratase	identified by sequence similarity; putative; ORF located using Blastx/Glimmer/Genemark (3r)-hydroxymyristoyl ACP dehydrase	(3R)-hydroxymyristoyl-[acyl-carrier-protein] dehydratase	
RICPR00009	UDP-3-O-[3-hydroxymyristoyl] glucosamine N- acyltransferase	UDP-3-O-[3-hydroxymyristoyl] glucosamine N- acyltransferase	Residues 1 to 341 of 341 are 100 pct identical to residues 1 to 341 of a 341 aa protein from Escherichia coli O157:H7 EDL933 ref: NP_285873.1 UDP-3-O-(3-hydroxymyristoyl)-glucosamine N-acyltransferase; third step of endotoxin (lipidA) synthesis	UDP-3-O-[3-hydroxymyristoyl] glucosamine N- acyltransferase	UDP-3-O-[3-hydroxymyristoyl] glucosamine N- acyltransferase	UDP-3-O-[3-hydroxymyristoyl] glucosamine N- acyltransferase	UDP-3-O-[3-hydroxymyristoyl] glucosamine N- acyltransferase	UDP-3-O-[3-hydroxymyristoyl] glucosamine N- acyltransferase	Similar to UDP-3-O-[3-hydroxymyristoyl] glucosamine N-acyltransferase hypothetical protein	conserved gene UDP-3-O-[3-hydroxymyristoyl] glucosamine N-acyltransferase	Similar to UDP-3-O-[3-hydroxymyristoyl] glucosamine N-acyltransferase hypothetical protein	UDP-3-o-[3-hydroxymyristoyl] glucosamine n-acyltransferase	identified by match to protein family HMM PF00132; match to protein family HMM PF04613; match to protein family HMM TIGR01853 UDP-3-O-3-hydroxymyristoyl glucosamine N-acyltransferase	UDP-3-O-[3-hydroxymyristoyl] glucosamine N- acyltransferase	UDP-3-O-[3-hydroxymyristoyl] glucosamine N- acyltransferase	UDP-3-O-[3-hydroxymyristoyl] glucosamine N- acyltransferase	identified by similarity to SP:P21645; match to protein family HMM PF00132; match to protein family HMM PF04613; match to protein family HMM TIGR01853 UDP-3-O-(R-3-hydroxymyristoyl)-glucosamine N-acyltransferase	UDP-3-O-[3-hydroxymyristoyl] glucosamine N- acyltransferase	identified by sequence similarity; putative; ORF located using Blastx/Glimmer/Genemark UDP-3-O-(R-3-hydroxymyristoyl)-glucosamine N-acyltransferase	IPR001451: Bacterial transferase hexapeptide repeat; IPR007691: UDP-3-O-[3-hydroxymyristoyl] glucosamine N-acyltransferase, LpxD UDP-3-O-(3-hydroxymyristoyl)-glucosamine n-acyltransferase	similar to Salmonella typhi CT18 UDP-3-O-[3-hydroxymyristoyl] glucosamine N-acyltransferase UDP-3-O-[3-hydroxymyristoyl] glucosamine N-acyltransferase	Similar to Escherichia coli UDP-3-o-[3-hydroxymyristoyl] glucosamine N-acyltransferase LpxD SWALL:LPXD_ECOLI (SWALL:P21645) (340 aa) fasta scores: E(): 1.1e-32, 33.92% id in 339 aa, and to Pseudomonas aeruginosa UDP-3-o-[3-hydroxymyristoyl] glucosamine N-acyltransferase LpxD or pa3646 SWALL:LPXD_PSEAE (SWALL:Q9HXY6) (353 aa) fasta scores: E(): 4.3e-41, 39.31% id in 351 aa UDP-3-o-[3-hydroxymyristoyl] glucosamine N-acyltransferase	UDP-3-O-[3-hydroxymyristoyl] glucosamine N- acyltransferase	similar to BR1153, UDP-3-O-(3-hydroxymyristoyl) glucosamine N-acyltransferase LpxD, UDP-3-O-(3-hydroxymyristoyl) glucosamine N-acyltransferase	UDP-3-O-[3-hydroxymyristoyl] glucosamine N- acyltransferase	UDP-3-O-[3-hydroxymyristoyl] glucosamine N-acyltransferase	UDP-3-O-[3-hydroxymyristoyl] glucosamine N- acyltransferase	UDP-3-O-[3-hydroxymyristoyl] glucosamine N- acyltransferase	putative assignment UDP-3-O-[3-hydroxymyristoyl] glucosamine N-acyltransferase	
RICPR00010	Probable tRNA-dihydrouridine synthase	NifR3-like protein	Residues 1 to 321 of 321 are 99 pct identical to residues 1 to 321 of a 321 aa protein from Escherichia coli O157:H7 EDL933 ref: NP_289828.1 putative dehydrogenase	Predicted oxidoreductase	tRNA-dihydrouridine synthase B	Predicted TIM-barrel enzymes, possibly dehydrogenases, nifR3 family	Putative trna-dihydrouridine synthase protein	Similar to putative dehydrogenase YhdG of Escherichia coli	Similar to tRNA-dihydrouridine synthase B hypothetical protein	conserved gene nitrogen regulation protein	Similar to tRNA-dihydrouridine synthase B hypothetical protein	Transcription regulator	tRNA-dihydrouridine synthase	nitrogen regulation protein NifR3 homolog	identified by similarity to SP:Q08111; match to protein family HMM PF01207; match to protein family HMM TIGR00737 tRNA-dihydrouridine synthase, putative	Regulatory gene required to sense and relay the nitrogen status	possible transcriptional regulator	Transcriptional regulator	identified by similarity to SP:P25717; match to protein family HMM PF01207 tRNA-dihydrouridine synthase B	Putative uncharacterized protein	tRNA-dihydrouridine synthase protein	Probable tRNA-dihydrouridine synthase	Mb0846c, -, len: 389 aa. Equivalent to Rv0823c, len: 389 aa, from Mycobacterium tuberculosis strain H37Rv, (99.5% identity in 389 aa overlap). Possible transcriptional regulator (resembles nitrogen regulation protein), equivalent (but longer 24 aa in N-terminus) to MLU15182_31|U15182|NtrB NtrB protein from Mycobacterium leprae (384 aa), FASTA scores: opt: 2070, E(): 0, (82.3% identity in 384 aa overlap) (see citation below). Also highly similar to CAB63312.1|AL133471|SCC82.03c hypothetical protein from Streptomyces coelicolor (406 aa); and to many transcriptional regulators members of UPF0034 FAMILY (NIFR3/SMM1) e.g. D26185|BAC180K_143 protein similar to transcriptional regulator (nitrogen regulation protein) from Bacillus subtilis (333 aa), FASTA scores: opt: 609, E(): 1.4e-32, (38.3% identity in 326 aa overlap); NP_349795.1|NC_003030 NifR3 family enzyme from Clostridium acetobutylicum (321 aa); etc. Contains PS01136 Uncharacterized protein family UPF0034 signature. POSSIBLE TRANSCRIPTIONAL REGULATORY PROTEIN	Biological Process: tRNA processing (GO:0008033), Molecular Function: oxidoreductase activity (GO:0016491), Molecular Function: FAD binding (GO:0050660) putative Dihydrouridine synthase TIM-barrel protein	tRNA-dihydrouridine synthase	identified by sequence similarity; putative; ORF located using Blastx/Glimmer/Genemark conserved hypothetical protein	COG0042 tRNA-dihydrouridine synthase transcriptional regulator	Oxidoreductase	IPR001269: Protein of unknown function UPF0034; IPR003009: FMN/related compound-binding core; IPR004652: Putative TIM-barrel protein nifR3 putative TIM-barrel enzyme, possibly dehydrogenase	
RICPR00011	Uncharacterized protein RP012	Putative uncharacterized protein	Putative uncharacterized protein	Putative uncharacterized protein	hypothetical protein	Polysaccharide deacetylase	Putative uncharacterized protein	
RICPR00012	UPF0079 ATP-binding protein RP013	Residues 1 to 153 of 153 are 100 pct identical to residues 1 to 153 of a 153 aa protein from Escherichia coli O157:H7 EDL933 ref: NP_290798.1 orf, conserved hypothetical protein	ATPase or Kinase	Predicted ATPase or kinase	Uncharacterised P-loop hydrolase UPF0079	Similar to ATP/GTP hydrolase	Similar to unknown protein YjeE of Escherichia coli	similar to conserved hypothetical protein hypothetical protein	conserved gene ATPase or kinase	similar to conserved hypothetical protein hypothetical protein	ATPase or kinase	identified by match to protein family HMM PF02367; match to protein family HMM TIGR00150 conserved hypothetical protein TIGR00150	identified by similarity to GB:AAK25496.1; match to protein family HMM PF02367; match to protein family HMM TIGR00150 conserved hypothetical protein TIGR00150	Putative uncharacterized protein	Hypothetical protein SE1653	Putative uncharacterized protein	identified by similarity to OMNI:NTL01HP00650; match to protein family HMM PF02367; match to protein family HMM TIGR00150 conserved hypothetical protein TIGR00150	hypothetical protein	ATP/GTP hydrolase	putative ATPase or kinase	putative nucleotide-binding protein	similar to Salmonella typhi CT18 conserved hypothetical protein conserved hypothetical protein	Similar to Chlamydia pneumoniae YjeE hypothetical protein cpn0657 or cp0090 SWALL:Q9Z7P7 (EMBL:AE001648) (141 aa) fasta scores: E(): 3.2e-34, 63.12% id in 141 aa. conserved hypothetical protein	conserved hypothetical protein	Putative uncharacterized protein	Hypothetical protein	Ortholog of S. aureus MRSA252 (BX571856) SAR2139 conserved hypothetical protein	Hypothetical protein	conserved hypothetical protein	
RICPR00013	Uncharacterized protein RP014	Uncharacterized periplasmic metal-binding protein CT_415	Zinc ABC transporter substrate binding protein	ABC-type Zn2+ transport system, periplasmic component	Similar to sp|Q9RPX0|ZNUA_HAEDU sp|P39172|ZNUA_ECOLI sp|Q8ZEU2|ZNUA_YERPE sp|P44526|ZNUA_HAEIN; Ortholog to ERGA_CDS_02580 High-affinity zinc uptake system protein znuA	COG0803 ZnuA ABC-type Mn/Zn transport system periplasmic Mn/Zn-binding (lipo)protein (surface adhesin) similar to NP_541155.1 high-affinity zinc uptake system protein	Zinc ABC transporter, periplasmic zinc-binding protein ZnuA, putative	periplasmic zinc transporter	Similar to sp|Q9RPX0|ZNUA_HAEDU sp|P39172|ZNUA_ECOLI sp|Q8ZEU2|ZNUA_YERPE sp|P44526|ZNUA_HAEIN; Ortholog to ERWE_CDS_02610 High-affinity zinc uptake system protein znuA	Zinc/manganese ABC transporter substrate binding protein	Periplasmic solute binding protein	Zinc/manganese ABC transporter substrate binding protein	putative cation ABC transporter, periplasmic cation-binding protein identified by similarity to SP:P39172; match to protein family HMM PF01297	transcriptional regulator, XRE family	putative cation ABC transporter, periplasmic cation-binding protein identified by similarity to SP:P39172; match to protein family HMM PF01297	ABC transporter, substrate-binding protein identified by similarity to SP:Q8CWN2; match to protein family HMM PF01297	AfeA identified by match to protein family HMM PF01297	ABC-type metal ion transport system, periplasmic component/surface adhesin	Periplasmic solute binding protein precursor	Zinc ABC transporter substrate binding protein	metal transport system, metal-binding protein	putative Zinc ABC transporter ZnuA, periplasmic binding protein Evidence 3 : Function proposed based on presence of conserved amino acid motif, structural feature or limited homology; Product type t : transporter	Zinc ABC transporter substrate-binding protein	High-affinity zinc uptake system protein	Zinc/manganese ABC transporter substrate binding protein	Periplasmic solute binding protein precursor	Zinc/manganese ABC transporter substrate binding protein	Periplasmic solute binding protein precursor	Zinc/manganese ABC transporter substrate binding protein	
RICPR00014	POLY(A) POLYMERASE	Polynucleotide adenyltransferase-like protein	PolyA Polymerase	identified by match to protein family HMM PF01743 polyA polymerase family protein	CCA-adding enzyme	tRNA nucleotidyltransferase/poly(A) polymerase	Polynucleotide adenylyltransferase	Similar to rp||pcnB rc||pcnB; Ortholog to ERGA_CDS_08970 Poly(A) polymerase	tRNA nucleotidyltransferase	poly(A) polymerase	Poly(A) polymerase	Polynucleotide adenylyl transferase	similar to gi|27468063|ref|NP_764700.1| [Staphylococcus epidermidis ATCC 12228], percent identity 56 in 399 aa, BLASTP E(): e-129 putative poly-A polymerase	polyA polymerase family protein identified by similarity to SP:P42977; match to protein family HMM PF01743	tRNA nucleotidyl transferase, CCA-adding, 1 [Source:HGNC Symbol;Acc:17341]	Poly A polymerase family	Polynucleotide adenylyltransferase region	transcript_id=ENSDNOT00000008838	Poly(A) polymerase	Poly (A) polymerase EC 2.7.7.19	Polynucleotide adenylyltransferase	polyA polymerase/tRNA nucleotidyltransferase family protein identified by similarity to SP:P42977; match to protein family HMM PF01743	transcript_id=ENSFCAT00000009323	transcript_id=ENSEEUT00000009561	polyA polymerase family protein identified by match to protein family HMM PF01743	tRNA nucleotidyltransferase/poly(A) polymerase	tRNA-nucleotidyltransferase 1, mitochondrial Precursor (EC 2.7.7.25)(Mitochondrial tRNA nucleotidyl transferase, CCA-adding)(mt tRNA adenylyltransferase)(mt tRNA CCA-pyrophosphorylase)(mt tRNA CCA-diphosphorylase)(mt CCA-adding enzyme) [Source:UniProtKB/Swiss- Prot;Acc:Q96Q11]	polyA polymerase tRNA nucleotidyltransferase	


RICPR00018	ATP synthase subunit b	ATP synthase B chain precursor	ATP synthase F0, B subunit identified by match to protein family HMM PF00430; match to protein family HMM TIGR01144	ATP synthase B chain	putative ATP synthase B chain precursor similarity:fasta; with=UniProt:ATPF_RHORU (EMBL:RRF0ATP); Rhodospirillum rubrum.; atpF;; ATP synthase B chain precursor (EC 3.6.3.14) (Subunit I). ATP synthase B chain precursor (EC 3.6.3.14) (Subunit I).; length=182; id 32.500; 160 aa overlap; query 3-162; subject 24-182 similarity:fasta; with=UniProt:Q92RM5 (EMBL:SME591785); Rhizobium meliloti (Sinorhizobium meliloti).; PROBABLE ATP SYNTHASE B CHAIN TRANSMEMBRANE PROTEIN (EC 3.6.1.34).; length=161; id 74.214; 159 aa overlap; query 4-162; subject 3-161	H+-transporting two-sector ATPase, B/B' subunit	ATP synthase subunit B	ATP synthase subunit b	ATP synthase F0, B subunit TIGRFAM: ATP synthase F0, B subunit PFAM: H+-transporting two-sector ATPase, B/B' subunit KEGG: mlo:mlr7415 F-type H+-transporting ATPase b chain	F0F1 ATP synthase subunit B	ATP synthase B chain	F0F1 ATP synthase subunit B	F0F1 ATP synthase subunit B	ATP synthase B chain	F0F1 ATP synthase subunit B	H+transporting two-sector ATPase B/B' subunit	ATP synthase F0, B subunit	ATP synthase subunit b	F0F1 ATP synthase subunit B	ATP synthase B chain	putative F0F1 ATP synthase, subunit b (atpF) Evidence 3 : Function proposed based on presence of conserved amino acid motif, structural feature or limited homology; Product type pe : putative enzyme	
RICPR00019	ATP SYNTHASE B CHAIN	ATP synthase protein	F0F1-type ATP synthase, subunit b	similar to BR0384, ATP synthase F0, B subunit, hypothetical ATP synthase F0, B subunit, hypothetical	ATP synthase subunit b 1	Old name Fo ATP Synthase Subunit b'; old EC 3.6.1.34 H+-transporting two-sector ATPase (subunit b')	ATP synthase B chain	H+-transporting two-sector ATPase, B/B' subunit	H+-transporting two-sector ATPase, B/B' subunit	ATP synthase B chain	H+-transporting two-sector ATPase, B/B' subunit	H+-transporting two-sector ATPase, B/B' subunit	H+-transporting two-sector ATPase, B/B' subunit	ATP synthase B' chain	ATP synthase F0, B' subunit	ATP synthase F0, B subunit TIGRFAM: ATP synthase F0, B subunit PFAM: H+-transporting two-sector ATPase, B/B' subunit KEGG: sth:STH87 ATP synthase B subunit	H+-transporting two-sector ATPase, B/B' subunit PFAM: H+-transporting two-sector ATPase, B/B' subunit KEGG: rpc:RPC_4814 H+-transporting two-sector ATPase, B/B' subunit	ATP synthase F0, B subunit family protein	H+-transporting two-sector ATPase, B/B' subunit PFAM: H+-transporting two-sector ATPase, B/B' subunit KEGG: mlo:mlr7413 FoF1 ATP synthase, subunit B	ATP synthase subunit B	Putative ATP synthase F0, B subunit	H+transporting two-sector ATPase B/B' subunit	F0F1 ATP synthase subunit B'	ATP synthase B chain	H+transporting two-sector ATPase B/B' subunit	F0F1 ATP synthase subunit B'	F0F1 ATP synthase subunit B'	H+transporting two-sector ATPase B/B' subunit	ATP synthase subunit B GO_component: proton-transporting two-sector ATPase complex [GO ID 0016469]; GO_function: hydrolase activity, acting on acid anhydrides, catalyzing transmembrane movement of substances [GO ID 0016820]; GO_process: ATP synthesis coupled proton transport [GO ID 0015986]	
RICPR00020	ATP synthase subunit c	identified by match to protein family HMM PF00137; match to protein family HMM TIGR01260 ATP synthase F0, C subunit	ATP synthase C chain	ATP synthase protein	F0F1-type ATP synthase, subunit c	similar to BR0383, ATP synthase F0, C subunit AtpE, ATP synthase F0, C subunit	ATP synthase subunit C	Similar to ERGA_CDS_08790 ATP synthase C chain	COG0636 AtpE F0F1-type ATP synthase c subunit/Archaeal/vacuolar-type H+-ATPase subunit K ATP synthase C chain	archaeal/vacuolar-type K; COG0636 ATP synthase C chain	ATP synthase C chain	Old name Fo ATP Synthase Subunit C; old EC 3.6.1.34 H+-transporting two-sector ATPase (subunit C)	Similar to sp|Q9ZEC2|ATPL_RICPR sp|Q92JP1|ATPL_RICCN ATP synthase C chain	identified by sequence similarity; putative; ORF located using Blastx; COG0636; TC:3.A.2.1.2 ATP synthase C chain	ATP synthase C chain	H+-transporting two-sector ATPase, C subunit	H+-transporting two-sector ATPase, C subunit	Eubacterial/plasma membrane H+-transporting two-sector ATPase, C subunit:H+-transporting two-sector ATPase, C subunit	ATP synthase C chain	Citation: Arch. Microbiol. 170 (5), 385-388 (1998) MEDLINE 99035763 PUBMED 9818357 FoF1 ATP synthase, subunit C	H+-transporting two-sector ATPase, C subunit	H+-transporting two-sector ATPase, C subunit	ATP synthase F0, C chain identified by match to protein family HMM PF00137	H+-transporting two-sector ATPase, C subunit	ATP synthase C chain	putative ATP synthase subunit C similarity:fasta; with=UniProt:O68818 (EMBL:AE009590); Brucella melitensis.; atpC; ATP synthase subunit C (ATP SYNTHASE C CHAIN) (EC 3.6.1.34).; length=75; id 97.333; 75 aa overlap; query 1-75; subject 1-75 similarity:fasta; with=UniProt:Q8G2E0 (EMBL:AE014291); Brucella suis.; atpE; ATP synthase F0, C subunit (EC 3.6.3.14).; length=75; id 97.333; 75 aa overlap; query 1-75; subject 1-75	H+-transporting two-sector ATPase, C subunit	H+-transporting two-sector ATPase, C subunit PFAM: H+-transporting two-sector ATPase, C subunit: (2.5e-11) KEGG: sil:SPO3235 ATP synthase F0, C subunit, ev=3e-29, 89% identity	
RICPR00021	ATP synthase subunit a	ATP synthase A chain transmembrane protein	ATP synthase subunit a	Residues 1 to 271 of 271 are 99 pct identical to residues 1 to 271 of a 271 aa protein from Escherichia coli O157:H7 EDL933 ref: NP_290377.1 membrane-bound ATP synthase, F0 sector, subunit a	ATP synthase subunit a	ATP synthase subunit a	ATP synthase subunit a	ATP synthase subunit a	ATP synthase a chain	ATP synthase A chain	ATP synthase subunit a	ATP synthase subunit a	Highly similar to H+-transporting ATP synthase chain a hypothetical protein	identified by similarity to EGAD:6316; match to protein family HMM PF00119; match to protein family HMM TIGR01131 ATP synthase F0, A subunit	ATP synthase A chain	identified by similarity to SP:P15012; match to protein family HMM PF00119; match to protein family HMM TIGR01131 ATP synthase F0, A subunit	ATP synthase subunit a	proton-translocating ATPase a subunit	ATP synthase subunit a	ATP synthase A chain	ATP synthase subunit a	ATP synthase subunit a	ATP synthase subunit a	F1F0-ATPase subunit a H+-transporting ATP synthase chain a	ATP synthase A chain	IPR000568: H+-transporting two-sector ATPase, A subunit membrane-bound ATP synthase, F0 sector, subunit a, important for FO assembly	F0F1-type ATP synthase, subunit a	similar to Salmonella typhi CT18 ATP synthase A chain ATP synthase A chain	ATP synthase subunit a	
RICPR00022	Uncharacterized protein RP024	unknown	Putative uncharacterized protein	Putative uncharacterized protein	Putative uncharacterized protein	Putative uncharacterized protein	hypothetical protein	Putative uncharacterized protein	Putative uncharacterized protein	
RICPR00023	Putative protein-disulfide oxidoreductase RP025	Thiol-disulfide oxidoreductase protein	InterProMatches:IPR001853; formation of disulfide bonds,Molecular Function: protein disulfide oxidoreductase activity (GO:0015035), Cellular Component: periplasmic space (sensu Gram-negative Bacteria) (GO:0030288) thiol-disulfide oxidoreductase	similar to BR0496, twin-arginine translocation signal domain protein twin-arginine translocation signal domain protein	Similar to rp||RP025 rc||RC0029; Ortholog to ERGA_CDS_07730 Conserved hypothetical protein	conserved hypothetical protein similar to NP_966778.1 hypothetical protein	Similar to rp||RP025 rc||RC0029; Ortholog to ERWE_CDS_07820 Conserved hypothetical protein	Protein-disulfide isomerase	conserved hypothetical protein	DSBA oxidoreductase:Twin-arginine translocation pathway signal	COG1651, DsbG, Protein-disulfide isomerase putative periplasmic thiol-disulphide interchange protein (DsbA family)	Protein-disulfide isomerase	thiol:disulfide interchange protein, DsbA family	Protein-disulfide isomerase	putative disulfide bond formation protein D similarity:fasta; with=UniProt:BDBD_BACSU (EMBL:C70041); Bacillus subtilis.; bdbD; Disulfide bond formation protein D precursor (Disulfide oxidoreductase D) (Thiol-disulfide oxidoreductase D).; length=222; id 24.324; 185 aa overlap; query 34-214; subject 43-219 similarity:fasta; with=UniProt:Q8UH83_AGRT5 (EMBL:H97456); Agrobacterium tumefaciens (strain C58/ATCC 33970).; Hypothetical protein Atu0800 (AGR_C_1464p).; length=226; id 71.717; 198 aa overlap; query 17-214; subject 37-226	thiol:disulfide interchange protein, DsbA family KEGG: sil:SPO3446 thiol:disulfide interchange protein, DsbA family, ev=3e-80, 64% identity	Twin-arginine translocation pathway signal	conserved hypothetical protein identified by similarity to GB:AAS14712.1	Twin-arginine translocation pathway signal	conserved hypothetical protein identified by similarity to GB:AAS14712.1	Twin-arginine translocation pathway signal	DSBA-like thioredoxin domain protein	protein-disulfide isomerase COG1651 Protein-disulfide isomerase	DSBA oxidoreductase PFAM: DSBA oxidoreductase KEGG: sit:TM1040_2643 thiol:disulfide interchange protein, DsbA family	DSBA oxidoreductase PFAM: DSBA oxidoreductase KEGG: ade:Adeh_4049 DsbA oxidoreductase	thiol-disulfide oxidoreductase D, Putative	putative periplasmic thiol-disulphide interchange protein (DsbA family) KEGG: rsp:RSP_1464 putative periplasmic thiol-disulphide interchange protein (DsbA family)	Putative uncharacterized protein	Twin-arginine translocation signal domain protein	
RICPR00024	Putative uncharacterized protein RP026	Transcriptional regulator	identified by match to protein family HMM PF02559 transcriptional regulator, CarD family	Putative uncharacterized protein	Transcriptional regulator protein	POSSIBLE TRANSCRIPTION FACTOR	Mb3614c, -, len: 162 aa. Equivalent to Rv3583c, len: 162 aa, from Mycobacterium tuberculosis strain H37Rv, (100.0% identity in 162 aa overlap). Possible transcriptional factor, identical to Q9CCW7|ML0320 PUTATIVE TRANSCRIPTION FACTOR from Mycobacterium leprae (165 aa), FASTA scores: opt: 1004, E(): 6.1e-56, (97.55% identity in 162 aa overlap); and Q9ZBM8|MLCB1450.01c PUTATIVE TRANSCRIPTIONAL REGULATOR from Mycobacterium leprae (94 aa), FASTA scores: opt: 600, E(): 6e-31, (97.85% identity in 94 aa overlap). Also highly similar to others e.g. Q9L0Q9|SCD8A.05 from Streptomyces coelicolor (160 aa), FASTA scores: opt: 878, E(): 4.3e-48, (85.0% identity in 160 aa overlap); Q9K600|BH3935 from Bacillus halodurans (153 aa) FASTA scores: opt: 383, E(): 3.1e-17, (36.4% identity in 151 aa overlap); Q9KD36|BH1383 from Bacillus halodurans (164 aa) FASTA scores: opt: 305, E(): 2.4e-12, (33.55% identity in 164 aa overlap); etc. PUTATIVE TRANSCRIPTION FACTOR	Putative uncharacterized protein TTHA0168	similar to BR1766, transcriptional regulator, hypothetical hypothetical transcriptional regulator	Transcriptional factor regulator	similar to M. xanthus carD; COG1329 transcriptional regulator	Similar to Streptomyces coelicolor putative transcriptional factor regulator SCO4232 or SCD8A.05 SWALL:Q9L0Q9 (EMBL:AL160331) (160 aa) fasta scores: E(): 4.3e-32, 66.03% id in 159 aa, and to Myxococcus xanthus CarD protein SWALL:Q50887 (EMBL:Z56280) (316 aa) fasta scores: E(): 1.1e-09, 28.48% id in 158 aa putative CarD-family transcriptional regulator	Transcriptional regulator	putative transcription factor	putative CarD-like transcriptional regulator	Transcriptional regulator	Transcription factor CarD	identified by match to protein family HMM PF02559 transcriptional regulator, CarD family	Putative transcriptional regulator	putative CarD-like transcriptional regulator	Transcriptional regulator, CarD family	transcriptional regulator, CarD family	transcriptional regulator, CarD family	Transcriptional regulator	putative CarD family transcriptional regulator similarity:fasta; with=UniProt:Q92L29_RHIME (EMBL:SME591793); Rhizobium meliloti (Sinorhizobium meliloti).; Hypothetical protein SMc03874.; length=189; id 94.211; 190 aa overlap; query 1-190; subject 1-189	Transcriptional Regulator, CarD family	transcriptional regulator, CarD family	transcriptional regulator, CarD family PFAM: transcription factor CarD: (6.8e-33) KEGG: sil:SPO1420 transcriptional regulator, CarD family, ev=9e-83, 92% identity	probable transcriptional regulator protein, CarD family similar to AGR_C_5013p [Agrobacterium tumefaciens] Similar to swissprot:Q8UBT5 Putative location:bacterial cytoplasm Psort-Score: 0.3297; go_function: transcription factor activity [goid 0003700]; go_process: regulation of transcription, DNA-dependent [goid 0006355]	

RICPR00026	Uncharacterized protein RP028	
RICPR00027	DNA replication and repair protein recF	DNA replication and repair protein recF	DNA replication and repair protein recF	Residues 1 to 357 of 357 are 99 pct identical to residues 1 to 357 of a 357 aa protein from Escherichia coli O157:H7 EDL933 ref: NP_290333.1 ssDNA and dsDNA binding, ATP binding	DNA replication and repair protein recF	DNA replication and repair protein recF	DNA replication and repair protein recF	DNA replication and repair protein recF	RecF recombinational DNA repair ATPase	conserved gene DNA recombination and repair protein ATPase RecF	RecF recombinational DNA repair ATPase	DNA replication and repair protein recF	identified by similarity to EGAD:33333; match to protein family HMM PF00470; match to protein family HMM PF02463; match to protein family HMM TIGR00611 DNA replication and repair protein RecF	DNA replication and repair protein RecF	DNA replication and repair protein RecF	identified by similarity to SP:P13456; match to protein family HMM TIGR00611 DNA replication and repair protein RecF	DNA repair and genetic recombination protein	DNA replication and repair protein recF	DNA replication and repair protein recF	DNA replication and repair protein recF	DNA replication and repair protein recF	DNA replication and repair protein recF	DNA replication and repair protein recF	Mb0003, recF, len: 385 aa. Equivalent to Rv0003, len: 385 aa, from Mycobacterium tuberculosis strain H37Rv, (99.5% identity in 385 aa overlap). recF, DNA replication and repair protein (see citations below), equivalent to others Mycobacterial DNA replication and repair proteins e.g. NP_301131.1|NC_002677 from Mycobacterium leprae (385 aa); Q9L7L5|RECF_MYCPA from Mycobacterium avium subsp.  paratuberculosis (385 aa); P50916|RECF_MYCSM from Mycobacterium smegmatis (384 aa); etc. Also highly similar to others e.g. P36176|RECF_STRCO DNA REPLICATION AND REPAIR PROTEIN from Streptomyces coelicolor (373 aa); NP_440892.1|NC_000911 from Synechocystis sp. strain PCC 6803 (384 aa); NP_469352.1|NC_003212 from Listeria innocua (370 aa); etc. Contains PS00017 ATP/GTP-binding site motif A (P-loop), PS00617 RecF protein signature 1, and PS00618 RecF protein signature 2. BELONGS TO THE RECF FAMILY. DNA REPLICATION AND REPAIR PROTEIN RECF (SINGLE-STRAND DNA BINDING PROTEIN)	InterProMatches:IPR001238; DNA repair and genetic recombination,Molecular Function: single-stranded DNA binding (GO:0003697), Molecular Function: ATP binding (GO:0005524), Biological Process: DNA repair (GO:0006281) DNA repair RecF	DNA replication and repair protein RecF	identified by sequence similarity; putative; ORF located using Blastx/Glimmer/Genemark DNA replication and repair RecF protein	RecF DNA repair and genetic recombination protein	RecF protein	
RICPR00028	Uncharacterized protein RP030	unknown	Putative uncharacterized protein	Putative uncharacterized protein	Putative uncharacterized protein	Putative uncharacterized protein	Putative uncharacterized protein	hypothetical protein	Recombination protein F	Putative uncharacterized protein	Putative uncharacterized protein	
RICPR00029	SCO2-like protein RP031	LmjF26.1970, predicted protein, len = 433 aa, probably sco1 protein homolog, mitochondrial precursor; predicted pI = 7.1671; good similarity to SCO1_HUMAN, sco1 protein homolog, mitochondrial precursor in Homo sapiens; contains a SCO1/SenC pfam domain electon transport protein SCO1/SCO2, putative	Sco1/SenC family protein	identified by match to protein family HMM PF02630 SCO1/SenC family protein	Electron transport protein SCO1/SenC	Electron transport protein SCO1/SenC	Sco2 protein precursor	Electron transport protein SCO1/SenC	Sco2 protein precursor	Electron transport protein SCO1/SenC precursor	electron transport protein SCO1/SenC	Electron transport protein SCO1/SenC precursor	SCO1/SenC family protein cytoplasmic protein	electron transport protein SCO1/SenC PFAM: electron transport protein SCO1/SenC KEGG: bur:Bcep18194_A4268 electron transport protein SCO1/SenC	SCO1/SenC family protein cytoplasmic protein	electron transport protein SCO1/SenC PFAM: electron transport protein SCO1/SenC KEGG: bcn:Bcen_0677 electron transport protein SCO1/SenC	SCO1/SenC family protein identified by match to protein family HMM PF02630	putative electron transport protein, Sco1/SenC family Evidence 3 : Function proposed based on presence of conserved amino acid motif, structural feature or limited homology; Product type c : carrier	Hypothetical protein	electron transport protein SCO1/SenC PFAM: electron transport protein SCO1/SenC KEGG: pat:Patl_4237 electron transport protein SCO1/SenC	electron transport protein SCO1/SenC PFAM: electron transport protein SCO1/SenC KEGG: nwi:Nwi_0144 electron transport protein SCO1/SenC	Electron transport protein SCO1/SenC precursor	Electron transport protein SCO1/SenC precursor	Sco2 protein	Electron transport protein SCO1/SenC precursor	Sco2 protein	Sco2 protein	cytochrome c oxidase Cu(A) center assembly protein	Electron transport protein SCO1/SenC	
RICPR00030	UPF0301 protein RP032	Putative uncharacterized protein	UPF0301 protein CT_211	identified by similarity to GB:BAC46757.1; match to protein family HMM PF02622 conserved hypothetical protein	Transcriptional regulator protein	Similar to Pseudomonas aeruginosa transcriptional regulator AlgH or pa0405 SWALL:Q9RQ16 (EMBL:AF137022) (189 aa) fasta scores: E(): 1.4e-10, 31.57% id in 171 aa, and to Chlamydophila caviae transcriptional regulator, putative cca00630 SWALL:Q822P9 (EMBL:AE016996) (189 aa) fasta scores: E(): 2.3e-74, 93.65% id in 189 aa, and to Chlorobium tepidum hypothetical protein Ct0663 SWALL:Q8KEM4 (EMBL:AE012839) (187 aa) fasta scores: E(): 6.9e-23, 37.91% id in 182 aa conserved hypothetical protein	similar to BR0480, conserved hypothetical protein conserved hypothetical protein	UPF0301 protein BQ03640	Evidence 4 : Homolgs of previously reported genes of unknown function conserved hypothetical protein	UPF0301 protein MCA0413 1	COG1678 putative transcriptional regulator	Similar to Pseudomonas aeruginosa AlgH or pa0405 SWALL:Q9RQ16 (EMBL:AF137022) (189 aa) fasta scores: E(): 8.2e-10, 30% id in 170 aa, and to Bacteroides thetaiotaomicron putative transcriptional regulator BT1078 SWALL:AAO76185 (EMBL:AE016930) (196 aa) fasta scores: E(): 1.8e-63, 80.1% id in 196 aa, and to Chlorobium tepidum hypothetical protein CT0663 SWALL:Q8KEM4 (EMBL:AE012839) (187 aa) fasta scores: E(): 5.6e-19, 34.27% id in 178 aa putative transcriptional regulator	UPF0301 protein PP_4995	Similar to Q8EBZ9 Conserved hypothetical protein from Shewanella oneidensis (187 aa). FASTA: opt: 386 Z-score: 477.0 E(): 1e-18 Smith-Waterman score: 386; 36.022 identity in 186 aa overlap ORF ftt0985 conserved hypothetical protein	putative transcriptional regulator	Transcriptional regulator	identified by match to protein family HMM PF02622 Uncharacterized ACR, COG1678	identified by match to protein family HMM PF02622 Uncharacterized ACR, COG1678	Protein of unknown function DUF179	Putative transcriptional regulator	Protein of unknown function DUF179	Protein of unknown function DUF179	Blast search reveals a conserved COG1678 domain (putative transcriptional regulator) conserved hypothetical protein	UPF0301 protein Saro_0683	protein of unknown function DUF179	conserved hypothetical protein	conserved hypothetical protein identified by match to protein family HMM PF02622	Protein of unknown function DUF179	protein of unknown function DUF179	
RICPR00031	Putative uncharacterized protein RP033	Putative colicin V production membrane protein	CvpA protein	Putative uncharacterized protein	Putative uncharacterized protein	Putative colicin V production membrane protein	Putative uncharacterized protein	hypothetical protein	Putative uncharacterized protein	colicin V production protein Colicin V production protein (dedE protein) (Pur regulon 18 kDa protein),InterPro; Colicin V production protein hypothetical protein	Putative uncharacterized protein	Putative uncharacterized protein	Putative colicin V production membrane protein	
RICPR00032	Uncharacterized protein RP034	unknown	Putative uncharacterized protein	Putative uncharacterized protein	Putative uncharacterized protein	Putative uncharacterized protein	Putative uncharacterized protein	hypothetical protein	Putative uncharacterized protein	Putative uncharacterized protein	Putative uncharacterized protein	
RICPR00033	ACETOACETYL-COA REDUCTASE	conserved gene acetyoacetyl CoA reductase	Acetoacetyl-CoA reductase	identified by sequence similarity; putative; ORF located using Blastx/Glimmer/Genemark acetoacetyl-CoA reductase	Acetoacetyl-CoA reductase	Acetoacetyl-CoA reductase	acetoacetyl-coA reductase	Acetoacetyl-CoA reductase	Citation: PMID: 12351234 FEMS Microbiol Lett. 2002 Sep 10;214(2):217-22. Short-chain dehydrogenase/reductase	Acetoacetyl-CoA reductase	acetoacetyl-CoA reductase identified by match to protein family HMM PF00106; match to protein family HMM PF01370; match to protein family HMM TIGR01829	acetoacetyl-CoA reductase identified by sequence similarity; putative; ORF located using Blastx/Glimmer/GeneHacker	Dehydrogenase with different specificities	3-oxoacyl-[acyl-carrier-protein] reductase	acetoacetyl-CoA reductase TIGRFAM: acetoacetyl-CoA reductase PFAM: short-chain dehydrogenase/reductase SDR; KR KEGG: rsp:RSP_0747 short-chain dehydrogenase/reductase	Acetoacetyl-CoA reductase	Acetoacetyl-CoA reductase	3-oxoacyl-[acyl-carrier-protein] reductase	Acetyoacetyl CoA reductase	acetoacetyl-CoA reductase KEGG: cps:CPS_2625 acetoacetyl-CoA reductase	Acetoacetyl-CoA reductase	Acetoacetyl-CoA reductase	Acetoacetyl-CoA reductase	Acetoacetyl-CoA reductase	Acetoacetyl-CoA reductase	Acetoacetyl-CoA reductase	acetoacetyl-CoA reductase	Acetoacetyl-CoA reductase	Acetoacetyl-CoA reductase	
RICPR00034	Chaperone protein clpB	Chaperone protein clpB	Residues 1 to 861 of 861 are 99 pct identical to residues 1 to 861 of a 861 aa protein from Escherichia coli O157:H7 EDL933 ref: NP_289147.1 heat shock protein	Chaperone protein clpB	Chaperone protein clpB	ATP-dependent serine proteinase, heat shock protein	Chaperone protein clpB	Chaperone protein clpB	endopeptidase Clp ATP-binding chain B (ClpB)	conserved gene ClpB protein	endopeptidase Clp ATP-binding chain B (ClpB)	Chaperone protein clpB	ATP-dependent serine proteinase-heat shock protein	ClpB protein	Chaperone protein clpB	Chaperone protein clpB	ATP dependant protease ClpB	Chaperone protein clpB	Chaperone protein clpB	Mb0391c, clpB, len: 848 aa. Equivalent to Rv0384c, len: 848 aa, from Mycobacterium tuberculosis strain H37Rv, (100.0% identity in 848 aa overlap). Probable clpB (alternate gene name: htpM), endopeptidase ATP-binding protein, chain B (EC 3.-.-.-), equivalent to AC32007.1|AL583925 heat shock protein from Mycobacterium leprae (848 aa). Also highly similar to others e.g.  P53532|CLPB_CORGL|1163118|AAB49540.1|U43536|CGU43536_1 CLPB PROTEIN (heat-inducible expression) from Corynebacterium glutamicum (852 aa), FASTA scores: opt: 4113, E(): 0, (74.5% identity in 846 aa overlap); T36551|4753885|CAB42048.1|AL049754|clpB|SCOEDB|SCH10.39c probable ATP-dependent proteinase ATP-binding chain from Streptomyces coelicolor (853 aa); P03815|CLPB_ECOLI|1788943|AAC75641.1|AE000345 CLPB PROTEIN (HEAT SHOCK PROTEIN F84.1) from Escherichia coli strains K12 and O157:H7 (857 aa); etc. Also similar to Rv3596c|ClpC from Mycobacterium tuberculosis. Contains PS00870 and PS00871 Chaperonins clpA/B signatures and two PS000017 ATP/GTP-binding site motives A (P-loop). BELONGS TO THE CLPA/CLPB FAMILY. Contains probable coiled-coil domain from aa 411-503. PROBABLE ENDOPEPTIDASE ATP BINDING PROTEIN (CHAIN B) CLPB (CLPB PROTEIN) (HEAT SHOCK PROTEIN F84.1)	Chaperone protein clpB	identified by sequence similarity; putative; ORF located using Blastx/Glimmer/Genemark ATP-dependent Clp protease subunit	Chaperone protein clpB	IPR001270: Chaperonin clpA/B ATP-dependent protease, Hsp 100, part of novel multi-chaperone system with DnaK, DnaJ, and GrpE	ATP-binding subunit of Clp protease and DnaK/DnaJ chaperones	similar to Salmonella typhi CT18 ClpB protein (heat shock protein f84.1) ClpB protein (heat shock protein f84.1)	Chaperone protein clpB	similar to BR1864, ATP-dependent Clp protease, ATP-binding subunit ClpB ClpB, ATP-dependent Clp protease, ATP-binding subunit ClpB	Chaperone protein clpB	
RICPR00035	Probable O-sialoglycoprotein endopeptidase	O-sialoglycoprotein endopeptidase	Residues 1 to 337 of 337 are 99 pct identical to residues 1 to 337 of a 337 aa protein from Escherichia coli K12 ref: NP_417536.1 putative O-sialoglycoprotein endopeptidase	Probable O-sialoglycoprotein endopeptidase	Probable O-sialoglycoprotein endopeptidase	Probable O-sialoglycoprotein endopeptidase	Probable O-sialoglycoprotein endopeptidase	Probable O-sialoglycoprotein endopeptidase	O-sialoglycoprotein endopeptidase	Probable O-sialoglycoprotein endopeptidase	Probable O-sialoglycoprotein endopeptidase	Similar to O-sialoglycoprotein endopeptidase hypothetical protein	conserved gene O-sialoglycoprotein endopeptidase	Similar to O-sialoglycoprotein endopeptidase hypothetical protein	Probable O-sialoglycoprotein endopeptidase	identified by match to protein family HMM PF00814; match to protein family HMM TIGR00329 metalloendopeptidase, putative, glycoprotease family	Probable O-sialoglycoprotein endopeptidase	O-sialoglycoprotein endopeptidase	probable o-sialoglycoprotein endopeptidase	identified by similarity to SP:P05852; match to protein family HMM PF00814; match to protein family HMM TIGR00329 O-sialoglycoprotein endopeptidase, putative	Probable O-sialoglycoprotein endopeptidase	glycoprotein endopeptidase	Probable O-sialoglycoprotein endopeptidase	O-sialoglycoprotein endopeptidase	O-SIALOGLYCOPROTEIN ENDOPEPTIDASE	Probable O-sialoglycoprotein endopeptidase	identified by similarity to SP:P40731; match to protein family HMM PF00814; match to protein family HMM TIGR00329 O-sialoglycoprotein endopeptidase	Probable O-sialoglycoprotein endopeptidase	O-sialoglycoprotein endopeptidase protein	
RICPR00036	ACYL-COA DESATURASE 1	Putative fatty acid desaturase transmembrane protein	Evidence 3 : Function proposed based on presence of conserved amino acid motif, structural feature or limited homolgy; Product type pe : putative enzyme putative fatty acid desaturase	acyl-CoA desaturase	Similar to Q27437 Stearoyl-CoA desaturase from Amblyomma americanum (317 aa). FASTA: opt: 653 Z-score: 747.5 E(): 9.6e-34 Smith-Waterman score: 653; 36.897 identity in 290 aa overlap ORF ftt0148 fatty acid desaturase	probably stearoyl-CoA desaturase Fatty-acid desaturase	Fatty acid desaturase	Acyl-CoA desaturase 1	fatty acid desaturase identified by match to protein family HMM PF00487	transcript_id=ENSOCUT00000007173	Acyl-CoA desaturase 1	transcript_id=ENSETET00000005754	Stearoyl-CoA 9-desaturase	Fatty acid desaturase	Stearoyl-CoA 9-desaturase precursor	Fatty acid desaturase	fatty acid desaturase Similar to Q27437 Stearoyl-CoA desaturase from Amblyomma americanum (317 aa). FASTA: opt: 653 Z-score: 747.5 E(): 9.6e-34 Smith-Waterman score: 653; 36.897 identity in 290 aa overlap ORF ftt0148	Stearoyl-CoA 9-desaturase precursor	Stearoyl-CoA 9-desaturase	transcript_id=ENSTBET00000013842	Fatty acid desaturase	fatty acid desaturase, family 1 identified by match to protein family HMM PF00487	fatty acid desaturase PFAM: fatty acid desaturase KEGG: neu:NE1467 fatty acid desaturase, type 2:fatty acid desaturase, type 1	Stearoyl-CoA 9-desaturase PFAM: fatty acid desaturase KEGG: she:Shewmr4_0176 stearoyl-CoA 9-desaturase	Stearoyl-CoA 9-desaturase	fatty acid desaturase PFAM: fatty acid desaturase KEGG: son:SO0197 fatty acid desaturase, family 1	Fatty acid desaturase	putative fatty acid-CoA desaturase Evidence 3 : Function proposed based on presence of conserved amino acid motif, structural feature or limited homology; Product type e : enzyme	Stearoyl-CoA 9-desaturase	
RICPR00037	30S ribosomal protein S6	30S ribosomal protein s6	Residues 1 to 131 of 131 are 100 pct identical to residues 1 to 131 of a 135 aa protein RS6_ECOLI sp: P02358 30S ribosomal protein S6	30S ribosomal protein S6	30S ribosomal protein S6	30S ribosomal protein S6	30S ribosomal protein S6	30S ribosomal protein S6	30S ribosomal protein S6	30S ribosomal protein S6	30S ribosomal protein S6	conserved gene 30S ribosomal protein S6	30S ribosomal protein S6	30S ribosomal protein S6	identified by match to protein family HMM PF01250; match to protein family HMM TIGR00166 ribosomal protein S6	SSU ribosomal protein S6P	30S ribosomal protein S6	identified by similarity to SP:P02358; match to protein family HMM PF01250; match to protein family HMM TIGR00166 ribosomal protein S6	30S ribosomal protein S6	30S ribosomal protein S6	30S ribosomal protein S6	30S ribosomal protein S6	30S ribosomal protein S6	identified by similarity to SP:P21468; match to protein family HMM PF01250; match to protein family HMM TIGR00166 ribosomal protein S6	30S ribosomal protein S6	Ribosomal protein S6	30S ribosomal protein S6	Mb0054, rpsF, len: 96 aa. Equivalent to Rv0053, len: 96 aa, from Mycobacterium tuberculosis strain H37Rv, (100.0% identity in 96 aa overlap). Probable 30S ribosomal protein S6, equivalent to RS6_MYCLE|P46389 30s ribosomal protein s6 from Mycobacterium leprae (96 aa), FASTA scores: opt: 570, E(): 1.1e-36, (91.7% identity in 96 aa overlap).Also highly similar to many e.g. Q9X8U2|RS6_STRCO 30S RIBOSOMAL PROTEIN S6 from Streptomyces coelicolor (96 aa); etc. Note that the putative product of this CDS corresponds to spot 6_26 identified in culture supernatant by proteomics at the Max-Planck-Institut fuer Infektionsbiologie (see citations below). Contains PS01048 Ribosomal protein S6 signature. BELONGS TO THE S6P FAMILY OF RIBOSOMAL PROTEINS. PROBABLE 30S RIBOSOMAL PROTEIN S6 RPSF	InterProMatches:IPR000529; Molecular Function: structural constituent of ribosome (GO:0003735), Cellular Component: intracellular (GO:0005622), Cellular Component: ribosome (GO:0005840), Biological Process: protein biosynthesis (GO:0006412) ribosomal protein S6 (BS9)	
RICPR00038	30S ribosomal protein S18	30S ribosomal protein s18	Residues 1 to 75 of 75 are 100 pct identical to residues 1 to 75 of a 75 aa protein from Escherichia coli O157:H7 ref: NP_313205.1 30S ribosomal subunit protein S18	30S ribosomal protein S18	30S ribosomal protein S18	30S ribosomal protein S18	30S ribosomal protein S18	30S ribosomal protein S18	30S ribosomal protein S18	30S ribosomal protein S18	30S ribosomal subunit protein S18	conserved gene 30S ribosomal protein S18	30S ribosomal subunit protein S18	identified by match to protein family HMM PF01084; match to protein family HMM TIGR00165 ribosomal protein S18	30S ribosomal protein S18	identified by similarity to SP:P02374; match to protein family HMM PF01084; match to protein family HMM TIGR00165 ribosomal protein S18	30S ribosomal protein S18	30S ribosomal protein S18	30S ribosomal protein S18	30S ribosomal protein S18 1	Ribosomal protein S18	InterProMatches:IPR001648; Molecular Function: structural constituent of ribosome (GO:0003735), Cellular Component: intracellular (GO:0005622), Cellular Component: ribosome (GO:0005840), Biological Process: protein biosynthesis (GO:0006412) ribosomal protein S18	30S ribosomal protein S18	30S ribosomal protein S18	identified by sequence similarity; putative; ORF located using Blastx/Glimmer/Genemark 30S ribosomal protein S18	IPR001648: Ribosomal protein S18 30S ribosomal protein S18	Ribosomal protein S18	similar to Salmonella typhi CT18 30s ribosomal subunit protein S18 30s ribosomal subunit protein S18	Similar to Bacillus subtilis 30S ribosomal protein S18 RpsR SWALL:RS18_BACSU (SWALL:P21475) (78 aa) fasta scores: E(): 4.3e-11, 54.93% id in 71 aa, and to Staphylococcus epidermidis 30S ribosomal protein S18 SE2370 SWALL:Q8CQP6 (EMBL:AE016752) (80 aa) fasta scores: E(): 5.1e-13, 58.57% id in 70 aa 30S ribosomal protein S18	
RICPR00039	50S ribosomal protein L9	50S ribosomal protein l9	50S ribosomal protein L9	Residues 1 to 149 of 149 are 100 pct identical to residues 1 to 149 of a 149 aa protein from Escherichia coli O157:H7 EDL933 ref: NP_290833.1 50S ribosomal subunit protein L9	50S ribosomal protein L9	50S ribosomal protein L9	50S ribosomal protein L9	50S ribosomal protein L9	50S ribosomal protein L9	50S ribosomal protein L9	50S ribosomal protein L9	50S ribosomal protein L9	conserved gene 50S ribosomal protein L9	50S ribosomal protein L9	50S ribosomal protein L9	identified by match to protein family HMM PF01281; match to protein family HMM PF03948; match to protein family HMM TIGR00158 ribosomal protein L9	50S ribosomal protein L9	LSU ribosomal protein L9P	50S ribosomal protein L9	identified by similarity to SP:P02418; match to protein family HMM PF01281; match to protein family HMM PF03948; match to protein family HMM TIGR00158 ribosomal protein L9	50S ribosomal protein L9	50S ribosomal protein L9	50S ribosomal protein L9	50S ribosomal protein L9	50S ribosomal protein L9	50S ribosomal protein L9	identified by similarity to SP:P02417; match to protein family HMM PF01281; match to protein family HMM PF03948; match to protein family HMM TIGR00158 ribosomal protein L9	50S ribosomal protein L9	Ribosomal protein L9	
RICPR00040	tRNA(Ile)-lysidine synthase	identified by match to protein family HMM PF01171 PP-loop family protein	Cell cycle protein MesJ/cytosine deaminase- related protein	Predicted ATPase of the PP-loop superfamily implicated in cell cycle control, MesJ	similar to BR1692, conserved hypothetical protein conserved hypothetical protein	tRNA(Ile)-lysidine synthase	Hypothetical protein	Similar to sp|Q9ZEA3|Y042_RICPR sp|Q92JK0|Y067_RICCN; Ortholog to ERGA_CDS_08840 Conserved hypothetical protein	COG0037 MesJ predicted ATPase of the PP-loop superfamily implicated in cell cycle control similar to NP_220436.1 cell cycle protein	Similar to: HI0404, MESJ_HAEIN putative cell cycle protein MesJ	cell cycle protein mesj	Similar to sp|Q9ZEA3|Y042_RICPR sp|Q92JK0|Y067_RICCN; Ortholog to ERWE_CDS_08930 Conserved hypothetical protein	Formerly cell cycle protein MesJ tRNA(Ile)-lysidine synthetase TilS	Best Blastp Hit: possibly phase variable - 8A residue homopolymer repeat in the coding sequence (ON) COG0037 Predicted ATPases of the PP-loop superamily conserved hypothetical protein	cell cycle protein MesJ	Protein of unknown function UPF0021	PP-loop	tRNA(Ile)-lysidine synthetase	tRNA(Ile)-lysidine synthetase-like TIGRFAM: tRNA(Ile)-lysidine synthetase-like: (5.9e-62) PFAM: PP-loop: (2.2e-55) KEGG: sil:SPO3106 PP-loop family protein, ev=1e-87, 45% identity	tRNA(Ile)-lysidine synthetase identified by match to protein family HMM PF01171; match to protein family HMM TIGR02432	TRNA(Ile)-lysidine synthetase TilS	tRNA(Ile)-lysidine synthetase identified by match to protein family HMM PF01171; match to protein family HMM TIGR02432	TRNA(Ile)-lysidine synthetase	Predicted ATPase of the PP-loop superfamily implicated in cell cycle control	conserved hypothetical protein	tRNA(Ile)-lysidine synthetase TIGRFAM: tRNA(Ile)-lysidine synthetase PFAM: PP-loop domain protein KEGG: pca:Pcar_0996 cell cycle protein MesJ, putative	tRNA(Ile)-lysidine synthetase TIGRFAM: tRNA(Ile)-lysidine synthetase PFAM: PP-loop KEGG: mlo:mll3884 similar to YaeN protein [Bradyrhizobium japonicum], contains similarity to cell cycle protein MesJ/cytosine deaminase-related protein	Hypothetical protein	TRNA(Ile)-lysidine synthetase	
RICPR00041	Cell division protease ftsH homolog	Cell division protein	Residues 1 to 644 of 644 are 100 pct identical to residues 4 to 647 of a 647 aa protein from Escherichia coli gb: AAA97508.1 ATP-binding protein	HflB; ATP-dependent zinc metallopeptidase (Cell division ftsh) transmembrane protein	FtsH	Probable atp-dependent zinc metallopeptidase (Cell division ftsh) transmembrane protein	Cell division protease ftsH	conserved gene cell division protein FtsH	Cell division protease ftsH	Cell division protein ftsH	cell division protein ATP-dependent Zn protease	identified by similarity to GB:CAB51029.1; match to protein family HMM PF00004; match to protein family HMM PF01434; match to protein family HMM PF06480; match to protein family HMM TIGR01241 ATP-dependent metalloprotease FtsH	ATP-dependent zinc metallopeptidase FtsH	Cell division protein FtsH	Cell division metalloproteinase protein	Cell division protease ftsH homolog	Mb3640c, ftsH, len: 760 aa. Equivalent to Rv3610c, len: 760 aa, from Mycobacterium tuberculosis strain H37Rv, (100.0% identity in 760 aa overlap). ftsH, membrane-bound protease (cell division protein) (EC 3.4.24.-) (see citation below), equivalent to Q9CD58|FTSH_MYCLE|ML0222 (alias O69532|FTSH) CELL DIVISION PROTEIN FTSH HOMOLOG from Mycobacterium leprae (787 aa), FASTA scores: opt: 4388, E(): 9.6e-205, (87.2% identity in 790 aa overlap).  Also highly similar to many FTSH proteins e.g. O52395|FTSH from Mycobacterium smegmatis (769 aa), FASTA scores: opt: 3976, E(): 7.6e-185, (82.4% identity in 761 aa overlap); Q9X8I4|SCE9.11c from Streptomyces coelicolor (668 aa), FASTA scores: opt: 2417, E(): 1.4e-109, (57.2% identity in 668 aa overlap); P72991|FTH4_SYNY3|SLR1604 from Synechocystis sp. strain PCC 6803 (616 aa), FASTA scores: opt: 1926, E(): 7.2e-86, (49.35% identity in 612 aa overlap); P28691|FTSH_ECOLI|HFLB|MRSC|TOLZ|B3178 from Escherichia coli strain K12 (644 aa), FASTA scores: opt: 1859, E(): 1.3e-82, (48.95% identity in 605 aa overlap); etc. Contains PS00017 ATP/GTP-binding site motif A (P-loop), and PS00674 AAA-protein family signature.  BELONGS TO THE AAA FAMILY OF ATPASES AND PEPTIDASE FAMILY M41 (ZINC METALLOPROTEASE). COFACTOR: BINDS ONE ZINC ION (POTENTIAL). MEMBRANE-BOUND PROTEASE FTSH (CELL DIVISION PROTEIN)	ATP-dependent Zn metallopeptidase cell-division protein FtsH	FtsH COG0465 ATP-dependent Zn proteases cell division protein	Cell division protein FtsH	ATP-dependent Zn protease, HflB	Cell division protein FtsH	Cell division protein ftsH	identified by match to PFAM protein family HMM PF00004 cell division protein FtsH	Putative cell division protein	cell division protein FtsH2	best blastp match gb|AAK33156.1| (AE006473) putative cell division protein [Streptococcus pyogenes M1 GAS] putative cell division protein	Similar to sp|Q9ZEA2|FTSH_RICPR sp|Q92JJ9|FTSH_RICCN; Ortholog to ERGA_CDS_08850 Cell division protein ftsh homolog	Evidence 2a : Function of homologous gene experimentally demonstrated in an other organism; Product type e : enzyme cell division protein	
RICPR00042	Succinate dehydrogenase iron-sulfur subunit	Residues 1 to 238 of 238 are 100 pct identical to residues 1 to 238 of a 238 aa protein from Escherichia coli O157:H7 EDL933 ref: NP_286440.1 succinate dehydrogenase, iron sulfur protein	Succinate dehydrogenase iron-sulfur protein	SdhB; succinate dehydrogenase (Iron-sulfur subunit) oxidoreductase protein	SdhB protein	Putative succinate dehydrogenase (Iron-sulfur subunit) oxidoreductase protein	Succinate dehydrogenase iron sulfur protein	succinate dehydrogenase, iron sulfur protein	conserved gene succinate dehydrogenase iron-sulfur protein subunit B	succinate dehydrogenase, iron sulfur protein	identified by match to protein family HMM TIGR00384 succinate dehydrogenase, iron-sulfur protein	Succinate dehydrogenase iron-sulfur protein	Succinate dehydrogenase iron-sulfur protein	SdhB	Succinate dehydrogenase subunit B	PROBABLE SUCCINATE DEHYDROGENASE (IRON-SULPHUR PROTEIN SUBUNIT) SDHB	Mb3348, sdhB, len: 263 aa. Equivalent to Rv3319, len: 263 aa, from Mycobacterium tuberculosis strain H37Rv, (99.6% identity in 263 aa overlap). Probable sdhB, iron-sulphur protein succinate dehydrogenase SdhB subunit (EC 1.3.99.1), equivalent to Q49916|SDHB|ML0696|L308_F1_28 SUCCINATE DEHYDROGENASE IRON-SULFUR PROTEIN from Mycobacterium leprae (264 aa), FASTA scores: opt: 1678, E(): 4.7e-99, (89.8% identity in 264 aa overlap). Also highly similar to other e.g. Q9KZ91|DHSB from Streptomyces coelicolor (257 aa), FASTA scores: opt: 1125, E(): 4.6e-64, (64.1% identity in 262 aa overlap); Q9RVS1|DR0951 from Deinococcus radiodurans (264 aa), FASTA scores: opt: 1014, E(): 5e-57, (57.25% identity in 255 aa overlap); Q9PEF5|XF1073 from Xylella fastidiosa (261 aa), FASTA scores: opt: 681, E(): 5.8e-36, (45.1% identity in 244 aa overlap); P07014|DHSB_ECOLI|SDHB|B0724 from Escherichia coli strain K12 (238 aa), FASTA scores: opt: 657, E(): 1.8e-34, (43.75% identity in 240 aa overlap); etc.  Contains PS00198 4Fe-4S ferredoxins, iron-sulfur binding region signature. COFACTOR: BINDS THREE DIFFERENT IRON-SULFUR CLUSTERS: A 2FE-2S, A 3FE-4S AND A 4FE-4S. THE IRON-SULFUR CENTERS ARE SIMILAR TO THOSE OF 'PLANT-TYPE' 2FE-2S AND 'BACTERIAL-TYPE' 4FE-4S FERREDOXINS. PART OF AN ENZYME COMPLEX CONTAINING FOUR SUBUNITS: A FLAVOPROTEIN, AN IRON-SULFUR, CYTOCHROME B-556, AND AN HYDROPHOBIC ANCHOR PROTEIN. PROBABLE SUCCINATE DEHYDROGENASE (IRON-SULPHUR PROTEIN SUBUNIT) SDHB (SUCCINIC DEHYDROGENASE) (FUMARATE REDUCTASE) (FUMARATE DEHYDROGENASE) (FUMARIC HYDROGENASE)	Succinate dehydrogenase iron-sulfur protein	identified by sequence similarity; putative; ORF located using Blastx/Glimmer/Genemark succinate dehydrogenase iron-sulfur protein	Succinate dehydrogenase, iron-sulfur subunit	IPR001450: 4Fe-4S ferredoxin, iron-sulfur binding domain succinate dehydrogenase, Fe-S protein	Succinate dehydrogenase Fe-S protein, SdhB	similar to Salmonella typhi CT18 succinate dehydrogenase iron-sulfur protein succinate dehydrogenase iron-sulfur protein	similar to BR1901, succinate dehydrogenase, iron-sulfur protein SdhB, succinate dehydrogenase, iron-sulfur protein	Succinate dehydrogenase iron-sulfur protein	Succinate dehydrogenase, iron-sulfur protein	Succinate dehydrogenase iron-sulfur protein	Putative succinate dehydrogenase iron-sulphur protein	Similar to sp|Q9ZEA1|DHSB_RICPR sp|Q92JJ8|DHSB_RICCN; Ortholog to ERGA_CDS_07070 Succinate dehydrogenase iron-sulfur protein	
RICPR00043	Putative uncharacterized protein RP045	DUF185	Putative uncharacterized protein	Similar to conserved hypothetical protein hypothetical protein	conserved gene hypothetical protein	Similar to conserved hypothetical protein hypothetical protein	hypothetical protein	identified by similarity to GB:BAB49749.1; match to protein family HMM PF02636 conserved hypothetical protein	Putative uncharacterized protein	Putative uncharacterized protein	Uncharacterized conserved protein	Putative uncharacterized protein	identified by sequence similarity; putative; ORF located using Blastx/Glimmer/Genemark conserved hypothetical protein	Predicted SAM-dependent methyltransferase	similar to BR1529, conserved hypothetical protein conserved hypothetical protein	Putative uncharacterized protein	Putative uncharacterized protein	Hypothetical protein	conserved hypothetical protein	Similar to rp||RP045 rc||RC0071; Ortholog to ERGA_CDS_03330 Conserved hypothetical protein	conserved hypothetical protein similar to ZP_00210648.1 hypothetical protein	LmjF23.0890, predicted protein, len = 448 aa, conserved hypothetical protein; predicted pI = 8.2838; contains a very well conserved pfam domain of unknown function (pfam:PF02636;DE Uncharacterized ACR, COG1565;2.3e-184) across the whole protein hypothetical protein, conserved	Similar to AAO91321 (Q83AQ3) Hypothetical protein from Coxiella burnetti (388 aa). FASTA: opt: 858 Z-score: 1007.0 E(): 3.1e-48 Smith-Waterman score: 858 38.504 identity in 361 aa overlap ORF ftt1486c conserved hypothetical protein	conserved hypothetical protein	conserved hypothetical protein	possible cyclopropane-fatty-acyl-phospholipid synthase	Uncharacterized conserved protein	conserved hypothetical protein	
RICPR00044	Prolipoprotein diacylglyceryl transferase	Prolipoprotein diacylglyceryl transferase	Residues 1 to 291 of 291 are 100 pct identical to residues 1 to 291 of a 291 aa protein from Escherichia coli O157:H7 EDL933 ref: NP_289380.1 phosphatidylglycerol-prolipoprotein diacylglyceryl transferase; a major membrane phospholipid	Prolipoprotein diacylglyceryl transferase	Prolipoprotein diacylglyceryl transferase	Prolipoprotein diacylglyceryl transferase	Prolipoprotein diacylglyceryl transferase	prolipoprotein diacylglyceryl transferase	conserved gene prolipoprotein diacylglyceryl transferase	prolipoprotein diacylglyceryl transferase	identified by match to protein family HMM PF01790; match to protein family HMM TIGR00544 prolipoprotein diacylglyceryl transferase	Prolipoprotein diacylglyceryl transferase	Prolipoprotein diacylglyceryl transferase	identified by similarity to SP:P37149; match to protein family HMM PF01790; match to protein family HMM TIGR00544 prolipoprotein diacylglyceryl transferase	Prolipoprotein diacylglyceryl transferase	InterProMatches:IPR001640; required for the lipid modification of prolipoproteins before their cleavage and translocation across the cytoplasmic membrane, Biological Process: protein-lipoylation (GO:0009249), Cellular Component: membrane (GO:0016020), Molecular Function: transferase activity (GO:0016740) prolipoprotein diacylglyceryl transferase	Prolipoprotein diacylglyceryl transferase	identified by sequence similarity; putative; ORF located using Blastx/Glimmer/Genemark prolipoprotein diacylglyceryl transferase	Prolipoprotein diacylglyceryl transferase	IPR001640: Prolipoprotein diacylglyceryl transferase phosphatidylglycerol-prolipoprotein diacylglyceryl transferase	Prolipoprotein diacylglyceryltransferase	similar to Salmonella typhi CT18 prolipoprotein diacylglyceryl transferase prolipoprotein diacylglyceryl transferase	Similar to Salmonella typhimurium, and Salmonella typhi prolipoprotein diacylglyceryl transferase Lgt SWALL:LGT_SALTY (SWALL:Q07293) (291 aa) fasta scores: E(): 4.4e-10, 29.86% id in 298 aa and Staphylococcus aureus prolipoprotein diacylglyceryl transferase Lgt SWALL:LGT_STAAM (SWALL:P52282) (279 aa) fasta scores: E(): 3.7e-10, 29.05% id in 265 aa prolipoprotein diacylglyceryl transferase	Prolipoprotein diacylglyceryl transferase	similar to BR1528, prolipoprotein diacylglyceryl transferase Lgt, prolipoprotein diacylglyceryl transferase	Prolipoprotein diacylglyceryl transferase	Prolipoprotein diacylglyceryl transferase	Prolipoprotein diacylglyceryl transferase	Prolipoprotein diacylglyceryl transferase	
RICPR00045	Putative uncharacterized protein RP047	Putative membrane protein	Putative uncharacterized protein	similar to BR1042, identified by similarity to G:AAl52125.1; GB:AAF83247.1;PIR:A83211; conserved hypothetical membrane protein conserved hypothetical membrane protein	Putative uncharacterized protein	Putative mechanosensitive ion channel	Similar to Bacteroides thetaiotaomicron putative membrane transport protein BT4053 SWALL:Q8A0G8 (EMBL:AE016943) (443 aa) fasta scores: E(): 3.4e-125, 76.21% id in 412 aa, and to Shewanella oneidensis conserved hypothetical protein so0121 SWALL:Q8EKH2 (EMBL:AE015463) (392 aa) fasta scores: E(): 1.4e-66, 46.13% id in 388 aa, and to Vibrio cholerae hypothetical protein Vc0265 SWALL:Q9KV91 (EMBL:AE004115) (412 aa) fasta scores: E(): 2.7e-66, 45.69% id in 383 aa. putative transmembrane transport protein	Putative uncharacterized protein	Similar to Q8A7A2 Putative membrane protein from Bacteroides thetaiotaomicron (391 aa). FASTA: opt: 908 Z-score: 1062.3 E(): 2.6e-51 Smith-Waterman score: 908; 37.637 identity in 364 aa overlap. ORF ftt0992 conserved hypothetical membrane protein	Small-conductance mechanosensitive channel	identified by match to protein family HMM PF00924 mechanosensitive ion channel	identified by match to protein family HMM PF00924 mechanosensitive ion channel family protein	MscS Mechanosensitive ion channel	Similar to small-conductance mechanosensitive channel Conserved hypothetical membrane protein	Mechanosensitive (MS) ion channel	Evidence 3 : Function proposed based on presence of conserved amino acid motif, structural feature or limited homolgy; Product type m : membrane component putative membrane protein	putative mechanosensitive ion channel forming protein	MscS Mechanosensitive ion channel	MscS Mechanosensitive ion channel	conserved hypothetical protein	MscS Mechanosensitive ion channel	MscS Mechanosensitive ion channel	Putative membrane protein	MscS Mechanosensitive ion channel	MscS Mechanosensitive ion channel	conserved hypothetical membrane protein Similar to Q8A7A2 Putative membrane protein from Bacteroides thetaiotaomicron (391 aa). FASTA: opt: 908 Z-score: 1062.3 E(): 2.6e-51 Smith-Waterman score: 908; 37.637 identity in 364 aa overlap. ORF ftt0992	MscS Mechanosensitive ion channel	MscS Mechanosensitive ion channel PFAM: MscS Mechanosensitive ion channel KEGG: plt:Plut_0634 hypothetical protein	MscS Mechanosensitive ion channel PFAM: MscS Mechanosensitive ion channel KEGG: bur:Bcep18194_B1267 MscS mechanosensitive ion channel	
RICPR00046	Inner membrane protein oxaA	Similar to 60 kDa inner-membrane protein YidC of Escherichia coli	identified by similarity to SP:P25714 inner membrane protein YidC, putative	Inner membrane protein oxaA	Preprotein translocase 60 kD membrane subunit	IPR001708: 60 kDa inner membrane protein putative Preprotein translocase subunit YidC	Preprotein translocase subunit YidC	similar to Salmonella typhi CT18 putative membrane protein putative membrane protein	similar to BRA1023, inner-membrane protein, 60 kDa inner-membrane protein, 60 kDa	Putative uncharacterized protein	Similar to rp||yidC; Ortholog to ERGA_CDS_03140 60 kD inner-membrane protein	COG0706 YidC preprotein translocase subunit YidC 60 kD inner-membrane protein	Inner membrane protein oxaA	COG0706 preprotein translocase subunit	Similar to: HI1001, OXAA_HAEIN preprotein translocase subunit YidC	Preprotein translocase subunit YidC YidC protein	Preprotein translocase subunit YidC	Membrane protein oxaA	Inner membrane protein oxaA	preprotein translocase subunit yidC	60 kD inner membrane protein OxaA	identified by match to protein family HMM PF02096 inner membrane protein, 60 kDa	60 kD inner-membrane protein	YidC 60 kDa inner membrane protein	Similar to rp||yidC; Ortholog to ERWE_CDS_03190 60 kD inner-membrane protein	60 kDa inner membrane insertion protein	Preprotein translocase subunit YidC	60 kDa inner membrane insertion protein	60 kDa inner membrane protein	
RICPR00047	CDP-diacylglycerol--glycerol-3-phosphate 3- phosphatidyltransferase	CDP-diacylglycerol-glycerol-3-phosphate 3-phosphatidyltransferase	Residues 1 to 182 of 182 are 99 pct identical to residues 1 to 182 of a 182 aa protein from Escherichia coli O157:H7 EDL933 ref: NP_288373.1 phosphatidylglycerophosphate synthetase = CDP-1,2-diacyl-sn-glycero-3-phosphate phosphatidyl transferase	CDP-diacylglycerol--glycerol-3-phosphate 3- phosphatidyltransferase	CDP-diacylglycerol--glycerol-3-phosphate 3- phosphatidyltransferase	PgsA: CDP-diacylglycerol--glycerol-3- phosphatidyltransferase	CDP-diacylglycerol--glycerol-3-phosphate 3- phosphatidyltransferase	CDP-diacylglycerol--glycerol-3-phosphate 3- phosphatidyltransferase	phosphatidylglycerophosphate synthase	Probable cdp-diacylglycerol--glycerol-3-phosphate 3-phosphatidyltransferase transmembrane protein	CDP-diacylglycerol--glycerol-3-phosphate 3- phosphatidyltransferase	Similar to CDP-diacylglycerol--glycerol-3-phosphate 3-phosphatidyltransferase hypothetical protein	conserved gene CDP-diacylglycerol--glycerol-3-phosphate 3-phosphatidyltransferase	Similar to CDP-diacylglycerol--glycerol-3-phosphate 3-phosphatidyltransferase hypothetical protein	CDP-diacylglycerol--glycerol-3-phosphate 3- phosphatidyltransferase	identified by match to protein family HMM PF01066; match to protein family HMM TIGR00560 CDP-diacylglycerol--glycerol-3-phosphate 3-phosphatidyltransferase	Phosphatidylglycerophosphate synthase	CDP-diacylglycerol--glycerol-3-phosphate 3-phosphatidyltransferase	CDP-diacylglycerol--glycerol-3-phosphate 3-phosphatidyltransferase	identified by match to protein family HMM PF01066; match to protein family HMM TIGR00560 CDP-diacylglycerol--glycerol-3-phosphate 3-phosphatidyltransferase	CDP-diacylglycerol-glycerol-3-phosphate 3- phosphatidyltransferase	CDP-diacylglycerol--glycerol-3-phosphate 3-phosphatidyltransferase	CDP-diacylglycerol-glycerol-3-phosphate 3- phosphatidyltransferase	CDP-diacylglycerol--glycerol-3-phosphate 3-phosphatidyltransferase	CDPdiacylglycerol-glycerol-3-phosphate 3- phosphatidyltransferase	Phosphatidylglycerophosphate synthase	identified by match to protein family HMM PF01066; match to protein family HMM TIGR00560 CDP-diacylglycerol--glycerol-3-phosphate 3-phosphatidyltransferase	PgsA3	CDP-diacylglycerol--glycerol-3-phosphate 3- phosphatidyltransferase	
RICPR00048	Uncharacterized protein RP050	Putative uncharacterized protein	similar to prokaryotic and plant carbonic anhydrase Carbonic anhydrase	unknown	unknown	Putative uncharacterized protein	conserved hypothetical protein	conserved hypothetical secreted protein secreted protein	Putative uncharacterized protein	Putative uncharacterized protein	Putative uncharacterized protein precursor	Putative uncharacterized protein	Putative uncharacterized protein	hypothetical protein	Conserved hypothetical secreted protein	Conserved hypothetical secreted protein	
RICPR00049	Uncharacterized lipoprotein RP051	unknown	Putative uncharacterized protein	Putative uncharacterized protein	Putative uncharacterized protein	Putative uncharacterized protein	hypothetical protein	Putative uncharacterized protein	Putative uncharacterized protein	

RICPR00051	ADP,ATP carrier protein 1	Similar to Rickettsia typhi ADP/ATP carrier protein tlc1 SWALL:Q83W30 (EMBL:AJ507301) (498 aa) fasta scores: E(): 9.1e-82, 43.97% id in 498 aa and Arabidopsis thaliana chloroplast ADP/ATP carrier protein 1, chloroplast precursor AatP1 or at1g80300 or f5i6.5 SWALL:TLC1_ARATH (SWALL:Q39002) (624 aa) fasta scores: E(): 2.9e-98, 52.81% id in 498 aa ADP/ATP carrier protein	ADP,ATP carrier protein	ATP/ADP translocase	ADP/ATP translocase	nucleotide transport protein	ADP,ATP carrier protein	ATP/ADP translocase	ADP,ATP carrier protein	ATP/ADP translocase	ATP/ADP translocase	ADP,ATP carrier protein	ADP,ATP carrier protein	ADP,ATP carrier protein	ADP,ATP carrier protein	ADP,ATP carrier protein	ADP,ATP carrier protein homolog	ADP,ATP carrier protein	ATP/ADP translocase	ADP,ATP carrier protein	
RICPR00052	GLYCEROL-3-PHOSPHATE TRANSPORTER	Probable hexose phosphate transport protein	Glycerol-3-phosphate permease	IPR000849: GlpT transporter; IPR007114: Major facilitator superfamily MFS family, sn-glycerol-3-phosphate transport protein	similar to Salmonella typhi CT18 glycerol-3-phosphate transporter glycerol-3-phosphate transporter	Similar to Q81V41 Glycerol-3-phosphate transporter from Bacillus anthracis (strain Ames) (449 aa). FASTA: opt: 1382 Z-score: 1521.3 E(): 7.6e-77 Smith-Waterman score: 1382; 48.268identity in 433 aa overlap. Glycerol-3-phosphate transporter	MFS family, sn-glycerol-3-phosphate transport protein	glycerol-3-phosphate transporter	identified by match to protein family HMM PF07690; match to protein family HMM TIGR00712; match to protein family HMM TIGR00881 glycerol-3-phosphate transporter	GlpT transporter:Glycerol-3-phosphate transporter	COG2271 Sugar phosphate permease	Code: G; COG: COG2271 sn-glycerol-3-phosphate permease	Code: G; COG: COG2271 sn-glycerol-3-phosphate permease	Sugar phosphate permease	Major facilitator superfamily MFS_1	transcript_id=ENSGACT00000009032	Glycerol-3-phosphate transporter	hypothetical protein similarity to COG2814 Arabinose efflux permease(Evalue: 2E-41)	Glycerol-3-phosphate transporter Similar to Q81V41 Glycerol-3-phosphate transporter from Bacillus anthracis (strain Ames) (449 aa). FASTA: opt: 1382 Z-score: 1521.3 E(): 7.6e-77 Smith-Waterman score: 1382; 48.268identity in 433 aa overlap.	Glycerol-3-phosphate transporter	Glycerol-3-phosphate transporter	transcript_id=ENSFCAT00000001153	fosmidomycin resistance protein	major facilitator superfamily MFS_1	glycerol-3-phosphatase transporter	transcript_id=ENSSTOT00000014346	transcript_id=ENSTBET00000010476	major facilitator superfamily MFS_1 PFAM: General substrate transporter; major facilitator superfamily MFS_1 KEGG: bcn:Bcen_6390 major facilitator superfamily MFS_1	glycerol-3-phosphate transporter identified by similarity to SP:P08194; match to protein family HMM PF07690; match to protein family HMM TIGR00712; match to protein family HMM TIGR00881	
RICPR00053	Nucleoside diphosphate kinase	Nucleoside diphosphate kinase	Nucleoside diphosphate kinase	Residues 1 to 143 of 143 are 100 pct identical to residues 352 to 494 of a 494 aa protein from Cloning vector pZEO-SG4 gb: AAA93513.1 orf, partial conserved hypothetical protein	Nucleoside diphosphate kinase	Nucleoside diphosphate kinase	Nucleoside diphosphate kinase	nucleoside diphosphate kinase	Nucleoside diphosphate kinase	Nucleoside diphosphate kinase	Nucleoside diphosphate kinase	Nucleoside diphosphate kinase	similar to nucleoside diphosphate kinase hypothetical protein	conserved gene nucleoside diphosphate kinase	similar to nucleoside diphosphate kinase hypothetical protein	Nucleoside-diphosphate kinase	identified by similarity to EGAD:18023; match to protein family HMM PF00334 nucleoside diphosphate kinase	nucleoside diphosphate kinase	identified by similarity to SP:Q59636; match to protein family HMM PF00334 nucleoside diphosphate kinase	Nucleoside diphosphate kinase	nucleoside diphosphate kinase	Nucleoside diphosphate kinase	Nucleoside diphosphate kinase	Nucleoside diphosphate kinase	identified by similarity to SP:Q59636; match to protein family HMM PF00334 nucleoside diphosphate kinase	Nucleoside diphosphate kinase	Nucleoside diphosphate kinase	Nucleoside diphosphate kinase	Mb2472c, ndkA, len: 136 aa. Equivalent to Rv2445c, len: 136 aa, from Mycobacterium tuberculosis strain H37Rv, (100.0% identity in 136 aa overlap). Probable ndkA (alternate gene name: ndk), nucleoside diphosphate kinase (EC 2.7.4.6), equivalent to Q9CBZ0|NDK|ML1469 from Mycobacterium leprae (136 aa), FASTA scores: opt: 762, E(): 1.5e-42, (87.4% identity in 135 aa overlap); and O85501|NDK from Mycobacterium smegmatis (139 aa), FASTA scores: opt: 714, E(): 1.9e-39, (80.7% identity in 135 aa overlap). Also highly similar to others e.g.  P50589|NDK_STRCO from Streptomyces coelicolor (137 aa), FASTA scores: opt: 535, 6.8e-28, (60.3% identity in 136 aa overlap); O29491|NDK_ARCFU|AF0767 from Archaeoglobus fulgidus (151 aa), FASTA scores: opt: 521, E(): 5.9e-27, (58.0% identity in 131 aa overlap); P31103|NDK_BACSU from Bacillus subtilis (151 aa), FASTA scores: opt: 515, E(): 1.4e-26, (56.5% identity in 131 aa overlap); etc. BELONGS TO THE NDK FAMILY. PROBABLE NUCLEOSIDE DIPHOSPHATE KINASE NDKA (NDK) (NDP KINASE) (NUCLEOSIDE-2-P KINASE)	
RICPR00054	tRNA uridine 5-carboxymethylaminomethyl modification enzyme mnmG	Glucose inhibited division protein a	tRNA uridine 5-carboxymethylaminomethyl modification enzyme mnmG	Residues 1 to 629 of 629 are 99 pct identical to residues 1 to 629 of a 629 aa protein from Escherichia coli ref: NP_418197.1 glucose inhibited division protein	tRNA uridine 5-carboxymethylaminomethyl modification enzyme mnmG	tRNA uridine 5-carboxymethylaminomethyl modification enzyme mnmG	tRNA uridine 5-carboxymethylaminomethyl modification enzyme mnmG	tRNA uridine 5-carboxymethylaminomethyl modification enzyme mnmG	tRNA uridine 5-carboxymethylaminomethyl modification enzyme mnmG	tRNA uridine 5-carboxymethylaminomethyl modification enzyme gidA	glucose inhibited division protein A	tRNA uridine 5-carboxymethylaminomethyl modification enzyme mnmG	tRNA uridine 5-carboxymethylaminomethyl modification enzyme mnmG	Highly simislar to glucose-inhibited division protein A GidA hypothetical protein	conserved gene glucose inhibited division protein A	Highly simislar to glucose-inhibited division protein A GidA hypothetical protein	tRNA uridine 5-carboxymethylaminomethyl modification enzyme mnmG	identified by similarity to EGAD:15241; match to protein family HMM PF01134; match to protein family HMM TIGR00136 glucose inhibited division protein A	tRNA uridine 5-carboxymethylaminomethyl modification enzyme mnmG	Putative tRNA (5-carboxymethylaminomethyl-2-thiouridylate) synthase subunit GidA	glucose inhibited division protein	identified by similarity to SP:P17112; match to protein family HMM PF01134; match to protein family HMM TIGR00136 glucose inhibited division protein A	tRNA uridine 5-carboxymethylaminomethyl modification enzyme mnmG	glucose inhibited division protein A	tRNA uridine 5-carboxymethylaminomethyl modification enzyme mnmG	tRNA uridine 5-carboxymethylaminomethyl modification enzyme gidA	tRNA uridine 5-carboxymethylaminomethyl modification enzyme gidA	tRNA uridine 5-carboxymethylaminomethyl modification enzyme mnmG	identified by match to protein family HMM PF01134; match to protein family HMM TIGR00136 glucose inhibited division protein A	
RICPR00055	Ribosomal RNA small subunit methyltransferase G	Residues 1 to 207 of 207 are 99 pct identical to residues 1 to 207 of a 207 aa protein from Escherichia coli O157:H7 EDL933 ref: NP_290379.1 glucose-inhibited division; chromosome replication?	Ribosomal RNA small subunit methyltransferase G	glucose inhibited division protein B	Ribosomal RNA small subunit methyltransferase G	Similar to glucose inhibited division protein B GidB hypothetical protein	conserved gene glucose inhibited division protein B	Similar to glucose inhibited division protein B GidB hypothetical protein	identified by match to protein family HMM PF02527; match to protein family HMM TIGR00138 glucose-inhibited division protein B	Ribosomal RNA small subunit methyltransferase G	Ribosomal RNA small subunit methyltransferase G	Glucose inhibited division protein B	similar to BR2060, glucose-inhibited division protein B GidB, glucose-inhibited division protein B	Ribosomal RNA small subunit methyltransferase G	Glucose inhibited division protein B homolog	methyltransferase; COG0357 glucose inhibited division protein B	glucose inhibited division protein B; Similar to: HI0486, GIDB_HAEIN methyltransferase GidB	Ribosomal RNA small subunit methyltransferase G	Similar to GIDB_ECOLI Methyltransferase gidB from E.coli (207 aa). FASTA: opt: 549 z-score: 638.3 E(): 1.1e-27 40.686 identity in 204 aa overlap methyltransferase glucose-inhibited cell division protein	involved in bacterial cell division Predicted S-adenosylmethionine-dependent methyltransferase	Glucose inhibited division protein B	identified by match to protein family HMM PF02527; match to protein family HMM TIGR00138 methyltransferase GidB	Glucose inhibited division protein	identified by sequence similarity; putative; ORF located using Blastx; COG0357 glucose inhibited division protein B	identified by match to protein family HMM PF02527; match to protein family HMM TIGR00138 methyltransferase GidB	identified by sequence similarity; putative; ORF located using Blastx; COG0357 glucose inhibited division protein B	identified by match to protein family HMM PF02527; match to protein family HMM TIGR00138 methyltransferase GidB	Glucose inhibited division protein	Glucose inhibited division protein	
RICPR00056	SOJ PROTEIN	Chromosome partitioning protein parA	ParA	ParA family ATPase	ParA/Soj	Putative chromosome partitioning protein para	Highly similar to chromosome partitioning protein ParA family hypothetical protein	conserved gene, chromosome partitioning protein ParA-like sporulation initiation inhibitor protein Soj	Highly similar to chromosome partitioning protein ParA family hypothetical protein	Chromosome partitioning protein, membrane- associated ATPase	identified by similarity to SP:O05189; match to protein family HMM PF01656 chromosome partitioning protein ParA	Chromosome partitioning protein, ParA family ATPase	Chromosome partitioning protein	identified by similarity to SP:P37522; match to protein family HMM PF00991 chromosome partitioning protein, ParA family	ParB	Chromosome partitioning protein A	PROBABLE CHROMOSOME PARTITIONING PROTEIN PARA	Mb3949c, parA, len: 347 aa. Equivalent to Rv3918c, len: 347 aa, from Mycobacterium tuberculosis strain H37Rv, (100.0% identity in 347 aa overlap). Probable parA, chromosome partitioning protein, highly similar to Q9CCX7|PARA|ML2707 PUTATIVE CELL DIVISION PROTEIN from Mycobacterium leprae (351 aa), FASTA scores: opt: 1679, E(): 2.9e-93, (78.1% identity in 347 aa overlap). Also highly similar to others e.g. Q9RFM1|PARA PARA PROTEIN from Streptomyces coelicolor (357 aa), FASTA scores: opt: 1197, E(): 2e-64, (60.45% identity in 306 aa overlap); Q98DZ3|MLL4479|PARA CHROMOSOME PARTITIONING PROTEIN from Rhizobium loti (Mesorhizobium loti) (266 aa), FASTA scores: opt: 835, E(): 7.2e-43, (50.95% identity in 257 aa overlap); O05189|PARA_CAUCR CHROMOSOME PARTITIONING PROTEIN from Caulobacter crescentus (267 aa), FASTA scores: opt: 813, E(): 1.5e-41, (51.35% identity in 261 aa overlap) (has its N-terminus shorter); etc. Equivalent to AAK48403 from Mycobacterium tuberculosis strain CDC1551 (381 aa) but shorter 34 aa. Also similar to other M.  tuberculosis proteins: MTCI125.30, FASTA scores: E(): 4.3e-32, (35.2% identity in 327 aa overlap); and MTCY07D11.13, FASTA scores: E(): 3e-30, (39.9% identity in 263 aa overlap). BELONGS TO THE PARA FAMILY. Possible alternative start site at aa 107. Note that previously known as parB. PROBABLE CHROMOSOME PARTITIONING PROTEIN PARA	InterProMatches:IPR000707; centromere-like function with Spo0J involved in forespore chromosome partitioning negative regulation of sporulation initiation (antagonized by Spo0J) chromosome partitioning protein transcriptional regulator	sporulation initiation inhibitor protein Soj	identified by sequence similarity; putative; ORF located using Blastx/Glimmer/Genemark chromosome partitioning protein	chromosome partitioning protein	Chromosome partitioning ATPase, ParA family	ATPases involved in chromosome partitioning ParA	similar to BR2059, chromosome partitioning protein ParA ParA, chromosome partitioning protein	Chromosome partitioning protein	Chromosome partitioning protein para	Putative	ParA family protein	
RICPR00057	Probable chromosome-partitioning protein parB	Chromosome partitioning protein, parB	ParB	Probable chromosome-partitioning protein parB	ParB-like nuclease domain:ParB-like partition protein	DNA-binding protein Spo0j-like protein	Putative chromosome partitioning protein parb	identified by similarity to OMNI:SA2735; match to protein family HMM PF02195; match to protein family HMM TIGR00180 chromosome partioning protein, ParB family	ParB Chromosome partitioning protein	identified by similarity to SP:O05190; match to protein family HMM PF02195; match to protein family HMM TIGR00180 chromosome partitioning protein parB	Chromosome partitioning protein ParB	Probable chromosome-partitioning protein parB	DNA-binding protein Spo0J-like protein	identified by similarity to SP:P26497; match to protein family HMM PF02195; match to protein family HMM TIGR00180 chromosome partitioning protein, ParB family	Chromosome partitioning protein B	Probable chromosome-partitioning protein parB	Mb3948c, parB, len: 344 aa. Equivalent to Rv3917c, len: 344 aa, from Mycobacterium tuberculosis strain H37Rv, (100.0% identity in 344 aa overlap). Probable parB, chromosome partitioning protein, equivalent to Q50201|PARB_MYCLE|ML2706 PROBABLE CHROMOSOME PARTITIONING PROTEIN from Mycobacterium leprae (333 aa), FASTA scores: opt: 1654, E(): 1.6e-88, (78.6% identity in 332 aa overlap). Also highly similar to to others e.g.  Q9S6U1|STH24.09 PUTATIVE PARTITIONING OR SPORULATION PROTEIN from Streptomyces coelicolor (328 aa), FASTA scores: opt: 966, E(): 9.7e-49, (58.55% identity in 287 aa overlap) (no similarity on N-terminus); Q9PB63|PARB_XYLFA|XF2281 PROBABLE CHROMOSOME PARTITIONING PROTEIN from Xylella fastidiosa (310 aa), FASTA scores: opt: 598, E(): 1.8e-27, (38.65% identity in 326 aa overlap); P31857|PARB_PSEPU PROBABLE CHROMOSOME PARTITIONING PROTEIN from Pseudomonas putida (290 aa), FASTA scores: opt: 573, E(): 4.6e-26, (40.35% identity in 322 aa overlap); etc. Contains probable helix-turn-helix motif at aa 179 to 200 (Score 1150, +3.1 0 SD). BELONGS TO THE PARB FAMILY. Note that previously known as parA. PROBABLE CHROMOSOME PARTITIONING PROTEIN PARB	identified by sequence similarity; putative; ORF located using Blastx/Glimmer/Genemark chromosome partitioning protein	Chromosome partitioning protein, ParB family	Chromosome partitioning protein	Similar to Chlamydia pneumoniae probable chromosome partitioning protein parB or cpn0684 or cp0062 SWALL:PARB_CHLPN (SWALL:Q9Z7M0) (286 aa) fasta scores: E(): 5.5e-65, 68.72% id in 275 aa. putative chromosome partitioning protein	Transcriptional regulator involved in chromosome partitioning ParB	similar to BR2058, chromosome partitioning protein ParB ParB, chromosome partitioning protein ParB	Putative uncharacterized protein gbs2134	Chromosome partitioning protein	Chromosome partitioning protein, parb	hypothetical protein, similar to DNA-binding protein Spo0J-like homolog	Probable chromosome partitioning protein parB	identified by match to PFAM protein family HMM PF02195 partitioning protein, ParB family	
RICPR00058	ABC TRANSPORTER ATP-BINDING PROTEIN	ATPase components of ABC transporters with duplicated ATPase domains	Putative atp-binding abc transporter protein	Similar to ABC transporter, ATP-binding protein hypothetical protein	conserved gene ABC transporter, ABC binding protein	Similar to ABC transporter, ATP-binding protein hypothetical protein	identified by similarity to SP:P37797 ABC transporter, ATP-binding protein	Probable ABC transporter ATP-binding protein	ABC transporter ATP-binding protein	Putative uncharacterized protein	ABC transporter	ABC transporter, ATP-binding protein	Mb2504c, -, len: 558 aa. Equivalent to Rv2477c, len: 558 aa, from Mycobacterium tuberculosis strain H37Rv, (100.0% identity in 558 aa overlap). Probable ATP binding protein ABC-transporter (see citation below), probably involved in macrolide transport, equivalent to Q9X7B1|MLCB1610.09|ML1248 PUTATIVE ABC TRANSPORTER ATP-BINDING PROTEIN from Mycobacterium leprae (556 aa) FASTA scores: opt: 3448, E(): 3.8e-176, (92.3% identity in 557 aa overlap). Also highly similar to many ATP binding proteins e.g. Q9L244|SC6D10.20c PUTATIVE ABC TRANSPORTER ATP-BINDING PROTEIN from Streptomyces coelicolor (547 aa), FASTA scores: opt: 2937, E(): 5.6e-149, (79.5% identity in 551 aa overlap); AAK24119|CC2148 ABC transporter ATP-binding protein from Caulobacter crescentus (555 aa), FASTA scores: opt: 2175, E(): 1.9e-108, (59.4% identity in 557 aa overlap); Q9HVJ1 PROBABLE ATP-BINDING COMPONENT OF ABC TRANSPORTER from Pseudomonas aeruginosa (554 aa), FASTA scores: opt: 2054, E(): 5.1e-102, (56.9% identity in 559 aa overlap); etc. Contains 2 x PS00017 ATP/GTP-binding site motif A (P-loop), 2 x PS00211 ABC transporters family signature, and probable coiled-coil from aa 273 to 311.  BELONGS TO THE ATP-BINDING TRANSPORT PROTEIN FAMILY (ABC TRANSPORTERS). PROBABLE MACROLIDE-TRANSPORT ATP-BINDING PROTEIN ABC TRANSPORTER	identified by sequence similarity; putative; ORF located using Blastx/Glimmer/Genemark ABC transporter ATP-binding protein	IPR001687: ATP/GTP-binding site motif A (P-loop); IPR003439: ABC transporter; IPR003593: AAA ATPase putative ABC superfamily (atp_bind) transport protein	similar to Salmonella typhi CT18 conserved hypothetical ABC transporter conserved hypothetical ABC transporter	similar to BR1456, ABC transporter, ATP-binding protein ABC transporter, ATP-binding protein	ABC transporter ATP-binding protein	Putative ABC drug efflux transporter, fused ATP binding domains	ABC transporter ATP-binding protein	Evidence 3 : Function proposed based on presence of conserved amino acid motif, structural feature or limited homolgy; Product type pt : putative transporter putative transport protein (ABC superfamily, atp_bind)	with duplicated ATPase; COG0488 ABC transporter	ABC transporter ATP-binding protein	Similar to: HI1252, YJJK_HAEIN ABC transporter ATP-binding protein	Similar to Bacteroides thetaiotaomicron ABC transporter ATP-binding protein BT1186 SWALL:AAO76293 (EMBL:AE016930) (562 aa) fasta scores: E(): 7.6e-187, 97.68% id in 562 aa, and to Myxococcus xanthus ABC transporter Mac1 SWALL:Q9F1V6 (EMBL:AB041227) (559 aa) fasta scores: E(): 6.2e-111, 60.03% id in 558 aa, and to Ralstonia solanacearum putative ATP-binding ABC transporter protein RSC2913 or RS00182 SWALL:Q8XVB8 (EMBL:AL646072) (555 aa) fasta scores: E(): 3.2e-107, 57.63% id in 557 aa putative ATP-binding component of ABC transporter	ATPase components of ABC transporters with duplicated ATPase domains Uup protein	ABC transporter, ATP-binding protein	Similar to YJJK_ECOLI (P37797) ABC transporter ATP-binding protein from E. coli (554 aa). FASTA: opt: 2397 Z-score: 2422.3 E(): 4.9e-127 Smith-Waterman score: 2397; 62.996 identity in 554 aa overlap ABC transporter, ATP-binding protein	
RICPR00059	Uncharacterized protein RP061	Putative uncharacterized protein	Putative uncharacterized protein	Putative uncharacterized protein	hypothetical protein	Putative ABC transporter ATP-binding component	
RICPR00060	2-dehydro-3-deoxyphosphooctonate aldolase	2-dehydro-3-deoxyphosphooctonate aldolase	2-dehydro-3-deoxyphosphooctonate aldolase	2-dehydro-3-deoxyphosphooctonate aldolase kdsA carboxysome formation protein CcmA	identified by similarity to SP:Q46225; match to protein family HMM PF00793; match to protein family HMM TIGR01362 3-deoxy-8-phosphooctulonate synthase	3-deoxy-8-phosphooctulonate synthase	Similar to Chlamydia psittaci putative 2-dehydro-3-deoxyphosphooctonate aldolase KdsA SWALL:KDSA_CHLPS (SWALL:Q46225) (269 aa) fasta scores: E(): 5.2e-104, 95.91% id in 269 aa, and to Escherichia coli 2-dehydro-3-deoxyphosphooctonate aldolase KdsA SWALL:KDSA_ECOLI (SWALL:P17579) (284 aa) fasta scores: E(): 1.4e-41, 45.97% id in 261 aa 2-dehydro-3-deoxyphosphooctonate aldolase	2-dehydro-3-deoxyphosphooctonate aldolase	similar to BR1133, 2-dehydro-3-deoxyphosphooctonate aldolase KdsA, 2-dehydro-3-deoxyphosphooctonate aldolase	2-dehydro-3-deoxyphosphooctonate aldolase	2-dehydro-3-deoxyphosphooctonate aldolase	2-dehydro-3-deoxyphosphooctonate aldolase	2-dehydro-3-deoxyphosphooctonate aldolase	COG2877 2-dehydro-3-deoxyphosphooctonate aldolase	2-dehydro-3-deoxyphosphooctonate aldolase	2-dehydro-3-deoxyphosphooctonate aldolase (EC 2.5.1.55) (Phospho-2-dehydro-3-deoxyoctonate aldolase) (3-deoxy-D-manno-octulosonic acid 8-phosphate synthetase) (KDO-8-phosphate synthetase) (KDO 8-P synthase) (KDOPS)	2-dehydro-3-deoxyphosphooctonate aldolase	2-dehydro-3-deoxy-phosphooctonate aldolase	3-deoxy-D-manno-octulosonic acid (KDO) 8- phosphate synthase	2-dehydro-3-deoxyphosphooctonate aldolase	3-deoxy-8-phosphooctulonate synthase	2-dehydro-3-deoxyphosphooctonate aldolase	DAHP synthetase I/KDSA superfamily:2-dehydro-3-deoxyphosphooctonate aldolase	2-dehydro-3-deoxyphosphooctonate aldolase	2-dehydro-3-deoxyphosphooctonate aldolase	2-dehydro-3-deoxyphosphooctonate aldolase	2-dehydro-3-deoxyphosphooctonate aldolase	2-dehydro-3-deoxyphosphooctonate aldolase	2-dehydro-3-deoxyphosphooctonate aldolase	
RICPR00061	Uncharacterized protein RP063	Residues 1 to 125 of 125 are 96 pct identical to residues 5 to 129 of a 129 aa protein from Salmonella enterica subsp. enterica serovar Typhi ref: NP_454812.1 orf, conserved hypothetical protein	Iron-sulfur cluster insertion protein erpA	Putative iron-sulfur cluster insertion protein erpA	Putative uncharacterized protein	Iron-sulfur cluster insertion protein erpA	Putative iron-sulfur cluster insertion protein erpA	Iron-sulfur cluster insertion protein erpA	Similar to conserved hypothetical protein hypothetical protein	conserved gene hypothetical protein	Similar to conserved hypothetical protein hypothetical protein	identified by match to protein family HMM PF01521; match to protein family HMM TIGR00049 HesB domain protein	identified by match to protein family HMM PF01521; match to protein family HMM TIGR00049 Iron-sulfur cluster assembly family protein	Putative iron-sulfur cluster insertion protein erpA	Iron-sulfur cluster insertion protein erpA	Hypothetical protein SE0634	Putative uncharacterized protein	conserved protein conserved protein YutM	conserved hypothetical protein	Iron-sulfur cluster insertion protein erpA	identified by sequence similarity; putative; ORF located using Blastx/Glimmer/Genemark conserved hypothetical protein	IPR000361: Protein of unknown function, HesB/YadR/YfhF putative HesB-like domain	HesB/YadR/YfhF family protein	similar to Salmonella typhi CT18 conserved hypothetical protein conserved hypothetical protein	similar to BR0875, HesB/YadR/YfhF family protein HesB/YadR/YfhF family protein	Iron-sulfur cluster insertion protein erpA	Putative uncharacterized protein	conserved hypothetical protein	Iron-sulfur cluster insertion protein erpA	
RICPR00062	Deoxyguanosinetriphosphate triphosphohydrolase- like protein	Deoxyguanosinetriphosphate triphosphohydrolase- like protein	Deoxyguanosinetriphosphate triphosphohydrolase- like protein	Deoxyguanosinetriphosphate triphosphohydrolase- like protein	conserved gene deoxyguanosine triphosphate triphosphohydrolase	identified by match to protein family HMM PF01966; match to protein family HMM TIGR01353 deoxyguanosinetriphosphate triphosphohydrolase, putative	Deoxyguanosinetriphosphate triphosphohydrolase protein	Deoxyguanosinetriphosphate triphosphohydrolase, putative	dGTP triphosphohydrolase	similar to BR0876, deoxyguanosinetriphosphate triphosphohydrolase Dgt, deoxyguanosinetriphosphate triphosphohydrolase	Deoxyguanosinetriphosphate triphosphohydrolase- like protein	Similar to sp|Q92JH3|DGT1_RICCN sp|Q9A6S5|DGT1_CAUCR sp|Q98LB9|DG1A_RHILO sp|Q8YGR8|DGT1_BRUME sp|Q92Q32|DGT1_RHIME; Ortholog to ERGA_CDS_03820 Deoxyguanosinetriphosphate triphosphohydrolase-like protein	COG0232 deoxyguanosinetriphosphate triphosphohydrolase-like protein	Similar to Salmonella typhimurium deoxyguanosinetriphosphate triphosphohydrolase Dgt or STM0208 SWALL:DGTP_SALTY (SWALL:P40733) (504 aa) fasta scores: E(): 2.3e-11, 30.45% id in 509 aa, and to Bacteroides thetaiotaomicron dGTP triphosphohydrolase BT3460 SWALL:AAO78566 (EMBL:AE016940) (450 aa) fasta scores: E(): 6.6e-150, 84.22% id in 450 aa, and to Pseudomonas aeruginosa deoxyguanosinetriphosphate triphosphohydrolase-like protein Dgt2 or PA3043 SWALL:DGT2_PSEAE (SWALL:Q9HZG5) (443 aa) fasta scores: E(): 2.9e-53, 37.36% id in 455 aa putative deoxyguanosinetriphosphate triphosphohydrolase	Similar to DGT1_VIBPA (Q87R73) Deoxyguanosinetriphosphate triphosphohydrolase-like protein from Vibrio parahaemolyticus (440 aa). FASTA: opt: 587 Z-score: 683.8 E(): 3.4e-30 Smith-Waterman score: 661; 33.781identity in 447 aa overlap. deoxyguanosinetriphosphate triphosphohydrolase	DGTP triphosphohydrolase	Deoxyguanosinetriphosphate triphosphohydrolase-like protein	Deoxyguanosinetriphosphate triphosphohydrolase	dGTPase	Similar to sp|Q92JH3|DGT1_RICCN sp|Q9A6S5|DGT1_CAUCR sp|Q98LB9|DG1A_RHILO sp|Q8YGR8|DGT1_BRUME sp|Q92Q32|DGT1_RHIME; Ortholog to ERWE_CDS_03860 Deoxyguanosinetriphosphate triphosphohydrolase-like protein	Deoxyguanosinetriphosphate triphosphohydrolase	Deoxyguanosinetriphosphate triphosphohydrolase	deoxyguanosinetriphosphate triphosphohydrolase	putative deoxyguanosinetriphosphate triphosphohydrolase	Deoxyguanosinetriphosphate triphosphohydrolase	Metal dependent phosphohydrolase, HD region:Deoxyguanosinetriphosphate triphosphohydrolase:Metal-dependent phosphohydrolase, ...	identified by match to protein family HMM PF01966; match to protein family HMM TIGR01353 putative deoxyguanosinetriphosphate triphosphohydrolase	Deoxyguanosine triphosphate triphosphohydrolase	COG0232, Dgt, dGTP triphosphohydrolase, COG1078, HD superfamily phosphohydrolases; HD domain, metal dependent phosphohydrolases. Citation: 8397198 (from E. coli ortholog) Deoxyguanosinetriphosphate triphosphohydrolase	
RICPR00063	Arginyl-tRNA synthetase	Arginyl-tRNA synthetase	Arginyl-tRNA synthetase	Arginyl-tRNA synthetase	Arginyl-tRNA synthetase	Arginyl-tRNA synthetase	arginyl-tRNA synthetase	Arginyl-tRNA synthetase	arginine tRNA synthetase	conserved gene arginyl tRNA synthetase	arginine tRNA synthetase	identified by match to protein family HMM PF00750; match to protein family HMM PF03485; match to protein family HMM PF05746; match to protein family HMM TIGR00456 arginyl-tRNA synthetase	Arginyl-tRNA synthetase	identified by similarity to SP:P46906; match to protein family HMM PF00750; match to protein family HMM PF03485; match to protein family HMM PF05746; match to protein family HMM TIGR00456 arginyl-tRNA synthetase	Arginyl-tRNA synthetase	Arginyl-tRNA synthetase	Arginyl-tRNA synthetase	identified by similarity to SP:P46906; match to protein family HMM PF00750; match to protein family HMM PF03485; match to protein family HMM PF05746; match to protein family HMM TIGR00456 arginyl-tRNA synthetase	Arginyl-tRNA synthetase	Arginyl-tRNA synthetase	Arginyl-tRNA synthetase	Mb1324, argS, len: 550 aa. Equivalent to Rv1292, len: 550 aa, from Mycobacterium tuberculosis strain H37Rv, (100% identity in 550 aa overlap). Probable argS, Arginyl-tRNA synthetase (EC 6.1.1.19), highly similar to SYR_MYCLE|P45840 Mycobacterium leprae (550 aa), FASTA scores: opt: 3115, E(): 0, (84.9% identity in 550 aa overlap). Contains PS00178 Aminoacyl-transfer RNA synthetases class-I signature. BELONGS TO CLASS-I AMINOACYL-TRNA SYNTHETASE FAMILY. PROBABLE ARGINYL-TRNA SYNTHETASE ARGS (ARGRS) (Arginine--tRNA ligase)	InterProMatches:IPR001278; Molecular Function: arginine-tRNA ligase activity (GO:0004814), Molecular Function: ATP binding (GO:0005524), Biological Process: arginyl-tRNA aminoacylation (GO:0006420) arginyl-tRNA synthetase	arginyl-tRNA synthetase	identified by sequence similarity; putative; ORF located using Blastx/Glimmer/Genemark arginyl-tRNA synthetase	Arginyl-tRNA synthetase	Arginyl-tRNA synthetase	similar to BR0877, arginyl-tRNA synthetase ArgS, arginyl-tRNA synthetase	Arginyl-tRNA synthetase	
RICPR00064	Uncharacterized protein RP066	unknown	Putative uncharacterized protein	Putative uncharacterized protein	Putative uncharacterized protein	Putative uncharacterized protein	Putative uncharacterized protein	hypothetical protein	Arginyl-tRNA synthetase	Putative uncharacterized protein	Putative uncharacterized protein	
RICPR00065	DNA topoisomerase 4 subunit A	ParC/GyrA	Probable dna topoisomerase iv (Subunit a) protein	Topoisomerase IV subunit A	identified by match to protein family HMM PF00521; match to protein family HMM PF03989; match to protein family HMM TIGR01062 DNA topoisomerase IV, A subunit	DNA topoisomerase IV subunit A	Topoisomerase IV subunit	DNA topoisomerase IV, A subunit	identified by sequence similarity; putative; ORF located using Blastx/Glimmer/Genemark topoisomerase IV subunit A	similar to BR0754, DNA topoisomerase IV, A subunit ParC, DNA topoisomerase IV, A subunit	Topoisomerase IV subunit A	Topoisomerase IV subunit a	DNA topoisomerase IV subunit A	Evidence 2a : Function of homologous gene experimentally demonstrated in an other organism; Product type e : enzyme DNA topoisomerase IV, subunit A	gyrase; COG0188 DNA topoisomerase IV subunitA	topoisomerase IV subunit A	DNA gyrase (topoisomerase II) A subunit GyrA protein	DNA topoisomerase IV, A subunit	DNA topoisomerase IV subunit A	DNA topoisomerase IV subunit A (EC 5.99.1.-)	topoisomerase IV subunit A	Topoisomerase IV subunit A	identified by match to protein family HMM PF00521; match to protein family HMM PF03989; match to protein family HMM TIGR01062 DNA topoisomerase IV, A subunit	Gram negative topoisomerase IV, subunit A	Topoisomerase IV subunit A	Best Blastp Hit: pir||H81805 DNA topoisomerase IV subunit A (EC 5.99.1.-) NMA1802 [imported] - Neisseria meningitidis (group A strain Z2491) >gi|7380442|emb|CAB85028.1| (AL162757) DNA topoisomerase IV subunit A [Neisseria meningitidis] COG0188 DNA gyrase (topoisomerase II) A subunit; ParC DNA topoisomerase IV subunit A	gram negative topoisomerase IV, subunit A	DNA gyrase/topoisomerase IV, subunit A:Gram negative topoisomerase IV, subunit A:DNA gyrase C-terminal repeat, beta-propeller	DNA topoisomerase IV, A subunit	
RICPR00066	Uncharacterized protein RP068	unknown	conserved domain protein identified by similarity to GB:AAS14436.1	Putative uncharacterized protein	Putative uncharacterized protein	Putative uncharacterized protein	Putative uncharacterized protein	Putative surface antigen	hypothetical exported protein	DNA topoisomerase IV subunit A	Putative uncharacterized protein	Putaive outer membrane protein precursor	Putative outer membrane protein	Putative uncharacterized protein	
RICPR00067	Deoxycytidine triphosphate deaminase	Deoxycytidine triphosphate deaminase	Deoxycytidine triphosphate deaminase	deoxycytidine triphosphate deaminase	conserved gene deoxycytidine triphosphate deaminase	deoxycytidine triphosphate deaminase	dCTP deaminase	Deoxycytidine triphosphate deaminase	Deoxycytidine triphosphate deaminase	Deoxycytidine deaminase	identified by match to protein family HMM PF00692 deoxycytidine triphosphate deaminase, putative	Deoxycytidine triphosphate deaminase	Deoxycytidine triphosphate deaminase	Mb0329, dcd, len: 190 aa. Equivalent to Rv0321, len: 190 aa, from Mycobacterium tuberculosis strain H37Rv, (99.5% identity in 190 aa overlap). Probable dcd (alterrnate gene names: dus or paxA), deoxycytidine triphosphate deaminase (EC 3.5.4.13), equivalent to CAC32024.1|AL583925 probable deoxycytidine triphosphate deaminase from Mycobacterium leprae (190 aa). Also highly similar to others e.g.  Q9X8W0|DCD_STRCO|7480599|T36613|SCH35.46 DEOXYCYTIDINE TRIPHOSPHATE DEAMINASE from Streptomyces coelicolor (191 aa); DCD_ECOLI|P28248|DUS|PAXA|B2065 DEOXYCYTIDINE TRIPHOSPHATE DEAMINASE from Escherichia coli strain K12 (193 aa), FASTA scores: opt: 408, E(): 2.7e-21, (43.1% identity in 188 aa overlap); etc. Contains PS00017 ATP/GTP-binding site motif A (P-loop). BELONGS TO THE DCTP DEAMINASE FAMILY. PROBABLE DEOXYCYTIDINE TRIPHOSPHATE DEAMINASE DCD (DCTP DEAMINASE)	identified by sequence similarity; putative; ORF located using Blastx/Glimmer/Genemark deoxycytidine triphosphate deaminase	Deoxycytidine triphosphate deaminase	Deoxycytidine deaminase	Similar to Neisseria meningitidis deoxycytidine triphosphate deaminase Dcd or Nma1060 or nmb0849 SWALL:DCD_NEIMA (SWALL:Q9JRE8) (188 aa) fasta scores: E(): 5.1e-54, 68.08% id in 188 aa, and to Pseudomonas aeruginosa deoxycytidine triphosphate deaminase Dcd or Pa3480 SWALL:DCD_PSEAE (SWALL:Q9HYC9) (188 aa) fasta scores: E(): 3.2e-53, 68.08% id in 188 aa deoxycytidine triphosphate deaminase	Deoxycytidine triphosphate deaminase	Deoxycytidine triphosphate deaminase	Deoxycytidine triphosphate deaminase	Hypothetical protein	dCTP Deaminase	Similar to sp|Q92JG8|DCD_RICCN sp|Q9ZE77|DCD_RICPR; Ortholog to ERGA_CDS_07260 Deoxycytidine triphosphate deaminase	deoxycytidine triphosphate deaminase	Evidence 2a : Function of homologous gene experimentally demonstrated in an other organism; Product type e : enzyme deoxycytidine triphosphate deaminase	COG0717 Dcd deoxycytidine deaminase similar to EAA25831.1 deoxycytidine triphosphate deaminase	Deoxycytidine triphosphate deaminase	COG0717 deoxycytidine deaminase	
RICPR00068	Protein-export protein secB	Residues 1 to 155 of 155 are 100 pct identical to residues 1 to 155 of a 155 aa protein from Escherichia coli O157:H7 EDL933 ref: NP_290192.1 protein export; molecular chaperone; may bind to signel sequence	Protein-export protein secB	Protein-export protein secB	Protein-export protein secB	Protein-export protein secB	similar to protein-export protein SecB hypothetical protein	conserved gene protein export protein SecB	similar to protein-export protein SecB hypothetical protein	identified by match to protein family HMM PF02556 protein-export protein SecB	Protein-export protein secB	Protein-export protein secB	Protein-export translocase chaperone protein	identified by sequence similarity; putative; ORF located using Blastx/Glimmer/Genemark protein-export protein	IPR003708: Bacterial protein export chaperone SecB molecular chaperone in protein export	Preprotein translocase subunit SecB	similar to Salmonella typhi CT18 protein-export protein SecB protein-export protein SecB	similar to BR2072, protein-export protein SecB SecB, protein-export protein	Protein-export protein secB	Protein-export protein secB	Protein-export protein secB	Hypothetical protein	Evidence 2a : Function of homologous gene experimentally demonstrated in an other organism; Product type t : transporter molecular chaperone in protein export	COG1952 preprotein translocase subunit SecB; go_process: 0015031 protein export protein	Protein-export protein secB	COG1952 preprotein translocase subunit	protein translocase subunit SecB	Similar to: HI0743, SECB_HAEIN protein-export protein SecB	Preprotein translocase subunit SecB SecB protein	
RICPR00069	TRANSCRIPTIONAL ACTIVATOR PROTEIN CZCR	Transcriptional activator protein CzcR	Transcriptional activator protein CzcR	DNA-binding response regulator CtrA COG0745 Response regulators consisting of a CheY-like receiver domain and a winged-helix DNA-binding domain	Response regulator	two component transcriptional regulator, winged helix family PFAM: response regulator receiver KEGG: sil:SPO1679 DNA-binding response regulator CtrA	CzcR-like response regulator	Transcriptional activator protein czcR	Transcriptional activator protein CzcR	Transcriptional activator protein CzcR	Transcriptional activator protein CzcR	cell cycle transcriptional regulator	Preprotein translocase subunit SecB	Two component transcriptional regulator, winged helix family	Transcriptional activator protein CzcR	Cell cycle transcriptional regulator CtrA	Transcriptional activator protein czcR	
RICPR00070	NADPH-dependent 7-cyano-7-deazaguanine reductase	NADPH-dependent 7-cyano-7-deazaguanine reductase	NADPH-dependent 7-cyano-7-deazaguanine reductase	NADPH-dependent 7-cyano-7-deazaguanine reductase	similar to conserved hypothetical protein hypothetical protein	conserved gene, may be fused protein GTP cyclohydrolase I PLUS perhaps regulatory protein	similar to conserved hypothetical protein hypothetical protein	NADPH-dependent 7-cyano-7-deazaguanine reductase	NADPH-dependent 7-cyano-7-deazaguanine reductase	identified by sequence similarity; putative; ORF located using Blastx/Glimmer/Genemark conserved hypothetical protein	IPR001474: GTP cyclohydrolase I putative GTP cyclohydrolase I	similar to Salmonella typhi CT18 conserved hypothetical protein conserved hypothetical protein	NADPH-dependent 7-cyano-7-deazaguanine reductase	NADPH-dependent 7-cyano-7-deazaguanine reductase	Evidence 4 : Homolgs of previously reported genes of unknown function conserved hypothetical protein	conserved hypothetical protein	Similar to: HI1291, YQCD_HAEIN predicted enzyme related to GTP cyclohydrolase I	Enzyme related to GTP cyclohydrolase I Hypothetical protein	NADPH-dependent 7-cyano-7-deazaguanine reductase	GTP cyclohydrolase I related protein	NADPH-dependent 7-cyano-7-deazaguanine reductase	similar to queF gene product; probably involved in queuosine biosynthesis	conserved hypothetical protein	identified by match to protein family HMM PF01227 GTP cyclohydrolase I family protein	possible GTP cyclohydrolase I	identified by match to protein family HMM PF01227 GTP cyclohydrolase I-like protein	identified by match to protein family HMM PF01227 GTP cyclohydrolase I, putative	GTP cyclohydrolase I	GTP cyclohydrolase I	
RICPR00071	Putative uncharacterized protein RP073	identified by similarity to GB:CAC47907.1 conserved hypothetical protein	Putative uncharacterized protein	Uncharacterized protein conserved in bacteria	similar to BR1737, conserved hypothetical protein conserved hypothetical protein	Putative uncharacterized protein	Similar to rc||RC0103 rp||RP073; Ortholog to ERGA_CDS_01310 Conserved hypothetical protein	conserved hypothetical protein similar to ZP_00211121.1 hypothetical protein	COG3820 conserved hypothetical protein	Hypothetical protein	similar to protein of unknown function (DUF1013) hypothetical protein	Similar to rc||RC0103 rp||RP073; Ortholog to ERWE_CDS_01350 Conserved hypothetical protein	unknown	Protein of unknown function DUF1013	putative Uncharacterized protein conserved in bacteria	conserved hypothetical protein	conserved hypothetical protein	Putative uncharacterized protein	protein of unknown function DUF1013	conserved hypothetical protein identified by similarity to GB:BAB50585.1; match to protein family HMM PF06242	protein of unknown function DUF1013	unknown	conserved hypothetical protein similarity:fasta; with=UniProt:Q7CWC6_AGRT5 (EMBL:AE008188); Agrobacterium tumefaciens (strain C58/ATCC 33970).; AGR_C_4981p.; length=266; id 85.714; 252 aa overlap; query 15-263; subject 17-266	Protein of unknown function DUF1013	protein of unknown function DUF1013 PFAM: protein of unknown function DUF1013: (4.5e-87) KEGG: sil:SPO3566 hypothetical protein, ev=1e-119, 83% identity	protein of unknown function DUF1013	conserved hypothetical protein identified by similarity to GB:AAL02641.1; match to protein family HMM PF06242	hypothetical conserved protein similar to SMc04094 [Sinorhizobium meliloti] Similar to swissprot:Q92KX1 Putative location:bacterial cytoplasm Psort-Score: 0.1180	Protein of unknown function DUF1013	
RICPR00072	NAD(P) TRANSHYDROGENASE SUBUNIT BETA	NAD(P) transhydrogenase beta subunit	Probable transmembrane nadp transhydrogenase (Beta subunit) oxidoreductase protein	NAD(P) transhydrogenase, beta subunit	NAD(P)(+) transhydrogenase	similar to BRA0971, NAD(P) transhydrogenase, beta subunit PntB, NAD(P) transhydrogenase, beta subunit	Evidence 2a : Function of homologous gene experimentally demonstrated in an other organism; Product type e : enzyme pyridine nucleotide transhydrogenase, beta subunit	Pyridine nucleotide transhydrogenase, beta subunit	NAD(p) transhydrogenase subunit beta	identified by similarity to SP:P07002; match to protein family HMM PF02233 NAD(P) transhydrogenase, beta subunit	NAD(P) transhydrogenase, beta subunit	NAD(p) transhydrogenase subunit beta	NAD/NADP transhydrogenase beta subunit	NAD(P) transhydrogenase, beta subunit	NAD(P) transhydrogenase, beta subunit	NAD(P) transhydrogenase subunit beta	NAD(P) transhydrogenase, beta subunit	NAD(P) transhydrogenase, beta subunit	Putative nicotinamide nucleotide transhydrogenase, subunit beta	NAD(P) transhydrogenase, beta subunit	NAD(P) transhydrogenase, beta subunit	NAD(p) transhydrogenase subunit beta	putative transmembrane NAD(P) transhydrogenase subunit beta similarity:fasta; with=UniProt:PNTB_RHORU (EMBL:RR158); Rhodospirillum rubrum.; pntB; NAD(P) transhydrogenase subunit beta (EC 1.6.1.2) (Pyridine nucleotide transhydrogenase subunit beta) (Nicotinamide nucleotide transhydrogenase subunit beta) (Proton-translocating transhydrogenase NADP(H)-binding component) (dIII).; length=464; id 68.421; 456 aa overlap; query 9-462; subject 10-463 similarity:fasta; with=UniProt:Q92LZ9_RHIME (EMBL:SME591792); Rhizobium meliloti (Sinorhizobium meliloti).; PROBABLE NAD(P) TRANSHYDROGENASE SUBUNIT BETA TRANSMEMBRANE PROTEIN (EC 1.6.1.1).; length=466; id 87.041; 463 aa overlap; query 3-464; subject 4-466	NAD(P) transhydrogenase, beta subunit	NAD(P) transhydrogenase, beta subunit	NAD(P) transhydrogenase, beta subunit	NAD(P) transhydrogenase subunit beta identified by match to protein family HMM PF02233	NAD(P)(+) transhydrogenase (AB-specific), beta subunit protein Putative location:bacterial inner membrane Psort-Score: 0.6265 similar to pntB (SMc03938) [Sinorhizobium meliloti] Similar to swissprot:Q92LZ9; go_function: oxidoreductase activity [goid 0016491]; go_function: NAD(P)+ transhydrogenase (B-specific) activity [goid 0003957]; go_function: NAD(P) transhydrogenase activity [goid 0008746]; go_process: electron transport [goid 0006118]	NAD(P) transhydrogenase, beta subunit	
RICPR00073	Putative outer membrane protein RP075	OmpW family outer-membrane protein	Hypothetical outer-membrane protein	OmpW family outer-membrane protein	OmpW family outer-membrane protein	OmpW family outer-membrane protein	hypothetical protein	Hypothetical outer-membrane protein	Putative uncharacterized protein	
RICPR00074	S-adenosylmethionine uptake transporter	Probable transporter, drug/metabolite exporter family	Similar to putative membrane protein	similar to hypothetical transporter hypothetical protein	Transport protein	drug/metabolite transporter (DMT) superfamily protein	conserved hypothetical protein	Similar to Bacteroides thetaiotaomicron putative permease BT4238 SWALL:AAO79343 (EMBL:AE016944) (299 aa) fasta scores: E(): 7e-107, 87.62% id in 299 aa, and to Clostridium acetobutylicum predicted permease Cac1984 SWALL:Q97HM6 (EMBL:AE007702) (285 aa) fasta scores: E(): 4.7e-25, 34.57% id in 295 aa, and to Aquifex aeolicus hypothetical protein Aq_246 SWALL:O66609 (EMBL:AE000680) (279 aa) fasta scores: E(): 1.6e-10, 26.66% id in 255 aa putative transmembrane protein	S-adenosylmethionine transporter	Code: GER; COG: COG0697 conserved hypothetical protein	hypothetical transport protein	identified by match to protein family HMM PF00892 integral membrane domain protein	identified by match to protein family HMM PF00892 putative membrane protein	integral membrane protein	Code: GER; COG: COG0697 conserved hypothetical protein	putative membrane protein identified by match to protein family HMM PF00892	integral membrane domain protein identified by match to protein family HMM PF00892	probable membrane transport protein	S-adenosylmethionine transporter	Code: GER; COG: COG0697; orf conserved hypothetical protein	putative transmembrane protein similarity:fasta; with=UniProt:Q92T09_RHIME (EMBL:SME591782); Rhizobium meliloti (Sinorhizobium meliloti).; HYPOTHETICAL TRANSMEMBRANE PROTEIN.; length=307; id 64.483; 290 aa overlap; query 1-290; subject 13-302	protein of unknown function DUF6, transmembrane PFAM: protein of unknown function DUF6, transmembrane: (3.9e-30) KEGG: dra:DR0512 hypothetical protein, ev=1e-116, 71% identity	protein of unknown function DUF6, transmembrane PFAM: protein of unknown function DUF6, transmembrane: (2.7e-15) KEGG: sil:SPO0959 membrane protein, putative, ev=1e-108, 69% identity	Hypothetical transport protein YijE	hypothetical protein similarity to COG0697 Permeases of the drug/metabolite transporter (DMT) superfamily(Evalue: 1E-22)	conserved hypothetical protein	Hypothetical protein	Hypothetical transport protein YijE	permease of the drug/metabolite transporter (DMT) superfamily	
RICPR00075	PROLINE/BETAINE TRANSPORTER	MFS type sugar transporter PFAM00083 Proline/betaine transporter	Proline/betaine transporter	MFS transporter, metabolite:H+ symporter (MHS) family protein	Proline/betaine transporter	Proline/betaine transporter	Proline/betaine transporter	Proline/betaine transporter	transporter, MFS superfamily	General substrate transporter PFAM: General substrate transporter; major facilitator superfamily MFS_1 KEGG: pen:PSEEN0013 major facilitator family transporter	General substrate transporter	jgi|Lotgi1|220749|estExt_Genewise1Plus.C_sca_640293	Major facilitator superfamily MFS_1	Major facilitator transporter	Proline/betaine transporter	
RICPR00076	Protein-export membrane protein secG	Protein-export membrane protein SecG	Protein-export membrane protein secG	Preprotein translocase subunit SecG	Protein-export membrane protein	Preprotein translocase subunit G	Preprotein translocase subunit SecG	Protein-export membrane protein secG	Preprotein translocase subunit SecG	Protein-export membrane protein	protein translocase subunit	Protein-export membrane protein	Protein-export membrane protein SecG	Preprotein translocase, SecG subunit	Preprotein translocase, SecG subunit	Preprotein translocase, SecG subunit	Preprotein translocase subunit SecG	Protein-export membrane protein secG	


RICPR00082	Cysteinyl-tRNA synthetase	Cysteinyl-tRNA synthetase	Cysteinyl-tRNA synthetase	Residues 1 to 461 of 461 are 99 pct identical to residues 1 to 461 of a 461 aa protein from Escherichia coli K12 ref: NP_415059.1 cysteine tRNA synthetase	Cysteinyl-tRNA synthetase	Cysteinyl-tRNA synthetase	Cysteinyl-tRNA synthetase	cysteinyl-tRNA synthetase	Cysteinyl-tRNA synthetase	Cysteinyl-tRNA synthetase	Cysteinyl-tRNA synthetase	cysteinyl-tRNA synthetase	Cysteinyl-tRNA synthetase	Cysteinyl-tRNA synthetase	cysteine tRNA synthetase	conserved gene cysteinyl-tRNA synthetase	cysteine tRNA synthetase	Cysteinyl-tRNA synthetase	identified by match to protein family HMM PF01406; match to protein family HMM TIGR00435 cysteinyl-tRNA synthetase	Cysteinyl-tRNA synthetase	Cysteinyl-tRNA synthetase	cysteinyl-tRNA synthetase	identified by similarity to SP:P21888; match to protein family HMM PF01406; match to protein family HMM TIGR00435 cysteinyl-tRNA synthetase	Cysteinyl-tRNA synthetase	cysteinyl-tRNA synthetase	Cysteinyl-tRNA synthetase	Cysteinyl-tRNA synthetase	Cysteinyl-tRNA synthetase	Cysteinyl-tRNA synthetase	
RICPR00083	30S ribosomal protein S2	30S ribosomal protein s2	30S ribosomal protein S2	Residues 67 to 307 of 307 are 99 pct identical to residues 1 to 241 of a 241 aa protein from Escherichia coli O157:H7 EDL933 ref: NP_285863.1 30S ribosomal subunit protein S2	30S ribosomal protein S2	30S ribosomal protein S2	30S ribosomal protein S2	30S ribosomal protein S2	30S ribosomal protein S2	RpsB	30s ribosomal protein S2	30S ribosomal protein S2	30S ribosomal protein S2	30S ribosomal protein S2	conserved gene 30S ribosomal protein S2	30S ribosomal protein S2	30S ribosomal protein S2	identified by match to protein family HMM PF00318; match to protein family HMM TIGR01011 ribosomal protein S2	30S ribosomal protein S2	SSU ribosomal protein S2P	30S ribosomal protein S2	identified by similarity to SP:P02351; match to protein family HMM PF00318; match to protein family HMM TIGR01011 ribosomal protein S2	30S ribosomal protein S2	30S ribosomal protein S2	30S ribosomal protein S2	30S ribosomal protein S2	30S ribosomal protein S2	identified by similarity to SP:P21464; match to protein family HMM PF00318; match to protein family HMM TIGR01011 ribosomal protein S2	30S ribosomal protein S2	
RICPR00084	Elongation factor Ts	Elongation factor ts (EF-ts)	Elongation factor Ts	Residues 1 to 283 of 283 are 100 pct identical to residues 1 to 283 of a 283 aa protein from Escherichia coli O157:H7 EDL933 ref: NP_285864.1 protein chain elongation factor EF-Ts	Elongation factor Ts	Elongation factor Ts	Elongation factor Ts	Elongation factor Ts	Elongation factor Ts	Elongation factor Ts	elongation factor ts	Elongation factor Ts	Elongation factor Ts	Elongation factor Ts (EF-Ts)	conserved gene translation elongation factor Ts (EF-Ts)	Elongation factor Ts (EF-Ts)	Elongation factor Ts	identified by match to protein family HMM PF00627; match to protein family HMM PF00889; match to protein family HMM PF02094; match to protein family HMM TIGR00116 translation elongation factor Ts	Elongation factor Ts	EF-Ts Protein Translation Elongation Factor Ts	elongation factor EF-Ts	identified by similarity to SP:P02997; match to protein family HMM PF00627; match to protein family HMM PF00889; match to protein family HMM TIGR00116 translation elongation factor Ts	Elongation factor Ts	translation elongation factor Ts	Elongation factor Ts	Elongation factor Ts	Elongation factor Ts	Elongation factor Ts	identified by similarity to SP:P80715; match to protein family HMM PF00627; match to protein family HMM PF00889; match to protein family HMM TIGR00116 translation elongation factor Ts	

RICPR00086	3-deoxy-D-manno-octulosonic-acid transferase	3-deoxy-d-manno-octulosonic acid transferase	Residues 1 to 425 of 425 are 99 pct identical to residues 1 to 425 of a 425 aa protein from Escherichia coli O157:H7 ref: NP_312535.1 3-deoxy-D-manno-octulosonic-acid transferase	3-deoxy-D-manno-octulosonic-acid transferase	KdtA protein	Probable 3-deoxy-d-manno-octulosonic-acid transferase transmembrane protein	3-deoxy-D-manno-octulosonic-acid transferase	3-Deoxy-D-manno-oct-2-ulosonic acid transferase	conserved gene 3-deoxy-D-manno-oct-2-ulosonic acid transferase	3-Deoxy-D-manno-oct-2-ulosonic acid transferase	identified by similarity to SP:P23282; match to protein family HMM PF04413 3-deoxy-D-manno-octulosonic acid transferase	Probable 3-deoxy-D-manno-octulosonic-acid transferase	3-deoxy-D-manno-octulosonic acid transferase	3-deoxy-D-manno-octulosonic acid transferase protein	3-deoxy-D-manno-octulosonic-acid transferase	identified by sequence similarity; putative; ORF located using Blastx/Glimmer/Genemark 3-deoxy-D-manno-octulosonic acid transferase	3-deoxy-D-manno-octulosonic-acid transferase (KDO transferase)	similar to Salmonella typhi CT18 3-deoxy-D-manno-octulosonic-acid transferase 3-deoxy-D-manno-octulosonic-acid transferase	Identical to previously sequenced Chlamydophila abortus 3-deoxy-D-manno-2-octulosonic acid transferase GseA SWALL:P71136 (EMBL:U72500) (411 aa) fasta scores: E(): 1.6e-169, 100% id in 411 aa, and to Chlamydia psittaci 3-deoxy-D-manno-2-octulosonic acid GseA SWALL:Q06380 (EMBL:X69476) (411 aa) fasta scores: E(): 1.2e-163, 95.37% id in 411 aa, and to Chlamydophila caviae 3-deoxy-D-manno-2-octulosonic acid transferase KdtA or cca00611 SWALL:Q822R8 (EMBL:AE016996) (434 aa) fasta scores: E(): 9.1e-149, 80.18% id in 434 aa. Possible alternative start site at codon 23. 3-deoxy-D-manno-2-octulosonic acid transferase	similar to BRA0215, 3-deoxy-D-manno-octulosonic-acid transferase KdtA, 3-deoxy-D-manno-octulosonic-acid transferase	3-deoxy-D-manno-octulosonic acid transferase	3-deoxy-d-manno-octulosonic-acid transferase	3-DEOXY-D-MANNO-OCTULOSONIC-ACID TRANSFERASE	3-deoxy-D-manno-octulosonic-acid transferase	3-deoxy-D-manno-octulosonic-acid transferase	Evidence 2a : Function of homologous gene experimentally demonstrated in an other organism; Product type e : enzyme 3-deoxy-D-manno-2-octulosonate transferase	3-deoxy-D-manno-octulosonic-acid transferase	3-deoxy-D-manno-octulosonic-acid transferase	
RICPR00087	Uncharacterized protein RP090	identified by similarity to OMNI:NTL01HP00254; match to protein family HMM PF04028 conserved hypothetical protein	Putative uncharacterized protein	Putative	Uncharacterized conserved protein	Uncharacterized protein	Protein of unknown function DUF374	protein of unknown function DUF374	Putative uncharacterized protein	conserved hypothetical protein	unknown	protein of unknown function DUF374	conserved hypothetical protein	protein of unknown function DUF374	Protein of unknown function DUF374	hypothetical protein	uncharacterized protein conserved in bacteria	Hypothetical lipoprotein	protein of unknown function DUF374	Conserved hypothetical protein cytoplasmic protein	protein of unknown function DUF374 PFAM: protein of unknown function DUF374 KEGG: cte:CT1675 hypothetical protein	Conserved hypothetical protein cytoplasmic protein	Uncharacterized protein conserved in bacteria	lipoprotein identified by match to protein family HMM PF04028	conserved hypothetical protein	conserved hypothetical protein Specificity unclear	protein of unknown function DUF374 PFAM: protein of unknown function DUF374 KEGG: rpc:RPC_0399 protein of unknown function DUF374	Hypothetical protein	conserved hypothetical protein identified by match to protein family HMM PF04028	
RICPR00088	Aspartate aminotransferase	Aspartate aminotransferase a	Aspartate aminotransferase	Aminotransferases class-I	Probable aspartate aminotransferase protein	Similar to aspartate aminotransferase hypothetical protein	conserved gene aspartate aminotransferase A	Similar to aspartate aminotransferase hypothetical protein	Aspartate aminotransferase	aspartate aminotransferase	identified by similarity to SP:P53001; match to protein family HMM PF00155 aspartate aminotransferase	Aspartate aminotransferase protein	InterProMatches:IPR004838; Molecular Function: transaminase activity (GO:0008483), Biological Process: biosynthesis (GO:0009058) aspartate aminotransferase	Aspartate aminotransferase	Aspartate aminotransferase family enzyme	similar to BR1495, aspartate aminotransferase AspC, aspartate aminotransferase	Putative uncharacterized protein gbs0571	Aspartate aminotransferase a	identified by match to PFAM protein family HMM PF00155 aspartate aminotransferase	Putative aspartate aminotransferase	best blastp match gb|AAK33613.1| (AE006519) putative aspartate aminotransferase [Streptococcus pyogenes M1 GAS] putative aspartate aminotransferase	Similar to sp|Q9ZE56|AAT_RICPR sp|Q92JE7|AAT_RICCN; Ortholog to ERGA_CDS_03520 Aspartate aminotransferase (Transaminase A)	identified by similarity to SP:P23034; match to protein family HMM PF00155 aspartate aminotransferase, putative	Evidence 2b : Function of strongly homologous gene; Product type e : enzyme aspartate aminotransferase A	Aspartate aminotransferase	COG0436 aspartate aminotransferase	Similar to Rhizobium leguminosarum aspartate aminotransferase AspC or AatA SWALL:AAT_RHILP (SWALL:O86459) (400 aa) fasta scores: E(): 3.4e-69, 50.76% id in 394 aa, and to Bacteroides thetaiotaomicron aspartate aminotransferase BT2415 SWALL:AAO77522 (EMBL:AE016936) (397 aa) fasta scores: E(): 9.3e-143, 94.45% id in 397 aa, and to Chlorobium tepidum aspartate aminotransferase, putative CT0966 SWALL:Q8KDS8 (EMBL:AE012861) (400 aa) fasta scores: E(): 1.1e-69, 47.95% id in 392 aa putative aspartate aminotransferase	aspartate aminotransferase	Aspartate aminotransferase A	
RICPR00089	Uncharacterized protein RP092	Similar to sp|Q9ZE55|Y092_RICPR rc||RC0122; Ortholog to ERWE_CDS_00190 Conserved hypothetical protein	unknown	TPR repeat	hypothetical protein identified by Glimmer2; putative	unknown	TPR domain protein identified by match to protein family HMM PF00515; match to protein family HMM PF07719	TPR domain protein identified by match to protein family HMM PF00515; match to protein family HMM PF07719	Tetratricopeptide repeat protein with 1 trp repeats	Putative uncharacterized protein	Putative uncharacterized protein	Putative uncharacterized protein	Putative uncharacterized protein	SAM-dependent methyltransferase	Putative uncharacterized protein	Putative uncharacterized protein	TPR domain protein	TPR domain protein	SAM-dependent methyltransferase	Methyltransferase domain family	
RICPR00090	Uncharacterized protein RP093	VacJ lipoprotein	VacJ lipoprotein	identified by similarity to SP:P43262; match to protein family HMM PF04333 VacJ lipoprotein, putative	lipoprotein precursor	similar to Salmonella typhi CT18 VacJ lipoprotein precursor VacJ lipoprotein precursor	VacJ lipoprotein	Similar to: HI0718, VACJ_HAEIN VacJ lipoprotein	Surface lipoprotein VacJ protein	VacJ lipoprotein	Lipoprotein	Putative lipoprotein	VacJ lipoprotein	identified by match to protein family HMM PF04333 vacJ lipoprotein, putative	VacJ-like lipoprotein	VacJ-like lipoprotein	VacJ-like lipoprotein	VacJ lipoprotein precursor	Code: M; COG: COG2853 lipoprotein precursor	VacJ-like lipoprotein	VacJ lipoprotein	Evidence 2a : Function of homologous gene experimentally demonstrated in an other organism; PubMedId : 8145644; Product type m : membrane component lipoprotein precursor	Code: M; COG: COG2853 lipoprotein precursor	putative vacJ lipoprotein identified by similarity to SP:P43262	putative intercellular spreading lipoprotein	lipoprotein precursor	VacJ-like lipoprotein	VacJ-like lipoprotein	VacJ lipoprotein precursor	
RICPR00091	Putative uncharacterized protein RP094	Putative uncharacterized protein	conserved hypothetical protein	Ttg2 Family, yrbC similar to toluene tolerance protein hypothetical protein	unknown	Toluene tolerance	Toluene tolerance	Toluene tolerance	ABC-type transporter related to toluene tolerance	Toluene tolerance precursor	ABC-type transport system involved in resistance to organic solvents, auxiliary component	toluene tolerance protein Ttg2D identified by match to protein family HMM PF05494	Toluene tolerance protein Ttg2D	toluene tolerance protein, putative identified by match to protein family HMM PF05494	toluene tolerance family protein PFAM: toluene tolerance family protein KEGG: gsu:GSU0813 hypothetical protein	Putative uncharacterized protein	Toluene tolerance family protein precursor	Hypothetical protein	Signal peptide protein, toluene tolerance protein Ttg2D	Putative uncharacterized protein	Putative toluene tolerance protein	ABC-type transporter	Putative periplasmic protein	ABC-type transporter	Putative uncharacterized protein	Putative periplasmic protein	Toluene tolerance family protein precursor	toluene transport system protein	Aspartate aminotransferase	
RICPR00092	Alanine racemase	Alanine racemase	identified by match to protein family HMM PF00842; match to protein family HMM PF01168; match to protein family HMM TIGR00492 alanine racemase	alanine racemase	identified by similarity to SP:P29743; match to protein family HMM PF00842; match to protein family HMM PF01168; match to protein family HMM TIGR00492 alanine racemase	alanine racemase	Alanine racemase 1	Alanine racemase	alanine racemase ala racemase	IPR000821: Alanine racemase alanine racemase 1, biosynthetic	similar to Salmonella typhi CT18 alanine racemase alanine racemase	alanine racemase	Ortholog of S. aureus MRSA252 (BX571856) SAR2158 alanine racemase	alanine racemase	putative Alanine racemase	identified by match to protein family HMM PF00842; match to protein family HMM PF01168; match to protein family HMM TIGR00492 alanine racemase	alanine racemase	Alanine racemase	Alanine racemase (EC 5.1.1.1).,Provides the D- alanine required for cell wall biosynthesis (By similarity).	alanine racemase 1	Similar to Bacillus stearothermophilus alanine racemase Alr SW:ALR_BACST (P10724) (388 aa) fasta scores: E(): 4.4e-53, 43.66% id in 371 aa. Previously sequenced as Staphylococcus aureus alanine racemase Alr SW:ALR_STAAU (Q9ZAH5) (382 aa) fasta scores: E(): 1e-147, 99.47% id in 382 aa alanine racemase	Alanine racemase	alanine racemase region	identified by match to protein family HMM PF00842; match to protein family HMM PF01168; match to protein family HMM TIGR00492 alanine racemase	Alanine racemase	L-ALANINE = D-ALANINE. Cofactor: Pyridoxal phosphate Citation: Yokoigawa,K., Hirasawa,R., Ueno,H., Okubo,Y., Umesako,S., Soda,K., (2001) Biochem. Biophys. Res. Commun.  288:676-684 alanine racemase	alanine racemase	alanine racemase	alanine racemase identified by match to protein family HMM PF00842; match to protein family HMM PF01168; match to protein family HMM TIGR00492	
RICPR00093	UPF0393 membrane protein RP096	Putative membrane protein	Putative uncharacterized protein	Putative abc-type transport system involved in resistance to organic solvents, permease component abc transporter protein	Similar to permease of ABC transporter hypothetical protein	conserved gene toluene tolerance protein Ttg2B	Similar to permease of ABC transporter hypothetical protein	identified by similarity to GB:AAD17958.1; match to protein family HMM PF02405; match to protein family HMM TIGR00056 membrane protein	Probable ABC transport system permease protein	Toluene tolerance protein	CONSERVED HYPOTHETICAL INTEGRAL MEMBRANE PROTEIN YRBE1A	Mb0173, yrbE1A, len: 265 aa. Equivalent to Rv0167, len: 265 aa, from Mycobacterium tuberculosis strain H37Rv, (100.0% identity in 265 aa overlap). yrbE1A, hypothetical unknown integral membrane protein, part of mce1 operon and member of YrbE family (see citations below for more information), highly similar to Mycobacterium tuberculosis proteins O07791|Rv0587|MTCY19H5.35|yrbE2A (265 aa); O53965|Rv1964|MTV051.02|yrbE3A (265 aa); etc. Also highly similar or similar to conserved hypothetical integral membrane proteins of yrbEA type, e.g.  NP_302654.1|NC_002677 conserved membrane protein from Mycobacterium leprae (267 aa); P45030|YRBE_HAEIN|HI1086 hypothetical protein from Haemophilus influenzae (261 aa), FASTA scores: opt: 328, E(): 1.8e-15, (26.6% identity in 244 aa overlap); etc. CONSERVED HYPOTHETICAL INTEGRAL MEMBRANE PROTEIN YRBE1A	identified by sequence similarity; putative; ORF located using Blastx/Glimmer/Genemark toluene tolerance protein	ABC-type transport system involved in resistance to organic solvents, permease component	Similar to Pseudomonas putida toluene tolerance protein Ttg2B SWALL:Q9Z401 (EMBL:AF106002) (265 aa) fasta scores: E(): 2.7e-20, 34.72% id in 216 aa, and to Chlamydophila caviae ABC transporter, permease protein, putative cca00628 SWALL:Q822Q1 (EMBL:AE016996) (263 aa) fasta scores: E(): 1.3e-90, 93.84% id in 260 aa, and to Pirellula sp probable permease of ABC transporter rb7135 SWALL:CAD75200 (EMBL:BX294145) (296 aa) fasta scores: E(): 1.1e-24, 41.66% id in 204 aa putative permease component of ABC transporter	Toluene tolerance protein	ABC transporter, permease subunit, toluene tolerance protein	Putative ABC transport inner membrane subunit	conserved family - putative ABC-type transport protein hypothetical protein	Putative uncharacterized protein	involved in resistance to organic solvents; COG0767 ABC-type transport system permease component	Similar to: HI1086, YRBE_HAEIN conserved ABC-type transport system protein, permease component	Toluene tolerance ABC efflux transporter, permease	ABC-type transport system involved in resistance to organic solvents, permease component	predicted ABC-type transport system involved in resistance to organic solvents, permease component	toluene tolerance protein	ABC transporter permease protein	identified by match to protein family HMM PF02405; match to protein family HMM TIGR00056 toluene tolerance ABC efflux transporter, permease	Protein of unknown function DUF140	
RICPR00094	POSSIBLE RIBONUCLEOTIDE TRANSPORT ATP-BINDING PROTEIN MKL	Ribonucleotide ABC transporter ATP-binding protein	ABC transporter, ATP-binding protein	Ribonucleotide ABC transporter ATP-binding protein	Ribonucleotide ABC transporter ATP-binding protein	Ribonucleotide ABC transporter ATP-binding protein	Ribonucleotide ABC transporter ATP-binding protein	ABC transporter ATP-binding protein	Ribonucleotide ABC transporter ATP-binding protein	Ribonucleotide-transport ATP-binding protein ABC transporter, Mkl	Transporter	Possible ribonucleotide ABC transporter, ATP- binding	ABC transporter related	Ribonucleotide ABC transporter ATP-binding protein	Ribonucleotide ABC transporter ATP-binding protein	
RICPR00095	Uncharacterized protein RP098	unknown	Putative uncharacterized protein	Putative uncharacterized protein	Putative uncharacterized protein	Putative uncharacterized protein	hypothetical protein	Alanine racemase	Hypothetical membrane protein	
RICPR00096	50S ribosomal protein L28	50S ribosomal protein L28	identified by similarity to SP:P02428; match to protein family HMM PF00830; match to protein family HMM TIGR00009 ribosomal protein L28	50S ribosomal protein L28	50S ribosomal protein L28	Ribosomal protein L28	Ribosomal protein L28	50S ribosomal protein L28	similar to BR2015, ribosomal protein L28 RpmB, ribosomal protein L28	50S ribosomal protein L28	50S ribosomal protein L28	50S ribosomal protein L28	Similar to sp|Q8U9V8|RL28_AGRT5 sp|Q9FDL9|RL28_ZYMMO sp|Q8YJM6|RL28_BRUME sp|Q98FZ7|RL28_RHILO sp|Q92MF4|RL28_RHIME rp||rpmB; Ortholog to ERGA_CDS_05500 50S ribosomal protein L28	Evidence 2a : Function of homologous gene experimentally demonstrated in an other organism; Product type s : structure 50S ribosomal protein L28	COG0227 RpmB ribosomal protein L28; go_component: 0005840 50S ribosomal protein L28	50S ribosomal protein L28	Similar to AAP19069 (RL28_ECOLI) 50S ribosomal subunit protein L28 from E. coli (78 aa). FASTA: opt: 417 Z-score: 594.8 E(): 2.8e-25 Smith-Waterman score: 417; 77.922 identity in 77 aa overlap 50S ribosomal protein L28	50S ribosomal protein L28	50S ribosomal protein L28	LSU ribosomal protein L28P	50S ribosomal protein L28	Similar to sp|Q8U9V8|RL28_AGRT5 sp|Q9FDL9|RL28_ZYMMO sp|Q8YJM6|RL28_BRUME sp|Q98FZ7|RL28_RHILO sp|Q92MF4|RL28_RHIME rp||rpmB; Ortholog to ERWE_CDS_05610 50S ribosomal protein L28	identified by match to protein family HMM PF00830; match to protein family HMM TIGR00009 ribosomal protein L28	identified by similarity to SP:P02428; match to protein family HMM PF00830; match to protein family HMM TIGR00009 ribosomal protein L28	Ribosomal protein L28	50S ribosomal protein L28	Best Blastp Hit: pir||D81212 50S ribosomal protein L28 NMB0321 [imported] - Neisseria meningitidis (group B strain MD58, group A strain Z2491) >gi|7225542|gb|AAF40766.1| (AE002389) 50S ribosomal protein L28 [Neisseria meningitidis MC58] >gi|7380787|emb|CAB85378.1| (AL162758) 50S ribosomal protein L28 [Neisseria meningitidis] COG0227 Ribosomal protein L28; RpmB putative 50S ribosomal protein L28	ribosomal protein L28	Ribosomal protein L28	
RICPR00097	50S ribosomal protein L31	50S ribosomal protein L31	50S ribosomal protein L31	50S ribosomal protein L31	50S ribosomal protein L31	50S ribosomal protein L31	50S ribosomal protein L31	LSU ribosomal protein L31P	50S ribosomal protein L31	50S ribosomal protein L31	50S ribosomal protein L31	
RICPR00098	Probable GTP-binding protein engB	GTP-binding protein cgpa	Probable GTP-binding protein engB	Residues 1 to 210 of 210 are 99 pct identical to residues 1 to 210 of a 210 aa protein ENGB_ECOLI sp: P24253 probable GTP-binding protein EngB	Probable GTP-binding protein engB	Probable GTP-binding protein engB	Probable GTP-binding protein engB	Probable GTP-binding protein engB	Probable GTP-binding protein engB	Probable GTP-binding protein engB	Probable GTP-binding protein engB	Similar to GTP-binding protein hypothetical protein	conserved gene GTP binding protein EngB	Similar to GTP-binding protein hypothetical protein	Probable GTP-binding protein engB	identified by match to protein family HMM TIGR00650 GTP-binding protein, EngB family	GTP-binding protein YihA	GTP-binding protein	Probable GTP-binding protein engB	GTP-binding protein	Probable GTP-binding protein engB	Probable GTP-binding protein engB	Probable GTP-binding protein engB	identified by match to protein family HMM TIGR00231; match to protein family HMM TIGR00650 GTP-binding protein	GTP binding protein eesential for cell growth; Molecular Function: GTP binding (GO:0005525), Molecular Function: GTP binding (GO:0005525) GTP-binding domain,Small GTP-binding protein domain	COG0218 Predicted GTPase GTP-binding protein ENGB family	Probable GTP-binding protein engB	IPR005289: GTP-binding domain putative GTPase, involved in coordination of cell cycle	Predicted GTPase	

RICPR00099	VIRB4 PROTEIN	Legionella vir homologue protein	conserved gene LvhB4	Legionella vir homologue protein	Conjugal transfer protein	Type IV secretion protein	Type IV secretory pathway, VirB4 components	similar to BRA0066, type IV secretion system protein VirB4 type IV secretion system protein VirB4	CAG pathogenicity island protein 23	TriC protein	Similar to rp||virB4 sp|P17794|VIB4_AGRT5 sp|P05353|VIB4_AGRTU; Ortholog to ERGA_CDS_05400 VIRB4 protein precursor	COG3451 VirB4 type IV secretory pathway, VirB4 components similar to AAM00407.1 other copies include: AM1053 VirB4 protein	VirB4 ATPase	VirB4 protein	Similar to rp||virB4 sp|P17794|VIB4_AGRT5 sp|P05353|VIB4_AGRTU; Ortholog to ERWE_CDS_05510 VIRB4 protein precursor	identified by match to protein family HMM PF03135 conjugal transfer protein	Type IV secretion/conjugal transfer ATPase, VirB4 family	CagE, TrbE, VirB family component of typeIV transporter system	Shikimate kinase:ATP/GTP-binding site motif A (P-loop):CagE, TrbE, VirB family component of type IV transporter system	type IV secretion system protein VirB4 identified by similarity to GB:AAM00400.1; match to protein family HMM PF03135; match to protein family HMM TIGR00929	VirB4	putative crown gall-like type IV secretion system protein similarity:fasta; with=UniProt:VIRB4_AGRT5 (EMBL:AE007923); Agrobacterium tumefaciens (strain C58/ATCC 33970).; VirB4 protein precursor.; length=789; id 30.066; 755 aa overlap; query 35-771; subject 16-754 similarity:fasta; with=UniProt:Q8KW29_9RHOB (EMBL:AF416331); Ruegeria sp. PR1b.; RC161.; length=796; id 38.501; 787 aa overlap; query 11-787; subject 12-792 This CDS overlaps 26 nt at the N-terminus with pRL70151	Type IV secretion/conjugal transfer ATPase, VirB4 family	type IV secretion system protein VirB4	CagE, TrbE, VirB component of type IV transporter system PFAM: CagE, TrbE, VirB component of type IV transporter system: (3.2e-19) SMART: ATPase: (1.2e-07) KEGG: ccr:CC2419 type IV secretion system protein B4, putative, ev=1e-100, 34% identity	type IV secretion system protein VirB4 identified by similarity to GB:AAM00407.1; match to protein family HMM PF03135; match to protein family HMM TIGR00929	transport secretion system IV, VirB4 protein similar to virB4 (SMa1315) [Sinorhizobium meliloti]; putative location:bacterial cytoplasm Psort-Score: 0.1323; go_function: ATP binding [goid 0005524]; go_function: nucleotide binding [goid 0000166]	type IV secretion system protein VirB4 identified by similarity to GB:AAM00400.1; match to protein family HMM PF03135; match to protein family HMM TIGR00929	type IV secretion system protein B4, putative COG3451 Type IV secretory pathway, VirB4 components	
RICPR00100	Uncharacterized protein RP104	VirB6	Type IV secretion system protein	Putative uncharacterized protein	VirB6	VirB6	TrbL/VirB6 plasmid Conjugative transfer protein	channel protein	TrbL/VirB6 plasmid Conjugative transfer protein	Type IV secretion system protein VirB6	VirB6a protein	
RICPR00101	Uncharacterized protein RP105	VirB6	Putative uncharacterized protein	VirB6	VirB6	TrbL/VirB6 plasmid Conjugative transfer protein	channel protein	TrbL/VirB6 plasmid Conjugative transfer protein	
RICPR00101	Uncharacterized protein RP105	VirB6	Putative uncharacterized protein	VirB6	VirB6	TrbL/VirB6 plasmid Conjugative transfer protein	channel protein	TrbL/VirB6 plasmid Conjugative transfer protein	
RICPR00102	Uncharacterized protein RP106	VirB6	Type IV secretion system protein	Putative uncharacterized protein	VirB6	VirB6	Putative uncharacterized protein	channel protein	VirB6-like protein of the type IV secretion system	Type IV secretion system protein VirB6	VirB6c protein	
RICPR00103	Uncharacterized protein RP107	VirB6	Type IV secretion system protein	Putative uncharacterized protein	VirB6	TrbL/VirB6 plasmid Conjugative transfer protein	channel protein	Putative uncharacterized protein	Type IV secretion system protein VirB6	VirB6d protein	
RICPR00104	Uncharacterized lipoprotein RP108	VirB6	Putative uncharacterized protein	VirB6	TrbL/VirB6 plasmid Conjugative transfer protein	channel protein	Putative uncharacterized protein	VirB6e protein	
RICPR00105	Phosphate acetyltransferase	Phosphate acetyltransferase	InterProMatches:IPR002505; branched-chain fatty acid biosynthesis, Biological Process: metabolism (GO:0008152), Molecular Function: acyltransferase activity (GO:0008415) phosphate butyryltransferase	Similar to Rhizobium meliloti phosphate acetyltransferase Pta SWALL:PTA_RHIME (SWALL:Q9X448) (316 aa) fasta scores: E(): 1.3e-24, 35.39% id in 226 aa, and to Bacteroides thetaiotaomicron phosphate butyryltransferase BT2551 SWALL:Q8A4P6 (EMBL:AE016936) (314 aa) fasta scores: E(): 1.9e-107, 92.97% id in 299 aa putative phosphate acetyl/butyryltransferase	Phosphate acetyltransferase (Phosphotransacetylase)	phosphate butyryltransferase	Phosphate acetyl/butaryl transferase:MaoC-like dehydratase	Phosphate acetyltransferase Pta	Pfam: (1) MaoC like domain (N-proximal), (2) phosphate acetyl/butaryl transferase (C-proximal). Phosphate acetyl/butaryl transferase	phosphate acetyltransferase	Phosphate butyryltransferase	Phosphate acetyltransferase Pta split gene	Phosphate acetyltransferase	Phosphate butyryltransferase	Phosphate butyryltransferase	phosphate acetyl/butyryltransferase family protein identified by match to protein family HMM PF01515; match to protein family HMM PF01575	phosphate butyryltransferase identified by match to protein family HMM PF01515; match to protein family HMM TIGR02706	hypothetical protein similarity to COG0280 Phosphotransacetylase(Evalue: 1E-66)	phosphate butyryltransferase identified by similarity to SP:Q05624; match to protein family HMM PF01515; match to protein family HMM TIGR02706	phosphate acetyl/butaryl transferase	Phosphate acetyltransferase	phosphate butyryltransferase	Phosphate butyryltransferase PFAM: phosphate acetyl/butaryl transferase KEGG: phosphate acetyl/butyryltransferase family protein	Phosphate butyryltransferase	Phosphate butyryltransferase PFAM: phosphate acetyl/butaryl transferase KEGG: lpp:lpp2215 phosphate acetyltransferase	phosphate butyryltransferase, putative	Phosphate butyryltransferase	Phosphate butyryltransferase	Phosphate acetyltransferase PFAM: phosphate acetyl/butaryl transferase KEGG: bcn:Bcen_3494 phosphate acetyltransferase	
RICPR00106	Acetate kinase	acetate kinase	conserved gene acetate kinase	acetate kinase	Acetate kinase	acetate kinase	Probable member of the acetate kinase family	Acetate kinase	similar to BRA0386, acetate kinase, hypothetical hypothetical acetate kinase	Acetate kinase	acetate kinase, putative	Acetate kinase	Acetate kinase	acetate kinase	Acetate kinase	acetate kinase	Acetate and butyrate kinase:Acetate kinase	Acetate kinase	acetate kinase identified by match to protein family HMM PF00871; match to protein family HMM TIGR00016	Acetate kinase	acetate kinase	acetate kinase	acetate kinase identified by match to protein family HMM PF00871; match to protein family HMM TIGR00016	acetate kinase	acetate kinase	Acetate kinase	acetate kinase TIGRFAM: acetate kinase: (2.4e-179) PFAM: acetate and butyrate kinase: (1e-182) KEGG: dra:DR2602 acetate kinase, ev=1e-149, 69% identity	Acetate kinase	Acetate kinase	
RICPR00107	tRNA (guanine-N(1)-)-methyltransferase	tRNA (guanine-n1)-methyltransferase	tRNA (guanine-N(1)-)-methyltransferase	Residues 1 to 255 of 255 are 100 pct identical to residues 1 to 255 of a 255 aa protein from Escherichia coli O157:H7 EDL933 ref: NP_289160.1 tRNA methyltransferase; tRNA (guanine-7-)-methyltransferase	tRNA (guanine-N(1)-)-methyltransferase	tRNA (guanine-N(1)-)-methyltransferase	tRNA (guanine-N(1)-)-methyltransferase	tRNA (guanine-N(1)-)-methyltransferase	tRNA (guanine-N(1)-)-methyltransferase	tRNA (guanine-n1)-methyltransferase	tRNA (guanine-N(1)-)-methyltransferase	tRNA (guanine-N(1)-)-methyltransferase	Highly similar to tRNA (guanine-N1)-methyltransferase hypothetical protein	conserved gene tRNA (guanine N1) methyltransferase	Highly similar to tRNA (guanine-N1)-methyltransferase hypothetical protein	tRNA (guanine-N(1)-)-methyltransferase	identified by match to protein family HMM PF01746; match to protein family HMM TIGR00088 tRNA (guanine-N1)-methyltransferase	tRNA (guanine-N(1)-)-methyltransferase	tRNA (Guanine-N(1)-)-methyltransferase	tRNA (guanine-N1)-methyltransferase	identified by match to protein family HMM PF01746; match to protein family HMM TIGR00088 tRNA (guanine-N1)-methyltransferase	tRNA (guanine-N(1)-)-methyltransferase	tRNA (guanine-N1)-methyltransferase	tRNA (guanine-N(1)-)-methyltransferase	tRNA (Guanine-N(1)-)-methyltransferase	tRNA (guanine-N(1)-)-methyltransferase	identified by match to protein family HMM PF01746; match to protein family HMM TIGR00088 tRNA (guanine-N1)-methyltransferase	tRNA (guanine-N(1)-)-methyltransferase	tRNA (guanine-N(1)-)-methyltransferase	
RICPR00108	50S ribosomal protein L19	50S ribosomal protein l19	50S ribosomal protein L19	Residues 1 to 115 of 115 are 100 pct identical to residues 1 to 115 of a 115 aa protein from Escherichia coli O157:H7 EDL933 ref: NP_289159.1 50S ribosomal subunit protein L19	50S ribosomal protein L19	50S ribosomal protein L19	50S ribosomal protein L19	50S ribosomal protein L19	50S ribosomal protein L19	50S ribosomal protein L19	50s ribosomal protein L19	50S ribosomal protein L19	50S ribosomal protein L19	50S ribosomal protein L19	conserved gene 50S ribosomal protein L19	50S ribosomal protein L19	50S ribosomal protein L19	identified by match to protein family HMM PF01245; match to protein family HMM TIGR01024 ribosomal protein L19	50S ribosomal protein L19	LSU ribosomal protein L19P	identified by similarity to SP:P30529; match to protein family HMM PF01245; match to protein family HMM TIGR01024 ribosomal protein L19	50S ribosomal protein L19	50S ribosomal protein L19	50S ribosomal protein L19	50S ribosomal protein L19	50S ribosomal protein L19	50S ribosomal protein L19	identified by similarity to SP:P30529; match to protein family HMM PF01245; match to protein family HMM TIGR01024 ribosomal protein L19	50S ribosomal protein L19	
RICPR00109	UPF0335 protein RP113	identified by similarity to GB:BAB50739.1 conserved hypothetical protein	Putative uncharacterized protein	Uncharacterized protein conserved in bacteria	similar to BR1752, conserved hypothetical protein conserved hypothetical protein	UPF0335 protein BQ12070	Similar to sp|Q9ZE35|Y113_RICPR sp|O05113|Y113_METEX; Ortholog to ERGA_CDS_04680 Conserved hypothetical protein	Similar to sp|Q9ZE35|Y113_RICPR sp|O05113|Y113_METEX; Ortholog to ERWE_CDS_04780 Conserved hypothetical protein	unknown	conserved hypothetical protein	conserved hypothetical protein	conserved hypothetical protein	COG3750: Uncharacterized protein conserved in bacteria. conserved hypothetical protein	conserved hypothetical protein	conserved hypothetical protein	unknown	conserved hypothetical protein similarity:fasta; with=UniProt:Y2793_RHIME (EMBL:SME591791); Rhizobium meliloti (Sinorhizobium meliloti).; Hypothetical UPF0335 protein R02793.; length=90; id 85.185; 81 aa overlap; query 1-81; subject 1-81	conserved hypothetical protein	conserved hypothetical protein	hypothetical conserved protein similar to SMc04009 [Sinorhizobium meliloti] Similar to swissprot:Q92M59 Putative location:bacterial cytoplasm Psort-Score: 0.3600	conserved hypothetical protein	Hypothetical protein	conserved hypothetical protein identified by similarity to SP:O05113	conserved hypothetical protein	Hypothetical protein	hypothetical protein COG3750 Uncharacterized protein conserved in bacteria	Uncharacterized protein conserved in bacteria	conserved hypothetical protein	conserved hypothetical protein KEGG: rru:Rru_A1042 hypothetical protein	
RICPR00110	Protein-export membrane protein secF	Residues 1 to 338 of 338 are 99 pct identical to residues 1 to 338 of a 338 aa protein from Escherichia coli gb: AAB40165.1 protein-export membrane protein secF	Protein-export membrane protein SecF	SecF; protein-export membrane protein	protein-export membrane protein SecF	Probable-export membrane transmembrane protein	Protein-export membrane protein SecF	Similar to protein-export membrane protein SecF hypothetical protein	conserved gene protein export protein SecF	Similar to protein-export membrane protein SecF hypothetical protein	protein-export membrane protein SecF	identified by match to protein family HMM PF02355; match to protein family HMM TIGR00916; match to protein family HMM TIGR00966 protein-export membrane protein SecF	Protein-export membrane protein SecF	Protein-export membrane protein	identified by similarity to SP:O26073; match to protein family HMM PF02355; match to protein family HMM TIGR00916; match to protein family HMM TIGR00966 protein-export membrane protein SecF	SecF	Protein-export membrane protein secF	Mb2617c, secF, len: 442 aa. Equivalent to Rv2586c, len: 442 aa, from Mycobacterium tuberculosis strain H37Rv, (99.5% identity in 442 aa overlap). Probable secF, protein-export membrane protein (integral membrane protein), equivalent to P38386|SECF_MYCLE|SECF|ML0488|MLCB1259.06|B1177_C3_239 PROTEIN-EXPORT MEMBRANE PROTEIN from Mycobacterium leprae (471 aa), FASTA scores: opt: 1910, E(): 2.9e-104, (72.15% identity in 456 aa overlap). Also similar to others e.g.  Q9AE06|SECF from Corynebacterium glutamicum (Brevibacterium flavum) (403 aa), FASTA scores: opt: 1198, E(): 9.8e-63, (47.1% identity in 399 aa overlap); Q53956|SECF_STRCO|SCL2.05c from Streptomyces coelicolor (373 aa), FASTA scores: opt: 670, E(): 6.4e-32, (39.25% identity in 400 aa overlap); Q55611|SECF_SYNY3|SLR0775 from Synechocystis sp. strain PCC 6803 (315 aa), FASTA scores: opt: 416, E(): 3.8e-17, (33.8% identity in 296 aa overlap); etc. BELONGS TO THE SECD/SECF FAMILY, SECF FAMILY. PART OF THE PROKARYOTIC PROTEIN TRANSLOCATION APPARATUS WHICH COMPRISE SECA|Rv3240c, SECD|Rv2587c, SECE|Rv0638, SECF, SECG|Rv1440 AND SECY|Rv0732. PROBABLE PROTEIN-EXPORT MEMBRANE PROTEIN SECF	preprotein translocase subunit F	Protein-export membrane protein SecF	preprotein translocase, IISP family, membrane subunit	Preprotein translocase subunit SecF	similar to Salmonella typhi CT18 protein-export membrane protein SecF protein-export membrane protein SecF	Preprotein translocase subunits SecF	Protein-export membrane protein	Protein-export membrane protein secF	Preprotein translocase, IISP family, membrane subunit	Hypothetical protein	Protein-export membrane protein	
RICPR00111	NADH-quinone oxidoreductase subunit F	NADH dehydrogenase I F subunit	Respiratory-chain NADH dehydrogenase 51 Kd subunit	Probable nadh dehydrogenaseI(Chain f) oxidoreductase protein	NADH dehydrogenase I chain F	conserved gene NADH dehydrogenase I, F subunit	NADH dehydrogenase I chain F	identified by similarity to SP:O07948; match to protein family HMM PF01512; match to protein family HMM TIGR01959 NADH-quinone oxidoreductase, F subunit	NADH-ubiquinone oxidoreductase, chain F	NADH-ubiquinone oxidoreductase, NQO1 subunit	NuoF	NADH-quinone oxidoreductase, F subunit	NADH-quinone oxidoreductase subunit F	Mb3174, nuoF, len: 445 aa. Equivalent to Rv3150, len: 445 aa, from Mycobacterium tuberculosis strain H37Rv, (100.0% identity in 445 aa overlap). Probable nuoF, NADH dehydrogenase, chain F (EC 1.6.5.3), similar to others e.g. Q9XAQ9|NUOF_STRCO from Streptomyces coelicolor (449 aa), FASTA scores: opt: 2314, E(): 3.5e-139, (76.25% identity in 434 aa overlap); NUF2_RHIME from Rhizobium meliloti (421 aa), FASTA scores: opt: 1545, E(): 1.8e-90, (53.1% identity in 424 aa overlap); Q9RU92|DR1500 from Deinococcus radiodurans (444 aa), FASTA scores: opt: 1445, E(): 4.1e-84, (52.9% identity in 427 aa overlap); etc.  Contains respiratory-chain NADH dehydrogenase 51 Kd subunit signature 2 (PS00645). BELONGS TO THE COMPLEX I 51 KDA SUBUNIT FAMILY. COFACTOR: FMN AND ONE 4FE-4S CLUSTER (PROBABLE). PROBABLE NADH DEHYDROGENASE I (CHAIN F) NUOF (NADH-UBIQUINONE OXIDOREDUCTASE CHAIN F)	identified by sequence similarity; putative; ORF located using Blastx/Glimmer/Genemark NADH-ubiquinone oxidoreductase NQO1 subunit	NADH:ubiquinone oxidoreductase, NADH-binding, chain F	similar to BR0807, NADH dehydrogenase I, F subunit NuoF, NADH dehydrogenase I, F subunit	NADH-ubiquinone oxidoreductase NQO1 subunit	NADH dehydrogenase I, F subunit	NADH dehydrogenase I chain F	Similar to sp|Q9ZE33|NUOF_RICPR sp|Q92JB2|NUOF_RICCN; Ortholog to ERGA_CDS_04930 NADH-quinone oxidoreductase chain F	COG1894 NuoF NADH:ubiquinone oxidoreductase NADH-binding (51 kD) subunit similar to NP_220507.1 NADH dehydrogenase chain F	Similar to Q83BR0 NADH dehydrogenase I, F subunit from Coxiella burnetti (422 aa). FASTA: opt: 1851 Z-score: 2306.0 E(): 1.5e-120 Smith-Waterman score: 1851; 61.848 identity in 422 aa overlap NADH dehydrogenase I, F subunit	NADH-ubiquinone oxidoreductase 51 kDa subunit precursor	NADH dehydrogenase I, chain F	NADH-ubiquinone oxidoreductase NQO1 subunit	NADH Dehydrogenase I Chain F	NADH-ubiquinone oxidoreductase chain F	
RICPR00112	Signal peptidase I	Signal peptidase I	Residues 1 to 324 of 324 are 100 pct identical to residues 1 to 324 of a 324 aa protein from Escherichia coli O157:H7 EDL933 ref: NP_289126.1 leader peptidase (signal peptidase I)	Signal peptidase I	Signal peptidase I	Signal peptidase IB	LepB protein	Signal peptidase I	Signal peptidase I	Signal peptidase I	conserved gene signal peptidase I (lepB-1)	Signal peptidase I	identified by match to protein family HMM PF00717; match to protein family HMM TIGR02227 signal peptidase I	Signal peptidase I	Signal peptidase I	identified by similarity to SP:P00803; match to protein family HMM PF00461 signal peptidase I	Signal peptidase I	signal peptidase I	Signal peptidase I	identified by sequence similarity; putative; ORF located using Blastx/Glimmer/Genemark signal peptidase I	IPR000223: Bacterial signal peptidase S26A; IPR000508: Signal peptidase leader peptidase (signal peptidase I), serine protease	Signal peptidase I	similar to Salmonella typhi CT18 signal peptidase I signal peptidase I	similar to BR0660, signal peptidase I signal peptidase I	Signal peptidase I	Signal peptidase I	type-1 signal peptidase 1B	Signal peptidase I	Signal peptidase I	
RICPR00113	Ribonuclease 3	Ribonuclease III	Ribonuclease 3	Residues 1 to 226 of 226 are 100 pct identical to residues 1 to 226 of a 226 aa protein from Escherichia coli O157:H7 EDL933 ref: NP_289124.1 RNase III, ds RNA	Ribonuclease 3	Ribonuclease 3	Ribonuclease 3	Ribonuclease 3	Ribonuclease 3	Ribonuclease 3	Ribonuclease 3	Similar to ribonuclease III hypothetical protein	conserved gene ribonuclease III	Similar to ribonuclease III hypothetical protein	Ribonuclease 3	identified by similarity to EGAD:37838; match to protein family HMM PF00035; match to protein family HMM PF00636 ribonuclease III	Ribonuclease 3	Ribonuclease III	ribonuclease III	identified by similarity to SP:P05797; match to protein family HMM PF00035; match to protein family HMM PF00636 ribonuclease III	Ribonuclease 3	ribonuclease III	Ribonuclease 3	Ribonuclease III	Ribonuclease 3	DsRNA-specific ribonuclease/ribonuclease III	identified by similarity to SP:P51833; match to protein family HMM PF00035; match to protein family HMM PF00636 ribonuclease III	Ribonuclease 3	Ribonuclease III	
RICPR00114	GTP-binding protein era homolog	GTP-binding protein era homolog	Residues 1 to 301 of 301 are 99 pct identical to residues 1 to 301 of a 301 aa protein from Escherichia coli K12 ref: NP_417061.1 GTP-binding protein	GTP-binding protein era homolog	GTP-binding protein era homolog	GTP-binding protein era homolog	Era	GTP-binding protein era homolog	GTP-binding protein era homolog	GTP-binding protein era	Similar to GTPases hypothetical protein	conserved gene GTP-binding protein Era	Similar to GTPases hypothetical protein	GTP-binding protein era homolog	identified by similarity to EGAD:30708; match to protein family HMM PF00013; match to protein family HMM TIGR00231; match to protein family HMM TIGR00436; match to protein family HMM TIGR00650 GTP-binding protein Era	GTP-binding protein era homolog	GTP-binding protein era	GTP-binding protein ERA homolog	GTP-binding protein Era	GTP-binding protein era homolog	GTP-binding protein	GTP-binding protein era homolog	GTP-binding protein era homolog	GTP-BINDING PROTEIN ERA HOMOLOG	GTPase, Era homolog	identified by similarity to SP:P42182; match to protein family HMM PF00013; match to protein family HMM TIGR00231; match to protein family HMM TIGR00436 GTP-binding protein Era	GTP-binding protein era homolog	GTP-binding protein Era	GTP-binding protein era homolog	
RICPR00115	Crossover junction endodeoxyribonuclease ruvC	Putative holliday junction endodeoxyribonuclease protein	Residues 2 to 174 of 174 are 98 pct identical to residues 1 to 173 of a 173 aa protein from Escherichia coli O157:H7 EDL933 ref: NP_288300.1 Holliday junction nuclease; resolution of structures; repair	Crossover junction endodeoxyribonuclease ruvC	Crossover junction endodeoxyribonuclease ruvC	Crossover junction endodeoxyribonuclease ruvC	Crossover junction endodeoxyribonuclease ruvC	Crossover junction endodeoxyribonuclease ruvC	Crossover junction endodeoxyribonuclease ruvC	Crossover junction endodeoxyribonuclease ruvC	conserved gene crossover junction endodeoxyribonuclease RuvC	Crossover junction endodeoxyribonuclease ruvC	holliday junction resolvase RuvC	identified by match to protein family HMM PF02075; match to protein family HMM TIGR00228 crossover junction endodeoxyribonuclease RuvC	Crossover junction endodeoxyribonuclease ruvC	Crossover junction endodeoxyribonuclease ruvC	identified by similarity to SP:Q51424; match to protein family HMM PF02075; match to protein family HMM TIGR00228 crossover junction endodeoxyribonuclease RuvC	Crossover junction endodeoxyribonuclease ruvC	Crossover junction endodeoxyribonuclease RuvC	Crossover junction endodeoxyribonuclease ruvC	Mb2625c, ruvC, len: 188 aa. Equivalent to Rv2594c, len: 188 aa, from Mycobacterium tuberculosis strain H37Rv, (100.0% identity in 188 aa overlap). Probable ruvC, Holliday junction resolvase (EC 3.1.22.4) (see citations below), equivalent to P40834|RUVC_MYCLE|ML0481|B1177_C3_226 CROSSOVER JUNCTION ENDODEOXYRIBONUCLEASE from Mycobacterium leprae (188 aa), FASTA scores: opt: 984, E(): 2.3e-55, (81.0% identity in 184 aa overlap). Also highly similar to others e.g.  Q9AE11|RUVC from Corynebacterium glutamicum (Brevibacterium flavum) (221 aa), FASTA scores: opt: 713, E(): 3.6e-38, (56.9% identity in 188 aa overlap); Q9L289|RUVC_STRCO|SCL2.10c from Streptomyces coelicolor (188 aa), FASTA scores: opt: 704, E(): 1.2e-37, (60.65% identity in 178 aa overlap); P24239|RUVC_ECOLI|B1863 from Escherichia coli strain K12 (172 aa), FASTA scores: opt: 322, E(): 1.6e-13, (38.65% identity in 163 aa overlap); etc. BELONGS TO THE RUVC FAMILY. COFACTOR: MAGNESIUM. PROBABLE CROSSOVER JUNCTION ENDODEOXYRIBONUCLEASE RUVC (HOLLIDAY JUNCTION NUCLEASE) (HOLLIDAY JUNCTION RESOLVASE)	identified by sequence similarity; putative; ORF located using Blastx/Glimmer/Genemark holliday junction resolvase; endodeoxyribonuclease	Crossover junction endodeoxyribonuclease ruvC	IPR002176: Crossover junction endodeoxyribonuclease RuvC Holliday junction nuclease	Holliday junction resolvasome, endonuclease subunit, RuvC	similar to Salmonella typhi CT18 crossover junction endodeoxyribonuclease crossover junction endodeoxyribonuclease	Similar to Chlamydia trachomatis crossover junction endodeoxyribonuclease RuvC or ct502 SWALL:RUVC_CHLTR (SWALL:O84510) (170 aa) fasta scores: E(): 9.3e-41, 69.18% id in 159 aa, and to Escherichia coli, and Escherichia coli O157:H7 crossover junction endodeoxyribonuclease RuvC SWALL:RUVC_ECOLI (SWALL:P24239) (172 aa) fasta scores: E(): 4.2e-16, 40.62% id in 160 aa putative crossover junction endodeoxyribonuclease RuvC	Crossover junction endodeoxyribonuclease ruvC	similar to BR1704, crossover junction endodeoxyribonuclease RuvC RuvC, crossover junction endodeoxyribonuclease	
RICPR00116	Uncharacterized protein RP120	Predicted nucleoside-diphosphate-sugar epimerase	unknown	Putative nucleoside-diphosphate-sugar epimerase	Protein of unknown function DUF1022	Hypothetical protein	Hypothetical protein	Predicted nucleoside-diphosphate-sugar epimerase	nucleoside-diphosphate-sugar epimerase-like protein KEGG: mag:amb2083 predicted nucleoside-diphosphate-sugar epimerase	nucleoside-diphosphate-sugar epimerase-like protein KEGG: mag:amb2083 predicted nucleoside-diphosphate-sugar epimerase	Putative uncharacterized protein	Putative nucleoside-diphosphate-sugar epimerase	Putative nucleoside-diphosphate-sugar epimerase	Putative uncharacterized protein	Putative uncharacterized protein	hypothetical protein	Putative uncharacterized protein	Putative uncharacterized protein	Putative uncharacterized protein	Putative uncharacterized protein	Putative uncharacterized protein	Putative uncharacterized protein	Putative uncharacterized protein	Predicted nucleoside-diphosphate-sugar epimerase	Putative uncharacterized protein	Putative uncharacterized protein	Putative uncharacterized protein	Putative uncharacterized protein	Putative uncharacterized protein	
RICPR00117	Protein mrp homolog	ATPase involved in chromosome partitioning, ParA/MinD family, Mrp homolog	Probable mrp atpase involved in chromosome partitioning protein	Mrp/NBP35 family protein	Polysaccharide export protein	identified by similarity to SP:P21590; match to protein family HMM PF01883 ATP/GTP-binding protein	identified by sequence similarity; putative; ORF located using Blastx/Glimmer/Genemark conserved hypothetical protein	ATPase involved in chromosome partitioning	Putative ATP/GTP-binding protein	similar to BR0057, mrp-related protein mrp-related protein	Putative uncharacterized protein	Mrp protein	Mrp protein homolog	Similar to sp|O66946|MRP_AQUAE sp|P21590|MRP_ECOLI sp|P45135|MRP_HAEIN sp|P72190|YCAB_PSEFR; Ortholog to ERGA_CDS_08240 Mrp protein	universally conserved ATP-binding protein	conserved family - putative ATPase involved in chromosome partitioning hypothetical protein	iron-sulfur cluster assembly/repair protein ApbC	ATPase involved in chromosome partitioning	Mrp-ATPases involved in chromosome partitioning	conserved hypothetical protein	probable ATPase	Mrp protein, an ATPase involved in chromosome partitioning	ATPase	go_function: nucleotide binding [goid 0000166] nucleotide binding protein, putative	Similar to sp|O66946|MRP_AQUAE sp|P21590|MRP_ECOLI sp|P45135|MRP_HAEIN sp|P72190|YCAB_PSEFR; Ortholog to ERWE_CDS_08350 Mrp protein	conserved hypothetical protein	Protein of unknown function DUF59 Cobyrinic acid a,c-diamide synthase	Protein of unknown function DUF59	Mrp protein	
RICPR00118	HFLK PROTEIN	Residues 1 to 419 of 419 are 99 pct identical to residues 1 to 419 of a 419 aa protein from Escherichia coli O157:H7 EDL933 ref: NP_290804.1 protease specific for phage lambda cII repressor	Putative membrane protein	Band 7 protein	HflK protein	Putative membrane protease subunits, stomatin/prohibitin homologs transmembrane protein	Protease specific for phage lambda cII repressor	protease subunit HflK	conserved gene HflK protein	protease subunit HflK	identified by similarity to SP:P25662; match to protein family HMM PF01145; match to protein family HMM TIGR01933 HflK protein	Probable transmembrane protein HflK	Integral membrane protease	Hydrolase serine protease transmembrane subunit K protein	identified by sequence similarity; putative; ORF located using Blastx/Glimmer/Genemark integral membrane protease subunit	IPR001972: Stomatin HflK, with HflC, part of modulator for protease specific for FtsH phage lambda cII repressor	Membrane protease subunit, stomatin/prohibitin homolog	similar to Salmonella typhi CT18 HflK protein HflK protein	similar to BR1397, hflK protein HflK, hflK protein	Integral membrane protease subunit	Protease subunit hflK	Putative membrane protein	Lambda CII stability-governing protein	Similar to rc||hflK rp||hflK sp|Q9KV09|HFLK_VIBCH sp|P40605|HFLK_VIBPA; Ortholog to ERGA_CDS_08410 Protease activity modulator hflk	COG0330 HflC membrane protease subunits stomatin/prohibitin homologs similar to NP_220514.1 other copies include: AM925 hflK protein	HflK protein	protease activity modulator HflK	Similar to: HI0151, HFLK_HAEIN HflK	Membrane protease subunits, stomatin/prohibitin similarity HflC protein	
RICPR00119	HFLC PROTEIN	Residues 1 to 334 of 334 are 100 pct identical to residues 1 to 334 of a 334 aa protein from Escherichia coli O157:H7 EDL933 ref: NP_290805.1 protease specific for phage lambda cII repressor	Putative membrane protein	Band 7 protein	HflC protein	Putative serine protease transmembrane protein	Lambda CII stability-governing protein HflC	membrane protease subunit HflC	conserved gene HflC protein	membrane protease subunit HflC	identified by match to protein family HMM PF01145; match to protein family HMM TIGR01932 HflC protein	HflC protein	Integral membrane proteinase	Hydrolase serine protease transmembrane subunit C protein	HflC protein	identified by sequence similarity; putative; ORF located using Blastx/Glimmer/Genemark integral membrane proteinase subunit	HflC, with HflK, part of modulator for protease specific for FtsH phage lambda cII repressor	Membrane protease subunit, stomatin/prohibitin homolog	similar to Salmonella typhi CT18 HflC protein HflC protein	similar to BR1396, hflC protein HflC, hflC protein	Integral membrane proteinase subunit	FtsH protease activity modulator hflC	Putative membrane protein	Lambda CII stability-governing protein	Similar to rc||hflC rp||hflC sp|P44545|HFLC_HAEIN sp|Q9KV08|HFLC_VIBCH sp|P40606|HFLC_VIBPA; Ortholog to ERGA_CDS_08420 Hflc protein	COG0330 HflC membrane protease subunits stomatin/prohibitin homologs similar to NP_220515.1 hflC protein	HflC protein	protease activity modulator HflC	Similar to: HI0150, HFLC_HAEIN HflC	
RICPR00120	Probable serine protease do-like	Probable serine protease do-like	MucD; serine protease MucD	Probable periplasmic protease signal peptide protein	Protease DegQ	identified by match to protein family HMM PF00089; match to protein family HMM PF00595; match to protein family HMM TIGR02037 periplasmic serine protease, DO/DeqQ family	identified by similarity to SP:P09376; match to protein family HMM PF00089; match to protein family HMM PF00595 protease DO	Serine protease DO-like protein	Trypsin-like serine protease	similar to BR1394, serine protease Do, hypothetical serine protease Do, hypothetical	Periplasmic serine protease Do, heat shock protein	Putative periplasmic serine protease	Periplasmic serine protease DO	Evidence 2b : Function of strongly homologous gene; Product type e : enzyme HtrA-like serine protease	conserved family - putative serine protease hypothetical protein	Putative serine protease, MucD	typically periplasmic; COG0265 trypsin-like serine protease	Similar to: HI1259, HTOA_HAEIN probable periplasmic serine protease do/HhoA-like precursor	Trypsin-like serine proteases, typically periplasmic, contain C-terminal PDZ domain DegQ protein	Alginate biosynthesis negative regulator, serine protease AlgY	contains two C-terminal PDZ domains Periplasmic trypsin-like serine protease	Probable serine protease do-like	putative serine protease MucD	probable periplasmic serine protease DO-like precursor	identified by similarity to GB:AAC43718.1; match to protein family HMM PF00089; match to protein family HMM PF00595; match to protein family HMM TIGR02037 S1C (protease Do) subfamily peptidase MucD	Peptidase S1C, Do	Periplasmic serine protease	Best Blastp Hit: pir||B81914 probable periplasmic serine proteinase (EC 3.4.21.-) NMA0710 [imported] - Neisseria meningitidis (group A strain Z2491) >gi|7379434|emb|CAB83996.1| (AL162754) putative periplasmic serine protease [Neisseria meningitidis] COG0265 Trypsin-like serine proteases, typically putative serine protease	peptidase S1C, Do	
RICPR00121	UPF0176 protein RP125	hypothetical protein	Residues 1 to 334 of 334 are 99 pct identical to residues 17 to 350 of a 350 aa protein from Escherichia coli K12 ref: NP_415573.1 orf, conserved hypothetical protein	UPF0176 protein SAV2689	UPF0176 protein WIGBR0650	UPF0176 protein plu1816	similar to unknown protein hypothetical protein	conserved gene rhodanese domain protein	Similar to unknown protein hypothetical protein	identified by match to protein family HMM PF00581 rhodanese-like domain protein	Rhodanese-related sulfurtransferases	hypothetical protein	identified by match to protein family HMM PF00581 rhodanese-like domain protein	conserved hypothetical protein	Hypothetical UPF0176 protein SE0262	UPF0176 protein Pro_1101	Rhodanese-related sulfurtransferase protein	conserved hypothetical protein with rhodanese domain	sulfurtransferase	UPF0176 protein ymdE	IPR001763: Rhodanese-like putative enzyme related to sulfurtransferases	Predicted sulfurtransferase	similar to Salmonella typhi CT18 conserved hypothetical protein conserved hypothetical protein	similar to BRA0086, rhodanese family protein rhodanese family protein	UPF0176 protein gbs1504	UPF0176 protein BQ10070	conserved hypotehtical protein	identified by match to PFAM protein family HMM PF00581 rhodanese-like domain protein	Ortholog of S. aureus MRSA252 (BX571856) SAR2771 conserved hypothetical protein	
RICPR00122	Succinate dehydrogenase cytochrome b556 subunit	Succinate dehydrogenase cytochrome b-556 subunit	conserved gene succinate dehydrogenase cytochrome b556 subunit C	identified by match to protein family HMM PF01127 succinate dehydrogenase, cytochrome b556 subunit	Succinate dehydrogenase cytochrome b-556 subunit	Succinate dehydrogenase, membrane anchor subunit	Succinate dehydrogenase, cytochrome b556 subunit	identified by sequence similarity; putative; ORF located using Blastx/Glimmer/Genemark succinate dehydrogenase membrane anchor subunit	Succinate dehydrogenase subunit C sdhC	similar to BR1904, succinate dehydrogenase, cytochrome b556 subunit SdhC, succinate dehydrogenase, cytochrome b556 subunit	Succinate dehydrogenase membrane anchor subunit	Succinate dehydrogenase cytochrome b560 subunit	Succinate dehydrogenase cytochrome b-556 subunit	Similar to sp|P41085|DHSC_RICPR sp|P70097|C560_CRIGR sp|Q9CZB0|C560_MOUSE rc||sdhC; Ortholog to ERGA_CDS_01840 Succinate dehydrogenase cytochrome B-556 subunit	COG2009 SdhC succinate dehydrogenase/fumarate reductase cytochrome b subunit similar to AAL60178.1 succinate dehydrogenase cytochrome b556 subunit	succinate dehydrogenase membrane anchor subunit	Succinate dehydrogenase cytochrome b	Similar to sp|P41085|DHSC_RICPR sp|P70097|C560_CRIGR sp|Q9CZB0|C560_MOUSE rc||sdhC; Ortholog to ERWE_CDS_01890 Succinate dehydrogenase cytochrome B-556 subunit	Succinate dehydrogenase, cytochrome b subunit	Succinate dehydrogenase cytochrome b-556 subunit	succinate dehydrogenase, cytochrome b subunit	Succinate dehydrogenase, cytochrome b subunit	Succinate dehydrogenase, cytochrome b subunit	Succinate dehydrogenase cytochrome b-556 subunit	Succinate dehydrogenase subunit C	succinate dehydrogenase, cytochrome b subunit	succinate dehydrogenase, cytochrome b556 subunit identified by similarity to SP:P10446; match to protein family HMM PF01127	succinate dehydrogenase cytochrome b-556 subunit	succinate dehydrogenase complex, subunit C, integral membrane protein, 15kDa [Source:HGNC Symbol;Acc:10682]	
RICPR00123	Succinate dehydrogenase hydrophobic membrane anchor subunit	Succinate dehydrogenase, membrane anchor subunit	identified by sequence similarity; putative; ORF located using Blastx/Glimmer/Genemark succinate dehydrogenase membrane anchor subunit	Succinate dehydrogenase subunit D sdhD, hydrophobic membrane anchor protein	similar to BR1903, succinate dehydrogenase, hydrophobic membrane anchor protein succinate dehydrogenase, hydrophobic membrane anchor protein	Succinate dehydrogenase membrane anchor subunit	Succinate dehydrogenase hydrophobic membrane anchor protein	Similar to sp|Q92J98|DHSD_RICCN rp||sdhD; Ortholog to ERGA_CDS_01850 Succinate dehydrogenase hydrophobic membrane anchor protein	COG2142 SdhD succinate dehydrogenase hydrophobic anchor subunit succinate dehyrdrogenase subunit D	Putative succinate dehydrogenase, hydrophobic membrane anchor protein	succinate dehydrogenase membrane anchor subunit	Similar to sp|Q92J98|DHSD_RICCN rp||sdhD; Ortholog to ERWE_CDS_01900 Succinate dehydrogenase hydrophobic membrane anchor protein	Succinate dehydrogenase hydrophobic membrane anchor protein	succinate dehydrogenase, hydrophobic membrane anchor protein, putative	Succinate dehydrogenase hydrophobic membrane anchor protein	Succinate dehydrogenase, cytochrome b subunit	putative succinate dehydrogenase membrane anchor subunit	succinate dehydrogenase, hydrophobic membrane anchor protein identified by similarity to GB:AAC17941.1	Succinate dehydrogenase membrane anchor subunit	succinate dehydrogenase membrane anchor subunit identified by sequence similarity; putative; ORF located using Blastx/Glimmer/GeneHacker	putative succinate dehydrogenase, hydrophobic membrane anchor protein identified by similarity to SP:P10445	Succinate dehydrogenase, hydrophobic membrane anchor protein	Succinate dehydrogenase, hydrophobic anchor subunit	Succinate dehydrogenase, cytochrome b subunit	Succinate dehydrogenase hydrophobic membrane anchor protein	Succinate dehydrogenase, cytochrome b subunit	Succinate dehydrogenase, hydrophobic membrane anchor protein	Succinate dehydrogenase hydrophobic membrane anchor protein	
RICPR00124	Succinate dehydrogenase flavoprotein subunit	Residues 5 to 592 of 592 are 99 pct identical to residues 1 to 588 of a 588 aa protein from Escherichia coli O157:H7 ref: NP_308775.1 succinate dehydrogenase flavoprotein subunit	Succinate dehydrogenase flavoprotein subunit	Succinate dehydrogenase/fumarate reductase, flavoprotein subunits	SdhA protein	Putative succinate dehydrogenase (Flavoprotein subunit) oxidoreductase	Succinate dehydrogenase flavoprotein subunit	succinate dehydrogenase flavoprotein subunit	conserved gene succinate dehydrogenase flavoprotein subunit A	succinate dehydrogenase flavoprotein subunit	identified by similarity to SP:P31038; match to protein family HMM PF00890; match to protein family HMM PF02910; match to protein family HMM TIGR01812; match to protein family HMM TIGR01816 succinate dehydrogenase, flavoprotein subunit	Succinate dehydrogenase, flavoprotein subunit	Succinate dehydrogenase, flavoprotein subunit	identified by match to protein family HMM PF00890; match to protein family HMM PF02910 succinate dehydrogenase, flavoprotein subunit	SdhA	Succinate dehydrogenase, flavoprotein subunit	PROBABLE SUCCINATE DEHYDROGENASE (FLAVOPROTEIN SUBUNIT) SDHA	Mb3347, sdhA, len: 590 aa. Equivalent to Rv3318, len: 590 aa, from Mycobacterium tuberculosis strain H37Rv, (100.0% identity in 590 aa overlap). Probable sdhA, flavoprotein of succinate dehydrogenase SdhA subunit (EC 1.3.99.1), equivalent to Q9CCM1|SDHA|ML0697 SUCCINATE DEHYDROGENASE FLAVOPROTEIN SUBUNIT from Mycobacterium leprae (584 aa), FASTA scores: opt: 3657, E(): 1.2e-217, (92.55% identity in 590 aa overlap). Also highly similar to others e.g. Q9KZ90|DHSA from Streptomyces coelicolor (584 aa), FASTA scores: opt: 2813, E(): 1.1e-165, (70.5% identity in 586 aa overlap); Q9RVS0|DR0952 from Deinococcus radiodurans (583 aa), FASTA scores: opt: 2203, E(): 4.1e-128, (57.35% identity in 593 aa overlap); P31038|DHSA_RICPR|SDHA|RP128 from Rickettsia prowazekii (596 aa), FASTA scores: opt: 1892, E(): 5.8e-109, (50.0% identity in 588 aa overlap); P10444|DHSA_ECOLI|SDHA|B0723|Z0877|ECS0748 from Escherichia coli strains K12 and O157:H7 (588 aa), FASTA scores: opt: 1844, E(): 5.2e-106, (48.75% identity in 591 aa overlap); etc. Contains PS00504 Fumarate reductase / succinate dehydrogenase FAD-binding site. COFACTOR: FAD.  SIMILAR TO THE FLAVOPROTEIN SUBUNITS OF OTHER SPECIES SUCCINATE DEHYDROGENASE AND OF FUMARATE REDUCTASE. PART OF AN ENZYME COMPLEX CONTAINING FOUR SUBUNITS: A FLAVOPROTEIN, AN IRON-SULFUR, CYTOCHROME B-556, AND AN HYDROPHOBIC ANCHOR PROTEIN. PROBABLE SUCCINATE DEHYDROGENASE (FLAVOPROTEIN SUBUNIT) SDHA (SUCCINIC DEHYDROGENASE) (FUMARATE REDUCTASE) (FUMARATE DEHYDROGENASE) (FUMARIC HYDROGENASE)	Succinate dehydrogenase flavoprotein subunit	identified by sequence similarity; putative; ORF located using Blastx/Glimmer/Genemark succinate dehydrogenase flavoprotein subunit	Succinate dehydrogenase, flavoprotein subunit	IPR001327: FAD-dependent pyridine nucleotide-disulphide oxidoreductase; IPR003952: Fumarate reductase/succinate dehydrogenase, FAD-binding site succinate dehydrogenase, flavoprotein subunit	Succinate dehydrogenase flavoprotein subunit, SdhA	similar to Salmonella typhi CT18 succinate dehydrogenase flavoprotein subunit succinate dehydrogenase flavoprotein subunit	similar to BR1902, succinate dehydrogenase, flavoprotein subunit SdhA, succinate dehydrogenase, flavoprotein subunit	Succinate dehydrogenase flavoprotein subunit	Succinate dehydrogenase, flavoprotein subunit	Succinate dehydrogenase flavoprotein subunit	Putative succinate dehydrogenase flavoprotein subunit	
RICPR00125	Putative glutamine transport system permease protein glnP	Amino acid ABC transporter permease protein	Amino acid ABC transporter permease protein	Amino acid ABC transporter permease protein	Amino acid ABC transporter permease protein	Amino acid ABC transporter permease protein	hypothetical protein	Succinate dehydrogenase flavoprotein subunit	Polar amino acid ABC transporter, inner membrane subunit	Probable amino-acid ABC transporter permease protein	Amino acid ABC transporter, permease protein	Polar amino acid ABC transporter, inner membrane subunit	Amino acid ABC transporter permease protein	
RICPR00126	30S ribosomal protein S12	30S ribosomal protein s12	30S ribosomal protein S12	Residues 21 to 144 of 144 are 100 pct identical to residues 1 to 124 of a 124 aa protein from Escherichia coli O157:H7 EDL933 ref: NP_289889.1 30S ribosomal subunit protein S12	30S ribosomal protein S12	30S ribosomal protein S12	30S ribosomal protein S12	SSU ribosomal protein S12	30S ribosomal protein S12	30S ribosomal protein S12	30S ribosomal protein S12	30s ribosomal protein S12	30S ribosomal protein S12	30S ribosomal protein S12	30S ribosomal protein S12	conserved gene 30S ribosomal protein S12	30S ribosomal protein S12	30S ribosomal protein S12	identified by match to protein family HMM PF00164; match to protein family HMM TIGR00981 ribosomal protein S12	30S ribosomal protein S12	SSU ribosomal protein S12P	30S ribosomal protein S12	identified by similarity to SP:P02367; match to protein family HMM PF00164; match to protein family HMM TIGR00981 ribosomal protein S12	30S ribosomal protein S12	30S ribosomal protein S12	30S ribosomal protein S12	30S ribosomal protein S12	30S ribosomal protein S12	30S ribosomal protein S12	
RICPR00127	30S ribosomal protein S7	30S ribosomal protein s7	30S ribosomal protein S7	Residues 1 to 156 of 156 are 100 pct identical to residues 1 to 156 of a 179 aa protein from Escherichia coli K12 ref: NP_417800.1 30S ribosomal subunit protein S7, initiates assembly	30S ribosomal protein S7	30S ribosomal protein S7	30S ribosomal protein S7	30S ribosomal protein S7	30S ribosomal protein S7	30s ribosomal protein S7	30S ribosomal protein S7	30S ribosomal protein S7	30S ribosomal protein S7	conserved gene 30S ribosomal protein S7	30S ribosomal protein S7	30S ribosomal protein S7	identified by match to protein family HMM PF00177; match to protein family HMM TIGR01029 ribosomal protein S7	30S ribosomal protein S7	SSU ribosomal protein S7P	30S ribosomal protein S7	identified by match to protein family HMM PF00177; match to protein family HMM TIGR01029 ribosomal protein S7	30S ribosomal protein S7	30S ribosomal protein S7	30S ribosomal protein S7	30S ribosomal protein S7	30S ribosomal protein S7	30S ribosomal protein S7	identified by similarity to SP:P02359; match to protein family HMM PF00177; match to protein family HMM TIGR01029 ribosomal protein S7	
RICPR00128	Elongation factor G	Elongation factor g (EF-g)	Residues 1 to 624 of 624 are 99 pct identical to residues 1 to 624 of a 704 aa protein from Escherichia coli O157:H7 EDL933 ref: NP_289887.1 GTP-binding protein chain elongation factor EF-G	Elongation factor G	Elongation factor G	Elongation factor G	Elongation factor G	Elongation factor G	Elongation factor G	GTP-binding protein chain elongation factor ef-g	Elongation factor G	translation elongation factor G	conserved gene translation elongation factor G (EF-G)	translation elongation factor G	Elongation factor G	identified by match to protein family HMM PF00009; match to protein family HMM PF00679; match to protein family HMM PF03144; match to protein family HMM PF03764; match to protein family HMM TIGR00231; match to protein family HMM TIGR00484 translation elongation factor G	Elongation factor G	EF-G Translation Elongation Factor G	elongation factor EF-G	identified by match to protein family HMM PF00009; match to protein family HMM PF00679; match to protein family HMM PF03144; match to protein family HMM PF03764; match to protein family HMM TIGR00231; match to protein family HMM TIGR00484 translation elongation factor G	Elongation factor G	translation elongation factor G, EF-G	Elongation factor G	Elongation factor G	Elongation factor G	identified by similarity to SP:P80868; match to protein family HMM PF00009; match to protein family HMM PF00679; match to protein family HMM PF03144; match to protein family HMM PF03764; match to protein family HMM TIGR00231; match to protein family HMM TIGR00484 translation elongation factor G	Elongation factor G	Translation elongation factor G	Elongation factor G	
RICPR00129	Preprotein translocase subunit secE	identified by similarity to SP:Q06799; match to protein family HMM PF00584; match to protein family HMM TIGR00964 preprotein translocase, SecE subunit	Preprotein translocase SecE subunit	Preprotein translocase SecE subunit	SecE protein	Preprotein translocase subunit	Preprotein translocase subunit SecE	Preprotein translocase SecE subunit	Preprotein translocase subunit SecE	Preprotein translocase subunit SecE	protein translocase subunit	Preprotein translocase subunit SecE	Preprotein translocase SecE subunit	Preprotein translocase, SecE subunit	Putative preprotein translocase subunit	Preprotein translocase subunit SecE	Preprotein translocase SecE subunit	
RICPR00130	Transcription antitermination protein nusG	Transcription antitermination protein	Transcription antitermination protein nusG	Residues 1 to 181 of 181 are 100 pct identical to residues 1 to 181 of a 181 aa protein from Escherichia coli O157:H7 EDL933 ref: NP_290613.1 component in transcription antitermination	Transcription antitermination protein nusG	Transcription antitermination protein nusG	Transcription antitermination protein nusG	Transcription antitermination protein nusG	Transcription antitermination protein nusG	transcription antitermination protein	Transcription antitermination protein nusG	Transcription antitermination protein nusG	transcription antitermination protein NusG	conserved gene transcription antitermination protein NusG	transcription antitermination protein NusG	Transcription antitermination protein nusG	identified by similarity to EGAD:9622; match to protein family HMM PF00467; match to protein family HMM PF02357; match to protein family HMM TIGR00922 transcription termination/antitermination factor NusG	Transcription antitermination factor	NusG Transcription antitermination protein	transcription antitermination protein NusG	identified by match to protein family HMM PF00467; match to protein family HMM PF02357; match to protein family HMM TIGR00922 transcription termination/antitermination factor NusG	Transcription antitermination protein nusG	transcription antitermination factor	Transcription antitermination protein nusG	Transcription antitermination protein nusG	TRANSCRIPTION ANTITERMINATION PROTEIN NUSG	Transcription antitermination protein nusG	identified by similarity to SP:P16921; match to protein family HMM PF00467; match to protein family HMM PF02357; match to protein family HMM TIGR00922 transcription antitermination protein NusG	Transcription antitermination protein nusG	
RICPR00131	50S ribosomal protein L11	50S ribosomal protein l11	50S ribosomal protein L11	Residues 1 to 142 of 142 are 99 pct identical to residues 1 to 142 of a 142 aa protein from Escherichia coli O157:H7 EDL933 ref: NP_290614.1 50S ribosomal subunit protein L11	50S ribosomal protein L11	50S ribosomal protein L11	50S ribosomal protein L11	LSU ribosomal protein L11P	50S ribosomal protein L11	50S ribosomal protein L11	50S ribosomal protein L11	50s ribosomal protein L11	50S ribosomal protein L11	50S ribosomal protein L11	50S ribosomal protein L11	conserved gene 50S ribosomal protein L11	50S ribosomal protein L11	50S ribosomal protein L11	identified by match to protein family HMM PF00298; match to protein family HMM PF03946; match to protein family HMM TIGR01632 ribosomal protein L11	50S ribosomal protein L11	LSU ribosomal protein L11P	50S ribosomal protein L11	identified by similarity to SP:P29395; match to protein family HMM PF00298; match to protein family HMM PF03946; match to protein family HMM TIGR01632 ribosomal protein L11	50S ribosomal protein L11	50S ribosomal protein L11	50S ribosomal protein L11	50S ribosomal protein L11	50S ribosomal protein L11	50S ribosomal protein L11	
RICPR00132	50S ribosomal protein L1	50S ribosomal protein l1	50S ribosomal protein L1	Residues 4 to 226 of 226 are 100 pct identical to residues 12 to 234 of a 234 aa protein from Escherichia coli O157:H7 EDL933 ref: NP_290615.1 50S ribosomal subunit protein L1, regulates synthesis of L1 and L11	50S ribosomal protein L1	50S ribosomal protein L1	50S ribosomal protein L1	LSU ribosomal protein L1P	50S ribosomal protein L1	50S ribosomal protein L1	50S ribosomal protein L1	50s ribosomal protein L1	50S ribosomal protein L1	50S ribosomal protein L1	50S ribosomal protein L1	conserved gene 50S ribosomal protein L1	50S ribosomal protein L1	50S ribosomal protein L1	identified by match to protein family HMM PF00687; match to protein family HMM TIGR01169 ribosomal protein L1	50S ribosomal protein L1	LSU ribosomal protein L1P	50S ribosomal protein L1	identified by match to protein family HMM PF00687; match to protein family HMM TIGR01169 ribosomal protein L1	50S ribosomal protein L1	50S ribosomal protein L1	50S ribosomal protein L1	50S ribosomal protein L1	50S ribosomal protein L1	50S ribosomal protein L1	
RICPR00133	50S ribosomal protein L10	50S ribosomal protein l10	50S ribosomal protein L10	Residues 1 to 165 of 165 are 100 pct identical to residues 1 to 165 of a 165 aa protein from Escherichia coli O157:H7 EDL933 ref: NP_290616.1 50S ribosomal subunit protein L10	50S ribosomal protein L10	50S ribosomal protein L10	50S ribosomal protein L10	50S ribosomal protein L10	50S ribosomal protein L10	50S ribosomal protein L10	50s ribosomal protein L10	50S ribosomal protein L10	50S ribosomal protein L10	50S ribosomal subunit protein L10	conserved gene 50S ribosomal protein L10	50S ribosomal subunit protein L10	50S ribosomal protein L10	identified by match to protein family HMM PF00466 ribosomal protein L10	50S ribosomal protein L10	LSU ribosomal protein L10P	50S ribosomal protein L10	identified by match to protein family HMM PF00466 ribosomal protein L10	50S ribosomal protein L10	50S ribosomal protein L10	50S ribosomal protein L10	50S ribosomal protein L10	50S ribosomal protein L10	50S ribosomal protein L10	identified by match to protein family HMM PF00466 ribosomal protein L10	
RICPR00134	50S ribosomal protein L7/L12	50S ribosomal protein l7 /l12	50S ribosomal protein L7/L12	Residues 1 to 121 of 121 are 100 pct identical to residues 1 to 121 of a 121 aa protein from Escherichia coli O157:H7 EDL933 ref: NP_290617.1 50S ribosomal subunit protein L7-L12	50S ribosomal protein L7/L12	50S ribosomal protein L7/L12	50S ribosomal protein L7/L12	50S ribosomal protein L7/L12	50S ribosomal protein L7/L12	50S ribosomal protein L7/L12	50s ribosomal protein L7/l12	50S ribosomal protein L7/L12	50S ribosomal protein L7/L12	50S ribosomal subunit protein L7/L12	conserved gene 50S ribosomal protein L7/L12	50S ribosomal subunit protein L7/L12	50S ribosomal protein L7/L12	identified by match to protein family HMM PF00542; match to protein family HMM TIGR00855 ribosomal protein L7/L12	50S ribosomal protein L7/L12	LSU ribosomal protein L12P (L7/L12)	50S ribosomal protein L12	identified by similarity to SP:P29396; match to protein family HMM PF00542; match to protein family HMM TIGR00855 ribosomal protein L7/L12	50S ribosomal protein L7/L12	50S ribosomal protein L7/L12	50S ribosomal protein L7/L12	50S ribosomal protein L7/L12	50S ribosomal protein L7/L12	50S ribosomal protein L7/L12	identified by similarity to SP:P29396; match to protein family HMM PF00542; match to protein family HMM TIGR00855 ribosomal protein L7/L12	
RICPR00135	DNA-directed RNA polymerase subunit beta	DNA-directed RNA polymerase beta chain	Residues 12 to 1353 of 1353 are 100 pct identical to residues 1 to 1342 of a 1342 aa protein from Escherichia coli O157:H7 ref: NP_312937.1 RNA polymerase beta subunit	DNA-directed RNA polymerase subunit beta	DNA-directed RNA polymerase subunit beta	DNA-directed RNA polymerase subunit beta	DNA-directed RNA polymerase subunit beta	DNA-directed RNA polymerase subunit beta	DNA-dependent RNA polymerase subunit beta	DNA-directed RNA polymerase subunit beta	DNA-directed RNA polymerase subunit beta	RNA polymerase B-subunit	conserved gene DNA-directed RNA polymerase beta subunit	RNA polymerase B-subunit	DNA-directed RNA polymerase subunit beta	identified by similarity to EGAD:32012; match to protein family HMM PF00562; match to protein family HMM PF04560; match to protein family HMM PF04561; match to protein family HMM PF04563; match to protein family HMM PF04565 DNA-directed RNA polymerase, beta subunit	DNA-directed RNA polymerase beta chain	RNA polymerase beta subunit	identified by match to protein family HMM PF00562; match to protein family HMM PF04560; match to protein family HMM PF04561; match to protein family HMM PF04563; match to protein family HMM PF04565; match to protein family HMM TIGR02013 DNA-directed RNA polymerase, beta subunit	DNA-directed RNA polymerase subunit beta	DNA-directed RNA polymerase beta subunit	DNA-directed RNA polymerase subunit beta	DNA-directed RNA polymerase beta chain	DNA-directed RNA polymerase subunit beta	DNA-directed RNA polymerase subunit beta	identified by similarity to SP:P00575; match to protein family HMM PF00562; match to protein family HMM PF04560; match to protein family HMM PF04561; match to protein family HMM PF04565; match to protein family HMM TIGR01612 DNA-directed RNA polymerase, beta subunit	DNA-directed RNA polymerase subunit beta	DNA-directed RNA polymerase	DNA-directed RNA polymerase subunit beta	
RICPR00136	DNA-directed RNA polymerase subunit beta'	DNA-directed RNA polymerase beta prime chain	DNA-directed RNA polymerase subunit beta'	Residues 1 to 1407 of 1407 are 99 pct identical to residues 1 to 1407 of a 1407 aa protein from Escherichia coli O157:H7 EDL933 ref: NP_290619.1 RNA polymerase, beta prime subunit	DNA-directed RNA polymerase subunit beta'	DNA-directed RNA polymerase subunit beta'	DNA-directed RNA polymerase subunit beta'	DNA-directed RNA polymerase subunit beta'	DNA-directed RNA polymerase subunit beta'	DNA-directed RNA polymerase subunit beta'	DNA-directed RNA polymerase beta chain	DNA-directed RNA polymerase subunit beta'	DNA-directed RNA polymerase subunit beta'	RNA polymerase beta' subunit	conserved gene DNA-directed RNA polymerase beta' subunit	RNA polymerase beta' subunit	DNA-directed RNA polymerase subunit beta'	identified by similarity to SP:P37871; match to protein family HMM PF00623; match to protein family HMM PF01854; match to protein family HMM PF04983; match to protein family HMM PF04997; match to protein family HMM PF04998; match to protein family HMM PF05000 DNA-directed RNA polymerase, beta' subunit	DNA-directed RNA polymerase subunit beta'	DNA-directed RNA polymerase beta' chain	identified by similarity to SP:P00577; match to protein family HMM PF00623; match to protein family HMM PF04983; match to protein family HMM PF04997; match to protein family HMM PF04998; match to protein family HMM PF05000 DNA-directed RNA polymerase, beta' subunit	DNA-directed RNA polymerase subunit beta'	DNA-directed RNA polymerase B prime subunit	DNA-directed RNA polymerase subunit beta'	DNA-directed RNA polymerase beta' chain	DNA-directed RNA polymerase subunit beta'	identified by similarity to SP:O83270; match to protein family HMM PF00623; match to protein family HMM PF04983; match to protein family HMM PF04997; match to protein family HMM PF04998; match to protein family HMM PF05000; match to protein family HMM TIGR01369; match to protein family HMM TIGR01612 DNA-directed RNA polymerase, beta' subunit	DNA-directed RNA polymerase subunit beta'	DNA-directed RNA polymerase	
RICPR00137	Cytosol aminopeptidase	Probable cytosol aminopeptidase	Probable cytosol aminopeptidase	Probable cytosol aminopeptidase	PepB	Probable cytosol aminopeptidase	Probable cytosol aminopeptidase	identified by match to protein family HMM PF00883 cytosol aminopeptidase	leucine aminopeptidase	identified by similarity to SP:P27888; match to protein family HMM PF00883; match to protein family HMM PF02789 cytosol aminopeptidase	Leucyl aminopeptidase	LEUCYL AMINOPEPTIDASE	Probable cytosol aminopeptidase	identified by match to protein family HMM PF00883 cytosol aminopeptidase family protein	Leucine aminopeptidase protein	probable leucyl aminopeptidase; Molecular Function: aminopeptidase activity (GO:0004177), Cellular Component: intracellular (GO:0005622), Biological Process: proteolysis and peptidolysis (GO:0006508) Peptidase M17, cytosol aminopeptidase, C-terminal	cytosol aminopeptidase	Probable cytosol aminopeptidase	Leucine aminopeptidase	Leucyl aminopeptidase	Similar to Rhizobium meliloti probable cytosol aminopeptidase PepA or r01155 or smc00585 SWALL:AMPA_RHIME (SWALL:Q92QY7) (497 aa) fasta scores: E(): 1.5e-50, 36.6% id in 489 aa and to Rickettsia conorii probable cytosol aminopeptidase PepA or rc0184 SWALL:AMPA_RICCN (SWALL:Q92J85) (500 aa) fasta scores: E(): 6.8e-50, 37.52% id in 453 aa probable aminopeptidase	Probable cytosol aminopeptidase	similar to BR0689, cytosol aminopeptidase family protein cytosol aminopeptidase family protein	probable cytosol aminopeptidase	Cytosol aminopeptidase	Aminopeptidase A	Ortholog of S. aureus MRSA252 (BX571856) SAR0904 cytosol aminopeptidase family protein	probable cytosol aminopeptidase	Cytosol aminopeptidase	
RICPR00138	Putative uncharacterized protein RP143	involved in chromosome partitioning; COG1192 ATPases	Chromosome partitioning protein	conserved hypothetical protein	ATPases involved in chromosome partitioning-like protein	ATPases involved in chromosome partitioning-like	Chromosome partitioning protein-like protein	ATPase	putative chromosome partitioning protein KEGG: sil:SPO0689 putative chromosome partitioning protein, ev=1e-124, 84% identity	chromosome partitioning protein ParA	Chromosome partitioning protein	putative chromosome partitioning protein ParA	Hypothetical protein	ATPase COG1192 ATPases involved in chromosome partitioning	ATPase involved in chromosome partitioning	chromosome partitioning protein KEGG: rsp:RSP_1042 chromosome partitioning protein	possible chromosome partitioning protein	conserved hypothetical protein KEGG: bja:bll5161 hypothetical protein	chromosome partitioning protein KEGG: rsp:RSP_1042 chromosome partitioning protein	Hypothetical protein	Hypothetical protein	Putative uncharacterized protein	ATPases involved in chromosome partitioning-like protein	Putative uncharacterized protein	Chromosome partitioning protein-like protein	ATPase involved in chromosome partitioning-like protein	Chromosome partitioning protein-like protein	Chromosome partitioning protein	ATPase MipZ	
RICPR00139	Uncharacterized protein RP144	Putative uncharacterized protein	Putative uncharacterized protein	Putative uncharacterized protein	hypothetical protein	Leucyl aminopeptidase	Putative uncharacterized protein	
RICPR00140	Aspartyl-tRNA synthetase	AspS	aspartyl-tRNA synthetase	Aspartyl-tRNA synthetase	identified by similarity to SP:P36419; match to protein family HMM PF00152; match to protein family HMM PF01336; match to protein family HMM PF02938; match to protein family HMM TIGR00459 aspartyl-tRNA synthetase	Aspartyl-tRNA synthetase	Aspartyl-tRNA synthetase protein	Aspartyl-tRNA synthetase	Aspartyl-tRNA synthetase	similar to BR0751, aspartyl-tRNA synthetase AspS, aspartyl-tRNA synthase	Aspartyl-tRNA synthetase	Similar to sp|Q92J82|SYD_RICCN sp|Q9ZE17|SYD_RICPR; Ortholog to ERGA_CDS_06890 Aspartyl-tRNA synthetase	COG0173 aspartyl-tRNA synthetase	Aspartyl-tRNA synthetase	asparaginyl-tRNA synthetase	Similar to sp|Q92J82|SYD_RICCN sp|Q9ZE17|SYD_RICPR; Ortholog to ERWE_CDS_06980 Aspartyl-tRNA synthetase	identified by sequence similarity; putative; ORF located using Blastx; COG0173 aspartyl-tRNA synthetase	identified by sequence similarity; putative; ORF located using Blastx; COG0173 aspartyl-tRNA synthetase	identified by sequence similarity; putative; ORF located using Glimmer; Blastx; COG0173 aspartyl-tRNA synthetase	Aspartyl-tRNA synthetase	aspartyl-tRNA synthetase	Aspartyl-tRNA synthetase	Aspartyl-tRNA synthetase, class IIb:GAD domain:tRNA synthetase, class II (D, K and N):OB-fold nucleic acid binding domain:Asp...	Aspartyl-tRNA synthetase	Aspartyl-tRNA synthetase	Aspartyl-tRNA synthetase	aspartyl-tRNA synthetase	aspartyl-tRNA synthetase identified by match to protein family HMM PF00152; match to protein family HMM PF01336; match to protein family HMM PF02938; match to protein family HMM TIGR00459	


RICPR00141	Uncharacterized protein RP146	unknown	Putative uncharacterized protein	Putative uncharacterized protein	Putative uncharacterized protein	Putative uncharacterized protein	hypothetical protein	Putative uncharacterized protein	
RICPR00142	Uncharacterized protein RP147	Residues 28 to 261 of 261 are 99 pct identical to residues 1 to 234 of a 234 aa protein from Escherichia coli K12 ref: NP_415307.1 orf, conserved hypothetical protein	Uncharacterized protein CT_819	Putative membrane protein	YccA protein	Similar to hypothetical integral membrane protein YbhL of Escherichia coli	Integral membrane protein	Integral membrane protein	identified by match to protein family HMM PF01027 membrane protein, putative	conserved hypothetical protein, membrane protein	Putative uncharacterized protein	Integral membrane protein interacts with FtsH	Uncharacterized protein yrjE	putative permease	Integral membrane protein, interacts with FtsH	similar to Salmonella typhimurium putative permease putative permease	Similar to Yersinia pestis putative membrane protein YPO1163 or Y3018 SWALL:Q8ZGW1 (EMBL:AJ414146) (236 aa) fasta scores: E(): 3.4e-16, 33.63% id in 223 aa, and to Escherichia coli, and Escherichia coli O6 hypothetical protein YbhL or B0786 or C0868 SWALL:YBHL_ECOLI (SWALL:P75768) (234 aa) fasta scores: E(): 3.7e-14, 32.43% id in 222 aa putative membrane protein	Putative uncharacterized protein	similar to BR0088, membrane protein, hypothetical hypothetical membrane protein	Putative uncharacterized protein gbs1653	Putative uncharacterized protein	Hypothetical protein JHP0854	identified by match to PFAM protein family HMM PF01027 membrane protein, putative	Stationary phase anti-death Family (SAD), acetate uptake	Conserved hypothetical integral membrane protein	Uncharacterized membrane protein SPy_0358/M5005_Spy0301	best blastp match gb|AAK33404.1| (AE006499) conserved hypothetical protein (putative membrane spanning protein) [Streptococcus pyogenes M1 GAS] conserved hypothetical protein	identified by match to protein family HMM PF01027 membrane protein, putative	conserved family - putative integral membrane protein hypothetical protein	
RICPR00143	Dihydrodipicolinate reductase	Dihydrodipicolinate reductase	Dihydrodipicolinate reductase	Residues 1 to 273 of 273 are 99 pct identical to residues 1 to 273 of a 273 aa protein from Escherichia coli K12 ref: NP_414572.1 dihydrodipicolinate reductase	Dihydrodipicolinate reductase	Dihydrodipicolinate reductase	Dihydrodipicolinate reductase	Dihydrodipicolinate reductase	Dihydrodipicolinate reductase	Dihydrodipicolinate reductase	Dihydrodipicolinate reductase	similar to dihydrodipicolinate reductase proteins hypothetical protein	conserved gene dihydropicolinate reductase	similar to dihydrodipicolinate reductase proteins hypothetical protein	Dihydrodipicolinate reductase	identified by match to protein family HMM PF01113; match to protein family HMM PF05173; match to protein family HMM TIGR00036 dihydrodipicolinate reductase	dihydrodipicolinate reductase	identified by similarity to SP:Q52419; match to protein family HMM PF01113; match to protein family HMM PF05173; match to protein family HMM TIGR00036 dihydrodipicolinate reductase	Dihydrodipicolinate reductase	dihydrodipicolinate reductase	Dihydrodipicolinate reductase	Dihydrodipicolinate reductase	Dihydrodipicolinate reductase	identified by similarity to SP:P04036; match to protein family HMM PF01113; match to protein family HMM PF05173; match to protein family HMM TIGR00036 dihydrodipicolinate reductase	Dihydrodipicolinate reductase	Dihydrodipicolinate reductase protein	Dihydrodipicolinate reductase	Mb2795c, dapB, len: 245 aa. Equivalent to Rv2773c, len: 245 aa, from Mycobacterium tuberculosis strain H37Rv, (99.2% identity in 245 aa overlap). dapB, dihydrodipicolinate reductase (EC 1.3.1.26) (see first citation below), highly similar to many e.g.  P40110|DAPB_CORGL from Corynebacterium glutamicum (Brevibacterium flavum) (248 aa), FASTA scores: opt: 1030, E(): 1.8e-58, (65.45% identity in 246 aa overlap); O86836|DAPB_STRCO|SC9A10.03 from Streptomyces coelicolor (250 aa), FASTA scores: opt: 997, E(): 2.3e-56, (61.15% identity in 247 aa overlap); P42976|DAPB_BACSU from Bacillus subtilis (267 aa), FASTA scores: opt: 608, E(): 1.7e-31, (45.95% identity in 209 aa overlap); P46829|DAPB_MYCBO from Mycobacterium bovis (see second citation below) (271 aa), FASTA scores: opt: 505, E(): 6.3e-25, (36.2% identity in 246 aa overlap); etc. BELONGS TO THE DIHYDRODIPICOLINATE REDUCTASE FAMILY. DIHYDRODIPICOLINATE REDUCTASE DAPB (DHPR)	InterProMatches:IPR000846; Molecular Function: dihydrodipicolinate reductase activity (GO:0008839), Biological Process: lysine biosynthesis via diaminopimelate (GO:0009089) dihydrodipicolinate reductase	
RICPR00144	Putative uncharacterized protein RP149	Putative uncharacterized protein TTHA0961	Similar to rc||RC0191 sp|P54990|NTAB_CHEHE rp||RP149 sp|Q02058|DIM6_STRCO sp|P54994|SNAC_STRPR; Ortholog to ERGA_CDS_05980 Conserved hypothetical protein. Possible flavoprotein oxygenase	also found in Archaeoglobus fulgidus conserved Crenarchaeal protein	Evidence 4 : Homolgs of previously reported genes of unknown function conserved hypothetical protein; putative electron transfer flavoprotein	conserved hypothetical protein similar to ZP_00142335.1 hypothetical protein	Similar to rc||RC0191 sp|P54990|NTAB_CHEHE rp||RP149 sp|Q02058|DIM6_STRCO sp|P54994|SNAC_STRPR; Ortholog to ERWE_CDS_06070 Conserved hypothetical protein. Possible flavoprotein oxygenase	identified by match to protein family HMM PF01613 flavin reductase domain protein	Flavin reductase-like, FMN-binding	putative reductase	Conserved protein/domain typically associated with flavoprotein oxygenases, DIM6/NTAB family unknown	flavin reductase-like, FMN-binding	Flavin reductase-like	conserved hypothetical protein	flavin reductase-like, FMN-binding	flavin reductase family protein identified by match to protein family HMM PF01613	probable oxygenase	oxidoreductase, putative identified by match to protein family HMM PF01613	Flavoprotein oxygenase DIM6/NTAB family protein	Flavin reductase-like, FMN-binding	flavin reductase family protein identified by match to protein family HMM PF01613	Flavin reductase domain protein, FMN-binding	putative flavin reductase identified by similarity to GB:BAB18470.1; match to protein family HMM PF01613	flavin reductase-like, FMN-binding	flavin reductase domain protein, FMN-binding PFAM: flavin reductase domain protein, FMN-binding KEGG: bur:Bcep18194_A5906 flavin reductase-like, FMN-binding	flavin reductase domain protein, FMN-binding PFAM: flavin reductase domain protein, FMN-binding KEGG: ttj:TTHB244 phenol hydroxylase component B	flavin reductase-like, FMN-binding	Actinorhodin polyketide dimerase	flavin reductase domain protein, FMN-binding PFAM: flavin reductase domain protein, FMN-binding KEGG: atc:AGR_L_3083 hypothetical protein	
RICPR00145	AMINO-ACID ABC TRANSPORTER BINDING PROTEIN	identified by match to protein family HMM PF00497 amino acid ABC transporter, periplasmic amino acid-binding protein	Amino acid ABC transporter substrate binding protein	extracellular solute-binding protein, family 3	Amino acid ABC transporter substrate binding protein	Amino acid ABC transporter substrate binding protein	amino acid ABC transporter, amino acid-binding protein	Amino acid ABC transporter substrate binding protein	Extracellular solute-binding protein family 3 precursor	Extracellular solute-binding protein, family 3 precursor	Amino acid ABC transporter substrate binding protein	Extracellular solute-binding protein family 3 precursor	Amino acid ABC transporter substrate binding protein	Amino acid ABC transporter substrate binding protein	YqiX	glutamine-binding protein	Dihydrodipicolinate reductase	Extracellular solute-binding protein family 3 precursor	Extracellular solute-binding protein family 3 precursor	Spore amino acid ABC superfamily ATP binding cassette transporter, binding protein	Extracellular solute-binding protein family 3 precursor	Extracellular solute-binding protein family 3 precursor	Amino acid ABC transporter substrate binding protein	Amino acid ABC transporter, amino acid-binding protein	Extracellular solute-binding protein family 3	Amino acid ABC transporter, amino acid-binding protein	Amino acid ABC transporter, amino acid-binding protein	Glutamine-binding protein	Amino acid ABC transporter substrate binding protein	
RICPR00146	Aspartyl/glutamyl-tRNA(Asn/Gln) amidotransferase subunit B	Glutamyl-tRNA amidotransferase subunit b	Aspartyl/glutamyl-tRNA(Asn/Gln) amidotransferase subunit B	Aspartyl/glutamyl-tRNA(Asn/Gln) amidotransferase subunit B	Aspartyl/glutamyl-tRNA(Asn/Gln) amidotransferase subunit B	Aspartyl/glutamyl-tRNA(Asn/Gln) amidotransferase subunit B	Aspartyl/glutamyl-tRNA(Asn/Gln) amidotransferase subunit B	glutamyl-tRNA amidotransferase, subunit B	Aspartyl/glutamyl-tRNA(Asn/Gln) amidotransferase subunit B	Glutamyl-tRNA(Gln) amidotransferase (subunit B)	conserved gene glutamyl/tRNA (Gln) amidotransferase, B subunit	Glutamyl-tRNA(Gln) amidotransferase (subunit B)	Aspartyl/glutamyl-tRNA(Asn/Gln) amidotransferase subunit B	identified by match to protein family HMM PF01162; match to protein family HMM PF02637; match to protein family HMM PF02934; match to protein family HMM TIGR00133 glutamyl-tRNA(Gln) amidotransferase, B subunit	Aspartyl/glutamyl-tRNA(Asn/Gln) amidotransferase subunit B	Aspartyl/glutamyl-tRNA(Asn/Gln) amidotransferase subunit B	pet112 glutamyl-tRNA(Gln) amidotransferase subunit B	identified by match to protein family HMM PF01162; match to protein family HMM PF02637; match to protein family HMM PF02934; match to protein family HMM TIGR00133 glutamyl-tRNA(Gln) amidotransferase, B subunit	Aspartyl/glutamyl-tRNA(Asn/Gln) amidotransferase subunit B	glutamyl-tRNA Gln amidotransferase subunit B	Aspartyl/glutamyl-tRNA(Asn/Gln) amidotransferase subunit B	Aspartyl/glutamyl-tRNA(Asn/Gln) amidotransferase subunit B	Aspartyl/glutamyl-tRNA(Asn/Gln) amidotransferase subunit B	identified by match to protein family HMM PF01162; match to protein family HMM PF02637; match to protein family HMM PF02934; match to protein family HMM TIGR00133 aspartyl/glutamyl-tRNA(Asn/Gln) amidotransferase, B subunit	Aspartyl/glutamyl-tRNA(Asn/Gln) amidotransferase subunit B	Glutamyl-tRNA amidotransferase subunit B protein	Aspartyl/glutamyl-tRNA(Asn/Gln) amidotransferase subunit B	Mb3034c, gatB, len: 509 aa. Equivalent to Rv3009c, len: 509 aa, from Mycobacterium tuberculosis strain H37Rv, (100.0% identity in 509 aa overlap). Probable gatB, Glu- tRNA-Gln amidotransferase, subunit B (EC 6.3.5.-), equivalent to O33107|GATB_MYCLE|MLCB637_15 GLUTAMYL-TRNA(GLN) AMIDOTRANSFERASE from Mycobacterium leprae (509 aa), FASTA scores: opt: 2973, E(): 2.9e-173, (88.4% identity in 509 aa overlap). Also highly similar to other Glu- tRNA-Gln amidotransferases e.g.  Q9Z578|GATB|SC8D9.13 from Streptomyces coelicolor (504 aa), FASTA scores: opt: 2264, E(): 3.6e-130, (66.0% identity in 495 aa overlap); P74215|GATB_SYNY3|SLL1435 from Synechocystis sp. strain PCC 6803 (519 aa), FASTA scores: opt: 1289, E(): 6.7e-71, (42.0% identity in 485 aa overlap); Q9X100|GATB_THEMA|TM1273 GLUTAMYL-TRNA(GLN) AMIDOTRANSFERASE from Thermotoga maritima (482 aa), FASTA scores: opt: 1165, E(): 2.2e-63, (40.05% identity in 487 aa overlap); etc. For more information about function, see citation below. Similar to many members of the pet112 family. BELONGS TO THE GATB FAMILY. PROBABLE GLUTAMYL-TRNA(GLN) AMIDOTRANSFERASE (SUBUNIT B) GATB (Glu-ADT SUBUNIT B)	InterProMatches:IPR004413; formation of correctly charged Gln-tRNA(Gln) through transamidation of misacylated Glu-tRNA(Gln), Biological Process: protein biosynthesis (GO:0006412), Molecular Function: glutamyl-tRNA(Gln) amidotransferase activity (GO:0017068) glutamyl-tRNA(Gln) amidotransferase (subunit B)	
RICPR00147	Glutamyl-tRNA(Gln) amidotransferase subunit A	Glutamyl-tRNA (gln) amidotransferase subunit A	Glutamyl-tRNA(Gln) amidotransferase subunit A	Glutamyl-tRNA(Gln) amidotransferase subunit A	Glutamyl-tRNA(Gln) amidotransferase subunit A	Glutamyl-tRNA(Gln) amidotransferase subunit A	GatA	glutamyl-tRNA amidotransferase subunit A	Glutamyl-tRNA(Gln) amidotransferase subunit A	Glutamyl-tRNA(Gln) amidotransferase (subunit A)	conserved gene glutamyl/tRNA (Gln) amidotransferase, A subunit	Glutamyl-tRNA(Gln) amidotransferase (subunit A)	Glutamyl-tRNA(Gln) amidotransferase subunit A	identified by match to protein family HMM PF01425; match to protein family HMM TIGR00132 glutamyl-tRNA(Gln) amidotransferase, A subunit	Glutamyl-tRNA amidotransferase subunit A	Aspartyl/glutamyl-tRNA(Asn/Gln) amidotransferase subunit A	glutamyl-tRNA(Gln) amidotransferase subunit A	identified by similarity to SP:O06491; match to protein family HMM PF01425; match to protein family HMM TIGR00132 glutamyl-tRNA(Gln) amidotransferase, A subunit	Glutamyl-tRNA(Gln) amidotransferase subunit A	glutamyl-tRNA Gln amidotransferase subunit A	Glutamyl-tRNA(Gln) amidotransferase subunit A	Glutamyl-tRNA (Gln) amidotransferase subunit A	Glutamyl-tRNA(Gln) amidotransferase subunit A	identified by similarity to SP:O06491; match to protein family HMM PF01425; match to protein family HMM TIGR00132 aspartyl/glutamyl-tRNA(Asn/Gln) amidotransferase, A subunit	Glutamyl-tRNA(Gln) amidotransferase subunit A	Glutamyl-tRNA amidotransferase subunit A protein	Glutamyl-tRNA(Gln) amidotransferase subunit A	Mb3036c, gatA, len: 494 aa. Equivalent to Rv3011c, len: 494 aa, from Mycobacterium tuberculosis strain H37Rv, (99.4% identity in 494 aa overlap). Probable gatA, Glu-tRNA-Gln amidotransferase, subunit A (EC 6.3.5.-), equivalent to O33105|GATA|ML1702|MLCB637.13 GLUTAMYL-TRNA(GLN) AMIDOTRANSFERASE from Mycobacterium leprae (497 aa), FASTA scores: opt: 2839, E(): 3.5e-161, (88.8% identity in 492 aa overlap). Also highly similar to other Glu-tRNA-Gln amidotransferases e.g.  Q9Z580|GATA_STRCO from Streptomyces coelicolor (497 aa), FASTA scores: opt: 2231, E(): 4.5e-125, (70.3% identity in 486 aa overlap); P73558|GATA_SYNY3|SLR0877 from Synechocystis sp. strain PCC 6803 (483 aa), FASTA scores: opt: 1593, E(): 3.3e-87, (55.85% identity in 487 aa overlap); O06491|GATA_BACSU GLUTAMYL-TRNA(GLN) AMIDOTRANSFERASE from Bacillus subtilis (485 aa), FASTA scores: opt: 1389, E(): 4.3e-75, (51.7% identity in 468 aa overlap); etc. For more information about function, see citation below. Contains PS00017 ATP/GTP-binding site motif A (P-loop). BELONGS TO THE AMIDASE FAMILY. PROBABLE GLUTAMYL-TRNA(GLN) AMIDOTRANSFERASE (SUBUNIT A) GATA (Glu-ADT SUBUNIT A)	InterProMatches:IPR004412; formation of correctly charged Gln-tRNA(Gln) through transamidation of misacylated Glu-tRNA(Gln), Biological Process: protein biosynthesis (GO:0006412), Molecular Function: glutamyl-tRNA(Gln) amidotransferase activity (GO:0017068) glutamyl-tRNA(Gln) amidotransferase (subunit A)	
RICPR00148	Glutamyl-tRNA(Gln) amidotransferase subunit C	Glutamyl-tRNA(Gln) amidotransferase subunit C	identified by similarity to SP:O06492; match to protein family HMM PF02686; match to protein family HMM TIGR00135 glutamyl-tRNA(Gln) amidotransferase, C subunit	glutamyl-tRNA Gln amidotransferase subunit C	Aspartyl/glutamyl-tRNA(Asn/Gln) amidotransferase subunit C	similar to BRA0595, glutamyl-tRNA(Gln) amidotransferase, C subunit GatC, glutamyl-tRNA(Gln) amidotransferase, C subunit	Aspartyl/glutamyl-tRNA(Asn/Gln) amidotransferase subunit C	Aspartyl/glutamyl-tRNA(Asn/Gln) amidotransferase subunit C	identified by match to PFAM protein family HMM PF02686 glutamyl-tRNA(Gln) amidotransferase, C subunit	Glutamyl-tRNA(Gln) amidotransferase subunit C	best blastp match gb|AAK34511.1| (AE006604) putative Glu-tRNA Gln amidotransferase subunit C [Streptococcus pyogenes M1 GAS] putative Glu-tRNA Gln amidotransferase subunit C	Glutamyl tRNA-Gln amidotransferase, subunit C	glutamyl-tRNA Gln amidotransferase subunit C	Glutamyl-tRNA(Gln) amidotransferase subunit C	Glu-tRNAGln amidotransferase C subunit	Glutamyl-tRNA(Gln) amidotransferase subunit C	identified by similarity to SP:O06492; match to protein family HMM PF02686; match to protein family HMM TIGR00135 glutamyl-tRNA(Gln) amidotransferase, C subunit	glutamyl-tRNA(Gln) amidotransferase subunit C	glutamyl-tRNA(Gln) amidotransferase C subunit	Glutamyl-tRNA(Gln) amidotransferase C subunit	Glu-tRNAGln amidotransferase, C subunit:Glutamyl-tRNA(Gln) amidotransferase C subunit	Glutamyl-tRNA amidotransferase, subunit C	ATP + L-GLUTAMYL-TRNA(GLN) + L-GLUTAMINE = ADP + PHOSPHATE + L-GLUTAMINYL-TRNA(GLN) + L-GLUTAMATE.  HETEROTRIMER OF A, B AND C SUBUNITS (BY SIMILARITY).  Citation: PNAS, 1997, 94(22):11819-11826 Glu-tRNA (Gln) amidotransferase, subunit C	glutamyl-tRNA(Gln) amidotransferase, C subunit	glutamyl-tRNA(Gln) amidotransferase, C subunit	Glutamyl-tRNA(Gln) amidotransferase subunit C	Glutamyl-tRNA(Gln) amidotransferase subunit C	Glutamyl-tRNA(Gln) amidotransferase subunit C	glutamyl-tRNA(Gln) amidotransferase, C subunit TIGRFAMsMatches:TIGR00135	
RICPR00149	Ribosome-recycling factor	Ribosome recycling factor	Ribosome-recycling factor	Residues 1 to 185 of 185 are 99 pct identical to residues 1 to 185 of a 185 aa protein from Escherichia coli O157:H7 EDL933 ref: NP_285866.1 ribosome releasing factor	Ribosome-recycling factor	Ribosome-recycling factor	Ribosome-recycling factor	Ribosome-recycling factor	Ribosome-recycling factor	Ribosome recycling factor	ribosome releasing factor	Ribosome-recycling factor	Ribosome-recycling factor	Ribosome recycling factor	conserved gene ribosome recycling factor	Ribosome recycling factor	Ribosome-recycling factor	identified by match to protein family HMM PF01765; match to protein family HMM TIGR00496 ribosome recycling factor	Ribosome-recycling factor	RRF Ribosome Recycling Factor	ribosome recycling factor	identified by similarity to SP:P16174; match to protein family HMM PF01765; match to protein family HMM TIGR00496 ribosome recycling factor	Ribosome-recycling factor	ribosome recycling factor	Ribosome-recycling factor	Ribosome recycling factor	Ribosome recycling factor	Ribosome-recycling factor	identified by similarity to SP:P16174; match to protein family HMM PF01765; match to protein family HMM TIGR00496 ribosome recycling factor	
RICPR00150	Uridylate kinase	Uridylate kinase	Uridylate kinase	Residues 1 to 241 of 241 are 100 pct identical to residues 1 to 241 of a 241 aa protein from Escherichia coli O157:H7 EDL933 ref: NP_285865.1 uridylate kinase	Uridylate kinase	Uridylate kinase	Uridylate kinase	Uridylate kinase	Uridylate kinase	PyrH	uridylate kinase	Uridylate kinase	Uridylate kinase	Uridylate kinase (UK) (Uridine monophosphate kinase)	conserved gene uridylate kinase	Uridylate kinase (UK) (Uridine monophosphate kinase)	Uridylate kinase	identified by similarity to EGAD:108466; match to protein family HMM PF00696 uridylate kinase	Uridylate kinase	Uridylate kinase	uridylate kinase	identified by match to protein family HMM PF00696; match to protein family HMM TIGR02075 uridylate kinase	Uridylate kinase	uridylate kinase	Uridylate kinase	Uridylate kinase	Uridylate kinase	Uridylate kinase	identified by similarity to SP:O31749; match to protein family HMM PF00696; match to protein family HMM TIGR02075 uridylate kinase	
RICPR00151	Putative uncharacterized protein RP156	Multisubunit Na+/H+ antiporter, MnhE subunit	Putative monovalent cation/H+ antiporter subunit E	Multisubunit Na+/H+ antiporter, MnhE subunit	Putative monovalent cation/H+ antiporter subunit E	Putative monovalent cation/H+ antiporter subunit E	sodium/proton antiporter protein	Putative uncharacterized protein	Putative monovalent cation/H+ antiporter subunit E	
RICPR00152	MULTIDRUG RESISTANCE PROTEIN B	identified by match to protein family HMM PF07690; match to protein family HMM TIGR00711 drug resistance transporter, Bcr/CflA family	MFS type drug exporter Multidrug resistance protein B	MFS-type multidrug resistance protein B split gene	Putative multidrug efflux system protein	Multidrug resistance protein B	MFS-type multidrug resistance protein B	MFS-type multidrug resistance protein B	Multidrug resistance protein B	drug resistance transporter, EmrB/QacA subfamily GO_component: integral to plasma membrane [GO ID 0005887]; GO_function: drug:hydrogen antiporter activity [GO ID 0015307]; GO_process: multidrug transport [GO ID 0006855]	multidrug resistance protein B	Multidrug resistance protein B	Drug resistance transporter, EmrB/QacA subfamily	Drug resistance transporter, EmrB/QacA subfamily	Drug resistance transporter, EmrB/QacA subfamily	Drug resistance transporter, EmrB/QacA subfamily	Probable multidrug efflux transporter, permease protein	Drug resistance transporter EmrB/QacA subfamily	drug resistance transporter, EmrB/QacA subfamily TIGRFAM: drug resistance transporter, EmrB/QacA subfamily; PFAM: major facilitator superfamily MFS_1; KEGG: mex:Mext_4101 EmrB/QacA family drug resistance transporter	Drug resistance transporter, EmrB/QacA subfamily	Drug resistance transporter, EmrB/QacA subfamily	Multidrug resistance protein B	Multidrug resistance protein B	MFS-type multidrug resistance protein B	Drug resistance transporter, EmrB/QacA subfamily	multidrug efflux system protein Evidence 2b : Function of strongly homologous gene; Product type t : transporter	MFS permease	Multidrug efflux system protein	
RICPR00153	Uncharacterized protein RP158	unknown	Putative uncharacterized protein	Putative uncharacterized protein	Putative uncharacterized protein	Putative uncharacterized protein	hypothetical protein	Putative uncharacterized protein	
RICPR00154	OUTER MEMBRANE PROTEIN OMP1	Residues 1 to 810 of 810 are 100 pct identical to residues 1 to 810 of a 810 aa protein from Escherichia coli O157:H7 EDL933 ref: NP_285871.1 orf, conserved hypothetical protein	Omp85 Analog	Outer membrane protein assembly factor yaeT	Bacterial surface antigen	YaeT protein	Putative outer membrane signal peptide protein	Outer membrane protein assembly factor yaeT	similar to protective surface antigen hypothetical protein	conserved gene outer membrane protein	similar to protective surface antigen hypothetical protein	identified by match to protein family HMM PF01103; match to protein family HMM PF07244 outer membrane protein, OMP85 family	Probable outer membrane protein	Outer membrane antigen	identified by similarity to OMNI:NTL01HP00596; match to protein family HMM PF01103 outer membrane protein, OMP85 family	identified by sequence similarity; putative; ORF located using Blastx/Glimmer/Genemark outer membrane antigen	putative outer membrane antigen	Outer membrane protein/protective antigen OMA87	similar to Salmonella typhi CT18 outer membrane protein precursor outer membrane protein precursor	Similar to Haemophilus influenzae protective surface antigen d15 precursor SWALL:D153_HAEIN (SWALL:O32629) (793 aa) fasta scores: E(): 5.6e-13, 23.23% id in 835 aa and to Xylella fastidiosa outer membrane antigen xf1046 SWALL:Q9PEI2 (EMBL:AE003941) (784 aa) fasta scores: E(): 5.8e-26, 23.37% id in 830 aa putative exported protein	Conserved hypothetical outer membrane protein	similar to BR1154, bacterial surface antigen bacterial surface antigen	Outer membrane antigen	Putative Outer membrane protein	Outer membrane protein assembly factor yaeT	Outer membrane protein OMP85	Similar to rp||omp1; Ortholog to ERGA_CDS_08660 Outer membrane protein omp1	Evidence 3 : Function proposed based on presence of conserved amino acid motif, structural feature or limited homolgy; Product type pm : putative membrane component putative outer membrane protein	COG4775 - outer membrane protein/protective antigen OMA87 similar to NP_359839.1 outer membrane protein	
RICPR00155	Putative zinc metalloprotease RP161	Membrane-associated zinc metalloprotease	Residues 16 to 465 of 465 are 99 pct identical to residues 1 to 450 of a 450 aa protein from Escherichia coli O157:H7 EDL933 ref: NP_285870.1 orf, conserved hypothetical protein	Protease rseP	Membrane-associated Zn-dependent proteases 1	Putative zinc metalloprotease SAV1262	YaeL protein	Putative zinc metalloprotease RSc1411	Protease EcfE	similar to putative membrane-associated Zn-dependent protease EcfE hypothetical protein	conserved gene membrane associated zinc metalloprotease	similar to putative membrane-associated Zn-dependent protease EcfE hypothetical protein	Zinc-dependent protease, membrane associated	identified by match to protein family HMM PF00595; match to protein family HMM PF02163; match to protein family HMM TIGR00054 membrane-associated zinc metalloprotease, putative	Pheromone-processing membrane metalloprotease	hypothetical protein	identified by match to protein family HMM PF00595; match to protein family HMM PF02163; match to protein family HMM TIGR00054 membrane-associated zinc metalloprotease, putative	Putative uncharacterized protein	conserved hypothetical protein, putative processing of a peptide sex pheromone	Putative zinc metalloprotease XF_1047	Hypothetical protein SE0938	Predicted membrane-associated Zn-dependent protease	identified by match to protein family HMM PF02163; match to protein family HMM TIGR00054 membrane-associated zinc metalloprotease, putative	Putative uncharacterized protein	Zinc metallopeptidase protein	Putative zinc metalloprotease Rv2869c/MT2937	Mb2894c, -, len: 404 aa. Equivalent to Rv2869c, len: 404 aa, from Mycobacterium tuberculosis strain H37Rv, (99.8% identity in 404 aa overlap). Probable conserved transmembrane protein, equivalent to Q9CBU4|ML1582 PROBABLE INTEGRAL MEMBRANE PROTEIN from Mycobacterium leprae (404 aa), FASTA scores: opt: 2250, E(): 1.1e-128, (82.2% identity in 404 aa overlap). Also weakly similar to other membrane proteins or hypothetical proteins e.g.  Q9A710|CC1916 PUTATIVE MEMBRANE-ASSOCIATED ZINC METALLOPROTEASE from Caulobacter crescentus (398 aa), FASTA scores: opt: 368, E(): 7.8e-15, (28.1% identity in 427 aa overlap). PROBABLE CONSERVED TRANSMEMBRANE PROTEIN	Peptidase M50, putative membrane-associated zinc metallopeptidase	Zn-dependent protease	
RICPR00156	N utilization substance protein B homolog	Transcription antitermination factor NusB	similar to BR0770, N utilization substance protein B NusB, N utilization substance protein B	N utilization substance protein B homolog	identified by similarity to SP:P04381; match to protein family HMM PF01029; match to protein family HMM TIGR01951 transcription termination/antitermination factor NusB	N utilization substance protein B	NusB antitermination factor	hypothetical protein	Antitermination protein NusB	Evidence 2a : Function of homologous gene experimentally demonstrated in an other organism; PubMedId : 3019094, 1406588; Product type f : factor transcription termination factor	NusB antitermination factor	N utilization substance protein B	putative N utilization substance protein B similarity:fasta; with=UniProt:NUSB_ECOLI (EMBL:A85538); Shigella flexneri.; nusB; N utilization substance protein B (NusB protein).; length=139; id 30.667; 150 aa overlap; query 10-159; subject 1-139 similarity:fasta; with=UniProt:NUSB_RHIME (EMBL:SME591786); Rhizobium meliloti (Sinorhizobium meliloti).; nusB; N utilization substance protein B homolog (NusB protein).; length=160; id 80.625; 160 aa overlap; query 1-160; subject 1-160	NusB antitermination factor	transcription antitermination protein B similar to nusB (SMc01778) [Sinorhizobium meliloti] Similar to entrez-protein:Q92QT9 Putative location:bacterial cytoplasm Psort-Score: 0.1566; go_function: RNA binding [goid 0003723]; go_process: regulation of transcription, DNA-dependent [goid 0006355]; go_process: transcription termination [goid 0006353]	NusB antitermination factor	NusB antitermination factor	putative N utilization substance protein B identified by similarity to GB:AAS13983.1	transcription antitermination factor NusB	NusB antitermination factor TIGRFAM: transcription antitermination factor NusB PFAM: NusB/RsmB/TIM44 KEGG: rpb:RPB_2639 NusB antitermination factor	Transcription antitermination factor NusB	Antitermination factor	Antitermination factor	N utilization substance protein B	Transcription antitermination factor NusB	NusB antitermination factor	NusB antitermination factor	N utilization substance protein B homolog	N utilization substance protein B	
RICPR00157	Ribosomal RNA large subunit methyltransferase E	Residues 1 to 209 of 209 are 100 pct identical to residues 1 to 209 of a 209 aa protein from Escherichia coli O157:H7 EDL933 ref: NP_289753.1 cell division protein	Ribosomal RNA large subunit methyltransferase J	Ribosomal RNA large subunit methyltransferase E	Ribosomal RNA large subunit methyltransferase E	Ribosomal RNA large subunit methyltransferase E	Ribosomal RNA large subunit methyltransferase E	Ribosomal RNA large subunit methyltransferase (Cell division protein FtsJ)	conserved gene ribosomal RNA large subunit methyltransferase J	Ribosomal RNA large subunit methyltransferase (Cell division protein FtsJ)	identified by match to protein family HMM PF01728 ribosomal RNA large subunit methyltransferase J	Ribosomal RNA large subunit methyltransferase E	Ribosomal RNA large subunit methyltransferase E	Cell division protein	Ribosomal RNA large subunit methyltransferase E	identified by sequence similarity; putative; ORF located using Blastx/Glimmer/Genemark cell division protein	IPR002877: Ribosomal RNA methyltransferase RrmJ/FtsJ; IPR004512: Ribosomal RNA large subunit methyltransferase J Ribosomal RNA large subunit methyltransferase J	23S rRNA methylase	similar to Salmonella typhi CT18 cell division protein cell division protein	similar to BRA0686, ribosomal RNA large subunit methyltransferase J, hypothetical hypothetical ribosomal RNA large subunit methyltransferase J	Ribosomal RNA large subunit methyltransferase E	Ribosomal RNA large subunit methyltransferase E	Ribosomal RNA large subunit methyltransferase J	Ribosomal RNA large subunit methyltransferase J (EC 2.1.1.-) (rRNA	Ribosomal RNA large subunit methyltransferase J (EC 2.1.1.-) (rRNA	Evidence 2a : Function of homologous gene experimentally demonstrated in an other organism; Product type e : enzyme cell division protein (filamentous temperature sensitivity, 23S rRNA U2552 ribose 2'-O-methyltransferase, SAM-dependent)	COG0293 FtsJ methyltransferase involved in cell division similar to NP_108462.1 cell division protein	Ribosomal RNA large subunit methyltransferase E	cell division protein FtsJ; COG0293 23S rRNA methylase	

RICPR00159	Uncharacterized protein RP165	unknown	Putative uncharacterized protein	Putative uncharacterized protein	Putative uncharacterized protein	Putative uncharacterized protein	Putative uncharacterized protein	hypothetical protein	Putative uncharacterized protein	Putative uncharacterized protein	
RICPR00160	UPF0083 protein RP166	Residues 1 to 158 of 158 are 100 pct identical to residues 1 to 158 of a 158 aa protein from Escherichia coli K12 ref: NP_417109.1 orf, conserved hypothetical protein	Putative uncharacterized protein	Putative uncharacterized protein	B2619 protein	Putative oligoketide cyclase/lipid transport protein	Similar to unknown protein YfjG of Escherichia coli	similar to conserved hypothetical proteins hypothetical protein	conserved gene oligoketide cyclase/lipid transporter protein	similar to conserved hypothetical proteins hypothetical protein	identified by match to protein family HMM PF03654 aromatic-rich family protein	Putative uncharacterized protein	Putative uncharacterized protein	IPR004827: Basic-leucine zipper (bZIP) transcription factor; IPR005340: Protein of unknown function UPF0083 putative Oligoketide cyclase/lipid transport protein	Oligoketide cyclase/lipid transport protein	similar to Salmonella typhi CT18 conserved hypothetical protein conserved hypothetical protein	similar to BR1123, conserved hypothetical protein conserved hypothetical protein	Putative uncharacterized protein	Putative uncharacterized protein	Hypothetical protein	Similar to sp|Q9ZDZ7|Y166_RICPR rc||RC0208; Ortholog to ERGA_CDS_05660 Conserved hypothetical protein	conserved family - putative oligoketide hypothetical protein	Putative uncharacterized protein	lipid transport protein; COG2867 oligoketide cyclase	conserved hypothetical protein	Putative uncharacterized protein	Similar to Q8ZH13 Hypothetical protein YPO1102 from Yersinia pestis (144 aa). FASTA: opt: 463 Z-score: 623.4 E(): 7.9e-27 Smith-Waterman score: 463; 43.662 39dentity in 142 aa overlap. ORF ftt1185c conserved hypothetical protein	Oligoketide cyclase/lipid transport protein, putative	Putative oligoketide cyclase/lipid transport protein	
RICPR00162	Ribosomal RNA small subunit methyltransferase E	Residues 1 to 252 of 252 are 99 pct identical to residues 1 to 252 of a 252 aa protein from Escherichia coli O157:H7 EDL933 ref: NP_289518.1 orf, conserved hypothetical protein	Putative uncharacterized protein	Putative uncharacterized protein	Similar to unknown protein YggJ of Escherichia coli	Similar to conserved hypothetical protein hypothetical protein	conserved gene hypothetical protein	Similar to conserved hypothetical protein hypothetical protein	Putative uncharacterized protein	Putative uncharacterized protein	Uncharacterized conserved protein	Putative uncharacterized protein	identified by sequence similarity; putative; ORF located using Blastx/Glimmer/Genemark conserved hypothetical protein	Putative uncharacterized protein TTHA0657	IPR001993: Mitochondrial substrate carrier; IPR004382: Conserved hypothetical protein 46; IPR006700: Protein of unknown function DUF558 putative cytoplasmic protein	similar to Salmonella typhi CT18 conserved hypothetical protein conserved hypothetical protein	similar to BRA0762, conserved hypothetical protein TIGR00046 conserved hypothetical protein TIGR00046	Putative uncharacterized protein	Putative uncharacterized protein	Putative uncharacterized protein	Hypothetical protein	Similar to rc||RC0210 rp||RP168; Ortholog to ERGA_CDS_05020 Conserved hypothetical protein	Evidence 4 : Homolgs of previously reported genes of unknown function conserved hypothetical protein	conserved hypothetical protein similar to ZP_00210814.1 hypothetical protein	Putative uncharacterized protein	COG1385 conserved hypothetical protein	conserved hypothetical protein	Similar to: HI0303, YGGJ_HAEIN conserved hypothetical RNA methyltransferase	Uncharacterized BCR Hypothetical protein	
RICPR00163	Uncharacterized protein RP169	unknown	Putative uncharacterized protein	Putative uncharacterized protein	Putative uncharacterized protein	hypothetical protein	Putative uncharacterized protein	Putative uncharacterized protein	Putative uncharacterized protein	
RICPR00164	ACRIFLAVIN RESISTANCE PROTEIN D	Cation/multidrug efflux pump protein	Hydrophobe/amphiphile efflux-1 HAE1 family protein	Hydrophobe/amphiphile efflux-1 (HAE1) family protein	AcrB/AcrD/AcrF family protein	AcrB/AcrD/AcrF family protein	acriflavin resistance protein	Acriflavin resistance protein precursor	Acriflavin resistance protein	RND efflux transporter, permease protein AcrB/AcrD/AcrF family. Members of this family are integral membrane proteins. Some are involved in drug resistance. AcrB cooperates with a membrane fusion protein, AcrA, and an outer membrane channel TolC. The structure shows the AcrB forms a homotrimer, TREMBL:Q9HW27 (38% identity); SWISSPROT:Q57124 (33% identity). InterPro (IPR001036): Acriflavin resistance protein. Pfam (PF00873): AcrB/AcrD/AcrF family. TIGRFAM (TIGR00915): Hydrophobe/Amphiphile Efflux-1 (HAE1) Family protein.  TIGRFAM (TIGR00914): Heavy metal efflux pump, CzcA family.  TMHMM predicting 12 transmembrane helices. TC (2.A.6.2): The (Largely Gram-negative Bacterial) Hydrophobe/Amphiphile Efflux-1 (HAE1) Family. Specificity unclear	Acriflavin resistance protein	Acriflavin resistance protein D	Hydrophobe/amphiphile efflux-1 (HAE1) family protein	KEGG: slo:Shew_1852 acriflavin resistance protein acriflavin resistance protein	Hydrophobe/amphiphile efflux-1 (HAE1) family protein	Acriflavin resistance protein	acriflavin resistance plasma membrane protein	Hydrophobe/amphiphile efflux-1 HAE1 family protein	Acriflavin resistance protein	Acriflavin resistance plasma membrane protein	Truncated acriflavin resistance protein	
RICPR00165	DNA-binding protein HU	DNA-binding protein	DNA-binding protein HU-beta	Bacterial histone-like DNA-binding protein	DNA-binding protein HU	similar to DNA-binding protein HU-beta hypothetical protein	conserved gene HupB DNA binding protein HU-beta	similar to DNA-binding protein HU-beta hypothetical protein	DNA-binding protein II	identified by similarity to EGAD:8587; match to protein family HMM PF00216 DNA-binding protein HU	DNA-binding protein HU	DNA binding protein HU	DNA-binding protein hu-beta	histone-like DNA-binding protein	DNA-binding protein HU	DNA-binding protein II	DNA-binding protein HU	identified by similarity to SP:P02346; match to protein family HMM PF00216 DNA-binding protein HU	InterProMatches:IPR000119; involved in DNA repair, homologous recombination, and presecretory protein translocation,Molecular Function: DNA binding (GO:0003677) non-specific DNA-binding protein HBsu signal recognition particle-like (SRP) component	identified by sequence similarity; putative; ORF located using Blastx/Glimmer/Genemark histone-like protein	DNA-binding protein II HB	DNA-binding protein HU	DNA-binding protein HU	IPR000119: Histone-like bacterial DNA-binding protein DNA-binding protein HU-beta, NS1 (HU-1)	similar to Salmonella typhi CT18 DNA-binding protein HU-beta DNA-binding protein HU-beta	Histone-like DNA-binding protein HU	similar to BR1105, DNA-binding protein HU DNA-binding protein HU	HU like DNA-binding protein	Histone-like protein	
RICPR00166	DNA POLYMERASE III, DELTA SUBUNIT	DNA polymerase III delta subunit	DNA polymerase III subunit delta'	DNA polymerase III delta subunit	DNA polymerase III subunit delta'	DNA polymerase III subunit delta'	DNA polymerase III, delta' subunit	DNA polymerase III subunit delta	Putative DNA polymerase III delta subunit	DNA polymerase III subunit delta'	
RICPR00167	Signal recognition particle protein	Signal recognition particle protein	Residues 1 to 453 of 453 are 99 pct identical to residues 1 to 453 of a 453 aa protein from Escherichia coli O157:H7 EDL933 ref: NP_289163.1 GTP-binding export factor binds to signal sequence, GTP and RNA	Signal Recognition Particle GTPase	Signal recognition particle protein	Signal recognition particle GTPase ffh protein	signal recognition particle, SRP54 subunit	Signal recognition particle homolog	Ffh protein	Ffh	signal recognition particle protein	Probable gtp-binding signal recognition particle srp54, g-domain protein	Signal recognition particle protein	similar to signal recognition particle protein Ffh hypothetical protein	conserved gene signal recognition particle protein Ffh	similar to signal recognition particle protein Ffh hypothetical protein	Signal recognition particle protein Ffh	identified by similarity to EGAD:5600; match to protein family HMM PF00448; match to protein family HMM PF02881; match to protein family HMM PF02978; match to protein family HMM TIGR00959 signal recognition particle protein	Signal recognition particle	SRP54 signal recognition particle subunit FFH	signal recognition particle receptor	identified by match to protein family HMM PF00448; match to protein family HMM PF02881; match to protein family HMM PF02978; match to protein family HMM TIGR00959 signal recognition particle protein	Signal recognition particle protein	signal recognition particle	Signal recognition particle protein	Ffh protein	Signal recognition particle M54 protein	Signal recognition particle GTPase	identified by similarity to SP:P37105; match to protein family HMM PF00448; match to protein family HMM PF02881; match to protein family HMM PF02978; match to protein family HMM TIGR00959 signal recognition particle protein	
RICPR00168	Uncharacterized peptidase RP174	Putative uncharacterized protein	Peptidase protein	PROBABLE PEPTIDASE	Mb0466c, -, len: 676 aa. Equivalent to Rv0457c, len: 673 aa, from Mycobacterium tuberculosis strain H37Rv, (100.0% identity in 673 aa overlap). Probable peptidase (EC 3.4.-.-), similar to many e.g.  NP_102851.1|14022026|BAB48637.1 probable endopeptidase from Mesorhizobium loti (687 aa); Y4NA_RHISN|P55577 probable peptidase (EC 3.4.21.-) (726 aa), FASTA scores: opt: 1126, E(): 0, (40.9% identity in 491 aa overlap).  Also similar to Mycobacterium tuberculosis protein MTCY369.26 FASTA score: (33.8% identity in 299 aa overlap). REMARK-M.bovis-M.tuberculosis: In Mycobacterium bovis, a possible RBS upstream leads to an earlier start resulting in a slightly longer product compared to its homolog in Mycobacterium tuberculosis strain H37Rv (676 aa versus 673 aa). PROBABLE PEPTIDASE	identified by sequence similarity; putative; ORF located using Blastx/Glimmer/Genemark prolyl oligopeptidase	Prolyl oligopeptidase	Putative prolyl endopeptidase	COG1505 prolyl oligopeptidase family protein	prolyl oligopeptidase	Prolyl endopeptidase precursor	Best Blastp Hit: emb|CAB83870.1| (AL162753) putative prolyl endopeptidase [Neisseria meningitidis] COG1505 Serine proteases of the peptidase family putative prolyl endopeptidase	putative prolyl endopeptidase	peptidase S9, prolyl oligopeptidase active site region	Peptidase S9, prolyl oligopeptidase active site region	putative prolyl endopeptidase similarity:fasta; with=UniProt:PPCE_AERHY (EMBL:AHPROEN); Aeromonas hydrophila.; Prolyl endopeptidase (EC 3.4.21.26) (Post-proline cleaving enzyme) (PE).; length=689; id 30.085; 708 aa overlap; query 5-674; subject 32-675 similarity:fasta; with=UniProt:Y4NA_RHISN (EMBL:RSAE86); Rhizobium sp. (strain NGR234).; Probable peptidase y4nA (EC 3.4.21.-).; length=726; id 32.900; 693 aa overlap; query 6-680; subject 53-723	Peptidase S9, prolyl oligopeptidase active site region	putative prolyl oligopeptidase precursor	prolyl oligopeptidase family protein identified by match to protein family HMM PF00326; match to protein family HMM PF02897	putative peptidase protein Putative location:bacterial inner membrane Psort-Score: 0.1192 similar to Mb0466c [Mycobacterium bovis subsp. bovis AF2122/97] and mll1209 [Mesorhizobium loti] Similar to swissprot:Q7U1Y4; go_function: hydrolase activity [goid 0016787]; go_function: catalytic activity [goid 0003824]; go_function: serine-type endopeptidase activity [goid 0004252]; go_function: serine-type peptidase activity [goid 0008236]; go_function: prolyl oligopeptidase activity [goid 0004287]; go_process: proteolysis and peptidolysis [goid 0006508]	Prolyl oligopeptidase precursor	Prolyl oligopeptidase precursor	Prolyl oligopeptidase precursor	prolyl oligopeptidase identified by sequence similarity; putative; ORF located using Blastx/Glimmer/GeneHacker	Prolyl oligopeptidase	Prolyl oligopeptidase precursor	Prolyl oligopeptidase	prolyl oligopeptidase family protein COG1505 Serine proteases of the peptidase family S9A	peptidase S9, prolyl oligopeptidase active site domain protein PFAM: peptidase S9, prolyl oligopeptidase active site domain protein; peptidase S9A, prolyl oligopeptidase domain protein beta-propeller KEGG: bur:Bcep18194_A5455 peptidase S9, prolyl oligopeptidase active site region	
RICPR00169	PROBABLE OXYGEN-INDEPENDENT COPROPORPHYRINOGEN III OXIDASE	Oxygen-independent coproporphyrinogen III oxidase	Coproporphyrinogen III oxidase	Residues 1 to 378 of 378 are 99 pct identical to residues 1 to 378 of a 378 aa protein from Escherichia coli K12 ref: NP_417430.1 putative oxidase	Coproporphyrinogen III Oxidase	Putative oxygen-independent coproporphyrinogen III oxidase	Coproporphyrinogen III oxidase and related FeS oxidoreductases	Oxygen-independent coproporphyrinogen oxidase III	YggW protein	HemN	Putative cog0635, coproporphyrinogen III oxidase and related fe-s oxidoreductases oxidoreductase protein	Similar to oxygen-independent coproporphyrinogen III oxidase	Similar to oxygen-independent coproporphyrinogen III oxidase hypothetical protein	conserved gene (oxygen-independent) coproporphyrinogen III oxidase	Similar to oxygen-independent coproporphyrinogen III oxidase hypothetical protein	identified by similarity to SP:P54304; match to protein family HMM PF02473; match to protein family HMM PF04055; match to protein family HMM TIGR00539 oxygen-independent coproporphyrinogen III oxidase, putative	Oxygen-independent coproporphyrinogen III oxidase	Coproporphyrinogen oxidase, anaerobic	oxygen independent coprophorphyrinogen III oxidase	identified by match to protein family HMM PF04055; match to protein family HMM PF06969; match to protein family HMM TIGR00539 oxygen-independent coproporphyrinogen III oxidase, putative	Probable porphyrin oxidoreductase	coproporphyrinogen III oxidase	Putative uncharacterized protein	Oxygen-independent coproporphyrinogen oxidase III	Oxygen independent coproporphyrinogen III oxidase	identified by match to protein family HMM PF04055; match to protein family HMM TIGR00539 oxygen-independent coproporphyrinogen III oxidase, putative	HemN	Coproporphyrinogen III oxidase protein	Probable oxygen-independent coproporphyrinogen- III oxidase	
RICPR00170	PROTON/SODIUM-GLUTAMATE SYMPORT PROTEIN	Similar to Chlamydia pneumoniae glutamate symport GltT or cpn0528 or cp0224 SWALL:Q9Z824 (EMBL:AE001637) (414 aa) fasta scores: E(): 3.2e-130, 83.01% id in 418 aa, and to Bacillus caldotenax proton/sodium-glutamate symport protein GltT SWALL:GLTT_BACCA (SWALL:P24944) (421 aa) fasta scores: E(): 4.9e-45, 34.8% id in 408 aa putative symport protein	Na+/H+-dicarboxylate symporters	solute carrier family 1 (neutral amino acid transporter), member 5 [Source:HGNC Symbol;Acc:10943]	Na+/H+-dicarboxylate symporters	glutamate symporter sodium:dicarboxylate symporter family	Na+/H+-dicarboxylate symporters-like protein	proton/sodium-glutamate symport protein	proton/glutamate symporter COG1301 Na+/H+-dicarboxylate symporters	sodium:dicarboxylate symporter family protein identified by match to protein family HMM PF00375	transcript_id=ENSEEUT00000002666	Na+/H+-dicarboxylate symporters	transcript_id=ENSOGAT00000016245	proton/glutamate symporter identified by match to protein family HMM PF00375	proton/sodium-glutamate symport protein	Proton/glutamate symporter	Proton-glutamate symporter	sodium:dicarboxylate symporter PFAM: sodium:dicarboxylate symporter KEGG: she:Shewmr4_1582 sodium:dicarboxylate symporter	C4-dicarboxylate transport protein	Putative proton/glutamate symporter	Sodium:dicarboxylate symporter precursor	Sodium:dicarboxylate symporter	Proton/sodium-glutamate symport protein	Na+/H+-dicarboxylate symporter	KEGG: slo:Shew_0743 sodium:dicarboxylate symporter sodium:dicarboxylate symporter	transcript_id=ENSOPRT00000010887	Na+/H+-dicarboxylate symporters	Proton/sodium-glutamate symport protein	proton/sodium-glutamate symport protein	
RICPR00171	Putative uncharacterized protein RP177	CutA1 divalent ion tolerance protein	periplasmic divalent cation tolerance protein	Probable periplasmic divalent cation tolerance protein	Periplasmic divalent cation tolerance protein	Uncharacterized protein	Periplasmic divalent cation tolerance protein CutA	Divalent-cation tolerance protein cutA	Similar to Shewanella oneidensis periplasmic divalent cation tolerance protein CutA or SO0697 SWALL:Q8EIY0 (EMBL:AE015515) (107 aa) fasta scores: E(): 7.5e-12, 36.44% id in 107 aa, and to Nitrosomonas europaea CutA1 divalent ion tolerance protein CutA or NE2388 SWALL:Q82SF1 (EMBL:BX321864) (112 aa) fasta scores: E(): 4.6e-11, 37% id in 100 aa putative divalent cation tolerance protein	Periplasmic divalent cation tolerance protein	Similar to rc||cutA sp|P36654|CUTA_ECOLI; Ortholog to ERGA_CDS_03380 Periplasmic divalent cation tolerance protein	periplasmic divalent cation tolerance protein	Putative periplasmic divalent cation tolerance protein	Uncharacterized protein involved in tolerance to divalent cations	divalent cation tolerance protein	periplasmic divalent cation tolerance protein	identified by similarity to SP:P36654; match to protein family HMM PF03091 periplasmic divalent cation tolerance protein CutA	Periplasmic divalent cation tolerance protein	divalent cation tolerance protein, putative	Similar to rc||cutA sp|P36654|CUTA_ECOLI; Ortholog to ERWE_CDS_03420 Periplasmic divalent cation tolerance protein	ortholog to Escherichia coli bnum: b4137; MultiFun: Cell processes 5.5.6; Metabolism 1.6.15.1 periplasmic divalent cation tolerance protein	identified by similarity to SP:P36654; match to protein family HMM PF03091 divalent cation tolerance protein CutA	CutA1 divalent ion tolerance protein	CutA1 divalent ion tolerance protein	Periplasmic divalent cation tolerance protein	Putative uncharacterized protein	CutA1 divalent ion tolerance protein	divalent cation tolerance protein	CutA1 divalent ion tolerance protein	
RICPR00172	6-carboxy-5,6,7,8-tetrahydropterin synthase	Probable 6-pyruvoyl tetrahydrobiopterin synthase protein	Similarities with 6-pyruvoyl tetrahydrobiopterin synthase	6-pyruvoyl tetrahydrobiopterin synthase, putative	Putative 6-pyruvoyl tetrahydropterin synthase	Similar to: HI1190, YB90_HAEIN predicted 6-pyruvoyl-tetrahydropterin synthase	6-pyruvoyl-tetrahydropterin synthase Hypothetical protein	6-pyruvoyl tetrahydrobiopterin synthase, putative	similar to queD gene product; probably involved in queuosine biosynthesis	conserved possible 6-pyruvoyl tetrahydrobiopterin synthase	putative 6-pyruvoyl tetrahydrobiopterin synthase protein	6-pyruvoyl tetrahydropterin synthase and hypothetical protein	6-pyruvoyl tetrahydropterin synthase	identified by match to protein family HMM PF01242 putative 6-pyruvoyl tetrahydrobiopterin synthase	conserved hypothetical protein start codon not provided	6-pyruvoyl tetrahydrobiopterin synthase	6-pyruvoyl tetrahydropterin synthase and hypothetical protein	6-pyruvoyl tetrahydropterin synthase and hypothetical protein	Putative 6-pyruvoyl tetrahydropterin synthase	Putative uncharacterized protein	conserved hypothetical protein	6-pyruvoyl tetrahydropterin synthase identified by match to protein family HMM PF01242	6-pyruvoyl tetrahydropterin synthase and hypothetical protein	6-pyruvoyl tetrahydropterin synthase and hypothetical protein	6-pyruvoyl tetrahydrobiopterin synthase	6-pyruvoyl tetrahydropterin synthase	6-pyruvoyl tetrahydropterin synthase and hypothetical protein PFAM: 6-pyruvoyl tetrahydropterin synthase and hypothetical protein KEGG: bur:Bcep18194_A6468 6-pyruvoyl tetrahydropterin synthase and hypothetical protein	6-pyruvoyl tetrahydropterin synthase and hypothetical protein	6-pyruvoyl-tetrahydropterin synthase	
RICPR00173	Dihydrolipoyllysine-residue succinyltransferase component of 2-oxoglutarate dehydrogenase complex	Residues 1 to 405 of 405 are 99 pct identical to residues 1 to 405 of a 405 aa protein from Escherichia coli O157:H7 EDL933 ref: NP_286443.1 2-oxoglutarate dehydrogenase (dihydrolipoyltranssuccinase E2 component)	Dihydrolipoamide Succinyltransferase	Dihydrolipoamide succinyltransferase component of 2-oxoglutarate dehydrogenase complex	Dihydrolipoyllysine-residue succinyltransferase component of 2-oxoglutarate dehydrogenase complex	SucB protein	Probable dihydrolipoamide succinyltransferase (Component of 2-oxoglutarate dehydrogenase complex) protein	Dihydrolipoamide succinyltransferase component of 2-oxoglutarate dehydrogenase complex	identified by similarity to EGAD:12827; match to protein family HMM PF00198; match to protein family HMM PF00364; match to protein family HMM PF02817; match to protein family HMM TIGR01347 2-oxoglutarate dehydrogenase, E2 component, dihydroipoamide succinyltransferase	identified by match to protein family HMM PF00198; match to protein family HMM PF00364; match to protein family HMM PF02817; match to protein family HMM TIGR01347 2-oxoglutarate dehydrogenase, E2 component, dihydrolipoamide succinyltransferase	Dihydrolipoamide S-succinyltransferase	Dihydrolipoamide succinyltransferase	2-oxoglutarate dehydrogenase, E2 component, dihydrolipoamide succinyltransferase	InterProMatches:IPR006255; Molecular Function: dihydrolipoyllysine-residue succinyltransferase activity (GO:0004149), Biological Process: tricarboxylic acid cycle (GO:0006099), Cellular Component: oxoglutarate dehydrogenase complex (GO:0045252) 2-oxoglutarate dehydrogenase complex (dihydrolipoamide transsuccinylase, E2 subunit)	dihydrolipoamide S-succinyltransferase 2-oxoglutarate dehydrogenase E2 component	Dihydrolipoamide succinyltransferase component	identified by sequence similarity; putative; ORF located using Blastx/Glimmer/Genemark dihydrolipoamide S-succinyltransferase	2-oxoglutarate dehydrogenase E2 component	IPR001078: Catalytic domain of components of various dehydrogenase complexes; IPR003016: 2-oxo acid dehydrogenase, lipoyl-binding site 2-oxoglutarate dehydrogenase (dihydrolipoyltranssuccinase E2 component)	Dihydrolipoamide acyltransferase E2 component	similar to Salmonella typhi CT18 dihydrolipoamide succinyltransferase component (E2) dihydrolipoamide succinyltransferase component (E2)	similar to BR1922, 2-oxoglutarate dehydrogenase, E2 dihydrolipoamide succinyltransferase SucB, 2-oxoglutarate dehydrogenase, E2 dihydrolipoamide succinyltransferase	Dihydrolipoamide S-succinyltransferase	Dihydrolipoyllysine-residue succinyltransferase component of 2-oxoglutarate dehydrogenase complex	dihydrolipoamide succinyltransferase	Dihydrolipoamide succinyltransferase component of 2-oxoglutar...	Putative dihydrolipoamide succinyltransferase E2 component	Ortholog of S. aureus MRSA252 (BX571856) SAR1424 dihydrolipoamide succinyltransferase E2 component of 2-oxoglutarate dehydrogenase complex	dihydrolipoamide succinyltransferase	
RICPR00174	2-oxoglutarate dehydrogenase E1 component	2-oxoglutarate dehydrogenase E1 component	Residues 1 to 933 of 933 are 99 pct identical to residues 1 to 933 of a 933 aa protein from Escherichia coli O157:H7 ref: NP_308778.1 2-oxoglutarate dehydrogenase decarboxylase component	2-oxoglutarate dehydrogenase E1 component	Transketolase:Dehydrogenase, E1 component	2-oxoglutarate dehydrogenase E1 component	SucA protein	Probable oxoglutarate dehydrogenase oxidoreductase protein	2-oxoglutarate dehydrogenase E1 component	2-oxoglutarate dehydrogenase, E1 subunit	conserved gene 2-oxoglutarate dehydrogenase E1 component)	2-oxoglutarate dehydrogenase, E1 subunit	identified by similarity to EGAD:6612; match to protein family HMM PF00676; match to protein family HMM PF02779; match to protein family HMM TIGR00239 2-oxoglutarate dehydrogenase, E1 component	identified by match to protein family HMM PF00676; match to protein family HMM PF02779; match to protein family HMM TIGR00239 2-oxoglutarate dehydrogenase, E1 component	2-oxoglutarate dehydrogenase E1 component	Oxoglutarate dehydrogenase	2-oxoglutarate dehydrogenase E1	2-oxoglutarate decarboxylase	2-oxoglutarate dehydrogenase, E1 component	2-oxoglutarate decarboxylase	Mb1280c, sucA, len: 1214 aa. Equivalent to Rv1248c, len: 1214 aa, from Mycobacterium tuberculosis strain H37Rv, (99.9% identity in 1214 aa overlap). Probable sucA, 2-oxoglutarate dehydrogenase (EC 1.2.4.2), highly similar to several but closest to D84102 Corynebacterium glutamicum (1257 aa), FASTA scores: opt: 4418, E(): 0, (59.4% identity in 1223 aa overlap). PROBABLE 2-OXOGLUTARATE DEHYDROGENASE SUCA (Alpha-ketoglutarate dehydrogenase)	InterProMatches:IPR001017; Biological Process: metabolism (GO:0008152), Molecular Function: oxidoreductase activity, acting on the aldehyde or oxo group of donors, disulfide as acceptor (GO:0016624) 2-oxoglutarate dehydrogenase (E1 subunit)	alpha-ketoglutarate dehydrogenase 2-oxoglutarate dehydrogenase E1 component	2-oxoglutarate dehydrogenase E1 component	identified by sequence similarity; putative; ORF located using Blastx/Glimmer/Genemark oxoglutarate dehydrogenase	2-oxoglutarate dehydrogenase E1 component	2-oxoglutarate dehydrogenase (decarboxylase component)	2-oxoglutarate dehydrogenase complex, E1 component	similar to Salmonella typhi CT18 2-oxoglutarate dehydrogenase E1 component 2-oxoglutarate dehydrogenase E1 component	


RICPR00175	DNA repair protein recN	DNA repair protein recn	DNA repair protein	Residues 1 to 553 of 553 are 99 pct identical to residues 1 to 553 of a 553 aa protein RECN_ECOLI sp: P05824 DNA repair protein RecN (recombination protein N)	DNA repair protein RecN	ABC transporter:DNA repair protein RecN	DNA repair protein	Probable dna repair protein	DNA repair protein recN	DNA repair protein recN	conserved gene DNA repair protein RecN	DNA repair protein recN	DNA repair protein RecN	identified by similarity to EGAD:12400; match to protein family HMM TIGR00634 DNA repair protein RecN	DNA repair protein RecN	DNA replication and repair protein RecN	identified by match to protein family HMM TIGR00634 DNA repair protein RecN	DNA repair protein recN	DNA repair and genetic recombination protein	DNA repair protein recN	DNA repair protein	ATPase	identified by similarity to SP:O25943; match to protein family HMM TIGR00634 DNA repair protein RecN	RecN	DNA repair protein RecN	DNA repair protein recN	Mb1722, recN, len: 587 aa. Equivalent to Rv1696, len: 587 aa, from Mycobacterium tuberculosis strain H37Rv, (100% identity in 587 aa overlap). Probable recN, DNA repair protein, similar to many e.g. RECN_ECOLI|P05824 dna repair protein recN (553 aa), FASTA scores: opt: 508, E(): 1.9e-33, (31.5% identity in 587 aa overlap). Equivalent to Z95117|MLCB1351_12 recN from Mycobacterium leprae (587 aa), FASTA scores: (76.1% identit y in 589 aa overlap).  Contains PS00017 ATP/GTP-binding site motif A (P-loop). Probable DNA repair protein recN (Recombination protein N)	InterProMatches:IPR004604; DNA repair and genetic recombination,Molecular Function: ATP binding (GO:0005524), Biological Process: DNA repair (GO:0006281), Biological Process: DNA recombination (GO:0006310) RecN	recombination protein N DNA repair protein RecN	
RICPR00176	UPF0169 lipoprotein RP183	Residues 1 to 245 of 245 are 99 pct identical to residues 1 to 245 of a 245 aa protein from Escherichia coli O157:H7 EDL933 ref: NP_289150.1 orf, conserved hypothetical protein	Putative lipoprotein	TPR repeat	Probable dna uptake lipoprotein transmembrane	Similar to hypothetical lipoprotein YfiO of Escherichia coli	Similar to competence lipoprotein comL precursor hypothetical protein	conserved gene competence lipoprotein ComL	Similar to competence lipoprotein comL precursor hypothetical protein	identified by similarity to SP:Q50985; match to protein family HMM PF03696 competence lipoprotein ComL, putative	Competence lipoprotein ComL	UPF0169 lipoprotein XF_0938	Putative uncharacterized protein	identified by sequence similarity; putative; ORF located using Blastx/Glimmer/Genemark competence lipoprotein	putative lipoprotein	DNA uptake lipoprotein	similar to Salmonella typhi CT18 putative lipoprotein putative lipoprotein	similar to BR1422, competence protein ComL, hypothetical ComL, hypothetical competence protein	Competence lipoprotein	Competence lipoprotein comL	Putative lipoprotein	Competence lipoprotein	Similar to sp|Q9ZDY1|Y183_RICPR rc||RC0230; Ortholog to ERGA_CDS_08100 Conserved hypothetical protein	conserved family - putative DNA uptake lipoprotein hypothetical protein	Competence lipoprotein ComL	COG4105 DNA uptake lipoprotein	Lipoprotein, ComL family	Similar to: HI0177, YFIO_HAEIN conserved hypothetical lipoprotein	TPR-repeat-containing proteins NrfG protein	
RICPR00177	Chaperone protein dnaJ	Chaperone protein dnaJ	Chaperone protein dnaJ	Chaperone protein dnaJ	chaperone protein DnaJ	identified by similarity to SP:P08622; match to protein family HMM PF00226; match to protein family HMM PF00684; match to protein family HMM PF01556 chaperone protein DnaJ	Chaperone protein dnaJ	heat shock protein, chaperonin	Chaperone protein dnaJ	Chaperone protein dnaJ 1	Mb0360, dnaJ1, len: 395 aa. Equivalent to Rv0352, len: 395 aa, from Mycobacterium tuberculosis strain H37Rv, (100.0% identity in 395 aa overlap). Probable DnaJ1, chaperone protein, equivalent to AAA25363.1|M95576 DNA J heatshock protein from Mycobacterium leprae (389 aa). Also highly similar to others. Contains both DnaJ signatures (PS00636, and PS00637). BELONGS TO THE DNAJ FAMILY.  COFACTOR: BINDS TWO ZINC IONS PER MONOMER. Note that sequence differs from DNAJ_MYCTU|P07881 due to a frameshift at the N-terminus. Note that previously known as dnaJ. PROBABLE CHAPERONE PROTEIN DNAJ1	InterProMatches:IPR001305, IPR001623; activation of DnaK,Molecular Function: chaperone activity (GO:0003754), Biological Process: protein folding (GO:0006457) heat-shock protein	Chaperone protein dnaJ	similar to BR2126, chaperone protein DnaJ DnaJ, chaperone protein DnaJ	Chaperone protein dnaJ	Chaperone protein dnaJ	identified by match to PFAM protein family HMM PF00226 dnaJ protein	Chaperone protein dnaJ	Chaperone protein dnaJ	DnaJ protein	best blastp match dbj|BAB16032.1| (AB030809) Streptococcus pneumoniae DnaJ protein homologue [Streptococcus pyogenes] heat-shock (chaperone) protein	Heat-shock protein (activation of DnaK)	COG0484 DnaJ molecular chaperone	chaperone protein DnaJ	Similar to: HI1238, DNAJ_HAEIN chaperone protein DnaJ	Molecular chaperones (contain C-terminal Zn finger domain) DnaJ protein	Chaperone protein dnaJ	heat shock protein, chaperonin	Chaperone protein dnaJ	
RICPR00178	Chaperone protein dnaK	Chaperone protein dnaK	Residues 1 to 638 of 638 are 99 pct identical to residues 1 to 638 of a 638 aa protein from Escherichia coli O157:H7 EDL933 ref: NP_285706.1 chaperone Hsp70; DNA biosynthesis; autoregulated heat shock proteins	Chaperone protein dnaK	Chaperone protein dnaK	Chaperone protein dnaK	Chaperone protein dnaK	Chaperone protein dnaK	Chaperone protein dnaK	chaperone protein dnaK	Chaperone protein dnaK	Chaperone protein dnaK	Chaperone protein DnaK (Heat shock protein 70) (Heat shock 70 kDa protein) (HSP70)	Chaperone protein DnaK (Heat shock protein 70) (Heat shock 70 kDa protein) (HSP70)	Chaperone protein dnaK	identified by similarity to EGAD:20969; match to protein family HMM PF00012 dnaK protein	Chaperone protein dnaK	chaperone protein DnaK	identified by similarity to SP:P04475; match to protein family HMM PF00012 chaperone protein DnaK	Chaperone protein dnaK	heat shock protein, chaperonin	Chaperone protein dnaK	Chaperone protein dnaK	Chaperone protein dnaK	Chaperone protein dnaK2	identified by similarity to SP:O69298; match to protein family HMM PF00012 chaperone protein DnaK	Chaperone protein dnaK	Chaperone protein	Chaperone protein dnaK	

RICPR00179	PROTEASE DO	Heat shock protease	Heat shock protease	Heat shock protease	endopeptidase	DNA polymerase III subunit delta	Protease do	Heat shock protease	

RICPR00181	Uncharacterized protein RP188	unknown	Putative uncharacterized protein	Putative uncharacterized protein	Putative uncharacterized protein	Putative uncharacterized protein	hypothetical protein	Putative uncharacterized protein	Putative uncharacterized protein	
RICPR00182	Uncharacterized protein RP189	DNA polymerase III, delta subunit	DNA polymerase III delta subunit	similar to BR2057, conserved hypothetical protein conserved hypothetical protein	Putative uncharacterized protein	Similar to sp|Q9ZDX5|Y189_RICPR rc||RC0238; Ortholog to ERGA_CDS_00800 Conserved hypothetical protein	conserved hypothetical protein similar to NP_966159.1 hypothetical protein	COG1466 DNA polymerase III delta subunit	DNA polymerase III, delta subunit	delta subunit, holA DNA-directed DNA polymerase III	Similar to sp|Q9ZDX5|Y189_RICPR rc||RC0238; Ortholog to ERWE_CDS_00830 Conserved hypothetical protein	DNA polymerase III, delta subunit	DNA polymerase III delta subunit	putative DNA polymerase III, delta subunit	DNA polymerase III delta subunit	DNA polymerase III, delta subunit	DNA polymerase III, delta subunit identified by similarity to GB:AAS14093.1; match to protein family HMM PF06144	DNA polymerase III, delta subunit	conserved hypothetical protein identified by similarity to GB:AAS14093.1; match to protein family HMM PF06144; match to protein family HMM TIGR01128	DNA polymerase III	DNA polymerase III, delta subunit TIGRFAM: DNA polymerase III, delta subunit PFAM: DNA polymerase III, delta KEGG: rpc:RPC_0286 DNA polymerase III, delta subunit	DNA polymerase III, delta subunit	DNA polymerase III, delta subunit TIGRFAM: DNA polymerase III, delta subunit PFAM: DNA polymerase III, delta KEGG: mlo:mlr4475 putative DNA polymerase III, delta subunit	DNA polymerase III, delta subunit	DNA polymerase III, delta subunit	DNA polymerase III, delta subunit	DNA polymerase III	DNA polymerase III subunit delta	DNA polymerase III, delta subunit	
RICPR00183	UBIQUINONE BIOSYNTHESIS PROTEIN COQ7	2-nonaprenyl-3-methyl-6-methoxy-1,4-benzoquinol hydroxylase	2-nonaprenyl-3-methyl-6-methoxy-1,4-benzoquinol hydroxylase	Ubiquinone biosynthesis protein COQ7	Similar to sp|Q99807|COQ7_HUMAN sp|Q63619|COQ7_RAT sp|P97478|COQ7_MOUSE; Ortholog to ERGA_CDS_02200 Conserved hypothetical protein (similar to human Ubiquinone biosynthesis protein Coq7)	Evidence 3 : Function proposed based on presence of conserved amino acid motif, structural feature or limited homolgy putative ubiquinone biosynthesis protein	COG2941 CAT5 ubiquinone biosynthesis protein COQ7 ubiquinone biosynthesis protein	COG2941 ubiquinone biosynthesis protein	2-nonaprenyl-3-methyl-6-methoxy-1,4-benzoquinol hydroxylase	Coq7 family protein	go_component: mitochondrion [goid 0005739]; go_process: ubiquinone biosynthesis [goid 0006744] ubiquinone biosynthesis protein COQ7 homolog, putative	Similar to sp|Q99807|COQ7_HUMAN sp|Q63619|COQ7_RAT sp|P97478|COQ7_MOUSE; Ortholog to ERWE_CDS_02240 Conserved hypothetical protein (similar to human Ubiquinone biosynthesis protein Coq7)	conserved hypothetical protein	putative ubiquinone biosynthesis protein	Ubiquinone biosynthesis protein Coq7	Coq7 family protein	Ubiquinone biosynthesis protein COQ7	Coq7 family protein	putative ubiquinone biosynthesis protein	putative ubiquinone biosyntheis protein COQ7	Ubiquinone biosynthesis protein coq7	Ubiquinone biosynthesis protein COQ7 COG2941	Ubiquinone biosynthesis protein COQ7	Coq7 family protein	Ubiquinone biosynthesis protein COQ7	2-polyprenyl-3-methyl-6-methoxy-1,4-benzoquinol hydroxylase	Coq7 family protein	ubiquinone biosynthesis protein COG2941 Ubiquinone biosynthesis protein COQ7	Ubiquinone biosynthesis protein COQ7	
RICPR00184	Probable cytochrome c oxidase subunit 3	Probable cytochrome c oxidase subunit III transmembrane protein	cytochrome c oxidase, subunit III	conserved gene cytochrome c oxidase, subunit III	cytochrome c oxidase, subunit III	cytochrome c oxidase subunit III	identified by match to protein family HMM PF00510 cytochrome c oxidase, subunit III	Cytochrome-c oxidase, subunit III	Cytochrome c oxidase subunit III	Probable cytochrome c oxidase subunit 3	Cytochrome-c oxidase	Probable cytochrome c oxidase subunit 3	Mb2216, ctaE, len: 203 aa. Equivalent to Rv2193, len: 203 aa, from Mycobacterium tuberculosis strain H37Rv, (100.0% identity in 203 aa overlap). Probable ctaE, cytochrome c oxidase polypeptide III (cox3) (EC 1.9.3.1), with strong similarity to others e.g. COX3_SYNY3|Q06475 (29.8% identity in 225 aa overlap). PROBABLE CYTOCHROME C OXIDASE (SUBUNIT III) CTAE	identified by sequence similarity; putative; ORF located using Blastx/Glimmer/Genemark cytochrome C oxidase subunit III	Cytochrome c oxidase, subunit 3	similar to BR0472, cytochrome c oxidase, subunit III CoxC, cytochrome c oxidase, subunit III	Cytochrome C oxidase subunit III	Cytochrome c oxidase, subunit III	Similar to sp|Q9ZDX3|COX3_RICPR rc||coxC sp|P48872|COX3_CHOCR; Ortholog to ERGA_CDS_00040 Probable cytochrome c oxidase polypeptide III	COG1845 CyoC heme/copper-type cytochrome/quinol oxidase subunit 3 cytochrome C oxidase subunit III	Cytochrome c oxidase, subunit III	Cytochrome c oxidase, subunit III	Cytochrome c oxidase subunit III	Similar to Corynebacterium glutamicum cytochrome c oxidase subunit III CtaE or cgl2192 SWALL:Q9AEL8 (EMBL:AJ306418) (205 aa) fasta scores: E(): 7.2e-24, 47.93% id in 194 aa cytochrome c oxidase subunit III	Cytochrome c oxidase, subunit III	cytochrome C oxidase subunit III	identified by match to protein family HMM PF00510 cytochrome c oxidase subunit III	similar to subunit III, coxC Rickettsia cytochrome-c oxidase	
RICPR00185	Uncharacterized protein RP192	VirB2-like protein	Putative uncharacterized protein	VirB2-like protein	VirB2-like protein	Putative uncharacterized protein	hypothetical protein	Putative uncharacterized protein	VirB2 protein	
RICPR00186	Uncharacterized protein RP193	unknown	Putative uncharacterized protein	Putative uncharacterized protein	Putative uncharacterized protein	Putative uncharacterized protein	hypothetical protein	Putative uncharacterized protein	Putative uncharacterized protein	
RICPR00187	2,3,4,5-tetrahydropyridine-2,6-dicarboxylate N- succinyltransferase	Residues 1 to 274 of 274 are 100 pct identical to residues 1 to 274 of a 274 aa protein from Escherichia coli K12 ref: NP_414708.1 2,3,4,5-tetrahydropyridine-2-carboxylate N-succinyltransferase	2,3,4,5-tetrahydropyridine-2,6-dicarboxylate N- succinyltransferase	2,3,4,5-tetrahydropyridine-2,6-dicarboxylate N- succinyltransferase	2,3,4,5-tetrahydropyridine-2,6-dicarboxylate N- succinyltransferase	2,3,4,5-tetrahydropyridine-2,6-dicarboxylate N- succinyltransferase	2,3,4,5-tetrahydropyridine-2,6-dicarboxylate N- succinyltransferase	2,3,4,5-tetrahydropyridine-2,6-dicarboxylate N-succinyltransferase	conserved gene 2,3,4,5-tetrahydropyridine-2-carboxylate N-succinyltransferase DapD	2,3,4,5-tetrahydropyridine-2,6-dicarboxylate N-succinyltransferase	identified by similarity to SP:P03948; match to protein family HMM PF00132; match to protein family HMM TIGR00965 2,3,4,5-tetrahydropyridine-2,6-dicarboxylate N-succinyltransferase	2,3,4,5-tetrahydropyridine-2,6-dicarboxylate N- succinyltransferase	2,3,4,5-tetrahydropyridine-2,6-dicarboxylate N- succinyltransferase	2,3,4,5-tetrahydropyridine-2-carboxylate N- succinyltransferase	2,3,4,5-tetrahydropyridine-2,6-dicarboxylate N- succinyltransferase	IPR001451: Bacterial transferase hexapeptide repeat 2,3,4,5-tetrahydropyridine-2-carboxylate N-succinyltransferase	Tetrahydrodipicolinate N-succinyltransferase	similar to Salmonella typhi CT18 2,3,4,5-tetrahydropyridine-2-carboxylate N-succinyltransferase 2,3,4,5-tetrahydropyridine-2-carboxylate N-succinyltransferase	similar to BRA1028, 2,3,4,5-tetrahydropyridine-2-carboxylate N-succinyltransferase DapD, 2,3,4,5-tetrahydropyridine-2-carboxylate N-succinyltransferase	2,3,4,5-tetrahydropyridine-2-carboxylate N-succin	2,3,4,5-tetrahydropyridine-2,6-dicarboxylate N- succinyltransferase	2,3,4,5-tetrahydropyridine-2,6-dicarboxylate N- succinyltransferase	2,3,4,5-tetrahydropyridine-2-carboxylate N- succinyltransferase	Similar to sp|Q9ZDX0|DAPD_RICPR sp|P56220|DAPD_MYCBO sp|P03948|DAPD_ECOLI rc||dapD; Ortholog to ERGA_CDS_00270 2,3,4,5-tetrahydropyridine-2-carboxylate N-succinyltransferase	Evidence 2a : Function of homologous gene experimentally demonstrated in an other organism; Product type e : enzyme 2,3,4,5-tetrahydropyridine-2-carboxylate N-succinyltransferase	COG2171 DapD tetrahydrodipicolinate N-succinyltransferase similar to NP_220583.1 2,3,4,5-tetrahydropyridine-2-carboxylate N-succinyltransferase	2,3,4,5-tetrahydropyridine-2,6-dicarboxylate N- succinyltransferase	COG2171 tetrahydrodipicolinate N-succinyltransferase	tetrahydrodipicolinate N-succinyltransferase; THP succinyltransferase; tetrahydropicolinate succinylase; Similar to: HI1634, DAPD_HAEIN 2,3,4,5-tetrahydropyridine-2,6-dicarboxylate N-succinyltransferase	


RICPR00188	Putative uncharacterized protein RP196	identified by match to protein family HMM PF00582 universal stress protein family protein	universal stress protein family	Universal stress protein UspA and related nucleotide-binding proteins UspA protein	Similar to related nucleotide-binding proteins Universal stress protein UspA	Pfam: universal stress protein, UspA hypothetical protein	UspA	Universal stress protein UspA and related nucleotide-binding proteins	UspA	UspA PFAM: UspA: (5.5e-19) KEGG: sil:SPO2185 universal stress protein family protein, ev=1e-26, 45% identity	UspA	UspA	universal stress family protein, putative	UspA domain protein PFAM: UspA domain protein KEGG: rpc:RPC_1477 UspA	UspA domain protein PFAM: UspA domain protein KEGG: rsp:RSP_3802 hypothetical protein	Putative Universal stress protein	UspA PFAM: UspA KEGG: rsp:RSP_3802 hypothetical protein	Putative Universal stress protein	Putative uncharacterized protein	Universal stress protein UspA	Putative uncharacterized protein	Universal stress protein UspA and related nucleotide-binding proteins	Universal stress protein UspA	UspA domain protein	universal stress protein family	Putative uncharacterized protein	UspA domain protein	Putative uncharacterized protein	UspA domain protein	
RICPR00189	Putative uncharacterized protein RP197	identified by similarity to SP:P12920; match to protein family HMM TIGR02122 TRAP transporter solute receptor, TAXI family	Immunogenic protein	similar to BR1194, outer membrane protein, hypothetical outer membrane protein, hypothetical	Similar to sp|P12920|BCSP_BRUME rc||RC0259; Ortholog to ERGA_CDS_04130 Conserved hypothetical protein	conserved family - putative cell surface protein hypothetical protein	immunogenic protein	Predicted periplasmic binding protein Hypothetical protein	Periplasmic binding protein, putative	TRAP-type transporter	Similar to sp|P12920|BCSP_BRUME rc||RC0259; Ortholog to ERWE_CDS_04180 Conserved hypothetical protein	COG2358 TRAP-type uncharacterized transport system	predicted TRAP-type transport system periplasmic protein 1	putative immunogenic protein	Tetracycline resistance protein TetB	TRAP transporter solute receptor, TAXI family	TRAP transporter solute receptor, TAXI family identified by match to protein family HMM TIGR02122	TRAP transporter solute receptor, TAXI family	TRAP transporter solute receptor, TAXI family	TRAP transporter solute receptor, TAXI family	TRAP-type uncharacterized transport system, periplasmic component	TRAP-type uncharacterized transport system, periplasmic component COG2358	TRAP transporter solute receptor, TAXI family TIGRFAM: TRAP transporter solute receptor, TAXI family: (1.6e-104) KEGG: dra:DR1649 immunogenic protein, ev=1e-132, 76% identity	TRAP transporter solute receptor, TAXI family	immunogenic protein identified by similarity to SP:P12920; match to protein family HMM TIGR02122	TRAP transporter solute receptor, TAXI family	TRAP transporter solute receptor, TAXI family precursor	immunogenic protein identified by similarity to SP:P12920; match to protein family HMM TIGR02122	TRAP transporter solute receptor, TAXI family	
RICPR00190	Uncharacterized protein RP198	unknown	Putative uncharacterized protein	Putative uncharacterized protein	Putative uncharacterized protein	Putative uncharacterized protein	hypothetical protein	Putative uncharacterized protein	Putative uncharacterized protein	
RICPR00191	2Fe-2S ferredoxin	Adrenodoxin family ferredoxin	Probable ferredoxin [2fe-2s] protein	Ferredoxin, 2Fe-2S	identified by match to protein family HMM PF00111 iron-sulfur cluster-binding protein	Ferredoxin	IPR001055: Adrenodoxin [2FE-2S] ferredoxin, electron carrer protein, believed to be involved in assembly of Fe-S clusters	Ferredoxin	similar to Salmonella typhi CT18 ferredoxin ferredoxin	Adrenodoxin family ferredoxin	Putative ferredoxin	Similar to sp|Q92J08|FDX2_RICCN sp|Q9ZDW6|FER2_RICPR; Ortholog to ERGA_CDS_04300 Ferredoxin, 2Fe-2S	COG0633 Fdx ferredoxin similar to NP_220587.1; go_process: 0006118 ferredoxin [2Fe-2S] adrenodoxin-like precursor adx1	Ferredoxin, 2Fe-2S	COG0633 ferredoxin	ferredoxin, 2Fe-2s	Similar to: HI0372, FER_HAEIN ferredoxin, 2Fe-2S	Ferredoxin Fdx protein	Ferredoxin, 2Fe-2S	Ferredoxin	[2FE-2S] ferredoxin	2Fe-2S ferredoxin involved in the assembly of Fe-S clusters	Ferredoxin, 2Fe-2S	identified by match to protein family HMM PF00111; match to protein family HMM TIGR02007 ferredoxin, 2Fe-2S	ferredoxin	similar to 2Fe-2S Caulobacter crescentus CB15 ferredoxin	go_function: electron transporter activity [goid 0005489]; go_function: electron carrier activity [goid 0009055]; go_process: electron transport [goid 0006118] adrenodoxin precursor, putative	Similar to sp|Q92J08|FDX2_RICCN sp|Q9ZDW6|FER2_RICPR; Ortholog to ERWE_CDS_04360 Ferredoxin, 2Fe-2S	
RICPR00192	Chaperone protein hscA homolog	Chaperone protein hscA homolog	Molecular chaperone, DnaK	Chaperone protein hscA	Similar to sp|Q9ZDW5|HSCA_RICPR sp|P36541|HSCA_ECOLI sp|P44669|HSCA_HAEIN sp|Q51382|HSCA_PSEAE; Ortholog to ERGA_CDS_04290 Chaperone protein hscA homolog	Evidence 2a : Function of homologous gene experimentally demonstrated in an other organism; Product type f : factor heat shock protein	COG0443 DnaK molecular chaperone heat shock protein	Chaperone protein hscA homolog	chaperone protein HscA	Similar to: HI0373, HSCA_HAEIN chaperone protein HscA	Molecular chaperone DnaK protein	Chaperone protein hscA homolog	Chaperone protein hscA	identified by similarity to SP:P36541; match to protein family HMM PF00012; match to protein family HMM TIGR01991 chaperone protein HscA	Similar to sp|Q9ZDW5|HSCA_RICPR sp|P36541|HSCA_ECOLI sp|P44669|HSCA_HAEIN sp|Q51382|HSCA_PSEAE; Ortholog to ERWE_CDS_04350 Chaperone protein hscA homolog	identified by match to protein family HMM PF00012; match to protein family HMM TIGR01991 Fe-S protein assembly chaperone HscA	identified by match to protein family HMM PF00012; match to protein family HMM TIGR01991 Fe-S protein assembly chaperone HscA	Fe-S protein assembly chaperone HscA	Fe-S protein assembly chaperone HscA	Heat shock protein HscA	Heat shock protein Hsp70	Evidence 2a : Function of homologous gene experimentally demonstrated in an other organism; PubMedId : 12871959, 15100228; Product type mc : molecular chaperone chaperone (Hsp70 family), involved in assembly of Fe-S clusters (involved in the maturation of iscU)	putative chaperone protein HscA identified by similarity to SP:P36541; match to protein family HMM PF00012	chaperone protein start codon not provided	Heat shock protein 70	Fe-S protein assembly chaperone HscA	Fe-S protein assembly chaperone HscA	transcript_id=ENSDNOT00000003320	Heat shock protein hscA	
RICPR00193	Co-chaperone protein hscB homolog	Co-chaperone Hsc20	Co-chaperone Hsc20	co-chaperone Hsc20 identified by similarity to SP:P36540; match to protein family HMM PF00226; match to protein family HMM PF07743	Chaperone protein HscB	Co-chaperone protein	Co-chaperone HscB	Co-chaperone Hsc20	Co-chaperone HscB	Co-chaperone HscB	chaperone protein	Co-chaperone HscB	Chaperone protein HscB	Chaperone protein HscB	Co-chaperone protein hscB homolog	Co-chaperone protein hscB homolog	Co-chaperone Hsc20	
RICPR00194	Ribonuclease HII	Ribonuclease HII	Ribonuclease	Residues 1 to 198 of 198 are 99 pct identical to residues 1 to 198 of a 198 aa protein from Escherichia coli K12 ref: NP_414725.1 RNAse HII, degrades RNA of DNA-RNA hybrids	Ribonuclease HII	Ribonuclease HII	Ribonuclease HII	ribonuclease HII	Ribonuclease HII	Ribonuclease HII	Ribonuclease HII	Similar to ribonuclease HII hypothetical protein	Ribonuclease HII	identified by similarity to EGAD:108435; match to protein family HMM PF01351 ribonuclease HII	Ribonuclease HII	ribonuclease HII	identified by similarity to SP:P10442; match to protein family HMM PF01351 ribonuclease HII	Ribonuclease HII	ribonuclease HII	Ribonuclease HII	Ribonuclease HII	Ribonuclease HII	Ribonuclease HII	identified by match to protein family HMM PF01351 ribonuclease HII	Ribonuclease HII	Ribonuclease	Ribonuclease HII	Mb2926c, rnhB, len: 264 aa. Equivalent to Rv2902c, len: 264 aa, from Mycobacterium tuberculosis strain H37Rv, (99.6% identity in 264 aa overlap). Probable rnhB, ribonuclease HII (EC 3.1.26.4), equivalent to O33022|RNH2_MYCLE|RNHB|ML1611|MLCB250.40 RIBONUCLEASE HII from Mycobacterium leprae (240 aa), FASTA scores: opt: 1242, E(): 6.9e-72, (76.75% identity in 245 aa overlap).  Also similar (but longer ~20 aa) to others e.g.  Q9HXY9|RNHB|PA3642 RIBONUCLEASE HII from Pseudomonas aeruginosa (201 aa), FASTA scores: opt: 572, E(): 3.1e-29, (52.7% identity in 184 aa overlap); Q9PEI7|RNH2_XYLFA|RNHB|XF1041 RIBONUCLEASE HII from Xylella fastidiosa (234 aa), FASTA scores: opt: 556, E(): 3.6e-28, (50.25% identity in 185 aa overlap); P10442|RNH2_ECOLI|RNHB|B0183 RIBONUCLEASE HII from Escherichia coli strain K-12 (213 aa), FASTA scores: opt: 519, E(): 7.4e-26, (48.65% identity in 183 aa overlap); etc. BELONGS TO THE RNASE HII FAMILY. COFACTOR: MANGANESE (BY SIMILARITY). PROBABLE RIBONUCLEASE HII PROTEIN RNHB (RNASE HII)	InterProMatches:IPR001352; Molecular Function: RNA binding (GO:0003723), Molecular Function: ribonuclease H activity (GO:0004523) ribonuclease HII	
RICPR00195	UvrABC system protein B	Excinuclease ABC subunit b	UvrABC system protein B	Residues 1 to 673 of 673 are 99 pct identical to residues 1 to 673 of a 673 aa protein from Escherichia coli O157:H7 EDL933 ref: NP_286542.1 DNA repair; excision nuclease subunit B	UvrABC system protein B	UvrABC system protein B	UvrABC system protein B	UvrABC system protein B	UvrABC system protein B	excinuclease ABC subunit B	UvrABC system protein B	UvrABC system protein B	excinuclease ABC subunit B	conserved gene excinuclease ABC subunit B	excinuclease ABC subunit B	UvrABC system protein B	identified by similarity to EGAD:24137; match to protein family HMM PF00271; match to protein family HMM PF02151; match to protein family HMM TIGR00631 excinuclease ABC, B subunit	UvrABC system protein B	Excinuclease ABC subunit B	excinuclease ABC subunit B	UvrABC system protein B	UvrABC system protein B	excinuclease ABC subunit B	UvrABC system protein B	UvrABC system protein B	UvrABC system protein B	UvrABC system protein B	identified by similarity to SP:P37954; match to protein family HMM PF00271; match to protein family HMM PF02151; match to protein family HMM TIGR00631 excinuclease ABC, B subunit	UvrABC system protein B	
RICPR00196	Glutaredoxin-1	Residues 1 to 83 of 83 are 98 pct identical to residues 1 to 83 of a 83 aa protein from Escherichia coli O157:H7 EDL933 ref: NP_290193.1 glutaredoxin 3	Glutaredoxin	GrxC protein	Similar to glutaredoxin Grx hypothetical protein	conserved gene glutaredoxin 3	Similar to glutaredoxin Grx hypothetical protein	glutaredoxin	identified by match to protein family HMM PF00462; match to protein family HMM TIGR02181 glutaredoxin	Glutaredoxin 3	Glutaredoxin	Glutaredoxin	Glutaredoxin 3	Glutaredoxin 3	identified by sequence similarity; putative; ORF located using Blastx/Glimmer/Genemark glutaredoxin	IPR002109: Glutaredoxin glutaredoxin 3	Glutaredoxin	similar to Salmonella typhi CT18 glutaredoxin 3 glutaredoxin 3	similar to BR1876, glutaredoxin 3 GrxC, glutaredoxin 3	Glutaredoxin	Glutaredoxin	Glutaredoxin	Putative glutaredoxin	Glutaredoxin	Similar to sp|Q9ZDW1|GLRX_RICPR sp|P37687|GLR3_ECOLI; Ortholog to ERGA_CDS_08530 Glutaredoxin	Evidence 2a : Function of homologous gene experimentally demonstrated in an other organism; Product type c : carrier glutaredoxin	COG0695 GrxC glutaredoxin and related proteins; go_process: 0006118 glutaredoxin 3	COG0695 glutaredoxin 3	
RICPR00197	MITOCHONDRIAL TRANSPORTER ATM1	Probable ABC transport protein, msbA family	ABC transporter	multidrug ABC transporter ATP-binding protein	ABC transporter, ATP-binding protein	Putative ABC transport protein with fused ATP binding and permease domains	involved in Fe-S cluster assembly; COG5265 ABC-type transport system ATPase components	multidrug resistance ABC transporter ATP-binding and permease protein	, predicted protein, len = 705 aa, probably ABC transporter-like protein; predicted pI = 6.2225; good similarity to many ABC transporter-like and ATP-binding cassette proteins in diverse organisms; contains an ABC transporter transmembrane region domain, an ABC transporter and 5 probable transmembrane helices (aa 105-127, 142-164, 224-246, 256-278 and 348-370) ABC transporter, putative	similar to ATM1 (GI:575393) (Saccharomyces cerevisiae); go_component: mitochondrial inner membrane [goid 0005743]; go_function: ATP-binding cassette (ABC) transporter activity [goid 0004009]; go_function: ATPase activity [goid 0016887]; go_process: iron ion homeostasis [goid 0006879]; go_process: iron-sulfur cluster assembly [goid 0016226]; go_process: mitochondrial iron ion transport [goid 0048250] mitochondrial ABC-type iron exporter (Atm1), putative	putative composite ATP-binding transmembrane ABC transporter protein	identified by match to protein family HMM PF00005; match to protein family HMM PF00664 ABC transporter, ATP-binding/permease protein	ABC transporter ATP-binding and permease; multidrug resistance protein	ABC transporter, transmembrane region:ABC transporter related	Multidrug resistance protein Atm1	similar to gi|57286271|gb|AAW38365.1| [Staphylococcus aureus subsp. aureus COL], percent identity 83 in 578 aa, BLASTP E(): 0.0 ABC-type multidrug protein lipid transport system ATPase component	Evidence 3 : Function proposed based on presence of conserved amino acid motif, structural feature or limited homolgy; Product type t : transporter putative ABC transporter, ATP-binding protein	COG5265, ABC-type transport system involved in Fe-S cluster assembly; COG1132, MdlB, ABC-type multidrug transport system Citation: PMID: 10529352 ABC transporter, fused ATPase and inner membrane subunits	ABC transporter related	ABC transporter related	putative ABC transporter, ATP-binding protein/permease protein identified by match to protein family HMM PF00005; match to protein family HMM PF00664	ABC-type transport system ATPase	ATP-binding cassette, sub-family B (MDR/TAP), member 7 [Source:HGNC Symbol;Acc:48]	ABC transporter related	truncated ATP-binding ABC transporter	transcript_id=ENSOCUT00000016852	ABC transporter, fused ATPase and innermembrane subunits	Multidrug resistance protein Atm1	
RICPR00198	DNA gyrase subunit A	DNA gyrase subunit a	DNA gyrase subunit A	Residues 1 to 875 of 875 are 100 pct identical to residues 1 to 875 of a 875 aa protein from Escherichia coli K12 ref: NP_416734.1 DNA gyrase, subunit A, type II topoisomerase	DNA gyrase subunit A	DNA gyrase subunit A	DNA gyrase/topoisomerase IV, subunit A	DNA gyrase subunit A	GyrA protein	DNA gyrase subunit A	DNA gyrase subunit A	Probable dna gyrase (Subunit a)(Type II topoisomerase) protein	DNA gyrase subunit A	DNA gyrase, subunit A, type II topoisomerase	conserved gene DNA gyrase, A subunit	DNA gyrase, subunit A, type II topoisomerase	DNA gyrase, A subunit	identified by similarity to SP:P20831; match to protein family HMM PF00521; match to protein family HMM PF03989; match to protein family HMM TIGR01063 DNA gyrase, A subunit	DNA gyrase subunit A	DNA gyrase subunit A	DNA gyrase A subunit	identified by match to protein family HMM PF00521; match to protein family HMM PF03989; match to protein family HMM TIGR01063 DNA gyrase, A subunit	DNA gyrase, subunit A	DNA gyrase A subunit	DNA gyrase subunit A	DNA gyrase subunit A	DNA Gyrase Subunit A	DNA gyrase A subunit	identified by similarity to SP:Q03470; match to protein family HMM PF00521; match to protein family HMM PF03989; match to protein family HMM TIGR01063 DNA gyrase, A subunit	

RICPR00200	Peptide deformylase	Polypeptide deformylase	Residues 1 to 169 of 169 are 99 pct identical to residues 1 to 169 of a 169 aa protein from Escherichia coli O157:H7 EDL933 ref: NP_289848.1 peptide deformylase	Peptide deformylase	Peptide deformylase	Peptide deformylase 2	Peptide deformylase	Peptide deformylase 1	Peptide deformylase	similar to polypeptide deformylase hypothetical protein	conserved gene peptide deformylase	similar to polypeptide deformylase hypothetical protein	Peptide deformylase	polypeptide deformylase	identified by match to protein family HMM PF01327; match to protein family HMM TIGR00079 peptide deformylase	Peptide deformylase	Peptide deformylase	identified by similarity to SP:P94462; match to protein family HMM PF01327; match to protein family HMM TIGR00079 peptide deformylase	Peptide deformylase	Peptide deformylase	Mb0437c, def, len: 197 aa. Equivalent to Rv0429c, len: 197 aa, from Mycobacterium tuberculosis strain H37Rv, (99.5% identity in 197 aa overlap). Probable def, polypeptide deformylase (EC 3.5.1.31), equivalent to CAC30884.1|AL583923 polypeptide deformylase from Mycobacterium leprae (197 aa). Also similar to others e.g.  DEF_ECOLI|P27251|95874|S23107 polypeptide deformylase from Escherichia coli (169 aa), FASTA scores: opt: 179, E(): 1.8e-05, (34.6% identity in 162 aa overlap); etc. BELONGS TO THE POLYPEPTIDE DEFORMYLASE FAMILY. COFACTOR: BINDS 1 ZINC ION. PROBABLE POLYPEPTIDE DEFORMYLASE DEF (PDF) (FORMYLMETHIONINE DEFORMYLASE)	InterProMatches:IPR000181; Biological Process: protein biosynthesis (GO:0006412), Molecular Function: formylmethionine deformylase activity (GO:0008463) polypeptide deformylase	Peptide deformylase	Peptide deformylase	IPR000181: Formylmethionine deformylase peptide deformylase	N-formylmethionyl-tRNA deformylase	similar to Salmonella typhi Ty2 polypeptide deformylase polypeptide deformylase	Peptide deformylase	similar to BRA1035, polypeptide deformylase Def-2, polypeptide deformylase	
RICPR00201	Methionyl-tRNA formyltransferase	Methionyl-tRNA formyltransferase	Methionyl-tRNA formyltransferase	Residues 1 to 315 of 315 are 98 pct identical to residues 1 to 315 of a 315 aa protein from Escherichia coli O157:H7 EDL933 ref: NP_289849.1 10-formyltetrahydrofolate:L-methionyl-tRNA(fMet) N-formyltransferase	Methionyl-tRNA formyltransferase	Methionyl-tRNA formyltransferase	Methionyl-tRNA formyltransferase	Methionyl-tRNA formyltransferase	Methionyl-tRNA formyltransferase	Fmt	Methionyl-tRNA formyltransferase	Methionyl-tRNA formyltransferase	similar to methionyl-tRNA formyltransferase hypothetical protein	conserved gene methionyl tRNA formyltransferase	similar to methionyl-tRNA formyltransferase hypothetical protein	Methionyl-tRNA formyltransferase	identified by match to protein family HMM PF00551; match to protein family HMM PF02911; match to protein family HMM TIGR00460 methionyl-tRNA formyltransferase	Methionyl-tRNA formyltransferase	Methionyl-tRNA formyltransferase	methionyl-tRNA formyltransferase	identified by similarity to SP:O85732; match to protein family HMM PF00551; match to protein family HMM PF02911; match to protein family HMM TIGR00460 methionyl-tRNA formyltransferase	Methionyl-tRNA formyltransferase	methionyl-tRNA formyltransferase	Methionyl-tRNA formyltransferase	Methionyl-tRNA formyltransferase	Methionyl-tRNA formyltransferase	Methionyl-tRNA formyltransferase	identified by similarity to SP:P23882; match to protein family HMM PF00551; match to protein family HMM PF02911; match to protein family HMM TIGR00460 methionyl-tRNA formyltransferase	Methionyl-tRNA formyltransferase	


RICPR00202	PUTATIVE ATPASE N2B	Residues 1 to 375 of 375 are 98 pct identical to residues 1 to 375 of a 375 aa protein from Escherichia coli O157:H7 EDL933 ref: NP_289800.1 yhcM gene product	Putative uncharacterized protein	YhcM protein	Putative atpase protein	Similar to unknown protein YhcM of Escherichia coli	similar to predicted ATPase hypothetical protein	conserved gene ATPase N2B (nucleotide (GTP) binding protein)	similar to predicted ATPase hypothetical protein	identified by match to protein family HMM PF03969 ATPase, AFG1 family	Probable nucleotide-binding protein	ATPase	ATP-binding protein	identified by sequence similarity; putative; ORF located using Blastx/Glimmer/Genemark ATPase	IPR005654: AFG1-like ATPase putative ATPase	similar to Salmonella typhi CT18 putative ATP/GTP-binding protein putative ATP/GTP-binding protein	similar to BR1929, conserved hypothetical protein conserved hypothetical protein	ATPase	Putative uncharacterized protein	Putative uncharacterized protein	Putative nucleotide-binding protein	Similar to rc||n2B rp||n2B sp|P46441|N2B_HAEIR sp|P46442|YHCM_ECOLI; Ortholog to ERGA_CDS_06410 Putative ATPase n2B	Evidence 3 : Function proposed based on presence of conserved amino acid motif, structural feature or limited homolgy; Product type pe : putative enzyme putative ATPase	conserved family - putative ATPase hypothetical protein	ATPase	Similar to YHCM_ECOLI (P46442) Hypothetical protein yhcM from E. coli (375 aa). FASTA: opt: 872 Z-score: 1033.2 E(): 1.2e-49 Smith-Waterman score: 898; 39.833 identity in 359 aa overlap ORF ftt0054 ATPase	Putative ATPase	predicted ATPase	ATPase	
RICPR00203	S-adenosylmethionine:tRNA ribosyltransferase- isomerase	S-adenosylmethionine--tRNA ribosyltransferase- isomerase	Residues 1 to 356 of 356 are 100 pct identical to residues 1 to 356 of a 356 aa protein from Escherichia coli O157:H7 EDL933 ref: NP_286144.1 synthesis of queuine in tRNA; probably S-adenosylmethionine:tRNA ribosyltransferase-isomerase	S-adenosylmethionine:tRNA ribosyltransferase- isomerase	S-adenosylmethionine:tRNA ribosyltransferase- isomerase	S-adenosylmethionine:tRNA ribosyltransferase- isomerase	S-adenosylmethionine:tRNA ribosyltransferase- isomerase	S-adenosylmethionine:tRNA ribosyltransferase- isomerase	S-adenosylmethionine:tRNA ribosyltransferase-isomerase	conserved gene S-adenosylmethionine:tRNA ribosyltransferase-isomerase	S-adenosylmethionine:tRNA ribosyltransferase-isomerase	S-adenosylmethionine:tRNA ribosyltransferase- isomerase	identified by match to protein family HMM PF02547; match to protein family HMM TIGR00113 S-adenosylmethionine:tRNA ribosyltransferase-isomerase	S-adenosylmethionine:tRNA ribosyltransferase-isomerase	S-adenosylmethionine:tRNA ribosyltransferase-isomerase	identified by similarity to SP:O32054; match to protein family HMM PF02547; match to protein family HMM TIGR00113 S-adenosylmethionine:tRNA ribosyltransferase-isomerase	S-adenosylmethionine:tRNA ribosyltransferase- isomerase	S-adenosylmethionine-tRNA ribosyltransferase-isomerase	S-adenosylmethionine:tRNA ribosyltransferase- isomerase	S-adenosylmethionine:tRNA ribosyltransferase-isomerase	S-adenosylmethionine:tRNA ribosyltransferase- isomerase	identified by similarity to SP:P21516; match to protein family HMM PF02547; match to protein family HMM TIGR00113 S-adenosylmethionine:tRNA ribosyltransferase-isomerase	S-adenosylmethionine:tRNA ribosyltransferase- isomerase	InterProMatches:IPR003699; Molecular Function: catalytic activity (GO:0003824), Biological Process: queuosine biosynthesis (GO:0008616) S-adenosylmethionine tRNA ribosyltransferase	queuosine biosynthesis protein QueA S-adenosylmethionine:tRNA ribosyltransferase-isomerase	S-adenosylmethionine:tRNA ribosyltransferase- isomerase	identified by sequence similarity; putative; ORF located using Blastx/Glimmer/Genemark S-adenosylmethionine:tRNA ribosyltransferase-isomerase	S-adenosylmethionine:tRNA ribosyltransferase- isomerase	S-adenosylmethionine:tRNA ribosyltransferase- isomerase	
RICPR00204	ABC TRANSPORTER ATP-BINDING PROTEIN	Similarities with ABC-type transport protein	similar to multidrug resistance ABC transporter ATP-binding protein hypothetical protein	conserved gene multidrug resistance ABC transporter ATP binding protein	similar to multidrug resistance ABC transporter ATP-binding protein hypothetical protein	ABC transporter, ATP-binding and permease protein	identified by similarity to GB:BAB70471.1; match to protein family HMM PF00005; match to protein family HMM PF00664 ABC transporter, transmembrane ATP-binding protein	Probable ABC transporter, ATP-binding protein	ABC transporter	similar to BR1545, identified by identity to GB:AAD02044.1; ABC transporter ATP-binding protein ABC transporter, ATP-binding protein	ATP binding transporter 1	Putative ABC transporter	Similar to: HI1051, YA51_HAEIN conserved hypothetical ABC transporter ATP-binding protein	ABC-type multidrug/protein/lipid transport system, ATPase component MdlB protein	ABC transporter, ATP-binding protein	multidrug resistance ABC transporter, ATP-binding and permease	ABC transporter, transmembrane region:ABC transporter	Multidrug resistance ABC transporter ATP-binding protein	Best Blastp Hit: emb|CAB85434.1| (AL162758) putative ABC transporter [Neisseria meningitidis] COG1132 ABC-type multidrug/protein/lipid putative ABC transporter, ATP-binding protein	ABC transporter, transmembrane region:ATP/GTP-binding site motif A (P-loop):ABC transporter:AAA ATPase	ABC multidrug efflux pump, fused ATPase and inner membrane subunits	ABC transporter related	ABC transporter related	ABC transporter-like	Multidrug resistance ABC transporter ATP-binding protein	ABC transporter related	ABC transporter, transmembrane region	transcript_id=ENSETET00000013322	ABC transporter permease and ATP-binding protein	
RICPR00205	Uncharacterized protein RP215	unknown	Putative uncharacterized protein	Putative uncharacterized protein	Putative uncharacterized protein	Putative uncharacterized protein	hypothetical protein	Putative uncharacterized protein	Putative uncharacterized protein	
RICPR00206	CYTOCHROME D UBIQUINOL OXIDASE SUBUNIT I	similar to cytochrome d ubiquinol oxidase subunit I hypothetical protein	conserved gene cytochrome D ubiquinol oxidase subunit I	similar to cytochrome d ubiquinol oxidase subunit I hypothetical protein	identified by sequence similarity; putative; ORF located using Blastx/Glimmer/Genemark cyanide insensitive terminal oxidase	cytochrome BD2 subunit I	similar to Salmonella typhi CT18 probable terminal oxidase subunit I probable terminal oxidase subunit I	COG1271 cytochrome bd-type quinol oxidase subunit 1	Ubiquinol oxidase subunit I, cyanide insensitive	Similar to Q92IY2 Cytochrome d ubiquinol oxidase subunit I from Rickettsia conorii (456 aa). FASTA: opt: 1445 Z-score: 1673.2 E(): 2.4e-85 Smith-Waterman score: 1443; 49.083identity in 436 aa overlap. Contains an in-frame stop codon after aa 80 pseudo cytochrome oxidase bd-II, subunit I, pseudogene	Cytochrome bd-type quinol oxidase, subunit 1	Cytochrome BD2 subunit I	Cyanide insensitive terminal oxidase	Cytochrome d ubiquinol oxidase subunit I	identified by similarity to GB:CAA71555.1; match to protein family HMM PF01654 cytochrome d ubiquinol oxidase, subunit I	Cytochrome bd ubiquinol oxidase, subunit I	Cytochrome d ubiquinol oxidase subunit I	Cytochrome bd ubiquinol oxidase, subunit I	cytochrome bd ubiquinol oxidase, subunit I	cytochrome bd ubiquinol oxidase, subunit I	Cytochrome d ubiquinol oxidase subunit I	Cytochrome bd-type quinol oxidase, subunit 1 COG1271	Cytochrome bd ubiquinol oxidase, subunit I	ubiquinol oxidase family protein identified by match to protein family HMM PF01654	Cytochrome bd ubiquinol oxidase, subunit I	Cyanide-insensitive cytochrome bd-type quinol oxidase subunit I	cytochrome bd ubiquinol oxidase, subunit I	cytochrome bd ubiquinol oxidase, subunit I	pseudo cytochrome oxidase bd-II, subunit I, pseudogene Similar to Q92IY2 Cytochrome d ubiquinol oxidase subunit I from Rickettsia conorii (456 aa). FASTA: opt: 1445 Z-score: 1673.2 E(): 2.4e-85 Smith-Waterman score: 1443; 49.083identity in 436 aa overlap. Contains an in-frame stop codon after aa 80	
RICPR00207	CYTOCHROME D UBIQUINOL OXIDASE SUBUNIT II	Putative transmembrane cytochrome bd-II oxidase (Subunit II) oxidoreductase protein	similar to cytochrome d ubiquinol oxidase subunit II hypothetical protein	conserved gene cytochrome D ubiquinol oxidase subunit II, cyanide insensitive	similar to cytochrome d ubiquinol oxidase subunit II hypothetical protein	identified by similarity to GP:4514629 cytochrome d ubiquinol oxidase, subunit II	cytochrome oxidase d subunit II	cytochrome BD2 subunit II	similar to Salmonella typhi CT18 probable terminal oxidase subunit II probable terminal oxidase subunit II	cytochrome D ubiquinol oxidase subunit II homolog	Ortholog of S. aureus MRSA252 (BX571856) SAR1060 putative membrane protein	cytochrome D ubiquinol oxidase subunit II homolog	Evidence 2a : Function of homologous gene experimentally demonstrated in an other organism; Product type e : enzyme ubiquinol oxidase subunit II, cyanide insensitive	Similar to Escherichia coli, Escherichia coli O6, and Escherichia coli O157:H7 cytochrome d ubiquinol oxidase subunit II CydB or Cyd-2 or B0734 or C0812 or z0901 or ECS0769 SWALL:CYDB_ECOLI (SWALL:P11027) (379 aa) fasta scores: E(): 8.1e-22, 26.41% id in 390 aa, and to Bacteroides thetaiotaomicron cytochrome d ubiquinol oxidase subunit II BT1209 SWALL:AAO76316 (EMBL:AE016930) (380 aa) fasta scores: E(): 4e-138, 90.23% id in 379 aa, and to Campylobacter jejuni cytochrome bd oxidase subunit II CydB or CJ0082 SWALL:Q9PJ42 (EMBL:AL139074) (374 aa) fasta scores: E(): 4.6e-50, 50.79% id in 376 aa putative cytochrome d ubiquinol oxidase subunit II	Similar to Q87H27 Cytochrome BD2, subunit II from Vibrio parahaemolyticus (335 aa). FASTA: opt: 573 Z-score: 669.5 E(): 1.9e-29 Smith-Waterman score: 750; 34.743 identity in 331 aa overlap cytochrome oxidase bd-II, subunit II	Cytochrome BD2 subunit II	Cytochrome d ubiquinol oxidase subunit II	identified by match to protein family HMM PF02322; match to protein family HMM TIGR00203 cytochrome d ubiquinol oxidase, subunit II	identified by similarity to GB:CAA71556.1; match to protein family HMM PF02322; match to protein family HMM TIGR00203 cytochrome d ubiquinol oxidase, subunit II	Similar to Pseudomonas aeruginosa cyanide insensitive terminal oxidase CioB TR:O07441 (EMBL:Y10528) (335 aa) fasta scores: E(): 2.4e-06, 21.951% id in 328 aa, and to Bacillus halodurans cytochrome D ubiquinol oxidase subunit II BH3974 TR:Q9K5W3 (EMBL:AP001520) (338 aa) fasta scores: E(): 4.3e-66, 53.550% id in 338 aa putative membrane protein	Cytochrome d ubiquinol oxidase subunit II	identified by similarity to GP:4514629 cytochrome d ubiquinol oxidase, subunit II	Cytochrome d ubiquinol oxidase, subunit II	cytochrome d ubiquinol oxidase, subunit II identified by match to protein family HMM PF02322; match to protein family HMM TIGR00203	cytochrome d ubiquinol oxidase, subunit II identified by match to protein family HMM PF02322; match to protein family HMM TIGR00203	cytochrome D ubiquinol oxidase, subunit II	cytochrome d ubiquinol oxidase, subunit II	cytochrome d ubiquinol oxidase subunit II	cytochrome d ubiquinol oxidase, subunit II	
RICPR00208	Uncharacterized glycosyltransferase RP128	Lipopolysaccharide core biosynthesis glycosyl transferase	Probable glycosyl transferase protein	Lipopolysaccharide core biosynthesis glycosyl transferase KdtX	Similar to lipopolysaccharide biosynthesis glycosyltransferase hypothetical protein	conserved gene lipopolysaccharide biosynthesis glycosyltransferase	Similar to lipopolysaccharide biosynthesis glycosyltransferase hypothetical protein	Probable beta-1,4-glucosyltransferase	identified by sequence similarity; putative; ORF located using Blastx/Glimmer/Genemark lipopolysaccharide core biosynthesis glycosyl transferase	Lipopolysaccharide core biosynthesis glycosyl transferase	Lipopolysaccharide core biosynthesis glycosyl transferase	Beta-1,4-glucosyltransferase	alpha-L-glycero-D-manno-heptose beta-1,4-glucosyltransferase	Similar to: HI0653, Y653_HAEIN UDP-glucose--lipooligosaccharide glucosyltransferase	Glycosyltransferases involved in cell wall biogenesis WcaA protein	lipopolysaccharide core biosynthesis glycosyl transferase	UDP-glucose--Lipooligosaccharide beta 1-4 glucosyltransferase	Glycosyl transferase, family 2	Beta 1,4 glucosyltransferase	Best Blastp Hit: emb|CAB85178.1| (AL162757) beta-1,4-glucosyltransferase [Neisseria meningitidis] COG0463 Glycosyltransferases involved in cell; LgtF putative beta-1,4-glucosyltransferase	probable beta-1,4-glucosyltransferase	lipopolysaccharide core biosynthesis glycosyl transferase	lipopolysaccharide glycosyltransferase	glycosyl transferase, family 2	Glycosyl transferase, family 2	Glycosyl transferase, family 2	Beta 1,4 glucosyltransferase	Glycosyltransferase involved in cell wall biogenesis COG0463	Glycosyl transferase, family 2	
RICPR00209	Uncharacterized zinc protease RP219	Metalloprotease	identified by match to protein family HMM PF00675; match to protein family HMM PF05193 peptidase, M16 family	PepR	Processing protease protein	Uncharacterized zinc protease Rv2782c/MT2852	Mb2805c, pepR, len: 438 aa. Equivalent to Rv2782c, len: 438 aa, from Mycobacterium tuberculosis strain H37Rv, (100.0% identity in 438 aa overlap). Probable pepR, protease/peptidase (EC 3.4.99.-), equivalent to O32965|YR82_MYCLE|ML0855|MLCB22.26c HYPOTHETICAL ZINC PROTEASE from Mycobacterium leprae (445 aa), FASTA scores: opt: 2346, E(): 4.3e-146, (84.3% identity in 421 aa overlap). Also highly similar to others e.g.  O86835|YA12_STRCO|SC9A10.02 from Streptomyces coelicolor (459 aa), FASTA scores: opt: 1394, E(): 1.1e-83, (51.9% identity in 416 aa overlap); Q04805|YMXG_BACSU|YMXG from Bacillus subtilis (409 aa), FASTA scores: opt: 1014, E(): 7.9e-59, (37.55% identity in 410 aa overlap); Q9KA85|BH2405 from Bacillus halodurans (413 aa), FASTA scores: opt: 967, E(): 9.6e-56, (38.6% identity in 417 aa overlap); etc. Contains PS00143 Insulinase family, zinc-binding region signature. BELONGS TO PEPTIDASE FAMILY M16, ALSO KNOWN AS THE INSULINASE FAMILY. COFACTOR: REQUIRES DIVALENT CATIONS FOR ACTIVITY. BINDS ZINC. PROBABLE ZINC PROTEASE PEPR	InterProMatches:IPR001431; involved in the regulation of aprE transcription,Molecular Function: metalloendopeptidase activity (GO:0004222), Biological Process: proteolysis and peptidolysis (GO:0006508) peptidase	Zn-dependent protease	Putative zinc protease	Zn-dependent peptidase	similar to BR0483, processing protease processing protease	Processing protease protein	Similar to sp|O05945|Y219_RICPR rc||mpp sp|Q04805|YMXG_BACSU sp|O32965|YR82_MYCLE; Ortholog to ERGA_CDS_07720 Hypothetical zinc protease	COG0612 PqqL predicted Zn-dependent peptidases similar to NP_220605.1 mitochondrial processing protease	COG0612 predicted Zn-dependent peptidase	metallo-peptidase, Clan ME, Family M16	Putative processing protease protein	zinc protease	go_component: mitochondrion [goid 0005739]; go_function: mitochondrial processing peptidase activity [goid 0004240]; go_process: proteolysis and peptidolysis [goid 0006508] mitochondrial processing peptidase, beta subunit, putative	Similar to sp|O05945|Y219_RICPR rc||mpp sp|Q04805|YMXG_BACSU sp|O32965|YR82_MYCLE; Ortholog to ERWE_CDS_07810 Hypothetical zinc protease	mitochondrial processing peptidase	similar to mitochondrial protease Mpp	peptidase M16	Insulinase-like:Peptidase M16, C-terminal	Insulinase-like peptidase, family M16:Peptidase M16 inactive	identified by similarity to SP:Q04805; match to protein family HMM PF00675; match to protein family HMM PF05193 peptidase, M16 family	Predicted Zn-dependent peptidases	contains both N- and C-terminal doamins of the M16 family peptidases peptidase, M16 family	
RICPR00210	Phosphoribosylaminoimidazole-succinocarboxamide synthase	Phosphoribosylaminoimidazole-succinocarboxamide synthase	Residues 4 to 240 of 240 are 100 pct identical to residues 1 to 237 of a 237 aa protein from Escherichia coli O157:H7 EDL933 ref: NP_289029.1 phosphoribosylaminoimidazole-succinocarboxamide synthetase = SAICAR synthetase	Phosphoribosylaminoimidazole-succinocarboxamide synthase	phosphoribosylaminoimidazole-succinocarboxamide synthase	Phosphoribosylaminoimidazole-succinocarboxamide synthase	Phosphoribosylaminoimidazole-succinocarboxamide synthase	Phosphoribosylaminoimidazole-succinocarboxamide synthase	Phosphoribosylaminoimidazole-succinocarboxamide synthase	identified by similarity to EGAD:24421; match to protein family HMM PF01259; match to protein family HMM TIGR00081 phosphoribosylaminoimidazole-succinocarboxamide synthase	Phosphoribosylaminoimidazole-succinocarboxamide synthase	phosphoribosyl aminoidazole succinocarboxamide synthetase	identified by similarity to SP:P12046; match to protein family HMM PF01259; match to protein family HMM TIGR00081 phosphoribosylaminoimidazole-succinocarboxamide synthase	phosphoribosylaminoimidazole-succinocarboxamide synthase (SAICAR synthetase)	Phosphoribosylaminoimidazole-succinocarboxamide synthase	Phosphoribosylaminoimidazole-succinocarboxamide synthase	identified by match to protein family HMM PF01259; match to protein family HMM TIGR00081 phosphoribosylaminoimidazole-succinocarboxamide synthase	Phosphoribosylaminoimidazole-succinocarboxamide synthase	InterProMatches:IPR001636; Molecular Function: phosphoribosylaminoimidazolesuccinocarboxamide synthase activity (GO:0004639), Biological Process: purine nucleotide biosynthesis (GO:0006164) phosphoribosylaminoimidazole succinocarboxamide synthetase	phosphoribosylaminoimidazole-succinocarboxamide synthase	PurC phosphoribosylaminoimidazole- succinocarboxamidesynthase	Phosphoribosylaminoimidazole-succinocarboxamide synthase	Phosphoribosylaminoimidazole-succinocarboxamide synthase	IPR001636: SAICAR synthetase phosphoribosylaminoimidazole-succinocarboxamide synthetase (SAICAR synthetase)	Phosphoribosylaminoimidazolesuccinocarboxamide (SAICAR) synthase	similar to Salmonella typhi CT18 phosphoribosylaminoimidazole-succinocarboxamide synthase phosphoribosylaminoimidazole-succinocarboxamide synthase	Phosphoribosylaminoimidazole-succinocarboxamide synthase	similar to BR0842, phosphoribosylaminoimidazole-succinocarboxamide synthase PurC, phosphoribosylaminoimidazole-succinocarboxamide synthase	Phosphoribosylaminoimidazole-succinocarboxamide synthase	
RICPR00211	Threonyl-tRNA synthetase	Threonyl-tRNA synthetase	Residues 1 to 642 of 642 are 100 pct identical to residues 1 to 642 of a 642 aa protein from Escherichia coli K12 ref: NP_416234.1 threonine tRNA synthetase	Threonyl-tRNA synthetase	Threonyl-tRNA synthetase	Threonyl-tRNA synthetase	Threonyl-tRNA synthetase	Threonyl-tRNA synthetase	ThrS	Threonyl-tRNA synthetase	Threonyl-tRNA synthetase	Threonyl tRNA synthetase	conserved gene threonyl tRNA synthase	Threonyl tRNA synthetase	threonyl-tRNA synthetase	identified by similarity to SP:P00955; match to protein family HMM PF00587; match to protein family HMM PF02824; match to protein family HMM PF03129; match to protein family HMM TIGR00418 threonyl-tRNA synthetase	Threonyl-tRNA synthetase	Threonyl-tRNA synthetase	Threonine-tRNA ligase	Threonyl-tRNA synthetase	identified by similarity to SP:P18256; match to protein family HMM PF00587; match to protein family HMM PF03129; match to protein family HMM TIGR00418 threonyl-tRNA synthetase	Threonyl-tRNA synthetase	Threonyl-tRNA synthetase	Threonyl-tRNA synthetase	Mb2646c, thrS, len: 692 aa. Equivalent to Rv2614c, len: 692 aa, from Mycobacterium tuberculosis strain H37Rv, (100.0% identity in 692 aa overlap). Probable thrS, threonyl-tRNA synthetase (Threonine--tRNA ligase) (EC 6.1.1.3), equivalent to O07151|SYT_MYCLE|THRS|ML0456|MLCL581.18c THREONYL-TRNA SYNTHETASE from Mycobacterium leprae (702 aa), FASTA scores: opt: 3988, E(): 0, (84.05% identity in 702 aa overlap). Also highly similar to others e.g. Q9L278|THRS from Streptomyces coelicolor (658 aa), FASTA scores: opt: 1982, E(): 5.1e-114, (65.1% identity in 659 aa overlap); P56881|SYT_THETH|THRS from Thermus aquaticus (subsp.  thermophilus) (659 aa), FASTA scores: opt: 1551, E(): 1.5e-87, (46.5% identity in 650 aa overlap); P00955|SYT_ECOLI from Escherichia coli (642 aa), FASTA scores: opt: 946, E(): 0, (40.7% identity in 612 aa overl ap); etc. Contains PS00339 Aminoacyl-transfer RNA synthetases class-II signature 2. BELONGS TO CLASS-II AMINOACYL-TRNA SYNTHETASE FAMILY. COFACTOR: BINDS 1 ZINC ION (BY SIMILARITY). PROBABLE THREONYL-TRNA SYNTHETASE THRS (THREONINE-TRNA SYNTHETASE)(ThrRS) (THREONINE-TRNA LIGASE)	threonyl-tRNA synthetase	identified by sequence similarity; putative; ORF located using Blastx/Glimmer/Genemark threonyl-tRNA synthetase	IPR002320: Threonyl-tRNA synthetase, class IIa; IPR006195: Aminoacyl-transfer RNA synthetase, class II threonine tRNA synthetase	Threonyl-tRNA synthetase	
RICPR00212	Uncharacterized protein RP222	unknown	Putative uncharacterized protein	Putative uncharacterized protein	Putative uncharacterized protein	hypothetical protein	Putative uncharacterized protein	Putative uncharacterized protein	
RICPR00213	Putative uncharacterized protein RP223	unknown	
RICPR00214	OUTER MEMBRANE PROTEIN TOLC	Outer membrane protein	Outer membrane protein	Similar to rp||tolC rc||tolC; Ortholog to ERGA_CDS_08150 Outer membrane protein tolC precursor	outer membrane protein TolC	Similar to Pseudomonas aeruginosa probable outer membrane lipoprotein precursor pa2525 or opmB SWALL:BAC24096 (EMBL:AE004680) (498 aa) fasta scores: E(): 3.5e-12, 25.22% id in 448 aa, and to Bacteroides thetaiotaomicron outer membrane efflux protein BT1212 SWALL:AAO76319 (EMBL:AE016931) (463 aa) fasta scores: E(): 3.1e-130, 80.08% id in 467 aa, and to Bacteroides thetaiotaomicron putative outer membrane efflux protein BT2498 SWALL:AAO77605 (EMBL:AE016936) (445 aa) fasta scores: E(): 1.1e-33, 31.8% id in 437 aa putative outer membrane lipoprotein precursor	Outer membrane efflux protein, putative	Putative outer membrane efflux protein	Outer membrane protein TolC	Similar to rp||tolC rc||tolC; Ortholog to ERWE_CDS_08250 Outer membrane protein tolC precursor	Outer membrane efflux protein	Type I secretion outer membrane protein, TolC	Type I secretion outer membrane protein, TolC family	Outer membrane efflux protein	COG1538: Outer membrane protein (TolC). Outer membrane efflux protein	Type I secretion outer membrane protein, TolC	Outer membrane efflux protein	outer membrane efflux protein identified by match to protein family HMM PF02321	Outer membrane efflux protein	Type I secretion outer membrane protein, TolC	Type I secretion outer membrane protein TolC	outer membrane efflux protein identified by match to protein family HMM PF02321	Type I secretion outer membrane protein, TolC	Type I secretion outer membrane protein	Outer membrane efflux protein	Type I secretion outer membrane protein, TolC	outer membrane protein TolC, putative COG1538 Outer membrane protein	TolC family protein outer membrane protein	type I secretion outer membrane protein, TolC family TIGRFAM: type I secretion outer membrane protein, TolC family PFAM: outer membrane efflux protein KEGG: rsp:RSP_0251 outer membrane efflux protein	
RICPR00215	Uncharacterized protein RP225	unknown	Putative uncharacterized protein	Putative uncharacterized protein	Putative uncharacterized protein	Putative uncharacterized protein	Putative uncharacterized protein	hypothetical protein	Putative uncharacterized protein	Putative uncharacterized protein	Putative uncharacterized protein	
RICPR00216	Putative uncharacterized protein RP226	Ankyrin repeat	Putative uncharacterized protein	Ankyrin repeat	Ankyrin repeat	Ankyrin repeat	hypothetical protein	Threonyl-tRNA synthetase	Putative uncharacterized protein	
RICPR00217	DNA topoisomerase 4 subunit B	Residues 1 to 606 of 606 are 99 pct identical to residues 25 to 630 of a 630 aa protein from Escherichia coli K12 ref: NP_417502.1 DNA topoisomerase IV subunit B	Topoisomerase IV subunit B	Probable dna topoisomerase iv (Subunit b) protein	Topoisomerase IV subunit B	Topoisomerase IV subunit B	conserved gene DNA topoisomerase IV subunit B	Topoisomerase IV subunit B	identified by match to protein family HMM PF00204; match to protein family HMM PF00986; match to protein family HMM PF02518; match to protein family HMM TIGR01055 DNA topoisomerase IV, B subunit	Topoisomerase IV subunit B	Topoisomerase IV subunit B	DNA topoisomerase IV, B subunit	identified by sequence similarity; putative; ORF located using Blastx/Glimmer/Genemark topoisomerase IV subunit B	IPR000411: Topoisomerase IV, subunit B; IPR000565: DNA gyrase, subunit B; IPR001241: DNA topoisomerase II;IPR002288: DNA gyrase, subunit B, C-terminal;IPR003594: ATP-binding region, ATPase-like;IPR005737: Gram negative topoisomerase IV, subunit B DNA topoisomerase IV, subunit B	similar to Salmonella typhi CT18 topoisomerase IV subunit B topoisomerase IV subunit B	similar to BRA0591, DNA topoisomerase IV, B subunit ParE, DNA topoisomerase IV, B subunit	Topoisomerase IV subunit B	DNA gyrase subunit B	Topoisomerase IV subunit B	Topoisomerase IV subunit B	Evidence 2a : Function of homologous gene experimentally demonstrated in an other organism; Product type e : enzyme topoisomerase IV subunit B	DNA topoisomerase IV, B subunit	DNA gyrase/topo II; COG0187 topoisomerase B subunit	topoisomerase IV subunit B	Similar to: HI1528, PARE_HAEIN topoisomerase IV subunit B	DNA gyrase (topoisomerase II) B subunit GyrB protein	DNA topoisomerase IV, B subunit	Similar to Q87SJ3 (Q87SJ3) Topoisomerase IV,subunit B from Vibrio haemolyticus (626 aa). FASTA: opt: 2448 Z-score: 2700.3 E(): 1.6e-142 Smith-Waterman score: 2448; 56.709 identity in 626 aa overlap Topoisomerase IV, subunit B	DNA topoisomerase IV subunit B	
RICPR00218	TAIL-SPECIFIC PROTEASE	Carboxy-terminal processing protease ctpA	Carboxy-terminal processing protease	Carboxy-terminal processing protease	similar to carboxy-terminal protease family protein hypothetical protein	conserved gene carboxy-terminal protease	similar to carboxy-terminal protease family protein hypothetical protein	Carboxy-terminal processing proteinase	identified by match to protein family HMM PF00595; match to protein family HMM PF03572; match to protein family HMM TIGR00225 carboxyl-terminal protease	Carboxy-terminal processing protease	Carboxyl-terminal protease	Carboxy-terminal processing protease	Periplasmic protease	identified by similarity to SP:Q44879; match to protein family HMM PF00595; match to protein family HMM PF03572; match to protein family HMM TIGR00225 carboxyl-terminal protease	C-terminal processing peptidase protein	InterProMatches:IPR004447; Biological Process: proteolysis and peptidolysis (GO:0006508), Molecular Function: serine-type peptidase activity (GO:0008236) carboxy-terminal processing protease	carboxyl-terminal processing protease	identified by sequence similarity; putative; ORF located using Blastx/Glimmer/Genemark carboxyl-terminal protease	Protease	similar to BR1837, carboxyl-terminal protease carboxyl-terminal protease	Carboxyl-terminal protease	Carboxy-terminal processing protease ctpA	CARBOXYL-TERMINAL PROTEASE	Putative carboxy-terminal processing protease	identified by match to protein family HMM PF00595; match to protein family HMM PF01471; match to protein family HMM PF03572; match to protein family HMM TIGR00225 carboxypeptidase family protein	Evidence 3 : Function proposed based on presence of conserved amino acid motif, structural feature or limited homolgy; Product type pe : putative enzyme putative periplasmic carboxyl-terminal protease	Carboxyl-terminal protease	COG0793 periplasmic protease	Similar to Bartonella bacilliformis carboxy-terminal processing protease precursor CtpA SWALL:CTPA_BARBA (SWALL:Q44879) (434 aa) fasta scores: E(): 1.7e-33, 36.33% id in 355 aa, and to Bacteroides thetaiotaomicron carboxy-terminal processing protease precursor BT3035 SWALL:Q8A3B9 (EMBL:AE016938) (529 aa) fasta scores: E(): 9.8e-109, 80.14% id in 544 aa, and to Porphyromonas gingivalis W83 carboxyl-terminal protease PG0235 SWALL:AAQ65464 (EMBL:AE017172) (507 aa) fasta scores: E(): 1e-58, 48.84% id in 518 aa putative carboxy-terminal processing protease precursor	
RICPR00219	Sensor protein	Sensor protein	identified by similarity to SP:P23222; match to protein family HMM PF00989; match to protein family HMM PF02518 sensory box sensor histidine kinase	Histidine kinase sensor protein	Sensor protein	Periplasmic Sensor Signal Transduction Histidine Kinase	periplasmic sensor signal transduction histidine kinase	Histidine kinase sensor protein	sensor histidine kinase identified by match to protein family HMM PF00512; match to protein family HMM PF02518	two-component sensor histidine kinase	periplasmic sensor signal transduction histidine kinase	periplasmic sensor signal transduction histidine kinase	signal transduction histidine kinase identified by match to protein family HMM PF00512; match to protein family HMM PF00672; match to protein family HMM PF02518	multi-sensor signal transduction histidine kinase PFAM: ATP-binding region, ATPase domain protein domain protein; histidine kinase A domain protein domain protein; CHASE3 domain protein KEGG: rpc:RPC_2870 multi-sensor signal transduction histidine kinase	Two-component system sensor histidine kinase	two-component sensor histidine kinase	Sensor protein	Putative two-component system sensor histidine kinase	periplasmic sensor signal transduction histidine kinase	Histidine kinase sensor protein	Histidine kinase sensor protein	Histidine kinase sensor protein	Histidine kinase sensor protein	Integral membrane sensor signal transduction histidine kinase precursor	sensory transduction protein kinase	Integral membrane sensor signal transduction histidine kinase precursor	Histidine kinase sensor protein	Sensor protein	Integral membrane sensor signal transduction histidine kinase	
RICPR00220	Putative uncharacterized protein RP230	Probable transmembrane protein	Putative uncharacterized protein	Predicted lipoprotein	Evidence 4 : Homolgs of previously reported genes of unknown function conserved hypothetical protein; putative signal peptide	Uncharacterized conserved protein, contains TPR repeats	hypothetical protein	identified by similarity to OMNI:VC1834; match to protein family HMM PF00515; match to protein family HMM PF07719 TPR domain protein	contains a protein prenylyltransferase domain; ortholog to Escherichia coli bnum: b0742 putative periplasmic protein	TPR repeat	conserved hypothetical protein	unknown	TPR repeat protein	Putative uncharacterized protein	TPR repeat protein	conserved hypothetical protein containg TPR repeat	Tetratricopeptide TPR_2	unknown	uncharacterized protein conserved in bacteria COG1729	Hypothetical protein precursor	uncharacterized protein conserved in bacteria	TPR repeat	tol system periplasmic component	Tetratricopeptide TPR_2 repeat protein precursor	conserved hypothetical secreted protein Conserved hypothetical secreted protein. Homology to RS05116 of R.solanacearum of 38% (trembl|Q8Y1F3(SRS)) No domains predicted. No TMHs Has signal peptide. Conserved hypothetical protein	Hypothetical protein	hypothetical membrane associated protein	Tetratricopeptide TPR_2 repeat protein PFAM: TPR repeat-containing protein; Tetratricopeptide TPR_2 repeat protein SMART: Tetratricopeptide domain protein KEGG: vpa:VP1062 hypothetical protein	Putative TRANSMEMBRANE PROTEIN	
RICPR00221	Uncharacterized protein RP231	unknown	Putative uncharacterized protein	Putative uncharacterized protein	Putative uncharacterized protein	Putative uncharacterized protein	Putative uncharacterized protein	hypothetical protein	Putative uncharacterized protein	Putative uncharacterized protein	Putative uncharacterized protein	
RICPR00222	Uncharacterized protein RP232	Putative uncharacterized protein	conserved hypothetical protein similar to ZP_00210842.1 hypothetical protein	Putative lipoprotein	conserved hypothetical protein	Putative uncharacterized protein	identified by match to protein family HMM PF01011 PQQ enzyme repeat domain protein	identified by match to protein family HMM PF01011 PQQ enzyme repeat protein	identified by match to protein family HMM PF01011 PQQ enzyme repeat domain protein	quinoprotein	WD40-like repeat	Citation: PMID: 9670773, PMID: 11389935 COG 1520 Description: FOG: WD40-like repeat. CD:cd00216.1 PQQ_DH Dehydrogenases with pyrrolo-quinoline quinone (PQQ) as cofactor, like ethanol, methanol, and membrane bound glucose dehydrogenases. The alignment model contains an 8-bladed beta-propeller. putative quinoprotein	Pyrrolo-quinoline quinone	Pyrrolo-quinoline quinone	Pyrrolo-quinoline quinone	Pyrrolo-quinoline quinone	WD40-like repeat	Pyrrolo-quinoline quinone SMART: Pyrrolo-quinoline quinone: (0.057) KEGG: sil:SPO2329 PQQ enzyme repeat family protein, ev=1e-149, 61% identity	Pyrrolo-quinoline quinone precursor	Pyrrolo-quinoline quinone precursor	Hypothetical protein	PQQ enzyme repeat family protein	PQQ enzyme repeat domain protein	Pyrrolo-quinoline quinone precursor	PQQ enzyme repeat domain protein	hypothetical protein COG1520 FOG: WD40-like repeat	WD40-like repeat	PQQ enzyme repeat domain protein	Pyrrolo-quinoline quinone PFAM: Pyrrolo-quinoline quinone KEGG: pae:PA3800 hypothetical protein	
RICPR00223	50S ribosomal protein L13	50S ribosomal protein l13	50S ribosomal protein L13	Residues 26 to 167 of 167 are 100 pct identical to residues 1 to 142 of a 142 aa protein from Escherichia coli O157:H7 EDL933 ref: NP_289799.1 50S ribosomal subunit protein L13	50S ribosomal protein L13	50S ribosomal protein L13	50S ribosomal protein L13	50S ribosomal protein L13	50S ribosomal protein L13	50S ribosomal protein L13	50s ribosomal protein L13	50S ribosomal protein L13	50S ribosomal protein L13	50S ribosomal subunit protein L13	conserved gene 50S ribosomal protein L13	50S ribosomal subunit protein L13	50S ribosomal protein L13	identified by similarity to EGAD:9427; match to protein family HMM PF00572; match to protein family HMM TIGR01066 ribosomal protein L13	50S ribosomal protein L13	LSU ribosomal protein L13P	50S ribosomal protein L13	identified by similarity to SP:P02410; match to protein family HMM PF00572; match to protein family HMM TIGR01066 ribosomal protein L13	50S ribosomal protein L13	50S ribosomal protein L13	50S ribosomal protein L13	50S ribosomal protein L13	50S RIBOSOMAL PROTEIN L13	50S ribosomal protein L13	identified by similarity to SP:P02410; match to protein family HMM PF00572; match to protein family HMM TIGR01066 ribosomal protein L13	
RICPR00224	30S ribosomal protein S9	30S ribosomal protein s9	30S ribosomal protein S9	Residues 1 to 131 of 131 are 99 pct identical to residues 1 to 131 of a 131 aa protein from Escherichia coli K12 gi: 1789625 30S ribosomal subunit protein S9	30S ribosomal protein S9	30S ribosomal protein S9	30S ribosomal protein S9	30S ribosomal protein S9	30S ribosomal protein S9	30S ribosomal protein S9	30s ribosomal protein S9	30S ribosomal protein S9	30S ribosomal protein S9	30S ribosomal subunit protein S9	conserved gene 30S ribosomal protein S9	30S ribosomal subunit protein S9	30S ribosomal protein S9	identified by match to protein family HMM PF00380 ribosomal protein S9	30S ribosomal protein S9	SSU ribosomal protein S9P	30S ribosomal protein S9	identified by similarity to SP:P02363; match to protein family HMM PF00380 ribosomal protein S9	30S ribosomal protein S9	30S ribosomal protein S9	30S ribosomal protein S9	30S ribosomal protein S9	30S RIBOSOMAL PROTEIN S9	30S ribosomal protein S9	identified by similarity to SP:P02363; match to protein family HMM PF00380 ribosomal protein S9	
RICPR00225	RNA pyrophosphohydrolase	(Di)nucleoside polyphosphate hydrolase	Residues 1 to 176 of 176 are 99 pct identical to residues 1 to 176 of a 176 aa protein from Escherichia coli O157:H7 EDL933 ref: NP_289382.1 putative invasion protein	RNA pyrophosphohydrolase	RNA pyrophosphohydrolase	RNA pyrophosphohydrolase	RNA pyrophosphohydrolase	Similar to probable (di)nucleoside polyphosphate hydrolase NudH hypothetical protein	conserved gene (di)nucleoside polyphosphate hydrolase	Similar to probable (di)nucleoside polyphosphate hydrolase NudH hypothetical protein	identified by match to protein family HMM PF00293 hydrolase, NUDIX family, NudH subfamily	RNA pyrophosphohydrolase	RNA pyrophosphohydrolase	identified by similarity to SP:Q46930; match to protein family HMM PF00293 (di)nucleoside polyphosphate hydrolase	Nucleoside polyphosphate hydrolase protein	RNA pyrophosphohydrolase	identified by sequence similarity; putative; ORF located using Blastx/Glimmer/Genemark probable (di)nucleoside polyphosphate hydrolase	Diadenosine 5',5'''-P1,P4-tetraphosphate hydrolase	IPR000086: NUDIX hydrolase putative invasion protein; NTP pyrophosphohydrolase	MutT/Nudix family pyrophosphatase	similar to Salmonella typhi CT18 conserved hypothetical protein conserved hypothetical protein	Putative uncharacterized protein	similar to BR1836, invasion protein A IalA, invasion protein A	RNA pyrophosphohydrolase	RNA pyrophosphohydrolase	Probable (di)nucleoside polyphosphate hydrolase	RNA pyrophosphohydrolase	MutT-like protein	
RICPR00226	Putative uncharacterized protein RP237	PleD-like response regulator containing 2 CheY-like receiver domains and a GGDEF domain	Similar to rp||RP237; Ortholog to ERGA_CDS_03230 Putative regulatory component of sensory transduction system	conserved family - putative response regulator containing a CheY-like receiver domain and a GGDEF domain hypothetical protein	two component response regulator	Similar to rp||RP237; Ortholog to ERWE_CDS_03280 Putative regulatory component of sensory transduction system	Regulatory components of sensory transduction system	two component diguanylate cyclase	GGDEF	two component diguanylate cyclase	Two component signal transduction response regulator	diguanylate cyclase	response regulator/GGDEF domain protein identified by match to protein family HMM PF00072; match to protein family HMM PF00990; match to protein family HMM TIGR00254	putative signaling/response regulator protein	diguanylate cyclase (GGDEF domain)	Regulatory components of sensory transduction system	Response regulator containing a CheY-like receiver domain and a GGDEF domain COG3706	diguanylate cyclase TIGRFAM: GGDEF domain: (1.1e-44) PFAM: GGDEF: (3.4e-58) response regulator receiver: (6.8e-11) KEGG: sil:SPO2753 diguanylate cyclase, putative/response regulator, ev=1e-115, 50% identity	diguanylate cyclase (GGDEF domain)	response regulator/GGDEF domain protein identified by match to protein family HMM PF00072; match to protein family HMM PF00990; match to protein family HMM TIGR00254	diguanylate cyclase	Diguanylate cyclase	Diguanylate cyclase	Response regulator receiver protein	response regulator receiver domain protein (CheY-like)	putative response regulator/diguanylate cyclase identified by match to protein family HMM PF00072; match to protein family HMM PF00990; match to protein family HMM TIGR00254	GGDEF domain	Response regulator containing a CheY-like receiver domain and a GGDEF domain	response regulator receiver modulated diguanylate cyclase TIGRFAM: diguanylate cyclase PFAM: GGDEF domain containing protein; response regulator receiver KEGG: jan:Jann_3131 diguanylate cyclase	
RICPR00227	Elongation factor P	Elongation factor p	Elongation factor P	Residues 1 to 271 of 271 are 99 pct identical to residues 5 to 275 of a 275 aa protein from Escherichia coli K12 ref: NP_416676.1 putative elongation factor	Elongation factor P-like protein	Elongation factor P	Elongation factor P	Elongation factor P	Elongation factor P	translation elongation factor	Elongation factor P	Similar to elongation factor P hypothetical protein	conserved gene translation elongation factor P (EF-P)	Similar to elongation factor P hypothetical protein	Elongation factor P	identified by match to protein family HMM PF01132; match to protein family HMM TIGR00038 translation elongation factor P	Elongation factor P	EF-P Translation Elongation Factor P	elongation factor P	identified by match to protein family HMM PF01132; match to protein family HMM TIGR00038 translation elongation factor P	Elongation factor P	translation elongation factor EF-P	Elongation factor P	Elongation factor P	Elongation factor P	identified by match to protein family HMM PF01132; match to protein family HMM TIGR00038 translation elongation factor P	Elongation factor P	Elongation factor P	Mb2563c, efp, len: 187 aa. Equivalent to Rv2534c, len: 187 aa, from Mycobacterium tuberculosis strain H37Rv, (100.0% identity in 187 aa overlap). Probable efp, elongation factor P, equivalent to Q9CCS0|EFP|ML0522 ELONGATION FACTOR P from Mycobacterium leprae (187 aa), FASTA scores: opt: 1158, E(): 2.1e-67, (94.1% identity in 186 aa overlap). Also highly similar to many e.g.  Q45288|EFP_CORGL from Corynebacterium glutamicum (Brevibacterium flavum) (187 aa), FASTA scores: opt: 843, E(): 3.4e-47, (69.5% identity in 187 aa overlap); Q9KXQ9|EFP from Streptomyces coelicolor (188 aa), FASTA scores: opt: 833, E(): 1.5e-46, (67.0% identity in 188 aa overlap); P49778|EFP_BACSU from Bacillus subtilis (185 aa), FASTA scores: opt: 607, E(): 4.6e-32, (47.8% identity in 182 aa overlap); P33398|EFP_ECOLI|B4147 from Escherichia coli strain K12 (187 aa), FASTA scores: opt: 503, E(): 1.8e-27, (42.3% identity in 182 aa overlap); etc. BELONGS TO THE ELONGATION FACTOR P FAMILY. PROBABLE ELONGATION FACTOR P EFP	
RICPR00228	EXTRAGENIC SUPPRESSOR PROTEIN SUHB	Residues 1 to 266 of 267 are 99 pct identical to residues 1 to 266 of a 267 aa protein from Escherichia coli O157:H7 ref: NP_311426.1 extragenic suppressor protein SuhB	Probable inositol monophosphatase	similar to inositol-1-monophosphatase hypothetical protein	conserved gene inositol-1-monophosphatase	similar to inositol-1-monophosphatase hypothetical protein	identified by similarity to SP:P22783; match to protein family HMM PF00459 inositol-1-monophosphatase, putative	Myo-inositol-1(Or 4)-monophosphatase protein	Probable fructose-1,6-bisphosphatase, inositol monophosphatase family	Extragenic suppressor protein suhb	Similar to sp|Q9A3D5|SUHB_CAUCR sp|Q92M71|SUHB_RHIME sp|Q98F59|SUHB_RHILO rc||suhB rp||suhB; Ortholog to ERGA_CDS_03200 Inositol-1-monophosphatase	COG0483 SuhB Archaeal fructose-1,6-bisphosphatase and related enzymes of similar to NP_104922.1 extragenic suppressor protein	inositol monophosphatase; COG0483 fructose-1,6-bisphosphatase	Inositol-1-monophosphatase	extragenic suppressor protein suhB	Similar to sp|Q9A3D5|SUHB_CAUCR sp|Q92M71|SUHB_RHIME sp|Q98F59|SUHB_RHILO rc||suhB rp||suhB; Ortholog to ERWE_CDS_03250 Inositol-1-monophosphatase	ortholog to Escherichia coli bnum: b2533; MultiFun: Information transfer 2.2.2; Regulation 3.1.3.2 putative myo-inositol-1(or 4)-monophosphatase	Inositol-1(or 4)-monophosphatase	Inositol monophosphatase	Extragenic suppressor protein SuhB	Best Blastp Hit: pir||F81092 extragenic suppressor protein SuhB NMB1347 [imported] - Neisseria meningitidis (group B strain MD58) >gi|7226591|gb|AAF41721.1| (AE002483) extragenic suppressor protein SuhB [Neisseria meningitidis MC58] COG0483 Inositol phosphatase family proteins putative extragenic suppressor protein	inositol monophosphatase	enhances synthesis of sigma32 in mutant; extragenic suppressor, may modulate RNAse III lethal action; Code: G; COG: COG0483 SuhB	inositol monophosphatase family protei	MYO-INOSITOL 1-PHOSPHATE + H(2)O = MYO- INOSITOL + PHOSPHATE. Cofactor: magnesium (predicted) Inositol monophosphatase family protein	enhances synthesis of sigma32 in mutant; extragenic suppressor, may modulate RNAse III lethal action; Code: G; COG: COG0483 SuhB	Inositol-1(Or 4)-monophosphatase	Inositol-1(or 4)-monophosphatase	
RICPR00229	Uncharacterized protein RP240	Similar to sp|Q92IU6|Y324_RICCN sp|Q9ZDT5|Y240_RICPR; Ortholog to ERGA_CDS_03310 Conserved hypothetical protein	conserved hypothetical protein similar to ZP_00210650.1 hypothetical protein	Similar to sp|Q92IU6|Y324_RICCN sp|Q9ZDT5|Y240_RICPR; Ortholog to ERWE_CDS_03350 Conserved hypothetical protein	unknown	conserved hypothetical protein	conserved hypothetical protein identified by similarity to GB:AAS14408.1	unknown	conserved hypothetical protein identified by similarity to GB:AAS14408.1	conserved hypothetical protein identified by similarity to GB:AAS14408.1	Putative uncharacterized protein	Putative uncharacterized protein	Putative uncharacterized protein	Putative uncharacterized protein	Putative uncharacterized protein	hypothetical protein	Elongation factor P	Putative uncharacterized protein	Putative uncharacterized protein	Putative uncharacterized protein	Putative uncharacterized protein	
RICPR00230	Phosphatidylserine decarboxylase proenzyme	Phosphatidylserine decarboxylase proenzyme	Phosphatidylserine decarboxylase proenzyme	identified by match to protein family HMM PF02666; match to protein family HMM TIGR00164 phosphatidylserine decarboxylase	Phosphatidylserine decarboxylase proenzyme	Phosphatidylserine decarboxylase proenzyme protein	Phosphatidylserine decarboxylase proenzyme	Mb0445c, psd, len: 231 aa. Equivalent to Rv0437c, len: 231 aa (start uncertain), from Mycobacterium tuberculosis strain H37Rv, (100.0% identity in 231 aa overlap). Possible psd, phosphatidylserine decarboxylase (EC 4.1.1.65), equivalent to CAC29819.1|AL583918 conserved hypothetical protein from Mycobacterium leprae (243 aa); and highly similar to MLCB1450.11|T44729|4154044|CAA22695.1|AL035159 hypothetical protein from Mycobacterium leprae (202 aa), FASTA score: (74.6% identity in 197 aa overlap). Also similar to other phosphatidylserine decarboxylases e.g.  NP_108058.1|14027249|BAB54203.1|AP003012 phosphatidylserine decarboxylase from Mesorhizobium loti (232 aa); AAK86872|g15156090|AGR_C_1963 phosphatidylserine decarboxylase from Agrobacterium tumefaciens (244 aa); AAG12422.1|AY005137|Psd phosphatidylserine decarboxylase from Chlorobium tepidum (216 aa); etc. POSSIBLE PHOSPHATIDYLSERINE DECARBOXYLASE PSD (PS DECARBOXYLASE)	Phosphatidylserine decarboxylase	similar to BR0443, phosphatidylserine decarboxylase-related protein phosphatidylserine decarboxylase-related protein	Phosphatidylserine decarboxylase proenzyme	Putative membrane protein	Similar to rc||psd rp||RP241; Ortholog to ERGA_CDS_03170 Phosphatidylserine decarboxylase	COG0688 Psd phosphatidylserine decarboxylase similar to NP_359962.1; go_process: 0008654 phosphatidylserine decarboxylase proenzyme	COG0688 phosphatidylserine decarboxylase	Similar to Rhizobium meliloti phosphatidylserine decarboxylase proenzyme Psd or r01121 or SMC00551 SWALL:Q9FDI9 (EMBL:AF247564) (232 aa) fasta scores: E(): 1.2e-19, 35.74% id in 221 aa, and to Bacteroides thetaiotaomicron phosphatidylserine decarboxylase proenzyme Psd or BT2231 SWALL:AAO77338 (EMBL:AE016935) (228 aa) fasta scores: E(): 4.3e-82, 88.15% id in 228 aa, and to Brucella suis phosphatidylserine decarboxylase proenzyme Psd or Br0443 SWALL:Q8G285 (EMBL:AE014354) (232 aa) fasta scores: E(): 1.1e-23, 39.72% id in 219 aa putative phosphatidylserine decarboxylase proenzyme	Phosphatidylserine decarboxylase proenzyme	Phosphatidylserine decarboxylase	phosphatidylserine decarboxylase	Phosphatidylserine decarboxylase	Similar to rc||psd rp||RP241; Ortholog to ERWE_CDS_03220 Phosphatidylserine decarboxylase	Phosphatidylserine decarboxylase-related protein	Phosphatidylserine decarboxylase-related protein	Phosphatidylserine decarboxylase	Best Blastp Hit: gb|AAA84884.1| (U34760) unknown [Neisseria gonorrhoeae] COG0688 Phosphatidylserine decarboxylase; Psd putative phosphatidylserine decarboxylase	Phosphatidylserine decarboxylase-related protein	phosphatidylserine decarboxylase (EC 4.1.1.65)	Phosphatidylserine decarboxylase-related protein	Phosphatidylserine decarboxylase-related:Phosphatidylserine decarboxylase-related protein	
RICPR00231	CDP-DIACYLGLYCEROL--SERINE O- PHOSPHATIDYLTRANSFERASE	CDP-diacylglycerol-serine-O- phosphatidyltransferase	identified by match to protein family HMM PF01066; match to protein family HMM TIGR00473 CDP-diacylglycerol--serine O-phosphatidyltransferase	Phosphatidyltransferase	identified by similarity to SP:Q48269; match to protein family HMM PF01066; match to protein family HMM TIGR00473 CDP-diacylglycerol--serine O-phosphatidyltransferase	PssA	CDP-diacylglycerol--serine O- phosphatidyltransferase	CDP-diacylglycerol--serine O- phosphatidyltransferase	Mb0444c, pssA, len: 286 aa. Equivalent to Rv0436c, len: 286 aa, from Mycobacterium tuberculosis strain H37Rv, (99.7% identity in 286 aa overlap). Probable pssA, PS synthase (CDP-diacylglycerol--serine O-phosphatidyltransferase) (EC 2.7.8.8) (see citation below), integral membrane protein, equivalent to AL035159|MLCB1450_9|T44730 from Mycobacterium leprae (300 aa), FASTA scores: opt: 1506, E(): 0, (77.9% identity in 285 aa overlap). Also highly similar to others e.g.  NP_108059.1|14027250|BAB54204.1|AP003012 phosphatidylserine synthase from Mesorhizobium loti (248 aa); PSS_BACSU|P39823 cdp-diacylglycerol--serine o-phosphatidyltransferase from Bacillus subtilis (177 aa), FASTA scores: opt: 277, E(): 9.9e-12, (33.3% identity in 183 aa overlap); etc. Contains PS00379 CDP-alcohol phosphatidyltransferases signature. BELONGS TO THE CDP-ALCOHOL PHOSPHATIDYLTRANSFERASE CLASS-I FAMILY. PROBABLE CDP-DIACYLGLYCEROL--SERINE O-PHOSPHATIDYLTRANSFERASE PSSA (PS SYNTHASE) (PHOSPHATIDYLSERINE SYNTHASE)	Phosphatidylserine synthase	Similar to Fusobacterium nucleatum CDP-diacylglycerol--serine O-phosphatidyltransferase FN0991 SWALL:Q8REU8 (EMBL:AE010606) (261 aa) fasta scores: E(): 4.1e-13, 31.27% id in 259 aa, and to Bacteroides thetaiotaomicron CDPp-diacylglycerol--serine O-phosphatidyltransferase BT2232 SWALL:Q8A5K7 (EMBL:AE016935) (235 aa) fasta scores: E(): 5.8e-10, 28.01% id in 257 aa putative phospholipid biosynthesis-related membrane protein	similar to BR0444, CDP-diacylglycerol--serine O-phosphatidyltransferase PssA, CDP-diacylglycerol--serine O-phosphatidyltransferase	Phosphatidylserine synthase	Phosphatidylserine synthase	Similar to rc||pssA rp||pssA sp|Q9ZBM2|PSS_MYCLE sp|P96282|PSS_MYCTU; Ortholog to ERGA_CDS_03160 CDP-diacylglycerol--serine O-phosphatidyltransferase	Evidence 2a : Function of homologous gene experimentally demonstrated in an other organism; Product type e : enzyme phosphatidylserine synthase	COG1183 PssA phosphatidylserine synthase; go_process: 0008654 CDP-diacylglycerol--serine O-phosphatidyltransferase	COG1183 phosphatidylserine synthase	Similar to Rhizobium loti phosphatidylserine synthase MLR7822 SWALL:Q984V9 (EMBL:AP003012) (248 aa) fasta scores: E(): 1.5e-12, 34.17% id in 237 aa, and to Bacteroides thetaiotaomicron CDP-diacylglycerol--serine O-phosphatidyltransferase BT2232 SWALL:AAO77339 (EMBL:AE016935) (235 aa) fasta scores: E(): 2.6e-68, 72.57% id in 237 aa, and to Fusobacterium nucleatum CDP-diacylglycerol--serine O-phosphatidyltransferase FN0991 SWALL:Q8REU8 (EMBL:AE010606) (261 aa) fasta scores: E(): 4.2e-14, 31.33% id in 233 aa putative phosphatidylserine synthase	CDP-diacylglycerol--serine O- phosphatidyltransferase	Similar to Q8EBE8 CDP-diacylglycerol--serine O-phosphatidyltransferase from Shewanella oneidensis (269 aa). FASTA: opt: 456 Z-score: 550.1 E(): 9.5e-23 Smith-Waterman score: 564; 37.209 identity in 258 aa overlap. ORF ftt0835 CDP-alcohol phosphatidyltransferase	Phosphatidylserine synthase	phosphatidylserine synthase	Phosphatidyserine synthase	phosphatidylserine synthase	CDP-diacylglycerol--serine O-phosphatidyltransferase	Similar to rc||pssA rp||pssA sp|Q9ZBM2|PSS_MYCLE sp|P96282|PSS_MYCTU; Ortholog to ERWE_CDS_03210 CDP-diacylglycerol--serine O-phosphatidyltransferase	identified by match to protein family HMM PF01066; match to protein family HMM TIGR00473 CDP-diacylglycerol--serine O-phosphatidyltransferase	identified by match to protein family HMM PF01066; match to protein family HMM TIGR00473 CDP-diacylglycerol--serine O-phosphatidyltransferase	
RICPR00232	MULTIDRUG RESISTANCE PROTEIN A	probable RND efflux membrane fusion protein hypothetical protein	identified by sequence similarity; putative; ORF located using Blastx/Glimmer/Genemark multidrug resistance efflux pump	similar to BRA0472, HlyD family secretion protein HlyD family secretion protein	Multidrug resistance efflux pump	Evidence 3 : Function proposed based on presence of conserved amino acid motif, structural feature or limited homolgy; Product type pt : putative transporter putative multidrug resistance efflux pump	HlyD family secretion protein	multidrug resistance protein A	multidrug resistance efflux pump	Multidrug resistance protein A	Multidrug resistance efflux pump	identified by match to protein family HMM PF00529 HlyD family secretion protein	Multidrug resistance protein A	Gram-negative bacterial RTX secretion protein D:Secretion protein HlyD	Multidrug resistance protein A	Multidrug resistance efflux pump COG1566	Secretion protein HlyD	membrane fusion protein	HlyD family secretion protein identified by match to protein family HMM PF00529	Multidrug resistance protein A	multidrug resistance efflux pump identified by sequence similarity; putative; ORF located using Blastx/Glimmer/GeneHacker	secretion protein HlyD	Secretion protein HlyD	MFS multidrug efflux pump, membrane fusion protein, EmrA subfamily	Multidrug resistance protein A	putative HlyD family secretion protein Evidence 3 : Function proposed based on presence of conserved amino acid motif, structural feature or limited homology; Product type m : membrane component	secretion protein HlyD	Putative Multidrug resistance protein (HlyD family), emrA-like	Efflux transporter, RND family, MFP subunit precursor	
RICPR00233	Uncharacterized protein RP244	unknown	Putative uncharacterized protein	Putative uncharacterized protein	Putative uncharacterized protein	Putative uncharacterized protein	hypothetical protein	Putative uncharacterized protein	Putative uncharacterized protein	
RICPR00234	BOLA PROTEIN HOMOLOG	BolA protein	BolA-like protein	BolA protein	BolA-like protein	Activator of morphogenic pathway (BolA family), important in general stress response	BolA protein	BolA protein	Stress-induced morphogen BolA protein homolog	Code: T; COG: COG0271 possible regulator of murein genes	Code: T; COG: COG0271 possible regulator of murein genes	BolA-like protein	BolA-like protein	Code: T; COG: COG0271 possible regulator of murein genes	BolA protein	BolA protein	BolA transcriptional regulator	BolA protein	BolA protein identified by match to protein family HMM PF01722	BolA family protein PFAM: BolA family protein KEGG: rpc:RPC_0535 BolA-like protein	BolA family protein PFAM: BolA family protein KEGG: neu:NE0913 BolA-like protein	BolA protein	BolA protein	regulator of penicillin binding proteins and beta lactamase transcription	BolA-like putative stress-induced morphogen	putative cell division protein BolA KEGG: ppr:PBPRA0820 putative cell division protein BolA	Putative uncharacterized protein	Putative uncharacterized protein	BolA-like protein	
RICPR00235	Putative uncharacterized protein RP246	Probable signal transduction protein eal-ggdef domains	Putative uncharacterized protein	hypothetical protein	conserved hypothetical protein	identified by similarity to OMNI:NTL03PA01728; match to protein family HMM PF00563; match to protein family HMM PF00990; match to protein family HMM TIGR00254 GGDEF/EAL domain protein	DUF2 is a conserved domain of unknown function DUF2-containing protein	EAL domain protein identified by match to protein family HMM PF00563	Diguanylate cyclase/phosphodiesterase	Putative diguanylate phosphodiesterase (EAL domain) with Response Regulator Receiver modulation	EAL domain containing protein	FOG: EAL domain COG2200	putative signal transduction protein	putative diguanylate phosphodiesterase (EAL domain)	putative diguanylate cyclase identified by similarity to GB:AAC61683.1; match to protein family HMM PF00563; match to protein family HMM PF00990; match to protein family HMM TIGR00254	Diguanylate cyclase/phosphodiesterase	nitrogen fixation positive activator, putative identified by match to protein family HMM PF00563; match to protein family HMM PF00990; match to protein family HMM TIGR00229; match to protein family HMM TIGR00254	Signal transduction protein cytoplasmic protein	diguanylate cyclase/phosphodiesterase TIGRFAM: diguanylate cyclase PFAM: GGDEF domain containing protein; EAL domain protein KEGG: sma:SAV2747 phosphodiesterase	putative signaling protein	sensory box/GGDEF family protein	Signal transduction response regulator	Hypothetical signaling protein	Putative uncharacterized protein	EAL domain containing protein	EAL domain containing protein	Putative uncharacterized protein	sensory box/GGDEF family protein	Phosphatidylserine decarboxylase	
RICPR00236	UDP-N-acetylmuramate--L-alanine ligase	UDP-N-acetylmuramate--alanine ligase	UDP-N-acetylmuramate-alanine ligase	Residues 1 to 491 of 491 are 99 pct identical to residues 1 to 491 of a 491 aa protein from Escherichia coli O157:H7 EDL933 ref: NP_285787.1 UDP-N-acetyl-muramate:alanine ligase, L-alanine adding enzyme	UDP-N-acetylmuramate--L-alanine ligase	UDP-N-acetylmuramate--L-alanine ligase	UDP-N-acetylmuramate--L-alanine ligase	UDP-N-acetylmuramate--L-alanine ligase	UDP-N-acetylmuramate--L-alanine ligase	UDP-N-acetylmuramate--L-alanine ligase	UDP-N-acetylmuramate--L-alanine ligase	conserved gene UDP-N-acetylmuramate:L-alanine ligase MurC	UDP-N-acetylmuramate--L-alanine ligase	UDP-N-acetylmuramate--L-alanine ligase	identified by match to protein family HMM PF01225; match to protein family HMM PF02875; match to protein family HMM TIGR01082 UDP-N-acetylmuramate--alanine ligase	UDP-N-acetylmuramate-alanine ligase	identified by match to protein family HMM PF01225; match to protein family HMM PF02875; match to protein family HMM TIGR01082 UDP-N-acetylmuramate--alanine ligase	UDP-N-acetylmuramate--L-alanine ligase	UDP-N-acetylmuramate--L-alanine ligase	UDP-N-acetylmuramate--L-alanine ligase	UDP-N-acetylmuramate--L-alanine ligase	identified by similarity to SP:P17952; match to protein family HMM PF01225; match to protein family HMM PF02875; match to protein family HMM TIGR01082 UDP-N-acetylmuramate--alanine ligase	UDP-N-acetylmuramate--L-alanine ligase	UDP-N-acetylmuramate--alanine ligase protein	UDP-N-acetylmuramate--L-alanine ligase	Mb2176c, murC, len: 494 aa. Equivalent to Rv2152c, len: 494 aa, from Mycobacterium tuberculosis strain H37Rv, (100.0% identity in 494 aa overlap). Probable murC, UDP-N-acetylmuramate-alanine ligase (EC 6.3.2.8). FASTA best: MURC_ECOLI P17952 (491 aa) opt: 764, E(): 0; (36.9% identity in 474 aa overlap) UDP-N-acetylmuramate-alanine ligase MurC	InterProMatches:IPR005758; Cellular Component: cytoplasm (GO:0005737), Molecular Function: UDP-N-acetylmuramate-L-alanine ligase activity (GO:0008763), Biological Process: cell wall biosynthesis (sensu Bacteria) (GO:0009273) UDP-N-acetyl muramate-alanine ligase	UDP-N-acetylmuramate--L-alanine ligase	UDP-N-acetylmuramate--L-alanine ligase	
RICPR00237	UDP-N-acetylenolpyruvoylglucosamine reductase	UDP-N-acetylenolpyruvoylglucosamine reductase	UDP-N-acetylenolpyruvoylglucosamine reductase	Residues 1 to 342 of 342 are 99 pct identical to residues 1 to 342 of a 342 aa protein from Escherichia coli gb: AAA24185.1 UDP-N-acetylpyruvoylglucosamine reductase	UDP-N-acetylenolpyruvoylglucosamine reductase	UDP-N-acetylenolpyruvoylglucosamine reductase	UDP-N-acetylenolpyruvoylglucosamine reductase	UDP-N-acetylenolpyruvoylglucosamine reductase	UDP-N-acetylenolpyruvoylglucosamine reductase	UDP-N-acetylenolpyruvoylglucosamine reductase	conserved gene UDP-N-acetylenolpyruvoylglucosamine reductase	UDP-N-acetylenolpyruvoylglucosamine reductase	UDP-N-acetylenolpyruvoylglucosamine reductase	identified by match to protein family HMM PF01565; match to protein family HMM PF02215; match to protein family HMM PF02873 UDP-N-acetylenolpyruvoylglucosamine reductase	UDP-N-acetylenolpyruvoylglucosamine reductase	UDP-N-acetylenolpyruvoylglucosamine reductase	identified by similarity to SP:P18579; match to protein family HMM PF01565; match to protein family HMM PF02873; match to protein family HMM TIGR00179 UDP-N-acetylenolpyruvoylglucosamine reductase	UDP-N-acetylenolpyruvoylglucosamine reductase	UDP-N-acetylenolpyruvoylglucosamine reductase	UDP-N-acetylenolpyruvoylglucosamine reductase	UDP-N-acetylenolpyruvoylglucosamine reductase	UDP-N-acetylenolpyruvoylglucosamine reductase	identified by similarity to SP:Q9ZJJ4; match to protein family HMM PF02873 UDP-N-acetylenolpyruvoylglucosamine reductase	UDP-N-acetylenolpyruvoylglucosamine reductase protein	InterProMatches:IPR003170 UDP-N-acetylenolpyruvoylglucosamine reductase	UDP-N-acetylenolpyruvoylglucosamine reductase	MurB COG0812 UDP-N-acetylmuramate dehydrogenase udp-n-acetylenolpyruvoylglucosamine reductase	UDP-N-acetylenolpyruvoylglucosamine reductase	UDP-N-acetylenolpyruvoylglucosamine reductase	
RICPR00238	D-alanine--D-alanine ligase	D-alanine--D-alanine ligase	Residues 1 to 306 of 306 are 99 pct identical to residues 1 to 306 of a 306 aa protein from Escherichia coli K12 ref: NP_414634.1 D-alanine-D-alanine ligase B, affects cell division	D-alanine--D-alanine ligase	D-alanine--D-alanine ligase	identified by similarity to SP:P07862; match to protein family HMM PF01820; match to protein family HMM PF07478; match to protein family HMM TIGR01205 D-alanine--D-alanine ligase	D-alanine-D-alanine ligase protein	identified by sequence similarity; putative; ORF located using Blastx/Glimmer/Genemark D-alanine-D-alanine ligase B	IPR000291: D-alanine--D-alanine ligase/VANA/B/C D-alanine-D-alanine ligase B, affects cell division	D-alanine-D-alanine ligase	similar to Salmonella typhi CT18 D-alanine:D-alanine ligase B D-alanine:D-alanine ligase B	D-alanine--D-alanine ligase	similar to BR1428, D-alanine--D-alanine ligase B DdlB, D-alanine--D-alanine ligase B	D-alanine--D-alanine ligase	D-alanine--D-alanine ligase	D-alanine--D-alanine ligase	D-alanine--D-alanine ligase B	Evidence 2a : Function of homologous gene experimentally demonstrated in an other organism; Product type e : enzyme D-alanine-D-alanine ligase B	COG1181 DdlA D-alanine-D-alanine ligase and related ATP-grasp enzymes D-alanine--D-alanine ligase	D-alanine--D-alanine ligase	COG1181 D-alanyl-D-alanine ligase	D-alanylalanine synthetase; D-Ala-D-Ala ligase; Similar to: HI1140, DDL_HAEIN D-alanine--D-alanine ligase	Similar to Enterococcus faecalis VanE SWALL:Q93A46 (EMBL:AF430807) (352 aa) fasta scores: E(): 3.3e-28, 31.85% id in 339 aa, and to Bacteroides thetaiotaomicron D-Alanine--D-Alanine ligase BT3713 SWALL:AAO78818 (EMBL:AE016941) (324 aa) fasta scores: E(): 8.6e-113, 88.58% id in 324 aa, and to Neurospora crassa hypothetical protein B19a17.060 SWALL:CAD70534 (EMBL:BX284763) (346 aa) fasta scores: E(): 5.6e-42, 42.51% id in 334 aa putative D-Alanine-D-Alanine-Ligase	D-alanine--D-alanine ligase B	affects cell division D-alanine-D-alanine ligase B	Similar to Escherichia coli, and Escherichia coli O157:H7 D-alanine--D-alanine ligase A DdlA or b0381 or z0477 or ecs0431 SWALL:DDLA_ECOLI (SWALL:P23844) (364 aa) fasta scores: E(): 5.1e-32, 32.86% id in 353 aa D-alanine--D-alanine ligase A	D-alanine--D-alanine ligase B	D-alanine--D-alanine ligase (EC 6.3.2.4) (D-alanylalanine synthetase) (D-Ala-D-Ala ligase), gene: DDL OR DDLB OR NE0994	D-alanine--D-alanine ligase	
RICPR00239	Cell division protein ftsQ homolog	Cell division septal protein	similar to BR1427, cell division protein FtsQ, hypothetical hypothetical cell division protein FtsQ	Cell division protein ftsQ	Similar to sp|Q9ZDS5|FTSQ_RICPR; Ortholog to ERGA_CDS_06850 Cell division protein ftsQ homolog	COG1589 FtsQ cell division septal protein cell division protein	COG1589 cell division protein	Similar to sp|Q9ZDS5|FTSQ_RICPR; Ortholog to ERWE_CDS_06940 Cell division protein ftsQ homolog	Cell division protein FtsQ	Cell division protein FtsQ	Actin-binding, actinin-type:Cell division protein FtsQ	Membrane bound (predicted). Named divIB (possible homologue) in B. subtilis. Gene in the dcw cluster.  Citation: Errington et al. Cytokinesis in bacteria. 2003.  Microbiol. Mol. Biol. Rev. 67: 52-65. cell division septal protein FtsQ	Cell division protein FtsQ	cell division protein FtsQ	cell division protein FtsQ	Cell division protein ftsQ	putative cell division protein FtsQ Codons 110 to 290 are similar to codons 80 to 270 of Escherichia coli cell division protein FtsQ.  UniProt:FTSQ_ECOLI (EMBL:ECAPAH02) (276 aa), and to entire protein of Agrobacterium tumefaciens (strain C58/ATCC 33970) FtsQ cell division protein (agr_c_3786p).  UniProt:Q8UDN4_AGRT5 (EMBL:AE008125) (310 aa) similarity:fasta; with=UniProt:FTSQ_ECOLI (EMBL:ECAPAH02); Escherichia coli.; ftsQ; Cell division protein ftsQ.; length=276; id 25.258; 194 aa overlap; query 109-290; subject 81-268 similarity:fasta; with=UniProt:Q8UDN4_AGRT5 (EMBL:AE008125); Agrobacterium tumefaciens (strain C58/ATCC 33970).; ftsQ; Cell division protein (AGR_C_3786p).; length=310; id 68.990; 287 aa overlap; query 20-306; subject 23-309	cell division protein FtsQ PFAM: cell division protein FtsQ: (3.2e-10) KEGG: sil:SPO1202 cell division protein FtsQ, ev=1e-102, 64% identity	cell division protein FtsQ identified by match to protein family HMM PF03799	cell division protein similar to ftsQ (SMc01872) [Sinorhizobium meliloti] Similar to entrez-protein:O30993 Putative location:bacterial inner membrane Psort-Score: 0.1001; go_component: integral to membrane [goid 0016021]; go_component: inner membrane [goid 0019866]; go_process: barrier septum formation [goid 0000917]; go_process: cytokinesis [goid 0000910]	Cell division protein FtsQ	Cell division protein ftsQ	Cell division protein FtsQ	putative cell division protein FtsQ identified by similarity to SP:P06136; match to protein family HMM PF03799	cell division protein COG1589 Cell division septal protein	Cell division septal protein	cell division protein FtsQ, putative	Cell division protein FtsQ	cell division protein FtsQ PFAM: cell division protein FtsQ; Polypeptide-transport-associated domain protein, FtsQ-type KEGG: rsp:RSP_2112 cell division septal protein FtsQ	
RICPR00240	CELL DIVISION PROTEIN FTSA	Cell division protein ftsA	FtsA	Residues 1 to 420 of 420 are 100 pct identical to residues 1 to 420 of a 420 aa protein from Escherichia coli O157:H7 EDL933 ref: NP_285790.1 ATP-binding cell division protein, septation process, complexes with FtsZ, associated with junctions of inner and outer membranes	Cell division protein FtsA	Cell division protein FtsA	Cell division protein ftsA	FtsA protein	Probable cell division protein ftsa	Cell division protein	ATP-binding cell division protein FtsA	conserved gene cell division protein FtsA	ATP-binding cell division protein FtsA	Cell division protein FtsA	identified by similarity to SP:O07325; match to protein family HMM PF02491; match to protein family HMM TIGR01174 cell division protein FtsA	Cell division protein ftsA	identified by match to protein family HMM PF02491; match to protein family HMM TIGR01174 cell division protein FtsA	Cell division protein ftsA	cell division protein	Cell division protein	Cell division protein ftsA	identified by similarity to SP:P06137; match to protein family HMM PF02491; match to protein family HMM TIGR01174 cell division protein FtsA	Cell division protein	InterProMatches:IPR003494; required for septum formation during sporulation, Biological Process: cell cycle (GO:0007049) cell-division protein	septum formation cell division initiation protein FtsA	Cell division protein FtsA	identified by sequence similarity; putative; ORF located using Blastx/Glimmer/Genemark cell division protein	FtsA cell division protein	Cell division protein FtsA	
RICPR00241	Uncharacterized protein RP252	Membrane protein Implicated in regulation of membrane protease activity	Putative uncharacterized protein	Membrane protein implicated in regulation of membrane protease activity	Membrane protein	Putative uncharacterized protein	hypothetical protein	Putative uncharacterized protein	Putative uncharacterized protein	
RICPR00242	Cytochrome c homolog	identified by similarity to SP:P54820; match to protein family HMM PF00034 cytochrome c552	Cytochrome c2	similar to BR0039, cytochrome c, membrane-bound cytochrome c, membrane-bound	Putative uncharacterized protein	Similar to rp||cycM rc||cycM sp|P30323|CYCM_BRAJA; Ortholog to ERGA_CDS_06970 Cytochrome c homolog	COG3303 NrfA formate-dependent nitrite reductase, periplasmic cytochrome c552 subunit cytochrome C	cytochrome C	Similar to rp||cycM rc||cycM sp|P30323|CYCM_BRAJA; Ortholog to ERWE_CDS_07050 Cytochrome c homolog	Cytochrome c	Cytochrome c, class I	Cytochrome c heme-binding site:Cytochrome c, class IA/ IB:Cytochrome c, class I:Cytochrome c, class IC	Citation: H Myllykallio et al (1999) Proc. Natl.  Acad. Sci. USA 96, 4348-4353 Cytochrome cy is a membrane-bound isozyme of cytochrome c2 Cytochrome cy	cytochrome c, class I	cytochrome c identified by similarity to SP:P30323; match to protein family HMM PF00034	cytochrome c, class I	Cytochrome c	cytochrome C, membrane-bound identified by similarity to SP:P30323; match to protein family HMM PF00034	cytochrome-c protein similar to cycM (Atu0101) [Agrobacterium tumefaciens str. C58], SMc02897 [Sinorhizobium meliloti]and mll5495 [Mesorhizobium loti] Similar to swissprot:Q8UJ37 Putative location:bacterial periplasmic space Psort-Score: 0.9303; go_component: mitochondrial electron transport chain [goid 0005746]; go_function: electron transporter activity [goid 0005489]; go_process: electron transport [goid 0006118]	Cytochrome c, class I	Cytochrome c, class I precursor	cytochrome C, membrane-bound identified by similarity to SP:P30323; match to protein family HMM PF00034	cytochrome c, class I	Cytochrome c family protein	cytochrome c, class I PFAM: cytochrome c, class I KEGG: sil:SPO3538 cytochrome c552	cytochrome c552	cytochrome c, class I PFAM: cytochrome c, class I KEGG: rpc:RPC_3730 cytochrome c, class I	Cytochrome c family protein	cytochrome c, class I PFAM: cytochrome c, class I KEGG: rsp:RSP_0705 cytochrome cy	
RICPR00243	UDP-3-O-[3-hydroxymyristoyl] N-acetylglucosamine deacetylase	UDP-3-O-[3-hydroxymyristoyl] N-acetylglucosamine deacetylase	Residues 1 to 305 of 305 are 100 pct identical to residues 1 to 305 of a 305 aa protein from Escherichia coli O157:H7 EDL933 ref: NP_285792.1 UDP-3-O-acyl N-acetylglucosamine deacetylase; lipid A biosynthesis	UDP-3-O-[3-hydroxymyristoyl] N-acetylglucosamine deacetylase	UDP-3-O-[3-hydroxymyristoyl] N-acetylglucosamine deacetylase	UDP-3-O-[3-hydroxymyristoyl] N-acetylglucosamine deacetylase	UDP-3-O-[3-hydroxymyristoyl] N-acetylglucosamine deacetylase	UDP-3-O-[3-hydroxymyristoyl] N-acetylglucosamine deacetylase	UDP-3-O-[3-hydroxymyristoyl] N-acetylglucosamine deacetylase	conserved gene UDP-3-O-acyl-N-acetylglucosamine deacetylase	UDP-3-O-[3-hydroxymyristoyl] N-acetylglucosamine deacetylase	UDP-3-O-[3-hydroxymyristoyl] N-acetylglucosamine deacetylase	identified by similarity to SP:P07652; match to protein family HMM PF03331; match to protein family HMM TIGR00325 UDP-3-0-acyl N-acetylglucosamine deacetylase	UDP-3-O-[3-hydroxymyristoyl] N-acetylglucosamine deacetylase	UDP-3-O-[3-hydroxymyristoyl] N-acetylglucosamine deacetylase	UDP-3-O-acyl-N-acetylglucosamine deacetylase	identified by similarity to SP:P07652; match to protein family HMM PF03331; match to protein family HMM TIGR00325 UDP-3-0-acyl N-acetylglucosamine deacetylase	UDP-3-0-acyl N-acetylglucosamine deacetylase	UDP-3-O-[3-hydroxymyristoyl] N-acetylglucosamine deacetylase	identified by sequence similarity; putative; ORF located using Blastx/Glimmer/Genemark UDP-3-O-[3-hydroxymyristoyl] N-acetylglucosamine deacetylase	UDP-3-O-acyl N-acetylglucosamine deacetylase	similar to Salmonella typhi CT18 UDP-3-O-[3-hydroxymyristoyl] N-acetylglucosamine deacetylase UDP-3-O-[3-hydroxymyristoyl] N-acetylglucosamine deacetylase	Similar to Chlamydia pneumoniae udp-3-o-[3-hydroxymyristoyl] N-acetylglucosamine deacetylase LpxC or cpn0652 or cp0095 SWALL:LPXC_CHLPN (SWALL:Q9Z7Q2) (282 aa) fasta scores: E(): 2.3e-91, 78.64% id in 281 aa, and to Escherichia coli, and Escherichia coli O157:H7 udp-3-o-[3-hydroxymyristoyl] N-acetylglucosamine deacetylase LpxC or EnvA or AsmB SWALL:LPXC_ECOLI (SWALL:P07652) (305 aa) fasta scores: E(): 1.9e-29, 35.74% id in 277 aa putative udp-3-o-[3-hydroxymyristoyl] N-acetylglucosamine deacetylase	UDP-3-O-[3-hydroxymyristoyl] N-acetylglucosamine deacetylase	similar to BR1424, UDP-3-0-acyl N-acetylglucosamine deacetylase LpxC, UDP-3-0-acyl N-acetylglucosamine deacetylase	UDP-3-O-[3-hydroxymyristoyl] N-acetylglucosamine deacetylase	UDP-3-O-[3-hydroxymyristoyl ] N-acetylglucosamine deacetylase	UDP-3-O-[3-hydroxymyristoyl] N-acetylglucosamine deacetylase	UDP-3-O-[3-hydroxymyristoyl] N-acetylglucosamine deacetylase	
RICPR00244	Uncharacterized protein RP255	Major facilitator superfamily MFS_1	unknown	Putative uncharacterized protein	Putative uncharacterized protein	Putative uncharacterized protein	Putative uncharacterized protein	hypothetical protein	Putative uncharacterized protein	Predicted transporter protein	Putative uncharacterized protein	
RICPR00245	RIBONUCLEASE E	Ribonuclease E	conserved gene ribonuclease E	Ribonuclease E	ribonuclease G	Ribonuclease E	Ribonucleases G and E	similar to BR0912, ribonuclease, Rne/Rng domain protein ribonuclease, Rne/Rng domain protein	Ribonuclease E	Similar to rc||rne sp|P45175|RNG_HAEIN; Ortholog to ERGA_CDS_05680 Ribonuclease E	COG1530 CafA ribonucleases G and E similar to NP_220641.1; go_function: 0003723 ribonuclease E	Ribonuclease E	rne/rng ribonuclease E/G	Ribonuclease G and E	Similar to rc||rne sp|P45175|RNG_HAEIN; Ortholog to ERWE_CDS_05780 Ribonuclease E	Ribonuclease E	Ribonuclease E and G	Ribonuclease E and G	Ribonuclease E and G	ribonuclease, Rne/Rng family	ribonuclease, Rne/Rng family identified by match to protein family HMM PF00575; match to protein family HMM TIGR00757	ribonuclease, Rne/Rng family subfamily identified by match to protein family HMM TIGR00757	Ribonuclease E	ribonuclease, Rne/Rng family identified by similarity to SP:P21513; match to protein family HMM PF00575; match to protein family HMM TIGR00757	Ribonuclease, Rne/Rng family	Ribonucleases G and E	ribonuclease, Rne/Rng family	ribonuclease, Rne/Rng family identified by match to protein family HMM PF00575; match to protein family HMM TIGR00757	ribonuclease E	
RICPR00246	Heme A synthase	Cytochrome c oxidase assembly protein	Cytochrome oxidase assembly protein	Heme A synthase	Heme A synthase	Putative heme o oxygenase (Cytochrome aa3- controlling) transmembrane protein	similar to conserved hypothetical proteins, hypothetical cytochrome oxidase assembly protein hypothetical protein	conserved gene cytochrome c oxidase assembly protein	similar to conserved hypothetical proteins, hypothetical cytochrome oxidase assembly protein hypothetical protein	identified by match to protein family HMM PF02628 cytochrome oxidase assembly protein	identified by match to protein family HMM PF02628 cytochrome c oxidase assembly protein	Heme synthase	Cytochrome-c oxidase protein	Uncharacterized protein required for cytochrome oxidase assembly	similar to BR0787, cytochrome c oxidase assembly protein, hypothetical cytochrome c oxidase assembly protein, hypothetical	Heme A synthase	hypothetical protein, similar to heme synthase	Ortholog of S. aureus MRSA252 (BX571856) SAR1089 putative heme A synthase	hypothetical protein, similar to heme synthase	Similar to rc||coxW rp||coxW sp|P40086|COXW_YEAST; Ortholog to ERGA_CDS_07310 Cytochrome C oxidase assembly protein	identified by match to protein family HMM PF02628 cytochrome oxidase assembly protein	COG3175 COX11 cytochrome oxidase assembly factor cytochrome C oxidase assembly protein	CHR28_tmp.0230, predicted protein, len = 416 aa, probably cytochrome oxidase assembly protein; predicted pI = 10.5836; good similarity to several cytochrome oxidase assembly protein; contains a cytochrome oxidase assembly protein domain cytochrome oxidase assembly protein-like protein	Membrane protein, putative	go_component: mitochondrial inner membrane [goid 0005743]; go_process: heme a biosynthesis [goid 0006784]; go_process: cytochrome c oxidase biogenesis [goid 0008535] cytochrome c oxidase assembly protein cox15	identified by match to protein family HMM PF02628 cytochrome oxidase assembly protein	similar to BA483f11.2.1 cox15 (yeast) cytochrome c oxidase assembly protein (isoform 1)	cytochrome-c oxidase (cytochrome aa3 controlling protein)	
RICPR00247	Ribosomal large subunit pseudouridine synthase C	Pseudouridine synthase	Residues 1 to 319 of 319 are 100 pct identical to residues 1 to 319 of a 319 aa protein from Escherichia coli K12 ref: NP_415604.1 orf, conserved hypothetical protein	Ribosomal large subunit pseudouridine synthase C	Pseudouridine synthase	ribosomal large subunit pseudouridine synthase	Pseudouridine synthase	Pseudouridine synthase	identified by similarity to SP:P23851 ribosomal large subunit pseudouridine synthase C	Pseudouridine synthase	RNA pseudouridylate synthase	Pseudouridine synthase	Molecular Function: pseudouridylate synthase activity (GO:0004730) Pseudouridine synthase	Pseudouridine synthase	identified by sequence similarity; putative; ORF located using Blastx/Glimmer/Genemark pseudouridylate synthase	IPR002942: RNA-binding S4; IPR006224: Pseudouridine synthase, Rlu 23S rRNA pseudouridylate synthase	Pseudouridylate synthases, 23S RNA-specific	similar to Salmonella typhi CT18 ribosomal large subunit pseudouridine synthase C ribosomal large subunit pseudouridine synthase C	Pseudouridine synthase	Pseudouridine synthase	Ribosomal large subunit pseudouridine synthase C	Hypothetical protein	Similar to sp|Q9ZDR7|RLUC_RICPR sp|Q92IS6|RLUC_RICCN; Ortholog to ERGA_CDS_03220 Ribosomal large subunit pseudouridine synthase C	Evidence 2a : Function of homologous gene experimentally demonstrated in an other organism; Product type e : enzyme 23S rRNA pseudouridylate synthase	COG0564 RluA pseudouridylate synthases, 23S RNA-specific ribosomal large subunit pseudouridine synthase	Pseudouridine synthase	23S RNA-specific; COG0564 pseudouridylate synthase	ribosomal large subunit pseudouridine synthase C	pseudouridylate synthase; Uracil hydrolyase; Similar to: HI0412, RLUC_HAEIN ribosomal large subunit pseudouridine synthase C	
RICPR00248	PENICILLIN-BINDING PROTEIN 4*	similar to D-alanyl-D-alanine carboxypeptidase hypothetical protein	conserved gene serine-type D-Ala-D-Ala carboxypeptidase	similar to D-alanyl-D-alanine carboxypeptidase hypothetical protein	penicillin-binding protein 4	penicillin-binding protein	similar to Salmonella typhi CT18 penicillin-binding protein AmpH penicillin-binding protein AmpH	beta-lactamase family protein	Penicillin-binding protein	Penicillin-binding protein 4*	Code: V; COG: COG1680 putative enzyme	Code: V; COG: COG1680 putative enzyme	Penicillin-binding protein 4*	Beta-lactamase class C and other penicillin binding protein COG1680	Code: V; COG: COG1680 putative enzyme	Beta-lactamase	Beta-lactamase precursor	Beta-lactamase	hypothetical protein similarity to COG1680 Beta-lactamase class C and other penicillin binding proteins(Evalue: 1E-63)	Serine-type D-Ala-D-Ala carboxypeptidase precursor	Beta-lactamase precursor	Penicillin-binding protein AmpH	beta-lactamase PFAM: beta-lactamase KEGG: mxa:MXAN_2136 beta-lactamase	Serine-type D-Ala-D-Ala carboxypeptidase PFAM: beta-lactamase KEGG: sma:SAV2663 beta-lactamase	Serine-type D-Ala-D-Ala carboxypeptidase PFAM: beta-lactamase KEGG: bur:Bcep18194_C7182 serine-type D-Ala-D-Ala carboxypeptidase	Serine-type D-Ala-D-Ala carboxypeptidase PFAM: beta-lactamase KEGG: mmc:Mmcs_4094 serine-type D-Ala-D-Ala carboxypeptidase	Beta-lactamase class C	putative enzyme Code: V; COG: COG1680	
RICPR00249	EXODEOXYRIBONUCLEASE III	identified by match to protein family HMM PF03372; match to protein family HMM TIGR00633 exodeoxyribonuclease III, putative	Exodeoxyribonuclease III	similar to BR2004, exodeoxyribonuclease III Xth-2, exodeoxyribonuclease III	Exodeoxyribonuclease III	COG0708 exonuclease III	Exodeoxyribonuclease III	Exodeoxyribonuclease III	exodeoxyribonuclease III xth	AP endonuclease, family 1:Exodeoxyribonuclease III xth:Endonuclease/exonuclease/phosphatase family	Exodeoxyribonuclease III	Exodeoxyribonuclease III	exodeoxyribonuclease III	exodeoxyribonuclease III (xth)	Exodeoxyribonuclease III	putative exodeoxyribonuclease III similarity:fasta; with=UniProt:EX3_ECOLI (EMBL:ECXTH); Escherichia coli.; xthA; Exodeoxyribonuclease III (EC 3.1.11.2) (Exonuclease III) (EXO III) (AP endonuclease VI).; length=268; id 32.353; 272 aa overlap; query 7-265; subject 5-266 similarity:fasta; with=UniProt:Q8UBT9_AGRT5 (EMBL:AE008190); Agrobacterium tumefaciens (strain C58/ATCC 33970).; Exodeoxyribonuclease III (AGR_C_5007p).; length=267; id 81.273; 267 aa overlap; query 1-267; subject 1-267	Exodeoxyribonuclease III xth	exodeoxyribonuclease III TIGRFAM: exodeoxyribonuclease III: (1.5e-45) exodeoxyribonuclease III (xth): (5.2e-45) PFAM: Endonuclease/exonuclease/phosphatase: (1.8e-39) KEGG: sil:SPO3425 exodeoxyribonuclease III, putative, ev=1e-130, 82% identity	exodeoxyribonuclease III (xth)	exodeoxyribonuclease III protein similar to xthA3 (SMc03818) [Sinorhizobium meliloti] Similar to swissprot:Q92L80 Putative location:bacterial cytoplasm Psort-Score: 0.1665; go_function: hydrolase activity [goid 0016787]; go_function: endonuclease activity [goid 0004519]; go_function: nuclease activity [goid 0004518]; go_function: exodeoxyribonuclease III activity [goid 0008853]; go_process: DNA repair [goid 0006281]	exodeoxyribonuclease III	Exodeoxyribonuclease III	Exodeoxyribonuclease III	exodeoxyribonuclease III	Putative exodeoxyribonuclease III	Exonuclease III	exodeoxyribonuclease III, putative	exodeoxyribonuclease III Xth TIGRFAM: exodeoxyribonuclease III Xth PFAM: Endonuclease/exonuclease/phosphatase KEGG: rpc:RPC_0278 exodeoxyribonuclease III (xth)	Exodeoxyribonuclease III	
RICPR00250	Pyruvate dehydrogenase E1 component subunit alpha	Pyruvate Dehydrogenase Alpha	identified by similarity to SP:Q9R9N5; match to protein family HMM PF00676 pyruvate dehydrogenase complex, E1 component, alpha subunit	Pyruvate dehydrogenase alpha subunit protein	identified by sequence similarity; putative; ORF located using Blastx/Glimmer/Genemark pyruvate dehydrogenase E1 alpha subunit	Similar to the N-terminal alpha subunits of: Rhizobium meliloti pyruvate dehydrogenase E1 component, alpha subunit PdhA SWALL:ODPA_RHIME (SWALL:Q9R9N5) (348 aa) fasta scores: E(): 9e-38, 40.13% id in 304 aa and Rickettsia sibirica pyruvate dehydrogenase E1 component alpha subunit SWALL:EAA25604 (EMBL:AABW01000001) (326 aa) fasta scores: E(): 1.3e-39, 39.81% id in 319 aa pyruvate dehydrogenase e1 component, alpha subunit	similar to BR1129, pyruvate dehydrogenase complex, E1 component, alpha subunit PdhA, pyruvate dehydrogenase complex, E1 component, alpha subunit	Pyruvate dehydrogenase E1 component, alpha subunit	Similar to sp|Q9ZDR4|ODPA_RICPR sp|Q9R9N5|ODPA_RHIME sp|O66112|ODPA_ZYMMO sp|P52900|ODPA_SMIMA; Ortholog to ERGA_CDS_07830 Pyruvate dehydrogenase E1 component, alpha subunit	pyruvate dehydrogenase E1 component, alpha subunit precursor	COG1071 pyruvate dehydrogenase E1 component alpha subunit	go_component: mitochondrion [goid 0005739]; go_component: pyruvate dehydrogenase complex [goid 0045254]; go_function: pyruvate dehydrogenase (acetyl-transferring) activity [goid 0004739]; go_process: pyruvate metabolism [goid 0006090] pyruvate dehydrogenase complex alpha subunit, putative	Pyruvate dehydrogenase E1 component alpha subunit	Pyruvate/2-oxoglutarate dehydrogenase complex, dehydrogenase (E1) component, alpha subunit	go_component: mitochondrion [goid 0005739]; go_function: oxidoreductase activity, acting on the aldehyde or oxo group of donors, disulfide as acceptor [goid 0016624]; go_process: metabolism [goid 0008152] pyruvate dehydrogenase E1 component alpha subunit, putative	Similar to sp|Q9ZDR4|ODPA_RICPR sp|Q9R9N5|ODPA_RHIME sp|O66112|ODPA_ZYMMO sp|P52900|ODPA_SMIMA; Ortholog to ERWE_CDS_07920 Pyruvate dehydrogenase E1 component, alpha subunit	pyruvate dehydrogenase (lipoamide)	Pyruvate dehydrogenase e1 component, alpha subunit precursor	dehydrogenase, E1 component	Pyruvate dehydrogenase	Pyruvate dehydrogenase (lipoamide)	Dehydrogenase, E1 component:Mitochondrial substrate carrier	Dehydrogenase, E1 component	PYRUVATE + LIPOAMIDE = S- ACETYLDIHYDROLIPOAMIDE + CO(2). Cofactor: THIAMINE PYROPHOSPHATE (BY SIMILARITY).  Citation: Cabanes,D., Boistard,P., Batut,J., (2000) Mol.  Plant Microbe Interact. 13:483-493 Pyruvate dehydrogenase E1 component, alpha subunit	Pyruvate dehydrogenase	Pyruvate dehydrogenase (lipoamide)	dehydrogenase E1 component, alpha subunit identified by match to protein family HMM PF00676	
RICPR00251	Pyruvate dehydrogenase E1 component subunit beta	pyruvate dehydrogenase E1 component beta subunit	identified by similarity to SP:Q9R9N4; match to protein family HMM PF00364; match to protein family HMM PF02779; match to protein family HMM PF02780 pyruvate dehydrogenase complex, E1 component, beta subunit	Pyruvate dehydrogenase E1 component beta subunit	Pyruvate dehydrogenase beta subunit protein	Pyruvate/2-oxoglutarate dehydrogenase complex, dehydrogenase E1 component, eukaryotic type, beta subunit	Similar to the C-terminal beta domains of: Rhizobium meliloti pyruvate dehydrogenase E1 component, beta subunit PdhB SWALL:ODPB_RHIME (SWALL:Q9R9N4) (460 aa) fasta scores: E(): 2.1e-63, 50% id in 326 aa and to Brucella melitensis pyruvate dehydrogenase E1 component, beta subunit bmei0855 SWALL:Q8YHE6 (EMBL:AE009526) (461 aa) fasta scores: E(): 3.8e-64, 50.3% id in 326 aa pyruvate dehydrogenase E1 component, beta subunit	similar to BR1128, pyruvate dehydrogenase complex, E1 component, beta subunit PdhB, pyruvate dehydrogenase complex, E1 component, beta subunit	Pyruvate dehydrogenase E1 component beta subunit	pyruvate dehydrogenase E1 beta subunit	Similar to sp|Q9R9N4|ODPB_RHIME sp|Q9ZDR3|ODPB_RICPR; Ortholog to ERGA_CDS_00910 Pyruvate dehydrogenase E1 component, beta subunit precursor	COG0022 pyruvate dehydrogenase E1 component beta subunit	LmjF25.1710, predicted protein, len = 351 aa, probably pyruvate dehydrogenase e1 component beta subunit, mitochondrial precursor; predicted pI = 5.7160; good similarity to many pyruvate dehydrogenase e1 component beta subunit, mitochondrial precursor proteins in diverse organisms; contains both a transketolase, pyridine binding domain and a transketolase, C-terminal domain pyruvate dehydrogenase E1 beta subunit, putative	similar to pyruvate dehydrogenase E1 B-subunit; pdbA (GI:45771900) (Aspergillus niger); go_component: mitochondrion [goid 0005739]; go_component: pyruvate dehydrogenase complex [goid 0045254]; go_function: pyruvate dehydrogenase (acetyl-transferring) activity [goid 0004739]; go_process: pyruvate metabolism [goid 0006090] pyruvate dehydrogenase E1 beta subunit, putative	Pyruvate dehydrogenase E1 component beta subunit	Pyruvate/2-oxoglutarate dehydrogenase complex, beta subunit	Similar to sp|Q9R9N4|ODPB_RHIME sp|Q9ZDR3|ODPB_RICPR; Ortholog to ERWE_CDS_00950 Pyruvate dehydrogenase E1 component, beta subunit precursor	Pyruvate dehydrogenase E1 component, beta subunit precursor	Transketolase	Biotin/lipoyl attachment:2-oxo acid dehydrogenase, acyltransferase component, lipoyl-binding:Transketolase, central region:Tr...	PYRUVATE + LIPOAMIDE = S- ACETYLDIHYDROLIPOAMIDE + CO(2). THIAMINE PYROPHOSPHATE AND CONTAINS ONE COVALENTLY-BOUND LIPOYL COFACTOR (BY SIMILARITY). Citation: Cabanes,D., Boistard,P., Batut,J.,(2000) Mol. Plant Microbe Interact. 13:483-493 Pyruvate dehydrogenase E1 component, beta subunit	Transketolase, central region	Transketolase protein	Transketolase, central region	Transketolase	pyruvate dehydrogenase (lipoamide) beta [Source:HGNC Symbol;Acc:8808]	pyruvate dehydrogenase E1 component, beta subunit identified by match to protein family HMM PF02779; match to protein family HMM PF02780	
RICPR00252	Putative uncharacterized protein RP263	GTP-binding protein typA	Elongation factor EF-G	Residues 1 to 607 of 607 are 99 pct identical to residues 1 to 607 of a 607 aa protein from Escherichia coli O157:H7 EDL933 ref: NP_290496.1 putative GTP-binding factor	Putative GTPase	GTP-binding elongation factor:Elongation factor Tu domain 2	GTP-binding elongation factor homologue	Putative gtpase typa-related protein	GTPase	Similar to GTP-binding protein TypA/BipA hypothetical protein	conserved gene virulence regulator BipA	Similar to GTP-binding protein TypA/BipA hypothetical protein	GTP-binding protein TypA	identified by match to protein family HMM PF00009; match to protein family HMM PF00679; match to protein family HMM PF03144; match to protein family HMM TIGR00231; match to protein family HMM TIGR01394 GTP-binding protein TypA	GTP-binding protein; BipA TypA	identified by match to protein family HMM PF00009; match to protein family HMM PF00679; match to protein family HMM PF03144; match to protein family HMM TIGR00231; match to protein family HMM TIGR01394 GTP-binding protein TypA	GTP-binding protein TypA	GTP-binding protein TypA/BipA (tyrosine phosphorylated protein A)	GTP-binding elongation factor protein	GTP-binding elongation factor	ELONGATION FACTOR TU FAMILY PROTEIN	Predicted membrane GTPase	identified by match to protein family HMM PF00009; match to protein family HMM PF00679; match to protein family HMM PF03144; match to protein family HMM TIGR00231; match to protein family HMM TIGR01394 GTP-binding protein TypA	Putative uncharacterized protein	GTP-binding elongation factor protein	GTP-binding elongation factor family protein	Mb1197, typA, len: 628 aa. Equivalent to Rv1165, len: 628 aa, from Mycobacterium tuberculosis strain H37Rv, (100% identity in 628 aa overlap). Possible typA (alternate gene name: bipA), GTP-binding translation elongation factor, similar to several e.g.  P32132|TYPA_ECOLI|BIPA|B387 Escherichia coli (591 aa); YIHK_SYNY3|P72749 GTP-binding protein TYPA/BIPA homolog from synechocystis sp. (597 aa), FASTA scores: E(): 0, (46.9% identity in 610 aa overlap); and to elongation factor EF-G from many organims e.g. EFG_MICLU|P09952 micrococcus luteus (701 aa), FASTA scores: E(): 3e-24, (29.8% identity in 500 aa overlap). BELONGS TO THE GTP-BINDING ELONGATION FACTOR FAMILY, TYPA SUBFAMILY. POSSIBLE GTP-BINDING TRANSLATION ELONGATION FACTOR TYPA (TYROSINE PHOSPHORYLATED PROTEIN A) (GTP-BINDING PROTEIN)	similar to GTP-binding elongation factor; Molecular Function: GTP binding (GO:0005525) GTP-binding protein TypA	GTP-binding protein TypA/BipA tyrosine phosphorylated protein A	
RICPR00253	Putative uncharacterized protein RP264	Similar to rc||RC0352 rp||RP264; Ortholog to ERGA_CDS_08670 Conserved hypothetical protein	conserved family - putative outer membrane protein hypothetical protein	Outer membrane protein (OmpH-like)	Similar to rc||RC0352 rp||RP264; Ortholog to ERWE_CDS_08760 Conserved hypothetical protein	unknown	conserved hypothetical protein	Outer membrane protein	conserved hypothetical protein identified by similarity to GB:AAS14739.1	outer membrane protein, OmpH family identified by match to protein family HMM PF03938	Outer membrane protein	Putative uncharacterized protein	Outer membrane protein	Outer membrane protein	Putative uncharacterized protein	hypothetical protein	Pyruvate dehydrogenase subunit beta	Putative outer membrane chaperone protein skp	Putative outer membrane chaperone protein skp	Outer membrane protein	Outer membrane protein OmpH	Outer membrane protein	Outer membrane protein	Outer membrane protein H	Outer membrane protein	
RICPR00254	Isocitrate dehydrogenase	identified by sequence similarity; putative; ORF located using Blastx/Glimmer/Genemark isocitrate dehydrogenase	Isocitrate dehydrogenase	Isocitrate/isopropylmalate dehydrogenase, LeuB	Similar to sp|Q92IR7|IDH_RICCN sp|Q9ZDR0|IDH_RICPR; Ortholog to ERGA_CDS_08940 Isocitrate dehydrogenase [NADP]	COG0538 Icd isocitrate dehydrogenases; go_process: 0008152 isocitrate dehydrogenase	Isocitrate dehydrogenase	Similar to sp|Q92IR7|IDH_RICCN sp|Q9ZDR0|IDH_RICPR; Ortholog to ERWE_CDS_09040 Isocitrate dehydrogenase [NADP]	Isocitrate dehydrogenase, NADP-dependent	Isocitrate dehydrogenase (NAD+)	identified by match to protein family HMM PF00180 putative isocitrate dehydrogenase, NAD-dependent	dehydrogenase, isocitrate/isopropylmalate family identified by match to protein family HMM PF00180	Isocitrate dehydrogenase (NAD+)	Isocitrate dehydrogenase, NADP-dependent	dehydrogenase, isocitrate/isopropylmalate family identified by match to protein family HMM PF00180	isocitrate dehydrogenase identified by sequence similarity; putative; ORF located using Blastx/Glimmer/GeneHacker	dehydrogenase, isocitrate/isopropylmalate family identified by match to protein family HMM PF00180	Isocitrate dehydrogenase (NADP+) cytoplasmic protein	Isocitrate dehydrogenase (NAD(+)) PFAM: isocitrate/isopropylmalate dehydrogenase KEGG: pcu:pc1783 probable isocitrate dehydrogenase (NADP)	Isocitrate dehydrogenase (NADP+) cytoplasmic protein	Isocitrate dehydrogenase (NAD(+)) PFAM: isocitrate/isopropylmalate dehydrogenase KEGG: chy:CHY_1107 putative isocitrate dehydrogenase, NAD-dependent	putative isocitrate/3-isopropylmalate dehydrogenase	Isocitrate/isopropylmalate dehydrogenase	Putative isocitrate dehydrogenase [NAD] subunit alpha	Isocitrate dehydrogenase, NADP-dependent	Isocitrate dehydrogenase	Isocitrate dehydrogenase, NADP-dependent	Isocitrate dehydrogenase	Isocitrate dehydrogenase	
RICPR00255	UPF0091 protein RP266	Similar to sp|Q92IR6|Y354_RICCN; Ortholog to ERGA_CDS_05720 Conserved hypothetical protein	Similar to sp|Q92IR6|Y354_RICCN; Ortholog to ERWE_CDS_05820 Conserved hypothetical protein	Monovalent cation/proton antiporter, MnhG/PhaG subunit	Na+/H+ antiporter subunit	Monovalent cation/proton antiporter, MnhG/PhaG subunit	Monovalent cation/proton antiporter, MnhG/PhaG subunit	monovalent cation/proton antiporter, MnhG/PhaG subunit family identified by match to protein family HMM PF03334; match to protein family HMM TIGR01300	Monovalent cation/proton antiporter, MnhG/PhaG subunit precursor	Monovalent cation/proton antiporter, MnhG/PhaG subunit precursor	Multisubunit Na+/H+ antiporter, MnhG subunit	Putative monovalent cation/H+ antiporter subunit G	Monovalent cation/proton antiporter, MnhG/PhaG subunit	Monovalent cation/proton antiporter, MnhG/PhaG subunit	TIGRFAM: monovalent cation/proton antiporter, MnhG/PhaG subunit PFAM: Na+/H+ antiporter subunit KEGG: hne:HNE_0731 monovalent cation/proton antiporter, MnhG/PhaG family monovalent cation/proton antiporter, MnhG/PhaG subunit	KEGG: hne:HNE_0731 monovalent cation/proton antiporter, MnhG/PhaG family Multisubunit Na+/H+ antiporter MnhG subunit-like protein	Monovalent cation/proton antiporter, MnhG/PhaG subunit	Putative monovalent cation/H+ antiporter subunit G	Monovalent cation/proton antiporter, MnhG/PhaG subunit	sodium/proton antiporter protein	Putative monovalent cation/H+ antiporter subunit G	Monovalent cation/proton antiporter, MnhG/PhaG subunit	Monovalent cation/proton antiporter, MnhG/PhaG subunit precursor	Monovalent cation/proton antiporter, MnhG/PhaG subunit precursor	Monovalent cation/proton antiporter, MnhG/PhaG subunit	Monovalent cation/proton antiporter, MnhG/PhaG subunit	Putative Na+/H+ antiporter subunit	Monovalent cation/proton antiporter, MnhG/PhaG subunit	Na+/H+ antiporter subunit	
RICPR00256	Putative uncharacterized protein RP267	Multisubunit Na+/H+ antiporter, MnhB subunit	Na+/H+ antiporter MnhB subunit-related protein precursor	Hypothetical protein	Hypothetical protein precursor	Putative monovalent cation/H+ antiporter subunit B	Multisubunit Na+/H+ antiporter, MnhB subunit	PFAM: Na+/H+ antiporter MnhB subunit-related protein KEGG: sfr:Sfri_2284 Na+/H+ antiporter MnhB subunit-related protein Na+/H+ antiporter MnhB subunit-related protein	KEGG: sfr:Sfri_2284 Na+/H+ antiporter MnhB subunit-related protein Na+/H+ antiporter MnhB subunit-related protein	Putative monovalent cation/H+ antiporter subunit B	Putative monovalent cation/H+ antiporter subunit B	ShaA sodium/proton antiporter protein; ShaB	Putative uncharacterized protein	Na+/H+ antiporter MnhB subunit-related protein	Na+/H+ antiporter MnhB subunit-related protein	Na+/H+ antiporter MnhB subunit-related protein	Na+/H+ antiporter MnhB subunit-like protein	MnhB	Na+/H+ antiporter MnhB subunit-related protein	Putative monovalent cation/H+ antiporter subunit B	Multisubunit Na+/H+ antiporter, MnhB subunit	
RICPR00257	Uncharacterized protein RP268	Heme exporter protein B	Heme exporter protein B	Heme exporter protein B	Heme exporter protein B	Heme exporter protein B	Heme exporter protein B	heme exporter protein B	Heme exporter protein B	Heme exporter protein B	Heme exporter protein B	
RICPR00258	Uncharacterized protein RP269	unknown	Putative uncharacterized protein	Putative uncharacterized protein	Putative uncharacterized protein	Putative uncharacterized protein	hypothetical protein	Putative uncharacterized protein	Putative uncharacterized protein	
RICPR00259	Ubiquinol-cytochrome c reductase iron-sulfur subunit	Ubiquinol-cytochrome c reductase iron-sulfur subunit	identified by match to protein family HMM PF00355; match to protein family HMM TIGR01409; match to protein family HMM TIGR01416 ubiquinol-cytochrome c reductase, iron-sulfur subunit	Ubiquinol-cytochrome c reductase iron-sulfur subunit	Ubiquinol-cytochrome c reductase iron-sulfur subunit	identified by match to protein family HMM PF00355; match to protein family HMM TIGR01416 ubiquinol--cytochrome c reductase, iron-sulfur subunit	Ubiquinol-cytochrome c reductase iron-sulfur subunit	identified by sequence similarity; putative; ORF located using Blastx/Glimmer/Genemark ubiquinol cytochrome C oxidoreductase, iron-sulfur subunit	Rieske Fe-S protein	Ubiquinol-cytochrome c reductase iron-sulfur subunit	similar to BR1543, ubiquinol-cytochrome c reductase, iron-sulfur subunit ubiquinol-cytochrome c reductase, iron-sulfur subunit	Ubiquinol-cytochrome c reductase iron-sulfur subunit	Ubiquinol cytochrome c oxidoreductase, 2Fe-2S subunit	Similar to sp|Q9ZDQ5|UCRI_RICPR sp|P51130|UCRI_BRAJA sp|P23136|UCRI_RHORU rc||petA rp||petA; Ortholog to ERGA_CDS_05180 Ubiquinol-cytochrome C reductase iron-sulfur subunit	COG0723 QcrA Rieske Fe-S protein similar to EAA25593.1; go_process: 0006118 cytochrome B6-F complex iron-sulfur subunit	Ubiquinol-cytochrome c reductase iron-sulfur subunit	Rieske Fe-S protein; COG0723 ubiquinol-cytochrome-c reductase	ubiquinol-cytochrome c reductase iron-sulfur subunit	Ubiquinol-cytochrome C reductase iron-sulfur subunit	Iron-sulfur subunit of cytochrome bc1	ubiquinol cytochrome C oxidoreductase, iron-sulfur subunit	identified by match to protein family HMM PF00355; match to protein family HMM TIGR01409; match to protein family HMM TIGR01416 ubiquinol-cytochrome c reductase, iron-sulfur subunit	cytochrome b6-f complex iron-sulfur subunit	Similar to sp|Q9ZDQ5|UCRI_RICPR sp|P51130|UCRI_BRAJA sp|P23136|UCRI_RHORU rc||petA rp||petA; Ortholog to ERWE_CDS_05280 Ubiquinol-cytochrome C reductase iron-sulfur subunit	identified by similarity to SP:P23136; match to protein family HMM PF00355; match to protein family HMM TIGR01416 ubiquinol-cytochrome c reductase, iron-sulfur subunit	Ubiquinol-cytochrome c reductase, iron-sulfur subunit	Ubiquinol-cytochrome c reductase, iron-sulfur subunit	Best Blastp Hit: gb|AAF42373.1| (AE002555) ubiquinol--cytochrome c reductase, iron-sulfur subunit [Neisseria meningitidis MC58] >gi|7379136|emb|CAB83684.1| (AL162753) ubiquinol-cytochrome c reductase iron-sulfur subunit [Neisseria meningitidis] COG0723 Rieske Fe-S protein; PetA putative ubiquinol--cytochrome c reductase iron-sulfur subunit
[truncated: 913,896 more chars]
