# Supplementary material for: A semi-automated genome annotation comparison and integration scheme
Source: BMC Bioinformatics. 2013 Jun 1;14:172. doi: 10.1186/1471-2105-14-172 (PMC3680241; doi:10.1186/1471-2105-14-172)
Supplement: Additional file 1 — The code and datasets: file contains the python code and related datasets used in our research. We used two datasets in our research. (1). ‘pfam_mapped_dic.csv’ file contains the Pfam IDs obtained from Pfam database; (2) ‘gene_info_dic.csv’ file contains the gene symbol data obtained from Entrez gene database; (3) ‘database data’ folder contains the automated annotation results and the OMA data to run the program. [file 1471-2105-14-172-S1.zip › Additional file 1 code and datasets/database data/rpro_igs.txt]

kinase/pyrophosphorylase family protein			PF03618.9
thioredoxin		trxA	TIGR01068
ABC transporter family protein			PF00005.22
ABC-2 type transporter family protein			PF01061.19
conserved hypothetical protein			UniRef100_Q9ZED7
pyridine nucleotide-disulfide oxidoreductase family protein			PF07992.9
acyl-[acyl-carrier-protein]-UDP-N-acetylglucosamine O-acyltransferase	2.3.1.129	lpxA	TIGR01852
beta-hydroxyacyl-(acyl-carrier-protein) dehydratase FabZ	4.2.1.-	fabZ	TIGR01750
UDP-3-O-[3-hydroxymyristoyl] glucosamine N-acyltransferase	2.3.1.-	lpxD	TIGR01853
TIM-barrel , nifR3 family protein			TIGR00737
rickettsial palindromic element RPE3 domain protein			TIGR03775
conserved hypothetical protein			PF02367.12
periplasmic solute binding family protein			PF01297.12
poly A polymerase head domain protein			PF01743.15
conserved hypothetical protein			UniRef100_Q9ZEC7
conserved hypothetical protein			UniRef100_Q9ZEC6
outer membrane autotransporter barrel domain protein			TIGR01414
hypothetical protein			default
ATP synthase B/B' CF family protein			PF00430.13
ATP synthase B/B' CF family protein			PF00430.13
ATP synthase subunit C family protein			PF00137.16
ATP synthase F0, A subunit	3.6.3.14	atpB	TIGR01131
F0F1-ATPase subunit family protein			PF09527.5
thioredoxin family protein			PF13462.1
carD-like/TRCF domain protein			PF02559.11
putative methyltransferase regulatory domain protein			PF10119.4
methyltransferase domain protein			PF08242.7
DNA replication and repair RecF family protein		recF	TIGR00611
conserved hypothetical protein			UniRef100_Q7PAE7
SCO1/SenC family protein			PF02630.9
conserved hypothetical protein			PF02622.10
colicin V production family protein			PF02674.11
conserved hypothetical protein			PF10871.3
acetoacetyl-CoA reductase family protein	1.1.1.36	phbB	TIGR01829
ATP-dependent chaperone protein ClpB		clpB	TIGR03346
metallohydrolase, glycoprotease/Kae1 family protein			TIGR00329
fatty acid desaturase family protein			PF00487.19
ribosomal protein S6		rpsF	TIGR00166
ribosomal protein S18		rpsR	TIGR00165
ribosomal protein L9		rplI	TIGR00158
tRNA(Ile)-lysidine synthetase	6.3.4.-	tilS	TIGR02432
ATP-dependent metallopeptidase HflB family protein	3.4.24.-	hflB	TIGR01241
succinate dehydrogenase and fumarate reductase iron-sulfur family protein			TIGR00384
S-adenosyl-L-methionine-dependent methyltransferase family protein			PF02636.12
prolipoprotein diacylglyceryl transferase	2.4.99.-	lgt	TIGR00544
mechanosensitive ion channel family protein			PF00924.13
membrane protein insertase, YidC/Oxa1 family, N-terminal domain		yidC	TIGR03593
CDP-diacylglycerol--glycerol-3-phosphate 3-phosphatidyltransferase	2.7.8.5	pgsA	TIGR00560
conserved hypothetical protein			UniRef100_Q92JJ1
conserved hypothetical protein			UniRef100_Q9ZE94
conserved hypothetical protein			UniRef100_Q9ZE93
ADP,ATP carrier protein 1		tlcA	UniRef100_P19568
major Facilitator Superfamily protein			PF07690.11
nucleoside diphosphate kinase family protein			PF00334.14
tRNA uridine 5-carboxymethylaminomethyl modification enzyme GidA		gidA	TIGR00136
16S rRNA (guanine(527)-N(7))-methyltransferase GidB	2.1.1.170	gidB	TIGR00138
cobQ/CobB/MinD/ParA nucleotide binding domain protein			PF01656.18
parB/RepB/Spo0J family partition domain protein			TIGR00180
heme ABC exporter, ATP-binding protein CcmA	3.6.3.41	ccmA	TIGR01189
conserved hypothetical protein			PF10878.3
3-deoxy-8-phosphooctulonate synthase	2.5.1.55	kdsA	TIGR01362
iron-sulfur cluster assembly accessory family protein			TIGR00049
dGTPase family protein	3.1.5.1	dgt	TIGR01353
arginine--tRNA ligase	6.1.1.19	argS	TIGR00456
sporulation related domain protein			PF05036.8
DNA topoisomerase IV, A subunit	5.99.1.-	parC	TIGR01062
gram-negative porin family protein			PF13609.1
deoxycytidine triphosphate deaminase	3.5.4.13	dcd	TIGR02274
protein-export chaperone SecB		secB	TIGR00809
cell cycle transcriptional regulator CtrA		ctrA	UniRef100_B8H358
queuine synthase	1.7.1.13	queF	TIGR03138
conserved hypothetical protein			PF06242.6
NAD(P) transhydrogenase subunit beta	1.6.1.2	pntB	UniRef100_Q2RSB4
ompW family protein			PF03922.9
S-adenosylmethionine uptake transporter		sam	UniRef100_Q9ZE70
sugar (and other) transporter family protein			PF00083.19
preprotein translocase, SecG subunit		secG	TIGR00810
outer membrane autotransporter barrel domain protein			TIGR01414
conserved hypothetical protein			UniRef100_Q9ZE65
conserved hypothetical protein			UniRef100_Q9ZE64
conserved hypothetical protein			UniRef100_Q9ZE63
cysteine--tRNA ligase	6.1.1.16	cysS	TIGR00435
ribosomal protein S2		rpsB	TIGR01011
translation elongation factor Ts		tsf	TIGR00116
conserved hypothetical protein			UniRef100_Q9ZE59
3-Deoxy-D-manno-octulosonic-acid transferase family protein			PF04413.11
conserved hypothetical protein			PF04028.8
degT/DnrJ/EryC1/StrS aminotransferase family protein			PF01041.12
methyltransferase domain protein			PF13489.1
vacJ like lipofamily protein			PF04333.8
toluene tolerance, Ttg2 family protein			PF05494.7
alanine racemase	5.1.1.1	alr	TIGR00492
conserved hypothetical family protein			TIGR00056
ABC transporter family protein			PF00005.22
putative membrane protein			TMHMM
ribosomal protein L28		rpmB	TIGR00009
ribosomal protein L31		rpmE	TIGR00105
ribosome biogenesis GTP-binding protein YsxC		ysxC	TIGR03598
type IV secretory pathway, VirB3-like family protein			PF05101.8
type IV secretion/conjugal transfer ATPase, VirB4 family protein			TIGR00929
trbL/VirB6 plasmid conjugal transfer family protein			PF04610.9
hypothetical protein			default
trbL/VirB6 plasmid conjugal transfer family protein			PF04610.9
trbL/VirB6 plasmid conjugal transfer family protein			PF04610.9
trbL/VirB6 plasmid conjugal transfer family protein			PF04610.9
trbL/VirB6 plasmid conjugal transfer family protein			PF04610.9
phosphate acetyl/butaryl transferase family protein			PF01515.14
acetate kinase	2.7.2.1	ackA	TIGR00016
tRNA (guanine(37)-N(1))-methyltransferase		trmD	TIGR00088
ribosomal protein L19		rplS	TIGR01024
conserved hypothetical protein			PF10073.4
-export membrane protein SecF		secF	TIGR00966
NADH oxidoreductase (quinone), F subunit	1.6.99.5	nuoF	TIGR01959
signal peptidase I	3.4.21.89	lepB	TIGR02227
ribonuclease III	3.1.26.3	rnc	TIGR02191
GTP-binding protein Era		era	TIGR00436
crossover junction endodeoxyribonuclease RuvC	3.1.22.4	ruvC	TIGR00228
mitochondrial fission ELM1 family protein			PF06258.6
cobQ/CobB/MinD/ParA nucleotide binding domain protein			PF01656.18
hflK protein		hflK	TIGR01933
hflC protein		hflC	TIGR01932
peptidase Do family protein	3.4.21.-		TIGR02037
rhodanese-like domain protein			PF00581.15
succinate dehydrogenase, cytochrome b556 subunit		sdhC	TIGR02970
succinate dehydrogenase, hydrophobic membrane anchor protein		sdhD	TIGR02968
succinate dehydrogenase, flavoprotein subunit		sdhA	TIGR01816
arginine transport system permease protein ArtQ		artQ	UniRef100_P54536
ribosomal protein S12		rpsL	TIGR00981
ribosomal protein S7		rpsG	TIGR01029
translation elongation factor G		fusA	TIGR00484
preprotein translocase, SecE subunit		secE	TIGR00964
transcription termination/antitermination factor NusG		nusG	TIGR00922
ribosomal protein L11		rplK	TIGR01632
ribosomal protein L1		rplA	TIGR01169
50S ribosomal protein L10		rplJ	UniRef100_Q6N4R7
ribosomal protein L7/L12		rplL	TIGR00855
DNA-directed RNA polymerase, beta subunit	2.7.7.6	rpoB	TIGR02013
DNA-directed RNA polymerase, beta' subunit	2.7.7.6	rpoC	TIGR02386
cytosol aminopeptidase family, catalytic domain protein			PF00883.16
cobQ/CobB/MinD/ParA nucleotide binding domain protein			PF01656.18
putative leucyl aminopeptidase			UniRef100_A8EXL3
aspartate--tRNA ligase	6.1.1.-	aspS	TIGR00459
conserved hypothetical protein			UniRef100_D5AW67
conserved hypothetical protein			UniRef100_Q7PAT7
conserved hypothetical protein			UniRef100_Q7PAT7
inhibitor of apoptosis-promoting Bax1 family protein			PF01027.15
dihydrodipicolinate reductase	1.3.1.26	dapB	TIGR00036
flavin reductase like domain protein			PF01613.13
bacterial extracellular solute-binding s, 3 family protein			PF00497.15
aspartyl/glutamyl-tRNA(Asn/Gln) amidotransferase, B subunit	6.3.5.-	gatB	TIGR00133
aspartyl/glutamyl-tRNA(Asn/Gln) amidotransferase, A subunit	6.3.5.-	gatA	TIGR00132
aspartyl/glutamyl-tRNA(Asn/Gln) amidotransferase, C subunit	6.3.5.-	gatC	TIGR00135
ribosome recycling factor		frr	TIGR00496
UMP kinase	2.7.4.22	pyrH	TIGR02075
na+/H+ ion antiporter subunit			PF01899.11
H+ antiporter-2 family protein			TIGR00711
conserved hypothetical protein			PF10879.3
outer membrane assembly complex, YaeT protein		yaeT	TIGR03303
RIP metalloprotease RseP	3.4.24.-	rseP	TIGR00054
transcription antitermination factor NusB		nusB	TIGR01951
ftsJ-like methyltransferase family protein			PF01728.14
conserved hypothetical protein			UniRef100_Q9ZDZ9
lipase family protein			PF01764.20
polyketide cyclase / dehydrase and lipid transport family protein			PF03364.15
RNA methyltransferase, RsmE family protein	2.1.1.-		TIGR00046
conserved hypothetical protein			PF04070.7
acrB/AcrD/AcrF family protein			PF00873.14
bacterial DNA-binding family protein			PF00216.16
DNA polymerase III, delta subunit			PF13177.1
signal recognition particle protein		ffh	TIGR00959
prolyl oligopeptidase family protein			PF00326.16
radical SAM superfamily protein			PF04055.16
sodium:dicarboxylate symporter family protein			PF00375.13
cutA1 domain protein			UniRef100_E7FH74
6-pyruvoyl tetrahydropterin synthase family protein			PF01242.14
dihydrolipoyllysine-residue succinyltransferase, E2 component of oxoglutarate dehydrogenase (succinyl-transferring) complex	2.3.1.61	sucB	TIGR01347
oxoglutarate dehydrogenase (succinyl-transferring), E1 component	1.2.4.2	sucA	TIGR00239
carboxypeptidase Taq (M32) metallopeptidase family protein			PF02074.10
carboxypeptidase Taq (M32) metallopeptidase family protein			PF02074.10
putative ctaQ			UniRef100_C4YW57
DNA repair protein RecN		recN	TIGR00634
outer membrane assembly lipoYfiO family protein		yfiO	TIGR03302
chaperone protein DnaJ		dnaJ	TIGR02349
chaperone protein DnaK		dnaK	TIGR02350
peptidase S7, Flavivirus NS3 serine protease family protein			PF00949.16
conserved hypothetical protein			UniRef100_Q9ZDX7
lipopolysaccharide-assembly family protein			PF04390.7
conserved hypothetical protein			UniRef100_Q9ZDX5
conserved hypothetical protein			UniRef100_Q99807
cytochrome c oxidase subunit III family protein			PF00510.13
trbC/VIRB2 family protein			PF04956.8
MJ0042 family finger-like domain protein			TIGR02098
2,3,4,5-tetrahydropyridine-2,6-dicarboxylate N-succinyltransferase	2.3.1.117	dapD	TIGR00965
penicillin-binding protein 1C		pbpC	TIGR02073
transglycosylase family protein			PF00912.17
conserved hypothetical protein			UniRef100_D5AWB6
universal stress family protein			PF00582.21
TRAP transporter solute receptor, TAXI family protein			TIGR02122
conserved hypothetical protein			PF09898.4
2Fe-2S iron-sulfur cluster binding domain protein			PF00111.22
hsp70 family protein			PF00012.15
fe-S protein assembly co-chaperone HscB		hscB	TIGR00714
ribonuclease HII family protein			PF01351.13
excinuclease ABC subunit B	3.1.25.-	uvrB	TIGR00631
glutaredoxin 3		grxC	TIGR02181
ABC transporter family protein			PF00005.22
DNA gyrase, A subunit	5.99.1.3	gyrA	TIGR01063
peptide deformylase	3.5.1.88	def	TIGR00079
methionyl-tRNA formyltransferase	2.1.2.9	fmt	TIGR00460
conserved hypothetical protein			UniRef100_Q3BKI0
archaeal ATPase family protein			PF01637.13
tRNA ribosyltransferase-isomerase	5.-.-.-	queA	TIGR00113
ABC transporter family protein			PF00005.22
conserved hypothetical protein			PF10877.3
bacterial Cytochrome Ubiquinol Oxidase family protein			PF01654.12
cytochrome d ubiquinol oxidase, subunit II	1.10.3.-	cydB	TIGR00203
glycosyl transferase 2 family protein			PF00535.21
peptidase M16 inactive domain protein			PF05193.16
SAICAR synthetase family protein			PF01259.13
threonine--tRNA ligase	6.1.1.3	thrS	TIGR00418
conserved hypothetical protein			PF10859.3
conserved hypothetical protein			UniRef100_Q4UKT8
outer membrane efflux family protein			PF02321.13
conserved hypothetical protein			PF10691.4
ankyrin repeats family protein			PF13637.1
DNA topoisomerase IV, B subunit	5.99.1.-	parE	TIGR01055
C-terminal processing peptidase family protein	3.4.21.-		TIGR00225
his Kinase A domain protein			PF00512.20
tol-pal system protein YbgF		ygbF	TIGR02795
conserved hypothetical protein			PF10858.3
PQQ enzyme repeat family protein			PF01011.16
ribosomal protein L13		rplM	TIGR01066
ribosomal S9/S16 family protein			PF00380.14
NUDIX domain protein			PF00293.23
response regulator	2.7.7.65	pleD	UniRef100_B8GZM2
translation elongation factor P		efp	TIGR00038
inositol monophosphatase family protein			PF00459.20
conserved hypothetical protein			PF11020.3
phosphatidylserine decarboxylase family protein			PF02666.10
CDP-alcohol phosphatidyltransferase family protein			PF01066.16
efflux transporter, RND family, MFP subunit			TIGR01730
conserved hypothetical protein			UniRef100_A8F105
bolA-like family protein			PF01722.13
EAL domain protein			PF00563.15
UDP-N-acetylmuramate--alanine ligase	6.3.2.8	murC	TIGR01082
UDP-N-acetylenolpyruvoylglucosamine reductase	1.1.1.158	murB	TIGR00179
D-alanine--D-alanine ligase family protein	6.3.2.4		TIGR01205
cell division FtsQ family protein			PF03799.10
cell division protein FtsA		ftsA	TIGR01174
nfeD-like C-terminal, partner-binding family protein			PF01957.13
cytochrome c family protein			PF00034.16
UDP-3-O-[3-hydroxymyristoyl] N-acetylglucosamine deacetylase	3.5.1.-	lpxC	TIGR00325
putative membrane protein			TMHMM
ribonuclease, Rne/Rng family domain protein	3.1.4.-		TIGR00757
cytochrome oxidase assembly family protein			PF02628.10
RNA pseudouridylate synthase family protein			PF00849.17
beta-lactamase family protein			PF00144.19
exodeoxyribonuclease III	3.1.11.2	xth	TIGR00195
pyruvate dehydrogenase (acetyl-transferring) E1 component, alpha subunit	1.2.4.1	pdhA	TIGR03182
transketolase, pyrimidine binding domain protein			PF02779.19
GTP-binding protein TypA/BipA		typA	TIGR01394
outer membrane family protein			PF03938.9
isocitrate dehydrogenase	1.1.1.-	icd	TIGR02924
monovalent cation/proton antiporter, MnhG/PhaG subunit			TIGR01300
conserved hypothetical protein			PF13244.1
ccmB family protein			PF03379.8
conserved hypothetical protein			PF10875.3
ubiquinol-cytochrome c reductase, iron-sulfur subunit	1.10.2.2	petA	TIGR01416
cytochrome b		petB	UniRef100_P23134
cytochrome C1 family protein			PF02167.10
hsp20/alpha crystallin family protein			PF00011.16
peptide chain release factor 2		prfB	TIGR00020
GTP-binding protein LepA	3.6.5.-	lepA	TIGR01393
conserved hypothetical protein			UniRef100_Q9ZDQ0
conserved hypothetical protein			UniRef100_Q68X93
rod shape-determining protein RodA		mrdB	TIGR02210
prolyl oligopeptidase family protein			PF00326.16
NADH-Ubiquinone/plastoquinone (complex I), various chains family protein			PF00361.15
NADH-Ubiquinone/plastoquinone (complex I), various chains family protein			PF00361.15
NADH-Ubiquinone/plastoquinone (complex I), various chains family protein			PF00361.15
NADH-ubiquinone/plastoquinone oxidoreductase chain 4L family protein			PF00420.19
P-type conjugative transfer protein VirB9		virB9	TIGR02781
virB8 family protein			PF04335.8
virB8 family protein			PF04335.8
conjugal transfer family protein			PF03524.10
bacterial conjugation TrbI-like family protein			PF03743.9
P-type DNA transfer ATPase VirB11		virB11	TIGR02788
type IV secretory system Conjugative DNA transfer family protein			PF02534.9
ppx/GppA phosphatase family protein			PF02541.11
conserved hypothetical protein			UniRef100_D5AWL9
conserved hypothetical protein			PF11019.3
conserved hypothetical protein			PF11019.3
inositol monophosphatase family protein			PF00459.20
DNA mismatch repair protein MutS		mutS	TIGR01070
ribose 5-phosphate isomerase B	5.3.1.6	rpiB	TIGR01120
peptidase M23 family protein			PF01551.17
thymidylate synthase, flavin-dependent	2.1.1.148	thyX	TIGR02170
tol-Pal system beta propeller repeat protein TolB		tolB	TIGR02800
alternative sigma factor RpoH		rpoH	TIGR02392
cytochrome c oxidase assembly CtaG/Cox11 family protein			PF04442.9
conserved hypothetical protein			UniRef100_Q92IL1
tRNA (5-methylaminomethyl-2-thiouridylate)-methyltransferase	2.1.1.61	trmU	TIGR00420
amino acid transporter family protein			TIGR00909
histidine--tRNA ligase	6.1.1.21	hisS	TIGR00442
ABC transporter ATP-binding domain protein			UniRef100_D5AWN5
protein TolQ		tolQ	TIGR02796
protein TolR		tolR	TIGR02801
putative periplasmic protein TonB, links inner and outer membranes			UniRef100_D5AWN8
sugar (and other) transporter family protein			PF00083.19
HD domain protein			PF13328.1
type I secretion membrane fusion , HlyD family protein			TIGR01843
type I secretion system ATPase family protein			TIGR01842
aspartate-semialdehyde dehydrogenase	1.2.1.11	asd	TIGR01296
HIT domain protein			PF01230.18
conserved hypothetical protein			PF10947.3
ATP-dependent protease HslVU, peptidase subunit	3.4.25.2	hslV	TIGR03692
ATP-dependent protease HslVU, ATPase subunit		hslU	TIGR00390
lipid-A-disaccharide synthase	2.4.1.182	lpxB	TIGR00215
yceG-like family protein			PF02618.11
iron donor protein CyaY		cyaY	TIGR03421
bioY family protein			PF02632.9
glutamate--tRNA ligase	6.1.1.17	gltX	TIGR00464
DNA topoisomerase I	5.99.1.2	topA	TIGR01051
putative peroxiredoxin			UniRef100_P56876
stomatin-like protein 2		STOML2	UniRef100_Q9UJZ1
sulfatase family protein			PF00884.18
conserved hypothetical protein			PF03652.10
conserved hypothetical protein			UniRef100_Q9ZDJ7
dihydrodipicolinate reductase, family protein			PF01113.15
UDP-glucose 4-epimerase	5.1.3.2	capD	UniRef100_Q9ZDJ5
UDP-N-acetylglucosamine 2-epimerase	5.1.3.14		TIGR00236
conserved hypothetical protein			UniRef100_A8EZA7
glycosyl transferases group 1 family protein			PF00534.15
glycosyl transferases group 1 family protein			PF00534.15
acyltransferase family protein			PF01757.17
glycosyl transferase 2 family protein			PF00535.21
glycosyl transferases group 1 family protein			PF00534.15
efflux transporter, RND family, MFP subunit			TIGR01730
conserved hypothetical protein			PF11019.3
esterase family protein			PF00756.15
glycosyl transferases group 1 family protein			PF00534.15
ribosomal protein S4		rpsD	TIGR01017
protoheme IX farnesyltransferase	2.5.1.-	cyoE	TIGR01473
asmA family protein			PF05170.9
16S rRNA processing protein RimM		rimM	TIGR02273
asmA-like C-terminal region family protein			PF13502.1
exodeoxyribonuclease VII, small subunit	3.1.11.6	xseB	TIGR01280
DNA-3-methyladenine glycosylase family protein	3.2.2.-		TIGR00567
haemolytic domain protein			PF01809.13
NADH-quinone oxidoreductase, E subunit		nuoE	TIGR01958
NADH dehydrogenase [ubiquinone] iron-sulfur protein 2	1.6.99.3	NAD7	UniRef100_P93306
NADH (or F420H2) dehydrogenase, subunit C family protein		nuoC	TIGR01961
NADH-quinone oxidoreductase, B subunit			TIGR01957
NADH-ubiquinone/plastoquinone oxidoreductase, chain 3 family protein			PF00507.14
O-Antigen ligase family protein			PF04932.10
conserved hypothetical protein			PF09923.4
tyrosine recombinase XerD		xerD	TIGR02225
conserved hypothetical protein			UniRef100_Q9ZDG7
conserved hypothetical protein			UniRef100_Q92IC8
conserved hypothetical protein			UniRef100_Q92IC7
enoyl-[acyl-carrier-protein] reductase [NADH]	1.3.1.9	fabI	UniRef100_Q2GKM8
apolipoprotein N-acyltransferase	2.3.1.-	lnt	TIGR00546
periplasmic binding s and sugar binding domain of LacI family protein			PF00532.16
branched-chain amino acid transport system / permease component family protein			PF02653.11
ABC transporter family protein			PF00005.22
disulfide bond formation DsbB family protein			PF02600.11
lysine--tRNA ligase	6.1.1.6	lysS	TIGR00467
membrane transport family protein			PF03547.13
NADP-dependent malic enzyme	1.1.1.40	tme	UniRef100_O30808
sec7 domain protein			PF01369.15
sugar (and other) transporter family protein			PF00083.19
malate dehydrogenase, NAD-dependent	1.1.1.37	mdh	TIGR01763
ADP,ATP carrier protein 1		tlcA	UniRef100_P19568
CTP synthase	6.3.4.2	pyrG	TIGR00337
3-deoxy-D-manno-octulosonate cytidylyltransferase	2.7.7.38	kdsB	TIGR00466
cytochrome C and Quinol oxidase polypeptide I family protein			PF00115.15
GTP cyclohydrolase I	3.5.4.16	folE	TIGR00063
proline--tRNA ligase	6.1.1.15	proS	TIGR00409
holliday junction DNA helicase RuvA	3.6.4.12	ruvA	TIGR00084
holliday junction DNA helicase RuvB	3.6.4.12	ruvB	TIGR00635
ABC transporter family protein			PF00005.22
ABC transporter family protein			PF00005.22
conserved hypothetical protein			UniRef100_D5AWX4
D-alanyl-D-alanine carboxypeptidase family protein			PF00768.15
rare lipoA family protein		rlpA	TIGR00413
BON domain protein			PF04972.12
intracellular septation protein A		ispZ	TIGR00997
iron permease FTR1 family protein			PF03239.9
cupredoxin-like domain protein			PF13473.1
FKBP-type peptidyl-prolyl cis-trans isomerase family protein			PF00254.23
dioxygenase family protein			PF00775.16
ahpC/TSA family protein			PF00578.16
clp protease family protein			PF00574.18
dUTP diphosphatase family protein	3.6.1.23	dut	TIGR00576
transglycosylase SLT domain protein			PF01464.15
conserved hypothetical protein			UniRef100_Q92I72
LD-carboxypeptidase family protein			PF02016.10
PD-(D/E)XK nuclease superfamily protein			PF12705.2
glutamine amidotransferase class-I family protein			PF00117.23
cytochrome c oxidase, subunit I	1.9.3.1	ctaD	TIGR02891
cytochrome c oxidase, subunit II	1.9.3.1	coxB	TIGR02866
peptidase M23 family protein			PF01551.17
signal peptidase II	3.4.23.36	lspA	TIGR00077
conserved hypothetical protein			UniRef100_Q9ZDC3
UDP-N-acetylmuramoylalanine--D-glutamate ligase	6.3.2.9	murD	TIGR01087
cell division protein FtsW		ftsW	TIGR02614
undecaprenyldiphospho-muramoylpentapeptide beta-N-acetylglucosaminyltransferase	2.4.1.227	murG	TIGR01133
conserved hypothetical protein			UniRef100_Q9ZDB9
glycosyl transferases group 1 family protein			PF00534.15
diaminopimelate epimerase	5.1.1.7	dapF	TIGR00652
radical SAM methylthiotransferase, MiaB/RimO family protein			TIGR00089
phenylalanine--tRNA ligase, alpha subunit	6.1.1.20	pheS	TIGR00468
phenylalanine--tRNA ligase, beta subunit	6.1.1.20	pheT	TIGR00472
DNA polymerase III, beta subunit	2.7.7.7	dnaN	TIGR00663
conserved hypothetical protein			PF12100.3
leucine--tRNA ligase	6.1.1.4	leuS	TIGR00396
3'-5' exonuclease family protein			PF01612.15
septum formation initiator family protein			PF04977.10
cytidylyltransferase family protein			PF01148.15
di-trans,poly-cis-decaprenylcistransferase	2.5.1.31	uppS	TIGR00055
HAMP domain protein			PF00672.20
transcriptional regulatory , C terminal family protein			PF00486.23
aminotransferase class IV family protein			PF01063.14
dihydrodipicolinate synthase	4.2.1.52	dapA	TIGR00674
ssrA-binding protein		smpB	TIGR00086
DSBA-like thioredoxin domain protein			PF01323.15
succinyl-CoA ligase [GDP-forming] subunit alpha, mitochondrial	6.2.1.4	scsA	UniRef100_P36967
succinate-CoA ligase, beta subunit	6.2.1.-	sucC	TIGR01016
tim44-like domain protein			PF04280.10
ribosome-binding factor A		rbfA	TIGR00082
conserved hypothetical protein			UniRef100_O05963
RDD family protein			PF06271.7
recombination protein RecR		recR	TIGR00615
conserved hypothetical protein			UniRef100_Q9ZDA3
ATP-NAD kinase family protein			PF01513.16
metallo-beta-lactamase superfamily protein			PF00753.22
NAD-dependent glycerol-3-phosphate dehydrogenase family protein			PF07479.9
membrane transport family protein			PF03547.13
alpha/beta hydrolase fold family protein			PF00561.15
thioredoxin-disulfide reductase	1.8.1.9	trxB	TIGR01292
glycosyl transferase 2 family protein			PF00535.21
ATP-dependent DNA helicase PcrA	3.6.4.12	pcrA	TIGR01073
conserved hypothetical protein			UniRef100_Q92HZ3
pyridoxal-phosphate dependent enzyme family protein			PF00291.20
ATP-dependent protease La	3.4.21.53	lon	TIGR00763
outer membrane autotransporter barrel domain protein			TIGR01414
isopentenyl-diphosphate delta-isomerase, type 2	5.3.3.2	fni	TIGR02151
conserved hypothetical protein			PF01128.14
DNA-binding regulatory , YebC/PmpR family protein			TIGR01033
transglycosylase SLT domain protein			PF01464.15
conserved hypothetical protein			PF10811.3
ubiE/COQ5 methyltransferase family protein			PF01209.13
dihydrolipoyl dehydrogenase	1.8.1.4	lpdA	TIGR01350
5-formyltetrahydrofolate cyclo-ligase	6.3.3.2		TIGR02727
3'-5' exonuclease family protein			PF01612.15
conserved hypothetical protein			PF02582.9
glycine cleavage T-C-terminal barrel domain protein			PF08669.6
sodium:solute symporter family protein			PF00474.12
porphobilinogen deaminase	2.5.1.61	hemC	TIGR00212
tryptophan--tRNA ligase	6.1.1.2	trpS	TIGR00233
acyltransferase family protein			PF01553.16
required for attachment to host cells family protein			PF10116.4
dienelactone hydrolase family protein			PF01738.13
hemY family protein			PF07219.8
conserved hypothetical protein			UniRef100_Q92HQ6
rickettsial palindromic element RPE1 domain protein			TIGR01045
ampG-like permease family protein			TIGR00901
glycosyl transferase 8 family protein			PF01501.15
ADP,ATP carrier protein 1		tlcA	UniRef100_P19568
conserved hypothetical protein			UniRef100_Q92HP8
polyprenyl synthetase family protein			PF00348.12
metallopeptidase M24 family protein			PF00557.19
amino acid permease family protein			PF00324.16
iron-sulfur cluster assembly accessory family protein			TIGR00049
nifU-like protein		nifU	UniRef100_P0ACD6
cysteine desulfurase IscS	2.8.1.7	iscS	TIGR02006
aminotransferase class-V family protein			PF00266.14
transcriptional regulator family protein			PF02082.15
putative membrane protein			TMHMM
glutathione S-transferase, C-terminal domain protein			PF00043.20
pyruvate, phosphate dikinase	2.7.9.1	ppdK	TIGR01828
class II Aldolase and Adducin N-terminal domain protein			PF00596.16
multi-copper polyphenol oxidoreductase laccase family protein			PF02578.10
glutamine synthetase, catalytic domain protein			PF00120.19
yihY family inner membrane domain protein		yihY	TIGR00765
helix-turn-helix family protein			PF01381.17
120 KDa Rickettsia surface antigen family protein			PF12574.3
120 KDa Rickettsia surface antigen family protein			PF12574.3
ADP,ATP carrier protein 1		tlcA	UniRef100_P19568
tRNA pseudouridine(55) synthase	5.4.99.25	truB	TIGR00431
putative tRNA pseudouridine synthase B			UniRef100_Q4ULJ9
ribosomal protein S15		rpsO	TIGR00952
polyribonucleotide nucleotidyltransferase	2.7.7.8	pnp	TIGR03591
sugar isomerase, KpsF/GutQ family protein			TIGR00393
lipopolysaccharide-assembly, LptC-related family protein			PF06835.8
ostA-like family protein			PF03968.9
ABC transporter family protein			PF00005.22
phosphomannomutase/phosphoglucomutase	5.4.2.8	algC	UniRef100_P26276
tRNA dimethylallyltransferase	2.5.1.75	miaA	TIGR00174
pentapeptide repeats family protein			PF00805.17
ribonucleotide reductase, small chain family protein			PF00268.16
ribonucleoside-diphosphate reductase, alpha subunit	1.17.4.1		TIGR02506
pyridine nucleotide-disulfide oxidoreductase family protein			PF07992.9
bifunctional protein FolD	3.5.4.9	folD	UniRef100_Q0PA35
hexapeptide transferase family protein			UniRef100_Q2GIS1
ribosomal subunit interface protein		raiA	TIGR00741
ATP-dependent Clp endopeptidase, proteolytic subunit ClpP	3.4.21.92	clpP	TIGR00493
ribosomal protein S1		rpsA	TIGR00717
cytidylate kinase	2.7.4.14	cmk	TIGR00017
bacterial DNA-binding family protein			PF00216.16
signal peptide peptidase SppA, 36K type	3.4.-.-	sppA	TIGR00706
transcription termination factor Rho	3.6.4.-	rho	TIGR00767
ubiE/COQ5 methyltransferase family protein			PF01209.13
single-stranded-DNA-specific exonuclease RecJ	3.1.-.-	recJ	TIGR00644
peptide chain release factor 1		prfA	TIGR00019
pyruvate dehydrogenase complex dihydrolipoamide acetyltransferase	2.3.1.12		TIGR01349
translation initiation factor IF-3		infC	TIGR00168
conserved hypothetical protein			PF10097.4
conserved hypothetical protein			UniRef100_D5AXC2
biotin--[acetyl-CoA-carboxylase] ligase	6.3.4.15		TIGR00121
patatin-like phospholipase family protein			PF01734.17
superoxide dismutase [Fe]	1.15.1.1	sodB	UniRef100_P0AGD5
bifunctional FolC family protein	6.3.2.-	folC	TIGR01499
conserved hypothetical protein			UniRef100_D5AXC7
putative delta-aminolevulinic acid dehydratase			UniRef100_A8EYH0
proton-translocating NADH-quinone oxidoreductase, chain N family protein			TIGR01770
delta-aminolevulinic acid dehydratase	4.2.1.24	hemB	UniRef100_P45622
primosomal protein N'	3.6.1.-	priA	TIGR00595
phenolic acid decarboxylase subunit B	4.1.1.61	bsdB	UniRef100_P94404
replicative DNA helicase	3.6.4.12	dnaB	TIGR00665
pseudouridine synthase family protein	5.4.99.-		TIGR00093
rickettsial palindromic element RPE1 domain protein			TIGR01045
DNA repair protein RadA		radA	TIGR00416
putative dNA repair protein RecO			UniRef100_A8EYF8
DNA repair protein RecO		recO	TIGR00613
DNA repair protein RecO		recO	TIGR00613
glycoprotease family protein			PF00814.20
conserved hypothetical protein			UniRef100_Q92HF6
conserved hypothetical protein			UniRef100_D5AXE4
translation initiation factor IF-2		infB	TIGR00487
transcription termination factor NusA, C-terminal duplication		nusA	TIGR01954
putative ribosome maturation factor rimP			UniRef100_Q68WI2
conserved hypothetical protein			PF02576.12
hemolysin TlyA family protein			TIGR00478
tyrosine--tRNA ligase	6.1.1.1	tyrS	TIGR00234
conserved hypothetical protein			UniRef100_D5AXF3
alpha-2-macroglobulin MG1 domain protein			PF11974.3
alpha-2-macroglobulin family protein			PF00207.17
enoyl-CoA hydratase/isomerase family protein			PF00378.15
2-polyprenyl-6-methoxyphenol 4-hydroxylase domain protein	1.14.13.-	ubiH	UniRef100_C3PNZ0
ubiquinone biosynthesis hydroxylase, UbiH/UbiF/VisC/COQ6 family protein	1.14.13.-		TIGR01988
bacterial regulatory , Fis family protein			PF02954.14
pentapeptide repeats family protein			PF13599.1
conserved hypothetical protein			UniRef100_Q92HC0
penicillin-binding protein 2		mrdA	TIGR03423
putative membrane protein			TMHMM
penicillin binding transpeptidase domain protein			PF00905.17
conserved hypothetical protein			UniRef100_Q9ZCY3
S-adenosyl-methyltransferase MraW	2.1.1.-	mraW	TIGR00006
mraZ family protein			PF02381.13
sodium:solute symporter family protein			PF00474.12
excinuclease ABC subunit C	3.1.25.-	uvrC	TIGR00194
conserved hypothetical protein			PF04314.8
conserved hypothetical protein			UniRef100_Q4UKY4
preprotein translocase, SecA subunit		secA	TIGR00963
PPIC-type PPIASE domain protein			PF13145.1
holo-[acyl-carrier-protein] synthase	2.7.8.7	acpS	TIGR00516
DNA-directed RNA polymerase, omega subunit	2.7.7.6	rpoZ	TIGR00690
UDP-N-acetylglucosamine 1-carboxyvinyltransferase	2.5.1.7	murA	TIGR01072
DNA gyrase, B subunit	5.99.1.3	gyrB	TIGR01059
HAD hydrolase, IIA family protein			TIGR01460
magnesium transporter		mgtE	TIGR00400
preprotein translocase, YajC subunit		yajC	TIGR00739
-export membrane protein SecD		secD	TIGR01129
SCO1/SenC family protein			PF02630.9
ccmE family protein			PF03100.10
inorganic pyrophosphatase	3.6.1.1	ppa	UniRef100_Q9ZCW5
integral membrane protein MviN		mviN	TIGR01695
traX family protein			PF05857.6
conserved hypothetical protein			UniRef100_Q92H71
helicase conserved C-terminal domain protein			PF00271.26
hypothetical protein			default
phospho-N-acetylmuramoyl-pentapeptide-transferase	2.7.8.13	mraY	TIGR00445
UDP-N-acetylmuramoyl-tripeptide--D-alanyl-D-alanine ligase family protein	6.3.2.10	murF	TIGR01143
UDP-N-acetylmuramyl-tripeptide synthetase family protein		murE	TIGR01085
transcription-repair coupling factor	3.6.1.-	mfd	TIGR00580
flavinator of succinate dehydrogenase family protein			PF03937.11
rhodanese-like domain protein			PF00581.15
chromosomal replication initiator protein DnaA		dnaA	TIGR00362
patatin-like phospholipase family protein			PF01734.17
drug resistance transporter, Bcr/CflA subfamily protein			TIGR00710
50S ribosome-binding GTPase family protein			PF01926.18
peptidyl-tRNA hydrolase	3.1.1.29	pth	TIGR00447
ribosomal protein L25, Ctc-form			TIGR00731
radical SAM superfamily protein			PF04055.16
ribosomal protein L35		rpmI	TIGR00001
ribosomal protein L20		rplT	TIGR01032
ribonuclease P protein component	3.1.26.5	rnpA	TIGR00188
ankyrin repeats family protein			PF13637.1
conserved hypothetical protein			UniRef100_A4EB57
HAMP domain protein			PF00672.20
ribosomal protein S21		rpsU	TIGR00030
COQ9 family protein			PF08511.6
isoleucine--tRNA ligase	6.1.1.5	ileS	TIGR00392
propionyl-CoA carboxylase, alpha subunit	6.4.1.3	pccA	UniRef100_Q5LUF3
propionyl-CoA carboxylase, beta subunit	6.4.1.3	pccB	UniRef100_Q168G2
major Facilitator Superfamily protein			PF07690.11
fecCD transport family protein			PF01032.13
3-demethylubiquinone-9 3-O-methyltransferase	2.1.1.64	ubiG	TIGR01983
glutamate--tRNA ligase	6.1.1.17	gltX	TIGR00464
HD domain protein			PF13328.1
region found in RelA / SpoT s family protein			PF04607.12
chaperonin GroL		groL	TIGR02348
10 kDa chaperonin		groS	UniRef100_P80469
ribonuclease PH	2.7.7.56	rph	TIGR01966
grpE family protein			PF01025.14
conserved hypothetical protein			PF01594.11
bacterial dnaA family protein			PF00308.13
ribosomal protein S20		rpsT	TIGR00029
ribosomal protein L17		rplQ	TIGR00059
DNA-directed RNA polymerase, alpha subunit	2.7.7.6	rpoA	TIGR02027
30S ribosomal protein S11		rpsK	TIGR03632
30S ribosomal protein S13		rpsM	TIGR03631
adenylate kinase family protein	2.7.4.-		TIGR01351
preprotein translocase, SecY subunit		secY	TIGR00967
ribosomal protein L15		rplO	TIGR01071
ribosomal protein L30		rpmD	TIGR01308
ribosomal protein S5		rpsE	TIGR01021
ribosomal protein L18		rplR	TIGR00060
ribosomal protein L6		rplF	TIGR03654
ribosomal S8 family protein			PF00410.14
ribosomal S14p/S29e family protein			PF00253.16
ribosomal L5 family protein			PF00281.14
ribosomal protein L24		rplX	TIGR01079
ribosomal protein L14		rplN	TIGR01067
30S ribosomal protein S17		rpsQ	TIGR03635
ribosomal protein L29		rpmC	TIGR00012
ribosomal protein L16		rplP	TIGR01164
ribosomal protein S3		rpsC	TIGR01009
ribosomal protein L22		rplV	TIGR01044
ribosomal protein S19		rpsS	TIGR01050
ribosomal protein L2		rplB	TIGR01171
50S ribosomal protein L23		rplW	UniRef100_Q6N4T7
50S ribosomal protein L4		rplD	TIGR03953
50S ribosomal protein L3		rplC	TIGR03625
ribosomal protein S10		rpsJ	TIGR01049
translation elongation factor Tu		tuf	TIGR00485
RNA 2'-O ribose methyltransferase substrate binding family protein			PF08032.7
fumarate hydratase, class II	4.2.1.2	fumC	TIGR00979
cell division protein FtsZ		ftsZ	TIGR00065
scaffold Nfu/NifU N terminal family protein			PF08712.6
major Facilitator Superfamily protein			PF07690.11
helicase conserved C-terminal domain protein			PF00271.26
'Cold-shock' DNA-binding domain protein			PF00313.17
conserved hypothetical protein			UniRef100_C4YYD7
dimethyladenosine transferase	2.1.1.-	ksgA	TIGR00755
surA N-terminal domain protein			PF13624.1
organic solvent tolerance family protein			PF04453.9
exodeoxyribonuclease VII, large subunit	3.1.11.6	xseA	TIGR00237
exodeoxyribonuclease III	3.1.11.2	xth	TIGR00195
ribosome-associated GTPase EngA		engA	TIGR03594
2-polyprenylphenol 6-hydroxylase	1.14.13.-	ubiB	TIGR01982
conserved hypothetical protein			UniRef100_Q9ZCP4
ubiquinone/menaquinone biosynthesis methyltransferase family protein	2.1.1.-		TIGR01934
polyhydroxyalkanoate depolymerase, intracellular family protein	3.1.1.-	phaZ	TIGR01849
hydrolase, TatD family protein			TIGR00010
methionine--tRNA ligase	6.1.1.10	metG	TIGR00398
thymidylate kinase	2.7.4.9	tmk	TIGR00041
sugar (and other) transporter family protein			PF00083.19
4-hydroxybenzoate polyprenyl transferase	2.5.1.-	ubiA	TIGR01474
valine--tRNA ligase	6.1.1.9	valS	TIGR00422
licD family protein			PF04991.8
licD family protein			PF04991.8
rmuC family protein			PF02646.11
conserved hypothetical protein			UniRef100_Q1RJ77
ATP-dependent Clp protease, ATP-binding subunit ClpX		clpX	TIGR00382
acetyltransferase family protein			PF00583.19
queuosine biosynthesis protein QueC		queC	TIGR00364
ABC transporter family protein			PF00005.22
conserved hypothetical protein			PF10880.3
sugar (and other) transporter family protein			PF00083.19
liporeleasing system, transmembrane , LolC/E family protein			TIGR02212
ABC transporter family protein			PF00005.22
conserved hypothetical protein			UniRef100_A8GPL2
transporter associated domain protein			PF03471.12
cytochrome C assembly family protein			PF01578.15
outer membrane protein B		ompB	UniRef100_Q53020
glycosyl hydrolase family 3 N terminal domain protein			PF00933.16
rickettsial palindromic element RPE3 domain protein			TIGR03775
bacterial DNA-binding family protein			PF00216.16
conserved hypothetical protein			UniRef100_D5AXX2
conserved hypothetical protein			UniRef100_D5AXX3
conserved hypothetical protein			UniRef100_Q9ZCL6
hypothetical protein			default
transposase, Mutator family protein			PF00872.13
transposase, Mutator family protein			PF00872.13
resolvase, N terminal domain protein			PF00239.16
putative glutamine amidotransferase-like protein			UniRef100_D5AXY2
peptidase C26 family protein			PF07722.8
ankyrin repeat family protein			PF00023.25
putative transposase			UniRef100_C4YZN9
transposase, YhgA-like family protein			PF04754.7
transposase, YhgA-like family protein			PF04754.7
conserved hypothetical protein			UniRef100_Q9ZCL2
type IV secretory system Conjugative DNA transfer family protein			PF02534.9
bacterial lipid A biosynthesis acyltransferase family protein			PF03279.8
tetraacyldisaccharide 4'-kinase	2.7.1.130	lpxK	TIGR00682
DNA ligase, NAD-dependent	6.5.1.2	ligA	TIGR00575
queuine tRNA-ribosyltransferase	2.4.2.29	tgt	TIGR00430
conserved hypothetical protein			UniRef100_Q9ZCK7
conserved hypothetical protein			UniRef100_Q9ZCK6
mce related family protein			PF02470.15
conserved hypothetical protein			PF05071.11
RNase H family protein			PF00075.19
stringent starvation B family protein			PF04386.8
conserved hypothetical protein			PF06230.6
dephospho-CoA kinase	2.7.1.24	coaE	TIGR00152
DNA polymerase III, epsilon subunit	2.7.7.7	dnaQ	TIGR01406
SURF1 family protein			PF02104.10
uvrD/REP helicase N-terminal domain protein			PF00580.16
malonyl CoA-acyl carrier protein transacylase	2.3.1.39	fabD	TIGR00128
acetyl-CoA C-acetyltransferase family protein			TIGR01930
alpha/beta hydrolase fold family protein			PF00561.15
ADP/ATP carrier family protein			TIGR00769
hemolysin C		tlyC	UniRef100_Q68W10
conserved hypothetical protein			PF02130.12
lipoyl synthase	2.8.1.8	lipA	TIGR00510
serine hydroxymethyltransferase 2	2.1.2.1	glyA2	UniRef100_Q3JGP5
phospholipase/Carboxylesterase family protein			PF02230.11
monothiol glutaredoxin, Grx4 family		grxD	TIGR00365
endonuclease III	4.2.99.18	nth	TIGR01083
conserved hypothetical protein			UniRef100_D5AY14
tetrapyrrole (Corrin/Porphyrin) Methylases family protein			PF00590.15
lppC lipofamily protein			PF04348.8
twin arginine-targeting translocase, TatA/E family protein		tatA	TIGR01411
phosphatidylglycerophosphatase A family protein			PF04608.8
ribosomal protein L21		rplU	TIGR00061
ribosomal protein L27		rpmA	TIGR00062
aspartate kinase domain protein	2.7.2.4		TIGR00657
cro/C1-type HTH DNA-binding domain protein			PF13443.1
sugar (and other) transporter family protein			PF00083.19
cell division ZapA family protein			PF05164.8
conserved hypothetical protein			UniRef100_A8GUP3
helix-turn-helix domain protein			PF13413.1
bacterial NAD-glutamate dehydrogenase family protein			PF05088.7
tRNA modification GTPase TrmE	3.6.-.-	trmE	TIGR00450
conserved hypothetical protein			UniRef100_Q92GE7
protein RecA		recA	TIGR02012
3-oxoacyl-[acyl-carrier-protein] reductase	1.1.1.100	fabG	TIGR01830
acyl carrier protein		acpP	TIGR00517
beta-ketoacyl-acyl-carrier-protein synthase II	2.3.1.179	fabF	TIGR03150
guanylate kinase	2.7.4.8	gmk	TIGR03263
helix-turn-helix family protein			PF01381.17
rod shape-determining protein MreC		mreC	TIGR00219
cell shape determining , MreB/Mrl family protein			TIGR00904
putative permease YjgP/YjgQ family protein			PF03739.9
peptidoglycan-associated lipoprotein		pal	TIGR02802
3-oxoacyl-[acyl-carrier-] synthase III family protein	2.3.1.180	fabH	TIGR00747
ribosomal protein L32		rpmF	TIGR01031
smpA / OmlA family protein			PF04355.8
signal recognition particle-docking protein FtsY		ftsY	TIGR00064
DNA polymerase I family protein	2.7.7.7	polA	TIGR00593
S-adenosylmethionine synthetase, central domain protein			PF02772.11
methionine adenosyltransferase	2.5.1.6	metK	TIGR01034
DNA polymerase III subunit alpha	2.7.7.7	dnaE1	UniRef100_B8GWS6
nucleotide sugar dehydrogenase family protein			TIGR03026
conserved hypothetical protein			PF13116.1
major Facilitator Superfamily protein			PF07690.11
twin arginine-targeting protein translocase TatC		tatC	TIGR00945
serine--tRNA ligase	6.1.1.11	serS	TIGR00414
type IV secretion/conjugal transfer ATPase, VirB4 family protein			TIGR00929
conserved hypothetical protein			UniRef100_Q92GA5
integral membrane , TerC family protein			TIGR03718
putative heat resistant agglutinin			UniRef100_C4YXW1
conserved hypothetical protein			UniRef100_Q7P9W3
methyltransferase domain protein			PF08242.7
NADH-ubiquinone/plastoquinone oxidoreductase chain 6 family protein			PF00499.15
NADH-ubiquinone/plastoquinone oxidoreductase chain 4L family protein			PF00420.19
proton-translocating NADH-quinone oxidoreductase, chain L family protein	1.6.-.-		TIGR01974
proton-translocating NADH-quinone oxidoreductase, chain M family protein			TIGR01972
heme ABC exporter, ATP-binding protein CcmA	3.6.3.41	ccmA	TIGR01189
NADH-quinone oxidoreductase, chain I family protein			TIGR01971
NADH-ubiquinone oxidoreductase chain 1	1.6.5.3	ND1	UniRef100_P92558
NADH dehydrogenase (quinone), G subunit	1.6.99.5	nuoG	TIGR01973
putative membrane protein			TMHMM
aconitate hydratase 1	4.2.1.3	acnA	TIGR01341
ATP synthase F1, epsilon subunit	3.6.3.14	atpC	TIGR01216
ATP synthase F1, beta subunit	3.6.3.14	atpD	TIGR01039
ATP synthase F1, gamma subunit	3.6.3.14	atpG	TIGR01146
ATP synthase F1, alpha subunit	3.6.3.14	atpA	TIGR00962
ATP synthase F1, delta subunit	3.6.3.14	atpH	TIGR01145
dihydrolipoyl dehydrogenase	1.8.1.4	lpdA	TIGR01350
ferritin-like domain protein			PF00210.19
penicillin-binding , 1A family protein			TIGR02074
tRNA-i(6)A37 thiotransferase enzyme MiaB	2.-.-.-	miaB	TIGR01574
bacterial SH3 domain protein			PF06347.8
proton antiporter-2 family protein			TIGR00932
oligomerisation domain protein			PF02410.10
bolA-like family protein			PF01722.13
translation initiation factor IF-1		infA	TIGR00008
septum formation protein Maf		maf	TIGR00172
RNA polymerase-binding protein DksA		dksA	TIGR02420
phage integrase family protein			PF00589.17
phasin family domain protein			TIGR01841
phospholipase D	3.1.4.4	pld	UniRef100_Q92G53
poly(R)-hydroxyalkanoic acid synthase, class I family protein		phaC	TIGR01838
ubiD decarboxylase family protein	4.1.1.-	ubiD	TIGR00148
surA N-terminal domain protein			PF13624.1
ftsK/SpoIIIE family protein			PF01580.13
methionine aminopeptidase, type I	3.4.11.18	map	TIGR00500
conserved hypothetical protein			UniRef100_D5AYA9
glycosyl transferase 4 family protein			PF00953.16
conserved hypothetical protein			PF05258.7
putative adhesin RC1281			UniRef100_Q92G43
putative adhesin RC1281			UniRef100_Q92G43
4Fe-4S binding domain protein			PF00037.22
heme exporter CcmC family protein		ccmC	TIGR01191
cytidine and deoxycytidylate deaminase		codA	UniRef100_A9CK16
cation diffusion facilitator transporter family protein			TIGR01297
glycine zipper family protein			PF13488.1
ABC transporter family protein			PF00005.22
excinuclease ABC subunit A	3.1.25.-	uvrA	TIGR00630
single-stranded DNA-binding family protein		ssb	TIGR00621
serine hydrolase family protein			PF03959.8
conserved hypothetical protein			PF02594.11
histidine kinase-, DNA gyrase B-, and HSP90-like ATPase family protein			PF02518.21
5-aminolevulinic acid synthase	2.3.1.37	hemA	TIGR01821
trigger factor	5.2.1.8	tig	TIGR00115
obg family GTPase CgtA		cgtA	TIGR02729
citrate (Si)-synthase	2.3.3.1	gltA	TIGR01798
uracil-DNA glycosylase, 4 family protein	3.2.2.-		TIGR00758
pseudouridine synthase, RluA family protein	5.4.99.-		TIGR00005
telomere recombination family protein			PF01300.13
protein-(glutamine-N5) methyltransferase, release factor-specific	2.1.1.-	prmC	TIGR03534
glycine--tRNA ligase, beta subunit	6.1.1.14	glyS	TIGR00211
glycine--tRNA ligase, alpha subunit	6.1.1.14	glyQ	TIGR00388
conserved hypothetical protein			UniRef100_P44068
H+ symporter family protein			TIGR00883
conserved hypothetical protein			UniRef100_Q92G03
conserved hypothetical protein			UniRef100_Q92G02
putative glycyl-tRNA synthetase subunit alpha			UniRef100_A8F077
alanine--tRNA ligase	6.1.1.7	alaS	TIGR00344
tRNA pseudouridine(38-40) synthase	5.4.99.12	truA	TIGR00071
RNA polymerase sigma factor RpoD		rpoD	TIGR02393
DNA primase	2.7.7.-	dnaG	TIGR01391
cytidylyltransferase family protein			PF01148.15
transcription elongation factor GreA domain protein		greA	TIGR01462
conserved hypothetical protein			PF12769.2
NAD(P) transhydrogenase subunit alpha part 1	1.6.1.2	pntAA	UniRef100_Q2RSB2
outer membrane lipocarrier LolA family protein			PF03548.10
DNA polymerase III, subunit gamma and tau	2.7.7.7	dnaX	TIGR02397
DNA-binding protein, YbaB/EbfC family			TIGR00103
clan AA aspartic protease, TIGR02281 family protein	3.4.23.-		TIGR02281
arginine transport ATP-binding protein ArtM		artM	UniRef100_P54537
metallo-beta-lactamase superfamily protein			PF00753.22
PAP2 superfamily protein			PF01569.16
putative permease YjgP/YjgQ family protein			PF03739.9
DNA polymerase III chi subunit, HolC family protein			PF04364.8
succinyl-diaminopimelate desuccinylase	3.5.1.18	dapE	TIGR01246
conserved hypothetical protein			PF02698.12
lipoyl(octanoyl) transferase	2.3.1.181	lipB	TIGR00214
ribosomal protein S16		rpsP	TIGR00002
ribosomal protein L33		rpmG	TIGR01023
DNA mismatch repair MutL family protein		mutL	TIGR00585
zinc-finger domain protein			PF10276.4
sugar (and other) transporter family protein			PF00083.19
coproporphyrinogen III oxidase family protein			PF01218.13
conserved hypothetical protein			PF03653.8
ferrochelatase	4.99.1.1	hemH	TIGR00109
uroporphyrinogen decarboxylase	4.1.1.37	hemE	TIGR01464
