# Supplementary material for: A semi-automated genome annotation comparison and integration scheme
Source: BMC Bioinformatics. 2013 Jun 1;14:172. doi: 10.1186/1471-2105-14-172 (PMC3680241; doi:10.1186/1471-2105-14-172)
Supplement: Additional file 1 — The code and datasets: file contains the python code and related datasets used in our research. We used two datasets in our research. (1). ‘pfam_mapped_dic.csv’ file contains the Pfam IDs obtained from Pfam database; (2) ‘gene_info_dic.csv’ file contains the gene symbol data obtained from Entrez gene database; (3) ‘database data’ folder contains the automated annotation results and the OMA data to run the program. [file 1471-2105-14-172-S1.zip › Additional file 1 code and datasets/database data/rpro_img.txt]

Uncharacterized protein conserved in bacteria		CDS
thioredoxin		CDS	TIGR01068
ABC-type polysaccharide/polyol phosphate transport system, ATPase component		CDS
ABC-type polysaccharide/polyol phosphate export systems, permease component		CDS
hypothetical protein		CDS
NADPH-dependent glutamate synthase beta chain and related oxidoreductases		CDS
acyl-[acyl-carrier-protein]--UDP-N-acetylglucosamine O-acyltransferase (EC 2.3.1.129)	2.3.1.129	CDS	TIGR01852
3-hydroxyacyl-[acyl-carrier-protein] dehydratase (EC 4.2.1.-)	4.2.1.-	CDS	TIGR01750
UDP-3-O-[3-hydroxymyristoyl] glucosamine N-acyltransferase (EC 2.3.1.191)	2.3.1.191	CDS	TIGR01853
tRNA-U20-dihydrouridine synthase		CDS	TIGR00742, TIGR00737
Rickettsial palindromic element RPE3 domain		CDS	TIGR03775
ATPase, YjeE family		CDS	TIGR00150
ABC-type metal ion transport system, periplasmic component/surface adhesin		CDS
tRNA nucleotidyltransferase/poly(A) polymerase	2.7.7.19	CDS
hypothetical protein		CDS
hypothetical protein		CDS
outer membrane autotransporter barrel domain		CDS	TIGR01414
F0F1-type ATP synthase, subunit b	3.6.3.14	CDS
F0F1-type ATP synthase, subunit b	3.6.3.14	CDS
F0F1-type ATP synthase, subunit c/Archaeal/vacuolar-type H+-ATPase, subunit K	3.6.3.14	CDS
ATP synthase F0 subcomplex A subunit	3.6.3.14	CDS	TIGR01131
Putative F0F1-ATPase subunit (ATPase_gene1).		CDS
Thiol:disulfide interchange protein DsbC		CDS
transcriptional regulator, CarD family		CDS
Predicted regulatory domain of a methyltransferase		CDS
Methyltransferase domain.		CDS
DNA replication and repair protein RecF		CDS	TIGR00611
hypothetical protein		CDS
Uncharacterized protein SCO1/SenC/PrrC, involved in biogenesis of respiratory and photosynthetic systems		CDS
Putative transcriptional regulator		CDS
Uncharacterized membrane protein, required for colicin V production		CDS
Protein of unknown function (DUF2748).		CDS
3-oxoacyl-[acyl-carrier-protein] reductase (EC 1.1.1.100)	1.1.1.36	CDS	TIGR01829
ATP-dependent chaperone ClpB		CDS	TIGR03346
O-sialoglycoprotein endopeptidase (EC 3.4.24.57)	3.4.24.57	CDS	TIGR03723, TIGR03775, TIGR00329
Fatty-acid desaturase	1.14.19.1	CDS
SSU ribosomal protein S6P		CDS	TIGR00166
SSU ribosomal protein S18P		CDS	TIGR00165
LSU ribosomal protein L9P		CDS	TIGR00158
tRNA(Ile)-lysidine synthetase, N-terminal domain		CDS	TIGR02432
ATP-dependent metalloprotease FtsH	3.4.24.-	CDS	TIGR01241
succinate dehydrogenase subunit B (EC 1.3.5.1)	1.3.99.1	CDS	TIGR00384
Uncharacterized conserved protein		CDS
Prolipoprotein diacylglyceryl transferase	2.-	CDS	TIGR00544
Small-conductance mechanosensitive channel		CDS
protein translocase subunit yidC		CDS	TIGR03592, TIGR03593
CDP-diacylglycerol--glycerol-3-phosphate 3-phosphatidyltransferase (EC 2.7.8.5)	2.7.8.5	CDS	TIGR00560
hypothetical protein		CDS
hypothetical protein		CDS
hypothetical protein		CDS
ADP/ATP carrier protein family		CDS	TIGR00769
Sugar phosphate permease		CDS
nucleoside diphosphate kinase (EC 2.7.4.6)	2.7.4.6	CDS
glucose-inhibited division protein A		CDS	TIGR00136
16S rRNA (guanine(527)-N(7))-methyltransferase GidB	2.1.1.170	CDS	TIGR00138
chromosome segregation ATPase		CDS
chromosome segregation DNA-binding protein		CDS	TIGR00180
ATP-binding cassette protein, ChvD family		CDS	TIGR03719
Protein of unknown function (DUF2672).		CDS
3-deoxy-8-phosphooctulonate synthase	2.5.1.55	CDS	TIGR01362
Iron-sulfur cluster assembly accessory protein		CDS	TIGR00049
deoxyguanosinetriphosphate triphosphohydrolase, putative	3.1.5.1	CDS	TIGR01353
arginyl-tRNA synthetase (EC 6.1.1.19)	6.1.1.19	CDS	TIGR00456
Sporulation related domain.		CDS
DNA topoisomerase IV, A subunit, proteobacterial	5.99.1.-	CDS	TIGR01062
Gram-negative porin.		CDS
dCTP deaminase (EC 3.5.4.13)	3.5.4.13	CDS	TIGR02274
protein translocase subunit secB		CDS	TIGR00809
cell cycle transcriptional regulator CtrA		CDS
7-cyano-7-deazaguanine reductase	1.7.1.13	CDS	TIGR03138
Uncharacterized protein conserved in bacteria		CDS
NAD/NADP transhydrogenase beta subunit	1.6.1.2	CDS
Outer membrane protein W		CDS
Permeases of the drug/metabolite transporter (DMT) superfamily		CDS
Arabinose efflux permease		CDS
protein translocase subunit secG		CDS	TIGR00810
outer membrane autotransporter barrel domain		CDS	TIGR01414
hypothetical protein		CDS
hypothetical protein		CDS
hypothetical protein		CDS
cysteinyl-tRNA synthetase (EC 6.1.1.16)	6.1.1.16	CDS	TIGR00435
SSU ribosomal protein S2P		CDS	TIGR01011
translation elongation factor Ts (EF-Ts)		CDS	TIGR00116
hypothetical protein		CDS
3-deoxy-D-manno-octulosonic-acid transferase	2.4.99.15, 2.4.99.13, 2.4.99.14, 2.4.99.12	CDS
Uncharacterized protein conserved in bacteria		CDS
Aspartate/tyrosine/aromatic aminotransferase	2.6.1.1	CDS
Methyltransferase domain.		CDS
Surface lipoprotein		CDS
ABC-type transport system involved in resistance to organic solvents, auxiliary component		CDS
alanine racemase (EC 5.1.1.1)	5.1.1.1	CDS	TIGR01045, TIGR00492
conserved hypothetical integral membrane protein		CDS	TIGR00056
ABC-type transport system involved in resistance to organic solvents, ATPase component		CDS
hypothetical protein		CDS
LSU ribosomal protein L28P		CDS	TIGR00009
LSU ribosomal protein L31P		CDS	TIGR00105
ribosome biogenesis GTP-binding protein YsxC/EngB		CDS	TIGR00231, TIGR03598
Type IV secretory pathway, VirB3 components		CDS
type IV secretion/conjugal transfer ATPase, VirB4 family		CDS	TIGR00929
Type IV secretory pathway, VirB6 components		CDS
Type IV secretory pathway, VirB6 components		CDS
Type IV secretory pathway, VirB6 components		CDS
Type IV secretory pathway, VirB6 components		CDS
Type IV secretory pathway, VirB6 components		CDS
Phosphotransacetylase	2.3.1.8	CDS
acetate kinase (EC 2.7.2.1)	2.7.2.1	CDS	TIGR00016
tRNA (Guanine37-N(1)-) methyltransferase (EC 2.1.1.31)		CDS	TIGR00088
LSU ribosomal protein L19P		CDS	TIGR01024
Uncharacterized protein conserved in bacteria		CDS
protein translocase subunit secF		CDS	TIGR00966, TIGR00916
NADH dehydrogenase subunit F (EC 1.6.5.3)	1.6.5.3	CDS	TIGR01959
signal peptidase I (EC:3.4.21.89). Serine peptidase. MEROPS family S26A	3.4.21.89	CDS	TIGR02227
RNAse III (EC 3.1.26.3)	3.1.26.3	CDS	TIGR02191
GTP-binding protein Era		CDS	TIGR00231, TIGR00436
Holliday junction endonuclease RuvC (EC 3.1.22.4)	3.1.22.4	CDS	TIGR00228
Predicted nucleoside-diphosphate-sugar epimerase		CDS
ATPases involved in chromosome partitioning		CDS
protease FtsH subunit HflK	3.4.-	CDS	TIGR01933
protease FtsH subunit HflC	3.4.-	CDS	TIGR01932
periplasmic serine protease, Do/DeqQ family		CDS	TIGR02037
Predicted sulfurtransferase		CDS
succinate dehydrogenase subunit C (EC 1.3.5.1)		CDS	TIGR02970
succinate dehydrogenase subunit D (EC 1.3.5.1)		CDS	TIGR02968
succinate dehydrogenase subunit A (EC 1.3.5.1)	1.3.99.1	CDS	TIGR01812, TIGR01816
amino acid ABC transporter membrane protein, PAAT family (TC 3.A.1.3.-)		CDS	TIGR01726
SSU ribosomal protein S12P		CDS	TIGR00981
SSU ribosomal protein S7P		CDS	TIGR01029
translation elongation factor 2 (EF-2/EF-G)		CDS	TIGR00231, TIGR00484
protein translocase subunit secE/sec61 gamma		CDS	TIGR00964
transcription antitermination protein nusG		CDS	TIGR00922
LSU ribosomal protein L11P		CDS	TIGR01632
LSU ribosomal protein L1P		CDS	TIGR01169
LSU ribosomal protein L10P		CDS
LSU ribosomal protein L12P		CDS	TIGR00855
DNA-directed RNA polymerase subunit beta (EC 2.7.7.6)	2.7.7.6	CDS	TIGR02013
DNA-directed RNA polymerase, beta' subunit, predominant form	2.7.7.6	CDS	TIGR02386
Leucyl aminopeptidase	3.4.11.1	CDS
ATPases involved in chromosome partitioning		CDS
hypothetical protein		CDS
aspartyl-tRNA synthetase (EC 6.1.1.12)	6.1.1.12	CDS	TIGR00459
hypothetical protein		CDS
Integral membrane protein, interacts with FtsH		CDS
dihydrodipicolinate reductase (EC 1.3.1.26)	1.3.1.26	CDS	TIGR00036
Conserved protein/domain typically associated with flavoprotein oxygenases, DIM6/NTAB family		CDS
amino acid ABC transporter substrate-binding protein, PAAT family (TC 3.A.1.3.-)		CDS
aspartyl/glutamyl-tRNA(Asn/Gln) amidotransferase subunit B (EC 6.3.5.-)	6.3.5.7, 6.3.5.6	CDS	TIGR00133
aspartyl/glutamyl-tRNA(Asn/Gln) amidotransferase subunit A (EC 6.3.5.-)	6.3.5.7, 6.3.5.6	CDS	TIGR00132
aspartyl/glutamyl-tRNA(Asn/Gln) amidotransferase subunit C (EC 6.3.5.-)	6.3.5.6, 6.3.5.7	CDS	TIGR00135
ribosome recycling factor		CDS	TIGR00496
uridylate kinase (EC 2.7.4.22)	2.7.4.22	CDS	TIGR02075
Multisubunit Na+/H+ antiporter, MnhE subunit		CDS
drug resistance transporter, EmrB/QacA subfamily		CDS	TIGR00711
Protein of unknown function (DUF2674).		CDS
Beta-barrel assembly machine subunit BamA		CDS	TIGR03303
site-2 protease. Metallo peptidase. MEROPS family M50B	3.4.24.-	CDS	TIGR00054
NusB antitermination factor		CDS	TIGR01951
23S rRNA Um-2552 2'-O-methyltransferase (EC 2.1.1.166)	2.1.1.166	CDS	TIGR00438
hypothetical protein		CDS
Protein of unknown function (DUF2974).		CDS
Oligoketide cyclase/lipid transport protein		CDS
RNA methyltransferase, RsmE family	2.1.1.193	CDS	TIGR00046
Uncharacterized conserved protein		CDS
Cation/multidrug efflux pump		CDS	TIGR00915
Bacterial nucleoid DNA-binding protein		CDS
DNA polymerase III, delta prime subunit (EC 2.7.7.7)	2.7.7.7	CDS
signal recognition particle subunit FFH/SRP54 (srp54)		CDS	TIGR00959
Serine proteases of the peptidase family S9A	3.4.21.26	CDS
coproporphyrinogen III oxidase, anaerobic (EC 1.3.99.22)	1.3.99.22	CDS	TIGR00539
Na+/H+-dicarboxylate symporters		CDS
Rickettsial palindromic element RPE5 domain		CDS	TIGR03776
6-pyruvoyl-tetrahydropterin synthase	4.2.3.12	CDS	TIGR00039, TIGR03367
2-oxoglutarate dehydrogenase E2 component (EC 2.3.1.61)	2.3.1.61	CDS	TIGR01347
2-oxoglutarate dehydrogenase E1 component (EC 1.2.4.2)	1.2.4.2	CDS	TIGR00239
Zn-dependent carboxypeptidase		CDS
Zn-dependent carboxypeptidase		CDS
Zn-dependent carboxypeptidase	3.4.17.19	CDS
DNA replication and repair protein RecN		CDS	TIGR00634
Beta-barrel assembly machine subunit BamD		CDS	TIGR03302
chaperone protein DnaJ		CDS	TIGR02349
chaperone protein DnaK		CDS	TIGR02350
hypothetical protein		CDS
Trypsin-like serine proteases, typically periplasmic, contain C-terminal PDZ domain		CDS
hypothetical protein		CDS
Lipopolysaccharide-assembly.		CDS
DNA polymerase III, delta subunit (EC 2.7.7.7)	2.7.7.7	CDS	TIGR01128
Ubiquinone biosynthesis protein COQ7	1.14.13.-	CDS
Heme/copper-type cytochrome/quinol oxidase, subunit 3	1.9.3.1	CDS
Type IV secretory pathway, VirB2 components (pilins)		CDS
zinc-ribbon domain.		CDS	TIGR02098
2,3,4,5-tetrahydropyridine-2,6-dicarboxylate N-succinyltransferase (EC 2.3.1.117)	2.3.1.117	CDS	TIGR00965
penicillin-binding protein 1C	2.4.1.-	CDS	TIGR02073
Membrane carboxypeptidase/penicillin-binding protein PbpC		CDS
hypothetical protein		CDS
Universal stress protein UspA and related nucleotide-binding proteins		CDS
TRAP transporter solute receptor, TAXI family		CDS	TIGR02122
hypothetical protein		CDS
Ferredoxin		CDS
Chaperone protein HscA		CDS
Co-chaperone protein HscB		CDS	TIGR00714
RNase HII (EC 3.1.26.4)	3.1.26.4	CDS
Excinuclease ABC subunit B		CDS	TIGR00631
Glutaredoxin, GrxC family		CDS	TIGR02181
ABC-type transport system involved in Fe-S cluster assembly, permease and ATPase components		CDS
DNA gyrase subunit A (EC 5.99.1.3)	5.99.1.3	CDS	TIGR01063
Hypoxia induced protein conserved region.		CDS
peptide deformylase (EC 3.5.1.88)	3.5.1.88	CDS	TIGR00079
methionyl-tRNA formyltransferase (EC 2.1.2.9)	2.1.2.9	CDS	TIGR00460
Predicted ATPase		CDS
S-adenosylmethionine:tRNA-ribosyltransferase-isomerase (queuine synthetase)	5.-	CDS	TIGR00113
ABC-type multidrug transport system, ATPase and permease components		CDS
Protein of unknown function (DUF2671).		CDS
cytochrome bd-I ubiquinol oxidase subunit 1 apoprotein (EC 1.10.3.10)	1.10.3.-	CDS
cytochrome bd-I ubiquinol oxidase subunit 2 apoprotein (EC 1.10.3.10)	1.10.3.-	CDS	TIGR00203
Glycosyltransferases involved in cell wall biogenesis		CDS
Predicted Zn-dependent peptidases		CDS
phosphoribosylaminoimidazole-succinocarboxamide synthase (EC 6.3.2.6)	6.3.2.6	CDS	TIGR00081
threonyl-tRNA synthetase	6.1.1.3	CDS	TIGR00418
Protein of unknown function (DUF2660).		CDS
hypothetical protein		CDS
Outer membrane protein		CDS	TIGR01844
Protein of unknown function (DUF2497).		CDS
hypothetical protein		CDS
DNA topoisomerase IV, B subunit, proteobacterial	5.99.1.-	CDS	TIGR01055
C-terminal processing peptidase-3. Serine peptidase. MEROPS family S41A	3.4.21.102	CDS	TIGR00225
Signal transduction histidine kinase	2.7.13.3	CDS
tol-pal system protein YbgF		CDS	TIGR02795
Protein of unknown function (DUF2659).		CDS
WD-40 repeat-containing protein		CDS
LSU ribosomal protein L13P		CDS	TIGR01066
SSU ribosomal protein S9P		CDS
NTP pyrophosphohydrolases including oxidative damage repair enzymes	3.6.1.-	CDS
response regulator receiver modulated diguanylate cyclase		CDS	TIGR00254
translation elongation factor P (EF-P)		CDS	TIGR00038
Archaeal fructose-1,6-bisphosphatase and related enzymes of inositol monophosphatase family	3.1.3.25	CDS
Domain of unknown function (DUF2610).		CDS
phosphatidylserine decarboxylase precursor-related protein	4.1.1.65	CDS	TIGR00164
Phosphatidylserine synthase	2.7.8.8	CDS	TIGR00473
Multidrug resistance efflux pump		CDS
hypothetical protein		CDS
Stress-induced morphogen (activity unknown)		CDS
FOG: EAL domain		CDS
UDP-N-acetylmuramate--L-alanine ligase (EC 6.3.2.8)	6.3.2.8	CDS	TIGR01082
UDP-N-acetylmuramate dehydrogenase (EC 1.1.1.158)	1.1.1.158	CDS	TIGR00179
D-alanine--D-alanine ligase (EC 6.3.2.4)	6.3.2.4	CDS	TIGR01205
Cell division septal protein		CDS
cell division protein FtsA		CDS	TIGR01174
Membrane protein implicated in regulation of membrane protease activity		CDS
Cytochrome c2		CDS
UDP-3-O-[3-hydroxymyristoyl] N-acetylglucosamine deacetylase (EC 3.5.1.108)	3.5.1.108	CDS	TIGR00325
hypothetical protein		CDS
RNAse E (EC 3.1.26.12)	3.1.26.12	CDS	TIGR00757
Uncharacterized protein required for cytochrome oxidase assembly		CDS
ribosomal large subunit pseudouridine synthase C (EC 5.4.99.24)	5.4.99.24	CDS	TIGR00005
Beta-lactamase class C and other penicillin binding proteins		CDS
exodeoxyribonuclease III	3.1.11.2	CDS	TIGR00633, TIGR00195
pyruvate dehydrogenase E1 component, alpha subunit	1.2.4.1	CDS	TIGR03182
Pyruvate/2-oxoglutarate dehydrogenase complex, dehydrogenase (E1) component, eukaryotic type, beta subunit	1.2.4.1	CDS
GTP-binding protein TypA/BipA		CDS	TIGR00231, TIGR01394
periplasmic chaperone for outer membrane proteins Skp		CDS
isocitrate dehydrogenase	1.1.1.42	CDS	TIGR02924
monovalent cation/proton antiporter, MnhG/PhaG subunit		CDS	TIGR01300
Predicted subunit of the Multisubunit Na+/H+ antiporter		CDS
ABC-type transport system involved in cytochrome c biogenesis, permease component		CDS	TIGR01190
Protein of unknown function (DUF2670).		CDS
ubiquinol-cytochrome c reductase, iron-sulfur subunit	1.10.2.2	CDS	TIGR01416, TIGR01409
Cytochrome b subunit of the bc complex		CDS
Cytochrome c1		CDS
Molecular chaperone (small heat shock protein)		CDS
bacterial peptide chain release factor 2 (bRF-2)		CDS	TIGR00020
GTP-binding protein LepA		CDS	TIGR01393, TIGR00231
hypothetical protein		CDS
hypothetical protein		CDS
hypothetical protein		CDS
rod shape-determining protein RodA		CDS	TIGR02210
oligopeptidase B (EC:3.4.21.83). Serine peptidase. MEROPS family S09A	3.4.21.83	CDS
Formate hydrogenlyase subunit 3/Multisubunit Na+/H+ antiporter, MnhD subunit		CDS
Formate hydrogenlyase subunit 3/Multisubunit Na+/H+ antiporter, MnhD subunit		CDS
Formate hydrogenlyase subunit 3/Multisubunit Na+/H+ antiporter, MnhD subunit		CDS
Multisubunit Na+/H+ antiporter, MnhC subunit		CDS
P-type conjugative transfer protein VirB9		CDS	TIGR02781
Type IV secretory pathway, component VirB8		CDS
Protein of unknown function (DUF2706).		CDS
Type IV secretory pathway, component VirB8		CDS
Type IV secretory pathway, VirB9 components		CDS
Type IV secretory pathway, VirB10 components		CDS
P-type DNA transfer ATPase VirB11		CDS	TIGR02788
Type IV secretory pathway, VirD4 components		CDS
Exopolyphosphatase	3.6.1.40, 3.6.1.11	CDS
hypothetical protein		CDS
hypothetical protein		CDS
Protein of unknown function (DUF2608).		CDS
Protein of unknown function (DUF2608).		CDS
3'(2'),5'-bisphosphate nucleotidase (EC 3.1.3.7)	3.1.3.7	CDS	TIGR01331
DNA mismatch repair protein MutS		CDS	TIGR01070
ribose 5-phosphate isomerase B	5.3.1.6	CDS	TIGR00689, TIGR01120
Membrane-bound metallopeptidase		CDS
thymidylate synthase, flavin-dependent	2.1.1.148	CDS	TIGR02170
tol-pal system beta propeller repeat protein TolB		CDS	TIGR02800
RNA polymerase, sigma 32 subunit, RpoH		CDS	TIGR02392, TIGR02937
Cytochrome oxidase assembly factor		CDS
hypothetical protein		CDS
tRNA (5-methylaminomethyl-2-thiouridylate)-methyltransferase (EC 2.1.1.61)	2.8.1.-	CDS	TIGR00420
amino acid/polyamine/organocation transporter, APC superfamily (TC 2.A.3)		CDS	TIGR00909
histidyl-tRNA synthetase (EC 6.1.1.21)	6.1.1.21	CDS	TIGR00442
Cell division and transport-associated protein TolQ (TC 2.C.1.2.1)		CDS	TIGR02796
Cell division and transport-associated protein TolR (TC 2.C.1.2.1)		CDS	TIGR02801
Cell division and transport-associated protein TolA (TC 2.C.1.2.1)		CDS
Sugar phosphate permease		CDS
Guanosine polyphosphate pyrophosphohydrolases/synthetases		CDS
type I secretion membrane fusion protein, HlyD family		CDS	TIGR01843
type I secretion system ABC transporter, PrtD family		CDS	TIGR01842
aspartate semialdehyde dehydrogenase (EC 1.2.1.11)	1.2.1.11	CDS	TIGR01296
Diadenosine tetraphosphate (Ap4A) hydrolase and other HIT family hydrolases		CDS
Protein of unknown function (DUF2628).		CDS
ATP-dependent protease HslVU, peptidase subunit	3.4.25.2	CDS	TIGR03692
ATP-dependent protease HslVU, ATPase subunit		CDS	TIGR00390
lipid-A-disaccharide synthase (EC 2.4.1.182)	2.4.1.182	CDS	TIGR00215
conserved hypothetical protein, YceG family		CDS	TIGR00247
iron donor protein CyaY		CDS	TIGR03421
Uncharacterized conserved protein		CDS
glutamyl-tRNA synthetase, bacterial family	6.1.1.17	CDS	TIGR00464
DNA topoisomerase I (EC 5.99.1.2)	5.99.1.2	CDS	TIGR01051
Peroxiredoxin	1.11.1.15	CDS
SPFH domain, Band 7 family protein		CDS
phosphatidylethanolamine:Kdo2-lipid A phosphoethanolamine transferase		CDS
RNAse H-fold protein YqgF	3.1.-	CDS	TIGR00250
dTDP-4-dehydrorhamnose reductase (EC 1.1.1.133)	1.1.1.133	CDS
Predicted nucleoside-diphosphate sugar epimerases		CDS
UDP-N-acetylglucosamine 2-epimerase	5.1.3.14	CDS	TIGR00236
hypothetical protein		CDS
Glycosyltransferase		CDS
Glycosyl transferases group 1.		CDS
Uncharacterized protein conserved in bacteria		CDS
Glycosyltransferases involved in cell wall biogenesis		CDS
Glycosyltransferase		CDS
RND family efflux transporter, MFP subunit		CDS	TIGR01730
Protein of unknown function (DUF2608).		CDS
Predicted hydrolases or acyltransferases (alpha/beta hydrolase superfamily)		CDS
Glycosyltransferase		CDS
SSU ribosomal protein S4P		CDS	TIGR01017
protoheme IX farnesyltransferase	2.5.1.-	CDS	TIGR01473
Uncharacterized protein involved in outer membrane biogenesis		CDS
16S rRNA processing protein RimM		CDS	TIGR02273
AsmA-like C-terminal region.		CDS
Exodeoxyribonuclease VII small subunit (EC 3.1.11.6)	3.1.11.6	CDS	TIGR01280
DNA-3-methyladenine glycosylase (3mg)	3.2.2.21	CDS	TIGR00567
conserved hypothetical protein YidD		CDS	TIGR00278
NADH dehydrogenase subunit E (EC 1.6.5.3)	1.6.5.3	CDS	TIGR01958
NADH dehydrogenase subunit D (EC 1.6.5.3)	1.6.5.3	CDS	TIGR01962
NADH dehydrogenase subunit C (EC 1.6.5.3)	1.6.5.3	CDS	TIGR01961
NADH dehydrogenase subunit B (EC 1.6.5.3)	1.6.5.3	CDS	TIGR01957
NADH dehydrogenase subunit A (EC 1.6.5.3)	1.6.5.3	CDS
Lipid A core - O-antigen ligase and related enzymes		CDS
Uncharacterized protein conserved in bacteria		CDS
tyrosine recombinase XerD subunit		CDS	TIGR02225
hypothetical protein		CDS
hypothetical protein		CDS
hypothetical protein		CDS
Enoyl-[acyl-carrier-protein] reductase [NADH] (EC 1.3.1.9)	1.3.1.9	CDS
Apolipoprotein N-acyltransferase	2.3.1.-	CDS	TIGR00546
ABC-type uncharacterized transport system, periplasmic component		CDS
ABC-type uncharacterized transport system, permease component		CDS
hypothetical protein		CDS
ABC-type uncharacterized transport system, ATPase component		CDS
Thiol:disulfide interchange protein DsbB		CDS
lysyl-tRNA synthetase, class I (EC 6.1.1.6)	6.1.1.6	CDS	TIGR00467
Predicted permeases		CDS
Malic enzyme	1.1.1.40	CDS
SEC7 domain proteins		CDS
Sugar phosphate permease		CDS
malate dehydrogenase (NAD) (EC 1.1.1.37)	1.1.1.37	CDS	TIGR01763
ADP/ATP carrier protein family		CDS	TIGR00769
CTP synthase (EC 6.3.4.2)	6.3.4.2	CDS	TIGR00337
3-deoxy-D-manno-octulosonate cytidylyltransferase	2.7.7.38	CDS	TIGR00466
Cytochrome C and Quinol oxidase polypeptide I.		CDS
GTP cyclohydrolase I (EC 3.5.4.16)	3.5.4.16	CDS	TIGR00063
prolyl-tRNA synthetase (EC 6.1.1.15)	6.1.1.15	CDS	TIGR00409
hypothetical protein		CDS
Holliday junction DNA helicase subunit RuvA	3.6.4.12	CDS	TIGR00084
Holliday junction DNA helicase subunit RuvB	3.6.4.12	CDS	TIGR00635
ABC-type multidrug transport system, ATPase and permease components		CDS
ABC-type multidrug transport system, ATPase and permease components		CDS
hypothetical protein		CDS
D-alanyl-D-alanine carboxypeptidase	3.4.16.4	CDS
rare lipoprotein A		CDS	TIGR00413, TIGR03776
Predicted periplasmic or secreted lipoprotein		CDS
intracellular septation protein A		CDS	TIGR00997
High-affinity Fe2+/Pb2+ permease		CDS	TIGR00145
Heme/copper-type cytochrome/quinol oxidases, subunit 2		CDS
FKBP-type peptidyl-prolyl cis-trans isomerases 2		CDS
hypothetical protein		CDS
Protocatechuate 3,4-dioxygenase beta subunit	1.13.11.3	CDS
Thiol-disulfide isomerase and thioredoxins		CDS
Periplasmic serine proteases (ClpP class)		CDS	TIGR00706
deoxyuridine 5'-triphosphate nucleotidohydrolase (EC 3.6.1.23)	3.6.1.23	CDS	TIGR00576
Soluble lytic murein transglycosylase and related regulatory proteins (some contain LysM/invasin domains)	3.2.1.-	CDS
hypothetical protein		CDS
Uncharacterized proteins, homologs of microcin C7 resistance protein MccF	3.4.17.13	CDS
DNA helicase/exodeoxyribonuclease V, subunit B (EC 3.1.11.5)		CDS
Predicted glutamine amidotransferases		CDS
cytochrome c oxidase, subunit I	1.9.3.1	CDS	TIGR02891
cytochrome c oxidase, subunit II	1.9.3.1	CDS	TIGR01045, TIGR02866
Membrane proteins related to metalloendopeptidases		CDS
signal peptidase II (EC:3.4.23.36). Aspartic peptidase. MEROPS family A08	3.4.23.36	CDS	TIGR00077
Beta-barrel assembly machine subunit BamF		CDS
UDP-N-acetylmuramoylalanine--D-glutamate ligase (EC 6.3.2.9)	6.3.2.9	CDS	TIGR01087
cell division protein FtsW		CDS	TIGR02614
UDP-N-acetylglucosamine-N-acetylmuramylpentapeptide N-acetylglucosamine transferase	2.4.1.227	CDS	TIGR01133
hypothetical protein		CDS
Glycosyltransferase		CDS
diaminopimelate epimerase (EC 5.1.1.7)	5.1.1.7	CDS	TIGR00652
MiaB-like tRNA modifying enzyme		CDS	TIGR01579, TIGR00089
phenylalanyl-tRNA synthetase, alpha subunit (EC 6.1.1.20)	6.1.1.20	CDS	TIGR00468
phenylalanyl-tRNA synthetase beta subunit (EC 6.1.1.20)	6.1.1.20	CDS	TIGR00472
DNA polymerase III, beta subunit (EC 2.7.7.7)	2.7.7.7	CDS	TIGR00663
Domain of unknown function (DUF3576).		CDS
leucyl-tRNA synthetase (EC 6.1.1.4)	6.1.1.4	CDS	TIGR00396
Ribonuclease D	3.1.13.5	CDS
Septum formation initiator		CDS
CDP-diglyceride synthetase	2.7.7.41	CDS
Undecaprenyl pyrophosphate synthetase (EC 2.5.1.31)	2.5.1.31	CDS	TIGR00055
Signal transduction histidine kinase	2.7.13.3	CDS
Response regulators consisting of a CheY-like receiver domain and a winged-helix DNA-binding domain		CDS
branched chain amino acid aminotransferase apoenzyme (EC 2.6.1.42)	2.6.1.42	CDS	TIGR01122
dihydrodipicolinate synthase (EC 4.2.1.52)	4.2.1.52	CDS	TIGR00674
SsrA-binding protein		CDS	TIGR00086
Thiol:disulfide interchange protein DsbA		CDS
succinyl-CoA synthetase (ADP-forming) alpha subunit (EC 6.2.1.5)	6.2.1.5	CDS	TIGR01019
succinyl-CoA synthetase (ADP-forming) beta subunit (EC 6.2.1.5)	6.2.1.5	CDS	TIGR01016
Uncharacterized protein conserved in bacteria		CDS
ribosome-binding factor A		CDS	TIGR00082
Predicted membrane protein		CDS
Predicted membrane protein/domain		CDS
DNA replication and repair protein RecR		CDS	TIGR00615
hypothetical protein		CDS
Predicted sugar kinase	2.7.1.23	CDS
Predicted hydrolase of the metallo-beta-lactamase superfamily		CDS	TIGR00649
Glycerol-3-phosphate dehydrogenase	1.1.1.94	CDS
Predicted permeases		CDS
Predicted hydrolases or acyltransferases (alpha/beta hydrolase superfamily)		CDS
thioredoxin-disulfide reductase	1.8.1.9	CDS	TIGR01292
Glycosyltransferases involved in cell wall biogenesis		CDS
ATP-dependent DNA helicase, Rep family	3.6.4.12	CDS	TIGR01073
hypothetical protein		CDS
L-threonine ammonia-lyase (EC 4.3.1.19)	4.3.1.19	CDS
ATP-dependent proteinase. Serine peptidase. MEROPS family S16	3.4.21.53	CDS	TIGR00763
hypothetical protein		CDS
outer membrane autotransporter barrel domain		CDS	TIGR01414
isopentenyl-diphosphate delta-isomerase (EC 5.3.3.2)	5.3.3.2	CDS	TIGR02151
N-acetylglucosamine-1-phosphate uridyltransferase (contains nucleotidyltransferase and I-patch acetyltransferase domains)	2.7.7.23	CDS
DNA-binding regulatory protein, YebC/PmpR family		CDS	TIGR01033
Soluble lytic murein transglycosylase and related regulatory proteins (some contain LysM/invasin domains)		CDS
Protein of unknown function (DUF2532).		CDS
Methylase involved in ubiquinone/menaquinone biosynthesis		CDS
dihydrolipoamide dehydrogenase	1.8.1.4	CDS	TIGR01350
5,10-methenyltetrahydrofolate synthetase	6.3.3.2	CDS	TIGR02727
Ribonuclease D	3.1.13.5	CDS	TIGR01388
Uncharacterized conserved protein		CDS
folate-binding protein YgfZ		CDS	TIGR03317
Na+/proline symporter		CDS
hydroxymethylbilane synthase (EC 2.5.1.61)	2.5.1.61	CDS	TIGR00212
tryptophanyl-tRNA synthetase (EC 6.1.1.2)	6.1.1.2	CDS	TIGR00233
1-acyl-sn-glycerol-3-phosphate acyltransferase	2.3.1.51	CDS	TIGR00530
Protein required for attachment to host cells		CDS
Predicted hydrolase of the alpha/beta superfamily		CDS
Uncharacterized enzyme of heme biosynthesis		CDS
hypothetical protein		CDS
Uroporphyrinogen-III synthase		CDS	TIGR01045
AmpG-related permease		CDS	TIGR00901
Lipopolysaccharide biosynthesis proteins, LPS:glycosyltransferases		CDS
ADP/ATP carrier protein family		CDS	TIGR00769
hypothetical protein		CDS
Geranylgeranyl pyrophosphate synthase	2.5.1.90	CDS
Xaa-Pro aminopeptidase	3.4.11.9	CDS
amino acid/polyamine/organocation transporter, APC superfamily (TC 2.A.3)		CDS
Iron-sulfur cluster assembly accessory protein		CDS	TIGR00049
FeS assembly scaffold apoprotein IscU		CDS	TIGR01999
cysteine desulfurase IscS	2.8.1.7	CDS	TIGR02006, TIGR03402
Cysteine sulfinate desulfinase/cysteine desulfurase and related enzymes	2.8.1.7	CDS
Predicted transcriptional regulator		CDS
hypothetical protein		CDS
Glutathione S-transferase	2.5.1.18	CDS
pyruvate phosphate dikinase (EC 2.7.9.1)	2.7.9.1	CDS	TIGR01828
Ribulose-5-phosphate 4-epimerase and related epimerases and aldolases		CDS
uncharacterized protein, YfiH family		CDS	TIGR00726
Glutamine synthetase	6.3.1.2	CDS
Predicted membrane protein		CDS	TIGR00765
Predicted transcriptional regulators		CDS
120 KDa Rickettsia surface antigen.		CDS
120 KDa Rickettsia surface antigen.		CDS
ADP/ATP carrier protein family		CDS	TIGR00769
tRNA pseudouridine 55 synthase	5.4.99.25	CDS	TIGR00431
hypothetical protein	5.4.99.25	CDS
SSU ribosomal protein S15P		CDS	TIGR00952
polyribonucleotide nucleotidyltransferase	2.7.7.8	CDS	TIGR03591
KpsF/GutQ family protein	5.3.1.13	CDS	TIGR00393
Uncharacterized protein conserved in bacteria		CDS
Uncharacterized protein conserved in bacteria		CDS
ABC-type (unclassified) transport system, ATPase component	3.6.3.-	CDS
phosphomannomutase (EC 5.4.2.8)	5.4.2.8	CDS
tRNA dimethylallyltransferase	2.5.1.75	CDS	TIGR00174
hypothetical protein		CDS
Ribonucleotide reductase, beta subunit	1.17.4.1	CDS
Ribonucleotide reductase, alpha subunit	1.17.4.1	CDS
Thioredoxin reductase	1.8.1.9	CDS
methenyltetrahydrofolate cyclohydrolase (EC 3.5.4.9)/5,10-methylenetetrahydrofolate dehydrogenase (NADP+) (EC 1.5.1.5)	1.5.1.5, 3.5.4.9	CDS
Carbonic anhydrases/acetyltransferases, isoleucine patch superfamily		CDS
ribosomal subunit interface protein		CDS	TIGR00741
ATP-dependent Clp protease proteolytic subunit ClpP (EC 3.4.21.92)	3.4.21.92	CDS	TIGR00493
SSU ribosomal protein S1P		CDS	TIGR00717
cytidylate kinase (EC 2.7.4.14)	2.7.4.14	CDS	TIGR00017
Bacterial nucleoid DNA-binding protein		CDS
signal peptide peptidase A. Serine peptidase. MEROPS family S49	3.4.21.-	CDS	TIGR00706
transcription termination factor Rho		CDS	TIGR00767
2-polyprenyl-3-methyl-5-hydroxy-6-metoxy-1,4-benzoquinol methylase		CDS
exonuclease RecJ (EC 3.1.-.-)	3.1.-	CDS	TIGR00644
bacterial peptide chain release factor 1 (bRF-1)		CDS	TIGR00019
pyruvate dehydrogenase complex dihydrolipoamide acetyltransferase, long form	2.3.1.12	CDS	TIGR01349
bacterial translation initiation factor 3 (bIF-3)		CDS	TIGR00168
Predicted membrane protein		CDS
hypothetical protein		CDS
birA, biotin-[acetyl-CoA-carboxylase] ligase region	6.3.4.15	CDS	TIGR00121
Predicted esterase of the alpha-beta hydrolase superfamily		CDS
Superoxide dismutase	1.15.1.1	CDS
folylpolyglutamate synthase/dihydrofolate synthase	6.3.2.17, 6.3.2.12	CDS	TIGR01499
hypothetical protein		CDS
hypothetical protein		CDS
NADH dehydrogenase subunit N (EC 1.6.5.3)	1.6.5.3	CDS	TIGR01770
porphobilinogen synthase (EC 4.2.1.24)	4.2.1.24	CDS
replication restart DNA helicase PriA	3.6.4.-	CDS	TIGR00595
polyprenyl P-hydroxybenzoate and phenylacrylic acid decarboxylases	4.1.1.-	CDS	TIGR00421
primary replicative DNA helicase (EC 3.6.1.-)	3.6.4.12	CDS	TIGR00665
hypothetical protein		CDS
pseudouridine synthase	5.4.99.22	CDS	TIGR00093
N6-adenine-specific methylase	2.1.1.171	CDS	TIGR01045
DNA repair protein RadA		CDS	TIGR00416
hypothetical protein		CDS
DNA repair protein RecO		CDS	TIGR00613
DNA repair protein RecO		CDS	TIGR00613
universal bacterial protein YeaZ		CDS	TIGR03725
hypothetical protein		CDS
hypothetical protein		CDS
bacterial translation initiation factor 2 (bIF-2)		CDS	TIGR00231, TIGR00487
NusA antitermination factor		CDS	TIGR01954, TIGR01953
hypothetical protein		CDS
Uncharacterized protein conserved in bacteria		CDS
hemolysin TlyA family protein		CDS	TIGR00478
tyrosyl-tRNA synthetase (EC 6.1.1.1)	6.1.1.1	CDS	TIGR00234
Large extracellular alpha-helical protein		CDS
Large extracellular alpha-helical protein		CDS
3-hydroxyacyl-CoA dehydrogenase (EC 1.1.1.35)	5.1.2.3, 1.1.1.35, 4.2.1.17	CDS
hypothetical protein		CDS
2-octaprenyl-3-methyl-6-methoxy-1,4-benzoquinol hydroxylase (EC 1.14.13.-)	1.14.13.-	CDS	TIGR01988
Response regulator containing CheY-like receiver, AAA-type ATPase, and DNA-binding domains		CDS
Uncharacterized low-complexity proteins		CDS
hypothetical protein		CDS
peptidoglycan glycosyltransferase (EC 2.4.1.129)		CDS	TIGR03423
hypothetical protein		CDS
Cell division protein FtsI/penicillin-binding protein 2	2.4.1.129	CDS
Predicted secreted (periplasmic) protein		CDS	TIGR02209
S-adenosyl-methyltransferase MraW	2.1.1.199	CDS	TIGR00006
Uncharacterized protein conserved in bacteria		CDS	TIGR00242
Na+/proline symporter		CDS
Excinuclease ABC subunit C		CDS	TIGR00194
Uncharacterized protein conserved in bacteria		CDS
hypothetical protein		CDS
protein translocase subunit secA		CDS	TIGR00963
Parvulin-like peptidyl-prolyl isomerase	5.2.1.8	CDS
holo-[acyl-carrier-protein] synthase	2.7.8.7	CDS	TIGR00516, TIGR00556
DNA-directed RNA polymerase subunit omega (EC 2.7.7.6)	2.7.7.6	CDS	TIGR00690
UDP-N-acetylglucosamine 1-carboxyvinyltransferase (EC 2.5.1.7)	2.5.1.7	CDS	TIGR01072
DNA gyrase subunit B (EC 5.99.1.3)	5.99.1.3	CDS	TIGR01059
HAD-superfamily class IIA hydrolase, TIGR01459		CDS	TIGR01460, TIGR01459
Mg2+ transporter (mgtE)		CDS	TIGR00400
protein translocase subunit yajC		CDS	TIGR00739
protein-export membrane protein, SecD/SecF family		CDS	TIGR01129, TIGR00916
Uncharacterized protein SCO1/SenC/PrrC, involved in biogenesis of respiratory and photosynthetic systems		CDS
Cytochrome c-type biogenesis protein CcmE		CDS
Inorganic pyrophosphatase	3.6.1.1	CDS
integral membrane protein MviN		CDS	TIGR01695
TraX protein.		CDS
hypothetical protein		CDS
ATP-dependent DNA helicase RecG (EC 3.6.1.-)	3.6.4.12	CDS	TIGR00643
hypothetical protein		CDS
Phospho-N-acetylmuramoyl-pentapeptide-transferase (EC 2.7.8.13)	2.7.8.13	CDS	TIGR00445
UDP-N-acetylmuramoyl-tripeptide--D-alanyl-D-alanine ligase (EC 6.3.2.10)	6.3.2.10	CDS	TIGR01143
UDP-N-acetylmuramoylalanyl-D-glutamate--2,6-diaminopimelate ligase (EC 6.3.2.13)	6.3.2.13	CDS	TIGR01085
transcription-repair coupling factor	3.6.4.-	CDS	TIGR00580
Uncharacterized conserved protein		CDS
Rhodanese-related sulfurtransferase		CDS
chromosomal replication initiator protein DnaA		CDS	TIGR00362
Patatin		CDS
drug resistance transporter, Bcr/CflA subfamily		CDS	TIGR00710, TIGR00880
GTP-binding protein YchF		CDS	TIGR00092
peptidyl-tRNA hydrolase (EC 3.1.1.29)	3.1.1.29	CDS	TIGR00447
LSU ribosomal protein L25P		CDS	TIGR00731
Organic radical activating enzymes		CDS
LSU ribosomal protein L35P		CDS	TIGR00001
LSU ribosomal protein L20P		CDS	TIGR01032
ribonuclease P protein component, eubacterial	3.1.26.5	CDS	TIGR00188
hypothetical protein		CDS
His Kinase A (phospho-acceptor) domain./HAMP domain./Histidine kinase-, DNA gyrase B-, and HSP90-like ATPase.	2.7.13.3	CDS
SSU ribosomal protein S21P		CDS	TIGR00030
rpsU-divergently transcribed protein		CDS	TIGR02396
Isoleucyl-tRNA synthetase (EC 6.1.1.5)	6.1.1.5	CDS	TIGR00392
Acetyl/propionyl-CoA carboxylase, alpha subunit	6.4.1.3	CDS	TIGR00514
Acetyl-CoA carboxylase, carboxyltransferase component (subunits alpha and beta)	6.4.1.3	CDS
Acyl-CoA synthetases (AMP-forming)/AMP-acid ligases II	2.3.1.40, 6.2.1.20	CDS	TIGR00530
ABC-type Mn2+/Zn2+ transport systems, permease components		CDS
3-demethylubiquinone-9 3-methyltransferase (EC 2.1.1.64)	2.1.1.64	CDS	TIGR01983
glutamyl-tRNA synthetase (EC 6.1.1.17)	6.1.1.17	CDS	TIGR00464
Guanosine polyphosphate pyrophosphohydrolases/synthetases		CDS
Guanosine polyphosphate pyrophosphohydrolases/synthetases	2.7.6.5	CDS
chaperonin GroL		CDS	TIGR02348
Co-chaperonin GroES (HSP10)		CDS
RNAse PH (EC 2.7.7.56)	2.7.7.56	CDS	TIGR01966
Molecular chaperone GrpE (heat shock protein)		CDS
Predicted permease		CDS
regulatory inactivation of DnaA Hda protein		CDS
ribosomal protein S20		CDS	TIGR00029
LSU ribosomal protein L17P		CDS	TIGR00059
DNA-directed RNA polymerase subunit alpha (EC 2.7.7.6)	2.7.7.6	CDS	TIGR02027
SSU ribosomal protein S11P		CDS	TIGR03632
SSU ribosomal protein S13P		CDS	TIGR03631
Adenylate kinase (EC 2.7.4.3)	2.7.4.3	CDS	TIGR01351
protein translocase subunit secY/sec61 alpha		CDS	TIGR00967
LSU ribosomal protein L15P		CDS	TIGR01071
LSU ribosomal protein L30P		CDS	TIGR01308
SSU ribosomal protein S5P		CDS	TIGR01021
LSU ribosomal protein L18P		CDS	TIGR00060
LSU ribosomal protein L6P		CDS	TIGR03654
SSU ribosomal protein S8P		CDS
SSU ribosomal protein S14P		CDS
LSU ribosomal protein L5P		CDS
LSU ribosomal protein L24P		CDS	TIGR01079
LSU ribosomal protein L14P		CDS	TIGR01067
SSU ribosomal protein S17P		CDS	TIGR03635
LSU ribosomal protein L29P		CDS	TIGR00012
LSU ribosomal protein L16P		CDS	TIGR01164
SSU ribosomal protein S3P		CDS	TIGR01009
LSU ribosomal protein L22P		CDS	TIGR01044
SSU ribosomal protein S19P		CDS	TIGR01050
LSU ribosomal protein L2P		CDS	TIGR01171
LSU ribosomal protein L23P		CDS
LSU ribosomal protein L4P		CDS	TIGR03953
LSU ribosomal protein L3P		CDS	TIGR03625
SSU ribosomal protein S10P		CDS	TIGR01049
translation elongation factor 1A (EF-1A/EF-Tu)		CDS	TIGR00485, TIGR00231
rRNA methylase, putative, group 3	2.1.1.185	CDS	TIGR00186
fumarase, class II (EC 4.2.1.2)	4.2.1.2	CDS	TIGR00979
cell division protein FtsZ		CDS	TIGR00065
Thioredoxin-like proteins and domains		CDS
Arabinose efflux permease		CDS
Superfamily II DNA and RNA helicases		CDS
cold-shock DNA-binding protein family		CDS
hypothetical protein		CDS
dimethyladenosine transferase (EC 2.1.1.-)	2.1.1.182	CDS	TIGR00755
SurA N-terminal domain.		CDS
Organic solvent tolerance protein OstA		CDS
Exodeoxyribonuclease VII large subunit (EC 3.1.11.6)	3.1.11.6	CDS	TIGR00237
Exodeoxyribonuclease III (EC 3.1.11.2)	3.1.11.2	CDS	TIGR00195, TIGR00633
hypothetical protein		CDS
ribosome-associated GTPase EngA		CDS	TIGR00231, TIGR03594
2-octaprenylphenol hydroxylase (EC 1.14.13.-)		CDS	TIGR01982
hypothetical protein		CDS
2-octaprenyl-6-methoxy-1,4-benzoquinone methylase (EC 2.1.1.-)/demethylmenaquinone methyltransferase (EC 2.1.1.163)	2.1.1.201, 2.1.1.163	CDS	TIGR01934
polyhydroxyalkanoate depolymerase, intracellular	3.1.1.75	CDS	TIGR01849
hydrolase, TatD family	3.1.21.-	CDS	TIGR00010
methionyl-tRNA synthetase (EC 6.1.1.10)	6.1.1.10	CDS	TIGR00398
thymidylate kinase	2.7.4.9	CDS	TIGR00041
Sugar (and other) transporter.		CDS
4-hydroxybenzoate polyprenyltransferase (EC 2.5.1.39)	2.5.1.-	CDS	TIGR01474
valyl-tRNA synthetase (EC 6.1.1.9)	6.1.1.9	CDS	TIGR00422
LPS biosynthesis protein		CDS	TIGR01045
LPS biosynthesis protein		CDS
Uncharacterized protein conserved in bacteria		CDS
hypothetical protein		CDS
ATP-dependent Clp protease ATP-binding subunit ClpX (EC 3.4.21.92)		CDS	TIGR00382
Acetyltransferases, including N-acetylases of ribosomal proteins	2.3.1.128	CDS
preQ(0) biosynthesis protein QueC		CDS	TIGR00364
ABC-type multidrug transport system, ATPase and permease components		CDS
Protein of unknown function (DUF2673).		CDS
Arabinose efflux permease		CDS	TIGR00880
lipoprotein releasing system, transmembrane protein, LolC/E family		CDS	TIGR02212
ABC-type antimicrobial peptide transport system, ATPase component	3.6.3.-	CDS
hypothetical protein		CDS
Putative Mg2+ and Co2+ transporter CorB		CDS
Cytochrome c biogenesis factor		CDS	TIGR00353
outer membrane autotransporter barrel domain		CDS	TIGR01414
Beta-glucosidase-related glycosidases	3.2.1.21	CDS
Rickettsial palindromic element RPE3 domain		CDS	TIGR03775
Bacterial nucleoid DNA-binding protein		CDS
hypothetical protein		CDS
hypothetical protein		CDS
hypothetical protein		CDS
Transposase and inactivated derivatives		CDS
Transposase and inactivated derivatives		CDS
Site-specific recombinases, DNA invertase Pin homologs		CDS
hypothetical protein		CDS
Predicted glutamine amidotransferases		CDS
FOG: Ankyrin repeat		CDS
hypothetical protein		CDS	TIGR01784
Putative transposase, YhgA-like.		CDS
Putative transposase, YhgA-like.		CDS
hypothetical protein		CDS
Type IV secretory pathway, VirD4 components		CDS
Lauroyl/myristoyl acyltransferase	2.3.1.-	CDS
lipid-A-disaccharide kinase (EC 2.7.1.130)	2.7.1.130	CDS	TIGR00682
DNA ligase, NAD-dependent	6.5.1.2	CDS	TIGR00575
tRNA-guanine transglycosylase (EC 2.4.2.29)	2.4.2.29	CDS	TIGR00449, TIGR00430
hypothetical protein		CDS
hypothetical protein		CDS
ABC-type transport system involved in resistance to organic solvents, periplasmic component		CDS	TIGR00996
NADH:ubiquinone oxidoreductase 17.2 kD subunit		CDS
RNase HI (EC 3.1.26.4)	3.1.26.4	CDS
Uncharacterized protein conserved in bacteria		CDS
Uncharacterized protein conserved in bacteria		CDS
dephospho-CoA kinase	2.7.1.24	CDS	TIGR00152
DNA polymerase III, epsilon subunit (EC 2.7.7.7)	2.7.7.7	CDS	TIGR00573, TIGR01406
Uncharacterized conserved protein		CDS
DNA helicase/exodeoxyribonuclease V, subunit A (EC 3.1.11.5)		CDS	TIGR02784
[Acyl-carrier-protein] S-malonyltransferase (EC 2.3.1.39)	2.3.1.39	CDS	TIGR00128
acetyl-CoA acetyltransferase (EC 2.3.1.9)	2.3.1.9	CDS	TIGR01930
Poly(3-hydroxyalkanoate) synthetase	2.3.1.-	CDS
ADP/ATP carrier protein family		CDS	TIGR00769
Hemolysins and related proteins containing CBS domains		CDS
metalloprotein, YbeY/UPF0054 family		CDS	TIGR00043
lipoate synthase	2.8.1.8	CDS	TIGR00510
serine hydroxymethyltransferase (EC 2.1.2.1)	2.1.2.1	CDS
Predicted esterase		CDS
monothiol glutaredoxin, Grx4 family		CDS	TIGR00365
DNA-(apurinic or apyrimidinic site) lyase (EC 4.2.99.18)/endonuclease III (EC 3.2.2.-)	4.2.99.18	CDS	TIGR01083
probable S-adenosylmethionine-dependent methyltransferase, YraL family	2.1.1.198	CDS	TIGR00096
amino acid/amide ABC transporter substrate-binding protein, HAAT family (TC 3.A.1.4.-)		CDS
twin arginine-targeting protein translocase, TatA/E family		CDS	TIGR01411
phosphatidylglycerophosphatase (EC 3.1.3.27)	3.1.3.27	CDS
LSU ribosomal protein L21P		CDS	TIGR00061
LSU ribosomal protein L27P		CDS	TIGR00062
aspartate kinase (EC 2.7.2.4)	2.7.2.4	CDS	TIGR00657
Cro/C1-type HTH DNA-binding domain.		CDS
Nitrate/nitrite transporter		CDS
Uncharacterized protein conserved in bacteria		CDS
hypothetical protein		CDS
hypothetical protein		CDS
Helix-turn-helix domain.		CDS
NAD-specific glutamate dehydrogenase	1.4.1.2	CDS
tRNA modification GTPase trmE	3.6.-	CDS	TIGR00231, TIGR00450
hypothetical protein		CDS
RecA protein		CDS	TIGR02012
3-oxoacyl-[acyl-carrier-protein] reductase (EC 1.1.1.100)	1.1.1.100	CDS	TIGR01830
acyl carrier protein		CDS	TIGR00517
3-oxoacyl-[acyl-carrier-protein] synthase II (EC 2.3.1.41)	2.3.1.179	CDS	TIGR03150
guanylate kinase (EC 2.7.4.8)	2.7.4.8	CDS	TIGR03263
Helix-turn-helix.		CDS
rod shape-determining protein MreC		CDS	TIGR00219
rod shape-determining protein MreB		CDS	TIGR00904
Predicted permeases		CDS
peptidoglycan-associated lipoprotein		CDS	TIGR02802
3-oxoacyl-[acyl-carrier-protein] synthase III (EC 2.3.1.41)	2.3.1.180	CDS	TIGR00747
LSU ribosomal protein L32P		CDS	TIGR01031
Beta-barrel assembly machine subunit BamE		CDS
signal recognition particle-docking protein FtsY		CDS	TIGR00064
DNA polymerase I (EC 2.7.7.7)	2.7.7.7	CDS	TIGR00593
S-adenosylmethionine synthetase		CDS	TIGR01034
S-adenosylmethionine synthetase		CDS	TIGR01034
DNA-directed DNA polymerase III (polc)	2.7.7.7	CDS	TIGR00594
nucleotide sugar dehydrogenase	1.1.1.22	CDS	TIGR03026
Predicted membrane protein		CDS
Major Facilitator Superfamily.		CDS
Twin arginine targeting (Tat) protein translocase TatC		CDS	TIGR00945
seryl-tRNA synthetase (EC 6.1.1.11)	6.1.1.11	CDS	TIGR00414
type IV secretion/conjugal transfer ATPase, VirB4 family		CDS	TIGR00929
hypothetical protein		CDS
integral membrane protein, TerC family		CDS	TIGR03718
hypothetical protein		CDS
hypothetical protein		CDS
Predicted regulatory domain of a methyltransferase		CDS
NADH dehydrogenase subunit J (EC 1.6.5.3)	1.6.5.3	CDS
NADH dehydrogenase subunit K (EC 1.6.5.3)	1.6.5.3	CDS
NADH dehydrogenase subunit L (EC 1.6.5.3)	1.6.5.3	CDS	TIGR01974
NADH dehydrogenase subunit M (EC 1.6.5.3)	1.6.5.3	CDS	TIGR01972
heme ABC exporter, ATP-binding protein CcmA	3.6.3.41	CDS	TIGR01189
NADH dehydrogenase subunit I (EC 1.6.5.3)	1.6.5.3	CDS	TIGR01971
NADH dehydrogenase subunit H (EC 1.6.5.3)	1.6.5.3	CDS
NADH dehydrogenase subunit G (EC 1.6.5.3)	1.6.5.3	CDS	TIGR01973
Predicted membrane protein		CDS
aconitase (EC 4.2.1.3)	4.2.1.3	CDS	TIGR01341
ATP synthase F1 subcomplex epsilon subunit	3.6.3.14	CDS	TIGR01216
ATP synthase F1 subcomplex beta subunit	3.6.3.14	CDS	TIGR01039
ATP synthase, F1 gamma subunit	3.6.3.14	CDS	TIGR01146
ATP synthase F1 subcomplex alpha subunit	3.6.3.14	CDS	TIGR00962
ATP synthase F1 subcomplex delta subunit	3.6.3.14	CDS	TIGR01145
dihydrolipoamide dehydrogenase (EC 1.8.1.4)	1.8.1.4	CDS	TIGR01350
DNA-binding ferritin-like protein (oxidative damage protectant)		CDS
penicillin-binding protein, 1A family	3.4.-, 2.4.1.-	CDS	TIGR02074
tRNA-i(6)A37 thiotransferase enzyme MiaB		CDS	TIGR00089, TIGR01574
Uncharacterized protein conserved in bacteria		CDS
Kef-type potassium/proton antiporter, CPA2 family (TC 2.A.37.1)		CDS	TIGR00932
iojap-like ribosome-associated protein		CDS	TIGR00090
Stress-induced morphogen (activity unknown)		CDS
bacterial translation initiation factor 1 (bIF-1)		CDS	TIGR00008
MAF protein		CDS	TIGR00172
transcriptional regulator, TraR/DksA family		CDS	TIGR02420
tyrosine recombinase XerC subunit		CDS
phasin family protein		CDS	TIGR01841
Phosphatidylserine/phosphatidylglycerophosphate/cardiolipin synthases and related enzymes		CDS
poly(R)-hydroxyalkanoic acid synthase, class I	2.3.1.-	CDS	TIGR01838
3-octaprenyl-4hydroxybenzoate decarboxylase (EC 4.1.1.-)	4.1.1.-	CDS	TIGR00148
Parvulin-like peptidyl-prolyl isomerase		CDS
hypothetical protein		CDS
DNA translocase FtsK		CDS
methionine aminopeptidase, type I (EC 3.4.11.18)	3.4.11.18	CDS	TIGR00500
hypothetical protein		CDS
UDP-N-acetylmuramyl pentapeptide phosphotransferase/UDP-N-acetylglucosamine-1-phosphate transferase		CDS
Protein of unknown function (DUF721).		CDS
Opacity protein and related surface antigens		CDS
Opacity protein and related surface antigens		CDS
Indolepyruvate ferredoxin oxidoreductase, alpha and beta subunits		CDS
heme exporter protein CcmC		CDS	TIGR01191
Cytosine/adenosine deaminases		CDS
cation diffusion facilitator family transporter		CDS	TIGR01297
Surface antigen		CDS
ABC-type Mn/Zn transport systems, ATPase component	3.6.3.-	CDS
excinuclease ABC, A subunit		CDS	TIGR00630
single-strand binding protein		CDS	TIGR00621
Alpha/beta hydrolase family.		CDS
Uncharacterized conserved protein		CDS	TIGR00251, TIGR00251
Molecular chaperone, HSP90 family		CDS
5-aminolevulinate synthase (EC 2.3.1.37)	2.3.1.37	CDS	TIGR01821
trigger factor		CDS	TIGR00115
Obg family GTPase CgtA		CDS	TIGR00231, TIGR02729
citrate synthase (EC 2.3.3.1)	2.3.3.1	CDS	TIGR01798
uracil-DNA glycosylase, family 4	2.7.7.7	CDS	TIGR00758
ribosomal large subunit pseudouridine synthase D (EC 5.4.99.-)	5.4.99.23	CDS	TIGR00005
translation factor SUA5		CDS	TIGR00057
tRNA (guanine-N(7)-)-methyltransferase/protein-(glutamine-N5) methyltransferase, release factor-specific	2.1.1.-	CDS	TIGR00091, TIGR00536, TIGR03534
glycyl-tRNA synthetase beta chain (EC 6.1.1.14)	6.1.1.14	CDS	TIGR00211
glycyl-tRNA synthetase alpha chain (EC 6.1.1.14)	6.1.1.14	CDS	TIGR00388
Uncharacterized protein conserved in bacteria		CDS
metabolite-proton symporter		CDS	TIGR00883
hypothetical protein		CDS
hypothetical protein		CDS
hypothetical protein		CDS
alanyl-tRNA synthetase (EC 6.1.1.7)	6.1.1.7	CDS	TIGR00344
pseudouridylate synthase I	5.4.99.12	CDS	TIGR00071
RNA polymerase, sigma 70 subunit, RpoD		CDS	TIGR02393, TIGR02937
DNA primase (EC 2.7.7.-)	2.7.7.-	CDS	TIGR01391
Dolichol kinase		CDS
transcription elongation factor GreA		CDS	TIGR01462
NAD/NADP transhydrogenase alpha subunit	1.6.1.2	CDS
NAD/NADP transhydrogenase alpha subunit	1.6.1.2	CDS	TIGR00561
Outer membrane lipoprotein-sorting protein		CDS
DNA polymerase III, subunit gamma and tau	2.7.7.7	CDS	TIGR02397
DNA-binding protein, YbaB/EbfC family		CDS	TIGR00103
Predicted aspartyl protease		CDS	TIGR02281
amino acid ABC transporter ATP-binding protein, PAAT family (TC 3.A.1.3.-)	3.6.3.21	CDS
Metal-dependent hydrolases of the beta-lactamase superfamily I		CDS
Membrane-associated phospholipid phosphatase		CDS
Predicted permeases		CDS
DNA polymerase III, chi subunit (EC 2.7.7.7)	2.7.7.7	CDS
succinyldiaminopimelate desuccinylase (EC 3.5.1.18)	3.5.1.18	CDS	TIGR01246
Uncharacterized conserved protein		CDS
lipoate-protein ligase B	2.3.1.181	CDS	TIGR00214
SSU ribosomal protein S16P		CDS	TIGR00002
LSU ribosomal protein L33P		CDS	TIGR01023
DNA mismatch repair protein MutL		CDS	TIGR00585
Uncharacterized protein conserved in bacteria		CDS
Arabinose efflux permease		CDS
coproporphyrinogen oxidase (EC 1.3.3.3)	1.3.3.3	CDS
Predicted membrane protein		CDS	TIGR00701, TIGR00701
ferrochelatase (EC 4.99.1.1)	4.99.1.1	CDS	TIGR00109
uroporphyrinogen decarboxylase (EC 4.1.1.37)	4.1.1.37	CDS	TIGR01464
