# Supplementary material for: A semi-automated genome annotation comparison and integration scheme
Source: BMC Bioinformatics. 2013 Jun 1;14:172. doi: 10.1186/1471-2105-14-172 (PMC3680241; doi:10.1186/1471-2105-14-172)
Supplement: Additional file 1 — The code and datasets: file contains the python code and related datasets used in our research. We used two datasets in our research. (1). ‘pfam_mapped_dic.csv’ file contains the Pfam IDs obtained from Pfam database; (2) ‘gene_info_dic.csv’ file contains the gene symbol data obtained from Entrez gene database; (3) ‘database data’ folder contains the automated annotation results and the OMA data to run the program. [file 1471-2105-14-172-S1.zip › Additional file 1 code and datasets/database data/rpro_rast.txt]

Hypothetical protein DUF2999
Thioredoxin
O-antigen export system ATP-binding protein RfbE
O-antigen export system permease protein RfbD
Glutamate synthase [NADPH] small chain (EC 1.4.1.13)
Glutamate synthase [NADPH] small chain (EC 1.4.1.13)
Acyl-[acyl-carrier-protein]--UDP-N-acetylglucosamine O-acyltransferase (EC 2.3.1.129)
(3R)-hydroxymyristoyl-[acyl carrier protein] dehydratase (EC 4.2.1.-)
UDP-3-O-[3-hydroxymyristoyl] glucosamine N-acyltransferase (EC 2.3.1.-)
tRNA dihydrouridine synthase B (EC 1.-.-.-)
FIG01015516: hypothetical protein
ATPase YjeE, predicted to have essential role in cell wall biosynthesis
Zinc/manganese ABC transporter substrate binding protein
tRNA nucleotidyltransferase (EC 2.7.7.21) (EC 2.7.7.25)
FIG01016995: hypothetical protein
cell surface antigen
cell surface antigen
hypothetical protein
ATP synthase B' chain (EC 3.6.3.14)
ATP synthase B chain (EC 3.6.3.14)
ATP synthase C chain (EC 3.6.3.14)
ATP synthase A chain (EC 3.6.3.14)
FIG048548: ATP synthase protein I2
Periplasmic thiol:disulfide interchange protein DsbA
CarD-like transcriptional regulator
Methyltransferase (EC 2.1.1.-)
Methyltransferase (EC 2.1.1.-)
DNA recombination and repair protein RecF
FIG01015934: hypothetical protein
Cytochrome oxidase biogenesis protein Sco1/SenC/PrrC, putative copper metallochaperone
DUF179 domain-containing protein
Colicin V production protein
FIG01016308: hypothetical protein
Acetoacetyl-CoA reductase (EC 1.1.1.36)
ClpB protein
TsaD/Kae1/Qri7 protein, required for threonylcarbamoyladenosine t(6)A37 formation in tRNA
Fatty acid desaturase (EC 1.14.19.1); Delta-9 fatty acid desaturase (EC 1.14.19.1)
SSU ribosomal protein S6p
SSU ribosomal protein S18p @ SSU ribosomal protein S18p, zinc-independent
LSU ribosomal protein L9p
tRNA(Ile)-lysidine synthetase
Cell division protein FtsH (EC 3.4.24.-)
Succinate dehydrogenase iron-sulfur protein (EC 1.3.99.1)
COG1565: Uncharacterized conserved protein
Prolipoprotein diacylglyceryl transferase (EC 2.4.99.-)
Small-conductance mechanosensitive channel
Inner membrane protein translocase component YidC, long form
CDP-diacylglycerol--glycerol-3-phosphate 3-phosphatidyltransferase (EC 2.7.8.5)
Carbonic anhydrase (EC 4.2.1.1)
FIG01015574: hypothetical protein
FIG01017631: hypothetical protein
ADP/ATP Translocase, NTT1
Glycerol-3-phosphate transporter
Nucleoside diphosphate kinase (EC 2.7.4.6)
tRNA uridine 5-carboxymethylaminomethyl modification enzyme GidA
rRNA small subunit 7-methylguanosine (m7G) methyltransferase GidB
Chromosome (plasmid) partitioning protein ParA / Sporulation initiation inhibitor protein Soj
Chromosome (plasmid) partitioning protein ParB / Stage 0 sporulation protein J
ABC transporter ATP-binding protein
putative membrane protein
2-Keto-3-deoxy-D-manno-octulosonate-8-phosphate synthase (EC 2.5.1.55)
probable iron binding protein from the HesB_IscA_SufA family
dNTP triphosphohydrolase, broad substrate specificity, subgroup 2
Arginyl-tRNA synthetase (EC 6.1.1.19)
Membrane protein containing sporulation/cell division related domain
Topoisomerase IV subunit A (EC 5.99.1.-)
FIG01015843: hypothetical protein
Deoxycytidine triphosphate deaminase (EC 3.5.4.13)
Protein export cytoplasm chaperone protein (SecB, maintains protein to be exported in unfolded state)
Transcriptional activator protein CzcR
NADPH-dependent 7-cyano-7-deazaguanine reductase (EC 1.7.1.-)
FIG01015650: hypothetical protein
NAD(P) transhydrogenase subunit beta (EC 1.6.1.2)
Outer membrane protein W precursor
AdoMet-AdoHcy transporter 2
proline/betaine transporter
Preprotein translocase subunit SecG (TC 3.A.5.1.1)
190 KD ANTIGEN PRECURSOR (sca2)
FIG01017330: hypothetical protein
FIG01017578: hypothetical protein
FIG01017578: hypothetical protein
Cysteinyl-tRNA synthetase (EC 6.1.1.16)
SSU ribosomal protein S2p (SAe)
Translation elongation factor Ts
hypothetical protein
3-deoxy-D-manno-octulosonic-acid transferase (EC 2.-.-.-)
Protein of unknown function DUF374
Aspartate aminotransferase (EC 2.6.1.1)
FIG01015563: hypothetical protein
VacJ lipoprotein precursor
FIG01015985: hypothetical protein
Alanine racemase (EC 5.1.1.1)
ABC transporter permease protein
Ribonucleotide ABC transporter ATP-binding protein
FIG01016395: hypothetical protein
LSU ribosomal protein L28p
LSU ribosomal protein L31p
GTP-binding protein EngB
Inner membrane protein forms channel for type IV secretion of T-DNA complex (VirB3)
VirB4 protein precursor
Inner membrane protein of type IV secretion of T-DNA complex, VirB6
hypothetical protein
Inner membrane protein of type IV secretion of T-DNA complex, VirB6
FIG00894006: hypothetical protein
FIG00894020: hypothetical protein
Inner membrane protein of type IV secretion of T-DNA complex, VirB6
Phosphate acetyltransferase (EC 2.3.1.8)
Acetate kinase (EC 2.7.2.1)
tRNA (Guanine37-N1) -methyltransferase (EC 2.1.1.31)
LSU ribosomal protein L19p
unknown
Protein-export membrane protein SecF (TC 3.A.5.1.1)
NADH-ubiquinone oxidoreductase chain F (EC 1.6.5.3)
Signal peptidase I (EC 3.4.21.89)
Ribonuclease III (EC 3.1.26.3)
GTP-binding protein Era
Crossover junction endodeoxyribonuclease RuvC (EC 3.1.22.4)
DUF1022 domain-containing protein
Mrp protein
HflK protein
HflC protein
HtrA protease/chaperone protein
Rhodanese domain protein
Succinate dehydrogenase cytochrome b-556 subunit
Succinate dehydrogenase hydrophobic membrane anchor protein
Succinate dehydrogenase flavoprotein subunit (EC 1.3.99.1)
ABC transporter membrane-spanning permease - glutamine transport
SSU ribosomal protein S12p (S23e)
SSU ribosomal protein S7p (S5e)
Translation elongation factor G
Preprotein translocase subunit SecE (TC 3.A.5.1.1)
Transcription antitermination protein NusG
LSU ribosomal protein L11p (L12e)
LSU ribosomal protein L1p (L10Ae)
LSU ribosomal protein L10p (P0)
LSU ribosomal protein L7/L12 (P1/P2)
DNA-directed RNA polymerase beta subunit (EC 2.7.7.6)
DNA-directed RNA polymerase beta' subunit (EC 2.7.7.6)
Cytosol aminopeptidase PepA (EC 3.4.11.1)
FIG01016112: hypothetical protein
unknown
Aspartyl-tRNA synthetase (EC 6.1.1.12) @ Aspartyl-tRNA(Asn) synthetase (EC 6.1.1.23)
unknown
unknown
unknown
FIG005935: membrane protein
Dihydrodipicolinate reductase (EC 1.3.1.26)
Nitrilotriacetate monooxygenase component B (EC 1.14.13.-)
glutamine-binding periplasmic protein GlnH
Aspartyl-tRNA(Asn) amidotransferase subunit B (EC 6.3.5.6) @ Glutamyl-tRNA(Gln) amidotransferase subunit B (EC 6.3.5.7)
Aspartyl-tRNA(Asn) amidotransferase subunit A (EC 6.3.5.6) @ Glutamyl-tRNA(Gln) amidotransferase subunit A (EC 6.3.5.7)
Aspartyl-tRNA(Asn) amidotransferase subunit C (EC 6.3.5.6) @ Glutamyl-tRNA(Gln) amidotransferase subunit C (EC 6.3.5.7)
Ribosome recycling factor
Uridylate kinase (EC 2.7.4.-)
unknown
multidrug resistance protein B
unknown
Outer membrane protein assembly factor YaeT precursor
Intramembrane protease RasP/YluC, implicated in cell division based on FtsL cleavage
Transcription termination protein NusB
Cell division protein FtsJ / Ribosomal RNA large subunit methyltransferase E (EC 2.1.1.-)
rickettsial conserved hypothetical protein
FIG01018132: hypothetical protein
Putative oligoketide cyclase/dehydratase or lipid transport protein YfjG
Ribosomal RNA small subunit methyltransferase E (EC 2.1.1.-)
unknown
RND multidrug efflux transporter; Acriflavin resistance protein
DNA-binding protein HU-alpha
DNA polymerase III delta prime subunit (EC 2.7.7.7)
Signal recognition particle, subunit Ffh SRP54 (TC 3.A.5.1.1)
prolyl oligopeptidase family protein
Radical SAM family enzyme, similar to coproporphyrinogen III oxidase, oxygen-independent, clustered with nucleoside-triphosphatase RdgB
Proton/glutamate symport protein @ Sodium/glutamate symport protein
Periplasmic divalent cation tolerance protein CutA
Queuosine biosynthesis QueD, PTPS-I
Dihydrolipoamide succinyltransferase component (E2) of 2-oxoglutarate dehydrogenase complex (EC 2.3.1.61)
2-oxoglutarate dehydrogenase E1 component (EC 1.2.4.2)
Thermostable carboxypeptidase 1 (EC 3.4.17.19)
Thermostable carboxypeptidase 1 (EC 3.4.17.19)
Thermostable carboxypeptidase 1 (EC 3.4.17.19)
DNA repair protein RecN
competence lipoprotein ComL, putative
Chaperone protein DnaJ
Chaperone protein DnaK
Heat shock protease (EC 3.4.21.-)
heat shock protease
unknown
DNA polymerase III delta subunit (EC 2.7.7.7)
2-octaprenyl-3-methyl-6-methoxy-1,4-benzoquinol hydroxylase (EC 1.14.13.-)
Cytochrome c oxidase polypeptide III (EC 1.9.3.1)
unknown
unknown
2,3,4,5-tetrahydropyridine-2,6-dicarboxylate N-succinyltransferase (EC 2.3.1.117)
Multimodular transpeptidase-transglycosylase (EC 2.4.1.129) (EC 3.4.-.-)
Multimodular transpeptidase-transglycosylase (EC 2.4.1.129) (EC 3.4.-.-)
hypothetical protein
Universal stress protein family 3
TRAP-type uncharacterized transport system
rickettsial conserved
Ferredoxin, 2Fe-2S
Chaperone protein HscA
Chaperone protein HscB
Ribonuclease HII (EC 3.1.26.4)
Excinuclease ABC subunit B
Glutaredoxin 3
Multidrug resistance protein Atm1
DNA gyrase subunit A (EC 5.99.1.3)
Peptide deformylase (EC 3.5.1.88)
Methionyl-tRNA formyltransferase (EC 2.1.2.9)
putative ATPase n2B
S-adenosylmethionine:tRNA ribosyltransferase-isomerase (EC 5.-.-.-)
multidrug resistance ABC transporter ATP-binding protein
FIG01015543: hypothetical protein
putative Cytochrome bd2, subunit I
putative Cytochrome bd2, subunit II
Beta 1,4 glucosyltransferase
Mitochondrial processing peptidase-like protein (EC 3.4.24.64)
Phosphoribosylaminoimidazole-succinocarboxamide synthase (EC 6.3.2.6)
Threonyl-tRNA synthetase (EC 6.1.1.3)
FIG01015958: hypothetical protein
FIG01015692: hypothetical protein
Type I secretion outer membrane protein, TolC precursor
FIG01015557: hypothetical protein
FIG01015925: hypothetical protein
Topoisomerase IV subunit B (EC 5.99.1.-)
Carboxyl-terminal protease (EC 3.4.21.102)
histidine kinase sensor protein
TPR repeat containing exported protein; Putative periplasmic protein contains a protein prenylyltransferase domain
unknown
unknown
LSU ribosomal protein L13p (L13Ae)
SSU ribosomal protein S9p (S16e)
Adenosine (5')-pentaphospho-(5'')-adenosine pyrophosphohydrolase (EC 3.6.1.-)
Pole remodelling regulatory diguanylate cyclase
Translation elongation factor P
Inositol-1-monophosphatase (EC 3.1.3.25)
FIG01015537: hypothetical protein
Phosphatidylserine decarboxylase (EC 4.1.1.65)
CDP-diacylglycerol--serine O-phosphatidyltransferase (EC 2.7.8.8)
multidrug resistance protein A
unknown
Cell division protein BolA
diguanylate cyclase/phosphodiesterase (GGDEF & EAL domains) with PAS/PAC sensor(s)
UDP-N-acetylmuramate--alanine ligase (EC 6.3.2.8)
UDP-N-acetylenolpyruvoylglucosamine reductase (EC 1.1.1.158)
D-alanine--D-alanine ligase (EC 6.3.2.4)
Cell division protein FtsQ
Cell division protein FtsA
Putative activity regulator of membrane protease YbbK
membrane c-type cytochrome cy
UDP-3-O-[3-hydroxymyristoyl] N-acetylglucosamine deacetylase (EC 3.5.1.-)
unknown
Cytoplasmic axial filament protein CafA and Ribonuclease G (EC 3.1.4.-)
Heme A synthase, cytochrome oxidase biogenesis protein Cox15-CtaA
Ribosomal large subunit pseudouridine synthase C (EC 4.2.1.70)
Penicillin-binding protein 4*
Exodeoxyribonuclease III (EC 3.1.11.2)
Pyruvate dehydrogenase E1 component alpha subunit (EC 1.2.4.1)
Pyruvate dehydrogenase E1 component beta subunit (EC 1.2.4.1)
GTP-binding protein TypA/BipA
Outer membrane protein H precursor
Isocitrate dehydrogenase [NADP] (EC 1.1.1.42)
Na(+) H(+) antiporter subunit G
Multisubunit Na+/H+ antiporter, MnhB subunit
ABC transporter involved in cytochrome c biogenesis, CcmB subunit
unknown
Ubiquinol-cytochrome C reductase iron-sulfur subunit (EC 1.10.2.2)
Ubiquinol--cytochrome c reductase, cytochrome B subunit (EC 1.10.2.2)
ubiquinol cytochrome C oxidoreductase, cytochrome C1 subunit
HEAT SHOCK PROTEIN (hsp22)
Peptide chain release factor 2; programmed frameshift-containing
Translation elongation factor LepA
unknown
unknown
Rod shape-determining protein RodA
oligopeptidase B
NADH-ubiquinone oxidoreductase chain N (EC 1.6.5.3)
NADH-ubiquinone oxidoreductase chain L (EC 1.6.5.3)
NADH-ubiquinone oxidoreductase chain N (EC 1.6.5.3)
PH adaptation potassium efflux system protein C; sodium- potassium/hydrogen antiporter subunit C
Forms the bulk of type IV secretion complex that spans outer membrane and periplasm (VirB9)
Inner membrane protein forms channel for type IV secretion of T-DNA complex, VirB8
Inner membrane protein forms channel for type IV secretion of T-DNA complex, VirB8
Forms the bulk of type IV secretion complex that spans outer membrane and periplasm (VirB9)
Inner membrane protein forms channel for type IV secretion of T-DNA complex (VirB10)
ATPase required for both assembly of type IV secretion complex and secretion of T-DNA complex, VirB11
Coupling protein VirD4, ATPase required for T-DNA transfer
Guanosine pentaphosphate phosphohydrolase (EC 3.6.1.11) (EC 3.6.1.40)
unknown
unknown
3'-Phosphoadenosine 5'-phosphosulfate (PAPS) 3'-phosphatase
DNA mismatch repair protein MutS
Ribose 5-phosphate isomerase B (EC 5.3.1.6) / Galactose 6-phosphate isomerase
outer membrane antigenic lipoprotein B precursor
Thymidylate synthase thyX (EC 2.1.1.-)
tolB protein precursor, periplasmic protein involved in the tonb-independent uptake of group A colicins
RNA polymerase sigma factor RpoH
Cytochrome oxidase biogenesis protein Cox11-CtaG, copper delivery to Cox1
unknown
tRNA-specific 2-thiouridylase MnmA
AtrC1-like cationic amino acid transporter protein
Histidyl-tRNA synthetase (EC 6.1.1.21)
MotA/TolQ/ExbB proton channel family protein
Biopolymer transport protein ExbD/TolR
Putative TolA protein
proline/betaine transporter
similarity to (p)ppGpp 3-pyrophosphohydrolase
Alkaline protease secretion protein AprE
alkaline protease secretion ATP-binding protein AprD
Aspartate-semialdehyde dehydrogenase (EC 1.2.1.11)
Protein kinase C inhibitor 1
FIG01015774: hypothetical protein
ATP-dependent protease HslV (EC 3.4.25.-)
ATP-dependent hsl protease ATP-binding subunit HslU
Lipid-A-disaccharide synthase (EC 2.4.1.182)
FIG004453: protein YceG like
Frataxin homolog CyaY, facilitates iron supply for heme A synthesis or Fe-S cluster assembly
Substrate-specific component BioY of biotin ECF transporter
hypothetical protein
Glutamyl-tRNA(Gln) synthetase (EC 6.1.1.24)
DNA topoisomerase I (EC 5.99.1.2)
hypothetical protein
Thioredoxin peroxidase 1 (EC 1.6.4.-)
Putative stomatin/prohibitin-family membrane protease subunit YbbK
Integral membrane protein
Putative Holliday junction resolvase YggF
dTDP-4-dehydrorhamnose reductase (EC 1.1.1.133)
UDP-N-acetylglucosamine 4,6-dehydratase (EC 4.2.1.-)
UDP-N-acetylglucosamine 2-epimerase (EC 5.1.3.14)
FIG01016355: hypothetical protein
Glycosyltransferase (EC 2.4.1.-)
FIG01017353: hypothetical protein
Membrane protein, putative
Glycosyltransferase
FIG01016142: hypothetical protein
Probable efflux transporter
FIG01015959: hypothetical protein
2-hydroxymuconic semialdehyde hydrolase (EC 3.1.1.-)
Glycosyltransferase
SSU ribosomal protein S4p (S9e)
Heme O synthase, protoheme IX farnesyltransferase (EC 2.5.1.-) COX10-CtaB
OUTER MEMBRANE ASSEMBLY PROTEIN (asmA)
16S rRNA processing protein RimM
FIG01015469: hypothetical protein
Exodeoxyribonuclease VII small subunit (EC 3.1.11.6)
DNA-3-methyladenine glycosylase II (EC 3.2.2.21)
Protein YidD
NADH-ubiquinone oxidoreductase chain E (EC 1.6.5.3)
NADH-ubiquinone oxidoreductase chain D (EC 1.6.5.3)
NADH-ubiquinone oxidoreductase chain C (EC 1.6.5.3)
NADH-ubiquinone oxidoreductase chain B (EC 1.6.5.3)
NADH ubiquinone oxidoreductase chain A (EC 1.6.5.3)
Lipid A core - O-antigen ligase and related enzymes
unknown
integrase/recombinase
rickettsial conserved hypothetical protein
FIG01015573: hypothetical protein
FIG01016044: hypothetical protein
Enoyl-[acyl-carrier-protein] reductase [NADH] (EC 1.3.1.9)
Apolipoprotein N-acyltransferase (EC 2.3.1.-)
FIG01016181: hypothetical protein
ABC transporter permease protein
putative ABC transporter ATP-binding protein
Periplasmic thiol:disulfide oxidoreductase DsbB, required for DsbA reoxidation
Lysyl-tRNA synthetase (class I) (EC 6.1.1.6)
FIG01015590: hypothetical protein
NADP-dependent malic enzyme (EC 1.1.1.40)
Sec7-domain containing protein transport protein
proline/betaine transporter
Malate dehydrogenase (EC 1.1.1.37)
NAD transporter of enosymbionts, possible
CTP synthase (EC 6.3.4.2)
3-deoxy-manno-octulosonate cytidylyltransferase (EC 2.7.7.38)
FIG01015680: hypothetical protein
GTP cyclohydrolase I (EC 3.5.4.16) type 1
Prolyl-tRNA synthetase (EC 6.1.1.15), bacterial type
Holliday junction DNA helicase RuvA
Holliday junction DNA helicase RuvB
Lipid A export ATP-binding/permease protein MsbA
Lipid A export ATP-binding/permease protein MsbA
hypothetical protein
D-alanyl-D-alanine carboxypeptidase (EC 3.4.16.4)
rare lipoprotein A precursor
21 kDa hemolysin precursor
Intracellular septation protein A
FTR1 family protein
putative exported protein
FIG01015491: hypothetical protein
Protocatechuate 3,4-dioxygenase alpha chain (EC 1.13.11.3)
Thiol:disulfide interchange protein tlpA
Signal peptide peptidase SppA, 36K type
Deoxyuridine 5'-triphosphate nucleotidohydrolase (EC 3.6.1.23)
Soluble lytic murein transglycosylase precursor (EC 3.2.1.-)
FIG01015995: hypothetical protein
Muramoyltetrapeptide carboxypeptidase (EC 3.4.17.13)
hypothetical protein
glutamine amidotransferase (GATase1)
Cytochrome c oxidase polypeptide I (EC 1.9.3.1)
Cytochrome c oxidase polypeptide II (EC 1.9.3.1)
unknown
Lipoprotein signal peptidase (EC 3.4.23.36)
unknown
UDP-N-acetylmuramoylalanine--D-glutamate ligase (EC 6.3.2.9)
Cell division protein FtsW
UDP-N-acetylglucosamine--N-acetylmuramyl-(pentapeptide) pyrophosphoryl-undecaprenol N-acetylglucosamine transferase (EC 2.4.1.227)
unknown
Glycosyltransferase
Diaminopimelate epimerase (EC 5.1.1.7)
MiaB family protein, possibly involved in tRNA or rRNA modification
Phenylalanyl-tRNA synthetase alpha chain (EC 6.1.1.20)
Phenylalanyl-tRNA synthetase beta chain (EC 6.1.1.20)
DNA polymerase III beta subunit (EC 2.7.7.7)
FIG01015895: hypothetical protein
Leucyl-tRNA synthetase (EC 6.1.1.4)
Ribonuclease D related protein
Septum formation initiator
Phosphatidate cytidylyltransferase (EC 2.7.7.41)
Undecaprenyl diphosphate synthase (EC 2.5.1.31)
Osmolarity sensory histidine kinase EnvZ
response regulator protein OmpR
Branched-chain amino acid aminotransferase (EC 2.6.1.42)
Dihydrodipicolinate synthase (EC 4.2.1.52)
tmRNA-binding protein SmpB
Similarity to thiol:disulfide interchange protein dsbA
Succinyl-CoA ligase [ADP-forming] alpha chain (EC 6.2.1.5)
Succinyl-CoA ligase [ADP-forming] beta chain (EC 6.2.1.5)
FIG01016483: hypothetical protein
Ribosome-binding factor A
unknown
unknown
Recombination protein RecR
FIG01017549: hypothetical protein
NAD kinase (EC 2.7.1.23)
Metallo-beta-lactamase family protein, RNA-specific
Glycerol-3-phosphate dehydrogenase [NAD(P)+] (EC 1.1.1.94)
FIG01015509: hypothetical protein
FIG01015604: hypothetical protein
Thioredoxin reductase (EC 1.8.1.9)
Dolichol-phosphate mannosyltransferase (EC 2.4.1.83) in lipid-linked oligosaccharide synthesis cluster
ATP-dependent DNA helicase UvrD/PcrA
unknown
Threonine dehydratase (EC 4.3.1.19)
ATP-dependent protease La (EC 3.4.21.53) Type I
cell surface antigen Sca3
Isopentenyl-diphosphate delta-isomerase, FMN-dependent (EC 5.3.3.2)
N-acetylglucosamine-1-phosphate uridyltransferase (EC 2.7.7.23)
FIG000859: hypothetical protein YebC
Peptidoglycan hydrolase VirB1, involved in T-DNA transfer
hypothetical protein
SAM-dependent methyltransferase, BioC-like
Dihydrolipoamide dehydrogenase of 2-oxoglutarate dehydrogenase (EC 1.8.1.4)
5-formyltetrahydrofolate cyclo-ligase (EC 6.3.3.2)
Ribonuclease D (EC 3.1.26.3)
hypothetical protein
Folate-dependent protein for Fe/S cluster synthesis/repair in oxidative stress
ALKALINE PHOSPHATASE SYNTHESIS SENSOR PROTEIN PHOR (phoR)
Porphobilinogen deaminase (EC 2.5.1.61)
Tryptophanyl-tRNA synthetase (EC 6.1.1.2)
POSSIBLE 1-ACYL-SN-GLYCEROL-3-PHOSPHATE ACYLTRANSFERASE (plsC)
unknown
FIG01016191: hypothetical protein
unknown
unknown
FIG01015948: hypothetical protein
AmpG permease
UDP-galactose:(galactosyl) LPS alpha1,2-galactosyltransferase WaaW (EC 2.4.1.-)
Nucleotide related transporter , NTT family
unknown
octaprenyl-diphosphate synthase
Xaa-Pro aminopeptidase (EC 3.4.11.9)
putrescine-ornithine antiporter
Iron binding protein IscA for iron-sulfur cluster assembly
Iron-sulfur cluster assembly scaffold protein IscU
Cysteine desulfurase (EC 2.8.1.7), IscS subfamily
Cysteine desulfurase (EC 2.8.1.7)
FIG01017577: hypothetical protein
FIG01016630: hypothetical protein
Glutathione S-transferase family protein
Pyruvate,phosphate dikinase (EC 2.7.9.1)
Erythrocyte adducin alpha subunit
COG1496: Uncharacterized conserved protein
Putative glutamine synthetase, Rickettsiales type (EC 6.3.1.2)
hypothetical protein
Transcriptional regulator, Cro/CI family
cell surface antigen
cell surface antigen
Nucleoside-triphosphate transporter, NTT2
tRNA pseudouridine synthase B (EC 4.2.1.70)
tRNA pseudouridine synthase B (EC 4.2.1.70)
SSU ribosomal protein S15p (S13e)
Polyribonucleotide nucleotidyltransferase (EC 2.7.7.8)
Arabinose 5-phosphate isomerase (EC 5.3.1.13)
unknown
DNA polymerase I (EC 2.7.7.7)
Lipopolysaccharide ABC transporter, ATP-binding protein LptB
Phosphomannomutase (EC 5.4.2.8)
tRNA dimethylallyltransferase (EC 2.5.1.75)
FIG01015619: hypothetical protein
Ribonucleotide reductase of class Ia (aerobic), beta subunit (EC 1.17.4.1)
Ribonucleotide reductase of class Ia (aerobic), alpha subunit (EC 1.17.4.1)
Thioredoxin reductase (EC 1.8.1.9)
Methylenetetrahydrofolate dehydrogenase (NADP+) (EC 1.5.1.5) / Methenyltetrahydrofolate cyclohydrolase (EC 3.5.4.9)
carbonic anhydrase, family 3
Ribosomal subunit interface protein
ATP-dependent Clp protease proteolytic subunit (EC 3.4.21.92)
SSU ribosomal protein S1p
Cytidylate kinase (EC 2.7.4.14)
Integration host factor beta subunit
Protease IV (EC 3.4.-.-)
Transcription termination factor Rho
Putative methyltransferase
Single-stranded-DNA-specific exonuclease RecJ (EC 3.1.-.-)
Peptide chain release factor 1
Dihydrolipoamide acetyltransferase component of pyruvate dehydrogenase complex (EC 2.3.1.12)
Translation initiation factor 3
unknown
unknown
Biotin-protein ligase (EC 6.3.4.15)
similarity to RP534
Superoxide dismutase [Fe] (EC 1.15.1.1)
Dihydrofolate synthase (EC 6.3.2.12) / Folylpolyglutamate synthase (EC 6.3.2.17)
hypothetical protein
FIG01016610: hypothetical protein
NADH-ubiquinone oxidoreductase chain N (EC 1.6.5.3)
Porphobilinogen synthase (EC 4.2.1.24)
Helicase PriA essential for oriC/DnaA-independent DNA replication
3-polyprenyl-4-hydroxybenzoate carboxy-lyase UbiX (EC 4.1.1.-)
Replicative DNA helicase (EC 3.6.1.-)
Ribosomal large subunit pseudouridine synthase B (EC 4.2.1.70)
probable methylase( EC:2.1.1.- )
DNA repair protein RadA
unknown
DNA recombination and repair protein RecO
DNA recombination and repair protein RecO
Inactive homolog of metal-dependent proteases, putative molecular chaperone
hypothetical protein
hypothetical protein
Translation initiation factor 2
Transcription termination protein NusA
COG0779: clustered with transcription termination protein NusA
FIG000325: clustered with transcription termination protein NusA
RNA binding methyltransferase FtsJ like
Tyrosyl-tRNA synthetase (EC 6.1.1.1)
FIG01016335: hypothetical protein
FIG01016335: hypothetical protein
Enoyl-CoA hydratase (EC 4.2.1.17) / 3,2-trans-enoyl-CoA isomerase (EC 5.3.3.8) / 3-hydroxyacyl-CoA dehydrogenase (EC 1.1.1.35)
2-octaprenyl-6-methoxyphenol hydroxylase (EC 1.14.13.-)
2-octaprenyl-6-methoxyphenol hydroxylase (EC 1.14.13.-)
nitrogen assimilation regulatory protein NtrX
FIG01015767: hypothetical protein
unknown
Cell division protein FtsI [Peptidoglycan synthetase] (EC 2.4.1.129)
FIG01018003: hypothetical protein
Cell division protein FtsI [Peptidoglycan synthetase] (EC 2.4.1.129)
Cell division protein FtsL
rRNA small subunit methyltransferase H
Cell division protein MraZ
sodium-solute symporter, putative
Excinuclease ABC subunit C
FIG01016182: hypothetical protein
unknown
Protein export cytoplasm protein SecA ATPase RNA helicase (TC 3.A.5.1.1)
Foldase protein PrsA precursor (EC 5.2.1.8)
Holo-[acyl-carrier protein] synthase (EC 2.7.8.7)
DNA-directed RNA polymerase omega subunit (EC 2.7.7.6)
UDP-N-acetylglucosamine 1-carboxyvinyltransferase (EC 2.5.1.7)
DNA gyrase subunit B (EC 5.99.1.3)
FIG01015971: hypothetical protein
Mg/Co/Ni transporter MgtE / CBS domain
Preprotein translocase subunit YajC (TC 3.A.5.1.1)
Protein-export membrane protein SecD (TC 3.A.5.1.1)
Cytochrome oxidase biogenesis protein Sco1/SenC/PrrC, putative copper metallochaperone
Cytochrome c-type biogenesis protein CcmE, heme chaperone
Inorganic pyrophosphatase (EC 3.6.1.1)
Proposed peptidoglycan lipid II flippase MurJ
unknown
unknown
ATP-dependent DNA helicase RecG (EC 3.6.1.-)
hypothetical protein
Phospho-N-acetylmuramoyl-pentapeptide-transferase (EC 2.7.8.13)
UDP-N-acetylmuramoylalanyl-D-glutamyl-2,6-diaminopimelate--D-alanyl-D-alanine ligase (EC 6.3.2.10)
UDP-N-acetylmuramoylalanyl-D-glutamate--2,6-diaminopimelate ligase (EC 6.3.2.13)
Transcription-repair coupling factor
YgfY COG2938
Rhodanese-related sulfurtransferase
Chromosomal replication initiator protein DnaA
patatin b1 precursor
MFS-type bicyclomycin resistance protein
GTP-binding and nucleic acid-binding protein YchF
Peptidyl-tRNA hydrolase (EC 3.1.1.29)
LSU ribosomal protein L25p
Queuosine Biosynthesis QueE Radical SAM
LSU ribosomal protein L35p
LSU ribosomal protein L20p
Ribonuclease P protein component (EC 3.1.26.5)
FIG01016994: hypothetical protein
Nitrogen regulation protein NtrY
SSU ribosomal protein S21p
FIG01015741: hypothetical protein
Isoleucyl-tRNA synthetase (EC 6.1.1.5)
Biotin carboxylase of acetyl-CoA carboxylase (EC 6.3.4.14) / Biotin carboxyl carrier protein of acetyl-CoA carboxylase; Propionyl-CoA carboxylase alpha chain (EC 6.4.1.3)
Acetyl-coenzyme A carboxyl transferase alpha chain (EC 6.4.1.2) / Acetyl-coenzyme A carboxyl transferase beta chain (EC 6.4.1.2); Propionyl-CoA carboxylase beta chain (EC 6.4.1.3)
Long-chain-fatty-acid--CoA ligase (EC 6.2.1.3)
zinc/manganese ABC transporter permease protein
3-demethylubiquinol 3-O-methyltransferase (EC 2.1.1.64)
Glutamyl-tRNA synthetase (EC 6.1.1.17)
guanosine-3,5-bis(diphosphate) 3-pyrophosphohydrolase SpoTb
guanosine-3,5-bis(diphosphate) 3-pyrophosphohydrolase SpoTc
Heat shock protein 60 family chaperone GroEL
Heat shock protein 60 family co-chaperone GroES
Ribonuclease PH (EC 2.7.7.56)
Heat shock protein GrpE
Putative permease often clustered with de novo purine synthesis
Chromosomal replication initiator protein DnaA
SSU ribosomal protein S20p
LSU ribosomal protein L17p
DNA-directed RNA polymerase alpha subunit (EC 2.7.7.6)
SSU ribosomal protein S11p (S14e)
SSU ribosomal protein S13p (S18e)
Adenylate kinase (EC 2.7.4.3)
Preprotein translocase secY subunit (TC 3.A.5.1.1)
LSU ribosomal protein L15p (L27Ae)
LSU ribosomal protein L30p (L7e)
SSU ribosomal protein S5p (S2e)
LSU ribosomal protein L18p (L5e)
LSU ribosomal protein L6p (L9e)
SSU ribosomal protein S8p (S15Ae)
SSU ribosomal protein S14p (S29e) @ SSU ribosomal protein S14p (S29e), zinc-independent
LSU ribosomal protein L5p (L11e)
LSU ribosomal protein L24p (L26e)
LSU ribosomal protein L14p (L23e)
SSU ribosomal protein S17p (S11e)
LSU ribosomal protein L29p (L35e)
LSU ribosomal protein L16p (L10e)
SSU ribosomal protein S3p (S3e)
LSU ribosomal protein L22p (L17e)
SSU ribosomal protein S19p (S15e)
LSU ribosomal protein L2p (L8e)
LSU ribosomal protein L23p (L23Ae)
LSU ribosomal protein L4p (L1e)
LSU ribosomal protein L3p (L3e)
SSU ribosomal protein S10p (S20e)
Translation elongation factor Tu
23S rRNA (guanosine-2'-O-) -methyltransferase rlmB (EC 2.1.1.-)
Fumarate hydratase class II (EC 4.2.1.2)
Cell division protein FtsZ (EC 3.4.24.-)
NifU-like protein
AmpG permease
Cold-shock DEAD-box protein A
Cold shock protein CspA
FIG01016353: hypothetical protein
SSU rRNA (adenine(1518)-N(6)/adenine(1519)-N(6))-dimethyltransferase (EC 2.1.1.182)
FIG01015681: hypothetical protein
Organic solvent tolerance protein precursor
Exodeoxyribonuclease VII large subunit (EC 3.1.11.6)
Exodeoxyribonuclease III (EC 3.1.11.2)
GTP-binding protein EngA
Ubiquinone biosynthesis monooxygenase UbiB
Ubiquinone biosynthesis monooxygenase UbiB
Ubiquinone/menaquinone biosynthesis methyltransferase UbiE (EC 2.1.1.-)
Poly-beta-hydroxyalkanoate depolymerase
Putative deoxyribonuclease YcfH
Methionyl-tRNA synthetase (EC 6.1.1.10)
Thymidylate kinase (EC 2.7.4.9)
proline/betaine transporter
4-hydroxybenzoate polyprenyltransferase (EC 2.5.1.39)
Valyl-tRNA synthetase (EC 6.1.1.9)
FIG01015468: hypothetical protein
FIG01015468: hypothetical protein
DNA recombination protein RmuC
unknown
ATP-dependent Clp protease ATP-binding subunit ClpX
Ribosomal-protein-alanine acetyltransferase
Queuosine Biosynthesis QueC ATPase
lipid A export ATP-binding/permease protein MsbA
FIG01016234: hypothetical protein
bicyclomycin resistance protein
Lipoprotein releasing system transmembrane protein LolC
Lipoprotein releasing system ATP-binding protein LolD
FIG01016663: hypothetical protein
FIG01017764: hypothetical protein
Putative cytochrome c-type biogenesis protein related to CcmF
outer membrane protein B (cell surface antigen sca5)
Beta N-acetyl-glucosaminidase (EC 3.2.1.52)
FIG01016517: hypothetical protein
integration host factor alpha subunit
FIG01017389: hypothetical protein
hypothetical protein
Patatin-like phospholipase
hypothetical protein
Mobile element protein
Mobile element protein
Predicted glutamine amidotransferase
FIG01017698: hypothetical protein
BRCA1 associated RING domain 1
Mobile element protein
Transposase
Mobile element protein
Ankyrin repeat
Type IV secretion system protein VirD4
Lipid A biosynthesis lauroyl acyltransferase (EC 2.3.1.-)
Tetraacyldisaccharide 4'-kinase (EC 2.7.1.130)
DNA ligase (EC 6.5.1.2)
tRNA-guanine transglycosylase (EC 2.4.2.29)
rickettsial conserved
FIG01016275: hypothetical protein
ABC transporter substrate binding protein
NADH:ubiquinone oxidoreductase 17.2 kD subunit
Ribonuclease HI (EC 3.1.26.4)
rickettsial conserved
UDP-2,3-diacylglucosamine pyrophosphatase
Dephospho-CoA kinase (EC 2.7.1.24)
DNA polymerase III epsilon subunit (EC 2.7.7.7)
Cytochrome oxidase biogenesis protein Surf1, facilitates heme A insertion
FIG061771: ATP-dependent nuclease subunit A
Malonyl CoA-acyl carrier protein transacylase (EC 2.3.1.39)
3-ketoacyl-CoA thiolase (EC 2.3.1.16) @ Acetyl-CoA acetyltransferase (EC 2.3.1.9)
Polyhydroxyalkanoic acid synthase
NAD transporter of enosymbionts, possible
Hemolysins and related proteins containing CBS domains
FIG000233: metal-dependent hydrolase
Lipoate synthase
Serine hydroxymethyltransferase (EC 2.1.2.1)
Phospholipase/carboxylesterase family protein (EC 3.1.-.-)
Probable monothiol glutaredoxin GrlA
Endonuclease III (EC 4.2.99.18)
hypothetical protein
rRNA small subunit methyltransferase I
ABC-type branched-chain amino acid transport systems, periplasmic component
Twin-arginine translocation protein TatA
Phosphatidylglycerophosphatase A (EC 3.1.3.27)
LSU ribosomal protein L21p
LSU ribosomal protein L27p
Aspartokinase (EC 2.7.2.4)
FIG01015506: hypothetical protein
proline/betaine transporter
FIG01015813: hypothetical protein
FIG01015595: hypothetical protein
FIG01015904: hypothetical protein
hypothetical protein
NAD-specific glutamate dehydrogenase (EC 1.4.1.2), large form
GTPase and tRNA-U34 5-formylation enzyme TrmE
FIG01016675: hypothetical protein
RecA protein
3-oxoacyl-[acyl-carrier protein] reductase (EC 1.1.1.100)
Acyl carrier protein
3-oxoacyl-[acyl-carrier-protein] synthase, KASII (EC 2.3.1.41)
Guanylate kinase (EC 2.7.4.8)
unknown
Rod shape-determining protein MreC
Rod shape-determining protein MreB
unknown
18K peptidoglycan-associated outer membrane lipoprotein; Peptidoglycan-associated lipoprotein precursor; Outer membrane protein P6; OmpA/MotB precursor
3-oxoacyl-[acyl-carrier-protein] synthase, KASIII (EC 2.3.1.41)
LSU ribosomal protein L32p
Outer membrane lipoprotein OmlA
Signal recognition particle receptor protein FtsY (=alpha subunit) (TC 3.A.5.1.1)
DNA polymerase I (EC 2.7.7.7)
S-adenosylmethionine synthetase (EC 2.5.1.6)
S-adenosylmethionine synthetase (EC 2.5.1.6)
DNA polymerase III alpha subunit (EC 2.7.7.7)
UDP-glucose dehydrogenase (EC 1.1.1.22)
unknown
AmpG permease
Twin-arginine translocation protein TatC
Seryl-tRNA synthetase (EC 6.1.1.11)
VirB4 protein precursor
FIG01015714: hypothetical protein
tellurium resistance protein TerC
unknown
unknown
Methyltransferase (EC 2.1.1.-)
NADH-ubiquinone oxidoreductase chain J (EC 1.6.5.3)
NADH-ubiquinone oxidoreductase chain K (EC 1.6.5.3)
NADH-ubiquinone oxidoreductase chain L (EC 1.6.5.3)
NADH-ubiquinone oxidoreductase chain M (EC 1.6.5.3)
ABC transporter involved in cytochrome c biogenesis, ATPase component CcmA
NADH-ubiquinone oxidoreductase chain I (EC 1.6.5.3)
NADH-ubiquinone oxidoreductase chain H (EC 1.6.5.3)
NADH-ubiquinone oxidoreductase chain G (EC 1.6.5.3)
FIG01015625: hypothetical protein
Aconitate hydratase (EC 4.2.1.3)
ATP synthase epsilon chain (EC 3.6.3.14)
ATP synthase beta chain (EC 3.6.3.14)
ATP synthase gamma chain (EC 3.6.3.14)
ATP synthase alpha chain (EC 3.6.3.14)
ATP synthase delta chain (EC 3.6.3.14)
Dihydrolipoamide dehydrogenase (EC 1.8.1.4)
Non-specific DNA-binding protein Dps / Iron-binding ferritin-like antioxidant protein / Ferroxidase (EC 1.16.3.1)
Monofunctional biosynthetic peptidoglycan transglycosylase (EC 2.4.2.-)
tRNA-i(6)A37 methylthiotransferase
hypothetical protein shared among alpha-Proteobacteria
putative Glutathione-regulated potassium-efflux system protein KefB
Iojap protein
YrbA protein
Translation initiation factor 1
Septum formation protein Maf
C4-type zinc finger protein, DksA/TraR family
tyrosine recombinase
unknown
FIG01015674: hypothetical protein
Polyhydroxyalkanoic acid synthase
3-polyprenyl-4-hydroxybenzoate carboxy-lyase (EC 4.1.1.-)
Peptidyl-prolyl cis-trans isomerase PpiD (EC 5.2.1.8)
Cell division protein FtsK
Methionine aminopeptidase (EC 3.4.11.18)
hypothetical protein
Undecaprenyl-phosphate N-acetylglucosaminyl 1-phosphate transferase (EC 2.7.8.-)
Zn-ribbon-containing, possibly RNA-binding protein and truncated derivatives
possible outer surface protein
possible outer surface protein
Ferredoxin
Cytochrome c-type biogenesis protein CcmC, putative heme lyase for CcmE
tRNA-specific adenosine-34 deaminase (EC 3.5.4.-)
Cobalt-zinc-cadmium resistance protein
rickettsial 17 kDa surface antigen precursor
Zinc ABC transporter, ATP-binding protein ZnuC
Excinuclease ABC subunit A
Single-stranded DNA-binding protein
FIG01016485: hypothetical protein
FIG01015917: hypothetical protein
Chaperone protein HtpG
5-aminolevulinate synthase (EC 2.3.1.37)
Cell division trigger factor (EC 5.2.1.8)
GTP-binding protein Obg
Citrate synthase (si) (EC 2.3.3.1)
Uracil-DNA glycosylase, family 4
Ribosomal large subunit pseudouridine synthase D (EC 4.2.1.70)
TsaC protein (YrdC-Sua5 domains) required for threonylcarbamoyladenosine t(6)A37 modification in tRNA
Protein-N(5)-glutamine methyltransferase PrmC, methylates polypeptide chain release factors RF1 and RF2 / tRNA (guanine46-N7-)-methyltransferase (EC 2.1.1.33)
Glycyl-tRNA synthetase beta chain (EC 6.1.1.14)
Glycyl-tRNA synthetase alpha chain (EC 6.1.1.14)
FIG053235: Diacylglucosamine hydrolase like
Permeases of the major facilitator superfamily
unknown
unknown
unknown
Alanyl-tRNA synthetase (EC 6.1.1.7)
tRNA pseudouridine synthase A (EC 4.2.1.70)
RNA polymerase sigma factor RpoD
DNA primase (EC 2.7.7.-)
phytol kinase
Transcription elongation factor GreA
NAD(P) transhydrogenase alpha subunit (EC 1.6.1.2)
NAD(P) transhydrogenase alpha subunit (EC 1.6.1.2)
unknown
DNA polymerase III subunits gamma and tau (EC 2.7.7.7)
FIG000557: hypothetical protein co-occurring with RecR
FIG01016030: hypothetical protein
Glutamine transport ATP-binding protein GlnQ (TC 3.A.1.3.2)
Metal-dependent hydrolases of the beta-lactamase superfamily I; PhnP protein
unknown
FIG01018249: hypothetical protein
DNA polymerase III chi subunit (EC 2.7.7.7)
N-succinyl-L,L-diaminopimelate desuccinylase (EC 3.5.1.18)
FIG01016909: hypothetical protein
Octanoate-[acyl-carrier-protein]-protein-N-octanoyltransferase
SSU ribosomal protein S16p
LSU ribosomal protein L33p @ LSU ribosomal protein L33p, zinc-independent
DNA mismatch repair protein MutL
FIG01015953: hypothetical protein
proline/betaine transporter
Coproporphyrinogen III oxidase, aerobic (EC 1.3.3.3)
Protoporphyrinogen IX oxidase, novel form, HemJ (EC 1.3.-.-)
Ferrochelatase, protoheme ferro-lyase (EC 4.99.1.1)
Uroporphyrinogen III decarboxylase (EC 4.1.1.37)
