# Supplementary material for: A semi-automated genome annotation comparison and integration scheme
Source: BMC Bioinformatics. 2013 Jun 1;14:172. doi: 10.1186/1471-2105-14-172 (PMC3680241; doi:10.1186/1471-2105-14-172)
Supplement: Additional file 1 — The code and datasets: file contains the python code and related datasets used in our research. We used two datasets in our research. (1). ‘pfam_mapped_dic.csv’ file contains the Pfam IDs obtained from Pfam database; (2) ‘gene_info_dic.csv’ file contains the gene symbol data obtained from Entrez gene database; (3) ‘database data’ folder contains the automated annotation results and the OMA data to run the program. [file 1471-2105-14-172-S1.zip › Additional file 1 code and datasets/datasets/gene_info_dic.csv]

gene symbol	Taxonomic identifier	GeneID	gene annotation
'cobT	218493	10968837	pseudo
'crcB	196627	3344759	membrane protein CrcB involved into chromosome folding (C-terminal fragment)
'fic	273123	2955149	pseudo
'glpX	214092	1172938	pseudo
'int	218493	10967052	pseudo
'intR	218493	10967497	pseudo
'nrfA'	218493	10968430	pseudo
'nrfG	218493	10968284	pseudo
'pduX	218493	10968399	pseudo
'ptsX'	196627	3344736	phosphotransferase system IIC components-fragment
'tnpA	77133	1245444	pseudo
(-)psbA	50179	11258482	photosystem II protein D1
0.11	10685	7009020	gp0.11
0.12	10685	7009021	gp0.12
0.19	4565	780674	alpha-amylase inhibitor 0.19
0.21	10685	7009022	gp0.21
0.22	10685	7009023	gp0.22
0.3	47049|110457|344021|529929|532074|532075|532076|532077|669008|979535	7040087|1262395|3707713|6370176|6449671|6449734|6449796|6449858|10322987|10228837	S-adenosyl-L-methionine hydrolase|antirestriction protein|gp0.3
0.31	10685	7009024	gp0.31
0.32	10685	7009025	gp0.32
0.35	532075	6449748	gp0.35
0.38	532075	6449765	gp0.38
0.3B	529929	6370177	gp0.3B
0.4	532076|532077	6449795|6449833	gp0.4
0.41	10685	7009026	gp0.41
0.42	10685	7009027	gp0.42
0.45	110457|529929|532076	1262392|6370171|6449797	putative 0.45 protein|gp0.45
0.5	10685	7009028	gp0.5
0.6	10685|529929|532075	7009029|6370169|6449741	gp0.6|gp0.6A
0.6A	110457|532074|532077	1262391|6449709|6449852	putative 0.6A protein|gp0.6A
0.6B	110457|529929	1262390|6370170	putative 0.6B protein|gp0.6B
0.6a	669008	10322941	gp0.6a
0.7	10685|47049|110457|268748|529929|532078|669008|866889	7009030|7040091|1262387|3294718|6370129|6449879|10322942|10324299	gp0.7|protein kinase|protein knase|predicted protein kinase (pseudogene)
0.8	10685	7009031	gp0.8
0.9	10685	7009032	gp0.9
1-FEH	4565	543441	fructan 1-exohydrolase
1-FFT-A	4565	780616	fructan:fructan 1-fructosyltransferase
1-FFT-B	4565	780687	fructan:fructan 1-fructosyltransferase
1-SST	4565	542774	sucrose:sucrose 1-fructosytransferase
1-feh	4513	548164	fructan 1-exohydrolase precursor
1.0	344021	3707715	T3/T7-like RNA polymerase
1.05	110457|529929|532074|532075|532077|669008	1262397|6370126|6449668|6449736|6449826|10322944	1.05 protein|gp1.05|gp1.1|gp1.05 fusion protein
1.1	10685|225588|532075|532077|669008	7009033|1258858|6449739|6449750|6449866|10322945	gp1.1
1.2	10685|47049|110457|225588|529929|532074|532076|532077|532078|669008|866889	7009034|7040047|1262378|1258861|6370179|6449690|6449791|6449842|6449878|10322946|10324308	gp1.2|host dGTPase inhibitor|dGTP triphosphohydrolase inhibitor|predicted host inhibitor
1.3	10685|47049|110457|225588|344021|529929|532074|532075|532076|532077|532078|669008|866889|979535	7009035|7040048|1262382|1258862|3707716|6370167|6449698|6449730|6449790|6449824|6449901|10322947|10324309|10228789	gp1.3|ATP-dependent DNA ligase|DNA ligase|predicted DNA ligase
1.4	10685	7009036	gp1.4
1.45	110457	1262370	putative 1.45 protein
1.5	10685|110457|529929|532074|532076|532078|669008	7009037|1262396|6370166|6449662|6449789|6449881|10322948	gp1.5|1.5 protein
1.6	10685|669008	7009038|10322949	gp1.6
1.7	10685|110457|529929|532075|532076|532077|532078|669008	7009039|1262405|6370164|6449737|6449787|6449865|6449898|10322950	gp1.7|1.7 protein
1.8	10685|532076|532077|669008	7009040|6449785|6449863|10322951	gp1.8
1.9	10685	7009041	gp1.9
10.0	344021	3707734	major capsid protein
10.1	10685	7009075	gp10.1
10.2	10685	7009078	gp10.2
100	546803|546805|546806|546807|546808|563119|563122|563123|563124|591487|663554|861047	6920461|6920804|6921136|6921314|6921546|6940695|6940898|6941000|6941109|7397732|8676267|9711701	gp100
100K	298333	1403677	100K protein
100L	99000|132475	5656662|918690	IMV membrane protein|100L protein
101	546803|546805|546806|546807|546808|563119|563122|563123|563124|591487|663554|861047	6920462|6920805|6921137|6921315|6921547|6940696|6940899|6941001|6941110|7397733|8676268|9711702	gp101
101L	99000|132475	5656694|918661	core protein P4a|101L protein
102	546803|546805|546806|546807|546808|563119|563123|563124|591487|663554|861047|889338	6920463|6920806|6921138|6921316|6921548|6940701|6941002|6941111|7397734|8676269|9711703|11258082	gp102|tRNA|transposase-like protein
102R	132475	918602	102R protein
103	546803|546805|546806|546807|546808|563123|563124|576791|591487|663554|861047|889338	6920464|6920807|6921139|6921317|6921549|6941003|6941112|7944104|7397735|8676270|9711704|11258083	gp103|putative DNA polymerase|tRNA|putative phosphoesterase
103L	99000|132475	5656636|918595	core protein|103L protein
104	546803|546805|546806|546807|546808|563123|563124|663554|861047	6920465|6920808|6921140|6921318|6921550|6941004|6941113|8676271|9711705	gp104
104L	99000|132475	5656611|918614	IMV membrane protein
105	546803|546805|546806|546807|546808|563123|663554|861047	6920466|6920809|6921141|6921319|6921551|6941005|8676272|9711706	gp105|tRNA
105L	99000|132475	5656688|918624	IMV membrane protein
106	546803|546805|546806|546807|546808|563123|576791|663554|861047|889338	6920467|6920810|6921142|6921320|6921552|6941006|7944107|8676273|9711707|11258086	gp106|putative deoxynucleotide monophosphate kinase|tRNA|RNA ligase 1 and tail attachment protein
106L	99000|132475	5656581|918618	IMV membrane receptor-like protein
107	546803|546805|546806|546807|546808|563123|663554|861047	6920468|6920811|6921143|6921321|6921553|6941007|8676274|9711708	gp107|tRNA
107L	132475	918612	107L protein
108	546803|546805|546806|546807|546808|563123|576791|663554|861047	6920469|6920812|6921144|6921322|6921554|6941008|7944109|8676275|9711709	gp108|putative phage DNA primase/helicase|tRNA
108L	99000|132475	5656678|918604	IMV protein|108L protein
109	546803|546805|546806|546807|546808|663554|861047|889338	6920470|6920813|6921145|6921323|6921555|8676276|9711710|11258089	gp109|tRNA|Sir2-like protein
109L	99000|132475	5656630|918621	IMV membrane phosphoprotein|109L protein
10A	47049|110457|529929|532074|532075|532076|532077|866889|979535	7040086|1262383|6370142|6449681|6449761|6449771|6449840|10324302|10228821	37146 Da|major capsid protein|major capsid protein 10A|predicted major capsid protein
10B	47049|110457|529929|532078	7040069|2641237|6370143|6449918	42069 Da|major capsid protein|mnor capsid protein 10B|gp10B
10L	99000|132475	5656676|918638	SERPIN/Spi3 ortholog|10L protein
10a	669008	10322973	gp10a
10b	669008	10322974	gp10b
11-kDa	72197	955440	11-kDa protein
11.0	344021	3707735	tail tubular protein A
11.1	10685	7009076	gp11.1
11.1L	99000	5656640	ankyrin repeat protein
11.2	10685	7009077	gp11.2
11.2L	99000	5656597	ankyrin repeat protein
110	546803|546805|546806|546807|546808|663554|861047|889338	6920471|6920814|6921146|6921324|6921556|8676277|9711711|11258090	gp110|DNA ligase
110R	99000|132475	5656616|918615	DNA helicase|110R protein
111	546803|546805|546806|546807|546808|663554|861047	6920472|6920815|6921147|6921325|6921557|8676278|9711712	gp111
111L	132475	918607	111L protein
112	546803|546805|546806|546807|546808|576791|663554|861047|889338	6920473|6920816|6921148|6921326|6921558|7944113|8676279|9711713|11258092	gp112|putative exodeoxyribonuclease|tRNA|hypothetical membrane protein
112L	99000|132475	5656592|918652	IMV membrane protein
113	546803|546805|546806|546807|546808|576791|663554|707757|861047	6920474|6920817|6921149|6921327|6921559|7944114|8676280|8997345|9711714	gp113|putative HNH endonuclease|RI membrane protein
113R	99000|132475	5656672|918637	DNA polymerase processivity factor|113R protein
114	546803|546805|546806|546807|546808|663554|861047	6920475|6920818|6921150|6921328|6921560|8676281|9711715	gp114|tRNA
114R	99000|132475	5656569|918641	DNA processing|114R protein
115	546803|546805|546806|546807|546808|663554|707757|861047	6920476|6920819|6921151|6921329|6921561|8676282|8997347|9711716	gp115|Tk thymidine kinase
115R	99000|132475	5656669|918603	intermediate transcription factor VITF-3|115R protein
116	546803|546805|546806|546807|546808|663554|707757|861047|889338	6920477|6920820|6921152|6921330|6921562|8676283|8997348|9711718|11258096	gp116|Tk.4|hypothetical membrane protein
116R	99000|132475	5656598|918640	RNA polymerase subunit rpo132|116R protein
117	546803|546805|546806|546807|546808|663554|861047	6920478|6920821|6921153|6921331|6921563|8676284|9711719	gp117
117L	99000|132475	5656617|918623	Hypothetical protein
118	546803|546805|546806|546807|546808|663554|861047	6920479|6920822|6921154|6921332|6921564|8676286|9711720	gp118
118L	99000|132475	5656615|918608	viral replication A28-like protein|118L protein
119	546803|546805|546806|546807|546808|663554|861047|889338	6920480|6920823|6921155|6921333|6921565|8676285|9711721|11258099	gp119|118|hypothetical membrane protein
119L	99000|132475	5656686|918626	RNA polymerase subunit rpo35|119L protein
11K	12169	3562574	11K protein
11L	132475	918631	ankyrin repeat protein
12-1	75320	2545823	gp12
12-2	75320	2545822	gp12
12.0	344021	3707736	tail tube
12.1	10685	7009079	gp12.1
12.2	10685	7009080	gp12.2
120	546803|546805|546806|546807|546808|663554|707757|861047|889338	6920481|6920824|6921156|6921334|6921566|8676287|8997352|9711722|11258100	gp120|119|Vs.1|hypothetical membrane protein
120L	99000|132475	5656707|918657	IMV membrane protein
121	546803|546805|546806|546807|546808|663554|861047	6920482|6920825|6921157|6921335|6921567|8676288|9711723	gp121
121L	99000|132475	5656603|918610	DNA packaging protein|121L protin
122	546803|546805|546806|546807|546808|576791|663554|861047|889338	6920483|6920826|6921158|6921336|6921568|7944123|8676289|9711724|11258102	gp122|putative phage glutaredoxin|putative HNH endonuclease
122R	99000|132475	5656673|918613	EEV glycoprotein
123	546803|546805|546806|546807|546808|663554|861047|889338	6920484|6920827|6921159|6921337|6921569|8676290|9711725|11258103	gp123|exonuclease
123R	99000|132475	5656702|918622	EEV glycoprotein|IEV and EEV membrane glycoprotein
124	546803|546805|546806|546807|546808|663554|707757|861047	6920485|6920828|6921160|6921338|6921570|8676291|8997356|9711726	gp124|123|RB16 HNH(AP2) 1
125	546803|546805|546806|546807|546808|663554|861047	6920488|6920829|6921163|6921339|6921571|8676292|9711727	gp125
126	546803|546805|546806|546807|546808|663554|861047|889338	6920486|6920832|6921161|6921342|6921572|8676293|9711728|11258106	gp126|EndoVII packaging and recombination endonuclease
126R	99000|132475	5656653|918656	EEV glycoprotein
127	546803|546805|546806|546807|546808|663554|861047	6920487|6920830|6921162|6921340|6921573|8676294|9711729	gp127
128	546803|546805|546806|546807|546808|663554|861047	6920489|6920831|6921164|6921341|6921574|8676295|9711730	gp128
128L	99000|132475	5656682|918696	CD47-like protein
129	546803|546805|546806|546807|546808|663554|861047	6920490|6920833|6921165|6921343|6921577|8676296|9711731	gp129
12K	12169	3562575	12K protein
12L	99000|132475	5656585|918701	EIF2a-like PKR inhibitor
12S	1006002	11540003	s-rRNA
12S rrn	310659	10351839	s-rRNA
13-hpl	4513	548150	fatty acid hydroperoxide lyase
13.0	344021	3707737	internal virion protein A
13.1	10685	7009081	gp13.1
13.2	10685	7009082	gp13.2
13.5	110457|532075	1262399|6449763	putative 13.5 protein|gp13.5
130	546803|546805|546806|546807|546808|663554|861047	6920491|6920834|6921166|6921344|6921575|8676297|9711732	gp130
130L	99000|132475	5656587|918694	putative secreted protein
131	546803|546805|546806|546807|546808|663554|861047	6920492|6920835|6921167|6921345|6921576|8676298|9711733	gp131
132	546803|546805|546806|546807|546808|576791|663554|861047	6920493|6920836|6921168|6921346|6921578|7944133|8676299|9711734	gp132|putative HNH endonuclease
133	546803|546805|546806|546807|546808|663554	6920494|6920837|6921169|6921347|6921579|8676300	gp133
133L	99000|132475	5656681|918708	3-beta hydroxysteroid dehydrogenase|133L protein
134	546803|546805|546806|546807|546808|663554|889338	6920495|6920838|6921170|6921348|6921580|8676301|11258114	gp134|thymidylate synthase
134R	99000|132475	5656575|918709	Il-24-like protein
135	546803|546805|546806|546807|546808|576791|663554|665032|889338	6920496|6920839|6921171|6921349|6921581|7944136|8676302|8684083|11258115	gp135|putative ribose-phosphate pyrophosphokinase|RnlB RNA ligase 2|HNH endonuclease
135R	99000|132475	5656622|918710	VARV B22R-like protein|135R protein
136	546803|546805|546806|546807|546808|663554	6920497|6920840|6921172|6921350|6921582|8676303	gp136
136R	99000|132475	5656719|918729	type-I IFN receptor|136R protein
137	546803|546805|546806|546807|546808|663554	6920498|6920841|6921173|6921351|6921583|8676304	gp137
137R	99000|132475	5656632|918720	putative transmembrane protein
138	546803|546805|546806|546807|546808|663554|889338	6920499|6920842|6921174|6921352|6921584|8676305|11258118	gp138|ribonucleoside triphosphate reductase alpha chain
138R	132475	918722	138R protein
139	546803|546805|546806|546807|546808|663554|889338	6920500|6920843|6921175|6921353|6921585|8676306|11258119	gp139|ribonucleoside diphosphate reductase beta chain
139R	99000|132475	5656621|918726	uncharacterized protein
13L	99000|132475	5656658|918715	monoglyceride lipase
14.0	344021	3707738	internal virion protein B
14.1	10685	7009083	gp14.1
14.2	10685	7009084	gp14.2
140	546803|546805|546806|546807|546808|663554	6920501|6920844|6921176|6921354|6921586|8676307	gp140
140R	99000|132475	5656648|918712	Kelch-like protein|140R protein
141	546803|546805|546806|546807|546808|663554|889338	6920502|6920845|6921177|6921355|6921587|8676308|11258121	gp141|tRNA|glutaredoxin 1
141R	99000|132475	5656571|918718	Ig domain OX-2-like protein
142	546803|546805|546806|546807|546808|663554|665032|889338	6920503|6920846|6921178|6921356|6921588|8676309|8684090|11258122	gp142|tRNA|putative HNH endonuclease|anaerobic ribonucleoside-triphosphate reductase
142R	99000|132475	5656723|918717	serine/threonine protein kinase|142R protein
143	546803|546805|546806|546807|546808|663554|889338	6920504|6920847|6921179|6921357|6921589|8676310|11258123	gp143|tRNA|anaerobic NTP reductase, small subunit
14332	7998	100528494	14-3-3 protein-like protein 2
1433b	8030	100196586	14-3-3 protein beta/alpha
1433f	8030	100195192	14-3-3 protein eta
1433z	8030	100196314	14-3-3 protein zeta
143R	99000|132475	5656631|918695	N1R/p28-like protein
143b1	7998	100528489	14-3-3 protein beta/alpha-1
143b2	8030	100195171	14-3-3 protein beta/alpha-2
143g1	7998|8030	100528366|100380373	14-3-3 protein gamma-1
143g2	8030	100194987	14-3-3 protein gamma-2
144	546803|546805|546806|546807|546808|663554	6920505|6920848|6921180|6921358|6921590|8676311	gp144
144R	99000|132475	5656625|918719	EEV host range protein
145	546803|546805|546806|546807|546808|663554	6920506|6920849|6921181|6921359|6921591|8676312	gp145|tRNA
145R	99000|132475	5656664|918645	chemokine receptor-like protein
146	546803|546805|546806|546807|546808|663554|889338	6920507|6920850|6921182|6921360|6921592|8676313|11258126	gp146|tRNA|lysozyme
146A	889338	11258127	lysozyme
146R	99000|132475	5656701|918714	ankyrin-like protein
147	546803|546805|546806|546807|546808|663554|707757|889338	6920508|6920851|6921183|6921361|6921593|8676314|8997379|11258128	gp147|tRNA|NudE nudix hydrolase|PhoH-like protein
147R	99000|132475	5656679|918663	ankyrin repeat protein
148	546803|546805|546806|546807|546808|663554	6920509|6920852|6921184|6921362|6921594|8676315	gp148|tRNA
148R	99000|132475	5656685|918676	ankyrin-like protein
149	546803|546805|546806|546807|546808|663554	6920510|6920853|6921185|6921363|6921595|8676316	tRNA|gp149
149A	707757	10021891	gp57A chaperone for tail fiber formation
149R	99000|132475	5656595|918654	SERPIN/crmA ortholog|149R protein
14L	99000|132475	5656657|918672	IL-18 binding protein
15.0	344021	3707739	internal virion protein C
15.1	10685|1054461	7009085|11117627	gp15.1|ORF15.1
150	546803|546805|546806|546807|546808|663554|665032|707757	6920511|6920854|6921186|6921364|6921596|8676317|8684098|8997382	tRNA|gp150|putative gp42 dCMP hydroxymethylase|deoxynucleoside monophosphate kinase
150R	99000|132475	5656708|918687	putative transmembrane protein
151	546803|546805|546806|546807|546808|663554|707757|889338	6920512|6920855|6921187|6921365|6921597|8676318|8997383|11258132	tRNA|gp151|gp3 tail completion and sheath stabilizer protein|ClpP ATP-dependent protease subunit
151R	99000|132475	5656638|918666	Hypothetical protein
152	546803|546805|546806|546807|546808|663554	6920513|6920856|6920933|6921366|6921598|8676319	gp152|tRNA
153	546803|546805|546806|546807|546808|663554	6920514|6920857|6920934|6921367|6921599|8676320	gp153|tRNA
154	546803|546805|546806|546807|546808|663554|707757	6920515|6920858|6920935|6921368|6921600|8676321|8997386	tRNA|gp2 DNA end protector protein
155	546803|546805|546806|546807|546808|663554|707757	6920516|6920859|6920936|6921369|6921601|8676322|8997387	tRNA|gp155|gp4 head completion protein
156	546803|546805|546806|546807|546808|663554|707757	6920517|6920860|6920937|6921370|6921602|8676323|8997388	tRNA|gp156|gp53 baseplate wedge subunit
157	546803|546805|546806|546807|546808|663554|707757	6920518|6920861|6920938|6921371|6921603|8676324|8997389	tRNA|gp5 baseplate hub subunit and tail lysozyme
158	546803|546805|546806|546807|546808|663554|889338	6920519|6920862|6920939|6921372|6921604|8676325|11258139	tRNA|putative Trna.2 protein
159	546803|546805|546806|546807|546808|663554|889338	6920520|6920863|6920940|6921373|6921605|8676326|11258140	tRNA|tRNA nucleotidyl transferase
15L	99000|132475	5656691|918665	EGF-like protein growth factor|15L protein
16-3049	10704	6654068	p049
16-3p52	10704	6654085	p052
16.0	344021	3707740	internal virion protein D
16.1	10685	7009086	gp16.1
16.2	10685	7009087	gp16.2
16.6	10756	6446505	hypothetical early protein
16.7	10756	6446517	hypothetical early protein
16.8	10756	6446502	hypothetical early protein
16.9	10756	6446515	hypothetical early protein
160	546803|546805|546806|546807|546808|663554|707757	6920521|6920864|6920941|6921374|6921606|8676327|8997392	tRNA|gp160|gp6 baseplate wedge subunit
161	546803|546805|546806|546807|546808|663554|707757|889338	6920522|6920865|6920942|6921375|6921607|8676328|8997393|11258142	tRNA|gp161|gp7 baseplate wedge subunit|hypothetical membrane protein
162	546803|546805|546806|546807|546808|663554|707757	6920523|6920866|6920943|6921376|6921608|8676329|8997394	tRNA|gp162|gp8 baseplate wedge subunit
163	546803|546805|546806|546807|546808|663554	6920524|6920867|6920944|6921377|6921609|8676330	tRNA
164	546803|546805|546806|546807|546808|663554|707757|889338	6920525|6920868|6920945|6921378|6921610|8676331|8997396|11258145	tRNA|gp9 baseplate wedge tail fiber connector|hypothetical membrane protein
165	546803|546805|546806|546807|546808|663554|707757	6920526|6920869|6920946|6921379|6921611|8676332|8997397	tRNA|gp10 baseplate wedge subunit and tail pin
166	546803|546805|546806|546807|546808|663554|707757	6920527|6920870|6920947|6921380|6921612|8676333|8997398	tRNA|gp166|gp11 baseplate wedge subunit and tail pin
167	546803|546805|546806|546807|546808|663554|707757|889338	6920528|6920871|6920948|6921381|6921613|8676334|8997399|11258148	tRNA|gp12 short tail fibers|hypothetical membrane protein
168	546803|546805|546806|546807|546808|663554|707757	6920529|6920872|6920949|6921382|6921614|8676335|8997400	tRNA|gp168|whisker protein
169	546803|546805|546806|546807|546808|663554|707757	6920530|6920873|6920950|6921383|6921615|8676336|8997401	gp169|tRNA|gp13 neck protein
16L	99000|132475	5656693|918668	anti-apoptotic membrane protein
16S	70216|224326|570417|1006002	10446472|10446507|1195269|6385281|11540002	16S ribosomal RNA|l-rRNA
16S rrn	310659	10351854	l-rRNA
16Sa	243277|300852	2614447|3168683	16S ribosomal RNA
16Sb	243277|300852	2614873|3169775	16S ribosomal RNA
16Sc	243277	2615100	16S ribosomal RNA
16Sd	243277	2615032	16S ribosomal RNA
16Se	243277	2615718	16S ribosomal RNA
16Sf	243277	2615157	16S ribosomal RNA
16Sg	243277	2614922	16S ribosomal RNA
16Sh	243277	2614928	16S ribosomal RNA
16SrRNA	3659|83406|269483|645462|1048332	3429365|3429366|9699846|9700079|9703662|3752114|8463293|8463462|8463898|8465785|8465786|8465787|8465986|8466374|8466630|8466860|10971423|10971469|10971479|10971575|10972502|10972871	16S ribosomal RNA
17.0	344021	3707741	tail protein
17.1	10685	7009088	gp17.1
17.2	10685|47049	7009089|7040078	gp17.2|putative phage tail fiber assembly protein
17.5	47049|110457|344021|529929|532074|532075|532076|532077|532078|669008|866889|979535	7040079|1262365|3707742|6370137|6449676|6449758|6449821|6449830|6449897|10322982|10324303|10228830	type II holin|lysis protein (Holin)|gp17.5|predicted lysis protein|putative lysis protein
170	546803|546805|546806|546807|546808|663554|707757|889338	6920531|6920874|6920951|6921384|6921616|8676337|8997402|11258151	tRNA|gp14 neck protein|hypothetical membrane protein
171	546803|546805|546806|546807|546808|663554|707757	6920532|6920875|6920952|6921385|6921617|8676338|8997403	tRNA|gp171|miscRNA|gp15 tail sheath stabilizer and completion protein
172	546803|546805|546806|546807|546808|663554|707757	6920533|6920876|6920953|6921386|6921618|8676339|8997404	tRNA|gp16 small terminase protein
173	546803|546805|546806|546807|546808|663554|707757	6920534|6920877|6920954|6921387|6921619|8676340|8997405	tRNA|gp17 large terminase protein
174	546803|546805|546806|546807|546808|663554	6920535|6920878|6920955|6921388|6921620|8676341	tRNA
175	546803|546805|546806|546807|546808|663554|707757	6920536|6920879|6920956|6921389|6921621|8676342|8997407	tRNA|gp175|gp18 tail sheath protein
176	546803|546805|546806|546807|546808|663554	6920537|6920880|6920957|6921390|6921622|8676343	tRNA|gp176
177	546803|546805|546806|546807|546808|663554|707757|889338	6920538|6920881|6920958|6921391|6921623|8676344|8997409|11258158	tRNA|gp177|tmRNA|gp19 tail tube protein|hypothetical membrane protein
178	546803|546805|546806|546807|546808|663554|707757	6920539|6920882|6920959|6921392|6921624|8676345|8997410	tRNA|gp178|gp20 portal vertex protein
179	546803|546805|546806|546807|546808|663554|707757	6920540|6920883|6920960|6921393|6921625|8676346|8997411	tRNA|gp179|gp67 prohead core protein
17L	99000|132475	5656572|918658	dUTPase
18.1	10685	7009090	gp18.1
18.2	10685	7009091	gp18.2
18.3	10685	7009092	gp18.3
18.4	10685	7009093	gp18.4
18.5	10685|47049|110457|344021|529929|532074|532075|532076|532077|532078|669008|866889	7009094|7040082|1262368|3707744|6370135|6449683|6449755|6449770|6449843|6449909|10322984|10324322	gp18.5|phage lambda Rz-like lysis protein|endopeptidase; Lambda Rz-like protein|predicted endopeptidase
18.7	110457|529929|532074|532075|532076|532077|532078	1262407|6370134|6449674|6449762|6449820|6449832|6449911	phage lambda Rz1-like protein|Lambda Rz1-like protein
180	546803|546805|546806|546807|546808|663554|707757	6920541|6920884|6920961|6921394|6921626|8676347|8997412	tRNA|gp180|gp68 prohead core protein
1803A	393305	4712607	pseudo
181	546803|546805|546806|546807|546808|663554|707757	6920542|6920885|6920962|6921395|6921627|8676348|8997413	gp181|tRNA|gp21 prohead core scaffolding protein and protease
182	546803|546805|546806|546807|546808|663554|707757	6920543|6920886|6920963|6921396|6921628|8676349|8997414	gp182|tRNA|gp22 prohead core protein
183	546803|546805|546806|546807|546808|663554|707757	6920544|6920887|6920964|6921397|6921629|8676350|8997415	gp183|gp23 major capsid protein
184	546803|546805|546806|546807|546808|663554|707757	6920545|6920888|6920965|6921398|6921630|8676351|8997416	gp184|SegD homing endonuclease
185	546803|546805|546806|546807|546808|663554	6920546|6920889|6920966|6921399|6921631|8676352	gp185
186	546803|546805|546806|546807|546808|663554|707757	6920547|6920890|6920967|6921400|6921632|8676353|8997418	gp186|gp24 capsid vertex protein
187	546803|546805|546806|546807|546808|663554|707757|889338	6920548|6920891|6920968|6921401|6921633|8676354|8997419|11258168	gp187|UvsY|hypothetical membrane protein
188	546803|546805|546806|546807|546808|663554|707757	6920549|6920892|6920969|6921402|6921634|8676355|8997420	gp188|UvsY.-2
188A	707757	10021934	UvsW.1 hypothetical protein
189	546803|546805|546806|546807|546808|663554|707757	6920550|6920893|6920970|6921403|6921635|8676356|8997421	gp189|UvsW helicase
18L	99000|132475	5656698|918730	Hypothetical protein
18SrRNA	55529	857442|2673707	18S ribosomal RNA
19.1	10685|225588|700939	7009095|1258873|10021407	gp19.1|similar to bacteriophage T6 gp19.1 hypothetical protein
19.2	10685|225588|532074	7009096|1258874|6449667|6449680	gp19.2
19.3	10685	7009097	gp19.3
19.4	10685|532076	7009098|6449812	gp19.4
19.5	10685|532075	7009099|6449724	gp19.5
190	546803|546805|546806|546807|546808|663554|889338	6920551|6920894|6920971|6921404|6921636|8676357|11258171	gp190|191|hypothetical membrane protein
191	546803|546805|546806|546807|546808|663554|707757	6920552|6920895|6920972|6921405|6921637|8676358|8997423	gp191|Inh minor capsid protein inhibitor of 21 protease
192	546803|546805|546806|546807|546808|663554	6920553|6920896|6920973|6921406|6921638|8676359	gp192
193	546803|546805|546806|546807|546808|663554	6920554|6920897|6920974|6921407|6921639|8676360	gp193
194	546803|546805|546806|546807|546808|663554	6920555|6920898|6920975|6921408|6921640|8676361	gp194
195	546803|546805|546806|546807|546808|663554|707757	6920556|6920899|6920976|6921409|6921641|8676362|8997427	gp195|highly immunogenic supplemental capsid protein at the center of each capsomere
1959133	243090	1792413	cadherin-related protein
196	546803|546805|546806|546807|546808|663554|707757	6920557|6920900|6920977|6921410|6921642|8676363|8997428	gp196|Hoc large outer capsid protein
197	546803|546805|546806|546807|546808|663554	6920558|6920901|6920978|6921411|6921643|8676364	gp197
198	546803|546805|546806|546807|546808|663554	6920559|6920902|6920979|6921412|6921644|8676365	gp198
199	546803|546805|546806|546807|546808|663554	6920560|6920903|6920980|6921413|6921645|8676366	gp199
19L	99000|132475	5656677|918677	kelch-like protein
19k	364745	4155946	orf70; similar to Cydia pomonella granulovirus orf89
1Dy12*	4565	100136973	high molecular weight glutenin subunit
1R2a	33726	991130	1R2a
1R2b	33726	991131	AV2
1ab	11047|11120|11152	921339|1489740|6353556	replicase ORF1ab polyprotein|ORF1ab polyprotein
1b-c38	4565	543403	HBP-1b
2-npdl	661410	8196055	2-nitropropane dioxygenase
2.0	344021	3707720	inhibitor of host bacterial RNA polymerase
2.11	10685	7009043	gp2.11
2.12	10685	7009044	gp2.12
2.21	10685	7009045	gp2.21
2.22	10685	7009046	gp2.22
2.31	10685	7009047	gp2.31
2.4.1.1	4565	543116	plastidic alpha 1,4-glucan phosphorylase
2.43	10685	7009051	gp2.43
2.5	47049|110457|268748|344021|532074|532075|532076|532077|532078|669008|866889|979535	7040053|1262386|3294697|3707721|6449697|6449718|6449783|6449848|6449920|10322953|10324325|10228812	single-stranded DNA-binding protein|gp2.5|predicted single-stranded DNA-binding protein|ssDNA-binding protein
2.51	10685	7009052	gp2.51
2.52	10685	7009053	gp2.52
2.62	10685	7009055	gp2.62
2.7	10685	7009057	gp2.7
2.8	10685|47049|532074	7009058|7040057|6449710	gp2.8|probable HNH endonuclease
2.9	10685	7009059	gp2.9
20.1	10685	7009100	gp20.1
200	546803|546805|546806|546807|546808|663554	6920561|6920904|6920981|6921414|6921646|8676367	gp200
201	546803|546805|546806|546807|546808|663554|665032	6920562|6920905|6920982|6921415|6921647|8676368|8684149	gp201|gp30 DNA ligase
202	546803|546805|546806|546807|546808|663554	6920563|6920906|6920983|6921416|6921648|8676369	gp202
203	546803|546805|546806|546807|546808|663554|665032	6920564|6920907|6920984|6921417|6921649|8676370|8684151	gp203|dexA exonuclease A
204	546803|546805|546806|546807|546808|663554	6920565|6920908|6920985|6921418|6921650|8676371	gp204
205	546803|546805|546806|546807|546808|663554	6920566|6920909|6920986|6921419|6921651|8676372	gp205
206	546803|546805|546806|546807|546808|663554|707757	6920567|6920910|6920987|6921420|6921652|8676373|8997438	gp206|Srd postulated decoy of host sigma70 or sigmaS
207	546803|546805|546806|546807|546808|663554|707757	6920568|6920911|6920988|6921421|6921653|8676374|8997439	gp207|RnlB RNA ligase 2
208	546803|546805|546806|546807|546808|663554	6920569|6920912|6920989|6921422|6921654|8676375	gp208|tRNA
209	546803|546805|546806|546807|546808|663554|665032	6920570|6920913|6920990|6921423|6921655|8676376|8684157	gp209|tRNA|putative GTP-binding protein
20L	99000|132475	5656655|918732	ribonucleotide reductase|20L protein
20ox-1	4081	543553	gibberellin 20-oxidase-1
20ox-2	4081	544211	gibberellin 20-oxidase-2
20ox-3	4081	544200	gibberellin 20-oxidase-3
21.1	10685	7009101	gp21.1
21.2	10685	7009102	gp21.2
21.3	10685	7009103	gp21.3
21.4	10685	7009104	gp21.4
21.5	10685	7009105	gp21.5
21.6	10685	7009106	gp21.6
21.7	10685	7009107	gp21.7
21.8	10685	7009108	gp21.8
21.9	10685	7009109	gp21.9
21.95	10685	7009110	gp21.95
210	546803|546805|546806|546807|546808|663554|889338	6920571|6920914|6920991|6921424|6921656|8676377|11258191	gp210|hypothetical membrane protein
211	546803|546805|546806|546807|546808|663554|665032	6920572|6920915|6920992|6921425|6921657|8676378|8684159	gp211|tRNA|RegA translational repressor protein
212	546803|546805|546806|546807|546808|663554|665032|707757	6920573|6920916|6920993|6921426|6921658|8676379|8684160|8997444	gp212|tRNA|gp62 clamp loader subunit|nicotinamide phosphoribosyl transferase
213	546803|546805|546806|546807|546808|663554|665032	6920574|6920917|6920994|6921427|6921659|8676380|8684161	gp213|gp44 clamp-loader subunit
214	546803|546805|546806|546807|546808|663554|665032|707757	6920575|6920918|6920995|6921428|6921660|8676381|8684162|8997446	gp214|gp45 sliding clamp protein|Dam DNA adenine methylase
215	546803|546805|546806|546807|546808|663554|665032|707757	6920576|6920919|6920996|6921429|6921661|8676382|8684163|8997447	gp215|tRNA|putative phosphoesterase|NrdC thioredoxin
216	546803|546805|546806|546807|546808|663554|707757	6920577|6920920|6920997|6921430|6921662|8676383|8997448	tRNA|gp216|gp49 recombination endonuclease VII
217	546803|546805|546806|546807|546808|663554|665032|707757	6920578|6920921|6920998|6921431|6921663|8676384|8684165|8997449	tRNA|gp217|gp60plus39 DNA topoisomerase subunit|NrdD anaerobic ribonucleotide reductase subunit
218	546803|546805|546806|546807|546808|663554|665032|889338	6920579|6920922|6920999|6921432|6921664|8676385|8684166|11258199	gp218|tRNA|putative homing endonuclease|anti-sigma factor
219	546803|546805|546806|546807|546808|663554|665032	6920580|6920923|6921000|6921433|6921665|8676386|8684167	gp219|gp52 topoisomerase II medium subunit
21L	99000|132475	5656650|918739	putative transmembrane protein
22.1	10685|39640	7009111|3238904	gp22.1|-
220	546803|546805|546806|546807|546808|663554	6920581|6920924|6921001|6921435|6921666|8676387	gp220
221	546803|546805|546806|546807|546808|663554	6920582|6920925|6921002|6921436|6921667|8676388	gp221
222	546803|546805|546806|546807|546808|663554	6920583|6920926|6921003|6921437|6921668|8676389	gp222
223	546803|546805|546806|546807|546808|663554	6920584|6920927|6921004|6921438|6921669|8676390	gp223
224	546803|546805|546806|546807|546808|663554|665032	6920585|6920928|6921005|6921439|6921670|8676391|8684172	gp224|putative RNaseH ribonuclease
225	546803|546805|546806|546807|546808|663554|665032|889338	6920586|6920929|6921006|6921440|6921671|8676392|8684173|11258206	gp225|gp55 sigma factor for T4 late transcription|MoxR ATPase
226	546803|546805|546806|546807|546808|663554|665032|707757	6920587|6920930|6921007|6921441|6921672|8676393|8684174|8997458	gp226|gp47 recombination endonuclease subunit|NrdG anaerobic nucleotide reductase subunit
227	546803|546805|546806|546807|546808|663554|665032	6920588|6920931|6921008|6921442|6921673|8676394|8684175	gp227|gp46 recombination endonuclease subunit
228	546803|546805|546806|546807|546808|663554|665032	6920589|6920688|6921009|6921443|6921674|8676395|8684176	gp228|DNA primase subunit
229	546803|546805|546806|546807|546808|663554|707757	6920590|6920689|6921010|6921444|6921675|8676396|8997461	gp229|NrdH
23.1	10685	7009112	gp23.1
23.5L	99000	5656663	Hypothetical protein
230	546803|546805|546806|546807|546808|663554|665032	6920591|6920690|6921011|6921445|6921676|8676397|8684178	gp230|deoxyuridylate hydroxymethyltransferase
231	272562|546803|546805|546806|546807|546808|663554|665032|707757|889338	1119275|6920592|6920691|6921012|6921446|6921677|8676398|8684179|8997463|11258212	amidase|gp231|putative deoxynucleotide monophosphate kinase|gp34 long tail fiber proximal subunit|HNH endonuclease
232	546803|546805|546806|546807|546808|663554|665032|707757|889338	6920593|6920692|6921013|6921190|6921678|8676399|8684180|8997464|11258213	gp232|putative dUTP diphosphatase|gp35 hinge connector of long tail fiber proximal connector|putative phosphatase
233	546803|546805|546806|546807|546808|663554|707757|889338	6920594|6920693|6921014|6921191|6921679|8676400|8997465|11258214	gp233|hinge connector of long tail fiber distal connector|hypothetical membrane protein
234	546803|546805|546806|546807|546808|663554|665032|707757	6920595|6920694|6921015|6921192|6921680|8676401|8684182|8997466	gp234|UvsX RecA-like recombination protein|L-shaped tail fiber protein
235	546803|546805|546806|546807|546808|663554|707757	6920596|6920695|6921016|6921193|6921681|8676402|8997467	gp235|gp38 distal long tail fiber assembly catalyst
236	546803|546805|546806|546807|546808|663554|665032|707757	6920597|6920696|6921017|6921194|6921682|8676403|8684184|8997468	gp236|gp41 DNA primase-helicase subunit|inner membrane pore protein
237	546803|546805|546806|546807|546808|663554	6920598|6920697|6921018|6921195|6921683|8676404	gp237
238	546803|546805|546806|546807|546808|663554	6920599|6920698|6921019|6921196|6921684|8676405	gp238
239	546803|546805|546806|546807|546808|663554|707757|889338	6920600|6920699|6921020|6921197|6921685|8676406|8997471|11258220	gp239|Ndd|RnlB RNA ligase 2
23B	9940	443077	endothelial nitric oxide synthase
23S	70216|212734|570417	10446502|2597967|6385162	23S ribosomal RNA
23S_RNA	59748	6799672	23S ribosomal RNA
23Sa	243277|300852	2614453|3169129	23S ribosomal RNA
23Sb	243277|300852	2614863|3168557	23S ribosomal RNA
23Sc	243277	2615103	23S ribosomal RNA
23Sd	243277	2614983	23S ribosomal RNA
23Se	243277	2615720	23S ribosomal RNA
23Sf	243277	2615154	23S ribosomal RNA
23Sg	243277	2614917	23S ribosomal RNA
23Sh	243277	2614924	23S ribosomal RNA
23SrRNA	3659|83406|269483|645462|1048332	3429367|3429368|9703595|9703596|9703597|3752117|8465769|8465770|8465771|8465773|8465774|8465795|8465796|8466798|8466861|8466879|10971391|10971424|10971470|10971480|10971576|10972642	23S ribosomal RNA|23S ribosomal RNA protein
24(1)	700939	10021416	similar to bacteriophage T4 gp24 structural virion protein; capsid vertex protein
24(2)	700939	10021417	similar to bacteriophage T4 gp24 structural virion protein; capsid vertex protein
24.1	10685	7009113	gp24.1
24.2	10665|10693|197310|700939	1258738|7803439|7803927|10021419	gp24.2 conserved hypothetical protein|gp24.2 hypothetical protein|similar to bacteriophage T4 gp24.2 hypothetical protein
24.3	10665|10693|197310|448384|700939	1258562|7803440|7803928|5602063|10021420	gp24.3 conserved hypothetical protein|gp24.3 hypothetical protein|similar to bacteriophage JS98 gp24.3 hypothetical protein
240	546803|546805|546806|546807|546808|663554	6920601|6920700|6921021|6921198|6921686|8676407	gp240
241	546803|546805|546806|546807|546808|663554	6920602|6920701|6921022|6921199|6921687|8676408	gp241
242	546803|546805|546806|546807|546808|663554	6920603|6920702|6921023|6921200|6921688|8676409	gp242
243	546803|546805|546806|546807|546808|663554|889338	6920604|6920703|6921024|6921201|6921689|8676410|11258224	gp243|cell wall hydrolase SleB
244	546803|546805|546806|546807|546808|663554	6920605|6920704|6921025|6921202|6921690|8676411	gp244
244p1	373403	4156213	gp1
244p10	373403	4156222	gp10
244p100	373403	4156128	gp100
244p101	373403	4156129	gp101
244p102	373403	4156130	gp102
244p103	373403	4156131	gp103
244p104	373403	4156132	gp104
244p105	373403	4156133	gp105
244p106	373403	4156134	gp106
244p107	373403	4156135	gp107
244p11	373403	4156082	gp11
244p110	373403	4156224	gp110
244p111	373403	4156225	gp111
244p112	373403	4156103	gp112
244p113	373403	4156104	gp113
244p114	373403	4156105	gp114
244p115	373403	4156106	gp115
244p116	373403	4156107	gp116
244p117	373403	4156108	gp117
244p118	373403	4156109	gp118
244p119	373403	4156110	gp119
244p12	373403	4156083	gp12
244p120	373403	4156111	gp120
244p121	373403	4156112	gp121
244p122	373403	4156113	gp122
244p123	373403	4156114	gp123
244p124	373403	4156115	gp124
244p125	373403	4156116	gp125
244p126	373403	4156155	gp126
244p127	373403	4156156	gp127
244p128	373403	4156157	gp128
244p129	373403	4156158	gp129
244p13	373403	4156084	gp13
244p130	373403	4156159	gp130
244p131	373403	4156160	gp131
244p132	373403	4156161	gp132
244p133	373403	4156162	gp133
244p134	373403	4156163	gp134
244p135	373403	4156164	gp135
244p136	373403	4156165	gp136
244p137	373403	4156166	gp137
244p138	373403	4156167	gp138
244p139	373403	4156168	gp139
244p14	373403	4156085	gp14
244p140	373403	4156169	gp140
244p141	373403	4156170	gp141
244p142	373403	4156171	gp142
244p143	373403	4156172	gp143
244p144	373403	4156173	gp144
244p15	373403	4156086	gp15
244p16	373403	4156087	gp16
244p17	373403	4156088	gp17
244p18	373403	4156089	gp18
244p19	373403	4156090	gp19
244p2	373403	4156214	gp2
244p20	373403	4156091	gp20
244p21	373403	4156092	gp21
244p22	373403	4156093	gp22
244p23	373403	4156094	gp23
244p24	373403	4156095	gp24
244p25	373403	4156096	gp25
244p26	373403	4156097	gp26
244p27	373403	4156098	gp27
244p28	373403	4156099	gp28
244p29	373403	4156100	gp29
244p3	373403	4156215	gp3
244p30	373403	4156101	gp30
244p31	373403	4156102	gp31
244p32	373403	4156137	gp32
244p33	373403	4156138	gp33
244p34	373403	4156139	gp34
244p35	373403	4156140	gp35
244p36	373403	4156141	gp36
244p37	373403	4156142	gp37
244p38	373403	4156143	gp38
244p39	373403	4156144	gp39
244p4	373403	4156216	gp4
244p40	373403	4156145	gp40
244p41	373403	4156146	gp41
244p42	373403	4156147	gp42
244p43	373403	4156148	gp43
244p44	373403	4156149	gp44
244p45	373403	4156150	gp45
244p46	373403	4156151	gp46
244p47	373403	4156152	gp47
244p48	373403	4156153	gp48
244p49	373403	4156154	gp49
244p5	373403	4156217	gp5
244p50	373403	4156193	gp50
244p51	373403	4156194	gp51
244p52	373403	4156195	gp52
244p53	373403	4156196	gp53
244p54	373403	4156197	gp54
244p55	373403	4156198	gp55
244p56	373403	4156199	gp56
244p57	373403	4156200	gp57
244p58	373403	4156201	gp58
244p59	373403	4156202	gp59
244p6	373403	4156218	gp6
244p60	373403	4156203	gp60
244p61	373403	4156204	gp61
244p62	373403	4156205	gp62
244p63	373403	4156206	gp63
244p64	373403	4156207	gp64
244p65	373403	4156208	gp65
244p66	373403	4156209	gp66
244p67	373403	4156210	gp67
244p68	373403	4156211	gp68
244p69	373403	4156212	gp69
244p7	373403	4156219	gp7
244p70	373403	4156174	gp70
244p71	373403	4156175	gp71
244p72	373403	4156176	gp72
244p73	373403	4156177	gp73
244p74	373403	4156178	gp74
244p75	373403	4156179	gp75
244p76	373403	4156180	gp76
244p77	373403	4156181	gp77
244p78	373403	4156182	gp78
244p79	373403	4156183	gp79
244p8	373403	4156220	gp8
244p80	373403	4156184	gp80
244p81	373403	4156185	gp81
244p82	373403	4156186	gp82
244p83	373403	4156187	gp83
244p84	373403	4156188	gp84
244p85	373403	4156189	gp85
244p86	373403	4156190	gp86
244p87	373403	4156191	gp87
244p88	373403	4156192	gp88
244p9	373403	4156221	gp9
244p90	373403	4156118	gp90
244p91	373403	4156119	gp91
244p92	373403	4156120	gp92
244p93	373403	4156121	gp93
244p94	373403	4156122	gp94
244p95	373403	4156123	gp95
244p96	373403	4156124	gp96
244p97	373403	4156125	gp97
244p98	373403	4156126	gp98
244p99	373403	4156127	gp99
244t108	373403	4156136	tRNA
244t109	373403	4156223	tRNA
245	546803|546805|546806|546807|546808|663554	6920606|6920705|6921026|6921203|6921691|8676412	gp245
246	546803|546805|546806|546807|546808|663554	6920607|6920706|6921027|6921204|6921692|8676413	gp246
247	546803|546805|546806|546807|546808|663554	6920608|6920707|6921028|6921205|6921693|8676414	gp247
248	546803|546805|546806|546807|546808|663554	6920609|6920708|6921029|6921206|6921694|8676415	gp248
249	546803|546805|546806|546807|546808|663554	6920610|6920709|6921030|6921207|6921695|8676416	gp249
24K	73561	3077254	unknown function
24L	99000|132475	5656671|918741	S-S bond formation pathway protein
24a	697227	9384476	gp24 head vertex protein
24b	697227	9384477	gp24 head vertex protein
25.1	10685|225588	7009114|1258885	gp25.1
25.2	225588	1258886	gp25.2
25.3	225588	1258887	gp25.3
250	546803|546805|546806|546807|546808|663554	6920611|6920710|6921031|6921208|6921696|8676417	gp250
251	546803|546805|546806|546807|546808|663554	6920612|6920711|6921032|6921209|6921697|8676418	gp251
252	546803|546805|546806|546807|546808|663554	6920613|6920712|6921033|6921210|6921698|8676419	gp252
253	546803|546805|546806|546807|546808|663554	6920614|6920713|6921034|6921211|6921699|8676420	gp253
254	546803|546805|546806|546807|546808	6920615|6920714|6921035|6921212|6921700	gp254
255	546803|546805|546806|546807|546808	6920616|6920715|6921036|6921213|6921701	gp255
256	546803|546805|546807|546808	6920617|6920716|6921214|6921702	gp256
257	546803|546805|546807|546808	6920618|6920717|6921215|6921703	GP257|gp257
258	546805	6920718	gp258
259	546805	6920719	gp259
25K	12169	3562576	25K protein
25L	99000|132475	5656668|918727	Ser/Thr kinase
26'	10665	1258644	gp26' internal in-frame translation initiation
26.1	10685	7009115	gp26.1
260	546805	6920720	gp260
261	546805	6920721	gp261
262	546805	6920722	gp262
264	546805	6920724	gp264
265	546805	6920725	gp265
266	546805	6920726	gp266
267	546805	6920727	gp267
268	546805	6920728	gp268
269	546805	6920729	gp269
26A	590739	8250779	Putative HNH endonuclease
26L	99000|132475	5656696|918728	EEV maturation protein
27.1	10685	7009118	gp27.1
27.2	10685	7009119	gp27.2
27.3	10685	7009120	gp27.3
27.4	10685	7009121	gp27.4
27.5	10685	7009122	gp27.5
27.6	10685	7009123	gp27.6
27.7	10685	7009124	gp27.7
27.8	10685	7009125	gp27.8
27.9	10685	7009126	gp27.9
270	546805	6920730	gp270
27L	99000|132475	5656580|918723	palmytilated EEV membrane glycoprotein
28R	132475	918691	28R protein
28SrRNA	55529	857443|857444	28S ribosomal RNA
29.1	10685	7009127	gp29.1
29.12	10685	7009128	gp29.12
29.2	10685	7009129	gp29.2
29.3	10685	7009131	gp29.3
2A11	4081	543980	fruit-specific protein
2a5e	8030	100195340	Serine/threonine-protein phosphatase 2A 56 kDa regulatory subunit epsilon isoform
2pgk	267377	2761434	2-phosphoglycerate kinase
3.0	344021	3707722	endonuclease I
3.1	10685	7009064	gp3.1
3.2	10685|532075	7009065|6449732	gp3.2
3.3	10685	7009066	gp3.3
3.5	47049|110457|344021|532074|532075|532076|532077|532078|669008|866889|979535	7040055|1262420|3707723|6449663|6449735|6449781|6449856|6449895|10322955|10324327|10228814	lysozyme|gp3.5|predicted N-acetylmuramoyl-L-alanine amidase
3.7	110457|532075	1262412|6449717	3.7 protein|gp3.7
3.8	532076	6449780	gp3.8
30.1	10665|10693|197310|293178|576790|700939	1258603|7803461|7803950|5783733|7943349|10021440	gp30.1 conserved hypothetical protein|gp30.1 hypothetical protein|similar to bacteriophage T4 gp30.1 conserved hypothetical protein
30.2	10685|233894|260149|279006|329381|700939|762660	7009132|4156551|10323316|10323187|9712826|10021441|9925831	gp30.2|conserved in T4-like phages|gp30.2 conserved hypothetical protein|similar to bacteriophage T4 gp30.2 conserved hypothetical protein
30.3	233894|260149|279006|329381|448384|700939|762660	4156520|10323649|10323188|9712823|5602242|10021442|9925832	conserved in T4-like phages|gp30.3 conserved hypothetical protein|similar to bacteriophage T4 gp30.3 conserved hypothetical protein
30.3'	10665	1258625	internal translation, in a different reading frame, within gene 30.3
30.3`	700939	10021443	similar to bacteriophage T4 gp30.3 hypothetical protein
30.4	10665|10693|197310|293178|576790|700939	1258714|7803464|7803953|5783776|7943352|10021444	gp30.4 conserved hypothetical protein|gp30.4 hypothetical protein|similar to bacteriophage T4 gp30.4 conserved hypothetical protein
30.5	10665|10693|197310|293178|576790|700939	1258766|7803465|7803954|5783774|7943353|10021445	gp30.5 hypothetical protein|similar to bacteriophage T4 gp30.5 conserved hypothetical protein
30.6	10665|10693|115987|197310|233894|293178|321023|576790|700939	1258670|7803466|2610671|7803955|4156589|5783664|3416859|7943354|10021446	gp30.6 conserved hypothetical protein|gp30.6 hypothetical protein|gp30.6|conserved in T4-like phages|similar to bacteriophage T4 gp30.6 conserved hypothetical protein
30.7	10665|10693|197310|293178|700939	1258645|7803467|7803956|5783632|10021447	gp30.7 conserved hypothetical protein|gp30.7 hypothetical protein|similar to bacteriophage T4 gp30.7 conserved hypothetical protein
30.8	10665|10693|197310|293178|700939	1258743|7803468|7803957|5783663|10021448	gp30.8 conserved hypothetical protein|gp30.8 hypothetical protein|similar to bacteriophage T4 gp30.8 conserved hypothetical protein
30.9	10665|10693|115987|197310|233894|260149|293178|321023|576790|700939	1258718|7803469|2610638|7803958|4156552|10323676|5783852|3416818|7943355|10021449	gp30.9 conserved hypothetical protein|gp30.9 hypothetical protein|gp30.9|conserved in T4-like phages|similar to bacteriophage T4 gp30.9 conserved hypothetical protein
30288	63186	10974151	periplasmic protein
31.1	10665|10693|197310|233894|260149|279006|293178|321023|448384|576790|700939|762660	1258664|7803472|7803961|4156554|10323679|10323195|5783658|3416820|5602092|7943358|10021452|9925837	gp31.1 conserved hypothetical protein|gp31.1 hypothetical protein|gp31.1 conserverd hypothetical protein|gp31.1|similar to bacteriophage T4 gp31.1 conserved hypothetical protein
31.2	10665|10685|10693|197310|293178|576790|700939	1258801|7009136|7803473|7803962|5783655|7943359|10021453	gp31.2 hypothetical protein|gp31.2|similar to bacteriophage T4 gp31.2 hypothetical protein
315.2_1	198539	1257794	tmRNA
31A	348058	7353047	HNH (homing) endonuclease
31R	99000|132475	5656642|918740	DNA-binding virion core protein
32.1	10685|700939	7009137|10021482	gp32.1|similar to bacteriophage T4 SegG (gp32.1) site-specific DNA endonuclease; GIY-YIG family
32.2	10685	7009138	gp32.2
32.4	10685	7009139	gp32.4
32.5	10685	7009140	gp32.5
32.6	10685	7009141	gp32.6
32.7	10685	7009142	gp32.7
32.8	10685	7009143	gp32.8
32.85	10685	7009144	gp32.85
32.9	10685	7009145	gp32.9
32.95	10685	7009146	gp32.95
32L	99000|132475	5656614|918743	poly(A) polymerase large subunit
33.4	39640	3238839	33.4
34.11	10685	7009149	gp34.11
34.12	10685	7009150	gp34.12
34.14	10685	7009151	gp34.14
34.15	10685	7009152	gp34.15
34.16	10685	7009153	gp34.16
34.21	10685	7009154	gp34.21
34.22	10685	7009155	gp34.22
34.23	10685	7009156	gp34.23
34.24	10685	7009157	gp34.24
34.25	10685	7009158	gp34.25
34.26	10685	7009159	gp34.26
34.31	10685	7009160	gp34.31
34.32	10685	7009161	gp34.32
34.33	10685	7009162	gp34.33
34.34	10685	7009163	gp34.34
34.35	10685	7009164	gp34.35
34.36	10685	7009165	gp34.36
34.41	10685	7009166	gp34.41
34.42	10685	7009167	gp34.42
34.43	10685	7009168	gp34.43
34.44	10685	7009169	gp34.44
34.45	10685	7009170	gp34.45
34.46	10685	7009171	gp34.46
34.51	10685	7009172	gp34.51
34.52	10685	7009173	gp34.52
34.53	10685	7009174	gp34.53
34.54	10685	7009175	gp34.54
34.55	10685	7009176	gp34.55
34.56	10685	7009177	gp34.56
34.61	10685	7009178	gp34.61
34.62	10685	7009179	gp34.62
34.63	10685	7009180	gp34.63
34.64	10685	7009181	gp34.64
34.65	10685	7009182	gp34.65
34.66	10685	7009183	gp34.66
34.71	10685	7009184	gp34.71
34.72	10685	7009185	gp34.72
34.73	10685	7009186	gp34.73
34.74	10685	7009187	gp34.74
34.75	10685	7009188	gp34.75
34.76	10685	7009189	gp34.76
34.81	10685	7009190	gp34.81
34.82	10685	7009191	gp34.82
34.83	10685	7009192	gp34.83
34.84	10685	7009193	gp34.84
34.85	10685	7009194	gp34.85
34.86	10685	7009195	gp34.86
34.91	10685	7009196	gp34.91
34.92	10685	7009197	gp34.92
34.93	10685	7009198	gp34.93
34L	99000|132475	5656692|918721	double-strand RNA-binding protein
35.1	10685|747763	7008993|9284672	gp35.1
35L	99000|132475	5656608|918648	RNA polymerase subunit
35kd_ag	561275	7562322	conserved 35 kda alanine rich protein
36.1	10685	7009056	gp36.1
36.2	10685	7008991	gp36.2
36.3	10685	7008992	gp36.3
36B4	9986	100009514	acidic ribosomal phosphoprotein P0
36R	99000|132475	5656652|918620	Hypothetical protein
37R	99000|132475	5656684|918735	Hypothetical protein
38.7k	364745	4155969	orf54; similar to Cydia pomonella granulovirus orf73
38.7kd	170617	1463404	38.7kd
38K	111874|490711	2846271|5850491	38K
38R	99000|132475	5656699|918667	putative membrane protein
38k	271108	1488713	AcMNPV orf98
39.1	10665|10693|115991|197310|293178|329381|576790|700939|709484	1258650|7803619|3416306|7803837|5783627|9712892|7943403|10021232|9926154	gp39.1 hypothetical protein|gp39.1|gp39.1 conserved hypothetical protein|similar to bacteriophage T4 gp39.1 hypothetical protein
39.2	10665|10693|115991|197310|293178|329381|448384|576790|700939	1258588|7803621|3416398|7803839|5783872|9712749|5602224|7943404|10021233	gp39.2 hypothetical protein|gp39.2|gp39.2 conserved hypothetical protein|similar to bacteriophage T4 gp39.2 hypothetical protein
39K	170617|490711	1463392|5850531	39K|pp31
39L	99000|132475	5656599|918669	DNA polymerase
39d1	10141	100379242	enterophilin-1
39k	70600|204440|271108|364745	921801|951760|1488658|4155895	ORF22|ORF149; similar to AcMNPV late expression factor 39K|PP31; AcMNPV orf36|orf42; similar to Cydia pomonella granulovirus orf57
3B-1	352472	8618709	prespore-specific protein
3B-2	352472	8619267	prespore-specific protein
3BHSD	9925	100860869	3beta-hydroxysteroid dehydrogenase/isomerase
3OH-1	4081	543503	3b-hydroxylase
3OH-2	4081	543504	3b-hydroxylase
3hao	7998|8030	100529041|100196450	3-hydroxyanthranilate 34-dioxygenase|3-hydroxyanthranilate 3,4-dioxygenase
3mg	258594	2692114	3-methyladenine DNA glycosylase
3mgh	269798	4187087	3-methyladenine DNA glycosylase
4-FTase	1003195	11365466	4-fluorothreonine transaldolase
4.0	344021	3707724	primase/helicase
4.15	110457|529929	1262413|6370175	putative 4.15 protein|gp4.15
4.2	669008	10322959	gp4.2
4.3	532075|532077|669008	6449727|6449846|10322960	gp4.3
4.5	669008	10322962	gp4.5
4.5S	70216	10446501	4.5S ribosomal RNA
4.7	532074|532076|532077|669008	6449702|6449774|6449844|10322963	gp4.7
40.5	344022	3837296	putative homing endonuclease
40A	344022	3837297	putative large terminase subunit
40B	344022	3837298	putative large terminase subunit
40R	99000|132475	5656647|918671	sulfhydryl oxidase
41L	99000|132475	5656594|918673	putative virion core protein
42.1	10693|197310|700939	7803553|7803762|10021275	gp42.1 hypothetical protein|similar to bacteriophage T4 gp42.1 hypothetical protein
42L	99000|132475	5656588|918674	Hypothetical protein
43.1	709484	9926190	gp43.1 hypothetical protein
43A	115987|233894|260149|279006|321023|760732|760939|762660	2610645|4156408|10323283|10323075|3416729|9925988|9926536|9925723	DNA polymerase subunit A|split gene for core polB DNA polymerase of phage replisome|gp43A core DNA polymerase of replisome|gp43A split DNA polymerase
43B	115987|233894|260149|279006|321023|760732|760939|762660	2610644|4156406|10323282|10323066|3416728|9925977|9926529|9925715	DNA polymerase subunit B|split gene for core polB DNA polymerase of phage replisome; split by group IA2 intron|gp43B core DNA polymerase of replisome|gp43B split DNA polymerase
43L	99000|132475	5656703|918675	putative DNA-binding virion core protein
44L	99000|132475	5656590|918678	putative transmembrane protein
45.2	10665|10693|115991|197310|233894|279006|293178|329381|576790|700939|762660	1258576|7803564|3416124|7803772|4156414|10323081|5783835|9712798|7943452|10021284|9925729	gp45.2 conserved hypothetical protein|gp45.2 hypothetical protein|conserved hypothetical protein in T4-like phages|gp45.2 hypothetical phage protein|similar to bacteriophage T4 gp45.2 conserved hypothetical protein
45L	99000|132475	5656710|918679	DNA-binding phosphoprotein
46.1	10665|10693|197310	1258639|7803568|7803774	gp46.1 hypothetical protein
46.2	10665|10693|197310|293178|576790|700939	1258612|7803569|7803775|5783683|7943454|10021286	gp46.2 hypothetical protein|similar to bacteriophage T4 gp46.2 hypothetical protein
46L	99000|132475	5656717|918680	putative IMV membrane protein
47.1	10665|10693|45406|197310|293178|576790	1258732|7803571|4405617|7803777|5783634|7943456	gp47.1 hypothetical predicted membrane protein|gp47.1 hypothetical protein|not predicted by GeneMarkS or Glimmer
47A	665032	8683994	terminase DNA packaging enzyme large subunit
48L	99000|132475	5656643|918682	topoisomerase II|48L protein
49.1	10665|10693|197310|293178|576790|700939	1258739|7803593|7803799|5783689|7943477|10021310	also found in phage RB49|gp49.1 hypothetical protein|gp49.1 conserved protein|gp49.1 conserved protein of unknown function|similar to bacteriophage T4 gp49.1 conserved hypothetical protein
49.2	10665	1258651	gp49.2 hypothetical protein
49.3	10665|293178|576790|700939	1258788|5783727|7943478|10021312	gp49.3 hypothetical protein|similar to bacteriophage T4 gp49.3 hypothetical protein
49R	99000|132475	5656607|918683	RNA helicase NPH-II
4CL3	81972	9324368	4-coumarate:CoA ligase 3
4E-BP1	9925	100861234	4E-BP1 protein
4cl1	352472|568703|568704	8624750|8421575|8432536	4-coumarate-CoA ligase|Acyl-CoA synthetase family protein|acyl-CoA synthetase family protein
4cl2	352472	8624749	4-coumarate-CoA ligase
4cl3	352472	8624748	4-coumarate-CoA ligase
4eb3l	7998	100528970	eukaryotic translation initiation factor 4e-binding protein 3-like
4ebp	8030	100196411	Eukaryotic translation initiation factor 4E-1A-binding protein
4ebp2	8022	100305244	Eukaryotic translation initiation factor 4E-binding protein 2
4et	8030	100196839	Eukaryotic translation initiation factor 4E transporter
4f2	8030	100195278	4F2 cell-surface antigen heavy chain
4hbD	242619|431943|525284|748727|991791|1030843	2552693|5394465|9904581|9447509|10849757|10722749	NAD-dependent 4-hydroxybutyrate dehydrogenase|4-hydroxybutyrate dehydrogenase
5-HT2	6500	100579128	5-HT2 receptor
5-HTap1	6500	100533324	G-protein-coupled 5-hydroxytryptamine receptor
5-ht1b	10029	100689321	serotonin receptor
5.0	344021	3707725	DNA polymerase
5.1	10685|233894|260149|448384|700939|762660	7009061|4156500|10323367|5602260|10021391|9925788	gp5.1|conserved in T4-like phages|gp5.1 conserved hypothetical protein|similar to bacteriophage T4 gp5.1 conserved hypothetical protein
5.2	10685	7009062	gp5.2
5.3	10665|10685|110457	1258701|7009063|1262377	protein seen in RB49 but not RB69|gp5.3|5.3 protein
5.4	10665|10693|197310|233894|260149|279006|293178|321023|448384|576790|700939|762660	1258818|7803415|7803903|4156503|10323366|10323143|5783810|3416675|5602149|7943547|10021392|9925789	gp5.4 conserved hypothetical protein|gp5.4 hypothetical protein|conserved in T4-like phages|gp5.4|similar to bacteriophage T4 gp5.4 conserved hypothetical protein
5.5	110457|529929|532074|532075|532076|532077|532078|669008	1262400|6370153|6449711|6449716|6449800|6449847|6449876|10322965	5.5|H-NS inhibitor|host protein H-NS-interacting protein|gp5.5
5.5-5.7	110457|529929	1262415|6370154	putative fusion 5.5-5.7 protein|gp5.5-5.7
5.5/5.7	866889	10324301	pseudo
5.7	669008|979535	10322966|10228809	gp5.7|putative 5.7 kDa protein
5.9	47049|110457|529929|532076|532078|866889	7040062|1262389|6370151|6449798|6449916|10324338	host recBCD nuclease inhibitor|recBCD nuclease inhibitor|predicted exonuclease
50L	99000|132475	5656578|918685	putative metalloprotease
51L	99000|132475	5656705|918686	Hypothetical protein
52.1	10665|10685|10693|45406|197310|225588|293178|576790|700939	1258635|7009011|7803522|4405542|7804012|1258876|5783744|7943573|10021505	gp52.1 conserved hypothetical predicted membrane protein|gp52.1|gp52.1 hypothetical protein|not predicted by GeneMarkS or Glimmer|similar to bacteriophage T4 gp52.1 conserved hypothetical predicted membrane protein
52.2	10685	7009010	gp52.2
52K	298333	1403668	52K protein
52R	99000|132475	5656718|918688	transcriptional elongation factor
53L	99000|132475	5656712|918689	glutaredoxin-like protein
54K	73561	3077256	unknown function
54R	99000|132475	5656613|918632	Hypothetical protein
55.1	10665|10693|197310|293178|576790|700939	1258698|7803579|7803785|5783684|7943463|10021294	gp55.1 hypothetical protein|similar to bacteriophage T4 gp55.1 hypothetical protein
55.2	10665|10693|115991|197310|233894|260149|293178|329381|448384|576790|700939	1258748|7803580|3416236|7803786|4156423|10323297|5783873|9712995|5602188|7943464|10021296	gp55.2 hypothetical protein|gp55.2|conserved in T4-like phages|gp55.2 conserved hypothetical protein|similar to bacteriophage T4 gp55.2 hypothetical protein
55.3	10665|10693|197310|293178|448384|576790|700939	1258805|7803581|7803787|5783870|5602228|7943465|10021297	gp55.3 hypothetical protein|gp55.3 conserved hypothetical protein|similar to bacteriophage T4 gp55.3 hypothetical protein
55.4	10665|10693|197310|293178|576790|700939	1258578|7803582|7803788|5783821|7943466|10021298	gp55.4 conserved hypothetical protein|gp55.4 hypothetical protein|similar to bacteriophage T4 gp55.4 hypothetical protein
55.5	10665|10693|197310|293178|576790|700939	1258583|7803583|7803789|5783833|7943467|10021299	present in T4-related phage RB49|gp55.5 hypothetical protein|gp55.5 conserved protein|gp55.5 conserved protein of unknown function|similar to bacteriophage T4 gp55.5 conserved protein of unknown function
55.6	10665|10693|197310|293178|576790|700939	1258564|7803584|7803790|5783685|7943469|10021301	gp55.6 conserved hypothetical protein|gp55.6 hypothetical protein|similar to bacteriophage T4 gp55.6 hypothetical protein
55.8	10665|10693|197310|293178|576790|700939	1258556|7803587|7803794|5783686|7943472|10021304	gp55.8 conserved hypothetical predicted membrane protein|gp55.8 hypothetical protein|similar to bacteriophage T4 gp55.8 conserved hypothetical predicted membrane protein
55R	99000|132475	5656637|918646	RNA polymerase
56R	132475	918649	56R protein
57A	10665|10693|45406|115987|197310|233894|279006|293178|321023|329381|448384|576790|697227|700939|709484|760732|762660	1258624|7803407|4405462|2610611|7803895|4156361|10323135|5783804|3416667|9712923|5602136|7943538|9384445|10021383|9926303|9926043|9925781	molecular chaperone for both short and long tail fibers|gp57A chaperone long and short tail fiber assembly|chaperone long and short tail fiber assembly|gp57A|chaperone of long and short tail fiber assembly|gp57A chaperone for tail fiber formation|similar to bacteriophage T4 gp57A chaperone for tail fiber formation
57B	279006|329381|448384|700939|762660	10323134|9712922|5602083|10021382|9925780	gp57B conserved hypothetical phage protein|gp57B conserved hypothetical protein|similar to bacteriophage T4 gp57B conserved hypothetical protein
57L	99000|132475	5656704|918713	putative virion core protein
58/61	697227	9384377	gp61 DNA primase subunit
58=61	700939	10021259	similar to bacteriophage T4 gp61; requires interaction with gp41 helicase to synthesize RNA primers at unique template sequemce
58R	99000|132475	5656624|918601	late transcription factor VLTF-1
59R	99000|132475	5656645|918642	poxvirus myristoylprotein
5HT2A	9940	443018	5-hydroxytryptamine 2A receptor
5PT1	4081	100134896	inositol-1,4,5-triphosphate-5-phosphatase
5PT2	4081	100134897	inositol-1,4,5-triphosphate-5-phosphatase
5PT3	4081	100134913	inositol-1,4,5-triphosphate-5-phosphatase
5PT4	4081	100134908	inositol-1,4,5-triphosphate-5-phosphatase
5S RNA	633699	8570258|8570372|8570460|8570736	5S ribosomal RNA
5S rRNA	4465|34301|203907|212734|218494|306537|568703|568704	3677502|3677503|2896227|2896228|1499422|2597971|2597972|8151520|8151521|8151522|8151523|3432016|8877795|8877796|8877797|8877798|8877807|8877815|8877826|8877827|8877828|8877880	5S ribosomal RNA
5S_rRNA	37692|59748|177439|218495|218496|220341|228410|257309|272559|357244|365659|410289|413999|425011|471472|504474|561275|716540	6450528|6450616|6798960|6799101|2944976|2944977|2944978|2944979|2944980|2944981|2944982|2944983|7392079|7392988|7392989|7392990|7392991|1064805|1246765|1249158|1249824|1249825|1249962|1249996|1250135|1250615|1083577|2648652|2649263|2649597|2649731|2650074|3289050|3289054|3289058|3289061|3289073|3289077|3289078|5218666|8798715|8798716|8798717|8798718|4698678|5186973|5186974|5186975|5186976|5186977…	5S ribosomal RNA
5S_rrlA	224326	1195259	5S ribosomal RNA
5S_rrlB	224326	1195261	5S ribosomal RNA
5Sa	243277|300852	2614433|3168697	5S ribosomal RNA
5Sb	243277|300852	2614853|3167986	5S ribosomal RNA
5Sc	243277	2615104	5S ribosomal RNA
5Sd	243277	2614984	5S ribosomal RNA
5Se	243277	2615721	5S ribosomal RNA
5Sf	243277	2615153	5S ribosomal RNA
5Sg	243277	2614916	5S ribosomal RNA
5Sh	243277	2614923	5S ribosomal RNA
5SrRNA	3659|55529|83406|269483|425011|645462|1048332	3429371|3429372|857447|857448|9702430|9702431|9702432|3752118|4985524|4985564|4985574|4985577|4985604|4985608|4985863|4985891|4985898|4985912|4985952|4985977|4985995|4986007|4986050|4986057|4986078|4988854|4989020|4989024|4989089|4989092|8465567|8465646|8465778|8465779|8465780|8465781|8465782|8465783|8466871|10972501|10972631|10972632|10972633|10972634|10972635	5S ribosomal RNA
5a2	4565	778388	5a2 protein
5ht1a	10141	100169694	serotonin receptor 1A
5ht2c	10141	100169693	serotonin receptor 2C
5nt1a	7998|8030	100528266|100306802	cytosolic 5'-nucleotidase 1a|Cytosolic 5-nucleotidase 1A
5nt3	7998	100529037	cytosolic 5'-nucleotidase III
5ntc	8022|8030	100301702|100194911	Cytosolic purine 5-nucleotidase
5s rRNA	748671	9105849|9106048|9106058|9107787	5S ribosomal RNA
5s_rRNA	272563|990317|1123863	4912884|4913158|4913250|4913257|4913443|4913980|4914424|4914642|4916097|4916111|10295329|10295330|10295331|10295332|10295333|10295334|10295335|11794722|11794827|11795056|11795058|11795569|11797756|11798388|11798417	5S ribosomal RNA
6-FEH	4565	780575	fructan 6-exohydrolase
6-SFT	4565	542773	sucrose:fructan 6-fructosyltransferase
6.0	344021	3707728	exonuclease
6.1	10685|110457|529929	7009067|1262369|6370168	gp6.1|putative 6.1 protein
6.2	10685	7009068	gp6.2
6.3	10685|110457|529929|532074|532076|532077	7009069|1262381|6370149|6449708|6449806|6449839	gp6.3|6.3 protein
6.4	10685	7009070	gp6.4
6.5	669008|979535	10322968|10228815	gp6.5|putative 6.5 protein
6.7	47049|529929|669008	7040065|6370147|10322969	ejected into cell; 9951 Da|putative excreted head protein|gp6.7
60+39	448384	5602296	gp60+39 topoisomerase II large subunit
60.1	10665	1258780	gp60.1 hypothetical protein
60IM	115713|138677	895540|919088	inner membrane protein translocase component YidC
60R	99000|132475	5656680|918625	IMV membrane protein|60R protein
61.1	10665|10693|115987|115991|197310|233894|260149|279006|293178|321023|329381|448384|576790|700939|762660	1258567|7803542|2610709|3416203|7803866|4156401|10323273|10323039|5783770|3416724|9712769|5602130|7943427|10021260|9925685	gp61.1 hypothetical protein|gp61.1|gp61.1 conserved hypothetical protein|similar to bacteriophage T4 gp61.1 hypothetical protein
61.2	10665|10693|700939	1258555|7803544|10021263	gp61.2 hypothetical protein|similar to bacteriophage T4 gp61.2 hypothetical protein
61.4	10665|10693|197310|293178|576790|700939	1258667|7803546|7803755|5783883|7943431|10021262	gp61.4 hypothetical protein|similar to bacteriophage T4 gp61.4 hypothetical protein
62L	132475	918702	62L protein
63R	99000|132475	5656709|918703	DNA-binding virion core protein
64R	99000|132475	5656722|918643	IMV membrane protein|64R protein
65R	99000|132475	5656623|918734	virion protein|65R protein
65p115	260149	10323375	putative HNH homing endonuclease
65p360	260149	10323637	putative UV damage repair endonuclease
65p363	260149	10323640	putative nicotinamide phosphoribosyl transferase
65p364	260149	10323641	putative nicotinamide phosphoribosyl transferase
65p370	260149	10323647	putative phosphoribosylpyrophosphate synthetase
65p389	260149	10323666	putative metal dependent phosphohydrolase
65p392	260149	10323669	putative tRNA nucleotidyltransferase
65p414	260149	10323691	TraR/DksA family; C4-type zinc finger protein
65p438	260149	10323714	exonuclease domain in DNA-polymerase alpha and epsilon chain
65t001	260149	10323386	tRNA
65t002	260149	10323393	tRNA
65t003	260149	10323395	tRNA
65t004	260149	10323396	tRNA
65t005	260149	10323397	tRNA
65t006	260149	10323399	tRNA
65t007	260149	10323400	tRNA
65t008	260149	10323401	tRNA
65t009	260149	10323402	tRNA
65t010	260149	10323403	tRNA
65t011	260149	10323404	tRNA
65t012	260149	10323405	tRNA
65t013	260149	10323408	tRNA
65t014	260149	10323409	tRNA
65t015	260149	10323410	tRNA
65t016	260149	10323411	tRNA
66A	348058	7353083	Rz1
66R	99000|132475	5656582|918731	thymidine kinase|66R protein
67R	99000|132475	5656651|918711	putative host range protein
6803t01	1148	3131056	tRNA
6803t02	1148	3131062	tRNA
6803t03	1148	3131059	tRNA
6803t04	1148	3131055	tRNA
6803t05	1148	3131058	tRNA
6803t06	1148	3131054	tRNA
6803t07	1148	3131063	tRNA
6803t08	1148	3131060	tRNA
6803t09	1148	3131050	tRNA
6803t10	1148	3131057	tRNA
6803t11	1148	3131048	tRNA
6803t12	1148	3131049	tRNA
6803t13	1148	3131052	tRNA
6803t14	1148	3131061	tRNA
6803t15	1148	3131053	tRNA
6803t16	1148	3131075	tRNA
6803t17	1148	3131073	tRNA
6803t18	1148	3131074	tRNA
6803t19	1148	3131070	tRNA
6803t20	1148	3131071	tRNA
6803t21	1148	3131072	tRNA
6803t22	1148	3131069	tRNA
6803t23	1148	3131067	tRNA
6803t24	1148	3131068	tRNA
6803t25	1148	3131066	tRNA
6803t26	1148	3131065	tRNA
6803t27	1148	3131064	tRNA
6803t28	1148	3131051	tRNA
6803t29	1148	3131076	tRNA
6803t30	1148	3131077	tRNA
6803t31	1148	3131078	tRNA
6803t32	1148	3131079	tRNA
6803t33	1148	3131080	tRNA
6803t34	1148	3131081	tRNA
6803t35	1148	3131082	tRNA
6803t36	1148	3131083	tRNA
6803t37	1148	3131084	tRNA
6803t38	1148	3131085	tRNA
6803t39	1148	3131086	tRNA
6803t40	1148	3131087	tRNA
6803t41	1148	3131088	tRNA
6803t42	1148	3131089	tRNA
68R	99000|132475	5656706|918737	poly(A) polymerase small subunit
69'	348137	3725961	alternative C-terminus for gp69
69R	99000|132475	5656627|918650	RNA polymerase subunit rpo22|69R protein
6K1	12844	1494478	-
6K2	12844	1494479	-
6PGDH	296587|556484	8248586|7200028	6-phosphogluconate dehydrogenase (6PGDH) chloroplast precursor|6-phosphogluconate dehydrogenase
6S_RNA	220341	1249501	miscRNA
6_7	866889	10324341	host specificity protein A
6pgD	243090	1791847	6-phosphogluconate dehydrogenase
6pgd	8030|1069534	100195559|11141094	6-phosphogluconate dehydrogenase, decarboxylating|6-phosphogluconate dehydrogenase
6pgl	8030	100286656	6-phosphogluconolactonase
7.1	10685	7009071	gp7.1
7.2	10685	7009072	gp7.2
7.3	47049|110457|344021|529929|532074|532075|532076|532077|532078|669008|866889	7040066|1262385|3707731|6370146|6449666|6449764|6449814|6449827|6449903|10322970|10324342	11764 Da|tail assembly protein|putative tail protein|gp7.3|host specificity protein B
7.5-kDa	72197	955441	7.5-kDa protein
7.7	532076|532078|866889	6449802|6449919|10324304	gp7.7|gp7.7 homolog|predicted endonuclease
70L	132475	918660	70L protein
71R	99000|132475	5656606|918659	RNA polymerase subunit rpo147|71R protein
7201p01	112023	1262589	cro-like protein homolog
7201p02	112023	1262603	ORF2
7201p03	112023	1262600	ORF3
7201p04	112023	1262605	putative replication protein
7201p05	112023	1262598	putative DnaC homolog
7201p06	112023	1262602	ORF6a
7201p07	112023	1262623	generated by GeneMarkS
7201p08	112023	1262604	ORF6b
7201p09	112023	1262592	putative erf protein
7201p10	112023	1262619	ORF8
7201p11	112023	1262590	putative single stranded binding protein
7201p12	112023	1262593	ORF10
7201p13	112023	1262617	ORF11
7201p14	112023	1262610	ORF12
7201p15	112023	1262625	putative methylase
7201p16	112023	1262614	ORF14
7201p17	112023	1262611	ORF15
7201p18	112023	1262615	putative DNA binding protein
7201p19	112023	1262601	ORF17
7201p20	112023	1262606	ORF18
7201p21	112023	1262591	ORF19
7201p22	112023	1262621	ORF20
7201p23	112023	1262629	putative small subunit of the terminase
7201p24	112023	1262609	putative large subunit of the terminase
7201p25	112023	1262633	ORF23
7201p26	112023	1262630	ORF24
7201p27	112023	1262631	putative ClpP protease
7201p29	112023	1262588	ORF27
7201p30	112023	1262597	ORF28
7201p31	112023	1262624	ORF29
7201p32	112023	1262620	ORF30
7201p34	112023	1262618	ORF32
7201p35	112023	1262595	ORF33
7201p36	112023	1262612	ORF34
7201p37	112023	1262596	ORF35
7201p38	112023	1262608	ORF36
7201p39	112023	1262599	ORF37
7201p40	112023	1262616	ORF38
7201p41	112023	1262626	ORF39
7201p42	112023	1262613	ORF40
7201p43	112023	1262627	ORF41
7201p44	112023	1262607	putative holin
7201p45	112023	1262594	putative holin
7201p46	112023	1262622	putative lysin
72L	99000|132475	5656574|918599	dual specificity Ser/Thr and Tyr phosphatase|72L protein
73R	99000|132475	5656593|918605	putative viral membrane protein
74L	99000|132475	5656700|918633	IMV envelope protein p35|74L protein
75L	99000|132475	5656639|918634	RNA polymerase-associated RAP94|75L protein
76R	99000|132475	5656697|918627	late transcription factor VLTF-4
77R	99000|132475	5656583|918611	DNA topoisomerase type I
77p01	259901	2743772	77ORF037
77p02	259901	2743780	77ORF003
77p03	259901	2743796	77ORF008
77p04	259901	2743776	77ORF015
77p05	259901	2743778	77ORF006
77p06	259901	2743809	77ORF045
77p07	259901	2743815	77ORF042
77p08	259901	2743819	77ORF033
77p09	259901	2743798	77ORF029
77p10	259901	2743821	77ORF027
77p11	259901	2743783	77ORF020
77p12	259901	2743802	77ORF034
77p13	259901	2743784	77ORF100
77p14	259901	2743824	77ORF001
77p15	259901	2743803	77ORF004
77p16	259901	2743805	77ORF002
77p17	259901	2743792	77ORF109
77p18	259901	2743790	77ORF044
77p19	259901	2743829	77ORF058
77p20	259901	2743806	77ORF035
77p21	259901	2743768	77ORF005
77p22	259901	2743834	77ORF007
77p23	259901	2743831	77ORF017
77p24	259901	2743801	77ORF085
77p25	259901	2743814	77ORF011
77p26	259901	2743785	77ORF077
77p27	259901	2743789	77ORF046
77p28	259901	2743793	77ORF010
77p29	259901	2743830	77ORF023
77p30	259901	2743794	77ORF117
77p31	259901	2743770	77ORF066
77p32	259901	2743823	77ORF014
77p33	259901	2743820	77ORF065
77p34	259901	2743795	77ORF048
77p35	259901	2743800	77ORF102
77p36	259901	2743827	77ORF043
77p37	259901	2743817	77ORF064
77p38	259901	2743833	77ORF012
77p39	259901	2743832	77ORF022
77p40	259901	2743767	77ORF018
77p41	259901	2743786	77ORF151
77p42	259901	2743775	77ORF009
77p43	259901	2743810	77ORF016
77p44	259901	2743825	77ORF013
77p45	259901	2743812	77ORF104
77p46	259901	2743779	77ORF059
77p47	259901	2743782	77ORF028
77p48	259901	2743835	77ORF080
77p49	259901	2743804	77ORF178
77p50	259901	2743826	77ORF041
77p51	259901	2743822	77ORF050
77p52	259901	2743808	77ORF049
77p53	259901	2743787	77ORF070
77p54	259901	2743828	77ORF030
77p55	259901	2743818	77ORF036
77p56	259901	2743771	77ORF039
77p57	259901	2743799	77ORF053
77p58	259901	2743769	77ORF021
77p59	259901	2743816	77ORF069
77p60	259901	2743774	77ORF074
77p61	259901	2743811	77ORF072
77p62	259901	2743791	77ORF051
77p63	259901	2743807	77ORF031
77p64	259901	2743797	77ORF112
77p65	259901	2743773	77ORF108
77p66	259901	2743788	77ORF019
77p67	259901	2743781	77ORF071
77p68	259901	2743813	77ORF026
77p69	259901	2743777	77ORF040
78R	132475	918616	78R protein
79R	99000|132475	5656596|918606	mRNA capping enzyme large subunit|79R protein
7b2	8030	100195619	Neuroendocrine protein 7B2
8.0	344021	3707732	head to tail connector
8.1	10685|39640	7009073|3238922|3238923	gp8.1|-
8.5	10756	6446512	head fiber protein
80L	99000|132475	5656666|918629	putative virion structural protein
81R	99000|132475	5656665|918600	virion protein|81R protein
82A	665032	8684029	baseplate hub subunit and tail lysozyme
82R	99000|132475	5656690|918644	uracil DNA glycosylase|82R protein
83R	99000|132475	5656646|918635	NTPase|83R protein
84R	99000|132475	5656628|918647	early transcription factor VETFs|84R protein
85R	99000|132475	5656626|918699	RNA polymerase subunit rpo18|85R protein
86R	99000|132475	5656634|918639	mutT motif protein|86R protein
87R	99000|132475	5656586|918628	mutT motif protein|87R protein
88L	99000|132475	5656659|918707	transcription termination factor NPH-1|88L protein
89L	99000|132475	5656568|918704	mRNA capping enzyme VITF|89L protein
8odp	8022|8030	100305248|100195837	7,8-dihydro-8-oxoguanine triphosphatase
9.0	344021	3707733	capsid assembly protein
9.1	10685|225588	7009074|1258877	gp9.1
90L	99000|132475	5656629|918609	rifampin resistance protein|90L protein
91L	99000|132475	5656570|918733	late transcription factor VLTF-2
91k	204440	951763	ORF100; similar to AcMNPV 91K
92L	99000|132475	5656591|918725	late transcription factor VLTF-3
933Wp34	10730	1262018	putative DNA N-6-adenine-methyltransferase
933Wp50	10730	1262011	putative small subunit terminase
933Wp51	10730	1262002	putative large subunit terminase
933Wp52	10730	1262005	putative portal protein
933Wp59	10730	1262000	putative tail fiber protein
933Wp79	10730	1261956	DksA-like zinc finger domain containing protein
93L	99000|132475	5656683|918716	redox virion protein|93L protein
94L	99000|132475	5656610|918597	4b core protein|94L protein
95L	99000|132475	5656644|918706	virion core protein
9612	4081	778293	9612 protein
96R	99000|132475	5656661|918651	RNA polymerase subunit rpo19|96R protein
97L	132475	918693	97L protein
98L	99000|132475	5656573|918617	early transcription factor VETF1'|98L protein
99R	99000|132475	5656656|918724	intermediate transcription factor VITF-3|99R protein
9S rRNA	5689	801907	9S ribosomal RNA
9plus10	260149	10323360	gp9plus10 baseplate wedge tail fiber connector and baseplate wedge subunit and tail pin
A010R	10506	917961	Capsid protein
A011L	10506	918345	Capsid protein
A034R	10506	918151	Protein kinase
A050L	10506	917882	Pyrimidine dimer-specific glycosylase
A064R	10506	918349	UDP-Glucose glycosyltransferase
A078R	10506	917901	N-carbamoylputrescine amidohydrolase
A085R	10506	917814	Prolyl 4-hydroxylase
A094L	10506	917996	beta-1-3-glucanase
A098R	10506	918007	Hyaluronan synthase
A10	50290	11464187	contains potential transmembrane domains
A100R	10506	918244	Glutamine:fructose-6-phosphate amidotransferase
A103R	10506	918242	mRNA guanylyltransferase
A104R	10497	1488799	histone-like protein
A10L	10245|10255|619591	3707527|1486485|929010	temporal expression: late|A10L
A11	50290	11464188	contains potential transmembrane domains
A118R	10497|10506	1488801|918248	pA118R precursor|GDP-D-mannose dehydratase
A118p01	40521	922386	putative terminase small subunit
A118p02	40521	922384	putative terminase large subunit
A118p03	40521	922383	putative portal protein
A118p04	40521	922382	gp4
A118p05	40521	922379	putative scaffolding protein
A118p07	40521	922376	gp7
A118p08	40521	922374	gp8
A118p09	40521	922373	gp9
A118p10	40521	922369	gp10
A118p11	40521	922364	gp11
A118p13	40521	922363	gp13
A118p14	40521	922362	gp14
A118p15	40521	922361	gp15
A118p17	40521	922360	gp17
A118p19	40521	922358	gp19
A118p20	40521	922357	gp20
A118p21	40521	922356	gp21
A118p22	40521	922355	gp22
A118p23	40521	922413	gp23
A118p26	40521	922393	gp26
A118p27	40521	922378	gp27
A118p28	40521	922394	gp28
A118p29	40521	922402	gp29
A118p30	40521	922403	gp30
A118p32	40521	922404	gp32
A118p33	40521	922405	gp33
A118p34	40521	922406	gp34
A118p35	40521	922407	gp35
A118p36	40521	922424	putative repressor protein
A118p37	40521	922409	putative repressor protein
A118p38	40521	922423	gp37
A118p39	40521	922411	gp37-1
A118p40	40521	922412	gp38
A118p41	40521	922422	gp39
A118p42	40521	922417	gp39-1
A118p43	40521	922419	gp40
A118p44	40521	922390	gp41
A118p45	40521	922367	gp41-1
A118p46	40521	922354	putative anti-repressor promoter
A118p47	40521	922380	gp43
A118p48	40521	922395	gp44
A118p49	40521	922396	gp45
A118p50	40521	922416	gp46
A118p51	40521	922381	gp47
A118p52	40521	922399	putative recombinase
A118p53	40521	922392	gp49
A118p54	40521	922408	putative methyltransferase
A118p55	40521	922397	gp51
A118p56	40521	922368	gp52
A118p57	40521	922359	gp53
A118p58	40521	922372	gp54
A118p59	40521	922398	gp55
A118p60	40521	922366	gp56
A118p61	40521	922365	gp57
A118p63	40521	922410	gp59
A118p65	40521	922385	gp61
A118p66	40521	922371	gp62
A118p67	40521	922414	gp63
A118p68	40521	922415	gp64
A118p69	40521	922370	gp65
A118p70	40521	922377	gp66
A118p72	40521	922375	gp68
A11L	619591	929009	A11L
A11R	10245|10255	3707528|1486486	temporal expression: late|A11R
A12	50290	11464189	contains potential transmembrane domains
A125L	10497	1488790	pA125L
A12L	10245|10255	3707529|1486487	core protein|A12L
A12R	619591	929008	A12R
A13	50290	11464086	type 1 membrane protein
A137R	10497	1488807	structural protein p11.5
A13L	10245|10255|619591	3707530|1486488|929004	temporal expression: late|A13L
A14	50290	11464088	type 1 membrane protein
A14.5L	10245	3707532	hydrophobic IMV membrane protein
A14L	10245|10255|619591	3707531|1486489|929001	temporal expression: late|A14L
A15	50290	11464089	type 1 membrane protein; similar to MHC-I
A151R	10497	1488802	pA151R
A15L	10255|619591	1486490|929023	A15L
A16	50290	11464090	type 1 membrane protein
A169R	10506	917907	Aspartate transcarbamylase
A16L	10245|10255|619591	3707666|1486491|929000	soluble myristylprotein|A16L
A17	50290	11464091	type 1 membrane protein
A179L	10497	1488806	bcl-2/bax homolog
A17L	10245|10255|619591	3707667|1486492|928999	temporal expression: late|A17L
A18	50290	11464092	type 1 membrane protein
A18L	619591	928995	A18L
A18R	10245|10255	3707668|1486493	temporal expression: early/late|A18R
A19	50290	11464093	type 1 membrane protein
A19L	10255	1486494	A19L
A19R	619591	928993	A19R
A1BG	9483	100400383	alpha-1-B glycoprotein
A1CF	8128|9483|9785|9986|10224|61853	100707024|100389343|100660854|100339264|100370615|100600191	APOBEC1 complementation factor
A1C_r01	293614	5696491	23S ribosomal RNA
A1E_r01	293613	5696489	23S ribosomal RNA
A1G_r01	392021	5696509	23S ribosomal RNA
A1I_r01	391896	5696507	23S ribosomal RNA
A1L	10245|10255|619591	3707517|1486495|929032	late transcription factor VLTF-2|A1L
A1S_r01	400667	5075450	16S ribosomal RNA
A1S_r02	400667	5075451	23S ribosomal RNA
A1S_r03	400667	5075442	5S ribosomal RNA
A1S_r04	400667	5075452	5S ribosomal RNA
A1S_r05	400667	5075443	23S ribosomal RNA
A1S_r06	400667	5075453	16S ribosomal RNA
A1S_r07	400667	5075444	5S ribosomal RNA
A1S_r08	400667	5075445	23S ribosomal RNA
A1S_r09	400667	5075454	16S ribosomal RNA
A1S_r10	400667	5075448	5S ribosomal RNA
A1S_r11	400667	5075446	23S ribosomal RNA
A1S_r12	400667	5075449	16S ribosomal RNA
A1S_r13	400667	5075455	5S ribosomal RNA
A1S_r14	400667	5075447	23S ribosomal RNA
A1S_r15	400667	5075456	16S ribosomal RNA
A2.5L	10245	3707519	temporal expression: late
A20	50290|134392	11464102|11464259	protein A20
A207R	10506	917923	Arginine/Ornithine decarboxylase
A20A	50290|134392	11464114|11464271	type 1 membrane protein
A20L	10255|619591	1486496|928992	A20L
A20R	10245	3707671	temporal expression: early
A21	50290|134392	11464174|11464333	type 1 membrane protein; similar to TNFR; possibly involved in immune regulation
A211	4565	778385	fructan exohydrolase
A215L	10506	917994	Alkaline alginate lyas / 1-4 polyglucuronic acid lysase / polysaccharide lyase family 14 / vAL-1
A21L	10245|619591	3707670|928990	temporal expression: late|IMV membrane protein
A21R	10255	1486497	A21R
A22	134392	11464350	type 1 membrane protein
A224L	10497	1488798	IAP homolog
A22A	50290	11464195	type 1 membrane protein
A22B	50290	11464198	type 1 membrane protein
A22R	10245|10255|619591	3707672|1486498|928985	temporal expression: late|A22R
A23	50290|134392	11464197|11464342	type 1 membrane protein
A237R	10506	917789	Homospermidine synthase
A238L	10497	1488804	IkB-like protein
A23R	10245|10255|619591	3707673|1486499|928984	temporal expression: early|A23R
A24	50290	11464196	type 1 membrane protein
A240L	10497	1488800	thymidylate kinase
A245R	10506	918416	Cu/Zn superoxide dismutase
A248R	10506	918287	Protein kinase
A24R	10245|10255|619591	3707674|1486500|928978	temporal expression: early/late|A24R
A25	134392	11464345	type 1 membrane protein
A250R	10506	918298	Potassium ioin channel protein (Kcv)
A251R	10506	918299	M.CviAII adenine methylase
A252R	10506	918300	R.CviAII restriction endonuclease
A25A	50290	11464202	type 1 membrane protein
A25B	50290	11464201	type 1 membrane protein
A25C	50290	11464203	type 1 membrane protein
A25D	50290	11464204	type 1 membrane protein
A25E	50290	11464205	type 1 membrane protein
A25L	10255	1486501	A25L
A25R	619591	928976	A25R
A26	50290|134392	11464207|11464347	type 1 membrane protein
A260R	10506	918433	chitenase
A26L	10245|10255|619591	3707679|1486502|928975	cowpox A-type inclusion protein|A26L
A27	50290	11464209	contains signal peptide
A276R	10497	1488803	pA276R
A277L	10506	918442	Protein kinase
A278L	10506	918328	Protein kinase
A27L	10245|10255|619591	3707680|1486503|928973	temporal expression: late|A27L
A28	50290	11464210	type 1 membrane protein
A280R	10497	1488792	pA280R
A282L	10506	918310	Protein kinase
A284L	10506	918312	Amindase
A289L	10506	918315	Protein kinase
A28L	10245|10255|619591	3707681|1486504|928967	temporal expression: late|A28L
A29	50290	11464211	type 1 membrane protein
A292L	10506	918308	Chitosanase
A295L	10506	918390	Fucose synthetase
A29L	10245|10255|619591	3707682|1486505|928966	temporal expression: early|A29L
A2L	10245|10255|619591	3707518|1486506|929029	late transcription factor VLTF-3|A2L
A2M	9483|9785|61853|296587	100390764|100657246|100595735|8240571	alpha-2-macroglobulin|alpha-2 macroglobulin family-like protein
A2ML1	9483|9785|9986|61853	100407221|100657824|100347314|100582263	alpha-2-macroglobulin-like 1
A2_5L	10255	1486507	A2_5L
A2p01	51369	951700	putative terminase subunit
A2p02	51369	951698	putative large terminase subunit
A2p03	51369	951699	putative portal protein
A2p04	51369	951678	putative protease
A2p05	51369	951713	major head protein
A2p06	51369	951686	putative DNA packaging protein
A2p07	51369	951708	putative head-tail joining protein
A2p08	51369	951688	putative head-tail joining protein
A2p09	51369	951676	putative head-tail joining protein
A2p10	51369	951722	major tail protein
A2p12	51369	951727	tape measure protein
A2p14	51369	951701	putative host interaction protein
A2p17	51369	951690	holin
A2p18	51369	951677	lysin
A2p34	51369	951735	NTP-binding protein
A2p36	51369	951694	putative helicase
A2p37	51369	951680	putative single stranded binding protein
A2p38	51369	951710	putative primase
A2p50	51369	951719	putative methyltransferase
A2p51	51369	951716	putative endodeoxyribonuclease
A2p60	51369	951734	putative endodeoxyribonuclease
A2p64	51369	951724	small terminase subunit
A30	50290	11464212	contains potential transmembrane domain
A305L	10506	918420	Protein phosphatase
A30L	10245|10255|619591	3707683|1486508|928965	temporal expression: late|A30L
A31	50290	11464213	type 3 membrane protein; 7 transmembrane domains
A31L	10255|619591	1486509|928963	A31L
A32	50290|134392	11464214|11464360	type 1 membrane protein
A32L	10245|10255|619591	3707685|1486510|928962	temporal expression: late|A32L
A33	50290	11464218	type 1 membrane protein; similar to SLAM proteins
A33L	10255	1486511	A33L
A33R	10245|619591	3707686|928961	EEV membrane phosphoglycoprotein|A33R
A34	50290	11464220	type 1 membrane protein
A34L	619591	928960	A34L
A34R	10245|10255	3707687|1486512	temporal expression: late|A34R
A35	50290	11464221	type 3 membrane protein; 7 transmembrane domains
A35L	10255	1486513	A35L
A35R	619591	928958	A35R
A36	50290	11464222	type 3 membrane protein; 7 transmembrane domains
A36R	10245|10255|619591	3707689|1486514|928957	temporal expression: early/late|A36R|IEV and EEV membrane glycoprotein
A37	50290	11464223	type 3 membrane protein; 7 transmembrane domains
A37R	10255	1486515	A37R
A38	50290	11464224	type 3 membrane protein; 7 transmembrane domains
A383R	10506	918381	Capsid protein
A384dL	10506	917808	Capsid protein
A38L	10245	3707692	CD47-like putative membrane protein
A38R	10255|619591	1486516|928954	A38R
A39	50290	11464225	type 3 membrane protein; 7 transmembrane domains
A39R	10245|10255	3707693|1486517	semaphorin-like protein|A39R
A39_5L	10255	1486518	A39_5L
A3L	10245|10255|619591	3707520|1486519|929026	temporal expression: late|A3L
A40	50290	11464226	type 3 membrane protein; 7 transmembrane domains
A40L	619591	928948	A40L
A40R	10245|10255	3707695|1486520	temporal expression: early|A40R
A40_5R	10255	1486521	A40_5R
A41	50290	11464227	type 1 membrane protein
A41L	10245|10255|619591	3707696|1486522|928947	temporal expression: early|A41L
A42	50290	11464228	type 1 membrane protein
A42R	10245|10255|619591	3707697|1486523|928946	temporal expression: late|A42R
A43	50290	11464229	type 1 membrane protein; similar to CD48
A430L	10506	917865	Major capsid protein
A438L	10506	918084	Glutaredoxin
A43R	10245|10255|619591	3707698|1486524|928944	putative type-I membrane glycoprotein|A43R
A44	50290	11464230	type 1 membrane protein; similar to CD48
A448L	10506	918099	Protein disulphide isomerase with heme binding site
A44L	10245	3707700	temporal expression: early
A44R	10255	1486525	A44R
A45	50290	11464231	type 1 membrane protein
A45L	619591	928937	A45L
A45R	10245|10255	3707701|1486526	temporal expression: late|A45R
A46	50290	11464232	type 1 membrane protein
A464R	10506	918226	Rnase III
A46L	10255	1486527	A46L
A46R	10245|619591	3707702|928932	Toll/IL1-receptor|A46R
A47R	10255|619591	1486528|928931	A47R
A489R	10497	1488791	pA489R
A48R	10245|10255|619591	3707709|1486529|928927	temporal expression: early|A48R
A498R	10497	1488794	pA498R
A49L	10255	1486530	A49L
A49R	619591	928926	A49R
A4GALT	9483|61853	100399091|100582945	alpha 1,4-galactosyltransferase
A4L	10245|10255|619591	3707521|1486531|929020	temporal expression: late|A4L
A505R	10497	1488793	pA505R
A506R	10497	1488796	pA506R
A50L	10255	1486532	A50L
A50R	10245|619591	3707705|928925	temporal expression: early|A50R
A51R	10255|619591	1486533|928924	A51R
A528R	10497	1488795	pA528R
A52R	10245|10255	3707707|1486534	Toll/IL-receptor-like protein|A52R
A53R	10245	3707710	secreted TNF-receptor-like protein
A542R	10497	1488797	pA542R
A544R	10506	917798	ATP-dependent DNA ligase
A551L	10506	918013	dUTP pyrophosphatase
A558L	10506	918123	Capsid protein
A55R	10245	3707651	kelch-like protein
A56R	10245	3707652	temporal expression: early/late
A579L	10506	918010	R.CviAI restriction endonuclease
A581R	10506	918011	6mA DNA methylase M.CviAI
A583L	10506	917906	DNA topoisomerase II
A5L	619591	929016	A5L
A5R	10245|10255	3707522|1486535	temporal expression: early|A5R
A609L	10506	918088	UDP-glucose dehydrogenase
A612L	10506	918052	Histone H3K27 methylase
A614L	10506	918101	Protein kinase
A622L	10506	917968	Capsid protein
A638R	10506	917971	Agmatine iminohydrolase
A674R	10506	918188	Thymidylate synthase X
A6L	10255	1486536	A6L
A6R	619591	929014	A6R
A73	10376	3783676	A73
A7L	10245|10255|619591	3707524|1486537|929013	temporal expression: late|A7L
A859L	10497	1488805	helicase
A8L	619591	929012	A8L
A8R	10245|10255	3707525|1486538	temporal expression: early|A8R
A9L	10245|10255	3707526|1486539	temporal expression: late|A9L
A9R	619591	929011	A9R
AA01	714	1243272	site-specific recombinase
AAAS	9483|9785|9986|61853	100405154|100662257|100356621|100586295	achalasia, adrenocortical insufficiency, alacrimia
AAC1	559292	855078	Aac1p
AAC3	559292	852380	Aac3p
AACS	61853	100605723	acetoacetyl-CoA synthetase
AAD1	322104	4851268	Alcohol dehydrogenase, class III, bacterial-like protein
AAD10	559292	853620	Aad10p
AAD14	559292	855385	Aad14p
AAD15	559292	853999	Aad15p
AAD16	559292	850487	Aad16p
AAD2	322104	4851559	aryl-alcohol dehydrogenases
AAD3	322104|559292	4838607|850471	aryl-alcohol dehydrogenases|Aad3p
AAD4	559292	851354	Aad4p
AAD5	322104	4839667	aryl-alcohol dehydrogenases
AAD6	322104|559292	4851462|850488	aryl-alcohol dehydrogenases|Aad6p
AADAC	9483|9785	100393374|100654149	arylacetamide deacetylase (esterase)
AADACL2	9483|9785|61853	100394089|100671111|100582880	arylacetamide deacetylase-like 2
AADACL4	9483|61853	100386770|100599857	arylacetamide deacetylase-like 4
AADAT	9483|61853	100403876|100584784	aminoadipate aminotransferase
AADC1A	4081	778254	aromatic amino acid decarboxylase 1A
AADC1B	4081	778255	aromatic amino acid decarboxylase 1B
AADC2	4081	778256	aromatic amino acid decarboxylase 2
AAE15	81972	9304388	acyl-activating enzyme 15
AAE7	81972	9319100	acyl-activating enzyme 7
AAF1	237561	3642284	adhesion and aggregation factor identified by ability to make transformed S. cerevisiae clump and stick to polystyrene beads
AAH	435258	10966128	adenine aminohydrolase
AAH1	237561|322104|559292	3643529|3643578|4838474|855581	similar to S. cerevisiae AAH1 (YNL141W) adenine aminohydrolase|adenine aminohydrolase (adenine deaminase)|Aah1p
AAK1	8128|9785|9986	100703642|100672918|100356781	AP2 associated kinase 1
AANAT	9925|9940	100860947|443531	aralkylamine N-acetyltransferase
AAO99	237561	3646797	potential d-Amino Acid Oxidase similar to S. pombe SPCC1450.07c
AAP1	4081|322104|559292	543529|4838617|856443	amino acid transporter|arginine/alanine aminopeptidase|Aap1p
AAP2	4081	544207	amino acid transporter
AAP3	4081|435258	543528|5071399|5071434	amino acid transporter|amino acid permease 3
AAR2	559292	852205	Aar2p
AARP2	36329	813203	pfAARP2 protein
AARS	9483|9785|9986	100385066|100670548|100348310	alanyl-tRNA synthetase
AARS2	9785	100655790	alanyl-tRNA synthetase 2, mitochondrial (putative)
AASDH	9483|9785|9986|61853	100399643|100657846|100343993|100580061	aminoadipate-semialdehyde dehydrogenase
AASS	9483|9986|61853	100385723|100352070|100607105	aminoadipate-semialdehyde synthase
AAT	4081|500485	543922|8304967	alcohol acyl transferase|acyl-coenzyme A:isopenicillin N acyltransferase (acyltransferase) AAT/PenDE-Penicillium chrysogenum
AAT1	237561|322104|559292	3643395|3643468|4851459|853755	similar to mammalian mitochondrial aspartate aminotransferase; similar to S. cerevisiae AAT1 (YKL106W)|aspartate aminotransferase|Aat1p
AAT1.1	435258	5071418	putative amino acid transporter aATP11
AAT1.2	435258	10965970	putative amino acid transporter aATP11
AAT1.3	435258	5071419	putative amino acid transporter aATP11
AAT11	435258	5073345	putative amino acid permease
AAT14	435258	5073950	putative amino acid transporter
AAT15	435258	5067233	putative amino acid permease/transporter
AAT16	435258	5072020	putative amino acid permease
AAT18	435258	10966520	pseudo
AAT19	435258	5066584	putative amino acid transporter
AAT1_1	296543	7445977	acetyl-coa acetyltransferase
AAT1_2	296543	7447056	aspartate aminotransferase, AspAT/AST
AAT2	237561|296543|322104|559292	3647241|3647268|7451457|4840680|850714	similar to S. cerevisiae AAT2 (YLR027C) aspartate aminotransferase, cytosolic|aspartate aminotransferase|Aat2p
AAT20.1	435258	5067042	putative amino acid transporter
AAT20.2	435258	5067043	putative amino acid transporter
AAT21	237561|435258	3644150|3644182|5067698	potential aspartate aminotransferase|putative amino acid permease
AAT22	237561|322104|435258	3635442|3635651|4851336|5068961	similar to S. cerevisiae AAT2 (YLR027C) aspartate aminotransferase|Aspartate aminotransferase/Glutamic oxaloacetic transaminase AAT2/GOT1|putative amino acid permease
AAT23.1	435258	10966571	putative amino acid permease
AAT23.2	435258	10966014	putative amino acid permease
AAT24	435258	5070096	putative amino acid transporter
AAT25.1	435258	5071433	putative amino acid transporter aATP11
AAT25.2	435258	5071369	putative amino acid transporter aATP11
AAT26	435258	5072306	amino acid permease-like protein
AAT27	435258	5073420	putative amino acid permease
AAT27.2	435258	5073433	putative amino acid permease
AAT28	435258	5073665	amino acid permease-like protein
AAT29	435258	5073491	amino acid permease aap11ld-like protein
AAT3	322104	4840843	Aspartate aminotransferase (Transaminase A) (AspAT)
AAT8.1	435258	10966420	amino acid permease
AAT8.2	435258	10966788	amino acid permease
AAT8.3	435258	10966164	amino acid permease
AAT8.4	435258	5071534	amino acid permease
AATF	9483|9785|9986|61853	100404639|100656884|100356226|100580798	apoptosis antagonizing transcription factor
AATK	8128|9483	100696545|100385580	apoptosis-associated tyrosine kinase
AAT_1	556484	7195539	aspartate transaminase
AAT_2	556484	7199093	aspartate aminotransferase
AAV1gp1	85106	1450375	nonstructural protein
AAV1gp2	85106	1450374	capsid protein
AAV3gp1	46350	1403996	nonstructural protein
AAV3gp2	46350	1403995	capsid protein
AAV4gp1	57579	1446390	rep
AAV4gp2	57579	1446389	capsid
AAY4	578458	9585016	mating-type protein A-alpha Y4
AAZ4	578458	9592401	A-alpha Z4, HD1 mating type protein
ABAT	9483|9785|9925|61853	100409777|100666671|100861058|100580850	4-aminobutyrate aminotransferase
ABC	295358	3105454|3105710	ATP-dependent transport protein|ABC transporter ATP binding protein
ABC-1	273119	875823	ABC transporter
ABC-2	273119	875986	ABC transporter
ABC-3	273119	876130	ferrichrome ABC transporter
ABC-MSD	171101	934353|934898	ABC transporter permease
ABC-MSP	171101|543734|568703|568704	932824|932828|932842|932866|932933|932934|932990|933290|933342|933433|933445|933483|933624|933718|933727|933757|933823|933873|934289|934291|934533|934832|6404878|8421259|8421823|8432210|8432773	ABC transporter permease|iron-compound ABC transporter, permease|amino acid ABC transporter permease|sugar ABC transporter permease|macrolide ABC transporter permease|sugar ABC transporter, permease|iron ABC transporter permease
ABC-N/P	171101	934027|934046|934428|934430|934504|934506	ABC transporter ATP-binding protein/permease|ABC transporter ATP-binding protein
ABC-NBD	171101|543734|568703|568704	932876|933012|933133|933350|933416|933591|933605|933614|933652|933758|933848|933956|933967|933981|934094|934100|934166|934174|934213|934229|934283|934309|934359|934455|934500|934510|934771|934822|934867|934873|934901|6404394|8420451|8420590|8421643|8431403|8431539	amino acid ABC transporter ATP-binding protein|sodium ABC transporter ATP-binding protein|ABC transporter ATP-binding protein|iron-compound ABC transporter, ATP-binding protein|sugar ABC transporter, ATP-binding protein|cobalt ABC transporter ATP-binding protein|ABC transporter ATPase
ABC-NDB	171101|568704	934415|934534|8432269	ABC transporter ATP-binding protein|amino acid ABC transporter ATP-binding protein|ABC transporter ATPase
ABC-NP	171101|543734	934054|934071|934427|934878|6406695	ABC transporter ATP-binding protein/permease|drug efflux ABC transporter, ATP-binding/permease|ABC transporter ATP-binding protein|multidrug ABC transporter
ABC-SBP	171101|568703|568704	932838|932861|933015|933166|933383|933737|933745|933832|934877|934902|8420776|8420777|8421815|8432766|8432855	ABC transporter substrate-binding protein|amino acid ABC transporter substrate-binding protein|glutamine ABC transporter substrate-binding protein|iron-compound ABC transporter, iron compound-binding protein|ABC transporter substrate-binding protein - sugar transport|sugar ABC transporter, sugar-binding protein|lipoprotein
ABC0008	66692	3203905	oxidoreductase
ABC0009	66692	3203906	bacteriocin transport permease
ABC0015	66692	3203908	regulator of polyketide synthase expression
ABC0018	66692	3203909	NahC family Na(+)/H(+) antiporter
ABC0020	66692	3203911	Xaa-Pro dipeptidase
ABC0021	66692	3203912	cystathionine gamma-synthase
ABC0022	66692	3203913	N-acyl-L-amino acid amidohydrolase
ABC0023	66692	3203914	homoserine dehydrogenase
ABC0024	66692	3203915	NADP-dependent glyceraldehyde-3-phosphate dehydrogenase
ABC0026	66692	3203917	glutamine ABC transporter substrate-binding protein
ABC0027	66692	3203918	glutamine ABC transporter permease
ABC0028	66692	3203919	glutamine ABC transporter ATP-binding protein
ABC0029	66692	3203920	oligopeptide ABC transporter ATP-binding protein
ABC0030	66692	3203921	oligopeptide ABC transporter ATP-binding protein
ABC0031	66692	3203922	oligopeptide ABC transporter permease
ABC0032	66692	3203923	oligopeptide ABC transporter permease
ABC0033	66692	3203924	oligopeptide ABC transporter substrate-binding protein
ABC0034	66692	3203925	cytosine/adenosine deaminase
ABC0035	66692	3203926	ATP-dependent Clp protease proteolytic subunit
ABC0036	66692	3203927	DNA-directed RNA polymerase ECF-type sigma factor
ABC0042	66692	3203930	1,3-propanediol dehydrogenase
ABC0044	66692	3203932	two-component sensor histidine kinase
ABC0045	66692	3203933	transcriptional regulator
ABC0049	66692	3203935	lysine decarboxylase
ABC0054	66692	3203938	DNA replication intiation control protein YabA
ABC0057	66692	3203941	corrin/porphyrin methyltransferase
ABC0062	66692	3203944	transcriptional regulator
ABC0064	66692	3203945	ABC transporter ATP-binding protein
ABC0067	66692	3203948	TatD family deoxyribonuclease
ABC0076	66692	3203951	translation initiation inhibitor
ABC0090	66692	3203957	heat shock protein
ABC0092	66692	3203959	2-ketogluconate reductase
ABC0093	66692	3203960	ribosomal-protein-alanine acetyltransferase
ABC0094	66692	3203961	thioredoxin reductase
ABC0100	66692	3203966	magnesium citrate secondary transporter
ABC0103	66692	3203968	serine/threonine protein kinase
ABC0104	66692	3203969	cell-cycle protein
ABC0107	66692	3203970	transcriptional regulator
ABC0116	66692	3203971	tRNA-dihydrouridine synthase
ABC0123	66692	3203972	DNA integrity scanning protein DisA
ABC0131	66692	3203975	tRNA/rRNA methyltransferase
ABC0141	66692	3203977	16S rRNA G1207 methylase
ABC0144	66692	3203978	50S ribosomal protein L7
ABC0179	66692	3203979	cobalt ABC transporter ATP-binding protein
ABC0180	66692	3203980	cobalt ABC transporter ATP-binding protein
ABC0181	66692	3203981	cobalt ABC transporter permease
ABC0186	66692	3203983	transcriptional regulator
ABC0195	66692	3203989	ATP-binding Mrp protein
ABC0202	66692	3202218	polysaccharide deacetylase
ABC0206	66692	3202222	MarR family transcriptional regulator
ABC0207	66692	3202223	aminoglycoside phosphotransferase
ABC0210	66692	3202226	MarR family transcriptional regulator
ABC0211	66692	3202227	acetyltransferase
ABC0213	66692	3202229	PadR family transcriptional regulator
ABC0215	66692	3202231	transcriptional regulator
ABC0220	66692	3202236	D-3-phosphoglycerate dehydrogenase
ABC0221	66692	3202237	alcohol dehydrogenase
ABC0222	66692	3202238	dihydrodipicolinate synthase
ABC0223	66692	3202239	sigma-L-dependent transcriptional regulator
ABC0224	66692	3202240	copper-transporting ATPase
ABC0231	66692	3202246	dipeptide/oligopeptide/nickel ABC transporter ATP-binding protein
ABC0232	66692	3202247	dipeptide/oligopeptide/nickel ABC transporter permease
ABC0233	66692	3202248	dipeptide/oligopeptide/nickel ABC transporter permease
ABC0234	66692	3202249	dipeptide/oligopeptide/nickel ABC transporter substrate-binding protein
ABC0235	66692	3202250	Zn-dependent alcohol dehydrogenase
ABC0236	66692	3202251	esterase
ABC0237	66692	3202252	oligopeptide ABC transporter substrate-binding protein
ABC0240	66692	3202254	anti-sigma factor
ABC0244	66692	3202257	transposase
ABC0246	66692	3202258	AraC family transcriptional regulator
ABC0247	66692	3202259	proline oxidase
ABC0248	66692	3202260	penicillin-binding protein
ABC0250	66692	3202262	transcriptional regulator
ABC0251	66692	3202263	macrolide glycosyltransferase
ABC0252	66692	3202264	peptide ABC transporter ATP-binding protein
ABC0253	66692	3202265	peptide ABC transporter permease
ABC0254	66692	3202266	two-component response regulator
ABC0255	66692	3202267	two-component sensor histidine kinase
ABC0256	66692	3202268	TetR family transcriptional regulator
ABC0257	66692	3202269	major facilitator superfamily macrolide-efflux protein
ABC0258	66692	3202270	peptide ABC transporter permease
ABC0259	66692	3202271	peptide ABC transporter ATP-binding protein
ABC0260	66692	3202272	GntR family transcriptional regulator
ABC0261	66692	3202273	multidrug ABC transporter ATP-binding protein
ABC0262	66692	3202274	multidrug ABC transporter permease
ABC0263	66692	3202275	glutamyl-tRNA synthetase
ABC0265	66692	3202276	methicillin resistance protein MecR1
ABC0266	66692	3202277	methicillin resistance regulatory protein MecI
ABC0267	66692	3202278	aminoglycoside nucleotidyltransferase
ABC0268	66692	3202279	cadmium efflux system accessory protein
ABC0269	66692	3202280	cadmium-transporting ATPase
ABC0273	66692	3202283	S-adenosylmethionine (SAM)-dependent methyltransferase
ABC0274	66692	3202284	tryptophanyl-tRNA synthetase
ABC0275	66692	3202285	S-adenosylmethionine (SAM)-dependent methyltransferase
ABC0276	66692	3202286	DMT family permease
ABC0277	66692	3202287	pseudo
ABC0279	66692	3202288	acetyltransferase
ABC0282	66692	3202291	ADP-ribose pyrophosphatase
ABC0283	66692	3202292	ribosomal-protein-alanine acetyltransferase
ABC0284	66692	3202293	choline/glycine betaine transporter
ABC0285	66692	3202294	Trk family potassium transport protein NAD-binding component
ABC0286	66692	3202295	aromatic hydrocarbon catabolism protein
ABC0287	66692	3202296	nucleoside transporter
ABC0288	66692	3202297	topology modulation protein
ABC0289	66692	3202298	inner spore coat protein D
ABC0290	66692	3202299	ferritin
ABC0294	66692	3202303	sucrose operon repressor fragment
ABC0298	66692	3204155	alpha-glucosidase
ABC0299	66692	3204156	C4-dicarboxylate transport system permease large protein
ABC0300	66692	3204157	C4-dicarboxylate transport system permease small protein
ABC0301	66692	3204158	C4-dicarboxylate transport system substrate-binding protein
ABC0302	66692	3204159	transcriptional repressor of the hexuronate utilization operon
ABC0303	66692	3204160	MarR family transcriptional regulator
ABC0304	66692	3204161	multidrug ABC transporter ATP-binding protein
ABC0305	66692	3204162	RpiR family transcriptional regulator
ABC0310	66692	3204166	sigma-L-dependent transcriptional regulator
ABC0312	66692	3204168	PTS system, sucrose-specific enzyme II, BC component
ABC0314	66692	3204170	transcriptional regulator
ABC0315	66692	3204171	beta-glucosidase
ABC0316	66692	3204172	transcriptional regulator
ABC0317	66692	3204173	sugar ABC transporter permease
ABC0318	66692	3204174	sugar ABC transporter permease
ABC0319	66692	3204175	sugar ABC transporter substrate-binding protein
ABC0320	66692	3204176	mannan endo-1,4-beta-mannosidase
ABC0323	66692	3204179	5'(3')-deoxyribonucleotidase
ABC0324	66692	3204180	ferredoxin
ABC0326	66692	3204182	transcriptional regulator
ABC0327	66692	3204183	1,3-propanediol dehydrogenase
ABC0328	66692	3204184	H+:gluconate symporter
ABC0329	66692	3204185	glutaminase
ABC0330	66692	3204186	alcohol dehydrogenase
ABC0331	66692	3204187	succinate-semialdehyde dehydrogenase
ABC0332	66692	3204188	germination protein
ABC0337	66692	3204190	glycerol-3-phosphate ABC transporter substrate-binding protein
ABC0338	66692	3204191	sugar phosphate isomerase/epimerase
ABC0339	66692	3204192	glycerol-3-phosphate ABC transporter permease
ABC0340	66692	3204193	glycerol-3-phosphate ABC transporter permease
ABC0341	66692	3204194	glycerol-3-phosphate ABC transporter ATP-binding protein
ABC0343	66692	3204196	medium-chain-fatty-acid--CoA ligase
ABC0344	66692	3204197	acyl-CoA synthetase
ABC0345	66692	3204198	acetyl-CoA acetyltransferase
ABC0346	66692	3204199	3-oxoacyl-ACP reductase
ABC0347	66692	3204200	AraC family transcriptional regulator
ABC0348	66692	3204201	major facilitator (MFS) superfamily protein
ABC0349	66692	3204202	transcriptional regulator
ABC0352	66692	3204204	glycerol-3-phosphate ABC transporter ATP-binding protein
ABC0353	66692	3204205	glycerol-3-phosphate ABC transporter permease
ABC0354	66692	3204206	glycerol-3-phosphate ABC transporter permease
ABC0355	66692	3204207	glycerol-3-phosphate ABC transporter substrate-binding protein
ABC0356	66692	3204208	glycerophosphoryl diester phosphodiesterase
ABC0357	66692	3204209	major facilitator (MFS) superfamily protein
ABC0359	66692	3204211	HAD superfamily sugar phosphatase
ABC0360	66692	3204212	transcriptional antiterminator of glycerol uptake operon, mRNA-binding
ABC0361	66692	3204213	polysaccharide ABC transporter permease
ABC0362	66692	3204214	polysaccharide ABC transporter permease
ABC0363	66692	3204215	glycerophosphoryl diester phosphodiesterase
ABC0365	66692	3204217	oxidoreductase
ABC0368	66692	3204220	3-oxoacyl-ACP reductase
ABC0369	66692	3204221	AraC family transcriptional regulator
ABC0371	66692	3204223	formiminoglutamase
ABC0372	66692	3204224	amino acid transporter
ABC0373	66692	3204225	AraC family transcriptional regulator
ABC0374	66692	3204226	L-rhamnose isomerase
ABC0375	66692	3204227	short chain dehydrogenase
ABC0378	66692	3204229	AraC family transcriptional regulator
ABC0379	66692	3204230	oxidoreductase
ABC0381	66692	3204232	sugar phosphate isomerase/epimerase
ABC0382	66692	3204233	oxidoreductase
ABC0383	66692	3204234	two-component sensor histidine kinase
ABC0384	66692	3204235	two-component response regulator
ABC0385	66692	3204236	lactose ABC transporter substrate-binding protein
ABC0386	66692	3204237	lactose ABC transporter permease
ABC0387	66692	3204238	lactose ABC transporter permease
ABC0389	66692	3204240	two-component sensor histidine kinase
ABC0390	66692	3204241	two-component response regulator
ABC0391	66692	3204242	LysR family transcriptional regulator
ABC0394	66692	3204245	lactose ABC transporter substrate-binding protein
ABC0395	66692	3201179	lactose ABC transporter permease
ABC0396	66692	3201180	lactose ABC transporter permease
ABC0398	66692	3201181	sugar ABC transporter substrate-binding protein
ABC0399	66692	3201182	sugar ABC transporter permease
ABC0400	66692	3201183	sugar ABC transporter permease
ABC0402	66692	3201185	transcriptional regulator
ABC0403	66692	3201186	AraC family transcriptional regulator
ABC0409	66692	3201187	ribose ABC transporter substrate-binding protein
ABC0410	66692	3201188	ribose ABC transporter ATP-binding protein
ABC0411	66692	3201189	ribose ABC transporter permease
ABC0412	66692	3201190	alpha-galactosidase
ABC0416	66692	3201194	response regulator
ABC0419	66692	3201197	TetR/AcrR family transcriptional regulator
ABC0420	66692	3201198	multidrug resistance protein, efflux transporter
ABC0429	66692	3201199	myo-inositol 2-dehydrogenase
ABC0430	66692	3201200	symporter YidK
ABC0432	66692	3201202	O-acetylhomoserine (thiol)-lyase
ABC0434	66692	3201204	sugar ABC transporter permease
ABC0435	66692	3201205	sugar ABC transporter permease
ABC0436	66692	3201206	sugar ABC transporter substrate-binding protein
ABC0438	66692	3201208	Zn-dependent alcohol dehydrogenase
ABC0439	66692	3201209	C4-dicarboxylate transport system substrate-binding protein
ABC0440	66692	3201210	C4-dicarboxylate transport system permease small protein
ABC0441	66692	3201211	C4-dicarboxylate transport system permease large protein
ABC0442	66692	3201212	altronate hydrolase
ABC0444	66692	3201213	BglG family transcriptional antiterminator
ABC0446	66692	3201215	PTS system, fructose specific enzyme II, A component
ABC0447	66692	3201216	PTS system, fructose specific enzyme II, B component
ABC0448	66692	3201217	PTS system, fructose specific enzyme II, C component
ABC0450	66692	3201219	GntR family transcriptional regulator
ABC0451	66692	3201220	pyridoxal biosynthesis lyase PdxS
ABC0452	66692	3201221	glutamine amidotransferase subunit PdxT
ABC0453	66692	3201222	transcriptional regulator
ABC0456	66692	3201225	magnesium citrate secondary transporter
ABC0457	66692	3201226	methyl-accepting chemotaxis protein
ABC0458	66692	3201227	Na+-driven multidrug efflux pump
ABC0461	66692	3201230	MutT/NUDIX family phosphohydrolase
ABC0463	66692	3201232	pseudo
ABC0470	66692	3201852	aldehyde dehydrogenase
ABC0471	66692	3201853	5-dehydro-4-deoxyglucarate dehydratase
ABC0472	66692	3201854	GntR family transcriptional regulator
ABC0474	66692	3201856	beta 1,4 glucosyltransferase
ABC0475	66692	3201857	GntR family transcriptional regulator
ABC0476	66692	3201858	cyanate transporter
ABC0481	66692	3201863	PTS system, cellobiose-specific enzyme II, B component
ABC0482	66692	3201864	PTS system, cellobiose-specific enzyme II, C component
ABC0484	66692	3201865	beta-glucosidase
ABC0488	66692	3201868	transcriptional regulator fragment
ABC0489	66692	3201869	cell wall-binding protein
ABC0491	66692	3201871	GntR family transcriptional regulator
ABC0493	66692	3201873	pseudo
ABC0495	66692	3201874	two-component sensor histidine kinase
ABC0498	66692	3201877	glycerate kinase fragment
ABC0501	66692	3201880	coproporphyrinogen III oxidase
ABC0503	66692	3201882	S-adenosylmethionine (SAM)-dependent methyltransferase
ABC0506	66692	3201885	major facilitator (MFS) superfamily protein
ABC0507	66692	3201886	acetyltransferase
ABC0508	66692	3201887	UDP-glucose 4-epimerase
ABC0513	66692	3201892	glycosyltransferase
ABC0514	66692	3201893	UDP-N-acetyl-D-mannosaminuronate dehydrogenase
ABC0519	66692	3201898	cell-division protein
ABC0521	66692	3201900	IclR family transcriptional regulator
ABC0523	66692	3201901	2-dehydro-3-deoxyphosphooctonate aldolase
ABC0524	66692	3201902	galactonate dehydratase
ABC0528	66692	3201906	two-component sensor histidine kinase
ABC0529	66692	3201907	two-component response regulator
ABC0532	66692	3201910	glycine/D-amino acid oxidase
ABC0533	66692	3201911	phosphotransbutyrylase
ABC0534	66692	3201912	multimeric flavodoxin WrbA
ABC0544	66692	3201921	sodium:pantothenate symporter
ABC0546	66692	3201923	transcriptional regulator
ABC0547	66692	3201924	hydroxymethylglutaryl-CoA lyase
ABC0548	66692	3201925	major facilitator (MFS) superfamily protein
ABC0549	66692	3201926	metal-dependent amidase
ABC0550	66692	3201927	metal ion ABC transporter substrate-binding protein
ABC0551	66692	3201928	metal ion ABC transporter permease
ABC0552	66692	3201929	metal ion ABC transporter ATP-binding protein
ABC0553	66692	3201930	AraC family transcriptional regulator
ABC0555	66692	3201931	alpha-glucuronidase
ABC0556	66692	3201932	sugar ABC transporter permease
ABC0557	66692	3201933	sugar ABC transporter permease
ABC0558	66692	3201934	sugar ABC transporter substrate-binding protein
ABC0564	66692	3201940	oligopeptide ABC transporter substrate-binding protein
ABC0565	66692	3204585	oligopeptide ABC transporter permease
ABC0566	66692	3204643	oligopeptide ABC transporter permease
ABC0567	66692	3204644	oligopeptide ABC transporter ATP-binding protein
ABC0568	66692	3204645	oligopeptide ABC transporter ATP-binding protein
ABC0571	66692	3204648	IclR family transcriptional regulator
ABC0574	66692	3204649	aldose 1-epimerase
ABC0577	66692	3204651	oxidoreductase
ABC0584	66692	3204658	aminopeptidase
ABC0585	66692	3204659	major facilitator (MFS) superfamily protein
ABC0586	66692	3204660	tautomerase
ABC0587	66692	3204661	chromate transporter
ABC0589	66692	3204663	AMP-binding protein
ABC0593	66692	3204667	XRE family transcriptional regulator
ABC0597	66692	3204671	FMN reductase
ABC0598	66692	3204672	nitrate/sulfonate/bicarbonate ABC transporter substrate-binding protein
ABC0600	66692	3204673	nitrate/sulfonate/bicarbonate ABC transporter permease
ABC0601	66692	3204674	nitrate/sulfonate/bicarbonate ABC transporter ATP-binding protein
ABC0604	66692	3204677	GntR family transcriptional regulator
ABC0605	66692	3204678	oxidoreductase
ABC0606	66692	3204679	pseudo
ABC0608	66692	3204680	C4-dicarboxylate transport system substrate-binding protein
ABC0609	66692	3204681	C4-dicarboxylate transport system permease small protein
ABC0610	66692	3204682	C4-dicarboxylate transport system permease large protein
ABC0611	66692	3204683	phosphoadenosine phosphosulfate reductase
ABC0614	66692	3204684	adenylylsulfate kinase
ABC0615	66692	3204685	uroporphyrin-III C-methyltransferase
ABC0617	66692	3204687	siroheme synthase
ABC0621	66692	3204689	multidrug ABC transporter ATP-binding protein
ABC0622	66692	3204690	GntR family transcriptional regulator
ABC0627	66692	3204695	LysR family transcriptional regulator
ABC0628	66692	3204696	isopropylmalate dehydrogenase
ABC0629	66692	3204697	tricarballylate dehydrogenase
ABC0630	66692	3204698	Zn-dependent alcohol dehydrogenase
ABC0632	66692	3204699	D-mannonate oxidoreductase
ABC0633	66692	3204700	aromatic acid decarboxylase
ABC0634	66692	3204701	TetR family transcriptional regulator
ABC0635	66692	3204702	chloramphenicol resistance protein
ABC0638	66692	3204704	NAD-dependent deacetylase
ABC0639	66692	3204705	IS605/IS200 family transposase
ABC0640	66692	3204706	PTS system, cellobiose-specific enzyme II, B component
ABC0641	66692	3204707	PTS system, cellobiose-specific enzyme II, A component
ABC0642	66692	3204708	PTS system, cellobiose-specific enzyme II, C component
ABC0643	66692	3204709	6-phospho-beta-glucosidase
ABC0645	66692	3204711	GntR family transcriptional regulator
ABC0646	66692	3204712	chitinase
ABC0649	66692	3204715	major facilitator (MFS) superfamily protein
ABC0650	66692	3204716	ribosomal RNA large subunit methyltransferase N
ABC0651	66692	3204717	kynureninase
ABC0653	66692	3204719	tryptophan 2,3-dioxygenase
ABC0658	66692	3204721	transcriptional regulator of sugar metabolism
ABC0661	66692	3204724	H+:gluconate symporter
ABC0662	66692	3204725	sugar ABC transporter permease
ABC0663	66692	3204726	sugar ABC transporter permease
ABC0664	66692	3204727	sugar ABC transporter substrate-binding protein
ABC0666	66692	3204728	two-component response regulator
ABC0667	66692	3204729	two-component sensor histidine kinase
ABC0668	66692	3204730	acetylornithine deacetylase
ABC0670	66692	3204731	O-acetyl transferase
ABC0675	66692	3204247	phosphotriesterase
ABC0678	66692	3204250	mutase
ABC0680	66692	3204252	molecular chaperone HscC
ABC0681	66692	3204253	acetoin (diacetyl) reductase
ABC0683	66692	3204255	molybdenum ABC transporter ATP-binding protein
ABC0684	66692	3204256	AraC family transcriptional regulator
ABC0685	66692	3204257	sugar ABC transporter substrate-binding protein
ABC0686	66692	3204258	sugar ABC transporter permease
ABC0687	66692	3204259	sugar ABC transporter permease
ABC0691	66692	3204263	DNA segregation ATPase
ABC0703	66692	3204275	endo-beta-1,3-glucanase
ABC0707	66692	3204279	peptide ABC transporter ATP-binding protein
ABC0708	66692	3204280	peptide ABC transporter permease
ABC0710	66692	3204282	ribosomal-protein-alanine acetyltransferase
ABC0711	66692	3204283	RpiR family transcriptional regulator
ABC0712	66692	3204284	N-acetylmannosamine-6-phosphate 2-epimerase
ABC0713	66692	3204285	PTS system, glucose-specific enzyme II, ABC component
ABC0722	66692	3204286	nitrate/nitrite transporter
ABC0724	66692	3204288	sugar ABC transporter substrate-binding protein
ABC0725	66692	3204289	two-component sensor histidine kinase
ABC0726	66692	3204290	two-component response regulator
ABC0727	66692	3204291	polysaccharide ABC transporter permease
ABC0728	66692	3204292	polysaccharide ABC transporter permease
ABC0731	66692	3204295	alkaline phosphatase
ABC0733	66692	3204296	AraC family transcriptional regulator
ABC0737	66692	3204297	magnesium transporter
ABC0738	66692	3204298	MarR family transcriptional regulator
ABC0740	66692	3204300	acetyltransferase
ABC0741	66692	3204301	transcriptional regulator
ABC0742	66692	3204302	acetyltransferase
ABC0743	66692	3204303	methionine aminopeptidase
ABC0744	66692	3204304	flavoprotein oxygenase
ABC0745	66692	3204305	glycerate kinase
ABC0746	66692	3204306	carbohydrate diacid regulator
ABC0749	66692	3204309	peptidyl-prolyl cis-trans isomerase
ABC0750	66692	3204310	oxidoreductase
ABC0751	66692	3204311	histidinol-phosphatase
ABC0752	66692	3204312	minor extracellular serine protease
ABC0755	66692	3204314	DNA-3-methyladenine glycosylase I
ABC0756	66692	3204315	transcriptional activator of extracellular enzyme genes
ABC0758	66692	3204317	toxic anion resistance protein
ABC0760	66692	3204319	GTPase
ABC0762	66692	3204320	transcriptional activator
ABC0763	66692	3204321	L-alanoyl-D-glutamate peptidase
ABC0764	66692	3204322	amino acid transporter
ABC0765	66692	3204323	thiosulfate sulfurtransferase
ABC0766	66692	3204324	regulator of polyketide synthase expression
ABC0768	66692	3204325	3-carboxymuconate cyclase
ABC0769	66692	3204326	transporter
ABC0774	66692	3204327	two-component response regulator
ABC0775	66692	3204328	two-component sensor histidine kinase
ABC0781	66692	3204329	muramoyltetrapeptide carboxypeptidase
ABC0782	66692	3204330	cell wall-associated hydrolase
ABC0783	66692	3204331	oligopeptide ABC transporter ATP-binding protein
ABC0786	66692	3204333	osmosensitive K+ channel histidine kinase
ABC0795	66692	3204335	sugar phosphate isomerase/epimerase
ABC0796	66692	3204336	NADH-dependent dyhydrogenase
ABC0797	66692	3203176	sugar phosphate isomerase/epimerase
ABC0801	66692	3203180	D-alanyl-D-alanine carboxypeptidase
ABC0802	66692	3203181	sulfatase
ABC0809	66692	3203186	growth inhibitor
ABC0818	66692	3203187	transcriptional accessory protein
ABC0821	66692	3203190	restriction endonuclease R XbaI
ABC0822	66692	3203191	adenine-specific DNA methylase
ABC0823	66692	3203192	IS256 family transposase
ABC0826	66692	3203195	MutT/NUDIX family phosphohydrolase
ABC0829	66692	3203198	oxidoreductase
ABC0831	66692	3203199	CarD family transcriptional regulator
ABC0834	66692	3203201	lactoylglutathione lyase
ABC0835	66692	3203202	ArsR family transcriptional regulator
ABC0836	66692	3203203	arsenic efflux pump
ABC0838	66692	3203204	oxalate decarboxylase
ABC0840	66692	3203206	GntR family transcriptional regulator
ABC0841	66692	3203207	tartrate dehydrogenase
ABC0843	66692	3203209	ArsR family transcriptional regulator
ABC0844	66692	3203210	multidrug-efflux transporter
ABC0845	66692	3203211	oxidoreductase
ABC0846	66692	3203212	excinuclease ABC subunit A
ABC0848	66692	3203214	ArsR family transcriptional regulator
ABC0852	66692	3203216	acetyltransferase
ABC0856	66692	3203220	epimerase
ABC0857	66692	3203221	BglG family transcriptional antiterminator
ABC0859	66692	3203223	PTS system, fructose-specific enzyme II, BC component
ABC0866	66692	3203228	cystathionine gamma-lyase
ABC0868	66692	3203229	ATP/GTP hydrolase
ABC0869	66692	3203230	glycoprotein endopeptidase
ABC0870	66692	3203231	ribosomal-protein-alanine acetyltransferase
ABC0872	66692	3203232	ABC transporter ATP-binding protein
ABC0873	66692	3203233	redox-sensing transcriptional repressor Rex
ABC0877	66692	3203236	metal ion ABC transporter permease
ABC0878	66692	3203237	metal ion ABC transporter substrate-binding protein
ABC0879	66692	3203238	glycerol dehydrogenase
ABC0880	66692	3203239	CAAX amino terminal protease family protein
ABC0884	66692	3203241	PTS system, mannitol/fructose-specific enzyme II, A component
ABC0885	66692	3203242	PTS system, mannitol/fructose-specific enzyme II, B component
ABC0888	66692	3203245	transporter
ABC0890	66692	3203247	4-hydroxyphenylacetate-3-hydroxylase
ABC0899	66692	3203248	formate/nitrite transporter
ABC0900	66692	3203249	formate dehydrogenase alpha subunit
ABC0908	66692	3203255	HAD superfamily hydrolase
ABC0910	66692	3203257	amino acid ABC transporter substrate-binding protein
ABC0911	66692	3203258	amino acid ABC transporter permease
ABC0912	66692	3203259	amino acid ABC transporter permease
ABC0913	66692	3203260	amino acid ABC transporter ATP-binding protein
ABC0915	66692	3203262	sensory histidine kinase DcuS
ABC0916	66692	3203263	two-component response regulator
ABC0918	66692	3203264	malic enzyme
ABC0926	66692	3204341	phage-related holin
ABC0928	66692	3204342	nitroreductase
ABC0933	66692	3204346	methanol dehydrogenase regulatory protein MoxR
ABC0935	66692	3204348	cysteine protease
ABC0938	66692	3204350	Na+:H+ antiporter
ABC0940	66692	3204352	LysR family transcriptional regulator
ABC0942	66692	3204354	transcriptional regulator
ABC0943	66692	3204355	peptide ABC transporter ATP-binding protein
ABC0944	66692	3204356	peptide ABC transporter permease
ABC0945	66692	3204357	BglG family transcriptional antiterminator
ABC0948	66692	3204360	transketolase
ABC0949	66692	3204361	multidrug-efflux transporter
ABC0950	66692	3204362	MarR family transcriptional regulator
ABC0952	66692	3204364	dihydroxyacetone kinase
ABC0953	66692	3204365	dihydroxyacetone kinase
ABC0956	66692	3204368	major facilitator (MFS) superfamily protein
ABC0957	66692	3204369	aminoglycoside phosphotransferase
ABC0961	66692	3204372	lipoprotein
ABC0962	66692	3204373	phosphoesterase
ABC0963	66692	3204374	proline oxidase
ABC0964	66692	3204375	transcriptional regulator
ABC0965	66692	3204376	1-pyrroline-5-carboxylate dehydrogenase
ABC0966	66692	3204377	nucleotidase
ABC0967	66692	3204378	DNA-binding protein
ABC0968	66692	3204379	lipoprotein
ABC0969	66692	3204380	isochorismatase
ABC0971	66692	3204381	para-aminobenzoyl-glutamate transporter
ABC0974	66692	3204383	L-lactate permease
ABC0975	66692	3204384	Fe-S oxidoreductase
ABC0976	66692	3204385	iron-sulfur protein
ABC0978	66692	3204387	GntR family transcriptional regulator
ABC0981	66692	3204388	transcriptional regulator
ABC0982	66692	3204389	glycine betaine ABC transporter substrate-binding protein
ABC0985	66692	3204392	sortase
ABC0987	66692	3204394	lipase
ABC0990	66692	3204397	chromate transporter
ABC0991	66692	3204398	chromate transporter
ABC0992	66692	3204399	DeoR family transcriptional regulator
ABC0996	66692	3204400	ribosomal-protein-serine acetyltransferase
ABC1	237561|264462|322104	3639964|3640239|2733179|4851027	similar to S. cerevisiae mitochondrial chaperonin ABC1 (YGL119W) involved in electron transport|ABC transporter|mitochondrial chaperone
ABC1001	66692	3204403	major facilitator (MFS) superfamily protein
ABC1003	66692	3204405	multidrug ABC transporter ATP-binding protein
ABC1004	66692	3204406	multidrug ABC transporter ATP-binding protein
ABC1006	66692	3204408	PadR family transcriptional regulator
ABC1010	66692	3204412	monovalent cation:H+ antiporter
ABC1016	66692	3204416	suppressor of ChpA inhibitory function
ABC1017	66692	3204417	prophage maintenance system killer protein
ABC1022	66692	3204422	ribosomal-protein-serine acetyltransferase
ABC1036	66692	3204424	carboxypeptidase G2
ABC1037	66692	3204425	transcriptional regulator
ABC1038	66692	3204426	2-deoxy-D-gluconate 3-dehydrogenase
ABC1040	66692	3204427	H+:gluconate symporter
ABC1041	66692	3201775	2-deoxy-D-gluconate 3-dehydrogenase
ABC1042	66692	3201777	ferrichrome ABC transporter substrate-binding protein
ABC1043	66692	3201778	acetyltransferase
ABC1044	66692	3201779	two-component sensor histidine kinase
ABC1045	66692	3201780	two-component response regulator
ABC1046	66692	3201781	multidrug ABC transporter ATP-binding protein
ABC1047	66692	3201782	multidrug ABC transporter permease
ABC1048	66692	3201783	multidrug ABC transporter permease
ABC1070	66692	3201805	transcriptional regulator
ABC1074	66692	3201806	chloramphenicol/florfenicol resistance protein
ABC1075	66692	3201807	adenine deaminase
ABC1078	66692	3201809	pseudo
ABC1089	66692	3201813	sugar ABC transporter substrate-binding protein
ABC1090	66692	3201814	sugar ABC transporter ATP-binding protein
ABC1091	66692	3201815	sugar ABC transporter permease
ABC1092	66692	3201816	sugar ABC transporter permease
ABC1099	66692	3201820	lipid kinase
ABC1100	66692	3201821	flavodoxin
ABC1101	66692	3201822	S-adenosylmethionine (SAM)-dependent methyltransferase
ABC1102	66692	3201823	lipoprotein
ABC1103	66692	3201824	BglG family transcriptional antiterminator
ABC1104	66692	3201825	PTS sysytem, mannitol-specific enzyme II, B component
ABC1106	66692	3201827	transketolase
ABC1107	66692	3201828	short-chain alcohol dehydrogenase
ABC1111	66692	3201831	IclR family transcriptional regulator
ABC1113	66692	3201833	dihydrodipicolinate synthase
ABC1114	66692	3201834	aldehyde dehydrogenase
ABC1115	66692	3201835	Mn2+/Zn2+ ABC transporter permease
ABC1116	66692	3201836	Mn2+/Zn2+ ABC transporter ATP-binding protein
ABC1117	66692	3201837	Mn2+/Zn2+ ABC transporter substrate-binding protein
ABC1120	66692	3201840	antibiotic resistance protein
ABC1121	66692	3201841	peptidase E
ABC1122	66692	3201842	2-keto-4-pentenoate hydratase
ABC1124	66692	3201844	C4-dicarboxylate transport system substrate-binding protein
ABC1125	66692	3201845	C4-dicarboxylate transport system permease small protein
ABC1126	66692	3201846	C4-dicarboxylate transport system permease large protein
ABC1127	66692	3200913	altronate hydrolase
ABC1128	66692	3201005	altronate hydrolase
ABC1130	66692	3201007	transcriptional regulator
ABC1132	66692	3201008	alpha-xylosidase YicI
ABC1133	66692	3201009	two-component sensor histidine kinase
ABC1134	66692	3201010	two-component response regulator
[truncated: 331,097 more rows]
