# Supplementary material for: A semi-automated genome annotation comparison and integration scheme
Source: BMC Bioinformatics. 2013 Jun 1;14:172. doi: 10.1186/1471-2105-14-172 (PMC3680241; doi:10.1186/1471-2105-14-172)
Supplement: Additional file 1 — The code and datasets: file contains the python code and related datasets used in our research. We used two datasets in our research. (1). ‘pfam_mapped_dic.csv’ file contains the Pfam IDs obtained from Pfam database; (2) ‘gene_info_dic.csv’ file contains the gene symbol data obtained from Entrez gene database; (3) ‘database data’ folder contains the automated annotation results and the OMA data to run the program. [file 1471-2105-14-172-S1.zip › Additional file 1 code and datasets/datasets/pfam_mapped_dic.csv]

Pfam keyword	Pfam term
GP11	GP11 baseplate wedge protein
DUF1067	Protein of unknown function (DUF1067)
DUF1065	Protein of unknown function (DUF1065)
DUF1064	Protein of unknown function (DUF1064)
DUF1062	Protein of unknown function (DUF1062)
DUF1069	Protein of unknown function (DUF1069)
DUF1068	Protein of unknown function (DUF1068)
SPX	SPX domain
Blt1	Cell-cycle control medial ring component
KLRAQ	Predicted coiled-coil domain-containing protein
SPW	SPW repeat
SPK	Domain of unknown function (DUF545)
MSSP	Male specific sperm protein
AbrB	AbrB-like transcriptional regulator
SP2	Structural protein 2
XPG	XPG N-terminal domain
OPA3	Optic atrophy 3 protein (OPA3)
PQQ	PQQ enzyme repeat
PRP3	pre-mRNA processing factor 3 (PRP3)
BEN	BEN domain
Prp31	Prp31 C terminal domain
BED	BED zinc finger
BEX	Brain expressed X-linked like family
Rtf2	Replication termination factor 2
Mak10	Mak10 subunit, NatC N(alpha)-terminal acetyltransferase
Mak16	Mak16 protein C-terminal region
GRP	Glycine rich protein family
MurB	UDP-N-acetylenolpyruvoylglucosamine reductase, C-terminal domain
GRF	GRF zinc finger
NOD	NOTCH protein
NOPS	NOPS (NUC059) domain
MiAMP1	MiAMP1
YukD	WXG100 protein secretion system (Wss), protein YukD
YukC	WXG100 protein secretion system (Wss), protein YukC
HLH	Helix-loop-helix DNA-binding domain
Npa1	Ribosome 60S biogenesis N-terminal
DUF3920	Protein of unknown function (DUF3920)
DUF77	Domain of unknown function DUF77
DUF70	Protein of unknown function DUF70
DUF72	Protein of unknown function DUF72
DUF2808	Protein of unknown function (DUF2808)
DUF2809	Protein of unknown function (DUF2809)
DUF2800	Protein of unknown function (DUF2800)
DUF3696	Protein of unknown function (DUF3696)
DUF2802	Protein of unknown function (DUF2802)
DUF2803	Protein of unknown function (DUF2803)
DUF2804	Protein of unknown function (DUF2804)
DUF2805	Protein of unknown function (DUF2805)
DUF2806	Protein of unknown function (DUF2806)
DUF2807	Protein of unknown function (DUF2807)
CopD	Copper resistance protein D
Mer2	Mer2
DUF3695	Protein of unknown function (DUF3695)
CopK	Copper resistance protein K
MerR	MerR family regulatory protein
MerT	MerT mercuric transport protein
DHDPS	Dihydrodipicolinate synthetase family
FAM110	Centrosome-associated C terminus|Centrosome-associated N terminus
SPA	Stabilisation of polarity axis
IBP39	Initiator binding protein 39 kDa
MerC	MerC mercury resistance protein
MerE	MerE protein
RLL	Putative carnitine deficiency-associated protein
RLI	Possible Fer4-like domain in RNase L inhibitor, RLI
Sfi1	Sfi1 spindle body protein|Spindle body associated protein C-terminus
LMP	LMP repeated region
FERM	FERM C-terminal PH-like domain|FERM N-terminal domain
YscK	YOP proteins translocation protein K (YscK)
ecTbetaR2	Transforming growth factor beta receptor 2 ectodomain
FRG1	FRG1-like family
GnRH	Gonadotropin-releasing hormone
DUF4150	Domain of unknown function (DUF4150)
DUF4151	Domain of unknown function (DUF4151)
DUF4152	Protein of unknown function (DUF4152)
DUF4153	Domain of unknown function (DUF4153)
DUF4154	Domain of unknown function (DUF4154)
DUF4407	Domain of unknown function (DUF4407)
DUF4156	Domain of unknown function (DUF4156)
DUF4157	Domain of unknown function (DUF4157)
DUF4158	Domain of unknown function (DUF4158)
DUF4159	Domain of unknown function (DUF4159)
DUF4408	Domain of unknown function (DUF4408)
DUF4409	Domain of unknown function (DUF4409)
XPA	XPA protein C-terminus|XPA protein N-terminal
CNTF	Ciliary neurotrophic factor
DUF1658	Protein of unknown function (DUF1658)
DUF1659	Protein of unknown function (DUF1659)
DUF1654	Protein of unknown function (DUF1654)
DUF1655	Protein of unknown function (DUF1655)
DUF1656	Protein of unknown function (DUF1656)
DUF1657	Protein of unknown function (DUF1657)
DUF1651	Protein of unknown function (DUF1651)
DUF1652	Protein of unknown function (DUF1652)
DUF1653	Protein of unknown function (DUF1653)
HEAT	HEAT repeat
Xpo1	Exportin 1-like protein
CFC	Cripto_Frl-1_Cryptic (CFC)
FaeA	FaeA-like protein
ImpE	ImpE protein
ApoB100	Apolipoprotein B100 C terminal
DUF1478	Protein of unknown function (DUF1478)
DUF1479	Protein of unknown function (DUF1479)
HAMP	HAMP domain
AP2	AP2 domain
DUF1471	Protein of unknown function (DUF1471)
DUF1472	Protein of unknown function (DUF1472)
DUF1473	Protein of unknown function (DUF1473)
DUF1474	Protein of unknown function (DUF1474)
DUF1475	Protein of unknown function (DUF1475)
DUF1476	Domain of unknown function (DUF1476)
DUF1477	Protein of unknown function (DUF1477)
Mis12	Mis12 protein
Mis14	Kinetochore protein Mis14 like
NHR2	NHR2 domain like
UFD1	Ubiquitin fusion degradation protein UFD1
TolB	TolB amino-terminal domain
TolA	TolA C-terminal
Sp38	Zona-pellucida-binding protein (Sp38)
MspA	MspA
RS4NT	RS4NT (NUC023) domain
MRP	Mitochondrial RNA binding protein MRP
MRG	MRG
DUF294	Putative nucleotidyltransferase DUF294|Putative nucleotidyltransferase substrate binding domain
DUF295	Protein of unknown function (DUF295)
DUF296	Domain of unknown function (DUF296)
DUF297	TM1410 hypothetical-related protein
DUF290	Transthyretin-like family
SLD3	DNA replication regulator SLD3
YEATS	YEATS family
APP	Amyloid A4 N-terminal heparin-binding
APT	Aerolysin/Pertussis toxin (APT) domain
DUF1386	Protein of unknown function (DUF1386)
DUF1387	Protein of unknown function (DUF1387)
APH	Phosphotransferase enzyme family
DUF1385	Protein of unknown function (DUF1385)
DUF1382	Protein of unknown function (DUF1382)
DUF1383	Protein of unknown function (DUF1383)
DUF1380	Protein of unknown function (DUF1380)
DUF1381	Protein of unknown function (DUF1381)
UspB	Universal stress protein B (UspB)
DUF519	Protein of unknown function (DUF519)
DUF1388	Repeat of unknown function (DUF1388)
DUF1389	Protein of unknown function (DUF1389)
Sof1	Sof1-like domain
ChaB	ChaB
ChaC	ChaC-like protein
SET	SET domain
CgtA	Beta-1,4-N-acetylgalactosaminyltransferase (CgtA)
AKAP95	A-kinase anchoring protein 95 (AKAP95)
TilS	TilS substrate binding domain|TilS substrate C-terminal domain
ECR1	Exosome complex exonuclease RRP4 N-terminal region
Psb28	Psb28 protein
IncA	IncA protein
ProSAAS	ProSAAS precursor
DUF2659	Protein of unknown function (DUF2659)
DUF2129	Uncharacterized protein conserved in bacteria (DUF2129)
DUF2128	Uncharacterized protein conserved in bacteria (DUF2128)
DUF2127	Predicted membrane protein (DUF2127)
DUF2126	Putative amidoligase enzyme (DUF2126)
DUF2125	Uncharacterized protein conserved in bacteria (DUF2125)
DUF2124	Uncharacterized protein conserved in archaea (DUF2124)
DUF2651	Protein of unknown function (DUF2651)
DUF2122	RecB-family nuclease (DUF2122)
DUF2121	Uncharacterized protein conserved in archaea (DUF2121)
DUF2120	Uncharacterized protein conserved in archaea (DUF2120)
DUF3839	Protein of unknown function (DUF3839)
DUF3528	Protein of unknown function (DUF3528)
DUF3529	Protein of unknown function (DUF3529)
DUF3298	Protein of unknown function (DUF3298)
DUF3299	Protein of unknown function (DUF3299)
DUF3296	Protein of unknown function (DUF3296)
DUF3833	Protein of unknown function (DUF3833)
DUF3830	Protein of unknown function (DUF3830)
DUF3295	Protein of unknown function (DUF3295)
DUF3836	Family of unknown function (DUF3836)
DUF3837	Domain of unknown function (DUF3837)
DUF3522	Protein of unknown function (DUF3522)
DUF3835	Domain of unknown function (DUF3835)
HORMA	HORMA domain
CodY	CodY GAF-like domain
API5	Apoptosis inhibitory protein 5 (API5)
SPAN	Surface presentation of antigens protein
SPAM	Salmonella surface presentation of antigen gene type M protein
SOCS	Suppressor of cytokine signalling
DUF3748	Protein of unknown function (DUF3748)
DUF3749	Acetyltransferase (GNAT) domain
DUF3740	Sulfatase protein
DUF3741	Protein of unknown function (DUF3741)
DUF3742	Protein of unknown function (DUF3742)
DUF3744	ATP-binding cassette cobalt transporter
DUF3745	Protein of unknown function (DUF3745)
DUF3746	Protein of unknown function (DUF3746)
DUF3747	Protein of unknown function (DUF3747)
PDZ	PDZ domain (Also known as DHR or GLGF)
CDC50	LEM3 (ligand-effect modulator 3) family / CDC50 family
SKG6	Transmembrane alpha-helix domain
DOMON	DOMON domain
SBDS	Shwachman-Bodian-Diamond syndrome (SBDS) protein |SBDS protein C-terminal domain
FmdE	FmdE, Molybdenum formylmethanofuran dehydrogenase operon
PSRT	PSRT
AIRC	AIR carboxylase
AIRS	AIR synthase related protein, N-terminal domain|AIR synthase related protein, C-terminal domain
DUF4217	Domain of unknown function (DUF4217)
DUF4216	Domain of unknown function (DUF4216)
DUF4215	Domain of unknown function (DUF4215)
DUF4214	Domain of unknown function (DUF4214)
DUF4213	Domain of unknown function (DUF4213)
DUF4212	Domain of unknown function (DUF4212)
DUF4211	Domain of unknown function (DUF4211)
DUF4210	Domain of unknown function (DUF4210)
FixQ	Cbb3-type cytochrome oxidase component FixQ
DUF4218	Domain of unknown function (DUF4218)
FixO	Cytochrome C oxidase, mono-heme subunit/FixO
ATHILA	ATHILA ORF-1 family
FixH	FixH
SEN1	SEN1 N terminal
T2SN	Type II secretion system (T2SS), protein N
T2SM	Type II secretion system (T2SS), protein M
T2SL	Type II secretion system (T2SS), protein L
Rcd1	Cell differentiation family, Rcd1-like
T2SJ	Type II secretion system (T2SS), protein J
T2SI	Type II secretion system (T2SS), protein I
T2SG	Type II secretion system (T2SS), protein G
T2SF	Type II secretion system (T2SS), protein F
T2SE	Type II/IV secretion system protein
DUF3037	Protein of unknown function (DUF3037)
OmpW	OmpW family
RnfC	RnfC Barrel sandwich hybrid domain
OmpA	OmpA family
OmpH	Outer membrane protein (OmpH-like)
PaREP1	Archaeal PaREP1/PaREP8 family
Fcf2	Fcf2 pre-rRNA processing
Fcf1	Fcf1
ALMT	Aluminium activated malate transporter
LYAR	LYAR-type C2HC zinc finger
UTRA	UTRA domain
DMA	DMRTA motif
CagZ	CagZ
DUF1041	Domain of Unknown Function (DUF1041)
DUF1040	Protein of unknown function (DUF1040)
DUF1043	Protein of unknown function (DUF1043)
DUF1042	Domain of Unknown Function (DUF1042)
DUF1045	Protein of unknown function (DUF1045)
DUF1044	Protein of unknown function (DUF1044)
DUF1049	Protein of unknown function (DUF1049)
DUF1048	Protein of unknown function (DUF1048)
YdfZ	YdfZ protein
GIDE	E3 Ubiquitin ligase
GIDA	Glucose inhibited division protein A
XRN	XRN 5'-3' exonuclease N-terminus
PHO4	Phosphate transporter family
SfsA	Sugar fermentation stimulation protein
DPPIV	Dipeptidyl peptidase IV (DPP IV) N-terminal region
PSK	Phytosulfokine precursor protein (PSK)
PSI	Plexin repeat
GerPC	Spore germination protein GerPC
Nop53	Nop53 (60S ribosomal biogenesis)
Nop52	Nucleolar protein,Nop52
PSS	Phosphatidyl serine synthase
PSP	PSP
BCL	BCL7, N-terminal conserver region
Prp18	Prp18 domain
Prp19	Prp19/Pso4-like
HNF	HNF3 C-terminal domain
HNH	HNH endonuclease
ITAM	Immunoreceptor tyrosine-based activation motif
CesA	Type III secretion system filament chaperone CesA
OAS1	2'-5'-oligoadenylate synthetase 1, domain 2, C-terminus
GHBP	Growth hormone receptor binding
DUF1903	Domain of unknown function (DUF1903)
CesT	Tir chaperone protein (CesT) family
NEMO	NF-kappa-B essential modulator NEMO
SRR	Seven Residue Repeat
SRX	SRX
NMT	Myristoyl-CoA:protein N-myristoyltransferase, N-terminal domain|Myristoyl-CoA:protein N-myristoyltransferase, C-terminal domain
NMU	Neuromedin U
DUF1325	SGF29 tudor-like domain
DUF329	Domain of unknown function (DUF329)
BPS	BPS (Between PH and SH2)
DUF717	Protein of unknown function (DUF717)
DUF716	Family of unknown function (DUF716)
DUF711	Uncharacterised ACR (DUF711)
DUF713	Protein of unknown function (DUF713)
NMO	Nitronate monooxygenase
DUF719	Protein of unknown function (DUF719)
DUF718	Domain of unknown function (DUF718)
YuiB	Putative membrane protein
DUF2823	Protein of unknown function (DUF2823)
DUF2356	Conserved protein (DUF2356)
DUF2357	Domain of unknown function (DUF2357)
DUF2826	Protein of unknown function (DUF2826)
DUF2827	Protein of unknown function (DUF2827)
DUF2824	Protein of unknown function (DUF2824)
DUF2353	Uncharacterized coiled-coil protein (DUF2353)
DUF845	Baculovirus protein of unknown function (DUF845)
DUF844	Baculovirus protein of unknown function (DUF844)
DUF2828	Domain of unknown function (DUF2828)
DUF2829	Protein of unknown function (DUF2829)
DUF2358	Uncharacterized conserved protein (DUF2358)
DUF2359	Uncharacterised conserved protein (DUF2359)
DUF843	Baculovirus protein of unknown function (DUF843)
DUF842	Eukaryotic protein of unknown function (DUF842)
Spy1	Cell cycle regulatory protein
EB1	EB1-like C-terminal motif
Cmc1	Cytochrome c oxidase biogenesis protein Cmc1 like
FliM	Flagellar motor switch protein FliM
ParcG	Parkin co-regulated protein
DUF3199	Protein of unknown function (DUF3199)
DUF3198	Protein of unknown function (DUF3198)
FliL	Flagellar basal body-associated protein FliL
DUF3195	Protein of unknown function (DUF3195)
DUF3194	Protein of unknown function (DUF3194)
DUF3197	Protein of unknown function (DUF3197)
DUF3196	Protein of unknown function (DUF3196)
DUF3192	Protein of unknown function (DUF3192)
DUF1775	Domain of unkown function (DUF1775)
RrnaAD	Ribosomal RNA adenine dimethylase
FliH	Flagellar assembly protein FliH
PIGA	PIGA (GPI anchor biosynthesis)
FliJ	Flagellar FliJ protein
DUF3995	Protein of unknown function (DUF3995)
DUF3994	Domain of unknown function (DUF3994)
DUF3997	Protein of unknown function (DUF3997)
DUF3996	Protein of unknown function (DUF3996)
DUF3991	Protein of unknown function (DUF3991)
DUF3990	Protein of unknown function (DUF3990)
DUF3993	Protein of unknown function (DUF3993)
FliD	Flagellar hook-associated protein 2 C-terminus
DUF3999	Protein of unknown function (DUF3999)
CpXC	CpXC protein
CmcI	Cephalosporin hydroxylase
MepB	MepB protein
EBP	Emopamil binding protein
FH2	Formin Homology 2 Domain
CHDNT	CHDNT (NUC034) domain
THAP	THAP domain
SpoVIF	Stage VI sporulation protein F
DRP	Dam-replacing family
Utp8	Utp8 family
DUF3829	Protein of unknown function (DUF3829)
DUF3828	Protein of unknown function (DUF3828)
Sars6	Open reading frame 6 from SARS coronavirus
DUF3539	Protein of unknown function (DUF3539)
ATG22	Vacuole effluxer Atg22 like
ATG27	Autophagy-related protein 27
DUF3825	Domain of unknown function (DUF3825)
DUF4178	Domain of unknown function (DUF4178)
DUF4179	Domain of unknown function (DUF4179)
SAP18	Sin3 associated polypeptide p18 (SAP18)
DUF3536	Domain of unknown function (DUF3536)
DUF4172	Domain of unknown function (DUF4172)
DUF4173	Domain of unknown function (DUF4173)
DUF4170	Domain of unknown function (DUF4170)
DUF4171	Domain of unknown function (DUF4171)
DUF4176	Domain of unknown function (DUF4176)
DUF4177	Domain of unknown function (DUF4177)
DUF4174	Domain of unknown function (DUF4174)
DUF4175	Domain of unknown function (DUF4175)
DUF3826	Protein of unknown function (DUF3826)
DUF3821	Domain of unknown function (DUF3821)
RBFA	Ribosome-binding factor A
DUF3823	Protein of unknown function (DUF3823)
DUF3822	Protein of unknown function (DUF3822)
MRJP	Major royal jelly protein
Lipl32	Surface lipoprotein of Spirochaetales order
FdsD	NADH-dependant formate dehydrogenase delta subunit FdsD
DUF2992	Protein of unknown function (DUF2992)
META	META domain
MNHE	Na+/H+ ion antiporter subunit
CHD5	CHD5-like protein
RXT2	RXT2-like, N-terminal
Vac7	Vacuolar segregation subunit 7
DUF1676	Protein of unknown function (DUF1676)
DUF1677	Protein of unknown function (DUF1677)
DUF1674	Protein of unknown function (DUF1674)
DUF1675	Protein of unknown function (DUF1675)
DUF1672	Protein of unknown function (DUF1672)
DUF1673	Protein of unknown function (DUF1673)
DUF1670	Protein of unknown function (DUF1670)
DUF1678	Protein of unknown function (DUF1678)
DUF1679	Protein of unknown function (DUF1679)
NPCC	Nuclear pore complex component
MASE2	MASE2 domain
MASE1	MASE1
VacJ	VacJ like lipoprotein
UL97	UL97
DAG1	Dystroglycan (Dystrophin-associated glycoprotein 1)
VacA	Vacuolating cyotoxin
Mss4	Mss4 protein
DUF276	DUF276
DUF272	Protein of unknown function (DUF272)
DUF273	Protein of unknown function, DUF273
DUF1904	Domain of unknown function (DUF1904)
DUF1453	Protein of unknown function (DUF1453)
DUF1450	Protein of unknown function (DUF1450)
DUF1451	Protein of unknown function (DUF1451)
DUF1456	Protein of unknown function (DUF1456)
DUF1454	Protein of unknown function (DUF1454)
Fes1	Nucleotide exchange factor Fes1
DUF1459	Protein of unknown function (DUF1459)
DUF1908	Domain of unknown function (DUF1908)
S6PP	Sucrose-6F-phosphate phosphohydrolase|Sucrose-6-phosphate phosphohydrolase C-terminal
YfcL	YfcL protein
TRIC	TRIC channel
MitoNEET	Iron-containing outer mitochondrial membrane protein N-terminus
FIVAR	Uncharacterised Sugar-binding Domain
EDR1	Ethylene-responsive protein kinase Le-CTR1
DEP	Domain found in Dishevelled, Egl-10, and Pleckstrin (DEP)
FeS	Putative Fe-S cluster
TonB	Gram-negative bacterial tonB protein
SLAP	Bacterial surface layer protein
PA26	PA26 p53-induced protein (sestrin)
SLAM	Signaling lymphocytic activation molecule (SLAM) protein
End3	Actin cytoskeleton-regulatory complex protein END3
NUDIX	NUDIX domain|NADH pyrophosphatase-like rudimentary NUDIX domain
GbpC	Glucan-binding protein C
SpdB	Mobile element transfer protein
GWT1	GWT1
TMA7	Translation machinery associated TMA7
BamHI	Restriction endonuclease BamHI
TRI12	Fungal trichothecene efflux pump (TRI12)
DUF2109	Predicted membrane protein (DUF2109)
DUF2108	Predicted membrane protein (DUF2108)
CopB	Copper resistance protein B precursor (CopB)
GLTP	Glycolipid transfer protein (GLTP)
DUF2101	Predicted membrane protein (DUF2101)
DUF2100	Uncharacterized protein conserved in archaea (DUF2100)
DUF2103	Predicted metal-binding protein (DUF2103)
DUF2102	Uncharacterized protein conserved in archaea (DUF2102)
DUF2105	Predicted membrane protein (DUF2105)
DUF2104	Predicted membrane protein (DUF2104)
DUF2107	Predicted membrane protein (DUF2107)
DUF2106	Predicted membrane protein (DUF2106)
MelC1	Tyrosinase co-factor MelC1
GLTT	GLTT repeat (6 copies)
EVI2A	Ectropic viral integration site 2A protein (EVI2A)
HPIH	N-terminal domain with HPIH motif
Med30	Mediator complex subunit 30
Med31	SOH1
Opi1	Transcription factor Opi1
SBF2	Myotubularin protein
AIP3	Actin interacting protein 3
WVELL	WVELL protein
CDC73	RNA pol II accessory factor, Cdc73 family
RAMP	Receptor activity modifying family
Utp11	Utp11 protein
DUF3506	Domain of unknown function (DUF3506)
DUF3507	Domain of unknown function (DUF3507)
DUF3504	Domain of unknown function (DUF3504)
DUF3505	Protein of unknown function (DUF3505)
DUF3502	Domain of unknown function (DUF3502)
DUF3503	Domain of unknown function (DUF3503)
DUF3500	Protein of unknown function (DUF3500)
DUF3501	Protein of unknown function (DUF3501)
DUF3508	Domain of unknown function (DUF3508)
DUF3509	Protein of unknown function (DUF3509)
DUF2451	Protein of unknown function C-terminus (DUF2451)
Thy1	Thymidylate synthase complementing protein
TSGP1	Tick salivary peptide group 1
Thg1	tRNAHis guanylyltransferase
DUF3762	Protein of unknown function (DUF3762)
DUF3763	Protein of unknown function (DUF3763)
DUF3760	Protein of unknown function (DUF3760)
DUF3761	Protein of unknown function (DUF3761)
DUF3766	Protein of unknown function (DUF3766)
DUF3767	Protein of unknown function (DUF3767)
DUF3764	Protein of unknown function (DUF3764)
DUF3768	Protein of unknown function (DUF3768)
DUF3769	Protein of unknown function (DUF3769)
AIPR	AIPR protein
DUF4231	Protein of unknown function (DUF4231)
DUF4230	Protein of unknown function (DUF4230)
DUF4233	Protein of unknown function (DUF4233)
DUF4232	Protein of unknown function (DUF4232)
DUF4235	Protein of unknown function (DUF4235)
DUF4234	Domain of unknown function (DUF4234)
DUF4237	Protein of unknown function (DUF4237)
DUF4236	Protein of unknown function (DUF4236)
DUF4239	Protein of unknown function (DUF4239)
DUF4238	Protein of unknown function (DUF4238)
BSMAP	Brain specific membrane anchored protein
ScdA	Domain of Unknown function (DUF542)
M3	M3
TruB	tRNA Pseudouridine synthase II, C terminal|TruB family pseudouridylate synthase (N terminal domain)
TruD	tRNA pseudouridine synthase D (TruD)
UVR	UvrB/uvrC motif
CDC48	Cell division protein 48 (CDC48), N-terminal domain
RcbX	RbcX protein
JHBP	Haemolymph juvenile hormone binding protein (JHBP)
BRF1	Brf1-like TBP-binding domain
DIOX	non-haem dioxygenase in morphine synthesis N-terminal
IpaD	Invasion plasmid antigen IpaD
RWD	RWD domain
MT	Microtubule-binding stalk of dynein motor
YebO	YebO-like protein
MP	Viral movement protein (MP)
YebF	YebF-like protein
YebG	YebG protein
SWIM	SWIM zinc finger
ZipA	ZipA, C-terminal FtsZ-binding domain
RebB	Killing trait
SWIB	SWIB/MDM2 domain
DUF1029	Protein of unknown function (DUF1029)
DUF1028	Family of unknown function (DUF1028)
RimM	RimM N-terminal domain
DUF1021	Protein of unknown function (DUF1021)
DUF1020	Protein of unknown function (DUF1020)
DUF1027	Protein of unknown function (DUF1027)
DUF1025	Possibl zinc metallo-peptidase
DUF1024	Protein of unknown function (DUF1024)
HtaA	Htaa
PHAT	PHAT
PrgI	PrgI family protein
PrgH	Type III secretion system protein PrgH-EprH (PrgH)
PrgU	PrgU-like protein
DUF3827	Domain of unknown function (DUF3827)
MRL1	Ribosomal protein L1
NeuB	NeuB family
PUL	PUL domain
PUD	Bacterial pullanase-associated domain
PUF	Pumilio-family RNA binding repeat
PUA	PUA domain
PUB	PUB domain
Nse4	Nse4
Nse5	DNA repair proteins Nse5 and Nse6
BAR	BAR domain
BAP	Basal layer antifungal peptide (BAP)
BAF	Barrier to autointegration factor
BAG	BAG domain
BAH	BAH domain
DUF485	Protein of unknown function, DUF485
DUF484	Protein of unknown function, DUF484
DUF486	Protein of unknown function, DUF486
DUF481	Protein of unknown function, DUF481
DUF480	Protein of unknown function, DUF480
DUF483	Protein of unknown function (DUF483)
DUF482	Protein of unknown function, DUF482
DUF489	Protein of unknown function (DUF489)
DUF488	Protein of unknown function, DUF488
DUF2592	Protein of unknown function (DUF2592)
DUF2593	Protein of unknown function (DUF2593)
DUF2590	Protein of unknown function (DUF2590)
DUF2591	Protein of unknown function (DUF2591)
DUF2597	Protein of unknown function (DUF2597)
DUF2594	Protein of unknown function (DUF2594)
HRDC	HRDC domain
STN	Secretin and TonB N terminus short domain
DUF2599	Protein of unknown function (DUF2599)
TOBE	TOBE domain
ACBP	Acyl CoA binding protein
SOUL	SOUL heme-binding protein
Vps4	Vps4 C terminal oligomerisation domain
DUF739	Protein of unknown function (DUF739)
DUF737	Protein of unknown function (DUF737)
DUF736	Protein of unknown function (DUF736)
DUF735	Protein of unknown function (DUF735)
DUF733	Protein of unknown function (DUF733)
DUF732	Protein of unknown function (DUF732)
DUF730	Protein of unknown function (DUF730)
DUF39	Domain of unknown function DUF39
DUF2378	Protein of unknown function (DUF2378)
DUF2379	Protein of unknown function (DUF2379)
DUF2376	Conserved hypothetical phage protein (DUF2376)
LIM	LIM domain
DUF2374	Protein of unknown function (Duf2374)
DUF2375	Protein of unknown function (DUF2375)
DUF35	DUF35 OB-fold domain|Rubredoxin-like zinc ribbon domain (DUF35_N)
DUF2373	Uncharacterised conserved protein (DUF2373)
DUF2370	Protein of unknown function (DUF2370)
DUF2371	Uncharacterised conserved protein (DUF2371)
KA1	Kinase associated domain 1
TPPII	Tripeptidyl peptidase II |Tripeptidyl peptidase II N terminal
LIP	Secretory lipase
DUF4402	Domain of unknown function (DUF4402)
DUF4403	Domain of unknown function (DUF4403)
ApoO	Apolipoprotein O
ApoL	Apolipoprotein L
ApoM	Apolipoprotein M (ApoM)
DUF4400	Domain of unknown function (DUF4400)
DUF4401	Domain of unknown function (DUF4401)
DUF4406	Domain of unknown function (DUF4406)
DIRP	DIRP
CitMHS	Citrate transporter
DUF4404	Domain of unknown function (DUF4404)
DUF4405	Domain of unknown function (DUF4405)
PASTA	PASTA domain
DUF3979	Protein of unknown function (DUF3979)
DUF3978	Protein of unknown function (DUF3978)
DUF3977	Protein of unknown function (DUF3977)
DUF3976	Domain of unknown function (DUF3976)
DUF3975	Protein of unknown function (DUF3975)
DUF3974	Domain of unknown function (DUF3974)
DUF3973	Domain of unknown function (DUF3973)
DUF3972	Protein of unknown function (DUF3972)
DUF3971	Protein of unknown function
DUF3970	Protein of unknown function (DUF3970)
DUF1221	Protein of unknown function (DUF1221)
UPF0086	Domain of unknown function UPF0086
UPF0081	Uncharacterised protein family (UPF0081)
YflT	Heat induced stress protein YflT
RHS	RHS protein
DUF1223	Protein of unknown function (DUF1223)
DUF867	Protein of unknown function (DUF867)
DUF866	Eukaryotic protein of unknown function (DUF866)
DUF865	Herpesvirus-7 repeat of unknown function (DUF865)
KAP	Kinesin-associated protein (KAP)
DUF863	Plant protein of unknown function (DUF863)
DUF862	PPPDE putative peptidase domain
PDE8	PDE8 phosphodiesterase
RHD	Rel homology domain (RHD)
DUF869	Plant protein of unknown function (DUF869)
DUF868	Plant protein of unknown function (DUF868)
cobW	CobW/HypB/UreG, nucleotide-binding domain
DUF1229	Protein of unknown function (DUF1229)
PEPCK	Phosphoenolpyruvate carboxykinase
ComC	COMC family
SAP30	SAP30 zinc-finger
CNP1	CNP1-like family
HEM4	Uroporphyrinogen-III synthase HemD
YhfT	Protein of unknown function
ICMT	Isoprenylcysteine carboxyl methyltransferase (ICMT) family
YihI	Der GTPase activator (YihI)
RdgC	Putative exonuclease, RdgC
ATG	ATG C terminal domain
ATE	Arginine-tRNA-protein transferase, C terminus|Arginine-tRNA-protein transferase, N terminus
GKAP	Guanylate-kinase-associated protein (GKAP) protein
DUF2416	Protein of unknown function (DUF2416)
DUF2947	Protein of unknown function (DUF2947)
SUV3	Mitochondrial degradasome RNA helicase subunit C terminal
DUF2414	Protein of unknown function (DUF2414)
MNNL	N terminus of Notch ligand
EMA	Merozoite Antigen
vMSA	Major surface antigen from hepadnavirus
DUF134	Protein of unknown function DUF134
DUF137	Protein of unknown function DUF137
DUF131	Protein of unknown function DUF131
DUF928	Domain of Unknown Function (DUF928)
AKNA	AT-hook-containing transcription factor
DUF1610	Domain of unknown function (DUF1610)
DUF1611	Protein of unknown function (DUF1611)
DUF1612	Protein of unknown function (DUF1612)
DUF1614	Protein of unknown function (DUF1614)
DUF1615	Protein of unknown function (DUF1615)
DUF1616	Protein of unknown function (DUF1616)
DUF1617	Protein of unknown function (DUF1617)
DUF1618	Protein of unknown function (DUF1618)
DUF1619	Protein of unknown function (DUF1619)
HYPF	HypF finger
RNHCP	RNHCP domain
DUF3144	Protein of unknown function (DUF3144)
RIB43A	RIB43A
DUF3145	Protein of unknown function (DUF3145)
DUF3142	Protein of unknown function (DUF3142)
Glutaredoxin2	Glutaredoxin 2, C terminal domain
CART	Cocaine and amphetamine regulated transcript protein (CART)
DUF3411	Domain of unknown function (DUF3411)
DUF3412	Domain of unknown function (DUF3412)
DUF3413	Domain of unknown function (DUF3413)
NERD	Nuclease-related domain
CARD	Caspase recruitment domain
DUF258	Protein of unknown function, DUF258
DUF255	Protein of unknown function, DUF255
DUF257	Pyrococcus protein of unknown function, DUF257
SepZ	SepZ
DUF1928	Domain of unknown function (DUF1928)
DUF1929	Domain of unknown function (DUF1929)
DUF1926	Domain of unknown function (DUF1926)
DUF1927	Bacterial Ig-like domain (DUF1927)
DUF1924	Domain of unknown function (DUF1924)
DUF1925	Domain of unknown function (DUF1925)
DUF1922	Domain of unknown function (DUF1922)
DUF1923	Domain of unknown function (DUF1923)
DUF1921	Domain of unknown function (DUF1921)
Trs65	TRAPP trafficking subunit Trs65
HalX	HalX domain
YfaZ	YfaZ precursor
GvpG	Gas vesicle protein G
Noc2	Noc2p family
RBB1NT	RBB1NT (NUC162) domain
CheW	CheW-like domain
CheR	CheR methyltransferase, SAM binding domain|CheR methyltransferase, all-alpha domain
CheZ	Chemotaxis phosphatase, CheZ
CheX	Chemotaxis phosphatase CheX
DUF3921	Protein of unknown function (DUF3921)
Vhr1	Transcription factor Vhr1
CheD	CheD chemotactic sensory transduction
CheC	CheC-like family
VirK	VirK protein
VirJ	Bacterial virulence protein (VirJ)
VirE	Virulence-associated protein E|VirE N-terminal domain
DUF3096	Protein of unknown function (DUF3096)
MCLC	Mid-1-related chloride channel (MCLC)
HIPIP	High potential iron-sulfur protein
PMR5N	PMR5 N terminal Domain
Wax2	WAX2 C-terminal domain
LSD1	LSD1 zinc finger
SOG2	RAM signalling pathway protein
DUF2163	Uncharacterized conserved protein (DUF2163)
DUF2162	Predicted transporter (DUF2162)
DUF2161	Uncharacterized conserved protein (DUF2161)
DUF2160	Predicted small integral membrane protein (DUF2160)
DUF2167	Protein of unknown function (DUF2167)
DUF2165	Predicted small integral membrane protein (DUF2165)
DUF2164	Uncharacterized conserved protein (DUF2164)
DUF2169	Uncharacterized protein conserved in bacteria (DUF2169)
DUF1470	Protein of unknown function (DUF1470)
MARCKS	MARCKS family
FlbD	Flagellar protein (FlbD)
FlbT	Flagellar protein FlbT
FYTT	Forty-two-three protein
DUF3926	Protein of unknown function (DUF3926)
MKT1	Temperature dependent protein affecting M2 dsRNA replication
TSP9	Thylakoid soluble phosphoprotein TSP9
NOG1	Nucleolar GTP-binding protein 1 (NOG1)
TcdB	TcdB toxin N-terminal helical domain
DUF2787	Protein of unknown function (DUF2787)
DUF2786	Protein of unknown function (DUF2786)
DUF2785	Protein of unknown function (DUF2785)
DUF2784	Protein of Unknown function (DUF2784)
DUF2783	Protein of unknown function (DUF2783)
DUF2782	Protein of unknown function (DUF2782)
DUF2781	Protein of unknown function (DUF2781)
DUF2780	Protein of unknown function VcgC/VcgE (DUF2780)
DUF2789	Protein of unknown function (DUF2789)
DUF2788	Protein of unknown function (DUF2788)
YlzJ	YlzJ-like protein
CDC14	Cell division control protein 14, SIN component
NT5C	5' nucleotidase, deoxy (Pyrimidine), cytosolic type C protein (NT5C)
DUF3560	Domain of unknown function (DUF3560)
DUF3561	Protein of unknown function (DUF3561)
DUF3562	Protein of unknown function (DUF3562)
DUF3563	Protein of unknown function (DUF3563)
DUF3564	Protein of unknown function (DUF3564)
DUF3565	Protein of unknown function (DUF3565)
DUF3566	Transmembrane domain of unknown function (DUF3566)
DUF3567	Protein of unknown function (DUF3567)
DUF3568	Protein of unknown function (DUF3568)
GDE	Amylo-alpha-1,6-glucosidase |Glycogen debranching enzyme N terminal
DUF4038	Protein of unknown function (DUF4038)
DUF4037	Domain of unknown function (DUF4037)
DUF4035	Protein of unknown function (DUF4035)
DUF4034	Domain of unknown function (DUF4034)
DUF4033	Domain of unknown function (DUF4033)
DUF4032	Domain of unknown function (DUF4032)
DUF4031	Protein of unknown function (DUF4031)
DUF4030	Protein of unknown function (DUF4030)
GDH	Glutamate dehydrogenase N terminal
GDI	GDP dissociation inhibitor
HsbA	Hydrophobic surface binding protein A
Vps52	Vps52 / Sac2 family
Med10	Transcription factor subunit Med10 of Mediator complex
Med11	Mediator complex protein
Med12	Transcription mediator complex subunit Med12
Med13	Mediator complex subunit 13 C-terminal|Mediator complex subunit 13 N-terminal
DUF3788	Protein of unknown function (DUF3788)
Med15	ARC105 or Med15 subunit of Mediator complex non-fungal
Med16	Mediator complex subunit 16
Med17	Subunit 17 of Mediator complex
DUF3784	Domain of unknown function (DUF3784)
Med19	Mediator of RNA pol II transcription subunit 19
DUF3786	Domain of unknown function (DUF3786)
DUF3787	Domain of unknown function (DUF3787)
DUF3780	Protein of unknown function (DUF3780)
DUF3781	Protein of unknown function (DUF3781)
DUF3782	Protein of unknown function (DUF3782)
DUF3783	Domain of unknown function (DUF3783)
FSA	Fragile site-associated protein C-terminus
DUF4259	Domain of unknown function (DUF4259)
DUF4258	Domain of unknown function (DUF4258)
DUF4253	Domain of unknown function (DUF4253)
DUF4252	Domain of unknown function (DUF4252)
DUF4251	Domain of unknown function (DUF4251)
DUF4250	Domain of unknown function (DUF4250)
DUF4257	Protein of unknown function (DUF4257)
DUF4256	Protein of unknown function (DUF4256)
DUF4255	Protein of unknown function (DUF4255)
DUF4254	Protein of unknown function (DUF4254)
BALF1	BALF1 protein
CorA	CorA-like Mg2+ transporter protein
Rxt3	Histone deacetylation protein Rxt3
DIM1	Mitosis protein DIM1
RUN	RUN domain
UxuA	D-mannonate dehydratase (UxuA)
PCEMA1	Acidic phosphoprotein precursor PCEMA1
ORMDL	ORMDL family
DIL	DIL domain
DUF1556	Protein of unknown function (DUF1556)
DUF1007	Protein of unknown function (DUF1007)
DUF1006	Protein of unknown function (DUF1006)
DUF1003	Protein of unknown function (DUF1003)
DUF1002	Protein of unknown function (DUF1002)
WbqC	WbqC-like protein family
DUF1009	Protein of unknown function (DUF1009)
YrhC	YrhC-like protein
TAFII55	TAFII55 protein conserved region
DIX	DIX domain
Vps54	Vps54-like protein
EMP70	Endomembrane protein 70
RnaseA	Pancreatic ribonuclease
SHQ1	SHQ1 protein
PCNA	Proliferating cell nuclear antigen, C-terminal domain|Proliferating cell nuclear antigen, N-terminal domain
IRS	PTB domain (IRS-1 type)
IRK	Inward rectifier potassium channel|Inward rectifier potassium channel N-terminal
Nop14	Nop14-like family
Nop16	Ribosome biogenesis protein Nop16
GVQW	Putative binding domain
IRF	Interferon regulatory factor transcription factor
Rio2	Rio2, N-terminal
Hid1	High-temperature-induced dauer-formation protein
Cut12	Spindle-body formation-associated protein
COQ9	COQ9
COQ7	Ubiquinone biosynthesis protein COQ7
PWI	PWI domain
NAC	NAC domain
NAF	NAF domain
DUF1072	Protein of unknown function (DUF1072)
NAM	No apical meristem (NAM) protein
NAS	Nicotianamine synthase protein
NAP	Nucleosome assembly protein (NAP)
BCSC	Cellulose synthase operon protein C C-terminus (BCSC_C)
BON	BON domain
Mon1	Trafficking protein Mon1
BOF	Bacterial OB fold (BOF) protein
EAP30	EAP30/Vps36 family
PsaX	PsaX family
DUF2532	Protein of unknown function (DUF2532)
PsaL	Photosystem I reaction centre subunit XI
PsaM	Photosystem I protein M (PsaM)
PsaN	Photosystem I reaction centre subunit N (PSAN or PSI-N)
PsaD	PsaD
DUF2535	Protein of unknown function (DUF2535)
DUF2578	Protein of unknown function (DUF2578)
DUF2574	Protein of unknown function (DUF2574)
DUF2575	Protein of unknown function (DUF2575)
DUF2576	Protein of unknown function (DUF2576)
DUF2577	Protein of unknown function (DUF2577)
DUF2570	Protein of unknown function (DUF2570)
DUF2572	Protein of unknown function (DUF2572)
DUF2573	Protein of unknown function (DUF2573)
RestrictionMunI	Type II restriction enzyme MunI
PPTA	Protein prenyltransferase alpha subunit repeat
PixA	Inclusion body protein
BCS1	BCS1 N terminal
HnRNPA1	Nuclear factor hnRNPA1
DUF759	Borrelia burgdorferi protein of unknown function (DUF759)
DUF758	Domain of unknown function (DUF758)
DUF751	Protein of unknown function (DUF751)
DUF750	Domain of unknown function (DUF750)
DUF753	Protein of unknown function (DUF753)
DUF755	Domain of unknown function (DUF755)
DUF754	Protein of unknown function (DUF754)
DUF756	Domain of unknown function (DUF756)
DUF2318	Predicted membrane protein (DUF2318)
DUF2319	Predicted membrane protein (DUF2319)
PIP5K	Phosphatidylinositol-4-phosphate 5-Kinase
DUF2310	Zn-ribbon-containing, possibly nucleic-acid-binding protein (DUF2310)
DUF2312	Uncharacterized protein conserved in bacteria (DUF2312)
DUF2313	Uncharacterized protein conserved in bacteria (DUF2313)
DUF2314	Uncharacterized protein conserved in bacteria (DUF2314)
DUF2315	Uncharacterised conserved protein (DUF2315)
DUF2316	Uncharacterized protein conserved in bacteria (DUF2316)
DUF2317	Uncharacterized protein conserved in bacteria (DUF2317)
PDGF	Platelet-derived growth factor (PDGF)|Platelet-derived growth factor, N terminal region
CLTH	CTLH/CRA C-terminal to LisH motif domain
NMD3	NMD3 family
DUF3667	Protein of unknown function (DUF3667)
PGDYG	PGDYG protein
DUF3666	Ribose-5-phosphate isomerase
UvrD	UvrD-like helicase C-terminal domain
DUF3917	Protein of unknown function (DUF3917)
DUF3916	Protein of unknown function (DUF3916)
DUF3911	Protein of unknown function (DUF3911)
DUF3662	Protein of unknown function (DUF2662)
DUF3959	Protein of unknown function (DUF3959)
DUF3958	Protein of unknown function (DUF3958)
C5HC2	C5HC2 zinc finger
DUF3661	Vaculolar membrane protein
DUF3951	Protein of unknown function (DUF3951)
DUF3950	Domain of unknown function (DUF3950)
DUF3953	Protein of unknown function (DUF3953)
DUF3952	Domain of unknown function (DUF3952)
DUF3955	Protein of unknown function (DUF3955)
DUF3954	Protein of unknown function (DUF3954)
DUF3956	Protein of unknown function (DUF3956)
RNA12	RNA12 protein
Afi1	Docking domain of Afi1 for Arf3 in vesicle trafficking
TerC	Integral membrane protein TerC family
KNOX2	KNOX2 domain
KNOX1	KNOX1 domain
DUF801	C. elegans protein of unknown function (DUF801)
DUF16	Protein of unknown function DUF16
DUF802	Domain of unknown function (DUF802)
DUF805	Protein of unknown function (DUF805)
DUF11	Domain of unknown function DUF11
DUF806	Protein of unknown function (DUF806)
DUF809	Protein of unknown function (DUF809)
DUF808	Protein of unknown function (DUF808)
DUF19	Domain of unknown function (DUF19)
DUF3047	Protein of unknown function (DUF3047)
DUF3046	Protein of unknown function (DUF3046)
DUF3045	Protein of unknown function (DUF3045)
DUF3043	Protein of unknown function (DUF3043)
DUF3042	Protein of unknown function (DUF3042)
DUF3040	Protein of unknown function (DUF3040)
Sec10	Exocyst complex component Sec10
GCN5L1	GCN5-like protein 1 (GCN5L1)
Sec15	Exocyst complex subunit Sec15-like
DUF3049	Protein of unknown function (DUF3049)
DUF3048	Protein of unknown function (DUF3048)
NB	NB glycoprotein
DRAT	Dinitrogenase reductase ADP-ribosyltransferase (DRAT)
AbfB	Alpha-L-arabinofuranosidase B (ABFB)
WAK	Wall-associated kinase
KxDL	Uncharacterized conserved protein
DUF116	Protein of unknown function DUF116
DUF111	Protein of unknown function DUF111
DUF1638	Protein of unknown function (DUF1638)
DUF1639	Protein of unknown function (DUF1639)
DUF1632	CEO family (DUF1632)
DUF1633	Protein of unknown function (DUF1633)
DUF1631	Protein of unknown function (DUF1631)
DUF1636	Protein of unknown function (DUF1636)
DUF1637	Protein of unknown function (DUF1637)
DUF1634	Protein of unknown function (DUF1634)
DUF1635	Protein of unknown function (DUF1635)
SusE	SusE outer membrane protein
SusD	SusD family|Susd and RagB outer membrane lipoprotein
NPCBM	NPCBM/NEW2 domain
FKBP	FKBP-type peptidyl-prolyl cis-trans isomerase|Domain amino terminal to FKBP-type peptidyl-prolyl isomerase
PfUIS3	Plasmodium falciparum UIS3 membrane protein
DUF230	Poxvirus proteins of unknown function
DUF236	Protein of unknown function
DUF237	MG032/MG096/MG288 family 1
DUF234	Archaea bacterial proteins of unknown function
IclR	Bacterial transcriptional regulator
DUF239	Domain of unknown function (DUF239)
DUF1496	Protein of unknown function (DUF1496)
DUF1497	Protein of unknown function (DUF1497)
DUF1494	Protein of unknown function (DUF1494)
DUF1495	Winged helix DNA-binding domain (DUF1495)
DUF1492	Protein of unknown function (DUF1492)
DUF1493	Protein of unknown function (DUF1493)
DUF1490	Protein of unknown function (DUF1490)
DUF1491	Protein of unknown function (DUF1491)
OprB	Carbohydrate-selective porin, OprB family
OprF	OprF membrane domain
DUF1498	Protein of unknown function (DUF1498)
DUF1499	Protein of unknown function (DUF1499)
DUF1948	Domain of unknown function (DUF1948)
DUF1949	Domain of unknown function (DUF1949)
DUF1940	Domain of unknown function (DUF1940)
DUF1942	Domain of unknown function (DUF1942)
DUF1943	Domain of unknown function (DUF1943)
DUF1944	Domain of unknown function (DUF1944)
DUF1945	Domain of unknown function (DUF1945)
SerH	Cell surface immobilisation antigen SerH
DUF1947	Domain of unknown function (DUF1947)
PAC2	PAC2 family
Condensin2nSMC	Condensin II non structural maintenance of chromosomes subunit
DUF588	Domain of unknown function (DUF588)
DSBA	DSBA-like thioredoxin domain
DUF585	Protein of unknown function (DUF585)
DUF587	Protein of unknown function (DUF587)
DUF581	Protein of unknown function (DUF581)
ExsB	ExsB
WRW	Mitochondrial F1F0-ATP synthase, subunit f
NCA2	ATP synthase regulation protein NCA2
PRONE	PRONE (Plant-specific Rop nucleotide exchanger)
dDENN	dDENN domain
VirB3	Type IV secretory pathway, VirB3-like protein
FXR1P	Fragile X-related 1 protein C terminal
VirB8	VirB8 protein
MbeB	MbeB-like, N-term conserved region
HSP33	Hsp33 protein
DUF2149	Uncharacterized conserved protein (DUF2149)
DUF2148	Uncharacterized protein containing a ferredoxin domain (DUF2148)
DUF2145	Uncharacterized protein conserved in bacteria (DUF2145)
DUF2147	Uncharacterized protein conserved in bacteria (DUF2147)
DUF2146	Uncharacterized conserved protein (DUF2146)
DUF2141	Uncharacterized protein conserved in bacteria (DUF2141)
DUF2140	Uncharacterized protein conserved in bacteria (DUF2140)
EABR	TSG101 and ALIX binding domain of CEP55
DUF2142	Predicted membrane protein (DUF2142)
SpoVAE	Stage V sporulation protein AE1
SpoVAD	Stage V sporulation protein AD (SpoVAD)
UPF0184	Uncharacterised protein family (UPF0184)
UPF0181	Uncharacterised protein family (UPF0181)
UPF0180	Uncharacterised protein family (UPF0180)
GlnE	Glutamate-ammonia ligase adenylyltransferase
UPF0182	Uncharacterised protein family (UPF0182)
NUFIP1	Nuclear fragile X mental retardation-interacting protein 1 (NUFIP1)
AARP2CN	AARP2CN (NUC121) domain
MarC	MarC family integral membrane protein
BCNT	Bucentaur or craniofacial development
muHD	Muniscin C-terminal mu homology domain
MgsA	MgsA AAA+ ATPase C terminal
PhyH	Phytanoyl-CoA dioxygenase (PhyH)
CedA	Cell division activator CedA
CDC37	Cdc37 C terminal domain|Cdc37 N terminal kinase binding
DUF3548	Domain of unknown function (DUF3548)
DUF3549	Protein of unknown function (DUF3549)
DUF3238	Protein of unknown function (DUF3238)
DUF3239	Protein of unknown function (DUF3239)
DUF3234	Protein of unknown function (DUF3234)
DUF3543	Domain of unknown function (DUF3543)
DUF3236	Protein of unknown function (DUF3236)
DUF3541	Domain of unknown function (DUF3541)
DUF3546	Domain of unknown function (DUF3546)
DUF3231	Protein of unknown function (DUF3231)
DUF3232	Protein of unknown function (DUF3232)
DUF3545	Protein of unknown function (DUF3545)
DUF4019	Protein of unknown function (DUF4019)
DUF4018	Domain of unknown function (DUF4018)
DUF936	Plant protein of unknown function (DUF936)
DUF4011	Protein of unknown function (DUF4011)
DUF4010	Domain of unknown function (DUF4010)
DUF4013	Protein of unknown function (DUF4013)
DUF4012	Protein of unknown function (DUF4012)
DUF4015	Putative glycosyl hydrolase domain
DUF4014	Protein of unknown function (DUF4014)
DUF4017	Protein of unknown function (DUF4017)
DUF4016	Domain of unknown function (DUF4016)
KapB	Kinase associated protein B
HsdM	HsdM N-terminal domain
NusG	Transcription termination factor nusG
NusB	NusB family
NusA	NusA N-terminal domain
Arb2	Arb2 domain
Arb1	Argonaute siRNA chaperone (ARC) complex subunit Arb1
VPS28	VPS28 protein
RAI1	RAI1 like PD-(D/E)XK nuclease
SSI	Subtilisin inhibitor-like
DUF1795	Domain of unknown function (DUF1795)
DUF1794	Domain of unknown function (DUF1794)
DUF1797	Protein of unknown function (DUF1797)
DUF1796	Putative papain-like cysteine peptidase (DUF1796)
DUF1793	Domain of unknown function (DUF1793)
DUF1792	Domain of unknown function (DUF1792)
DUF2027	Domain of unknown function (DUF2027)
DUF1799	Phage related hypothetical protein (DUF1799)
DUF1798	Bacterial domain of unknown function (DUF1798)
DUF3487	Protein of unknown function (DUF3487)
DUF3486	Protein of unknown function (DUF3486)
DUF4275	Domain of unknown function (DUF4275)
DUF4274	Domain of unknown function (DUF4274)
DUF4277	Domain of unknown function (DUF4277)
DUF4276	Domain of unknown function (DUF4276)
DUF4271	Domain of unknown function (DUF4271)
DUF4270	Domain of unknown function (DUF4270)
DUF4272	Domain of unknown function (DUF4272)
RST	RCD1-SRO-TAF4 (RST) plant domain
DUF3483	Domain of unknown function (DUF3483)
DUF4279	Domain of unknown function (DUF4279)
DUF4278	Domain of unknown function (DUF4278)
DUF3482	Domain of unknown function (DUF3482)
DUF1571	Protein of unknown function (DUF1571)
DUF1570	Protein of unknown function (DUF1570)
DUF1573	Protein of unknown function (DUF1573)
DUF1572	Protein of unknown function (DUF1572)
DUF3481	Domain of unknown function (DUF3481)
DUF1577	Protein of unknown function (DUF1577)
DUF1576	Protein of unknown function (DUF1576)
DUF1579	Protein of unknown function (DUF1579)
DUF3480	Domain of unknown function (DUF3480)
PrcB	PrcB C-terminal
NanE	Putative N-acetylmannosamine-6-phosphate epimerase
GP120	Envelope glycoprotein GP120
YmzC	YmzC-like protein
Ycf34	Hypothetical chloroplast protein Ycf34
TTSSLRR	Type III secretion system leucine rich repeat protein
GPI2	Phosphatidylinositol N-acetylglucosaminyltransferase
NCD3G	Nine Cysteines Domain of family 3 GPCR
IPK	Inositol polyphosphate kinase
IPT	Isopentenyl transferase
NGF	Nerve growth factor family
RILP	Rab interacting lysosomal protein
MG1	Alpha-2-macroglobulin MG1 domain
HDC	Histidine carboxylase PI chain
Cdc6	CDC6, C terminal
BMC	BMC domain
SH2	SH2 domain
DUF2088	Domain of unknown function (DUF2088)
DUF2089	Protein of unknown function (DUF2089)
DUF2080	Putative transposon-encoded protein (DUF2080)
DUF2082	Nucleic-acid-binding protein containing Zn-ribbon domain (DUF2082)
DUF2083	Predicted transcriptional regulator (DUF2083)
DUF2084	Uncharacterized protein conserved in bacteria (DUF2084)
DUF2085	Predicted membrane protein (DUF2085)
DUF2086	Uncharacterized protein conserved in bacteria (DUF2086)
DUF2087	Uncharacterized protein conserved in bacteria (DUF2087)
DUF773	Protein of unknown function (DUF773)
DUF772	Transposase domain (DUF772)
DUF771	Domain of unknown function (DUF771)
DUF770	Protein of unknown function (DUF770)
CcoS	Cytochrome oxidase maturation protein cbb3-type
DUF776	Protein of unknown function (DUF776)
DUF775	Protein of unknown function (DUF775)
FUN14	FUN14 family
TBP	Transcription factor TFIID (or TATA-binding protein, TBP)
DUF779	Protein of unknown function (DUF779)
DUF778	Protein of unknown function (DUF778)
MGS	MGS-like domain
NinB	NinB protein
NinE	NINE Protein
ATS3	Embryo-specific protein 3, (ATS3)
NinG	Bacteriophage Lambda NinG protein
NinF	NinF protein
ANATO	Anaphylotoxin-like domain
ERO1	Endoplasmic Reticulum Oxidoreductin 1 (ERO1)
YCII	YCII-related domain
Kei1	Inositolphosphorylceramide synthase subunit Kei1
FOLN	Follistatin/Osteonectin-like EGF domain
DUF1769	Protein of unknown function (DUF1769)
DUF2556	Protein of unknown function (DUF2556)
DUF2554	Protein of unknown function (DUF2554)
DUF2555	Protein of unknown function (DUF2555)
DUF2552	Protein of unknown function (DUF2552)
DUF2553	Protein of unknown function (DUF2553)
DUF2550	Protein of unknown function (DUF2550)
DUF2551	Protein of unknown function (DUF2551)
RMF	Ribosome modulation factor
NUC173	NUC173 domain
DUF2559	Protein of unknown function (DUF2559)
DUF3933	Protein of unknown function (DUF3933)
DUF3932	Protein of unknown function (DUF3932)
DUF3931	Protein of unknown function (DUF3931)
DUF3930	Protein of unknown function (DUF3930)
DUF3937	Protein of unknown function (DUF3937)
DUF3936	Protein of unknown function (DUF3936)
DUF3683	Protein of unknown function (DUF3683)
DUF3934	Protein of unknown function (DUF3934)
DUF3939	Protein of unknown function (DUF3939)
DUF3938	Protein of unknown function (DUF3938)
DUF3689	Protein of unknown function (DUF3689)
DUF3688	Protein of unknown function (DUF3688)
DUF2655	Protein of unknown function (DUF2655)
Apc9	Anaphase-promoting complex subunit 9
DUF2654	Protein of unknown function (DUF2654)
Apc3	Anaphase-promoting complex, cyclosome, subunit 3
Apc1	Anaphase-promoting complex subunit 1
Apc4	Anaphase-promoting complex, cyclosome, subunit 4
Apc5	Anaphase-promoting complex subunit 5
DUF2656	Protein of unknown function (DUF2656)
NVEALA	NVEALA protein
RmuC	RmuC family
DUF2650	Protein of unknown function (DUF2650)
DUF2332	Uncharacterized protein conserved in bacteria (DUF2332)
DUF2333	Uncharacterized protein conserved in bacteria (DUF2333)
DUF829	Eukaryotic protein of unknown function (DUF829)
DUF2331	Uncharacterized protein conserved in bacteria (DUF2331)
DUF2336	Uncharacterized protein conserved in bacteria (DUF2336)
DUF2653	Protein of unknown function (DUF2653)
DUF2334	Uncharacterized protein conserved in bacteria (DUF2334)
DUF2335	Predicted membrane protein (DUF2335)
DUF823	Salmonella repeat of unknown function (DUF823)
DUF822	Plant protein of unknown function (DUF822)
DUF2338	Uncharacterized protein conserved in bacteria (DUF2338)
DUF2339	Predicted membrane protein (DUF2339)
DUF827	Plant protein of unknown function (DUF827)
DUF826	Protein of unknown function (DUF826)
DUF825	Plant protein of unknown function (DUF825)
DUF824	Salmonella repeat of unknown function (DUF824)
DUF2835	Protein of unknown function (DUF2835)
DUF3067	Protein of unknown function (DUF3067)
DUF2834	Protein of unknown function (DUF2834)
DUF3069	Protein of unknown function (DUF3069)
DUF3068	Protein of unknown function (DUF3068)
HGWP	HGWP repeat
DUF2837	Protein of unknown function (DUF2837)
Ctf8	Ctf8
UPF0370	Uncharacterised protein family (UPF0370)
SEFIR	SEFIR domain
DUF2830	Protein of unknown function (DUF2830)
DUF2833	Protein of unknown function (DUF2833)
DUF859	Siphovirus protein of unknown function (DUF859)
DUF3524	Domain of unknown function (DUF3524)
T4SS	Type IV secretion system proteins
Eaf7	Chromatin modification-related protein EAF7
DUF3294	Protein of unknown function (DUF3294)
CLASP	CLASP N terminal
DUF3831	Yersinia protein of unknown function (DUF3831)
DUF3292	Protein of unknown function (DUF3292)
Lir1	Light regulated protein Lir1
ICAT	Beta-catenin-interacting protein ICAT
DUF853	Bacterial protein of unknown function (DUF853)
ICAM	Intercellular adhesion molecule (ICAM), N-terminal domain
DUF3834	Protein of unknown function (DUF3834)
DUF3291	Domain of unknown function (DUF3291)
NTF2	Nuclear transport factor 2 (NTF2) domain
YqgB	Virulence promoting factor
DUF3484	Domain of unknown function (DUF3484)
Sec34	Sec34-like family
Sec31	Protein transport protein SEC31
OTU	OTU-like cysteine protease
Sec39	Secretory pathway protein Sec39
RecO	Recombination protein O C terminal|Recombination protein O N terminal
RecA	recA bacterial DNA recombination protein
RecX	RecX family
RecR	RecR protein
AXH	Ataxin-1 and HBP1 module (AXH)
RecT	RecT family
RecU	Recombination protein U
DUF179	Uncharacterized ACR, COG1678
YgaB	YgaB-like protein
DUF177	Uncharacterized ACR, COG1399
SPC12	Microsomal signal peptidase 12 kDa subunit (SPC12)
BRCA2	BRCA2 repeat
YjzC	YjzC-like protein
BicD	Microtubule-associated protein Bicaudal-D
DUF218	DUF218 domain
DUF217	Uncharacterized ACR, COG1753
DUF211	Uncharacterized ArCR, COG1888
DUF212	Divergent PAP2 family
DUF1962	Domain of unknown function (DUF1962)
DUF1963	Domain of unknown function (DUF1963)
DUF1961	Domain of unknown function (DUF1961)
DUF1966	Domain of unknown function (DUF1966)
DUF1967	Domain of unknown function (DUF1967)
DUF1964	Domain of unknown function (DUF1964)
DUF1965	Domain of unknown function (DUF1965)
DUF1968	Domain of unknown function (DUF1968)
DUF1969	Domain of unknown function (DUF1969)
LysE	LysE type translocator
OppC	N-terminal TM domain of oligopeptide transport permease C
AlgF	Alginate O-acetyl transferase AlgF
DUF1509	Protein of unknown function (DUF1509)
Rad4	Rad4 transglutaminase-like domain
TrbL	TrbL/VirB6 plasmid conjugal transfer protein
TrbM	TrbM
TrbH	Conjugal transfer protein TrbH
TrbI	Bacterial conjugation TrbI-like protein
XRCC1	XRCC1 N terminal domain
TrbE	Conjugal transfer protein TrbE
XRCC4	DNA double-strand break repair and V(D)J recombination protein XRCC4
TrbC	TrbC/VIRB2 family
eIF2	Initiation factor eIF2 gamma, C terminal
eIF3	eIF3 subunit 6 N terminal domain
DUF1214	Protein of unknown function (DUF1214)
DUF1215	Protein of unknown function (DUF1215)
DUF1216	Protein of unknown function (DUF1216)
DUF1217	Protein of unknown function (DUF1217)
DUF1211	Protein of unknown function (DUF1211)
DUF1212	Protein of unknown function (DUF1212)
DUF1213	Protein of unknown function (DUF1213)
ChiC	Chitinase C
DUF1218	Protein of unknown function (DUF1218)
DUF1219	Protein of unknown function (DUF1219)
VirD1	T-DNA border endonuclease VirD1
BTAD	Bacterial transcriptional activator domain
MBF1	Multiprotein bridging factor 1
TagA	ToxR activated gene A lipoprotein
DGCR6	DiGeorge syndrome critical region 6 (DGCR6) protein
XhoI	Restriction endonuclease XhoI
DUF1892	Protein of unknown function (DUF1892)
CybS	CybS
DUF764	Borrelia burgdorferi protein of unknown function (DUF764)
Fels1	Fels-1 Prophage Protein-like
SnoaL	SnoaL-like polyketide cyclase
Mo25	Mo25-like
SIMPL	Protein of unknown function (DUF541)
DUF851	Caenorhabditis elegans repeat of unknown function (DUF851)
HipA	HipA-like C-terminal domain|HipA-like N-terminal domain
COX7B	Cytochrome C oxidase chain VIIB
COX7C	Cytochrome c oxidase subunit VIIc
WSC	WSC domain
WSK	WSK motif
WSN	Domain of unknown function
HYR	HYR domain
BCLP	Beta-casein like protein
DUF3216	Protein of unknown function (DUF3216)
DUF3217	Protein of unknown function (DUF3217)
DUF3215	Protein of unknown function (DUF3215)
DUF3212	Protein of unknown function (DUF3212)
DUF3213	Protein of unknown function (DUF3213)
DUF3210	Protein of unknown function (DUF3210)
DUF3211	Protein of unknown function (DUF3211)
DUF3218	Protein of unknown function (DUF3218)
DUF3219	Protein of unknown function (DUF3219)
QueT	QueT transporter
OSR1	Oxidative-stress-responsive kinase 1 C terminal
ydhR	Putative mono-oxygenase ydhR
BCL9	B-cell lymphoma 9 protein
HypD	Hydrogenase formation hypA family
HypA	Hydrogenase expression/synthesis hypA family
Dpy19	Q-cell neuroblast polarisation
DUF1895	Protein of unknown function (DUF1895)
YedD	YedD-like protein
OCIA	Ovarian carcinoma immunoreactive antigen (OCIA)
BLIP	Beta-lactamase inhibitor (BLIP)
DUF4073	Domain of unknown function (DUF4073)
DUF4072	Domain of unknown function (DUF4072)
DUF4071	Domain of unknown function (DUF4071)
DUF4070	Domain of unknown function (DUF4070)
DUF4077	Domain of unknown function (DUF4077)
DUF4075	Domain of unknown function (DUF4075)
DUF4074	Domain of unknown function (DUF4074)
YGGT	YGGT family
DUF4079	Protein of unknown function (DUF4079)
DUF4078	Domain of unknown function (DUF4078)
DUF1779	Protein of unknown function (DUF1779)
DUF1778	Protein of unknown function (DUF1778)
DUF1777	Protein of unknown function (DUF1777)
DUF1776	Fungal family of unknown function (DUF1776)
MACPF	MAC/Perforin domain
DUF1774	Fungal protein of unknown function (DUF1774)
DUF1772	Domain of unknown function (DUF1772)
DUF1771	Domain of unknown function (DUF1771)
DUF1770	Fungal protein of unknown function (DUF1770)
SMN	Survival motor neuron protein (SMN)
IpgD	Enterobacterial virulence protein IpgD
RQC	RQC domain
DUF4299	Domain of unknown function (DUF4299)
DUF4298	Domain of unknown function (DUF4298)
DUF4297	Domain of unknown function (DUF4297)
DUF4296	Domain of unknown function (DUF4296)
DUF4295	Domain of unknown function (DUF4295)
DUF4294	Domain of unknown function (DUF4294)
DUF4293	Domain of unknown function (DUF4293)
DUF4292	Domain of unknown function (DUF4292)
DUF4291	Domain of unknown function (DUF4291)
DUF4290	Domain of unknown function (DUF4290)
DUF1519	Protein of unknown function (DUF1519)
DUF1518	Domain of unknown function (DUF1518)
NRDD	Anaerobic ribonucleoside-triphosphate reductase
NRDE	NRDE protein
DUF1513	Protein of unknown function (DUF1513)
DUF1512	Protein of unknown function (DUF1512)
DUF1510	Protein of unknown function (DUF1510)
DUF1517	Protein of unknown function (DUF1517)
DUF1516	Protein of unknown function (DUF1516)
DUF1515	Protein of unknown function (DUF1515)
DUF1514	Protein of unknown function (DUF1514)
DEK	DEK C terminal domain
MANEC	MANEC domain
DED	Death effector domain
VIT1	VIT family
RPEL	RPEL repeat
FR47	FR47-like protein
Utp13	Utp13 specific WD40 associated domain
Utp12	Dip2/Utp12 Family
NapE	Periplasmic nitrate reductase protein NapE
NapD	NapD protein
NapB	Nitrate reductase cytochrome c-type subunit (NapB)
Utp14	Utp14 protein
GBA2	beta-Glucocerebrosidase 2 N terminal
SGT1	SGT1 protein
SoxG	Sarcosine oxidase, gamma subunit family
MENTAL	Cholesterol-capturing domain
ACP	Malonate decarboxylase delta subunit (MdcD)
ACT	ACT domain
RING	RING-like domain
NEP	Uncharacterised conserved protein
Ycf15	Chloroplast protein precursor Ycf15 putative
GvpO	Gas vesicle synthesis protein GvpO
GvpK	Gas vesicle protein K
GvpH	GvpH
MTHFR	Methylenetetrahydrofolate reductase|Methylene-tetrahydrofolate reductase C terminal
GvpD	GvpD gas vesicle protein
GILT	Gamma interferon inducible lysosomal thiol reductase (GILT)
Pkr1	ER protein Pkr1
DUF799	Putative bacterial lipoprotein (DUF799)
MobB	Molybdopterin guanine dinucleotide synthesis protein B
MobC	Bacterial mobilisation protein (MobC)
DUF796	Protein of unknown function (DUF796)
DUF791	Protein of unknown function (DUF791)
DUF790	Protein of unknown function (DUF790)
DUF793	Protein of unknown function (DUF793)
DUF792	Borrelia burgdorferi protein of unknown function (DUF792)
AurF	P-aminobenzoate N-oxygenase AurF
CcmH	Cytochrome C biogenesis protein
Use1	Membrane fusion protein Use1
CcmE	CcmE
CcmD	Heme exporter protein D (CcmD)
Vps51	Vps51/Vps67
Vps55	Vacuolar protein sorting 55
CcmB	CcmB protein
RTA1	RTA1 like protein
IglC	Intracellular growth locus C protein
GSCFA	GSCFA family
DUF2530	Protein of unknown function (DUF2530)
DUF2531	Protein of unknown function (DUF2531)
Gp58	gp58-like protein
DUF2533	Protein of unknown function (DUF2533)
DUF2534	Protein of unknown function (DUF2534)
MMS19	NER and RNAPII transcription protein n terminal
DUF2536	Protein of unknown function (DUF2536)
DUF2537	Protein of unknown function (DUF2537)
DUF2538	Protein of unknown function (DUF2538)
DUF2539	Protein of unknown function (DUF2539)
P120R	P120R (NUC006) repeat
GcrA	GcrA cell cycle regulator
DUF3919	Protein of unknown function (DUF3919)
DUF3918	Protein of unknown function (DUF3918)
DUF3669	Zinc finger protein
DUF3668	Cep120 protein
DUF3915	Protein of unknown function (DUF3915)
DUF3914	Protein of unknown function (DUF3914)
DUF3665	Branched-chain amino acid aminotransferase
DUF3664	Surface protein
DUF3663	Peptidase
DUF3910	Protein of unknown function (DUF3910)
DUF3913	Protein of unknown function (DUF3913)
DUF3912	Protein of unknown function (DUF3912)
HrcA	HrcA protein C terminal domain
IKI3	IKI3 family
MarB	MarB protein
ETRAMP	Malarial early transcribed membrane protein (ETRAMP)
HNOBA	Heme NO binding associated
PFEMP	PFEMP DBL domain
KGG	Stress-induced bacterial acidophilic repeat motif
HSDR	Type I restriction enzyme R protein N terminus (HSDR_N)
KGK	KGK domain
DUF3008	Protein of unknwon function (DUF3008)
CPL	CPL (NUC119) domain
DUF3000	Protein of unknown function (DUF3000)
DUF3007	Protein of unknown function (DUF3007)
DUF3006	Protein of unknown function (DUF3006)
DUF3005	Protein of unknown function (DUF3005)
SsgA	Streptomyces sporulation and cell division protein, SsgA
SpoVAB	Stage V sporulation protein AB
CPT	Chloramphenicol phosphotransferase-like protein
PMC2NT	PMC2NT (NUC016) domain
DBP10CT	DBP10CT (NUC160) domain
DUF63	Membrane protein of unknown function DUF63
Coq4	Coenzyme Q (ubiquinone) biosynthesis protein Coq4
DMP1	Dentin matrix protein 1 (DMP1)
DREV	DREV methyltransferase
BssS	BssS protein family
DUF4219	Domain of unknown function (DUF4219)
TrwC	TrwC relaxase
PepSY	Peptidase propeptide and YPEB domain
DUF61	Protein of unknown function DUF61
Ste5	Scaffold protein Ste5-Fus5 binding region|Protein kinase Fus3-binding
CP2	CP2 transcription factor
YqeY	Yqey-like protein
DUF2953	Protein of unknown function (DUF2953)
DUF2950	Protein of unknown function (DUF2950)
HIM1	HIM1
DUF2951	Protein of unknown function (DUF2951)
DUF155	Uncharacterised ACR, YagE family COG1723
DUF939	Bacterial protein of unknown function (DUF939)|DUF939 C-terminal domain
DUF159	Uncharacterised ACR, COG2135
WXG100	Proteins of 100 residues with WXG
DUF914	Eukaryotic protein of unknown function (DUF914)
DUF938	Protein of unknown function (DUF938)
DUF2403	Glycine-rich protein domain (DUF2403)
DUF3421	Protein of unknown function (DUF3421)
DUF3420	Domain of unknown function (DUF3420)
Urb2	Urb2/Npa2 family
DUF937	Bacterial protein of unknown function (DUF937)
YolD	YolD-like protein
Hc1	Histone H1-like protein Hc1
DUF3425	Domain of unknown function (DUF3425)
UL11	Membrane-associated tegument protein
BcsB	Bacterial cellulose synthase subunit
MOZART1	Mitotic-spindle organizing gamma-tubulin ring associated
MOZART2	Mitotic-spindle organizing gamma-tubulin ring associated
T2SK	Type II secretion system (T2SS), protein K
DUF3426	Protein of unknown function (DUF3426)
DUF1989	Domain of unknown function (DUF1989)
DUF1985	Domain of unknown function (DUF1985)
DUF1986	Domain of unknown function (DUF1986)
DUF1987	Domain of unknown function (DUF1987)
DUF1980	Domain of unknown function (DUF1980)
DUF1981	Domain of unknown function (DUF1981)
DUF1982	Domain of unknown function (DUF1982)
DUF1983	Domain of unknown function (DUF1983)
GRDB	Glycine/sarcosine/betaine reductase selenoprotein B (GRDB)
GRDA	Glycine reductase complex selenoprotein A
KorB	KorB domain|KorB C-terminal beta-barrel domain
DUF1184	Protein of unknown function (DUF1184)
DUF1186	Protein of unknown function (DUF1186)
DUF1187	Protein of unknown function (DUF1187)
DUF1180	Protein of unknown function (DUF1180)
DUF1181	Protein of unknown function (DUF1181)
DUF1182	Protein of unknown function (DUF1182)
DUF1183	Protein of unknown function (DUF1183)
DUF1188	Protein of unknown function (DUF1188)
DUF1189	Protein of unknown function (DUF1189)
DUF1236	Protein of unknown function (DUF1236)
DUF1237	Protein of unknown function (DUF1237)
DUF1235	Protein of unknown function (DUF1235)
DUF1232	Protein of unknown function (DUF1232)
DUF1233	Putative excisionase (DUF1233)
DUF1230	Protein of unknown function (DUF1230)
DUF1231	Protein of unknown function (DUF1231)
FAIM1	Fas apoptotic inhibitory molecule (FAIM1)
LYTB	LytB protein
K167R	K167R (NUC007) repeat
TUDOR	Tudor domain
COX5A	Cytochrome c oxidase subunit Va
COX5B	Cytochrome c oxidase subunit Vb
WavE	WavE lipopolysaccharide synthesis
HSP70	Hsp70 protein
Slx4	Slx4 endonuclease
YfkB	YfkB-like domain
YfkD	YfkD-like protein
APC8	Anaphase promoting complex subunit 8 / Cdc23
SUFU	Suppressor of fused protein (SUFU)|Suppressor of Fused Gli/Ci N terminal binding domain
APC2	Anaphase promoting complex (APC) subunit 2
DUF637	Possible hemagglutinin (DUF637)
DUF632	Protein of unknown function (DUF632)
DUF633	Family of unknown function (DUF633)
DUF630	Protein of unknown function (DUF630)
DUF639	Plant protein of unknown function (DUF639)
DUF2277	Uncharacterized conserved protein (DUF2277)
DUF2276	Uncharacterized conserved protein (DUF2276)
DUF2275	Predicted integral membrane protein (DUF2275)
DUF2274	Protein of unknown function (DUF2274)
DUF2273	Small integral membrane protein (DUF2273)
DUF2272	Uncharacterized protein conserved in bacteria (DUF2272)
DUF2271	Predicted periplasmic protein (DUF2271)
DUF2270	Predicted integral membrane protein (DUF2270)
YuzL	YuzL-like protein
DUF2279	Predicted periplasmic lipoprotein (DUF2279)
DUF2278	Uncharacterized conserved protein (DUF2278)
Svf1	Svf1-like
DUF3270	Protein of unknown function (DUF3270)
DUF3271	Protein of unknown function (DUF3271)
DUF3272	Protein of unknown function (DUF3272)
DUF3273	Protein of unknown function (DUF3273)
DUF3274	Protein of unknown function (DUF3274)
DUF3275	Protein of unknown function (DUF3275)
DUF3276	Protein of unknown function (DUF3276)
DUF3277	Protein of unknown function (DUF3277)
DUF3278	Protein of unknown function (DUF3278)
DUF3279	Protein of unknown function (DUF3279)
NDUFA12	NADH ubiquinone oxidoreductase subunit NDUFA12
YoqO	YoqO-like protein
TYA	TYA transposon protein
VIT	Vault protein inter-alpha-trypsin domain
YtxH	YtxH-like protein
FUR	Ferric uptake regulator family
STAS	STAS domain
YtxC	YtxC-like family
ALG3	ALG3 protein
Ipi1	Rix1 complex component involved in 60S ribosome maturation
IFRD	Interferon-related developmental regulator (IFRD)|Interferon-related protein conserved region
DUF3494	Protein of unknown function (DUF3494)
STAG	STAG domain
DUF3496	Domain of unknown function (DUF3496)
DUF3497	Domain of unknown function (DUF3497)
DUF3490	Domain of unknown function (DUF3490)
DUF3491	Protein of unknown function (DUF3491)
DUF3492	Domain of unknown function (DUF3492)
DUF3493	Protein of unknown function (DUF3493)
DUF3498	Domain of unknown function (DUF3498)
DUF3499	Protein of unknown function (DUF3499)
UPF0236	Uncharacterised protein family (UPF0236)
UPF0233	Uncharacterised protein family (UPF0233)
UPF0231	Uncharacterised protein family (UPF0231)
UPF0239	Uncharacterised protein family (UPF0239)
DUF4059	Protein of unknown function (DUF4059)
DUF4058	Protein of unknown function (DUF4058)
DUF4055	Domain of unknown function (DUF4055)
DUF4054	Protein of unknown function (DUF4054)
DUF4057	Protein of unknown function (DUF4057)
DUF4056	Protein of unknown function (DUF4056)
DUF4051	Protein of unknown function (DUF4051)
DUF4050	Protein of unknown function (DUF4050)
DUF4052	Protein of unknown function (DUF4052)
DUF1759	Protein of unknown function (DUF1759)
DUF1758	Putative peptidase (DUF1758)
Rpn3	Proteasome regulatory subunit C-terminal
DUF1751	Eukaryotic integral membrane protein (DUF1751)
DUF1752	Fungal protein of unknown function (DUF1752)
DUF1754	Eukaryotic family of unknown function (DUF1754)
DUF1757	Protein of unknown function (DUF1757)
rpo30	Poxvirus DNA dependent RNA polymerase 30kDa subunit
Mhr1	Transcriptional regulation of mitochondrial recombination
CagX	Conjugal transfer protein
DGC	DGC domain
PepX	X-Pro dipeptidyl-peptidase C-terminal non-catalytic domain|X-Prolyl dipeptidyl aminopeptidase PepX, N-terminal
ProQ	ProQ/FINO family
XYPPX	XYPPX repeat (two copies)
pKID	pKID domain
PRCH	Photosynthetic reaction centre, H-chain N-terminal region
Scm3	Centromere protein Scm3
PaaX	PaaX-like protein|PaaX-like protein C-terminal domain
PaaB	Phenylacetic acid degradation B
DUF1534	Protein of unknown function (DUF1534)
DUF1537	Protein of unknown function, DUF1537
DUF1533	Protein of unknown function (DUF1533)
DUF1539	Domain of Unknown Function (DUF1539)
DUF1538	Protein of unknown function (DUF1538)
AAA	ATPase family associated with various cellular activities (AAA)
CagA	CagA exotoxin
YugN	YugN-like family
MC1	Non-histone chromosomal protein MC1
BID	BH3 interacting domain (BID)
DUF406	Protein of unknown function (DUF406)
DUF401	Protein of unknown function (DUF401)
DUF402	Protein of unknown function (DUF402)
Dak1	Dak1 domain
Dak2	DAK2 domain
BIR	Inhibitor of Apoptosis domain
SLY	Lymphocyte signaling adaptor protein
SLT	Transglycosylase SLT domain
DUF2505	Protein of unknown function (DUF2505)
SLH	S-layer homology domain
fn3	Fibronectin type III domain
NOGCT	NOGCT (NUC087) domain
MCM	MCM2/3/5 family
RCSD	RCSD region
fn1	Fibronectin type I domain
MCH	Cyclohydrolase (MCH)
DUF2501	Protein of unknown function (DUF2501)
MCE	mce related protein
MCD	Malonyl-CoA decarboxylase (MCD)
DUF2500	Protein of unknown function (DUF2500)
GFA	Glutathione-dependent formaldehyde-activating enzyme
MCR	Methyl-coenzyme M reductase operon protein C
MCP	Vibrio chemotaxis protein N terminus
FlxA	FlxA-like protein
EXS	EXS family
DUF1917	Domain of unknown function (DUF1917)
bZIP	Basic leucine-zipper C terminal
Gp37	Gp37 protein
DUF3902	Protein of unknown function (DUF3902)
DUF2518	Protein of function (DUF2518)
DUF1914	Domain of unknown function (DUF1914)
DUF2048	Uncharacterized conserved protein (DUF2048)
DUF3675	Protein of unknown function (DUF3675)
DUF2512	Protein of unknown function (DUF2512)
DUF1913	Domain of unknown function (DUF1913)
DUF2510	Protein of unknown function (DUF2510)
DUF2511	Protein of unknown function (DUF2511)
DUF2516	Protein of unknown function (DUF2516)
DUF3676	Protein of unknown function (DUF3676)
DUF2514	Protein of unknown function (DUF2514)
DUF2043	Uncharacterized conserved protein (DUF2043)
DUF3649	Protein of unknown function (DUF3649)
DUF3648	Protein of unknown function (DUF3648)
DUF3399	Domain of unknown function (DUF3399)
DUF3398	Domain of unknown function (DUF3398)
DUF1911	Domain of unknown function (DUF1911)
DUF1831	Putative amino acid metabolism
DUF3641	Protein of unknown function (DUF3641)
DUF3392	Protein of unknown function (DUF3392)
DUF3643	Protein of unknown function (DUF3643)
DUF3642	Bacterial lipoprotein
DUF3397	Protein of unknown function (DUF3397)
DUF3396	Protein of unknown function (DUF3396)
DUF3647	Phage protein
DUF3646	DNA polymerase III gamma and tau subunits C terminal
FBP	Fibronectin-binding protein (FBP)
DUF3672	Fibronectin type III protein
UPF0004	Uncharacterized protein family UPF0004
YesK	YesK-like protein
DUF3673	Protein of unknown function (DUF3673)
KIX	KIX domain
TetR	Bacterial transcriptional repressor|Tetracyclin repressor, C-terminal all-alpha domain|Bacterial regulatory proteins, tetR family
LEH	Limonene-1,2-epoxide hydrolase catalytic domain
KID	KID repeat
CABIT	Cell-cycle sustaining, positive selection,
CRT	CRT-like
C3H1	Putative zinc-finger domain
LEM	LEM domain
ICE2	ICE2
CRA	Circumsporozoite-related antigen (CRA)
CRF	Corticotropin-releasing factor family
FokI	Restriction endonuclease FokI, catalytic domain|Restriction endonuclease FokI, recognition domain
MAM33	Mitochondrial glycoprotein
PT	PT repeat
PX	PX domain
PA	PA domain
PE	PE family
PK	Pyruvate kinase, barrel domain|Pyruvate kinase, alpha/beta domain
MtmB	Monomethylamine methyltransferase MtmB
Nup88	Nuclear pore component
HALZ	Homeobox associated leucine zipper
AftA	Arabinofuranosyltransferase A C terminal|Arabinofuranosyltransferase N terminal
OPT	OPT oligopeptide transporter protein
ICEA	ICEA Protein
SPRY	SPRY domain
DUF3025	Protein of unknown function (DUF3025)
DUF3024	Protein of unknown function (DUF3024)
DUF3027	Protein of unknown function (DUF3027)
DUF3021	Protein of unknown function (DUF3021)
DUF3020	Protein of unknown function (DUF3020)
DUF3023	Protein of unknown function (DUF3023)
DUF3022	Protein of unknown function (DUF3022)
Stc1	Stc1 domain
DUF3029	Protein of unknown function (DUF3029)
DUF3028	Protein of unknown function (DUF3028)
LUC7	LUC7 N_terminus
MucBP	MucBP domain
Vip3A	Vegetative insecticide protein 3A N terminal
OSTMP1	Osteopetrosis-associated transmembrane protein 1 precursor
HeH	HeH/LEM domain
YonK	YonK protein
Mmp37	Mitochondrial matrix Mmp37
Tht1	Tht1-like nuclear fusion protein
CHRD	CHRD domain
FrpC	RTX iron-regulated protein FrpC
LMF1	Lipase maturation factor
UMP1	Proteasome maturation factor UMP1
TEP1	TEP1 N-terminal domain
CAF1A	Chromatin assembly factor 1 subunit A
TrfA	TrfA protein
DUF1258	Protein of unknown function (DUF1258)
DUF1250	Protein of unknown function (DUF1250)
DUF1251	Protein of unknown function (DUF1251)
DUF3017	Protein of unknown function (DUF3017)
Alg14	Oligosaccharide biosynthesis protein Alg14 like
DUF1255	Protein of unknown function (DUF1255)
DUF1256	Protein of unknown function (DUF1256)
DUF1257	Protein of unknown function (DUF1257)
ORF11CD3	ORF11CD3 domain
YIEGIA	YIEGIA protein
GpcrRhopsn4	Rhodopsin-like GPCR transmembrane domain
DEAD	DEAD/DEAH box helicase
YniB	YniB-like protein
LytTR	LytTr DNA-binding domain
Yae1	Essential protein Yae1, N terminal
McrBC	McrBC 5-methylcytosine restriction system component
Mvb12	ESCRT-I subunit Mvb12
YfiO	Outer membrane lipoprotein
YaeQ	YaeQ protein
CRCB	CrcB-like protein
DUF612	Protein of unknown function, DUF612
DUF613	Protein of unknown function (DUF613)
DUF615	Protein of unknown function (DUF615)
DUF616	Protein of unknown function (DUF616)
DUF617	Protein of unknown function, DUF617
DUF619	Protein of unknown function (DUF619)
DUF2251	Uncharacterized protein conserved in bacteria (DUF2251)
DUF2250	Uncharacterized protein conserved in archaea (DUF2250)
DUF2252	Uncharacterized protein conserved in bacteria (DUF2252)
DUF2255	Uncharacterized protein conserved in bacteria (DUF2255)
DUF2254	Predicted membrane protein (DUF2254)
DUF2709	Protein of unknown function (DUF2709)
DUF2708	Protein of unknown function (DUF2708)
DUF2259	Predicted secreted protein (DUF2259)
DUF2706	Protein of unknown function (DUF2706)
DUF2705	Protein of unknown function (DUF2705)
DUF2704	Protein of unknown function (DUF2704)
DUF2703	Domain of unknown function (DUF2703)
DUF2702	Protein of unknown function (DUF2702)
DUF2701	Protein of unknown function (DUF2701)
DUF2700	Protein of unknown function (DUF2700)
TAFA	TAFA family
BCHF	2-vinyl bacteriochlorophyllide hydratase (BCHF)
VanW	VanW like protein
TAFH	NHR1 homology to TAF
DUF3258	Protein of unknown function DUF3258
DUF3259	Protein of unknown function (DUF3259)
DUF3252	Protein of unknown function (DUF3252)
DUF3253	Protein of unknown function (DUF3253)
DUF3250	Protein of unknown function (DUF3250)
DUF3251	Protein of unknown function (DUF3251)
DUF3256	Protein of unknown function (DUF3256)
DUF3257	Protein of unknown function (DUF3257)
DUF3254	Protein of unknown function (DUF3254)
DUF3255	Protein of unknown function (DUF3255)
PPP5	PPP5 TPR repeat region
RapA	RNA polymerase recycling family C-terminal
TAF4	Transcription initiation factor TFIID component TAF4 family
CIA30	Complex I intermediate-associated protein 30 (CIA30)
START	START domain
G6PD	Glucose-6-phosphate dehydrogenase, C-terminal domain|Glucose-6-phosphate dehydrogenase, NAD binding domain
TAF8	Transcription factor TFIID complex subunit 8 C-term
ALAD	Delta-aminolevulinic acid dehydratase
CLIP	Regulatory CLIP domain of proteinases
STOP	STOP protein
NuiA	Nuclease A inhibitor-like protein
PDCD9	Mitochondrial 28S ribosomal protein S30 (PDCD9)
PDCD2	Programmed cell death protein 2, C-terminal putative domain
WzyE	WzyE protein
IMPDH	IMP dehydrogenase / GMP reductase domain
ArdA	Antirestriction protein (ArdA)
rOmpB	Rickettsia outer membrane protein B
MecA	Negative regulator of genetic competence (MecA)|NTF2-like N-terminal transpeptidase domain
Nucleoporin2	Nucleoporin autopeptidase
NOA36	NOA36 protein
DAD	DAD family
UL2	UL2 protein
DAN	DAN domain
DAO	FAD dependent oxidoreductase
DUF1885	Domain of unknown function (DUF1885)
DUF1884	Domain of unknown function (DUF1884)
DUF1887	Domain of unknown function (DUF1887)
DUF1886	Domain of unknown function (DUF1886)
DUF1881	Protein of unkown function (DUF1881)
DUF1880	Domain of unknown function (DUF1880)
DUF1883	Domain of unknown function (DUF1883)
KicB	KicB killing factor
DUF1122	Protein of unknown function (DUF1122)
DUF1738	Domain of unknown function (DUF1738)
DUF1889	Domain of unknown function (DUF1889)
DUF1888	Domain of unknown function (DUF1888)
M60	Peptidase M60-like family
FNIP	FNIP Repeat
THP2	Tho complex subunit THP2
HEPN	HEPN domain
PagP	Antimicrobial peptide resistance and lipid A acylation protein PagP
KAR9	Yeast cortical protein KAR9
PagL	Lipid A 3-O-deacylase (PagL)
DUF1088	Domain of Unknown Function (DUF1088)
DUF1084	Protein of unknown function (DUF1084)
DUF1087	Domain of Unknown Function (DUF1087)
DUF1086	Domain of Unknown Function (DUF1086)
DUF1081	Domain of Unknown Function (DUF1081)
DUF1080	Domain of Unknown Function (DUF1080)
DUF1083	Domain of unknown function (DUF1083)
DUF1082	Mitochondrial domain of unknown function (DUF1082)
MA3	MA3 domain
DUF427	Domain of unknown function (DUF427)
YueH	YueH-like protein
DUF424	Protein of unknown function (DUF424)
DUF423	Protein of unknown function (DUF423)
DUF422	Protein of unknown function (DUF422)
DUF421	Protein of unknown function (DUF421)
DUF420	Protein of unknown function (DUF420)
AGT	DNA alpha-glucosyltransferase
DUF429	Protein of unknown function (DUF429)
LCCL	LCCL domain
Ycf54	Protein of unknown function (DUF2488)
PrmA	Ribosomal protein L11 methyltransferase (PrmA)
SufE	Fe-S metabolism associated domain
TDH	Vibrio thermostable direct hemolysin
ATP13	Mitochondrial ATPase expression
ATP12	ATP12 chaperone protein
ATP11	ATP11 protein
SNF	Sodium:neurotransmitter symporter family
MAP	MAP domain
DeoC	DeoC/LacD family aldolase
BOP1NT	BOP1NT (NUC169) domain
SNO	SNO glutamine amidotransferase family
KTI12	Chromatin associated protein KTI12
NEAT	Iron Transport-associated domain
MAD	Mitotic checkpoint protein
MAM	MAM domain
XisI	XisI protein
met2	Zinc-binding
EVE	EVE domain
DUF1307	Protein of unknown function (DUF1307)
DUF2066	Uncharacterized protein conserved in bacteria (DUF2066)
DUF2067	Uncharacterized protein conserved in archaea (DUF2067)
DUF2064	Uncharacterized protein conserved in bacteria (DUF2064)
DUF2065	Uncharacterized protein conserved in bacteria (DUF2065)
DUF2062	Uncharacterized protein conserved in bacteria (DUF2062)
DUF2063	Uncharacterized protein conserved in bacteria (DUF2063)
DUF2061	Predicted membrane protein (DUF2061)
Hus1	Hus1-like protein
LSM	LSM domain
DUF2069	Predicted membrane protein (DUF2069)
LSR	Lipolysis stimulated receptor (LSR)
YfdX	YfdX protein
UPF0027	Uncharacterized protein family UPF0027
UPF0020	Putative RNA methylase family UPF0020
SpoVS	Stage V sporulation protein S (SpoVS)
SpoVR	SpoVR like protein
UPF0029	Uncharacterized protein family UPF0029
SpoVA	SpoVA protein
SpoVG	SpoVG
DUF2390	Protein of unknown function (DUF2390)
DUF2391	Putative integral membrane protein (DUF2391)
DUF2392	Protein of unknown function (DUF2392)
DUF2393	Protein of unknown function (DUF2393)
DUF2396	Protein of unknown function (DUF2396)
DUF2397	Protein of unknown function (DUF2397)
DUF2398	Protein of unknown function (DUF2398)
DUF2399	Protein of unknown function C-terminus (DUF2399)
DUF95	Integral membrane protein DUF95
DUF92	Integral membrane protein DUF92
DUF91	Protein of unknown function DUF91
DUF2647	Protein of unknown function (DUF2647)
FTCD	Formiminotransferase domain|Formiminotransferase-cyclodeaminase|Formiminotransferase domain, N-terminal subdomain
DUF2132	Uncharacterized conserved protein (DUF2132)
DUF2133	Uncharacterized protein conserved in bacteria (DUF2133)
PdxJ	Pyridoxal phosphate biosynthesis protein PdxJ
PdxA	Pyridoxal phosphate biosynthetic protein PdxA
FolB	Dihydroneopterin aldolase
CTD	Spt5 C-terminal nonapeptide repeat binding Spt4
DUF849	Prokaryotic protein of unknown function (DUF849)
CTI	Fatty acid cis/trans isomerase (CTI)
DUF2351	Uncharacterized conserved protein (DUF2351)
DUF2352	Uncharacterized conserved protein (DUF2352)
DUF54	Protein of unknown function DUF54
DUF3623	Protein of unknown function (DUF3623)
DUF3622	Protein of unknown function (DUF3622)
DUF3621	Protein of unknown function (DUF3621)
DUF3620	Protein of unknown function (DUF3620)
DUF3627	Protein of unknown function (DUF3627)
DUF3626	Protein of unknown function (DUF3626)
DUF3625	Protein of unknown function (DUF3625)
DUF3624	Protein of unknown function (DUF3624)
BUD22	BUD22
DUF3629	Protein of unknown function (DUF3629)
DUF3628	Protein of unknown function (DUF3628)
DUF59	Domain of unknown function DUF59
DUF4392	Domain of unknown function (DUF4392)
DUF4393	Domain of unknown function (DUF4393)
DUF4390	Domain of unknown function (DUF4390)
DUF4391	Domain of unknown function (DUF4391)
DUF4396	Domain of unknown function (DUF4396)
DUF4397	Domain of unknown function (DUF4397)
DUF4394	Domain of unknown function (DUF4394)
DUF4395	Domain of unknown function (DUF4395)
LON	ATP-dependent protease La (LON) domain
DUF4398	Domain of unknown function (DUF4398)
DUF4399	Domain of unknown function (DUF4399)
DUF840	Lagovirus protein of unknown function (DUF840)
DUF2934	Protein of unknown function (DUF2934)
DUF2935	Domain of unknown function (DUF2935)
DUF2937	Protein of unknown function (DUF2937)
DUF2930	Protein of unknown function (DUF2930)
DUF2931	Protein of unknown function (DUF2931)
DUF999	Protein of unknown function (DUF999)
DUF2933	Protein of unknown function (DUF2933)
DUF997	Protein of unknown function (DUF997)
DUF996	Protein of unknown function (DUF996)
DUF995	Protein of unknown function (DUF995)
DUF2938	Protein of unknown function (DUF2938)
DUF2939	Protein of unknown function (DUF2939)
YqaJ	YqaJ-like viral recombinase domain
DUF1005	Protein of unknown function (DUF1005)
DUF192	Uncharacterized ACR, COG1430
DUF190	Uncharacterized ACR, COG1993
FARP	FMRFamide related peptide family
RNaseH	T4 RNase H, C terminal
TIP41	TIP41-like family
CD45	Leukocyte receptor CD45
ErmC	23S rRNA methylase leader peptide (ErmC)
CD47	CD47 transmembrane region
VMA21	VMA21-like domain
Tom37	Outer mitochondrial membrane transport complex protein|Tom37 C-terminal domain
SRP40	SRP40, C-terminal domain
NpwBP	mRNA biogenesis factor
Cag12	Cag pathogenicity island protein Cag12
FAR1	FAR1 DNA-binding domain
SopA	SopA-like central domain|SopA-like catalytic domain
SopD	Salmonella outer protein D
Msg2	Major surface glycoprotein 2 C terminal
DUF1272	Protein of unknown function (DUF1272)
DUF1273	Protein of unknown function (DUF1273)
DUF1270	Protein of unknown function (DUF1270)
DUF1271	Protein of unknown function (DUF1271)
DUF1275	Protein of unknown function (DUF1275)
DUF1279	Protein of unknown function (DUF1279)
CoatB	Bacteriophage coat protein B
RcsC	RcsC Alpha-Beta-Loop (ABL)
CGGC	CGGC domain
GASA	Gibberellin regulated protein
AIM24	Mitochondrial biogenesis AIM24
DXPR	DXP reductoisomerase C-terminal domain
Aha1	Activator of Hsp90 ATPase, N-terminal
UBACT	Repeat in ubiquitin-activating (UBA) protein
KAT11	Histone acetylation protein
CbbQ	CbbQ/NirQ/NorQ C-terminal
TM231	Transmembrane protein 231
APG9	Autophagy protein Apg9
APG6	Autophagy protein Apg6
Nup188	Nucleoporin subcomplex protein binding to Pom34
APG5	Autophagy protein Apg5
eIF2A	Eukaryotic translation initiation factor eIF2A
CsbD	CsbD-like
DUF678	Protein of unknown function (DUF678)
DUF679	Protein of unknown function (DUF679)
DUF673	Protein of unknown function (DUF673)
GAS2	Growth-Arrest-Specific Protein 2 Domain
DUF676	Putative serine esterase (DUF676)
DUF677	Protein of unknown function (DUF677)
COX16	Cytochrome c oxidase assembly protein COX16
MLTD	MltD lipid attachment motif
DUF2729	Protein of unknown function (DUF2729)
DUF2239	Uncharacterized protein conserved in bacteria (DUF2239)
DUF2238	Predicted membrane protein (DUF2238)
DUF2233	Predicted periplasmic protein (DUF2233)
DUF2232	Predicted membrane protein (DUF2232)
DUF2231	Predicted membrane protein (DUF2231)
DUF2722	Protein of unknown function (DUF2722)
DUF2237	Uncharacterized protein conserved in bacteria (DUF2237)
DUF2236	Uncharacterized protein conserved in bacteria (DUF2236)
DUF2235	Uncharacterized conserved protein (DUF2235)
DUF2726	Protein of unknown function (DUF2726)
Mfa2	Fimbrillin-A associated anchor proteins Mfa1 and Mfa2
Pik1	Yeast phosphatidylinositol-4-OH kinase Pik1
CHASE2	CHASE2 domain
CHASE3	CHASE3 domain
CHASE4	CHASE4 domain
MFMR	G-box binding protein MFMR
CsoSCA	Carboxysome Shell Carbonic Anhydrase
CelD	N-terminal ig-like domain of cellulase
Ufm1	Ubiquitin fold modifier 1 protein
TPMT	Thiopurine S-methyltransferase (TPMT)
BtrH	A predicted NlpC/p60-like peptidase
PPAK	PPAK motif
TUG	GLUT4 regulating protein TUG
UPF0278	UPF0278 family
UPF0270	Uncharacterised protein family (UPF0270)
RhodobacterPufX	Intrinsic membrane protein PufX
CCCH	Zinc finger C-x8-C-x5-C-x3-H type (and similar)
DICT	Sensory domain found in DIguanylate Cyclases & Two-component systems
YIF1	YIF1
SidE	Dot/Icm substrate protein
PAS	PAS fold
PAX	'Paired box' domain
[truncated: 5,092 more rows]
