# Supplementary material for: A semi-automated genome annotation comparison and integration scheme
Source: BMC Bioinformatics. 2013 Jun 1;14:172. doi: 10.1186/1471-2105-14-172 (PMC3680241; doi:10.1186/1471-2105-14-172)
Supplement: Additional file 1 — The code and datasets: file contains the python code and related datasets used in our research. We used two datasets in our research. (1). ‘pfam_mapped_dic.csv’ file contains the Pfam IDs obtained from Pfam database; (2) ‘gene_info_dic.csv’ file contains the gene symbol data obtained from Entrez gene database; (3) ‘database data’ folder contains the automated annotation results and the OMA data to run the program. [file 1471-2105-14-172-S1.zip › Additional file 1 code and datasets/results/ctra tfidf res.txt]

0.000	0.000	0.000
0.000	0.000	0.000
0.000	0.000	0.000
0.000	0.000	0.000
0.000	0.000	0.000
0.000	0.000	0.000
0.000	0.000	0.000
0.000	0.000	0.000
0.000	0.000	0.000
0.951	0.448	0.902
0.000	0.000	0.730
0.727	0.485	0.485
0.000	0.710	0.317
0.799	0.571	0.867
0.868	0.512	0.868
0.000	0.363	0.363
0.000	0.000	0.000
0.000	0.000	0.500
0.000	0.000	0.000
0.000	0.000	0.000
0.000	0.000	0.000
0.000	0.000	0.000
0.000	0.000	0.000
0.727	0.485	0.485
0.820	0.365	0.338
0.955	0.855	0.955
0.097	0.097	0.140
0.774	0.567	0.713
0.000	0.000	0.000
0.000	0.000	0.000
0.782	0.782	0.361
0.902	0.477	0.902
0.000	0.000	0.000
0.000	0.000	0.000
0.000	0.000	0.000
0.104	0.259	0.131
0.144	0.143	0.346
0.000	0.000	0.000
0.000	0.097	0.820
0.000	0.000	0.000
0.000	0.000	0.000
0.000	0.000	0.000
0.000	0.000	0.472
0.036	0.047	0.743
0.354	0.289	0.500
0.452	0.204	0.775
0.734	0.625	0.761
0.082	0.000	0.517
0.470	0.517	0.690
1.000	0.000	1.000
0.262	0.000	0.119
0.000	0.000	0.000
0.000	0.000	0.000
0.000	0.000	0.000
0.000	0.867	0.626
0.000	0.000	0.000
0.000	0.000	0.000
0.000	0.000	0.000
0.000	0.154	0.763
0.000	0.000	0.000
0.000	0.000	0.000
0.000	0.000	0.000
0.255	0.930	0.930
0.000	0.000	0.000
0.140	0.837	0.837
0.722	0.536	0.794
0.000	0.000	0.000
0.000	0.000	0.000
0.000	0.000	0.000
0.519	0.502	0.253
0.000	0.000	0.000
0.645	0.312	0.383
0.363	0.308	0.551
0.229	0.452	0.468
0.484	0.491	0.606
0.000	0.000	0.000
0.000	0.000	0.000
0.265	0.361	0.794
0.000	0.000	0.000
0.000	0.000	0.000
0.000	0.000	0.000
0.000	0.000	0.000
0.030	0.161	0.259
0.185	0.160	0.160
1.000	0.000	0.000
0.000	0.000	0.000
0.000	0.000	0.000
0.780	0.000	0.637
0.237	0.237	0.349
0.000	0.000	0.000
0.000	0.000	0.000
0.471	0.385	0.833
0.230	0.230	0.762
0.767	0.767	0.672
0.714	0.714	0.507
0.000	0.000	0.000
0.000	0.000	0.000
0.000	0.000	0.000
0.000	0.000	0.000
0.000	0.000	0.000
0.875	0.539	0.623
0.000	0.000	0.000
0.000	0.000	0.000
0.000	0.000	0.000
0.000	0.000	0.000
0.816	0.409	0.471
0.000	0.000	0.555
0.601	0.873	0.873
0.000	0.000	0.000
0.000	0.000	0.000
0.443	0.127	0.874
0.939	0.629	0.939
0.038	0.000	0.038
0.000	0.000	0.000
0.480	0.480	0.358
0.831	0.238	0.200
0.746	0.144	0.746
0.014	0.330	0.603
0.000	1.000	1.000
0.000	0.000	1.000
0.000	0.000	1.000
0.000	0.000	0.000
1.000	0.000	0.000
0.000	0.000	0.966
0.000	0.000	0.000
0.000	0.000	0.000
0.759	0.744	0.735
0.000	0.000	0.000
0.000	0.000	0.000
0.778	0.360	0.312
0.410	0.784	0.335
0.000	0.000	0.000
0.000	0.000	0.000
0.670	0.756	0.852
0.739	0.800	0.877
0.224	0.447	0.447
0.000	0.062	0.244
0.816	0.289	0.204
0.000	0.000	0.000
0.000	0.000	0.000
0.248	0.743	0.613
0.000	0.322	0.000
0.474	0.530	0.521
0.000	0.000	0.000
0.619	0.619	0.033
0.000	0.109	0.063
0.000	0.000	0.000
0.000	0.000	0.000
0.000	0.000	0.000
0.000	0.000	0.000
0.000	0.000	0.000
0.362	0.292	0.292
0.136	0.181	0.762
0.487	0.487	0.459
0.000	0.000	0.000
0.000	0.000	0.000
0.365	0.116	0.774
0.000	0.000	0.000
0.000	0.000	0.378
0.816	0.000	0.962
0.000	0.000	0.962
0.000	0.000	0.000
0.000	0.000	0.000
0.000	0.000	0.000
0.000	0.000	0.000
0.000	0.000	0.000
1.000	0.000	0.000
1.000	0.000	0.000
0.000	1.000	0.000
0.000	0.000	0.000
0.000	0.000	0.000
0.000	0.000	0.000
0.979	0.979	0.346
0.000	0.000	0.000
0.000	0.000	0.000
0.000	0.000	0.000
0.000	0.000	0.000
0.000	0.000	0.000
0.000	0.000	0.000
0.399	0.520	0.607
0.910	0.357	0.568
0.000	0.000	0.820
0.610	0.457	0.457
1.000	0.000	0.000
0.825	0.167	0.962
0.000	0.000	0.000
0.000	0.000	0.000
0.000	0.000	0.000
0.364	0.010	0.364
0.000	0.000	0.000
0.904	0.885	0.885
0.000	0.000	0.000
0.000	0.000	0.000
0.000	0.000	0.000
0.000	0.000	0.000
0.894	0.894	0.000
0.000	0.000	0.000
0.000	0.000	0.000
0.618	0.741	0.494
0.000	0.000	0.000
1.000	0.000	0.000
0.000	0.000	0.000
0.000	0.545	0.445
0.394	0.506	0.844
0.460	0.578	0.771
0.257	0.407	0.543
0.392	0.231	0.534
0.000	0.000	0.000
0.333	0.446	0.408
0.000	0.000	0.000
0.000	0.373	0.211
0.000	0.000	0.000
0.000	0.000	0.000
0.000	0.000	0.000
0.000	0.000	0.000
0.000	0.000	0.000
0.000	0.949	0.949
0.000	0.000	0.000
1.000	0.000	0.000
0.000	0.000	0.000
0.679	0.410	0.782
0.299	0.269	0.043
0.000	0.000	0.000
0.000	0.000	0.000
0.596	0.596	0.407
0.267	0.267	0.230
0.000	0.000	0.000
0.000	0.000	0.000
1.000	0.000	0.000
0.866	0.000	0.000
1.000	0.000	0.000
1.000	0.000	0.000
0.000	0.000	0.000
1.000	0.000	0.000
0.795	0.128	0.107
0.127	0.278	0.638
0.577	0.000	1.000
0.000	0.000	0.000
0.084	0.474	0.000
0.209	0.209	0.335
0.000	0.000	0.000
0.000	0.000	0.000
0.000	0.000	0.000
0.000	0.000	0.000
0.000	0.000	0.000
0.598	0.025	0.597
0.957	0.692	0.773
0.000	0.000	0.000
0.000	0.000	0.000
0.000	0.000	0.000
0.075	0.709	0.930
0.000	0.000	0.000
0.000	0.000	0.000
0.000	0.000	0.000
0.024	0.409	0.936
0.000	0.000	0.000
0.000	0.000	0.000
0.000	0.000	0.000
0.534	0.534	0.077
0.000	0.000	0.000
0.088	0.493	0.493
0.248	0.263	0.155
0.193	0.602	0.722
0.613	0.813	0.813
0.000	1.000	1.000
0.105	0.791	0.976
0.000	0.000	0.000
0.000	0.000	0.000
0.845	0.230	0.038
0.000	0.000	0.000
0.000	0.000	0.000
0.264	0.203	0.700
0.000	0.000	0.000
0.000	0.000	0.000
0.038	0.189	0.325
0.000	0.000	0.000
0.000	0.000	0.000
0.000	0.000	0.000
0.816	0.577	0.000
0.000	0.000	0.000
0.000	0.000	0.000
0.000	0.739	0.348
0.847	0.859	0.847
0.791	0.791	0.919
0.000	0.000	0.000
0.000	0.000	0.000
0.672	0.971	0.686
0.000	0.000	0.000
0.748	0.000	0.748
0.000	0.000	0.000
0.000	0.000	0.000
0.000	0.000	0.000
0.000	0.000	0.334
0.000	0.000	0.000
0.172	0.396	0.485
0.228	0.528	0.647
0.000	0.000	0.000
0.000	0.000	0.000
0.000	0.000	0.000
0.022	0.452	0.452
0.894	0.447	0.447
0.000	0.000	0.000
0.000	0.000	0.000
0.648	0.059	0.917
0.000	0.000	0.000
0.000	0.000	0.000
0.000	0.000	0.000
0.000	0.000	0.000
0.374	0.374	0.805
0.371	0.325	0.865
0.686	0.457	0.860
0.485	0.143	0.783
0.347	0.266	0.756
0.894	0.894	0.000
0.000	0.000	0.000
0.507	0.254	0.934
0.000	0.000	0.000
1.000	0.000	0.000
0.000	0.000	0.000
0.000	0.000	0.000
0.000	0.000	0.000
0.820	0.381	0.589
0.814	0.369	0.319
0.826	0.407	0.353
0.818	0.402	0.348
0.000	0.000	0.000
0.000	0.000	0.000
0.901	0.559	0.901
0.921	0.551	0.636
0.000	1.000	0.000
0.449	0.536	0.362
0.000	0.000	0.000
0.000	0.000	0.000
0.000	0.000	0.000
0.738	0.411	0.411
0.000	0.000	0.000
0.000	0.000	0.000
0.722	0.990	0.990
0.000	0.000	0.000
0.000	0.000	0.000
0.000	0.000	0.000
0.931	0.931	0.736
0.000	0.000	0.000
0.000	0.000	0.000
0.000	0.000	0.000
0.873	0.627	0.809
0.000	0.000	0.000
0.000	0.408	0.408
0.000	0.000	0.000
0.156	0.597	0.456
0.000	0.000	0.000
0.000	0.000	0.000
0.000	0.000	0.000
0.000	0.000	0.000
0.000	1.000	1.000
0.000	0.000	0.000
0.000	0.000	0.000
0.810	0.540	0.795
0.419	0.338	0.419
0.000	0.000	0.250
0.000	0.000	0.000
0.000	0.000	0.000
0.000	0.000	0.000
0.000	0.000	0.000
0.000	0.000	0.000
0.000	0.000	0.000
0.499	0.078	0.048
0.000	0.000	0.000
0.577	0.000	1.000
0.000	0.000	0.000
0.000	0.000	0.000
0.000	0.000	0.000
0.707	0.000	0.000
0.000	0.000	0.000
0.000	0.000	0.000
0.000	0.000	0.000
0.000	0.000	0.000
0.730	0.366	0.366
0.000	0.000	0.000
0.000	0.000	0.000
0.000	0.000	0.000
0.000	0.000	0.000
0.000	0.000	0.000
0.000	0.000	0.000
0.578	0.289	0.816
0.000	0.000	0.000
0.392	0.369	0.506
0.486	0.292	0.599
0.000	0.000	0.000
0.549	0.908	0.908
0.000	0.000	0.000
0.036	0.213	0.285
0.434	0.611	0.105
0.000	0.000	0.000
0.000	0.000	0.000
0.000	0.000	0.000
0.000	0.000	0.894
0.492	0.258	0.038
0.483	0.578	0.483
0.183	0.000	0.912
0.000	0.000	0.000
0.000	0.000	0.000
0.000	0.000	0.000
0.634	0.000	0.952
0.000	0.000	0.000
0.000	0.000	0.000
0.000	0.000	0.000
0.000	0.000	0.000
0.000	0.000	0.000
0.144	0.512	0.444
0.000	0.314	0.746
0.000	0.000	0.000
0.000	0.000	0.000
0.051	0.545	0.511
0.851	0.218	0.175
0.000	0.000	0.000
0.000	0.000	0.000
0.248	0.440	0.013
0.302	0.332	0.664
0.000	0.000	0.000
0.552	0.552	0.427
0.000	0.000	0.000
0.000	0.000	0.000
0.809	0.809	0.309
0.000	0.000	0.000
0.000	0.000	0.000
0.000	0.613	0.697
0.000	0.000	0.000
0.101	0.432	0.669
0.070	0.467	0.099
0.382	0.273	0.404
0.310	0.073	0.457
0.508	0.508	0.656
0.000	0.000	0.000
0.000	0.000	0.000
0.803	0.356	0.356
0.636	0.636	0.043
0.000	0.000	0.000
0.000	0.000	0.000
0.400	0.000	0.400
0.131	0.574	0.574
0.488	0.488	0.798
0.000	0.000	0.000
0.000	0.000	0.000
0.461	0.461	0.326
0.000	0.146	0.000
0.794	0.472	0.772
0.000	0.000	0.000
0.000	0.000	0.000
0.000	0.000	0.000
0.000	0.000	0.000
0.516	0.632	0.447
0.357	0.291	0.452
0.000	0.000	0.000
0.828	0.413	0.357
0.883	0.537	0.883
0.822	0.381	0.330
0.825	0.674	0.335
0.000	0.000	0.000
0.193	0.112	0.039
0.492	0.456	0.426
0.722	0.000	0.288
0.810	0.760	0.000
0.000	0.000	0.000
0.632	0.316	0.316
0.000	0.000	0.668
0.000	0.000	0.000
0.000	0.397	0.000
0.000	0.000	0.000
1.000	0.000	0.000
0.000	0.000	0.000
0.601	0.429	0.850
0.000	0.000	0.000
0.570	0.684	0.684
0.000	0.000	0.000
0.000	0.000	0.000
0.299	0.299	0.000
0.000	0.000	0.516
0.762	0.000	0.256
0.000	0.000	0.000
0.000	0.000	0.000
0.217	0.051	0.102
0.000	0.000	0.000
0.816	0.421	0.110
0.000	0.000	0.000
0.727	0.485	0.485
0.000	0.000	0.000
0.264	0.660	0.019
0.613	0.392	0.116
0.000	0.000	0.894
0.707	0.472	0.472
0.000	0.000	0.000
0.000	0.000	0.000
0.000	0.000	0.000
0.000	0.000	0.000
0.545	0.000	0.000
0.000	0.000	0.000
0.000	0.000	0.000
0.000	0.000	0.000
0.254	0.571	0.762
0.710	0.395	0.639
0.551	0.520	0.673
0.399	0.248	0.606
0.000	0.000	0.000
0.632	0.632	0.447
0.000	0.000	0.000
0.727	0.485	0.485
0.000	0.000	0.000
0.000	0.485	0.485
0.000	0.000	0.000
0.000	0.000	0.000
0.644	0.456	0.035
0.217	0.217	0.000
0.066	0.232	0.099
0.000	0.000	0.000
0.000	0.000	0.000
0.000	0.000	0.000
0.000	0.000	0.000
0.000	0.000	0.000
0.377	0.442	0.533
0.295	0.295	0.120
0.613	0.501	0.613
0.000	0.000	0.000
0.000	0.000	0.000
0.517	0.919	0.796
0.000	0.000	0.000
0.000	0.000	0.000
0.000	0.000	0.000
0.000	0.000	0.000
0.000	0.000	0.000
0.000	0.000	0.000
0.833	0.371	0.371
0.000	0.000	0.000
0.892	0.892	0.309
0.883	0.367	0.318
0.000	0.000	0.000
0.845	0.381	0.330
0.843	0.391	0.338
0.828	0.381	0.330
0.828	0.415	0.369
0.954	0.379	0.329
0.957	0.405	0.350
0.895	0.411	0.356
0.822	0.377	0.326
0.981	0.981	0.327
0.552	0.552	0.846
0.820	0.380	0.338
0.811	0.396	0.343
0.848	0.381	0.330
0.843	0.390	0.337
0.830	0.382	0.331
0.929	0.456	0.395
0.957	0.377	0.335
0.960	0.378	0.327
0.000	0.000	0.000
0.000	0.000	0.000
0.000	0.000	0.000
0.533	0.491	0.813
0.000	0.000	0.000
0.000	0.000	0.000
0.271	0.779	0.767
0.868	0.868	0.952
0.688	0.215	0.142
0.000	0.000	0.000
0.000	0.000	0.000
0.000	0.000	0.000
0.000	0.000	0.000
0.000	0.000	0.000
0.000	0.000	0.000
0.000	0.000	0.000
0.000	0.000	0.000
0.000	0.000	0.000
0.447	0.894	0.183
0.606	0.000	0.172
0.000	0.000	0.485
0.019	0.802	0.322
0.000	0.000	0.000
0.000	0.000	0.000
0.000	0.000	0.000
0.515	0.041	0.405
0.183	0.141	0.405
0.924	0.774	0.928
0.925	0.000	0.219
0.000	0.000	0.000
0.000	0.000	0.000
0.000	0.000	0.000
0.000	0.000	0.000
0.000	0.000	0.000
0.000	0.000	0.000
0.430	0.430	0.447
0.000	0.000	0.000
0.321	0.321	0.433
0.116	0.300	0.722
0.000	0.000	0.000
0.000	0.000	0.000
0.485	0.000	0.343
0.816	0.409	0.289
0.383	0.530	0.000
0.583	0.597	0.691
0.381	0.243	0.807
0.474	0.649	0.947
0.000	0.000	0.000
0.049	0.497	0.497
0.000	0.000	0.000
0.697	0.697	0.375
0.000	0.000	0.000
0.241	0.241	0.180
0.280	0.280	0.000
0.224	0.249	0.304
0.000	0.000	0.000
0.000	0.000	0.000
0.000	0.000	0.642
0.000	0.000	0.000
0.000	0.000	0.000
0.000	0.000	0.000
0.000	0.000	0.000
0.000	0.000	0.000
0.000	0.250	0.125
0.000	0.000	0.000
0.831	0.831	0.865
0.000	0.000	0.000
0.649	0.530	0.689
0.000	0.000	0.000
0.413	0.413	0.499
0.073	0.793	0.295
0.000	0.000	0.000
0.000	0.000	0.000
0.970	0.000	0.000
0.043	0.186	0.430
0.000	0.000	0.000
0.000	0.000	0.259
0.000	0.329	0.494
0.000	0.000	0.000
0.381	0.311	0.241
0.621	0.621	0.000
0.000	0.000	0.000
0.238	0.207	0.016
0.953	0.953	0.778
0.000	0.000	0.000
0.000	0.000	0.000
0.000	0.000	0.000
0.115	0.040	0.000
0.000	0.000	0.000
0.000	0.000	0.000
0.000	0.000	0.000
0.000	0.000	0.000
0.000	0.000	0.000
0.000	0.000	0.000
0.000	0.000	0.000
0.000	0.000	1.000
0.000	0.000	1.000
0.000	0.000	1.000
0.000	0.000	0.000
0.459	0.230	0.308
0.000	0.000	0.000
0.494	0.858	0.858
0.768	0.357	0.309
0.186	0.140	0.081
0.618	0.507	0.566
0.359	0.104	0.359
0.374	0.775	0.775
0.000	0.000	0.000
0.869	0.708	0.869
0.000	0.000	0.000
0.836	0.843	0.870
0.000	0.000	0.000
0.000	0.000	0.000
0.386	0.506	0.742
0.354	0.577	0.000
0.000	0.000	0.000
0.000	0.000	0.000
0.995	0.565	0.995
0.250	0.102	0.177
0.000	0.000	0.000
0.000	0.000	0.000
0.000	0.000	0.000
0.000	0.000	0.000
0.262	0.262	0.313
0.000	0.000	0.000
0.000	0.000	0.000
0.727	0.485	0.000
0.616	0.213	0.302
0.000	0.000	0.000
0.000	0.000	0.000
0.000	0.000	0.000
0.000	0.000	0.000
0.000	0.000	0.000
0.000	0.000	0.000
0.926	0.060	0.746
0.000	0.000	0.000
0.000	0.000	0.000
0.000	0.000	0.000
0.000	0.000	0.000
0.665	0.863	0.863
0.332	0.412	0.240
0.732	0.898	0.656
0.000	0.783	0.738
0.469	0.937	0.937
0.375	0.306	0.750
0.000	0.000	0.000
0.000	0.000	0.000
0.000	0.000	0.000
0.000	0.000	0.000
0.000	0.000	0.000
0.255	0.309	0.523
0.000	0.000	0.000
0.000	0.000	0.000
0.523	0.523	0.483
0.514	0.600	0.424
0.726	0.298	0.510
0.779	0.157	0.779
0.000	0.000	0.577
0.000	0.000	0.000
0.000	0.000	0.000
0.895	0.825	0.895
0.795	0.795	0.322
0.891	0.848	0.979
0.000	0.189	0.668
0.415	0.433	0.045
0.000	0.000	0.000
0.000	0.000	0.000
0.000	0.000	0.000
0.000	0.000	0.000
0.848	0.347	0.157
0.000	0.000	0.000
0.848	0.848	0.175
0.000	0.000	0.000
0.756	0.064	0.580
0.000	0.000	0.000
0.000	0.000	0.000
0.000	0.000	0.000
0.056	0.491	0.877
0.000	0.000	0.000
0.000	0.000	0.000
0.000	0.000	0.000
0.334	0.236	0.236
0.000	0.000	0.000
0.000	0.000	0.000
0.326	0.326	0.890
0.688	0.700	0.183
0.000	0.000	0.000
0.705	0.893	0.975
0.760	0.760	0.560
0.534	0.000	0.000
0.000	0.000	0.000
0.885	0.906	0.906
0.000	0.000	1.000
0.000	0.000	1.000
0.972	0.594	0.686
0.677	0.817	0.803
0.208	0.412	0.000
0.000	0.000	0.000
0.576	0.130	0.625
0.000	0.000	0.000
0.000	0.390	0.954
0.000	0.000	0.000
0.000	0.000	0.000
0.000	0.657	0.329
0.000	0.000	0.000
0.729	0.845	0.608
0.000	0.000	0.000
0.000	0.000	0.000
0.224	0.335	0.274
0.694	0.645	0.640
0.000	0.640	0.427
0.000	0.000	0.000
0.000	0.000	0.000
0.000	0.000	0.000
0.000	0.000	0.000
0.000	0.000	0.000
0.693	0.393	0.393
0.379	0.379	0.309
0.000	0.000	0.000
0.000	0.000	0.000
0.362	0.236	0.210
0.000	0.000	0.000
0.000	0.000	0.000
0.000	0.000	0.000
0.000	0.000	0.000
0.000	0.000	0.000
0.000	0.000	0.000
0.000	0.000	0.000
0.802	0.794	0.861
0.000	0.000	0.000
0.000	0.000	0.000
0.000	0.000	0.000
0.000	0.000	0.000
0.000	0.000	0.000
0.000	0.000	0.000
0.000	0.000	0.000
0.000	0.000	0.000
0.000	0.000	0.000
0.000	0.000	0.000
0.000	0.000	0.000
0.000	0.000	0.000
0.000	0.000	0.000
0.000	0.000	0.000
0.000	0.000	0.000
0.000	0.000	0.000
0.128	0.958	0.958
0.000	0.000	0.000
0.904	0.799	0.904
0.000	0.000	0.000
0.000	0.000	0.000
0.338	0.690	0.535
0.000	0.000	0.000
0.000	0.000	0.000
0.000	0.000	0.000
0.000	0.000	0.126
0.000	0.000	0.000
0.000	0.000	0.000
0.000	0.000	0.000
0.000	0.000	1.000
0.832	0.555	0.555
0.522	0.791	0.522
0.000	0.000	0.000
0.000	0.000	0.000
0.816	0.577	0.577
0.000	0.205	0.177
0.000	0.000	0.000
0.522	0.149	0.131
0.000	0.000	0.000
0.046	0.011	0.873
0.000	0.000	0.000
0.809	0.953	0.778
0.024	0.000	0.220
0.000	0.000	0.000
0.000	0.000	0.000
0.000	0.000	0.000
0.000	0.000	0.852
0.000	0.000	0.000
0.000	0.000	0.000
0.000	0.000	0.643
0.000	0.000	0.000
0.829	0.372	0.304
0.654	0.437	0.378
0.000	0.000	0.000
0.707	0.000	0.000
0.000	0.894	0.000
0.000	0.000	0.000
0.000	0.000	0.000
0.000	0.000	0.000
0.750	0.530	0.750
0.577	0.577	0.577
0.727	0.485	0.485
0.000	0.000	0.000
0.000	0.000	0.000
0.000	0.000	0.000
0.670	0.670	0.351
0.000	0.000	0.000
0.000	0.000	0.000
0.834	0.834	0.341
0.835	0.355	0.355
0.000	0.000	0.000
0.000	0.000	0.000
0.726	0.726	0.417
0.343	0.203	0.595
0.794	0.936	0.936
0.405	0.455	0.583
0.000	0.000	0.000
0.000	0.000	0.000
0.597	0.222	0.421
0.145	0.547	0.550
0.000	0.000	0.000
0.000	0.000	0.000
0.000	0.000	0.000
0.000	0.000	0.000
0.000	0.000	0.000
0.000	0.000	0.000
0.465	0.465	0.104
0.000	0.000	0.000
0.440	0.440	0.562
0.000	0.530	0.647
0.000	0.000	0.000
0.000	0.000	0.000
0.000	0.000	0.000
0.249	0.643	0.063
0.409	0.461	0.357
0.378	0.435	0.621
0.153	0.241	0.781
0.000	0.000	0.000
0.000	0.000	0.000
0.269	0.209	0.525
0.000	0.000	0.000
0.000	0.000	0.000
0.000	0.000	0.000
0.000	0.000	0.000
0.961	0.572	0.660
0.000	0.000	0.000
0.824	0.824	0.364
0.000	0.000	0.000
0.247	0.000	0.348
0.707	0.500	0.500
0.145	0.000	0.145
0.000	0.000	0.000
0.000	0.000	0.000
0.000	0.000	0.000
0.766	0.352	0.305
0.501	0.150	0.388
0.000	0.000	0.000
0.000	0.000	0.000
0.000	0.000	0.000
0.000	0.000	0.000
0.000	0.000	0.000
0.000	0.000	0.000
0.000	0.000	0.000
0.926	0.218	0.218
0.000	0.000	0.000
0.738	0.211	0.183
0.000	0.223	0.977
0.000	0.000	0.000
0.517	0.346	0.517
0.785	0.270	0.785
0.378	0.661	0.134
0.000	0.000	0.000
0.000	0.000	0.000
0.000	0.359	0.359
0.000	0.000	0.000
0.000	0.000	0.000
0.164	0.636	0.407
0.000	0.000	0.000
0.000	0.000	0.000
0.000	0.000	0.000
0.000	0.000	0.000
0.149	0.149	0.517
0.000	0.000	0.000
0.000	0.213	0.000
0.000	0.572	0.596
0.778	0.430	0.556
0.000	0.588	0.612
0.000	0.601	0.690
0.000	0.000	0.000
0.000	0.000	0.000
0.000	0.592	0.617
0.000	0.000	0.000
0.000	0.000	0.000
