# Supplementary material for: A semi-automated genome annotation comparison and integration scheme
Source: BMC Bioinformatics. 2013 Jun 1;14:172. doi: 10.1186/1471-2105-14-172 (PMC3680241; doi:10.1186/1471-2105-14-172)
Supplement: Additional file 1 — The code and datasets: file contains the python code and related datasets used in our research. We used two datasets in our research. (1). ‘pfam_mapped_dic.csv’ file contains the Pfam IDs obtained from Pfam database; (2) ‘gene_info_dic.csv’ file contains the gene symbol data obtained from Entrez gene database; (3) ‘database data’ folder contains the automated annotation results and the OMA data to run the program. [file 1471-2105-14-172-S1.zip › Additional file 1 code and datasets/results/ctra_plot_res.txt]

514	0.549145299145	229	0.244658119658
372	0.397435897436	201	0.214743589744
468	0.5	219	0.233974358974
514	0.549145299145	229	0.244658119658
372	0.397435897436	201	0.214743589744
468	0.5	219	0.233974358974
514	0.55%	229	0.24%
372	0.40%	201	0.21%
468	0.50%	219	0.23%
514	0.549145299145	229	0.244658119658
372	0.397435897436	201	0.214743589744
468	0.5	219	0.233974358974
514	0.55%	229	0.24%
372	0.40%	201	0.21%
468	0.50%	219	0.23%
514	0.55%	229	0.24%
372	0.40%	201	0.21%
468	0.50%	219	0.23%
514	0.55%	229	0.24%
372	0.40%	201	0.21%
468	0.50%	219	0.23%
514	0.55%	229	0.24%
372	0.40%	201	0.21%
468	0.50%	219	0.23%
