# Supplementary material for: A semi-automated genome annotation comparison and integration scheme
Source: BMC Bioinformatics. 2013 Jun 1;14:172. doi: 10.1186/1471-2105-14-172 (PMC3680241; doi:10.1186/1471-2105-14-172)
Supplement: Additional file 1 — The code and datasets: file contains the python code and related datasets used in our research. We used two datasets in our research. (1). ‘pfam_mapped_dic.csv’ file contains the Pfam IDs obtained from Pfam database; (2) ‘gene_info_dic.csv’ file contains the gene symbol data obtained from Entrez gene database; (3) ‘database data’ folder contains the automated annotation results and the OMA data to run the program. [file 1471-2105-14-172-S1.zip › Additional file 1 code and datasets/results/ctra_sta_res.txt]

base_both miss	16	0.017094017094
base_one miss	11	0.0117521367521
base_ec	18	0.0192307692308
base_ec-d	4	0.0042735042735
base_tigr	250	0.267094017094
base_gs	0	0
base_one HP	134	0.143162393162
base_lit-s	81	0.0865384615385
lit-s	142	0.151709401709
pfam-sh	4	0.0042735042735
gs-sh	65	0.0694444444444
orth	5	0.00534188034188
tf_idf	10	0.0106837606838
map	3	0.00320512820513
0	193	0.206196581197
Entire gene number	936
----------------------------------
base_both miss	18	0.0192307692308
base_one miss	6	0.00641025641026
base_ec	136	0.145299145299
base_ec-d	14	0.0149572649573
base_tigr	0	0
base_gs	0	0
base_one HP	172	0.183760683761
base_lit-s	26	0.0277777777778
lit-s	70	0.0747863247863
pfam-sh	11	0.0117521367521
gs-sh	56	0.0598290598291
orth	18	0.0192307692308
tf_idf	28	0.0299145299145
map	18	0.0192307692308
0	363	0.387820512821
Entire gene number	936
----------------------------------
base_both miss	16	0.017094017094
base_one miss	27	0.0288461538462
base_ec	179	0.191239316239
base_ec-d	21	0.0224358974359
base_tigr	0	0
base_gs	0	0
base_one HP	188	0.200854700855
base_lit-s	37	0.0395299145299
lit-s	59	0.0630341880342
pfam-sh	16	0.017094017094
gs-sh	89	0.0950854700855
orth	20	0.0213675213675
tf_idf	16	0.017094017094
map	19	0.0202991452991
0	249	0.266025641026
Entire gene number	936
----------------------------------
base_both miss	16	0.017094017094
base_one miss	11	0.0117521367521
base_ec	18	0.0192307692308
base_ec-d	4	0.0042735042735
base_tigr	250	0.267094017094
base_gs	0	0
base_one HP	134	0.143162393162
base_lit-s	81	0.0865384615385
lit-s	142	0.151709401709
pfam-sh	4	0.0042735042735
gs-sh	65	0.0694444444444
orth	5	0.00534188034188
tf_idf	10	0.0106837606838
map	3	0.00320512820513
0	193	0.206196581197
Entire gene number	936
----------------------------------
base_both miss	18	0.0192307692308
base_one miss	6	0.00641025641026
base_ec	136	0.145299145299
base_ec-d	14	0.0149572649573
base_tigr	0	0
base_gs	0	0
base_one HP	172	0.183760683761
base_lit-s	26	0.0277777777778
lit-s	70	0.0747863247863
pfam-sh	11	0.0117521367521
gs-sh	56	0.0598290598291
orth	18	0.0192307692308
tf_idf	28	0.0299145299145
map	18	0.0192307692308
0	363	0.387820512821
Entire gene number	936
----------------------------------
base_both miss	16	0.017094017094
base_one miss	27	0.0288461538462
base_ec	179	0.191239316239
base_ec-d	21	0.0224358974359
base_tigr	0	0
base_gs	0	0
base_one HP	188	0.200854700855
base_lit-s	37	0.0395299145299
lit-s	59	0.0630341880342
pfam-sh	16	0.017094017094
gs-sh	89	0.0950854700855
orth	20	0.0213675213675
tf_idf	16	0.017094017094
map	19	0.0202991452991
0	249	0.266025641026
Entire gene number	936
----------------------------------
base_both miss	16	0.017094017094
base_one miss	11	0.0117521367521
base_ec	18	0.0192307692308
base_ec-d	4	0.0042735042735
base_tigr	250	0.267094017094
base_gs	0	0
base_one HP	134	0.143162393162
base_lit-s	81	0.0865384615385
lit-s	142	0.151709401709
pfam-sh	4	0.0042735042735
gs-sh	65	0.0694444444444
orth	5	0.00534188034188
tf_idf	10	0.0106837606838
map	3	0.00320512820513
0	193	0.206196581197
Entire gene number	936
----------------------------------
base_both miss	18	0.0192307692308
base_one miss	6	0.00641025641026
base_ec	136	0.145299145299
base_ec-d	14	0.0149572649573
base_tigr	0	0
base_gs	0	0
base_one HP	172	0.183760683761
base_lit-s	26	0.0277777777778
lit-s	70	0.0747863247863
pfam-sh	11	0.0117521367521
gs-sh	56	0.0598290598291
orth	18	0.0192307692308
tf_idf	28	0.0299145299145
map	18	0.0192307692308
0	363	0.387820512821
Entire gene number	936
----------------------------------
base_both miss	16	0.017094017094
base_one miss	27	0.0288461538462
base_ec	179	0.191239316239
base_ec-d	21	0.0224358974359
base_tigr	0	0
base_gs	0	0
base_one HP	188	0.200854700855
base_lit-s	37	0.0395299145299
lit-s	59	0.0630341880342
pfam-sh	16	0.017094017094
gs-sh	89	0.0950854700855
orth	20	0.0213675213675
tf_idf	16	0.017094017094
map	19	0.0202991452991
0	249	0.266025641026
Entire gene number	936
----------------------------------
base_both miss	16	0.017094017094
base_one miss	11	0.0117521367521
base_ec	18	0.0192307692308
base_ec-d	4	0.0042735042735
base_tigr	250	0.267094017094
base_gs	0	0
base_one HP	134	0.143162393162
base_lit-s	81	0.0865384615385
lit-s	142	0.151709401709
pfam-sh	4	0.0042735042735
gs-sh	65	0.0694444444444
orth	5	0.00534188034188
tf_idf	10	0.0106837606838
map	3	0.00320512820513
0	193	0.206196581197
Entire gene number	936
----------------------------------
base_both miss	18	0.0192307692308
base_one miss	6	0.00641025641026
base_ec	136	0.145299145299
base_ec-d	14	0.0149572649573
base_tigr	0	0
base_gs	0	0
base_one HP	172	0.183760683761
base_lit-s	26	0.0277777777778
lit-s	70	0.0747863247863
pfam-sh	11	0.0117521367521
gs-sh	56	0.0598290598291
orth	18	0.0192307692308
tf_idf	28	0.0299145299145
map	18	0.0192307692308
0	363	0.387820512821
Entire gene number	936
----------------------------------
base_both miss	16	0.017094017094
base_one miss	27	0.0288461538462
base_ec	179	0.191239316239
base_ec-d	21	0.0224358974359
base_tigr	0	0
base_gs	0	0
base_one HP	188	0.200854700855
base_lit-s	37	0.0395299145299
lit-s	59	0.0630341880342
pfam-sh	16	0.017094017094
gs-sh	89	0.0950854700855
orth	20	0.0213675213675
tf_idf	16	0.017094017094
map	19	0.0202991452991
0	249	0.266025641026
Entire gene number	936
----------------------------------
base_both miss	16	0.017094017094
base_one miss	11	0.0117521367521
base_ec	18	0.0192307692308
base_ec-d	4	0.0042735042735
base_tigr	250	0.267094017094
base_gs	0	0
base_one HP	134	0.143162393162
base_lit-s	81	0.0865384615385
lit-s	142	0.151709401709
pfam-sh	4	0.0042735042735
gs-sh	65	0.0694444444444
orth	5	0.00534188034188
tf_idf	10	0.0106837606838
map	3	0.00320512820513
0	193	0.206196581197
Entire gene number	936
----------------------------------
base_both miss	18	0.0192307692308
base_one miss	6	0.00641025641026
base_ec	136	0.145299145299
base_ec-d	14	0.0149572649573
base_tigr	0	0
base_gs	0	0
base_one HP	172	0.183760683761
base_lit-s	26	0.0277777777778
lit-s	70	0.0747863247863
pfam-sh	11	0.0117521367521
gs-sh	56	0.0598290598291
orth	18	0.0192307692308
tf_idf	28	0.0299145299145
map	18	0.0192307692308
0	363	0.387820512821
Entire gene number	936
----------------------------------
base_both miss	16	0.017094017094
base_one miss	27	0.0288461538462
base_ec	179	0.191239316239
base_ec-d	21	0.0224358974359
base_tigr	0	0
base_gs	0	0
base_one HP	188	0.200854700855
base_lit-s	37	0.0395299145299
lit-s	59	0.0630341880342
pfam-sh	16	0.017094017094
gs-sh	89	0.0950854700855
orth	20	0.0213675213675
tf_idf	16	0.017094017094
map	19	0.0202991452991
0	249	0.266025641026
Entire gene number	936
----------------------------------
base_both miss	16	0.017094017094
base_one miss	11	0.0117521367521
base_ec	18	0.0192307692308
base_ec-d	4	0.0042735042735
base_tigr	250	0.267094017094
base_gs	0	0
base_one HP	134	0.143162393162
base_lit-s	81	0.0865384615385
lit-s	142	0.151709401709
pfam-sh	4	0.0042735042735
gs-sh	65	0.0694444444444
orth	5	0.00534188034188
tf_idf	10	0.0106837606838
map	3	0.00320512820513
0	193	0.206196581197
Entire gene number	936
----------------------------------
base_both miss	18	0.0192307692308
base_one miss	6	0.00641025641026
base_ec	136	0.145299145299
base_ec-d	14	0.0149572649573
base_tigr	0	0
base_gs	0	0
base_one HP	172	0.183760683761
base_lit-s	26	0.0277777777778
lit-s	70	0.0747863247863
pfam-sh	11	0.0117521367521
gs-sh	56	0.0598290598291
orth	18	0.0192307692308
tf_idf	28	0.0299145299145
map	18	0.0192307692308
0	363	0.387820512821
Entire gene number	936
----------------------------------
base_both miss	16	0.017094017094
base_one miss	27	0.0288461538462
base_ec	179	0.191239316239
base_ec-d	21	0.0224358974359
base_tigr	0	0
base_gs	0	0
base_one HP	188	0.200854700855
base_lit-s	37	0.0395299145299
lit-s	59	0.0630341880342
pfam-sh	16	0.017094017094
gs-sh	89	0.0950854700855
orth	20	0.0213675213675
tf_idf	16	0.017094017094
map	19	0.0202991452991
0	249	0.266025641026
Entire gene number	936
----------------------------------
base_both miss	16	0.017094017094
base_one miss	11	0.0117521367521
base_ec	18	0.0192307692308
base_ec-d	4	0.0042735042735
base_tigr	250	0.267094017094
base_gs	0	0
base_one HP	134	0.143162393162
base_lit-s	81	0.0865384615385
lit-s	142	0.151709401709
pfam-sh	4	0.0042735042735
gs-sh	65	0.0694444444444
orth	5	0.00534188034188
tf_idf	10	0.0106837606838
map	3	0.00320512820513
0	193	0.206196581197
Entire gene number	936
----------------------------------
base_both miss	18	0.0192307692308
base_one miss	6	0.00641025641026
base_ec	136	0.145299145299
base_ec-d	14	0.0149572649573
base_tigr	0	0
base_gs	0	0
base_one HP	172	0.183760683761
base_lit-s	26	0.0277777777778
lit-s	70	0.0747863247863
pfam-sh	11	0.0117521367521
gs-sh	56	0.0598290598291
orth	18	0.0192307692308
tf_idf	28	0.0299145299145
map	18	0.0192307692308
0	363	0.387820512821
Entire gene number	936
----------------------------------
base_both miss	16	0.017094017094
base_one miss	27	0.0288461538462
base_ec	179	0.191239316239
base_ec-d	21	0.0224358974359
base_tigr	0	0
base_gs	0	0
base_one HP	188	0.200854700855
base_lit-s	37	0.0395299145299
lit-s	59	0.0630341880342
pfam-sh	16	0.017094017094
gs-sh	89	0.0950854700855
orth	20	0.0213675213675
tf_idf	16	0.017094017094
map	19	0.0202991452991
0	249	0.266025641026
Entire gene number	936
----------------------------------
base_both miss	16	0.02%
base_one miss	11	0.01%
base_ec	18	0.02%
base_ec-d	4	0.00%
base_tigr	250	0.27%
base_gs	0	0
base_one HP	134	0.14%
base_lit-s	81	0.09%
lit-s	142	0.15%
pfam-sh	4	0.00%
gs-sh	65	0.07%
orth	5	0.01%
tf_idf	10	0.01%
map	3	0.00%
0	193	0.21%
Entire gene number	936
----------------------------------
base_both miss	18	0.02%
base_one miss	6	0.01%
base_ec	136	0.15%
base_ec-d	14	0.01%
base_tigr	0	0
base_gs	0	0
base_one HP	172	0.18%
base_lit-s	26	0.03%
lit-s	70	0.07%
pfam-sh	11	0.01%
gs-sh	56	0.06%
orth	18	0.02%
tf_idf	28	0.03%
map	18	0.02%
0	363	0.39%
Entire gene number	936
----------------------------------
base_both miss	16	0.02%
base_one miss	27	0.03%
base_ec	179	0.19%
base_ec-d	21	0.02%
base_tigr	0	0
base_gs	0	0
base_one HP	188	0.20%
base_lit-s	37	0.04%
lit-s	59	0.06%
pfam-sh	16	0.02%
gs-sh	89	0.10%
orth	20	0.02%
tf_idf	16	0.02%
map	19	0.02%
0	249	0.27%
Entire gene number	936
----------------------------------
base_both miss	16	1.71%
base_one miss	11	1.18%
base_ec	18	1.92%
base_ec-d	4	0.43%
base_tigr	250	26.71%
base_gs	0	0
base_one HP	134	14.32%
base_lit-s	81	8.65%
lit-s	142	15.17%
pfam-sh	4	0.43%
gs-sh	65	6.94%
orth	5	0.53%
tf_idf	10	1.07%
map	3	0.32%
0	193	20.62%
Entire gene number	936
----------------------------------
base_both miss	18	1.92%
base_one miss	6	0.64%
base_ec	136	14.53%
base_ec-d	14	1.50%
base_tigr	0	0
base_gs	0	0
base_one HP	172	18.38%
base_lit-s	26	2.78%
lit-s	70	7.48%
pfam-sh	11	1.18%
gs-sh	56	5.98%
orth	18	1.92%
tf_idf	28	2.99%
map	18	1.92%
0	363	38.78%
Entire gene number	936
----------------------------------
base_both miss	16	1.71%
base_one miss	27	2.88%
base_ec	179	19.12%
base_ec-d	21	2.24%
base_tigr	0	0
base_gs	0	0
base_one HP	188	20.09%
base_lit-s	37	3.95%
lit-s	59	6.30%
pfam-sh	16	1.71%
gs-sh	89	9.51%
orth	20	2.14%
tf_idf	16	1.71%
map	19	2.03%
0	249	26.60%
Entire gene number	936
----------------------------------
base_both miss	16	1.71%
base_one miss	11	1.18%
base_ec	18	1.92%
base_ec-d	4	0.43%
base_tigr	250	26.71%
base_gs	0	0
base_one HP	134	14.32%
base_lit-s	81	8.65%
lit-s	142	15.17%
pfam-sh	4	0.43%
gs-sh	65	6.94%
orth	5	0.53%
tf_idf	10	1.07%
map	3	0.32%
0	193	20.62%
Entire gene number	936
----------------------------------
base_both miss	18	1.92%
base_one miss	6	0.64%
base_ec	136	14.53%
base_ec-d	14	1.50%
base_tigr	0	0
base_gs	0	0
base_one HP	172	18.38%
base_lit-s	26	2.78%
lit-s	70	7.48%
pfam-sh	11	1.18%
gs-sh	56	5.98%
orth	18	1.92%
tf_idf	28	2.99%
map	18	1.92%
0	363	38.78%
Entire gene number	936
----------------------------------
base_both miss	16	1.71%
base_one miss	27	2.88%
base_ec	179	19.12%
base_ec-d	21	2.24%
base_tigr	0	0
base_gs	0	0
base_one HP	188	20.09%
base_lit-s	37	3.95%
lit-s	59	6.30%
pfam-sh	16	1.71%
gs-sh	89	9.51%
orth	20	2.14%
tf_idf	16	1.71%
map	19	2.03%
0	249	26.60%
Entire gene number	936
----------------------------------
