# Supplementary material for: A semi-automated genome annotation comparison and integration scheme
Source: BMC Bioinformatics. 2013 Jun 1;14:172. doi: 10.1186/1471-2105-14-172 (PMC3680241; doi:10.1186/1471-2105-14-172)
Supplement: Additional file 1 — The code and datasets: file contains the python code and related datasets used in our research. We used two datasets in our research. (1). ‘pfam_mapped_dic.csv’ file contains the Pfam IDs obtained from Pfam database; (2) ‘gene_info_dic.csv’ file contains the gene symbol data obtained from Entrez gene database; (3) ‘database data’ folder contains the automated annotation results and the OMA data to run the program. [file 1471-2105-14-172-S1.zip › Additional file 1 code and datasets/results/ecol pairwise comp.txt]

bifunctional aspartokinase/homoserine dehydrogenase 1	1.1.1.3	thrA	aspartate kinase	2.7.2.4, 1.1.1.3	CDS	Aspartokinase / Homoserine dehydrogenase	2.7.2.4, 1.1.1.3		base_ec-d	base_ec-d	base_ec
homoserine kinase	2.7.1.39	thrB	homoserine kinase (EC 2.7.1.39)	2.7.1.39	CDS	Homoserine kinase	2.7.1.39		base_tigr	base_ec	base_ec
threonine synthase	4.2.3.1	thrC	L-threonine synthase (EC 4.2.3.1)	4.2.3.1	CDS	Threonine synthase	4.2.3.1		base_tigr	base_ec	base_ec
conserved hypothetical protein						FIG00638853: hypothetical protein			base_one HP	base_one HP	base_one miss
			Protein of unknown function (DUF2502).		CDS				base_one miss	base_both miss	base_one miss
conserved hypothetical protein			Uncharacterized protein conserved in bacteria		CDS	UPF0246 protein YaaA			base_one HP	base_one HP	0
amino acid carrier family protein		agcS	amino acid carrier protein		CDS	Putative alanine/glycine transport protein			base_tigr	0	0
transaldolase	2.2.1.2	tal	transaldolase (EC 2.2.1.2)	2.2.1.2	CDS	Transaldolase	2.2.1.2		base_tigr	base_ec	base_ec
molybdopterin adenylyltransferase		mog	molybdopterin adenylyltransferase	2.7.7.75	CDS	Molybdopterin biosynthesis Mog protein, molybdochelatase			base_lit-s	0	0
inner membrane protein yaaH		yaaH	Predicted membrane protein		CDS	YaaH protein			gs-sh	gs-sh	map
ubiquinol-cytochrome C chaperone family protein			Uncharacterized protein conserved in bacteria		CDS	Putative oxidoreductase			0	0	0
conserved hypothetical protein			Protein of unknown function (DUF2541).		CDS	FIG00638537: hypothetical protein			base_one HP	base_one HP	lit-s
chaperone protein DnaK		dnaK	chaperone protein DnaK		CDS	Chaperone protein DnaK			base_lit-s	lit-s	lit-s
chaperone protein DnaJ		dnaJ	chaperone protein DnaJ		CDS	Chaperone protein DnaJ			base_lit-s	lit-s	lit-s
transposase DDE domain protein			FOG: Transposase and inactivated derivatives		CDS	Mobile element protein			0	0	0
			Hok/gef family.		CDS				base_one miss	base_both miss	base_one miss
									base_both miss	base_both miss	base_both miss
na+/H+ antiporter NhaA		nhaA	sodium/proton antiporter, NhaA family (TC 2.A.33.1.1)		CDS	Na+/H+ antiporter NhaA type			base_tigr	lit-s	gs-sh
transcriptional activator protein nhaR		nhaR	Transcriptional regulator		CDS	Transcriptional activator NhaR			gs-sh	lit-s	map
putative transposase			Transposase and inactivated derivatives, IS1 family		CDS	Mobile element protein			0	0	0
			Transposase and inactivated derivatives		CDS				base_one miss	base_both miss	base_one miss
ribosomal protein S20		rpsT	SSU ribosomal protein S20P		CDS	SSU ribosomal protein S20p			base_tigr	map	lit-s
riboflavin biosynthesis protein RibF	2.7.1.26	ribF	FMN adenylyltransferase/riboflavin kinase	2.7.1.26, 2.7.7.2,2.7.7.2, 2.7.1.26	CDS	Riboflavin kinase / FMN adenylyltransferase	2.7.1.26, 2.7.7.2		base_tigr	base_ec-d	base_ec-d
isoleucine--tRNA ligase	6.1.1.5	ileS	Isoleucyl-tRNA synthetase (EC 6.1.1.5)	6.1.1.5	CDS	Isoleucyl-tRNA synthetase	6.1.1.5		base_tigr	base_ec	base_ec
signal peptidase II	3.4.23.36	lspA	signal peptidase II (EC:3.4.23.36). Aspartic peptidase. MEROPS family A08	3.4.23.36	CDS	Lipoprotein signal peptidase	3.4.23.36		base_tigr	base_ec	base_ec
FKBP-type 16 kDa peptidyl-prolyl cis-trans isomerase	5.2.1.8	fkpB	FKBP-type peptidyl-prolyl cis-trans isomerases 2	5.2.1.8	CDS	FKBP-type peptidyl-prolyl cis-trans isomerase SlpA	5.2.1.8		base_ec	base_ec	base_ec
4-hydroxy-3-methylbut-2-enyl diphosphate reductase	1.17.1.2	ispH	4-hydroxy-3-methylbut-2-enyl diphosphate reductase (EC 1.17.1.2)	1.17.1.2	CDS	4-hydroxy-3-methylbut-2-enyl diphosphate reductase	1.17.1.2		base_tigr	base_lit-s	base_ec
non-specific ribonucleoside hydrolase rihC	3.2.-.-	rihC	Inosine-uridine nucleoside N-ribohydrolase	3.2.-	CDS	Inosine-uridine preferring nucleoside hydrolase	3.2.2.1		gs-sh	gs-sh	map
dihydrodipicolinate reductase	1.3.1.26	dapB	dihydrodipicolinate reductase (EC 1.3.1.26)	1.3.1.26	CDS	Dihydrodipicolinate reductase	1.3.1.26		base_tigr	base_ec	base_ec
carbamoyl-phosphate synthase small chain	6.3.5.5	carA	carbamoyl-phosphate synthase, small subunit	6.3.5.5	CDS	Carbamoyl-phosphate synthase small chain	6.3.5.5		base_ec	base_ec	base_ec
carbamoyl-phosphate synthase large chain	6.3.5.5	carB	carbamoyl-phosphate synthase, large subunit	6.3.5.5	CDS	Carbamoyl-phosphate synthase large chain	6.3.5.5		base_ec	base_ec	base_ec
putative hypothe						orf; Unknown function			base_one miss	0	base_one miss
conserved hypothetical protein			Protein of unknown function (DUF1401).		CDS	Transcriptional activatory protein CaiF			base_one HP	base_one HP	0
bacterial transferase hexapeptide family protein			Carbonic anhydrases/acetyltransferases, isoleucine patch superfamily		CDS	Carnitine operon protein CaiE			0	0	0
carnitinyl-CoA dehydratase	4.2.1.-	caiD	Enoyl-CoA hydratase/carnithine racemase	4.2.1.-	CDS	Carnitine racemase / Carnitinyl-CoA dehydratase	5.-.-.-, 4.2.1.-		gs-sh	0	0
AMP-binding enzyme family protein			Acyl-CoA synthetases (AMP-forming)/AMP-acid ligases II	6.2.1.-	CDS	Crotonobetaine carnitine-CoA ligase	6.3.2.-		pfam-sh	0	0
crotonobetainyl-CoA:carnitine CoA-transferase	2.8.3.-	caiB	Predicted acyl-CoA transferases/carnitine dehydratase	2.8.3.-	CDS	Crotonobetainyl-CoA:carnitine CoA-transferase	2.8.3.-		gs-sh	lit-s	map
crotonobetainyl-CoA dehydrogenase	1.3.99.-	caiA	Acyl-CoA dehydrogenases	1.3.99.-	CDS	Crotonobetainyl-CoA dehydrogenase	1.3.99.-		gs-sh	lit-s	map
L-carnitine/gamma-butyrobetaine antiporter		caiT	choline/carnitine/betaine transport		CDS	L-carnitine/gamma-butyrobetaine antiporter			gs-sh	base_lit-s	map
electron transfer flavodomain protein			electron transfer flavoprotein beta subunit		CDS	Electron transfer flavoprotein, beta subunit FixA			0	0	gs-sh
electron transfer flavodomain protein			electron transfer flavoprotein alpha subunit apoprotein		CDS	Electron transfer flavoprotein, alpha subunit FixB			0	0	gs-sh
FAD binding domain protein			Dehydrogenases (flavoproteins)	1.5.5.-	CDS	Probable electron transfer flavoprotein-quinone oxidoreductase FixC	1.5.5.-		0	0	gs-sh
putative ferredoxin			Ferredoxin-like protein		CDS	Ferredoxin-like protein FixX			0	0	gs-sh
sugar (and other) transporter family protein			Sugar phosphate permease		CDS	Putative metabolite transport protein yaaU			0	0	gs-sh
glutathione-regulated potassium-efflux system ancillary protein kefF		kefF	Kef-type potassium/proton antiporter accessory protein, CPA2 family (TC 2.A.37.1)		CDS	Glutathione-regulated potassium-efflux system ancillary protein KefF			gs-sh	lit-s	map
glutathione-regulated potassium-efflux system protein kefC		kefC	Kef-type potassium/proton antiporter, CPA2 family (TC 2.A.37.1)		CDS	Glutathione-regulated potassium-efflux system protein KefC			gs-sh	lit-s	map
dihydrofolate reductase	1.5.1.3	folA	dihydrofolate reductase (EC 1.5.1.3)	1.5.1.3	CDS	Dihydrofolate reductase	1.5.1.3		base_ec	base_ec	base_ec
bis	3.6.1.41	apaH	Bis(5'nucleosyl)-tetraphosphatase, ApaH	3.6.1.41	CDS	Bis(5'-nucleosyl)-tetraphosphatase, symmetrical	3.6.1.41		base_tigr	base_ec	base_ec
conserved hypothetical protein			Uncharacterized protein affecting Mg2+/Co2+ transport		CDS	ApaG protein			base_one HP	base_one HP	0
dimethyladenosine transferase	2.1.1.-	ksgA	dimethyladenosine transferase	2.1.1.182,2.1.1.-	CDS	SSU rRNA (adenine(1518)-N(6)/adenine(1519)-N(6))-dimethyltransferase ## SSU rRNA m6,m6-A1518-1519	2.1.1.182		base_lit-s	gs-sh	gs-sh
4-hydroxythreonine-4-phosphate dehydrogenase	1.1.1.262	pdxA	4-hydroxythreonine-4-phosphate dehydrogenase (EC 1.1.1.262)	1.1.1.262	CDS	4-hydroxythreonine-4-phosphate dehydrogenase	1.1.1.262		base_tigr	base_lit-s	base_ec
surA N-terminal domain protein			periplasmic chaperone for outer membrane proteins SurA	5.2.1.8	CDS	Survival protein SurA precursor (Peptidyl-prolyl cis-trans isomerase SurA)	5.2.1.8		gs-sh	gs-sh	base_ec
LPS-assembly protein lptD		lptD	Organic solvent tolerance protein OstA		CDS	Outer membrane protein Imp, required for envelope biogenesis / Organic solvent tolerance protein precursor			gs-sh	0	0
dnaJ-like protein DjlA		djlA	DnaJ-domain-containing proteins 1		CDS	DnaJ-like protein DjlA			gs-sh	lit-s	pfam-sh
putative undecaprenyl pyrophosphate phosphatase [multifunctional]			hypothetical protein		CDS	FIG00638467: hypothetical protein			base_one HP	0	base_one HP
hypothetical protein			hypothetical protein		CDS	hypothetical protein			base_lit-s	base_lit-s	base_lit-s
pseudouridine synthase, RluA family protein	5.4.99.-		ribosomal large subunit pseudouridine synthase A	5.4.99.28, 5.4.99.29,5.4.99.-	CDS	Ribosomal large subunit pseudouridine synthase A	4.2.1.70		base_tigr	gs-sh	lit-s
RNA polymerase-associated protein rapA	3.6.4.-	rapA	Superfamily II DNA/RNA helicases, SNF2 family	3.6.4.-	CDS	RNA polymerase associated protein RapA	3.6.1.-		gs-sh	0	0
DNA polymerase II	2.7.7.7	polB	DNA polymerase elongation subunit (family B)	2.7.7.7	CDS	DNA polymerase II	2.7.7.7		base_ec	base_lit-s	base_ec
L-ribulose-5-phosphate 4-epimerase	5.1.3.4	araD	L-ribulose 5-phosphate 4-epimerase (EC 5.1.3.4)	5.1.3.4	CDS	L-ribulose-5-phosphate 4-epimerase	5.1.3.4		base_tigr	base_lit-s	base_ec
L-arabinose isomerase	5.3.1.4	araA	L-arabinose isomerase (EC 5.3.1.4)	5.3.1.4	CDS	L-arabinose isomerase	5.3.1.4		base_ec	base_lit-s	base_ec
L-ribulokinase	2.7.1.16	araB	L-ribulokinase (EC 2.7.1.16)	2.7.1.16	CDS	Ribulokinase	2.7.1.16		base_tigr	base_ec	base_ec
arabinose operon regulatory protein		araC	transcriptional regulator, AraC family		CDS	Arabinose operon regulatory protein			gs-sh	lit-s	map
inner membrane protein yabI		yabI	Uncharacterized membrane-associated protein		CDS	DedA family inner membrane protein YabI			gs-sh	gs-sh	gs-sh
thiamine ABC transporter, ATP-binding protein	3.6.3.-	thiQ	thiamine ABC transporter, ATP-binding protein		CDS	Thiamin ABC transporter, ATPase component / Thiamine transport ATP-binding protein thiQ			base_lit-s	gs-sh	gs-sh
thiamine/thiamine pyrophosphate ABC transporter, permease protein		thiP	thiamine ABC transporter, permease protein		CDS	Thiamin ABC transporter, transmembrane component			base_tigr	0	0
thiamin/thiamine pyrophosphate ABC transporter, thiamin/thiamine pyrophospate-binding protein		thiB	thiamine ABC transporter, periplasmic binding protein		CDS	Thiamin ABC transporter, substrate-binding component			gs-sh	0	0
HTH-type transcriptional regulator sgrR		sgrR	ABC-type uncharacterized transport system, periplasmic component		CDS	SgrR, sugar-phosphate stress, transcriptional activator of SgrS small RNA			gs-sh	0	0
									base_both miss	base_both miss	base_both miss
sugar efflux transporter A		setA	sugar efflux transporter		CDS	Putative transport protein			gs-sh	0	0
3-isopropylmalate dehydratase small subunit	4.2.1.33	leuD	3-isopropylmalate dehydratase, small subunit	4.2.1.33, 4.2.1.35	CDS	3-isopropylmalate dehydratase small subunit	4.2.1.33		base_ec-d	base_lit-s	base_ec-d
3-isopropylmalate dehydratase large subunit	4.2.1.33	leuC	3-isopropylmalate dehydratase, large subunit	4.2.1.33, 4.2.1.35,4.2.1.33	CDS	3-isopropylmalate dehydratase large subunit	4.2.1.33		base_ec-d	base_lit-s	base_ec-d
3-isopropylmalate dehydrogenase	1.1.1.85	leuB	3-isopropylmalate dehydrogenase	1.1.1.85	CDS	3-isopropylmalate dehydrogenase	1.1.1.85		base_lit-s	base_lit-s	base_lit-s
2-isopropylmalate synthase	2.3.3.13	leuA	2-isopropylmalate synthase (EC 2.3.3.13)	2.3.3.13	CDS	2-isopropylmalate synthase	2.3.3.13		base_tigr	base_lit-s	base_ec
putative HTH-type transcriptional regulator leuO			Transcriptional regulator		CDS	Probable transcriptional activator for leuABCD operon			gs-sh	0	0
acetolactate synthase, large subunit, biosynthetic type	2.2.1.6	ilvB	acetolactate synthase, large subunit (EC 2.2.1.6)	2.2.1.6	CDS	Acetolactate synthase large subunit	2.2.1.6		base_tigr	base_ec	base_ec
acetolactate synthase, small subunit	2.2.1.6	ilvN	acetolactate synthase, small subunit (EC 2.2.1.6)	2.2.1.6	CDS	Acetolactate synthase small subunit	2.2.1.6		base_tigr	base_ec	base_ec
fructose repressor		fruR	transcriptional regulator, LacI family		CDS	Fructose repressor FruR, LacI family			gs-sh	gs-sh	pfam-sh
mraZ family protein			mraZ protein		CDS	Cell division protein MraZ			lit-s	gs-sh	gs-sh
S-adenosyl-methyltransferase MraW	2.1.1.-	mraW	S-adenosyl-methyltransferase MraW	2.1.1.199	CDS	rRNA small subunit methyltransferase H			base_lit-s	gs-sh	gs-sh
cell division protein FtsL		ftsL	cell division protein FtsL		CDS	Cell division protein FtsL			base_lit-s	lit-s	lit-s
peptidoglycan synthase ftsI	2.4.1.129	ftsI	peptidoglycan synthetase FtsI (EC 2.4.1.129)	2.4.1.129	CDS	Cell division protein FtsI [Peptidoglycan synthetase]	2.4.1.129		base_ec	base_ec	base_ec
UDP-N-acetylmuramoyl-L-alanyl-D-glutamate--2,6-diaminopimelate ligase	6.3.2.13	murE	UDP-N-acetylmuramoylalanyl-D-glutamate--2,6-diaminopimelate ligase (EC 6.3.2.13)	6.3.2.13	CDS	UDP-N-acetylmuramoylalanyl-D-glutamate--2,6-diaminopimelate ligase	6.3.2.13		base_ec	base_ec	base_ec
UDP-N-acetylmuramoyl-tripeptide--D-alanyl-D-alanine ligase	6.3.2.10	murF	UDP-N-acetylmuramoyl-tripeptide--D-alanyl-D-alanine ligase (EC 6.3.2.10)	6.3.2.10	CDS	UDP-N-acetylmuramoylalanyl-D-glutamyl-2,6-diaminopimelate--D-alanyl-D-alanine ligase	6.3.2.10		base_ec	base_ec	base_ec
phospho-N-acetylmuramoyl-pentapeptide-transferase	2.7.8.13	mraY	Phospho-N-acetylmuramoyl-pentapeptide-transferase (EC 2.7.8.13)	2.7.8.13	CDS	Phospho-N-acetylmuramoyl-pentapeptide-transferase	2.7.8.13		base_tigr	base_ec	base_ec
UDP-N-acetylmuramoylalanine--D-glutamate ligase	6.3.2.9	murD	UDP-N-acetylmuramoylalanine--D-glutamate ligase (EC 6.3.2.9)	6.3.2.9	CDS	UDP-N-acetylmuramoylalanine--D-glutamate ligase	6.3.2.9		base_tigr	base_lit-s	base_ec
cell division protein FtsW		ftsW	cell division-specific peptidoglycan biosynthesis regulator FtsW		CDS	Cell division protein FtsW			base_tigr	lit-s	gs-sh
undecaprenyldiphospho-muramoylpentapeptide beta-N-acetylglucosaminyltransferase	2.4.1.227	murG	UDP-N-acetylglucosamine-N-acetylmuramylpentapeptide N-acetylglucosamine transferase	2.4.1.227	CDS	UDP-N-acetylglucosamine--N-acetylmuramyl-(pentapeptide) pyrophosphoryl-undecaprenol N-acetylglucosamine transferase	2.4.1.227		base_tigr	base_ec	base_ec
UDP-N-acetylmuramate--alanine ligase	6.3.2.8	murC	UDP-N-acetylmuramate--L-alanine ligase (EC 6.3.2.8)	6.3.2.8	CDS	UDP-N-acetylmuramate--alanine ligase	6.3.2.8		base_tigr	base_lit-s	base_ec
D-alanine--D-alanine ligase B	6.3.2.4	ddlB	D-alanine--D-alanine ligase (EC 6.3.2.4)	6.3.2.4	CDS	D-alanine--D-alanine ligase	6.3.2.4		base_ec	base_ec	base_ec
cell division protein ftsQ		ftsQ	Cell division septal protein		CDS	Cell division protein FtsQ			gs-sh	lit-s	gs-sh
cell division protein FtsA		ftsA	cell division protein FtsA		CDS	Cell division protein FtsA			base_lit-s	lit-s	lit-s
cell division protein FtsZ		ftsZ	cell division protein FtsZ		CDS	Cell division protein FtsZ	3.4.24.-		base_lit-s	lit-s	lit-s
UDP-3-O-[3-hydroxymyristoyl] N-acetylglucosamine deacetylase	3.5.1.-	lpxC	UDP-3-O-[3-hydroxymyristoyl] N-acetylglucosamine deacetylase (EC 3.5.1.108)	3.5.1.108	CDS	UDP-3-O-[3-hydroxymyristoyl] N-acetylglucosamine deacetylase	3.5.1.-		base_tigr	base_lit-s	lit-s
secretion monitor		secM	protein translocase subunit secM		CDS	Secretion monitor precursor			gs-sh	gs-sh	gs-sh
preprotein translocase, SecA subunit		secA	protein translocase subunit secA		CDS	Protein export cytoplasm protein SecA ATPase RNA helicase (TC 3.A.5.1.1)			base_tigr	gs-sh	gs-sh
mutator mutT protein	3.6.1.-	mutT	8-oxo-dGTPase	3.6.1.-,3.6.1.55	CDS	Mutator mutT protein (7,8-dihydro-8-oxoguanine-triphosphatase)	3.6.1.-		gs-sh	gs-sh	gs-sh
conserved hypothetical protein			Uncharacterized protein conserved in bacteria		CDS	FIG003276: zinc-binding protein			base_one HP	base_one HP	0
conserved hypothetical protein			Uncharacterized protein conserved in bacteria		CDS	FIG002842: hypothetical protein			base_one HP	base_one HP	lit-s
dephospho-CoA kinase	2.7.1.24	coaE	dephospho-CoA kinase (EC 2.7.1.24)	2.7.1.24	CDS	Dephospho-CoA kinase	2.7.1.24		base_tigr	base_ec	base_ec
guanosine monophosphate reductase	1.7.1.7	guaC	guanosine monophosphate reductase, eukaryotic	1.7.1.7	CDS	GMP reductase	1.7.1.7		base_tigr	base_ec	base_ec
type II secretion system (T2SS), F family protein			Type II secretory pathway, component PulF		CDS	Type IV fimbrial assembly protein PilC			0	0	0
type II/IV secretion system family protein			Type II secretory pathway, ATPase PulE/Tfp pilus assembly pathway, ATPase PilB		CDS	Type IV fimbrial assembly, ATPase PilB			0	0	0
prepilin-type N-terminal cleavage/methylation domain protein			prepilin-type N-terminal cleavage/methylation domain		CDS	Type IV pilin PilA			base_tigr	0	0
nicotinate-nucleotide diphosphorylase	2.4.2.19	nadC	nicotinate-nucleotide pyrophosphorylase [carboxylating] (EC 2.4.2.19)	2.4.2.19	CDS	Quinolinate phosphoribosyltransferase [decarboxylating]	2.4.2.19		base_tigr	base_ec	base_ec
1,6-anhydro-N-acetylmuramyl-L-alanine amidase AmpD	3.5.1.28	ampD	Negative regulator of beta-lactamase expression		CDS	N-acetylmuramoyl-L-alanine amidase AmpD	3.5.1.28		gs-sh	base_ec	map
protein AmpE		ampE	Membrane protein required for beta-lactamase induction		CDS	AmpE protein			gs-sh	lit-s	orth
aromatic amino acid transport protein AroP		aroP	aromatic amino acid:proton symporter, AAT family (TC 2.A.3.1.3)		CDS	Aromatic amino acid transport protein AroP			gs-sh	lit-s	map
bacterial regulatory s, gntR family protein			transcriptional regulator, GntR family		CDS	Transcriptional repressor for pyruvate dehydrogenase complex			gs-sh	0	0
pyruvate dehydrogenase (acetyl-transferring), homodimeric type	1.2.4.1	aceE	pyruvate dehydrogenase E1 component, homodimeric type	1.2.4.1	CDS	Pyruvate dehydrogenase E1 component	1.2.4.1		base_tigr	base_ec	base_ec
dihydrolipoyllysine-residue acetyltransferase	2.3.1.12	aceF	pyruvate dehydrogenase complex dihydrolipoamide acetyltransferase, long form	2.3.1.12	CDS	Dihydrolipoamide acetyltransferase component of pyruvate dehydrogenase complex	2.3.1.12		base_tigr	base_ec	base_ec
dihydrolipoyl dehydrogenase	1.8.1.4	lpdA	dihydrolipoamide dehydrogenase	1.8.1.4	CDS	Dihydrolipoamide dehydrogenase of pyruvate dehydrogenase complex @ Dihydrolipoamide dehydrogenase	1.8.1.4, 1.8.1.4		base_tigr	base_ec-d	base_ec-d
conserved hypothetical protein			Protein of unknown function (DUF3300).		CDS	Putative exported protein			base_one HP	base_one HP	0
aconitate hydratase 2	4.2.1.3	acnB	aconitase	4.2.1.3, 4.2.1.99,4.2.1.3	CDS	Aconitate hydratase 2 @ 2-methylisocitrate dehydratase	4.2.1.3, 4.2.1.99		base_tigr	base_ec-d	base_ec-d
conserved hypothetical protein			Uncharacterized protein conserved in bacteria		CDS	FIG00638902: hypothetical protein			base_one HP	base_one HP	lit-s
S-adenosylmethionine decarboxylase proenzyme	4.1.1.50	speD	adenosylmethionine decarboxylase proenzyme (EC 4.1.1.50)	4.1.1.50	CDS	S-adenosylmethionine decarboxylase proenzyme, prokaryotic class 1A	4.1.1.50		base_tigr	base_ec	base_ec
spermidine synthase	2.5.1.16	speE	spermidine synthase (EC 2.5.1.16)	2.5.1.16	CDS	Spermidine synthase	2.5.1.16		base_tigr	base_ec	base_ec
bacterial chaperone lipo family protein			Bacterial chaperone lipoprotein (PulS_OutS).		CDS	Predicted chaperone lipoprotein YacC, potentially involved in protein secretion			0	0	0
blue copper oxidase CueO		cueO	cell division protein SufI		CDS	Blue copper oxidase CueO precursor			gs-sh	gs-sh	map
quinoprotein glucose dehydrogenase	1.1.5.2	gcd	membrane-bound PQQ-dependent dehydrogenase, glucose/quinate/shikimate family	1.1.5.2	CDS	Glucose dehydrogenase, PQQ-dependent	1.1.5.2		base_ec	base_ec	base_ec
hypoxanthine phosphoribosyltransferase	2.4.2.8	hpt	hypoxanthine phosphoribosyltransferase	2.4.2.8	CDS	Hypoxanthine-guanine phosphoribosyltransferase	2.4.2.8		base_lit-s	base_ec	base_ec
carbonic anhydrase 2	4.2.1.1	can	Carbonic anhydrase	4.2.1.1	CDS	Carbonic anhydrase	4.2.1.1		base_ec	base_ec	base_lit-s
conserved hypothetical protein			ABC-type multidrug transport system, ATPase component		CDS	ABC-type multidrug transport system, ATPase component			base_one HP	base_one HP	lit-s
inner membrane transport permease yadH		yadH	ABC-type polysaccharide/polyol phosphate export systems, permease component		CDS	ABC-type multidrug transport system, permease component			gs-sh	orth	map
PTS system fructose IIA component family protein			Phosphotransferase system, mannose/fructose-specific component IIA	2.7.1.69	CDS	Putative PTS system IIA component yadI	2.7.1.69		map	tf_idf	base_ec
polysaccharide deacetylase family protein			Predicted xylanase/chitin deacetylase		CDS	Polysaccharide deacetylase			0	lit-s	0
aspartate 1-decarboxylase	4.1.1.11	panD	L-aspartate 1-decarboxylase (EC 4.1.1.11)	4.1.1.11	CDS	Aspartate 1-decarboxylase	4.1.1.11		base_tigr	base_ec	base_ec
conserved hypothetical family protein			conserved hypothetical protein (putative transposase or invertase)		CDS	Transposase ECs0136			base_tigr	0	0
pantoate--beta-alanine ligase	6.3.2.1	panC	pantothenate synthetase (EC 6.3.2.1)	6.3.2.1	CDS	Pantoate--beta-alanine ligase	6.3.2.1		base_ec	base_ec	base_ec
3-methyl-2-oxobutanoate hydroxymethyltransferase	2.1.2.11	panB	ketopantoate hydroxymethyltransferase (EC 2.1.2.11)	2.1.2.11	CDS	3-methyl-2-oxobutanoate hydroxymethyltransferase	2.1.2.11		base_tigr	base_lit-s	base_ec
fimbrial family protein			P pilus assembly protein, pilin FimA		CDS	Fimbrial protein YadC			0	0	0
conserved hypothetical protein			P pilus assembly protein, pilin FimA		CDS	Fimbrial protein YadK			base_one HP	base_one HP	0
fimbrial family protein			P pilus assembly protein, pilin FimA		CDS	Fimbrial protein YadL			0	tf_idf	0
fimbrial family protein			P pilus assembly protein, pilin FimA		CDS	Fimbrial protein YadM			0	0	0
outer membrane usher protein htrE		htrE	P pilus assembly protein, porin PapC		CDS	Outer membrane usher protein HtrE			gs-sh	lit-s	map
gram-negative pili assembly chaperone, C-terminal domain protein			P pilus assembly protein, chaperone PapD		CDS	Chaperone protein EcpD			0	tf_idf	0
fimbrial family protein			P pilus assembly protein, pilin FimA		CDS	Fimbrial protein YadN			0	0	0
2-amino-4-hydroxy-6-hydroxymethyldihydropteridine diphosphokinase	2.7.6.3	folK	2-amino-4-hydroxy-6-hydroxymethyldihydropteridine pyrophosphokinase	2.7.6.3	CDS	2-amino-4-hydroxy-6-hydroxymethyldihydropteridine pyrophosphokinase	2.7.6.3		base_tigr	base_ec	base_lit-s
poly(A) polymerase	2.7.7.19	pcnB	poly(A) polymerase	2.7.7.19	CDS	Poly(A) polymerase	2.7.7.19		base_lit-s	base_ec	base_ec
glutamyl-queuosine tRNA(Asp) synthetase	6.1.1.-	gluQ	glutamyl-queuosine tRNA(Asp) synthetase	6.1.1.-	CDS	glutamyl-Q-tRNA synthetase			base_lit-s	gs-sh	gs-sh
RNA polymerase-binding protein DksA		dksA	transcriptional regulator, TraR/DksA family		CDS	C4-type zinc finger protein, DksA/TraR family			base_tigr	gs-sh	gs-sh
sugar fermentation stimulation protein		sfsA	sugar fermentation stimulation protein		CDS	Sugar/maltose fermentation stimulation protein homolog			base_lit-s	0	0
2'-5' RNA ligase	6.5.1.-		2'-5' RNA ligase	6.5.1.-	CDS	COG1514: 2'-5' RNA ligase			base_lit-s	lit-s	lit-s
ATP-dependent helicase HrpB	3.6.4.-	hrpB	ATP-dependent helicase HrpB	3.6.4.13	CDS	ATP-dependent helicase HrpB			base_lit-s	base_lit-s	base_lit-s
penicillin-binding protein 1B		mrcB	penicillin-binding protein 1B	2.4.1.129, 3.4.-	CDS	Multimodular transpeptidase-transglycosylase	2.4.1.129, 3.4.-.-		base_lit-s	0	0
ferrichrome-iron receptor		fhuA	TonB-dependent siderophore receptor		CDS	Ferric hydroxamate outer membrane receptor FhuA			gs-sh	0	0
iron(3+)-hydroxamate import ATP-binding protein FhuC	3.6.3.34	fhuC	ABC-type cobalamin/Fe3+-siderophores transport systems, ATPase components	3.6.3.34	CDS	Ferric hydroxamate ABC transporter (TC 3.A.1.14.3), ATP-binding protein FhuC			base_ec	gs-sh	gs-sh
iron(3+)-hydroxamate-binding protein fhuD		fhuD	ABC-type Fe3+-hydroxamate transport system, periplasmic component		CDS	Ferric hydroxamate ABC transporter (TC 3.A.1.14.3), periplasmic substrate binding protein FhuD			gs-sh	0	0
iron(3+)-hydroxamate import system permease protein fhuB		fhuB	ABC-type Fe3+-siderophore transport system, permease component		CDS	Ferric hydroxamate ABC transporter (TC 3.A.1.14.3), permease component FhuB			gs-sh	0	0
glutamate-1-semialdehyde-2,1-aminomutase	5.4.3.8	hemL	glutamate-1-semialdehyde 2,1-aminomutase (EC 5.4.3.8)	5.4.3.8	CDS	Glutamate-1-semialdehyde aminotransferase	5.4.3.8		base_tigr	base_ec	base_ec
H(+)/Cl(-) exchange transporter ClcA		clcA	Chloride channel protein EriC		CDS	H(+)/Cl(-) exchange transporter ClcA			gs-sh	base_lit-s	orth
iron-sulfur cluster insertion protein erpA		erpA	Iron-sulfur cluster assembly accessory protein		CDS	ErpA, essential respiratory protein A / probable iron binding protein from the HesB_IscA_SufA family			gs-sh	0	0
conserved hypothetical protein			Predicted membrane protein		CDS	Putative inner membrane protein			base_one HP	base_one HP	0
vitamin B12-binding protein		btuF	ABC-type Fe3+-hydroxamate transport system, periplasmic component		CDS	Vitamin B12 ABC transporter, B12-binding component BtuF			gs-sh	gs-sh	map
MTA/SAH nucleosidase	3.2.2.16	mtnN	methylthioadenosine nucleosidase/adenosylhomocysteine nucleosidase	3.2.2.9,3.2.2.16, 3.2.2.9	CDS	5'-methylthioadenosine nucleosidase / S-adenosylhomocysteine nucleosidase	3.2.2.16, 3.2.2.9		base_ec-d	base_ec-d	base_ec-d
deoxyguanosinetriphosphate triphosphohydrolase	3.1.5.1	dgt	deoxyguanosinetriphosphate triphosphohydrolase, putative	3.1.5.1	CDS	Deoxyguanosinetriphosphate triphosphohydrolase, subgroup 1	3.1.5.1		base_ec	base_ec	base_ec
protease do	3.4.21.-	degP	peptidase Do. Serine peptidase. MEROPS family S01B	3.4.21.107	CDS	HtrA protease/chaperone protein			gs-sh	gs-sh	gs-sh
carbohydrate diacid regulator		cdaR	transcriptional regulator, CdaR family		CDS	Sugar diacid utilization regulator SdaR			gs-sh	0	0
conserved hypothetical protein			Protein of unknown function (DUF3461).		CDS	Chromosome segregation ATPase			base_one HP	base_one HP	0
calcineurin-like phosphoesterase family protein			Predicted phosphohydrolases		CDS	Phosphoesterase	3.1.-.-		0	0	orth
2,3,4,5-tetrahydropyridine-2,6-dicarboxylate N-succinyltransferase	2.3.1.117	dapD	2,3,4,5-tetrahydropyridine-2,6-dicarboxylate N-succinyltransferase (EC 2.3.1.117)	2.3.1.117	CDS	2,3,4,5-tetrahydropyridine-2,6-dicarboxylate N-succinyltransferase	2.3.1.117		base_tigr	base_ec	base_ec
protein-P-II uridylyltransferase	2.7.7.59	glnD	UTP--GlnB (protein PII) uridylyltransferase, GlnD	2.7.7.59	CDS	[Protein-PII] uridylyltransferase	2.7.7.59		base_tigr	base_ec	base_ec
methionine aminopeptidase, type I	3.4.11.18	map	methionine aminopeptidase, type I (EC 3.4.11.18)	3.4.11.18	CDS	Methionine aminopeptidase	3.4.11.18		base_tigr	base_ec	base_ec
putative predicted protein						FIG00637992: hypothetical protein			base_one miss	lit-s	base_one miss
ribosomal protein S2		rpsB	SSU ribosomal protein S2P		CDS	SSU ribosomal protein S2p (SAe)			base_tigr	0	0
translation elongation factor Ts		tsf	translation elongation factor Ts (EF-Ts)		CDS	Translation elongation factor Ts			base_tigr	lit-s	tf_idf
UMP kinase	2.7.4.22	pyrH	uridylate kinase (EC 2.7.4.22)	2.7.4.22	CDS	Uridylate kinase	2.7.4.-		base_tigr	gs-sh	lit-s
ribosome recycling factor		frr	ribosome recycling factor		CDS	Ribosome recycling factor			base_lit-s	lit-s	lit-s
1-deoxy-D-xylulose 5-phosphate reductoisomerase	1.1.1.267	dxr	1-deoxy-D-xylulose 5-phosphate reductoisomerase (EC 1.1.1.267)	1.1.1.267	CDS	1-deoxy-D-xylulose 5-phosphate reductoisomerase	1.1.1.267		base_tigr	base_lit-s	base_ec
di-trans,poly-cis-decaprenylcistransferase	2.5.1.31	uppS	Undecaprenyl pyrophosphate synthetase (EC 2.5.1.31)	2.5.1.31	CDS	Undecaprenyl diphosphate synthase	2.5.1.31		base_tigr	base_ec	base_ec
phosphatidate cytidylyltransferase domain protein	2.7.7.41	cdsA	hypothetical protein		CDS	hypothetical protein			base_one HP	base_one HP	base_lit-s
phosphatidate cytidylyltransferase	2.7.7.41	cdsA	CDP-diglyceride synthetase	2.7.7.41	CDS	Phosphatidate cytidylyltransferase	2.7.7.41		base_ec	base_ec	base_ec
RIP metalloprotease RseP	3.4.24.-	rseP	site-2 protease. Metallo peptidase. MEROPS family M50B	3.4.24.-	CDS	Intramembrane protease RasP/YluC, implicated in cell division based on FtsL cleavage			base_tigr	gs-sh	gs-sh
outer membrane assembly complex, YaeT protein		yaeT	Beta-barrel assembly machine subunit BamA		CDS	Outer membrane protein assembly factor YaeT precursor			base_tigr	0	0
chaperone protein skp		skp	periplasmic chaperone for outer membrane proteins Skp		CDS	Outer membrane protein H precursor			gs-sh	0	0
UDP-3-O-[3-hydroxymyristoyl] glucosamine N-acyltransferase	2.3.1.-	lpxD	UDP-3-O-[3-hydroxymyristoyl] glucosamine N-acyltransferase (EC 2.3.1.191)	2.3.1.191	CDS	UDP-3-O-[3-hydroxymyristoyl] glucosamine N-acyltransferase	2.3.1.-		base_tigr	base_lit-s	lit-s
beta-hydroxyacyl-(acyl-carrier-protein) dehydratase FabZ	4.2.1.-	fabZ	3-hydroxyacyl-[acyl-carrier-protein] dehydratase (EC 4.2.1.-)	4.2.1.-	CDS	(3R)-hydroxymyristoyl-[acyl carrier protein] dehydratase	4.2.1.-		base_tigr	0	0
acyl-[acyl-carrier-protein]-UDP-N-acetylglucosamine O-acyltransferase	2.3.1.129	lpxA	acyl-[acyl-carrier-protein]--UDP-N-acetylglucosamine O-acyltransferase (EC 2.3.1.129)	2.3.1.129	CDS	Acyl-[acyl-carrier-protein]--UDP-N-acetylglucosamine O-acyltransferase	2.3.1.129		base_tigr	base_ec	base_ec
lipid-A-disaccharide synthase	2.4.1.182	lpxB	lipid-A-disaccharide synthase (EC 2.4.1.182)	2.4.1.182	CDS	Lipid-A-disaccharide synthase	2.4.1.182		base_tigr	base_ec	base_ec
ribonuclease HII	3.1.26.4	rnhB	RNase HII (EC 3.1.26.4)	3.1.26.4	CDS	Ribonuclease HII	3.1.26.4		base_ec	base_ec	base_ec
DNA polymerase III subunit alpha	2.7.7.7	dnaE	DNA polymerase III, alpha subunit (EC 2.7.7.7)	2.7.7.7	CDS	DNA polymerase III alpha subunit	2.7.7.7		base_ec	base_ec	base_ec
acetyl-CoA carboxylase, carboxyl transferase, alpha subunit	6.4.1.2	accA	acetyl-CoA carboxylase carboxyltransferase subunit alpha	6.4.1.2	CDS	Acetyl-coenzyme A carboxyl transferase alpha chain	6.4.1.2		base_tigr	base_ec	base_ec
lysine decarboxylase, constitutive	4.1.1.18	ldcC	L-lysine decarboxylase (EC 4.1.1.18)	4.1.1.18	CDS	Lysine decarboxylase 2, constitutive	4.1.1.18		base_ec	base_ec	base_ec
glyoxalase/Bleomycin resistance /Dioxygenase superfamily protein			Lactoylglutathione lyase and related lyases		CDS	FIG01280259: hypothetical protein			0	0	0
tRNA(Ile)-lysidine synthase	6.3.4.-	tilS	tRNA(Ile)-lysidine synthetase, N-terminal domain/tRNA(Ile)-lysidine synthetase, C-terminal domain		CDS	tRNA(Ile)-lysidine synthetase			gs-sh	lit-s	gs-sh
protein rof		rof	transcriptional antiterminator, Rof		CDS	Rho-specific inhibitor of transcription termination (YaeO)			gs-sh	0	0
conserved hypothetical protein			Uncharacterised protein family (UPF0253).		CDS	FIG00905232: hypothetical protein			base_one HP	base_one HP	lit-s
conserved hypothetical protein			Uncharacterized protein conserved in bacteria		CDS	YaeQ protein			base_one HP	base_one HP	0
peptidyl-tRNA hydrolase domain protein			Protein chain release factor B		CDS	Hypothetical protein YaeJ with similarity to translation release factor			gs-sh	0	0
lipoprotein NlpE		nlpE	Uncharacterized lipoprotein NlpE involved in copper resistance		CDS	Copper homeostasis protein CutF precursor / Lipoprotein NlpE involeved in surface adhesion			pfam-sh	pfam-sh	pfam-sh
nlpC/P60 family protein			Cell wall-associated hydrolases (invasion-associated proteins)		CDS	Uncharacterized lipoprotein yaeF precursor			gs-sh	gs-sh	gs-sh
proline--tRNA ligase	6.1.1.15	proS	prolyl-tRNA synthetase (EC 6.1.1.15)	6.1.1.15	CDS	Prolyl-tRNA synthetase, bacterial type	6.1.1.15		base_tigr	base_ec	base_ec
conserved hypothetical protein			putative methyltransferase, YaeB/AF_0241 family		CDS	COG1720: Uncharacterized conserved protein			base_one HP	base_one HP	0
protein rcsF		rcsF	hypothetical protein		CDS	Protein RcsF			base_one HP	lit-s	base_one HP
D-methionine-binding lipoprotein metQ		metQ	lipoprotein, YaeC family		CDS	Methionine ABC transporter substrate-binding protein			gs-sh	0	0
D-methionine transport system permease protein metI		metI	ABC-type metal ion transport system, permease component		CDS	Methionine ABC transporter permease protein			gs-sh	gs-sh	map
D-methionine ABC transporter, ATP-binding protein	3.6.3.-	metN	D-methionine ABC transporter, ATP-binding protein		CDS	Methionine ABC transporter ATP-binding protein			base_lit-s	0	0
D,D-heptose 1,7-bisphosphate phosphatase	3.1.3.-	gmhB	D-alpha,beta-D-heptose 1,7-bisphosphate phosphatase	3.1.3.83, 3.1.3.82,3.1.3.-	CDS	D-glycero-D-manno-heptose 1,7-bisphosphate phosphatase	3.1.1.-		gs-sh	gs-sh	map
									base_both miss	base_both miss	base_both miss
									base_both miss	base_both miss	base_both miss
									base_both miss	base_both miss	base_both miss
									base_both miss	base_both miss	base_both miss
conserved hypothetical protein			transcriptional regulator, LysR family		CDS	LysR family transcriptional regulator YafC			base_one HP	base_one HP	gs-sh
2,5-diketo-D-gluconic acid reductase B	1.1.1.274	dkgB	Aldo/keto reductases, related to diketogulonate reductase	1.1.1.274	CDS	Methylglyoxal reductase, acetol producing / 2,5-diketo-D-gluconic acid reductase B	1.1.1.-, 1.1.1.274		base_ec	tf_idf	tf_idf
endonuclease/Exonuclease/phosphatase family protein			Uncharacterized protein conserved in bacteria		CDS	FIG00613320: hypothetical protein			0	0	lit-s
methyltransferase domain protein			Methylase involved in ubiquinone/menaquinone biosynthesis		CDS	SAM-dependent methyltransferase YafE (UbiE paralog)			0	0	gs-sh
membrane-bound lytic murein transglycosylase D	4.2.2.n1	mltD	Soluble lytic murein transglycosylase and related regulatory proteins (some contain LysM/invasin domains)	3.2.1.-	CDS	Membrane-bound lytic murein transglycosylase D precursor	3.2.1.-		gs-sh	gs-sh	map
hydroxyacylglutathione hydrolase	3.1.2.6	gloB	hydroxyacylglutathione hydrolase	3.1.2.6	CDS	Hydroxyacylglutathione hydrolase	3.1.2.6		base_lit-s	base_ec	base_ec
RNase H family protein			RNase HI (EC 3.1.26.4)	3.1.26.4	CDS	Ribonuclease HI	3.1.26.4		0	0	base_ec
methyltransferase domain protein			Methylase involved in ubiquinone/menaquinone biosynthesis		CDS	FIG005121: SAM-dependent methyltransferase	2.1.1.-		0	0	0
DNA polymerase III, epsilon subunit	2.7.7.7	dnaQ	DNA polymerase III, epsilon subunit, Proteobacterial	2.7.7.7	CDS	DNA polymerase III epsilon subunit	2.7.7.7		base_ec	base_ec	base_ec
putative aminopeptidase			hypothetical protein		CDS	putative aminopeptidase			base_one HP	base_lit-s	base_one HP
			hypothetical protein		CDS				base_one HP	base_both miss	base_one HP
			hypothetical protein		CDS				base_one HP	base_both miss	base_one HP
H repeat-associated yhhI domain protein		yhhI				Mobile element protein			base_one miss	0	base_one miss
carbon-nitrogen hydrolase family protein			Predicted amidohydrolase		CDS	Omega amidase (Nit2 homolog)			orth	0	0
inhibitor of vertebrate lysozyme		ivy	Inhibitor of vertebrate lysozyme (Ivy).		CDS	Inhibitor of vertebrate lysozyme precursor			gs-sh	orth	tf_idf
acyl-CoA dehydrogenase, C-terminal domain protein			Acyl-CoA dehydrogenases	1.3.99.-	CDS	acyl-CoA dehydrogenase			0	lit-s	0
phosphoheptose isomerase	5.3.1.28	gmhA	phosphoheptose isomerase	5.3.1.28,5.3.1.-	CDS	Phosphoheptose isomerase 1	5.3.1.-		base_lit-s	orth	orth
L,D-transpeptidase catalytic domain protein			Uncharacterized protein conserved in bacteria		CDS	probable exported protein STY0357			0	0	0
glutamine amidotransferase domain protein			Predicted glutamine amidotransferase		CDS	Predicted glutamine amidotransferase			lit-s	lit-s	base_lit-s
mRNA interferase YafQ	3.1.-.-	yafQ	addiction module toxin component, YafQ family/addiction module toxin, RelE/StbE family		CDS	YafQ toxin protein			gs-sh	0	0
antitoxin DinJ		dinJ	addiction module antitoxin, RelB/DinJ family		CDS	DNA-damage-inducible protein J			gs-sh	map	orth
						hypothetical protein			base_both miss	base_one HP	base_one HP
conserved hypothetical protein			Cell wall-associated hydrolases (invasion-associated proteins)		CDS	Hypothetical lipoprotein yafL precursor			base_one HP	base_one HP	gs-sh
conserved hypothetical protein			Transposase and inactivated derivatives		CDS	Transposase and inactivated derivatives			base_one HP	base_one HP	base_lit-s
FHIPEP family protein			Flagellar biosynthesis pathway, component FlhA		CDS	Flagellar biosynthesis protein FlhA			0	0	lit-s
ompA family protein			Flagellar motor protein		CDS	Flagellar motor rotation protein MotB			gs-sh	gs-sh	gs-sh
DNA polymerase IV	2.7.7.7	dinB	Nucleotidyltransferase/DNA polymerase involved in DNA repair	2.7.7.7	CDS	DNA polymerase IV	2.7.7.7		base_ec	base_lit-s	base_ec
antitoxin YafN		yafN	Antitoxin of toxin-antitoxin stability system		CDS	Antitoxin YafN			gs-sh	lit-s	map
mRNA interferase YafO	3.1.-.-	yafO	Toxin YafO, type II toxin-antitoxin system.		CDS	Toxin YafO			gs-sh	gs-sh	map
acetyltransferase family protein			Acetyltransferase, GNAT family	2.3.1.-	CDS	Uncharacterized acetyltransferase YafP	2.3.1.-		0	0	0
conserved hypothetical protein			Uncharacterized conserved protein		CDS	Protein with similarity to RtcB			base_one HP	base_one HP	0
putative peptide chain release factor H			putative peptide chain release factor H		CDS	Peptide chain release factor homolog			base_lit-s	orth	orth
aminoacyl-histidine dipeptidase		pepD	Xaa-His dipeptidase (EC:3.4.13.3). Metallo peptidase. MEROPS family M20C	3.4.13.-	CDS	Aminoacyl-histidine dipeptidase (Peptidase D)	3.4.13.3		gs-sh	tf_idf	map
xanthine phosphoribosyltransferase	2.4.2.22	gpt	Adenine/guanine phosphoribosyltransferases and related PRPP-binding proteins	2.4.2.22	CDS	Xanthine-guanine phosphoribosyltransferase	2.4.2.22		base_ec	base_ec	base_ec
alpha/beta hydrolase family protein			Dienelactone hydrolase and related enzymes	3.1.-	CDS	FIG01200175: hypothetical protein			0	0	0
sigma factor-binding protein crl		crl	Transcriptional regulator Crl.		CDS	Curlin genes transcriptional activator			gs-sh	0	0
outer membrane pore protein E		phoE	Outer membrane protein (porin)		CDS	Outer membrane pore protein E precursor			gs-sh	orth	map
glutamate 5-kinase	2.7.2.11	proB	glutamate 5-kinase (EC 2.7.2.11)	2.7.2.11	CDS	Glutamate 5-kinase / RNA-binding C-terminal domain PUA	2.7.2.11		base_ec	base_ec	base_ec
gamma-glutamyl phosphate reductase	1.2.1.41	proA	glutamate-5-semialdehyde dehydrogenase (EC 1.2.1.41)	1.2.1.41	CDS	Gamma-glutamyl phosphate reductase	1.2.1.41		base_ec	base_ec	base_ec
toxin YkfI		ykfI	Protein of unknown function (DUF1219).		CDS	YpjF toxin protein			gs-sh	0	0
putative antitoxin YfjZ			YagB/YeeU/YfjZ family.		CDS	YfjZ protein (antitoxin to YpjF)			0	0	0
conserved hypothetical protein			Protein of unknown function (DUF987).		CDS	Uncharacterized protein YeeT			base_one HP	base_one HP	0
conserved hypothetical protein			DNA repair protein radc		CDS	DNA repair protein RadC			base_one HP	base_one HP	lit-s
intergenic-region protein			Antirestriction protein.		CDS	Antirestriction protein klcA			0	0	gs-sh
conserved hypothetical protein			Bacterial protein of unknown function (DUF905).		CDS	Putative cytoplasmic protein			base_one HP	base_one HP	0
conserved hypothetical protein			hypothetical protein		CDS	Intergenic-region protein			lit-s	base_one HP	base_one HP
conserved hypothetical protein			Predicted transcriptional regulator		CDS	FIG00641766: hypothetical protein			base_one HP	base_one HP	0
putative membrane protein						predicted inner membrane protein			base_one miss	0	base_one miss
conserved hypothetical protein			Domain of unknown function (DUF932).		CDS	FIG01224161: hypothetical protein			base_one HP	base_one HP	lit-s
50S ribosome-binding GTPase family protein			Predicted GTPase		CDS	NgrB			0	0	0
bacterial regulatory helix-turn-helix , lysR family protein			Transcriptional regulator		CDS	LysR family transcriptional regulator PerR			gs-sh	gs-sh	gs-sh
transposase family protein			Transposase and inactivated derivatives		CDS	Mobile element protein			0	0	0
integrase core domain protein			Transposase and inactivated derivatives, IS30 family		CDS	Mobile element protein			0	0	0
HTH-like domain protein			hypothetical protein		CDS	Mobile element protein			base_one HP	0	base_one HP
reverse transcriptase family protein			Retron-type reverse transcriptase		CDS	Retron-type RNA-directed DNA polymerase	2.7.7.49		orth	0	0
transposase DDE domain protein			Transposase and inactivated derivatives, IS5 family		CDS	Mobile element protein			0	0	0
amino acid permease family protein			S-methylmethionine:proton symporter, AAT family (TC 2.A.3.1.10)		CDS	S-methylmethionine permease			0	0	0
homocysteine S-methyltransferase	2.1.1.10	mmuM	homocysteine S-methyltransferase (EC 2.1.1.10)	2.1.1.10	CDS	Homocysteine S-methyltransferase	2.1.1.10		base_ec	base_ec	base_ec
ABC transporter family protein			ABC-type spermidine/putrescine transport systems, ATPase components	3.6.3.30	CDS	ABC transporter ATP-binding protein			0	0	0
binding--dependent transport system inner membrane component family protein			ABC-type Fe3+ transport system, permease component		CDS	Ferric iron ABC transporter, permease protein			0	0	0
putative transposase			Transposase and inactivated derivatives, IS1 family		CDS	Mobile element protein			0	0	0
			Transposase and inactivated derivatives		CDS				base_one miss	base_both miss	base_one miss
transposase family protein			Transposase and inactivated derivatives		CDS	Mobile element protein			orth	0	0
putative antitoxin YfjZ			YagB/YeeU/YfjZ family.		CDS	putative structure			0	0	0
conserved hypothetical protein			Transposase and inactivated derivatives		CDS	Mobile element protein			base_one HP	base_one HP	0
conserved hypothetical protein			Dihydrodipicolinate synthase/N-acetylneuraminate lyase	4.2.1.52	CDS	Dihydrodipicolinate synthase homolog	4.2.1.52		base_one HP	base_one HP	base_ec
conserved hypothetical protein			putative dehydratase, YjhG/YagF family		CDS	Dihydroxy-acid dehydratase	4.2.1.9		base_one HP	base_one HP	0
inner membrane symporter yicJ		yicJ	sugar (Glycoside-Pentoside-Hexuronide) transporter		CDS	Xyloside transporter XynT			gs-sh	gs-sh	map
beta-xylosidase	3.2.1.37	xynB	Beta-xylosidase	3.2.1.37	CDS	Beta-xylosidase	3.2.1.37		base_ec	base_ec	base_lit-s
bacterial transcriptional regulator family protein			transcriptional regulator, IclR family		CDS	Transcriptional regulator, IclR family			gs-sh	gs-sh	lit-s
ornithine carbamoyltransferase	2.1.3.3	argF	ornithine carbamoyltransferase (EC 2.1.3.3)	2.1.3.3	CDS	Ornithine carbamoyltransferase	2.1.3.3		base_tigr	base_ec	base_ec
putative transposase			Transposase and inactivated derivatives, IS1 family		CDS	Mobile element protein			0	0	0
			Transposase and inactivated derivatives		CDS				base_one miss	base_both miss	base_one miss
putative cP4-6 prophage; predicted protein			hypothetical protein		CDS	FIG00640257: hypothetical protein			base_one HP	0	base_one HP
conserved hypothetical protein			Protein of unknown function (DUF3296).		CDS	hypothetical protein			base_one HP	lit-s	base_one HP
resolvase, N terminal domain protein			Site-specific recombinases, DNA invertase Pin homologs		CDS	DNA-binding protein			0	0	0
conserved hypothetical protein			hypothetical protein		CDS	FIG00639014: hypothetical protein			lit-s	base_one HP	base_one HP
conserved hypothetical protein			hypothetical protein		CDS	hypothetical protein			lit-s	lit-s	base_lit-s
			hypothetical protein		CDS				base_one HP	base_both miss	base_one HP
phage integrase family protein			Site-specific recombinase XerD		CDS	CP4-6 prophage; predicted phage integrase			0	orth	0
			Transcriptional regulator		CDS	Transcriptional regulator			base_one miss	base_one miss	base_lit-s
xdhC and CoxI family protein			Xanthine and CO dehydrogenases maturation factor, XdhC/CoxF family		CDS	Hypothetical protein YagQ			gs-sh	0	0
molybdopterin-binding domain of aldehyde dehydrogenase family protein			xanthine dehydrogenase, molybdenum binding subunit apoprotein (EC 1.17.1.4)	1.17.1.4	CDS	Periplasmic aromatic aldehyde oxidoreductase, molybdenum binding subunit YagR			0	0	0
FAD binding domain in molybdopterin dehydrogenase family protein			Aerobic-type carbon monoxide dehydrogenase, middle subunit CoxM/CutM homologs	1.17.1.4	CDS	Periplasmic aromatic aldehyde oxidoreductase, FAD binding subunit YagS			0	0	0
putative xanthine dehydrogenase yagT iron-sulfur-binding subunit			Aerobic-type carbon monoxide dehydrogenase, small subunit CoxS/CutS homologs		CDS	Periplasmic aromatic aldehyde oxidoreductase, iron-sulfur subunit YagT			gs-sh	0	0
inner membrane protein yagU		yagU	Predicted periplasmic/secreted protein		CDS	DUF1440 domain-containing membrane protein			gs-sh	0	0
gram-negative pili assembly chaperone, N-terminal domain protein			Gram-negative pili assembly chaperone, N-terminal domain.		CDS	CFA/I fimbrial chaperone			lit-s	0	0
putative receptor			hypothetical protein		CDS	CFA/I fimbrial minor adhesin			base_one HP	0	base_one HP
conserved hypothetical protein			hypothetical protein		CDS	CFA/I fimbrial subunit C usher protein			lit-s	base_one HP	base_one HP
conserved hypothetical protein			hypothetical protein		CDS	CFA/I fimbrial auxiliary subunit			lit-s	base_one HP	base_one HP
fimbrillin matB		matB	hypothetical protein		CDS	CFA/I fimbrial major subunit			base_one HP	0	base_one HP
bacterial regulatory s, luxR family protein			DNA-binding HTH domain-containing proteins		CDS	FIGfam014588: Predicted regulator of CFA/I fimbriae			gs-sh	0	0
ribosomal protein L31		rpmE	LSU ribosomal protein L31P		CDS	LSU ribosomal protein L31p @ LSU ribosomal protein L31p, zinc-independent			base_tigr	0	0
conserved hypothetical protein			Protein of unknown function (DUF3442).		CDS	Putative adhesin			base_one HP	base_one HP	0
transposase family protein			Transposase.		CDS	Mobile element protein			lit-s	0	0
bacterial regulatory helix-turn-helix s, AraC family protein			transcriptional regulator, AraC family		CDS	Transcriptional regulator YkgA			pfam-sh	map	tf_idf
integrase core domain protein			Transposase and inactivated derivatives		CDS	Mobile element protein			0	0	0
inner membrane protein ykgB		ykgB	Predicted membrane protein		CDS	Putative inner membrane protein			gs-sh	orth	orth
conserved hypothetical protein						hypothetical protein			base_one HP	lit-s	base_one HP
pyridine nucleotide-disulfide oxidoreductase family protein			Pyruvate/2-oxoglutarate dehydrogenase complex, dihydrolipoamide dehydrogenase (E3) component, and related enzymes		CDS	Putative Dihydrolipoamide dehydrogenase; Mercuric ion reductase; PF00070 family, FAD-dependent NAD(P)-disulphide oxidoreductase	1.8.1.4, 1.16.1.1		0	0	0
bacterial regulatory helix-turn-helix s, AraC family protein			transcriptional regulator, AraC family		CDS	Putative HTH-type transcriptional regulator ykgD			pfam-sh	gs-sh	gs-sh
conserved hypothetical protein						hypothetical protein			base_one HP	lit-s	base_one HP
cysteine-rich domain protein			Fe-S oxidoreductase		CDS	Predicted L-lactate dehydrogenase, Fe-S oxidoreductase subunit YkgE			0	0	0
iron-sulfur cluster-binding protein			iron-sulfur cluster-binding protein		CDS	Predicted L-lactate dehydrogenase, Iron-sulfur cluster-binding subunit YkgF			base_lit-s	0	0
conserved hypothetical protein			Uncharacterized conserved protein		CDS	Predicted L-lactate dehydrogenase, hypothetical protein subunit YkgG			base_one HP	base_one HP	0
G-rich domain on tyrosine kinase family protein			G-rich domain on putative tyrosine kinase.		CDS	FIG00639487: hypothetical protein			lit-s	0	0
choline dehydrogenase	1.1.99.1	betA	choline dehydrogenase (EC 1.1.99.1)	1.1.99.1	CDS	Choline dehydrogenase	1.1.99.1		base_tigr	base_ec	base_ec
betaine aldehyde dehydrogenase	1.2.1.8	betB	betaine aldehyde dehydrogenase (EC 1.2.1.8)	1.2.1.8	CDS	Betaine aldehyde dehydrogenase	1.2.1.8		base_tigr	base_ec	base_ec
transcriptional repressor BetI		betI	transcriptional regulator, TetR family		CDS	HTH-type transcriptional regulator BetI			base_tigr	gs-sh	orth
transporter, betaine/carnitine/choline transporter family protein			choline/carnitine/betaine transport		CDS	High-affinity choline uptake protein BetT			base_tigr	0	0
cyclic di-GMP phosphodiesterase yahA	3.1.4.-	yahA	FOG: EAL domain		CDS	FIG00638331: hypothetical protein			gs-sh	0	0
bacterial regulatory helix-turn-helix , lysR family protein			Transcriptional regulator		CDS	Putative HTH-type transcriptional regulator yahB			gs-sh	gs-sh	gs-sh
conserved hypothetical protein			Protein of unknown function (DUF1097).		CDS	FIG00638603: hypothetical protein			base_one HP	base_one HP	lit-s
ankyrin repeat family protein			FOG: Ankyrin repeat		CDS	Putative transcription factor			lit-s	0	0
conserved hypothetical protein									base_one HP	base_one HP	base_both miss
conserved hypothetical protein			Protein of unknown function (DUF2877).		CDS	FIG00637989: hypothetical protein			base_one HP	base_one HP	lit-s
coA binding domain protein			Succinyl-CoA synthetase, alpha subunit		CDS	Putative oxidoreductase subunit			0	0	0
conserved hypothetical protein			Protein of unknown function (DUF1116).		CDS	Putative cytoplasmic protein			base_one HP	base_one HP	0
conserved hypothetical protein			hypothetical protein		CDS	FIG00639198: hypothetical protein			lit-s	base_one HP	base_one HP
carbamate kinase	2.7.2.2	cpkA	carbamate kinase (EC 2.7.2.2)	2.7.2.2	CDS	Carbamate kinase	2.7.2.2		base_ec	base_ec	base_ec
amidohydrolase family protein			Cytosine deaminase and related metal-dependent hydrolases		CDS	Cytosine deaminase	3.5.4.1		0	orth	0
conserved hypothetical protein			Zn-dependent alcohol dehydrogenases	1.-	CDS	Alcohol dehydrogenase	1.1.1.1		base_one HP	base_one HP	0
conserved hypothetical protein			hypothetical protein		CDS	FIG00638728: hypothetical protein			lit-s	base_one HP	base_one HP
conserved hypothetical protein						hypothetical protein			base_one HP	lit-s	base_one HP
homoserine/Threonine efflux family protein			The Resistance to Homoserine/Threonine (RhtB) Family protein		CDS	Threonine efflux protein			base_tigr	0	0
conserved hypothetical protein			Protein of unknown function (DUF1471).		CDS	FIG00639237: hypothetical protein			base_one HP	base_one HP	lit-s
propionate catabolism operon regulatory protein PrpR		prpR	propionate catabolism operon regulatory protein PrpR		CDS	Propionate catabolism operon regulatory protein PrpR			base_lit-s	lit-s	lit-s
			hypothetical protein		CDS				base_one HP	base_both miss	base_one HP
methylisocitrate lyase	4.1.3.30	prpB	methylisocitrate lyase (EC 4.1.3.30)	4.1.3.30	CDS	Methylisocitrate lyase	4.1.3.30		base_tigr	base_ec	base_ec
2-methylcitrate synthase/citrate synthase II family protein			2-methylcitrate synthase (EC 2.3.3.5)	2.3.3.5	CDS	2-methylcitrate synthase	2.3.3.5		base_tigr	map	base_ec
2-methylcitrate dehydratase	4.2.1.79	prpD	2-methylcitrate dehydratase (EC 4.2.1.79)	4.2.1.79	CDS	2-methylcitrate dehydratase	4.2.1.79		base_tigr	base_lit-s	base_ec
propionate--CoA ligase	6.2.1.17	prpE	propionyl-CoA synthetase (EC 6.2.1.17)	6.2.1.17	CDS	Propionate--CoA ligase	6.2.1.17		base_tigr	base_ec	base_ec
cytosine permease		codB	Purine-cytosine permease and related proteins		CDS	COG1457: Purine-cytosine permease and related proteins			gs-sh	map	lit-s
cytosine deaminase	3.5.4.1	codA	Cytosine deaminase and related metal-dependent hydrolases	3.5.4.1	CDS	Cytosine deaminase	3.5.4.1		base_ec	base_ec	base_ec
HTH-type transcriptional regulator CynR		cynR	Transcriptional regulator		CDS	Cyn operon transcriptional activator			gs-sh	orth	map
carbonic anhydrase 1	4.2.1.1	cynT	Carbonic anhydrase	4.2.1.1	CDS	Carbonic anhydrase	4.2.1.1		base_ec	base_ec	base_lit-s
cyanate hydratase	4.2.1.104	cynS	cyanate hydratase	4.2.1.104	CDS	Cyanate hydratase	4.2.1.104		base_lit-s	base_ec	base_ec
cyanate transporter family protein			cyanate transporter		CDS	Cyanate transport protein CynX			base_tigr	0	0
galactoside O-acetyltransferase	2.3.1.18	lacA	Acetyltransferase (isoleucine patch superfamily)	2.3.1.18	CDS	Galactoside O-acetyltransferase	2.3.1.18		base_ec	base_ec	base_ec
lactose permease		lacY	oligosaccharide:H+ symporter		CDS	Lactose permease			gs-sh	lit-s	map
beta-galactosidase	3.2.1.23	lacZ	Beta-galactosidase/beta-glucuronidase	3.2.1.23	CDS	Beta-galactosidase	3.2.1.23		base_ec	base_ec	base_ec
lactose operon repressor		lacI	transcriptional regulator, LacI family		CDS	Transcriptional repressor of the lac operon			gs-sh	tf_idf	map
bacterial transcriptional regulator family protein			transcriptional regulator, IclR family		CDS	Mhp operon transcriptional activator			gs-sh	map	orth
3-(3-hydroxy-phenyl)propionate/3-hydroxycinnamic acid hydroxylase	1.14.13.n3	mhpA	3-hydroxyphenylpropionate hydroxylase	1.14.13.127	CDS	3-(3-hydroxy-phenyl)propionate hydroxylase	1.14.13.-		base_ec-d	orth	0
2,3-dihydroxyphenylpropionate/2,3-dihydroxicinnamic acid 1,2-dioxygenase	1.13.11.16	mhpB	2,3-dihydroxyphenylpropionate 1,2-dioxygenase (EC 1.13.11.16)	1.13.11.16	CDS	3-carboxyethylcatechol 2,3-dioxygenase	1.13.11.16		base_ec	base_ec	base_ec
2-hydroxy-6-oxononadienedioate/2-hydroxy-6-oxononatrienedioate hydrolase	3.7.1.n1	mhpC	2-hydroxy-6-ketonona-2,4-dienedioate hydrolase (EC 3.7.1.-)	3.7.1.-	CDS	2-hydroxy-6-ketonona-2,4-dienedioic acid hydrolase	3.7.1.-		gs-sh	gs-sh	map
2-keto-4-pentenoate hydratase	4.2.1.80	mhpD	2-keto-4-pentenoate hydratase (EC 4.2.1.80)	4.2.1.80	CDS	2-keto-4-pentenoate hydratase	4.2.1.80		base_ec	base_lit-s	base_ec
acetaldehyde dehydrogenase	1.2.1.10		acetaldehyde dehydrogenase (EC 1.2.1.10)	1.2.1.10	CDS	Acetaldehyde dehydrogenase, acetylating, in gene cluster for degradation of phenols, cresols, catechol	1.2.1.10		base_tigr	base_ec	base_ec
4-hydroxy-2-oxovalerate aldolase	4.1.3.39	dmpG	4-hydroxy-2-oxovalerate aldolase (EC 4.1.3.39)	4.1.3.39	CDS	4-hydroxy-2-oxovalerate aldolase	4.1.3.39		base_tigr	base_lit-s	base_ec
sugar (and other) transporter family protein			Arabinose efflux permease		CDS	4-hydroxybenzoate transporter			0	0	0
conserved hypothetical protein			Uncharacterized protein conserved in bacteria		CDS	Nucleoprotein/polynucleotide-associated enzyme			base_one HP	base_one HP	0
S-formylglutathione hydrolase	3.1.2.12	fghA	S-formylglutathione hydrolase	3.1.2.12	CDS	S-formylglutathione hydrolase	3.1.2.12		base_lit-s	base_lit-s	base_lit-s
S-(hydroxymethyl)glutathione dehydrogenase/class III alcohol dehydrogenase	1.1.1.284		S-(hydroxymethyl)glutathione dehydrogenase/class III alcohol dehydrogenase	1.1.1.284, 1.1.1.1	CDS	S-(hydroxymethyl)glutathione dehydrogenase	1.1.1.284		base_lit-s	base_ec	base_ec-d
transcriptional repressor frmR		frmR	Uncharacterized protein conserved in bacteria		CDS	FrmR: Negative transcriptional regulator of formaldehyde detoxification operon			gs-sh	0	0
putative predicted acyl transferase			hypothetical protein		CDS	Putative uncharacterized protein YaiO			base_one HP	0	base_one HP
bacterial transferase hexapeptide family protein			hypothetical protein		CDS	Glucose-1-phosphate thymidylyltransferase	2.7.7.24		base_one HP	0	base_one HP
transposase family protein			Transposase and inactivated derivatives		CDS	Mobile element protein			0	0	0
integrase core domain protein			Transposase and inactivated derivatives		CDS	Mobile element protein			0	0	0
glycosyl transferase 2 family protein			Glycosyltransferases, probably involved in cell wall biogenesis		CDS	Glucose-1-phosphate thymidylyltransferase	2.7.7.24		0	0	0
glcNAc-PI de-N-acetylase family protein			Uncharacterized proteins, LmbE homologs		CDS	FIG00640332: hypothetical protein			0	0	0
taurine ABC transporter, periplasmic binding protein		tauA	taurine ABC transporter, periplasmic binding protein		CDS	Taurine-binding periplasmic protein TauA			base_lit-s	gs-sh	gs-sh
ABC transporter family protein			ABC-type taurine transport system, ATPase component	3.6.3.36	CDS	Taurine transport ATP-binding protein TauB			0	0	gs-sh
binding--dependent transport system inner membrane component family protein			ABC-type nitrate/sulfonate/bicarbonate transport system, permease component		CDS	Taurine transport system permease protein TauC			0	0	gs-sh
alpha-ketoglutarate-dependent taurine dioxygenase	1.14.11.17	tauD	Probable taurine catabolism dioxygenase	1.14.11.17	CDS	Alpha-ketoglutarate-dependent taurine dioxygenase	1.14.11.17		base_ec	base_ec	base_ec
delta-aminolevulinic acid dehydratase	4.2.1.24	hemB	porphobilinogen synthase (EC 4.2.1.24)	4.2.1.24	CDS	Porphobilinogen synthase	4.2.1.24		base_ec	base_ec	base_ec
putative predicted protein						FIG00640177: hypothetical protein			base_one miss	lit-s	base_one miss
conserved hypothetical protein			hypothetical protein		CDS	Putative flagellin structural protein			lit-s	base_one HP	base_one HP
integrase core domain protein			Transposase and inactivated derivatives		CDS	Mobile element protein			0	0	0
transposase family protein			Transposase.		CDS	Mobile element protein			lit-s	0	0
outer membrane autotransporter barrel domain protein			outer membrane autotransporter barrel domain		CDS	Putative flagellin structural protein			base_tigr	0	0
putative dNA-binding transcriptional regulator			hypothetical protein		CDS	FIG00637869: hypothetical protein			base_one HP	0	base_one HP
beta-lactamase family protein			Beta-lactamase class C and other penicillin binding proteins		CDS	Penicillin-binding protein AmpH			0	0	0
putative hypothe						FIG00638822: hypothetical protein			base_one miss	0	base_one miss
protein sbmA		sbmA	ABC-type long-chain fatty acid transport system, fused permease and ATPase components		CDS	SbmA protein			gs-sh	lit-s	map
conserved hypothetical protein			Protein of unknown function (DUF1615).		CDS	putative lipoprotein			base_one HP	base_one HP	0
inner membrane protein yaiY		yaiY	Protein of unknown function (DUF2755).		CDS	Putative inner membrane protein			gs-sh	orth	0
conserved hypothetical protein			Protein of unknown function (DUF2754).		CDS	membrane protein yaiZ			base_one HP	base_one HP	gs-sh
D-alanine--D-alanine ligase A	6.3.2.4	ddlA	D-alanine--D-alanine ligase (EC 6.3.2.4)	6.3.2.4	CDS	D-alanine--D-alanine ligase A	6.3.2.4		base_ec	base_lit-s	base_ec
anti-adapter protein iraP		iraP	Sigma-S stabilisation anti-adaptor protein.		CDS	Cytoplasmic protein YaiB			gs-sh	0	0
alkaline phosphatase	3.1.3.1	phoA	alkaline phosphatase (EC 3.1.3.1)	3.1.3.1	CDS	Alkaline phosphatase	3.1.3.1		base_ec	base_ec	base_ec
phosphate starvation-inducible protein psiF		psiF	psiF repeat.		CDS	Phosphate starvation-inducible protein PsiF			gs-sh	lit-s	map
putative diguanylate cyclase AdrA			diguanylate cyclase (GGDEF) domain		CDS	Protein YaiC			0	0	0
pyrroline-5-carboxylate reductase	1.5.1.2	proC	pyrroline-5-carboxylate reductase (EC 1.5.1.2)	1.5.1.2	CDS	Pyrroline-5-carboxylate reductase	1.5.1.2		base_tigr	base_ec	base_ec
conserved hypothetical protein			Uncharacterized protein conserved in bacteria		CDS	Protein YaiI			base_one HP	base_one HP	0
shikimate kinase 2	2.7.1.71	aroL	shikimate kinase (EC 2.7.1.71)	2.7.1.71	CDS	Shikimate kinase III	2.7.1.71		base_ec	base_ec	base_ec
conserved hypothetical protein			hypothetical protein		CDS	Protein YaiA			lit-s	base_one HP	base_one HP
aroM family protein			AroM protein.		CDS	AroM protein			lit-s	lit-s	lit-s
conserved hypothetical protein			Uncharacterized protein conserved in bacteria		CDS	Cytoplasmic protein YaiE			base_one HP	base_one HP	0
conserved hypothetical protein						Protein YkiA			base_one HP	base_one HP	base_one miss
recombination-associated protein rdgC		rdgC	DNA recombination-dependent growth factor C		CDS	DNA recombination-dependent growth factor C			gs-sh	gs-sh	base_lit-s
fructokinase	2.7.1.4	mak	N-acetylglucosamine kinase	2.7.1.4,2.7.1.59	CDS	Glucokinase, ROK family	2.7.1.2		base_ec-d	base_ec-d	base_ec-d
conserved hypothetical protein						FIG01271267: hypothetical protein			base_one HP	base_one HP	base_one miss
protein AraJ		araJ	Arabinose efflux permease		CDS	Protein AraJ precursor			gs-sh	gs-sh	gs-sh
nuclease sbcCD subunit C		sbcC	exonuclease SbcC		CDS	Exonuclease SbcC			gs-sh	gs-sh	lit-s
nuclease sbcCD subunit D		sbcD	Exodeoxyribonuclease I subunit D	3.1.11.1	CDS	Exonuclease SbcD			gs-sh	gs-sh	gs-sh
phosphate regulon transcriptional regulatory protein PhoB		phoB	phosphate regulon transcriptional regulatory protein PhoB		CDS	Phosphate regulon transcriptional regulatory protein PhoB (SphR)			base_lit-s	tf_idf	tf_idf
phosphate regulon sensor kinase PhoR	2.7.3.-	phoR	PAS/PAC sensor signal transduction histidine kinase (EC 2.7.13.3)	2.7.13.3	CDS	Phosphate regulon sensor protein PhoR (SphS)	2.7.13.3		base_tigr	map	base_ec
branched-chain amino acid transport system II carrier protein		brnQ	branched-chain amino acid uptake carrier		CDS	Branched-chain amino acid transport system carrier protein			base_tigr	orth	tf_idf
proline-specific permease ProY		proY	proline:proton symporter, AAT family (TC 2.A.3.1.6)		CDS	Proline-specific permease proY			gs-sh	lit-s	gs-sh
alpha amylase, catalytic domain protein			Glycosidases	3.2.1.20	CDS	Maltodextrin glucosidase	3.2.1.20		0	0	base_ec
conserved hypothetical protein			Uncharacterized protein conserved in bacteria	3.1.4.14	CDS	Acyl carrier protein phosphodiesterase	3.1.4.14		base_one HP	base_one HP	base_ec
tRNA ribosyltransferase-isomerase	5.-.-.-	queA	S-adenosylmethionine:tRNA ribosyltransferase-isomerase	5.-	CDS	S-adenosylmethionine:tRNA ribosyltransferase-isomerase	5.-.-.-		base_tigr	gs-sh	base_lit-s
queuine tRNA-ribosyltransferase	2.4.2.29	tgt	tRNA-guanine transglycosylase (EC 2.4.2.29)	2.4.2.29	CDS	tRNA-guanine transglycosylase	2.4.2.29		base_ec	base_ec	base_ec
preprotein translocase, YajC subunit		yajC	protein translocase subunit yajC		CDS	Preprotein translocase subunit YajC (TC 3.A.5.1.1)			base_tigr	lit-s	gs-sh
-export membrane protein SecD		secD	protein-export membrane protein, SecD/SecF family		CDS	Protein-export membrane protein SecD (TC 3.A.5.1.1)			gs-sh	0	0
protein translocase subunit SecF		secF	protein translocase subunit secF		CDS	Protein-export membrane protein SecF (TC 3.A.5.1.1)			lit-s	gs-sh	gs-sh
HNH endonuclease family protein			HNH endonuclease.		CDS	hypothetical protein			lit-s	base_one HP	base_one HP
nucleoside-specific channel-forming protein tsx		tsx	Nucleoside-binding outer membrane protein		CDS	Nucleoside-specific channel-forming protein Tsx precursor			gs-sh	tf_idf	map
conserved hypothetical protein			Protein of unknown function (DUF3251).		CDS	Hypothetical lipoprotein yajI			base_one HP	base_one HP	gs-sh
transcriptional regulator NrdR		nrdR	transcriptional regulator NrdR		CDS	Ribonucleotide reductase transcriptional regulator NrdR			base_lit-s	gs-sh	map
riboflavin biosynthesis protein RibD	3.5.4.26	ribD	diaminohydroxyphosphoribosylaminopyrimidine deaminase	1.1.1.193, 3.5.4.26,3.5.4.26	CDS	Diaminohydroxyphosphoribosylaminopyrimidine deaminase / 5-amino-6-(5-phosphoribosylamino)uracil reductase	3.5.4.26, 1.1.1.193		base_ec-d	base_ec-d	base_ec-d
6,7-dimethyl-8-ribityllumazine synthase	6.3.3.-	ribH	6,7-dimethyl-8-ribityllumazine synthase (EC 2.5.1.78)	2.5.1.78	CDS	6,7-dimethyl-8-ribityllumazine synthase	2.5.1.78		base_tigr	lit-s	base_ec
transcription antitermination factor NusB		nusB	NusB antitermination factor		CDS	Transcription termination protein NusB			base_tigr	pfam-sh	pfam-sh
thiamine-monophosphate kinase	2.7.4.16	thiL	thiamine-phosphate kinase	2.7.4.16	CDS	Thiamine-monophosphate kinase	2.7.4.16		base_tigr	base_ec	base_ec
phosphatidylglycerophosphatase A	3.1.3.27	pgpA	Phosphatidylglycerophosphatase A and related proteins	3.1.3.27	CDS	Phosphatidylglycerophosphatase A	3.1.3.27		base_ec	base_ec	base_ec
aldo/keto reductase family protein			Predicted oxidoreductases (related to aryl-alcohol dehydrogenases)		CDS	Putative oxidoreductase			0	0	0
1-deoxy-D-xylulose-5-phosphate synthase	2.2.1.7	dxs	1-deoxy-D-xylulose-5-phosphate synthase (EC 2.2.1.7)	2.2.1.7	CDS	1-deoxy-D-xylulose 5-phosphate synthase	2.2.1.7		base_tigr	base_ec	base_ec
farnesyl diphosphate synthase	2.5.1.10	ispA	farnesyl-diphosphate synthase	2.5.1.1, 2.5.1.10,2.5.1.10	CDS	Dimethylallyltransferase @ (2E,6E)-farnesyl diphosphate synthase	2.5.1.1, 2.5.1.10		base_ec-d	base_ec-d	base_ec-d
exodeoxyribonuclease VII, small subunit	3.1.11.6	xseB	Exodeoxyribonuclease VII small subunit (EC 3.1.11.6)	3.1.11.6	CDS	Exodeoxyribonuclease VII small subunit	3.1.11.6		base_tigr	base_ec	base_ec
tRNA sulfurtransferase ThiI	2.8.1.4	thiI	[ThiS-adenylate] sulfurtransferase		CDS	tRNA S(4)U 4-thiouridine synthase (former ThiI) / Rhodanese-like domain required for thiamine synthesis			base_tigr	pfam-sh	gs-sh
chaperone protein YajL		yajL	DJ-1 family protein		CDS	DJ-1/YajL/PfpI superfamily, includes chaperone protein YajL (former ThiJ), parkinsonism-associated protein DJ-1, peptidases PfpI, Hsp31			gs-sh	gs-sh	gs-sh
2-dehydropantoate 2-reductase	1.1.1.169	panE	ketopantoate reductase (EC 1.1.1.169)	1.1.1.169	CDS	2-dehydropantoate 2-reductase	1.1.1.169		base_ec	base_lit-s	base_ec
conserved hypothetical protein			Uncharacterized protein conserved in bacteria		CDS	FIG001943: hypothetical protein YajQ			base_one HP	base_one HP	0
inner membrane transport protein yajR		yajR	Arabinose efflux permease		CDS	Putative transport protein			gs-sh	orth	map
protoheme IX farnesyltransferase	2.5.1.-	cyoE	protoheme IX farnesyltransferase	2.5.1.-	CDS	Heme O synthase, protoheme IX farnesyltransferase COX10-CtaB	2.5.1.-		base_lit-s	0	0
cytochrome o ubiquinol oxidase subunit IV	1.10.3.-	cyoD	cytochrome bo3 quinol oxidase subunit 4	1.10.3.-	CDS	Cytochrome O ubiquinol oxidase subunit IV	1.10.3.-		base_tigr	lit-s	map
cytochrome o ubiquinol oxidase, subunit III	1.10.3.-	cyoC	cytochrome bo3 quinol oxidase subunit 3 (EC 1.10.3.-)	1.10.3.-	CDS	Cytochrome O ubiquinol oxidase subunit III	1.10.3.-		base_tigr	lit-s	map
cytochrome o ubiquinol oxidase, subunit I	1.10.3.-	cyoB	cytochrome bo3 quinol oxidase subunit 1 apoprotein (EC 1.10.3.-)	1.10.3.-	CDS	Cytochrome O ubiquinol oxidase subunit I	1.10.3.-		base_tigr	lit-s	map
ubiquinol oxidase, subunit II	1.10.3.-	cyoA	cytochrome bo3 quinol oxidase subunit 2 (EC 1.10.3.-)	1.10.3.-	CDS	Cytochrome O ubiquinol oxidase subunit II	1.10.3.-		base_tigr	gs-sh	map
protein AmpG		ampG	AmpG-related permease		CDS	AmpG permease			gs-sh	gs-sh	map
conserved hypothetical protein			Uncharacterized lipoprotein		CDS	Hypothetical lipoprotein YajG precursor			base_one HP	base_one HP	0
protein BolA		bolA	transcriptional regulator, BolA protein family		CDS	Cell division protein BolA			pfam-sh	pfam-sh	pfam-sh
putative predicted protein						FIG00637934: hypothetical protein			base_one miss	lit-s	base_one miss
trigger factor	5.2.1.8	tig	trigger factor		CDS	Cell division trigger factor	5.2.1.8		base_lit-s	base_ec	tf_idf
ATP-dependent Clp endopeptidase, proteolytic subunit ClpP	3.4.21.92	clpP	ATP-dependent Clp protease proteolytic subunit ClpP (EC 3.4.21.92)	3.4.21.92	CDS	ATP-dependent Clp protease proteolytic subunit	3.4.21.92		base_tigr	base_ec	base_ec
ATP-dependent Clp protease, ATP-binding subunit ClpX		clpX	ATP-dependent Clp protease ATP-binding subunit ClpX	3.4.21.92	CDS	ATP-dependent Clp protease ATP-binding subunit ClpX			base_tigr	lit-s	base_lit-s
ATP-dependent protease La	3.4.21.53	lon	ATP-dependent proteinase. Serine peptidase. MEROPS family S16	3.4.21.53	CDS	ATP-dependent protease La Type I	3.4.21.53		base_tigr	base_ec	base_ec
DNA-binding protein HU-beta		hupB	bacterial nucleoid protein HU beta subunit		CDS	DNA-binding protein HU-beta			gs-sh	base_lit-s	map
peptidyl-prolyl cis-trans isomerase D	5.2.1.8	ppiD	Parvulin-like peptidyl-prolyl isomerase	5.2.1.8	CDS	Peptidyl-prolyl cis-trans isomerase PpiD	5.2.1.8		base_ec	base_ec	base_ec
competence ComEA helix-hairpin-helix repeat region domain protein			competence protein ComEA helix-hairpin-helix repeat region		CDS	Putative exported protein			base_tigr	0	0
long-chain acyl-CoA thioesterase tesC	3.1.2.-	tesC	acyl-CoA thioester hydrolase, YbgC/YbaW family	3.1.2.-	CDS	4-hydroxybenzoyl-CoA thioesterase family active site			gs-sh	0	0
queuosine biosynthesis protein QueC		queC	preQ(0) biosynthesis protein QueC		CDS	Queuosine Biosynthesis QueC ATPase			base_tigr	0	0
bacterial extracellular solute-binding s, 5 Middle family protein			ABC-type uncharacterized transport system, periplasmic component		CDS	Oligopeptide ABC transporter, periplasmic oligopeptide-binding protein OppA (TC 3.A.1.5.1)			0	0	gs-sh
HMP-PP phosphatase	3.6.1.-	cof	HAD-superfamily hydrolase, subfamily IIB	3.6.1.-	CDS	Cof protein, HD superfamily hydrolase			gs-sh	0	0
asnC family protein			transcriptional regulator, AsnC family		CDS	Putative HTH-type transcriptional regulator ybaO			gs-sh	gs-sh	gs-sh
ABC transporter family protein			ABC-type multidrug transport system, ATPase and permease components		CDS	ATP-binding component of a transport system			0	0	0
multidrug resistance-like ATP-binding protein MdlB	3.6.3.44	mdlB	ABC-type multidrug transport system, ATPase and permease components		CDS	Multidrug resistance-like ATP-binding protein mdlB			gs-sh	lit-s	gs-sh
nitrogen regulatory protein P-II 2		glnK	nitrogen regulatory protein P-II family		CDS	Nitrogen regulatory protein P-II, glnK			gs-sh	gs-sh	gs-sh
ammonia channel		amtB	ammonium transporter (TC 1.A.11)		CDS	Ammonium transporter			gs-sh	gs-sh	lit-s
acyl-CoA thioesterase II	3.1.2.-	tesB	acyl-CoA thioesterase II	3.1.2.-	CDS	Acyl-CoA thioesterase II	3.1.2.-		base_lit-s	lit-s	lit-s
conserved hypothetical protein			Uncharacterized protein conserved in bacteria		CDS	Glycoprotein-polysaccharide metabolism			base_one HP	base_one HP	0
O6-methylguanine-DNA methyltransferase			O(6)-alkylguanine repair protein YbaZ		CDS	methylated-DNA--protein-cysteine methyltransferase-related protein			0	0	0
conserved hypothetical protein			Uncharacterized conserved protein		CDS	RNA signal recognition particle 4.5S RNA			base_one HP	base_one HP	gs-sh
EAL domain protein			Predicted signal transduction protein containing sensor and EAL domains		CDS	Uncharacterized protein ylaB			pfam-sh	orth	gs-sh
inner membrane protein ylaC		ylaC	sigma70 family sigma factor YlaC.		CDS	Putative inner membrane protein			gs-sh	orth	map
maltose O-acetyltransferase	2.3.1.79	maa	Acetyltransferase (isoleucine patch superfamily)	2.3.1.79	CDS	Maltose O-acetyltransferase	2.3.1.79		base_ec	base_ec	base_ec
hemolysin expression-modulating protein		hha	Haemolysin expression modulating protein.		CDS	Haemolysin expression modulating protein			gs-sh	orth	lit-s
biofilm formation regulator YbaJ family protein			Biofilm formation regulator YbaJ.		CDS	FIG00948312: hypothetical protein			lit-s	0	0
acriflavine resistance protein B		acrB	The (Largely Gram-negative Bacterial) Hydrophobe/Amphiphile Efflux-1 (HAE1) Family		CDS	RND efflux system, inner membrane transporter CmeB			gs-sh	0	0
acriflavine resistance protein A		acrA	RND family efflux transporter, MFP subunit		CDS	Acriflavine resistance protein A (AcrA)			gs-sh	gs-sh	gs-sh
HTH-type transcriptional regulator AcrR		acrR	transcriptional regulator, TetR family		CDS	Transcription repressor of multidrug efflux pump acrAB operon, TetR (AcrR) family			gs-sh	gs-sh	pfam-sh
potassium efflux system KefA		kefA	Small-conductance mechanosensitive channel		CDS	Potassium efflux system KefA protein / Small-conductance mechanosensitive channel			gs-sh	0	0
conserved hypothetical protein			Protein of unknown function (DUF2496).		CDS	Putative inner membrane protein			base_one HP	base_one HP	0
primosomal replication protein N''		priC	restart primosome assembly protein PriC		CDS	Primosomal replication protein N prime prime			gs-sh	0	0
inner membrane protein ybaN		ybaN	Uncharacterized protein conserved in bacteria		CDS	FIG039061: hypothetical protein related to heme utilization			gs-sh	0	0
adenine phosphoribosyltransferase	2.4.2.7	apt	adenine phosphoribosyltransferase (EC 2.4.2.7)	2.4.2.7	CDS	Adenine phosphoribosyltransferase	2.4.2.7		base_tigr	base_ec	base_ec
DNA polymerase III, subunit gamma and tau	2.7.7.7	dnaX	DNA polymerase III, gamma subunit/DNA polymerase III, tau subunit	2.7.7.7,2.7.7.7, 2.7.7.7	CDS	DNA polymerase III subunits gamma and tau	2.7.7.7		base_tigr	base_ec	base_ec-d
DNA-binding protein, YbaB/EbfC family			DNA-binding protein, YbaB/EbfC family		CDS	FIG000557: hypothetical protein co-occurring with RecR			base_lit-s	map	gs-sh
recombination protein RecR		recR	DNA replication and repair protein RecR		CDS	Recombination protein RecR			base_tigr	lit-s	pfam-sh
histidine kinase-, DNA gyrase B-, and HSP90-like ATPase family protein			Molecular chaperone, HSP90 family		CDS	Chaperone protein HtpG			pfam-sh	map	gs-sh
adenylate kinase	2.7.4.3	adk	Adenylate kinase (EC 2.7.4.3)	2.7.4.3	CDS	Adenylate kinase	2.7.4.3		base_ec	base_ec	base_ec
acetyl esterase	3.1.1.-	aes	Esterase/lipase	3.1.1.-	CDS	Acetyl esterase	3.1.1.-		gs-sh	lit-s	map
ferrochelatase	4.99.1.1	hemH	ferrochelatase (EC 4.99.1.1)	4.99.1.1	CDS	Ferrochelatase, protoheme ferro-lyase	4.99.1.1		base_tigr	base_ec	base_ec
inosine-guanosine kinase	2.7.1.73	gsk	inosine-guanosine kinase (EC 2.7.1.73)	2.7.1.73	CDS	Inosine-guanosine kinase	2.7.1.73		base_ec	base_ec	base_ec
inner membrane protein ybaL		ybaL	Kef-type potassium/proton antiporter, CPA2 family (TC 2.A.37.1)		CDS	POTASSIUM/PROTON ANTIPORTER ROSB			gs-sh	0	0
fosmidomycin resistance protein		fsr	Nitrate/nitrite transporter		CDS	Fosmidomycin resistance protein			gs-sh	lit-s	map
protein UshA	3.1.3.5	ushA	5'-nucleotidase/2',3'-cyclic phosphodiesterase and related esterases	3.1.3.5, 3.6.1.45	CDS	UDP-sugar hydrolase; 5'-nucleotidase	3.6.1.45, 3.1.3.5		base_ec-d	base_ec-d	base_ec-d
cys-tRNA(Pro)/Cys-tRNA(Cys) deacylase ybaK		ybaK	Cys-tRNA(Pro) hydrolase	3.1.1.-	CDS	Cys-tRNA(Pro) deacylase YbaK			gs-sh	gs-sh	gs-sh
traB family protein			Uncharacterized protein conserved in bacteria		CDS	FIG01199637: hypothetical protein			gs-sh	0	lit-s
addiction module antidote protein, HigA family		higA	addiction module antidote protein, HigA family		CDS	HigA protein (antitoxin to HigB)			base_lit-s	gs-sh	gs-sh
copper-translocating P-type ATPase	3.6.3.4		copper-(or silver)-translocating P-type ATPase	3.6.3.4	CDS	Lead, cadmium, zinc and mercury transporting ATPase; Copper-translocating P-type ATPase	3.6.3.3, 3.6.3.5, 3.6.3.4		base_ec	base_ec-d	base_ec-d
glutaminase A	3.5.1.2	glsA	L-glutaminase (EC 3.5.1.2)	3.5.1.2	CDS	Glutaminase	3.5.1.2		base_tigr	base_ec	base_ec
inner membrane transport protein YbaT		ybaT	amino acid/polyamine/organocation transporter, APC superfamily (TC 2.A.3)		CDS	Inner membrane transport protein YbaT			gs-sh	lit-s	map
cu(I)-responsive transcriptional regulator		cueR	Cu(I)-responsive transcriptional regulator		CDS	HTH-type transcriptional regulator cueR			base_tigr	gs-sh	gs-sh
inner membrane protein ybbJ		ybbJ	Membrane protein implicated in regulation of membrane protease activity		CDS	Putative activity regulator of membrane protease YbbK			gs-sh	0	0
protein QmcA		qmcA	SPFH domain, Band 7 family protein		CDS	Putative stomatin/prohibitin-family membrane protease subunit YbbK			gs-sh	0	0
conserved hypothetical protein			ABC-type uncharacterized transport system, ATPase component		CDS	YbbL ABC transporter ATP-binding protein			base_one HP	base_one HP	0
conserved hypothetical protein			TIGR00245 family protein		CDS	YbbM seven transmembrane helix protein			base_one HP	base_one HP	0
conserved hypothetical protein			Thioredoxin domain-containing protein		CDS	FIG000875: Thioredoxin domain-containing protein EC-YbbN			base_one HP	base_one HP	0
short chain dehydrogenase family protein			Short-chain dehydrogenases of various substrate specificities		CDS	Putative NAD(P)-dependent oxidoreductase EC-YbbO			0	0	0
GDSL-like Lipase/Acylhydrolase family protein			Lysophospholipase L1 and related esterases	3.1.2.-, 3.1.1.5	CDS	Arylesterase precursor	3.1.1.2		0	0	0
ABC transporter family protein			Predicted ABC-type transport system involved in lysophospholipase L1 biosynthesis, ATPase component		CDS	Uncharacterized metabolite ABC transporter in Enterobacteriaceae, ATP-binding protein EC-YbbA			0	0	0
ftsX-like permease family protein			Predicted ABC-type transport system involved in lysophospholipase L1 biosynthesis, permease component		CDS	FIG00809136: hypothetical protein			gs-sh	0	0
RHS repeat-associated core domain protein			RHS repeat-associated core domain		CDS	core protein			lit-s	0	0
conserved hypothetical protein			hypothetical protein		CDS	FIG00637923: hypothetical protein			lit-s	base_one HP	base_one HP
RHS repeat-associated core domain protein			RHS repeat-associated core domain		CDS	core protein			base_tigr	0	0
			hypothetical protein		CDS				base_one HP	base_both miss	base_one HP
helix-turn-helix domain protein			Winged helix-turn helix.		CDS	hypothetical protein			0	base_one HP	base_one HP
tRNA 2-selenouridine synthase	2.9.1.-	selU	tRNA 2-selenouridine synthase (EC 2.9.1.-)	2.9.1.-	CDS	Selenophosphate-dependent tRNA 2-selenouridine synthase			base_tigr	gs-sh	gs-sh
HTH-type transcriptional activator AllS		allS	Transcriptional regulator		CDS	DNA-binding transcriptional activator of the allD operon			gs-sh	gs-sh	gs-sh
ureidoglycolate hydrolase	3.5.3.19	allA	Ureidoglycolate hydrolase	3.5.3.19	CDS	Ureidoglycolate hydrolase	3.5.3.19		base_ec	base_ec	base_lit-s
acetate operon repressor		iclR	transcriptional regulator, IclR family		CDS	Negative regulator of allantoin and glyoxylate utilization operons			gs-sh	map	orth
glyoxylate carboligase	4.1.1.47	gcl	glyoxylate carboligase	4.1.1.47	CDS	Glyoxylate carboligase	4.1.1.47		base_lit-s	base_ec	base_ec
hydroxypyruvate isomerase	5.3.1.22	hyi	hydroxypyruvate isomerase	5.3.1.22	CDS	Hydroxypyruvate isomerase	5.3.1.22		base_lit-s	base_ec	base_ec
2-hydroxy-3-oxopropionate reductase	1.1.1.60		2-hydroxy-3-oxopropionate reductase	1.1.1.60	CDS	2-hydroxy-3-oxopropionate reductase	1.1.1.60		base_lit-s	base_lit-s	base_lit-s
putative allantoin permease			NCS1 nucleoside transporter family		CDS	Allantoin permease			orth	lit-s	map
allantoinase	3.5.2.5	allB	allantoinase	3.5.2.5	CDS	Allantoinase	3.5.2.5		base_lit-s	base_ec	base_ec
putative purine permease ybbY			Xanthine/uracil permeases		CDS	putative transport			gs-sh	orth	orth
glycerate kinase 1	2.7.1.31	glxK	glycerate kinase	2.7.1.31	CDS	Glycerate kinase	2.7.1.31		base_ec	base_ec	base_ec
conserved hypothetical protein			putative allantoin catabolism protein	3.5.3.-	CDS	Ureidoglycine aminohydrolase			base_one HP	base_one HP	0
allantoate amidohydrolase	3.5.3.9	allC	allantoate amidohydrolase	3.5.3.9	CDS	Allantoate amidohydrolase	3.5.3.9		base_lit-s	base_ec	base_ec
ureidoglycolate dehydrogenase	1.1.1.154	allD	ureidoglycolate dehydrogenase	1.1.1.154	CDS	Ureidoglycolate dehydrogenase	1.1.1.154		base_lit-s	base_ec	base_ec
protein fdrA		fdrA	Succinyl-CoA synthetase, alpha subunit		CDS	Protein fdrA			gs-sh	lit-s	gs-sh
conserved hypothetical protein			hypothetical protein		CDS	Putative cytoplasmic protein			lit-s	base_one HP	base_one HP
conserved hypothetical protein			Protein of unknown function (DUF1116).		CDS	Putative cytoplasmic protein			base_one HP	base_one HP	0
conserved hypothetical protein			Protein of unknown function (DUF2877).		CDS	Putative cytoplasmic protein			base_one HP	base_one HP	0
carbamate kinase	2.7.2.2	arcC	carbamate kinase (EC 2.7.2.2)	2.7.2.2	CDS	Carbamate kinase	2.7.2.2		base_tigr	base_ec	base_ec
phosphoribosylaminoimidazole carboxylase, ATPase subunit	4.1.1.21	purK	5-(carboxyamino)imidazole ribonucleotide synthase	6.3.4.18	CDS	Phosphoribosylaminoimidazole carboxylase ATPase subunit	4.1.1.21		base_tigr	base_ec	base_ec-d
N5-carboxyaminoimidazole ribonucleotide mutase	5.4.99.18	purE	5-(carboxyamino)imidazole ribonucleotide mutase	5.4.99.18	CDS	Phosphoribosylaminoimidazole carboxylase catalytic subunit	4.1.1.21		base_ec	base_ec-d	base_ec-d
UDP-2,3-diacylglucosamine hydrolase	3.6.1.-	lpxH	UDP-2,3-diacylglucosamine hydrolase (EC 3.6.1.54)	3.6.1.54	CDS	UDP-2,3-diacylglucosamine hydrolase	3.6.1.-		base_tigr	lit-s	lit-s
peptidyl-prolyl cis-trans isomerase B	5.2.1.8	ppiB	Peptidyl-prolyl cis-trans isomerase (rotamase) - cyclophilin family	5.2.1.8	CDS	Peptidyl-prolyl cis-trans isomerase PpiB	5.2.1.8		base_ec	base_ec	base_ec
cysteine--tRNA ligase	6.1.1.16	cysS	cysteinyl-tRNA synthetase (EC 6.1.1.16)	6.1.1.16	CDS	Cysteinyl-tRNA synthetase	6.1.1.16		base_tigr	base_ec	base_ec
inner membrane protein ybcI		ybcI	Predicted membrane-bound metal-dependent hydrolases		CDS	Putative membrane-bound metal-dependent hydrolases			gs-sh	orth	lit-s
conserved hypothetical protein			Uncharacterized conserved protein		CDS	FIG002958: hypothetical protein			base_one HP	base_one HP	lit-s
bifunctional protein FolD	3.5.4.9	folD	5,10-methylene-tetrahydrofolate dehydrogenase/Methenyl tetrahydrofolate cyclohydrolase	3.5.4.9, 1.5.1.5	CDS	Methylenetetrahydrofolate dehydrogenase (NADP+) / Methenyltetrahydrofolate cyclohydrolase	1.5.1.5, 3.5.4.9		base_ec-d	base_ec-d	base_ec-d
type-1 fimbrial protein, A chain		fimA	P pilus assembly protein, pilin FimA		CDS	Fimbriae-like adhesin SfmA			gs-sh	0	0
chaperone protein fimC		fimC	P pilus assembly protein, chaperone PapD		CDS	Fimbrial periplasmic chaperone SfmC			gs-sh	0	0
type VII secretion system (T7SS), usher family protein			P pilus assembly protein, porin PapC		CDS	Outer membrane usher protein SfmD			0	0	0
fimbrial family protein			P pilus assembly protein, pilin FimA		CDS	Fimbriae-like adhesin SfmH			0	0	0
putative fimbrial protein			P pilus assembly protein, pilin FimA		CDS	Fimbriae-like periplasmic protein SfmF			0	0	0
bacterial regulatory s, luxR family protein			two component transcriptional regulator, LuxR family		CDS	Transcriptional regulator of fimbriae expression FimZ (LuxR/UhpA family)			gs-sh	0	0
putative predicted protein						FIG00639671: hypothetical protein			base_one miss	lit-s	base_one miss
phage integrase family protein			Site-specific recombinase XerD		CDS	Mobile element protein			0	0	0
exonuclease domain protein	3.1.11.3	exo	hypothetical protein		CDS	Phage exonuclease; Putative phage-encoded enzyme involved in integration-recombination	3.1.11.3		base_one HP	base_ec	base_one HP
replication P family protein						Putative uncharacterized protein ybcD			base_one miss	0	base_one miss
transposase family protein			Transposase.		CDS	Mobile element protein			lit-s	0	0
integrase core domain protein			Transposase and inactivated derivatives		CDS	Mobile element protein			0	0	0
multidrug transporter emrE		emrE	Membrane transporters of cations and cationic drugs		CDS	Ethidium bromide-methyl viologen resistance protein EmrE			gs-sh	gs-sh	gs-sh
recombinase family protein			Site-specific recombinases, DNA invertase Pin homologs		CDS	FIG00637998: hypothetical protein			0	0	0
			Raf kinase inhibitor-like protein, YbhB/YbcL family		CDS				base_one miss	base_both miss	base_one miss
bacterial regulatory helix-turn-helix s, AraC family protein			AraC-type DNA-binding domain-containing proteins		CDS	Transcriptional regulator, AraC/XylS family			pfam-sh	pfam-sh	pfam-sh
putative dLP12 prophage; DNA base-flipping protein			hypothetical protein		CDS	FIG00638895: hypothetical protein			base_one HP	0	base_one HP
			hypothetical protein		CDS				base_one HP	base_both miss	base_one HP
conserved hypothetical protein			Protein of unknown function (DUF1364).		CDS	FIG00639062: hypothetical protein			base_one HP	base_one HP	lit-s
crossover junction endodeoxyribonuclease rusA	3.1.22.4	rusA	Holliday junction resolvase	3.1.22.4	CDS	Holliday junction resolvase / Crossover junction endodeoxyribonuclease rusA	3.1.22.-		base_ec	gs-sh	gs-sh
phage antitermination Q family protein			Phage antitermination protein Q.		CDS	Phage antitermination protein Q			lit-s	lit-s	lit-s
			hypothetical protein		CDS				base_one HP	base_both miss	base_one HP
transposase DDE domain protein			Transposase and inactivated derivatives, IS5 family		CDS	Mobile element protein			0	0	0
outer membrane porin protein ompD		ompD	Outer membrane protein (porin)		CDS	Outer membrane porin protein NmpC precursor			gs-sh	0	0
lysis S family protein			Lysis protein S.		CDS	Phage holin			lit-s	0	0
putative lysozyme from lambdoid prophage DLP12			Phage-related lysozyme (muraminidase)	3.2.1.17	CDS	Probable lysozyme from lambdoid prophage DLP12	3.2.1.17		map	lit-s	base_ec
bacteriophage lysis family protein			Bacteriophage lysis protein.	3.4.-	CDS	Endopeptidase	3.4.-.-		lit-s	0	0
lipoprotein bor		bor	Bor protein.		CDS	Lipoprotein Bor			gs-sh	lit-s	map
			Phage envelope protein		CDS				base_one miss	base_both miss	base_one miss
conserved hypothetical protein			hypothetical protein		CDS	FIG00638683: hypothetical protein			lit-s	base_one HP	base_one HP
terminase small subunit		Nu1	Phage DNA packaging protein, Nu1 subunit of terminase		CDS	Terminase small subunit			0	lit-s	0
caudovirales tail fibre assembly family protein			Bacteriophage tail assembly protein		CDS	Tail fiber assembly protein			0	0	0
			hypothetical protein		CDS				base_one HP	base_both miss	base_one HP
caudovirales tail fibre assembly family protein			Caudovirales tail fibre assembly protein.		CDS	Phage tail fiber assembly protein			lit-s	0	0
HTH-type transcriptional regulator AppY		appY	transcriptional regulator, AraC family		CDS	HTH-type transcriptional regulator gadW			gs-sh	gs-sh	gs-sh
protease 7	3.4.23.49	ompT	Outer membrane protease	3.4.23.49	CDS	Protease VII (Omptin) precursor	3.4.23.49		base_ec	base_ec	base_ec
HTH-type transcriptional regulator AdiY		adiY	transcriptional regulator, AraC family		CDS	Transcriptional regulator of catabolic arginine decarboxylase (adiA)			gs-sh	gs-sh	gs-sh
putative n5-glutamine methyltransferase			hypothetical protein		CDS	FIG00638135: hypothetical protein			base_one HP	0	base_one HP
TPR repeat family protein			Flp pilus assembly protein TadD, contains TPR repeats		CDS	Bacteriophage N4 adsorption protein A			0	0	0
type II secretion system (T2SS), E, N-terminal domain protein			Glycosyltransferases, probably involved in cell wall biogenesis		CDS	Bacteriophage N4 adsorption protein B			0	0	0
sensor kinase CusS	2.7.13.3	cusS	heavy metal sensor kinase	2.7.13.3	CDS	putative 2-component sensor protein			base_ec	0	0
transcriptional regulatory protein CusR		cusR	heavy metal response regulator		CDS	Copper-sensing two-component system response regulator CusR			gs-sh	0	0
putative predicted protein						hypothetical protein			base_one miss	base_one HP	base_one HP
cation efflux system protein CusC		cusC	efflux transporter, outer membrane factor (OMF) lipoprotein, NodT family		CDS	Cation efflux system protein CusC precursor			gs-sh	orth	map
cation efflux system protein CusF		cusF	Uncharacterized conserved protein		CDS	Cation efflux system protein CusF precursor			gs-sh	0	0
cation efflux system protein CusB		cusB	RND family efflux transporter, MFP subunit		CDS	Cobalt/zinc/cadmium efflux RND transporter, membrane fusion protein, CzcB family			gs-sh	0	0
cation efflux system protein CusA		cusA	heavy metal efflux pump (cobalt-zinc-cadmium)		CDS	Cobalt-zinc-cadmium resistance protein CzcA; Cation efflux system protein CusA			gs-sh	0	0
phenylalanine-specific permease		pheP	phenylalanine:proton symporter, AAT family (TC 2.A.3.1.1)		CDS	Phenylalanine-specific permease			gs-sh	lit-s	map
miniconductance mechanosensitive channel		mscM	Small-conductance mechanosensitive channel		CDS	Uncharacterized protein ybdG			gs-sh	gs-sh	gs-sh
oxygen-insensitive NAD(P)H nitroreductase	1.5.1.34	nfnB	Nitroreductase	1.-, 1.5.1.34	CDS	Oxygen-insensitive NAD(P)H nitroreductase / Dihydropteridine reductase	1.-.-.-, 1.5.1.34		gs-sh	tf_idf	map
conserved hypothetical protein			Uncharacterized protein conserved in bacteria		CDS	Putative cytoplasmic protein			base_one HP	base_one HP	0
conserved hypothetical protein			Protein of unknown function (DUF1158).		CDS	Putative inner membrane protein			base_one HP	base_one HP	0
carboxylate-amine ligase YbdK	6.3.-.-	ybdK	carboxylate-amine ligase, YbdK family	6.3.-	CDS	FIG00638355: hypothetical protein			lit-s	0	0
									base_both miss	base_both miss	base_both miss
hok/gef family protein			Hok/gef family.		CDS	HokE protein			lit-s	orth	map
transposase DDE domain protein			FOG: Transposase and inactivated derivatives		CDS	Mobile element protein			0	0	0
4'-phosphopantetheinyl transferase superfamily protein			Phosphopantetheinyl transferase component of siderophore synthetase	2.7.8.-	CDS	4'-phosphopantetheinyl transferase [enterobactin] siderophore	2.7.8.-		0	0	0
ferrienterobactin receptor		fepA	TonB-dependent siderophore receptor		CDS	TonB-dependent receptor; Outer membrane receptor for ferric enterobactin and colicins B, D			gs-sh	gs-sh	pfam-sh
enterochelin esterase		fes	Enterochelin esterase and related enzymes		CDS	Enterobactin esterase			lit-s	0	0
mbtH-like family protein			Uncharacterized protein conserved in bacteria		CDS	FIG005032: Putative cytoplasmic protein YbdZ in enterobactin biosynthesis operon			gs-sh	0	0
enterobactin synthase component F	2.7.7.-	entF	amino acid adenylation domain	2.7.7.-	CDS	Enterobactin synthetase component F, serine activating enzyme	2.7.7.-		gs-sh	0	0
ABC transporter family protein			ABC-type cobalamin/Fe3+-siderophores transport systems, ATPase components	3.6.3.34	CDS	Ferric enterobactin transport ATP-binding protein FepC (TC 3.A.1.14.2)			0	0	gs-sh
ferric enterobactin transport protein fepE		fepE	Chain length determinant protein		CDS	Ferric enterobactin uptake protein FepE			gs-sh	0	0
ferric enterobactin transport system permease protein fepG		fepG	ABC-type enterobactin transport system, permease component		CDS	ferric enterobactin transport protein			gs-sh	orth	map
ferric enterobactin transport system permease protein fepD		fepD	ABC-type Fe3+-siderophore transport system, permease component		CDS	Ferric enterobactin transport system permease protein fepD			gs-sh	lit-s	gs-sh
enterobactin exporter EntS		entS	Arabinose efflux permease		CDS	Enterobactin exporter EntS			gs-sh	lit-s	map
ferrienterobactin-binding periplasmic protein		fepB	ABC-type Fe2+-enterobactin transport system, periplasmic component		CDS	Ferric enterobactin-binding periplasmic protein FepB (TC 3.A.1.14.2)			gs-sh	0	0
isochorismate synthase entC	5.4.4.2	entC	isochorismate synthase (EC 5.4.4.2)	5.4.4.2	CDS	Isochorismate synthase [enterobactin] siderophore	5.4.4.2		base_ec	base_ec	base_ec
(2,3-dihydroxybenzoyl)adenylate synthase	2.7.7.58		2,3-dihydroxybenzoate-AMP ligase	2.7.7.58	CDS	2,3-dihydroxybenzoate-AMP ligase [enterobactin] siderophore	2.7.7.58		base_tigr	base_ec	base_ec
isochorismatase	3.3.2.1	entB	Isochorismate hydrolase	3.3.2.1	CDS	Isochorismatase [enterobactin] siderophore / Apo-aryl carrier domain of EntB	3.3.2.1		base_ec	base_ec	base_ec
2,3-dihydro-2,3-dihydroxybenzoate dehydrogenase	1.3.1.28	entA	Dehydrogenases with different specificities (related to short-chain alcohol dehydrogenases)	1.3.1.28	CDS	2,3-dihydro-2,3-dihydroxybenzoate dehydrogenase [enterobactin] siderophore	1.3.1.28		base_ec	base_ec	base_ec
esterase YbdB	3.1.-.-	ybdB	uncharacterized domain 1		CDS	Proofreading thioesterase in enterobactin biosynthesis EntH			gs-sh	0	0
carbon starvation protein A		cstA	Carbon starvation protein, predicted membrane protein		CDS	Carbon starvation protein A			gs-sh	lit-s	orth
conserved hypothetical protein			Uncharacterized small protein		CDS	COG2879, Hypothetical small protein yjiX			base_one HP	base_one HP	gs-sh
iron-containing alcohol dehydrogenase family protein			Glycerol dehydrogenase and related enzymes	1.1.-	CDS	Glycerol dehydrogenase	1.1.1.6		0	0	lit-s
aminotransferase YbdL	2.6.1.-	ybdL	Aspartate/tyrosine/aromatic aminotransferase	2.6.1.-	CDS	Methionine aminotransferase, PLP-dependent			gs-sh	0	0
parB-like nuclease domain protein			Predicted transcriptional regulators		CDS	Co-activator of prophage gene expression IbrB			gs-sh	0	0
conserved hypothetical protein			Predicted phosphoadenosine phosphosulfate sulfotransferase		CDS	Co-activator of prophage gene expression IbrA			base_one HP	base_one HP	orth
bacterial regulatory helix-turn-helix , lysR family protein			Transcriptional regulator		CDS	LysR-family transcriptional regulator YbeF			gs-sh	gs-sh	gs-sh
thioredoxin family protein			Thiol:disulfide interchange protein DsbC		CDS	Thiol:disulfide interchange protein DsbG precursor			0	0	tf_idf
peroxiredoxin	1.11.1.15	ahpC	peroxiredoxin	1.11.1.15	CDS	Alkyl hydroperoxide reductase protein C	1.6.4.-		base_lit-s	gs-sh	map
alkyl hydroperoxide reductase, F subunit	1.8.1.-	ahpF	alkyl hydroperoxide reductase, F subunit		CDS	Alkyl hydroperoxide reductase protein F	1.6.4.-		base_lit-s	lit-s	lit-s
universal stress protein G		uspG	Universal stress protein UspA and related nucleotide-binding proteins		CDS	Universal stress protein G			gs-sh	lit-s	tf_idf
zinc-binding dehydrogenase family protein			glutathione-independent formaldehyde dehydrogenase		CDS	Uncharacterized zinc-type alcohol dehydrogenase-like protein ybdR			0	0	gs-sh
conserved hypothetical protein			hypothetical protein		CDS	FIG00639549: hypothetical protein			lit-s	base_one HP	base_one HP
prokaryotic transcription elongation factor GreA/GreB		rnk	Transcription elongation factor		CDS	Regulator of nucleoside diphosphate kinase			gs-sh	gs-sh	orth
ribonuclease I	3.1.27.6	rna	Ribonuclease I	3.1.27.6	CDS	Ribonuclease I precursor	3.1.27.6		base_ec	base_ec	base_ec
citrate carrier		citT	anion transporter		CDS	Citrate Succinate antiporter (TC 2.A.47.3.2)			gs-sh	0	0
triphosphoribosyl-dephospho-CoA synthase CitG	2.7.8.25	citG	triphosphoribosyl-dephospho-CoA synthase CitG	2.7.8.25	CDS	2-(5''-triphosphoribosyl)-3'-dephosphocoenzyme-A synthase	2.7.8.25		base_lit-s	base_ec	base_ec
holo-ACP synthase CitX	2.7.7.61	citX	holo-ACP synthase CitX	2.7.7.61	CDS	Apo-citrate lyase phosphoribosyl-dephospho-CoA transferase	2.7.7.61		base_lit-s	base_ec	base_ec
citrate lyase, alpha subunit	2.8.3.10	citF	citrate lyase, alpha subunit	2.8.3.10, 4.1.3.6	CDS	Citrate lyase alpha chain	4.1.3.6		base_lit-s	base_ec-d	base_ec-d
citrate (pro-3S)-lyase, beta subunit	4.1.3.6	citE	citrate lyase, beta subunit	4.1.3.34, 4.1.3.6	CDS	Citrate lyase beta chain	4.1.3.6		base_tigr	base_ec	base_ec-d
citrate lyase acyl carrier protein	4.1.3.6	citD	citrate lyase acyl carrier protein	4.1.3.6	CDS	Citrate lyase gamma chain, acyl carrier protein	4.1.3.6		base_lit-s	base_ec	base_ec
[citrate (pro-3S)-lyase] ligase	6.2.1.22	citC	[citrate (pro-3S)-lyase] ligase	6.2.1.22	CDS	[Citrate [pro-3S]-lyase] ligase	6.2.1.22		base_lit-s	base_ec	base_ec
sensor histidine kinase DpiB	2.7.13.3	dpiB	Signal transduction histidine kinase regulating citrate/malate metabolism	2.7.13.3	CDS	Sensor kinase CitA, DpiB	2.7.3.-		base_ec	gs-sh	gs-sh
transcriptional regulatory protein DpiA		dpiA	Response regulator of citrate/malate metabolism		CDS	Transcriptional regulatory protein CitB, DpiA			gs-sh	gs-sh	gs-sh
transporter, anaerobic C4-dicarboxylate uptake C family protein			c4-dicarboxylate anaerobic carrier family protein		CDS	C4-dicarboxylate transporter DcuC (TC 2.A.61.1.1)			base_tigr	tf_idf	map
antimicrobial peptide resistance and lipid A acylation PagP family protein			Antimicrobial peptide resistance and lipid A acylation PagP	2.3.1.-	CDS	Lipid A acylation protein PagP, palmitoyltransferase			lit-s	pfam-sh	pfam-sh
RNA chaperone, negative regulator of cspA transcription		cspE	cold shock protein E (CspE)		CDS	Cold shock protein CspE			gs-sh	0	0
									base_both miss	base_both miss	base_both miss
protein CrcB		crcB	camphor resistance protein CrcB		CDS	CrcB protein			gs-sh	lit-s	gs-sh
putative amidase			hypothetical protein		CDS	Carbon-nitrogen hydrolase			base_one HP	0	base_one HP
carbon-nitrogen hydrolase family protein			Predicted amidohydrolase		CDS	Carbon-nitrogen hydrolase			0	lit-s	0
twin arginine-targeting translocase, TatA/E family protein		tatA	Sec-independent protein translocase TatE		CDS	Twin-arginine translocation protein TatE			base_tigr	0	0
lipoyl synthase	2.8.1.8	lipA	lipoate synthase	2.8.1.8	CDS	Lipoate synthase			base_tigr	gs-sh	lit-s
bacterial regulatory helix-turn-helix , lysR family protein			Transcriptional regulator		CDS	LysR-family transcriptional regulator YbeF			gs-sh	gs-sh	gs-sh
lipoyl(octanoyl) transferase	2.3.1.181	lipB	lipoate-protein ligase B	2.3.1.181	CDS	Octanoate-[acyl-carrier-protein]-protein-N-octanoyltransferase			base_tigr	0	0
conserved hypothetical protein			Uncharacterized conserved protein		CDS	Proposed lipoate regulatory protein YbeD			base_one HP	base_one HP	0
D-alanyl-D-alanine carboxypeptidase dacA	3.5.2.6	dacA	penicillin-binding protein 6. Serine peptidase. MEROPS family S11	3.4.16.4	CDS	D-alanyl-D-alanine carboxypeptidase	3.4.16.4		base_ec-d	base_ec-d	base_ec
rare lipoprotein A		rlpA	rare lipoprotein A		CDS	Rare lipoprotein A precursor			base_lit-s	gs-sh	tf_idf
rod shape-determining protein RodA		mrdB	cell elongation-specific peptidoglycan biosynthesis regulator RodA		CDS	rod shape-determining membrane protein			base_tigr	gs-sh	map
penicillin-binding protein 2		mrdA	penicillin-binding protein 2		CDS	Penicillin-binding protein 2 (PBP-2)			base_lit-s	tf_idf	tf_idf
rRNA large subunit m3Psi methyltransferase RlmH	2.1.-.-	rlmH	23S rRNA (pseudouridine-1915-N(3)-) methyltransferase	2.1.1.177	CDS	LSU m3Psi1915 methyltransferase RlmH			base_tigr	0	0
conserved hypothetical protein			iojap-like ribosome-associated protein		CDS	Iojap protein			base_one HP	base_one HP	0
alpha-ribazole phosphatase	3.1.3.73	cobC	alpha-ribazole phosphatase	3.1.3.73	CDS	Alpha-ribazole-5'-phosphate phosphatase	3.1.3.73		base_lit-s	base_ec	base_ec
nicotinate (nicotinamide) nucleotide adenylyltransferase	2.7.7.18	nadD	nicotinate-nucleotide adenylyltransferase (EC 2.7.7.18)	2.7.7.18	CDS	Nicotinate-nucleotide adenylyltransferase	2.7.7.18		base_ec	base_ec	base_ec
DNA polymerase III, delta subunit	2.7.7.7	holA	DNA polymerase III, delta subunit (EC 2.7.7.7)	2.7.7.7	CDS	DNA polymerase III delta subunit	2.7.7.7		base_tigr	base_ec	base_ec
LPS-assembly lipoprotein lptE		lptE	Rare lipoprotein B		CDS	LPS-assembly lipoprotein RlpB precursor (Rare lipoprotein B)			gs-sh	map	tf_idf
leucine--tRNA ligase	6.1.1.4	leuS	leucyl-tRNA synthetase (EC 6.1.1.4)	6.1.1.4	CDS	Leucyl-tRNA synthetase	6.1.1.4		base_tigr	base_ec	base_ec
conserved hypothetical protein			Protein of unknown function (DUF1451).		CDS	COG2433: Uncharacterized conserved protein			base_one HP	base_one HP	lit-s
sel1 repeat family protein			FOG: TPR repeat, SEL1 subfamily		CDS	FIG00639187: hypothetical protein			0	0	0
conserved hypothetical protein			Protein of unknown function (DUF1266).		CDS	Uncharacterized protein YbeR			base_one HP	base_one HP	0
dnaJ domain protein			DnaJ domain.		CDS	FIG00638911: hypothetical protein			lit-s	0	0
sel1 repeat family protein			Sel1 repeat.		CDS	FIG00639103: hypothetical protein			lit-s	0	0
conserved hypothetical protein			Protein of unknown function (DUF1266).		CDS	FIG00637867: hypothetical protein			base_one HP	base_one HP	lit-s
dnaJ domain protein			hypothetical protein		CDS	FIG00638911: hypothetical protein			base_one HP	0	base_one HP
hsp70 family protein			Molecular chaperone		CDS	Chaperone protein DnaK			0	0	gs-sh
pyrimidine-specific ribonucleoside hydrolase rihA	3.2.-.-	rihA	Inosine-uridine nucleoside N-ribohydrolase	3.2.-	CDS	Inosine-uridine preferring nucleoside hydrolase	3.2.2.1		gs-sh	orth	orth
ABC transporter family protein			L-glutamate ABC transporter ATP-binding protein/L-aspartate ABC transporter ATP-binding protein	3.6.3.-	CDS	Glutamate Aspartate transport ATP-binding protein GltL (TC 3.A.1.3.4)			0	0	0
amino ABC transporter, permease , 3-TM region, His/Glu/Gln/Arg/opine family domain protein			L-glutamate ABC transporter membrane protein/L-aspartate ABC transporter membrane protein		CDS	Glutamate Aspartate transport system permease protein GltK (TC 3.A.1.3.4)			base_tigr	0	0
amino ABC transporter, permease , 3-TM region, His/Glu/Gln/Arg/opine family domain protein			L-glutamate ABC transporter membrane protein/L-aspartate ABC transporter membrane protein		CDS	Glutamate Aspartate transport system permease protein GltJ (TC 3.A.1.3.4)			base_tigr	0	0
									base_both miss	base_both miss	base_both miss
glutamate/aspartate periplasmic-binding protein		gltI	L-glutamate-binding protein/L-aspartate-binding protein		CDS	Glutamate Aspartate periplasmic binding protein precursor GltI (TC 3.A.1.3.4)			gs-sh	0	0
transposase DDE domain protein			Transposase and inactivated derivatives, IS5 family		CDS	Mobile element protein			0	0	0
apolipoprotein N-acyltransferase	2.3.1.-	lnt	Apolipoprotein N-acyltransferase	2.3.1.-	CDS	Apolipoprotein N-acyltransferase / Copper homeostasis protein CutE	2.3.1.-		base_tigr	0	0
magnesium and cobalt efflux protein CorC		corC	Putative Mg2+ and Co2+ transporter CorC		CDS	Magnesium and cobalt efflux protein CorC			gs-sh	lit-s	gs-sh
putative rRNA maturation factor YbeY			metalloprotein, YbeY/UPF0054 family		CDS	Metal-dependent hydrolase YbeY, involved in rRNA and/or ribosome maturation and assembly			gs-sh	gs-sh	gs-sh
phoH-like protein		ybeZ	Phosphate starvation-inducible protein PhoH, predicted ATPase		CDS	Phosphate starvation-inducible ATPase PhoH with RNA binding motif			gs-sh	gs-sh	pfam-sh
tRNA-i(6)A37 thiotransferase enzyme MiaB	2.-.-.-	miaB	tRNA-i(6)A37 thiotransferase enzyme MiaB		CDS	tRNA-i(6)A37 methylthiotransferase			base_lit-s	gs-sh	gs-sh
2-octaprenyl-3-methyl-6-methoxy-1,4-benzoquinol hydroxylase	1.14.13.-	ubiF	Ubiquinone biosynthesis hydroxylase, UbiH/UbiF/VisC/COQ6 family	1.14.13.-	CDS	2-octaprenyl-3-methyl-6-methoxy-1,4-benzoquinol hydroxylase	1.14.13.-		gs-sh	lit-s	map
asparagine synthase	6.3.5.4	asnB	asparagine synthase (glutamine-hydrolysing) (EC 6.3.5.4)	6.3.5.4	CDS	Asparagine synthetase [glutamine-hydrolyzing]	6.3.5.4		base_tigr	base_ec	base_ec
putative lipoprotein						putative lipoprotein			base_one miss	base_lit-s	base_one miss
HAD hydrolase, IA, variant 1 family protein			Predicted sugar phosphatases of the HAD superfamily		CDS	Phosphatase NagD predicted to act in N-acetylglucosamine utilization subsystem			pfam-sh	0	0
ROK family protein			N-acetylglucosamine repressor, NagC		CDS	N-acetylglucosamine-6P-responsive transcriptional repressor NagC, ROK family			map	pfam-sh	gs-sh
N-acetylglucosamine-6-phosphate deacetylase	3.5.1.25	nagA	N-acetylglucosamine 6-phosphate deacetylase (EC 3.5.1.25)	3.5.1.25	CDS	N-acetylglucosamine-6-phosphate deacetylase	3.5.1.25		base_tigr	base_lit-s	base_ec
glucosamine-6-phosphate deaminase	3.5.99.6	nagB	glucosamine-6-phosphate deaminase (EC 3.5.99.6)	3.5.99.6	CDS	Glucosamine-6-phosphate deaminase	3.5.99.6		base_tigr	base_ec	base_ec
PTS system, N-acetylglucosamine-specific IIBC component	2.7.1.69	nagE	PTS system N-acetylglucosamine-specific IIA component, Glc family (TC 4.A.1.1.2)/PTS system N-acetylglucosamine-specific IIB component, Glc family (TC 4.A.1.1.2)/PTS system N-acetylglucosamine-specific IIC component, Glc family (TC 4.A.1.1.2)		CDS	PTS system, N-acetylglucosamine-specific IIA component / PTS system, N-acetylglucosamine-specific IIB component / PTS system, N-acetylglucosamine-specific IIC component	2.7.1.69, 2.7.1.69, 2.7.1.69		gs-sh	base_ec-d	0
glutamine--tRNA ligase	6.1.1.18	glnS	glutaminyl-tRNA synthetase (EC 6.1.1.18)	6.1.1.18	CDS	Glutaminyl-tRNA synthetase	6.1.1.18		base_tigr	base_ec	base_ec
outer membrane porin, OprD family protein			outer membrane porin, OprD family.		CDS	N-acetylglucosamine-regulated outer membrane porin			lit-s	0	0
ybfN-like lipofamily protein			YbfN-like lipoprotein.		CDS	Hypothetical lipoprotein ybfN precursor			gs-sh	gs-sh	gs-sh
ferric uptake regulation protein		fur	Fe2+/Zn2+ uptake regulation proteins		CDS	Ferric uptake regulation protein FUR			gs-sh	orth	orth
flavodoxin			flavodoxin, long chain		CDS	Flavodoxin 1			base_tigr	orth	map
ribbon-helix-helix , copG family protein			Ribbon-helix-helix protein, copG family.		CDS	Uncharacterized protein ybfE			lit-s	gs-sh	gs-sh
esterase ybfF	3.1.-.-	ybfF	Predicted hydrolases or acyltransferases (alpha/beta hydrolase superfamily)		CDS	Esterase ybfF	3.1.-.-		gs-sh	lit-s	gs-sh
protein seqA		seqA	negative regulator of replication initiation SeqA		CDS	SeqA protein, negative modulator of initiation of replication			gs-sh	orth	pfam-sh
						hypothetical protein			base_both miss	base_one HP	base_one HP
phosphoglucomutase, alpha-D-glucose phosphate-specific	5.4.2.2	pgm	phosphoglucomutase, alpha-D-glucose phosphate-specific	5.4.2.2	CDS	Phosphoglucomutase	5.4.2.2		base_lit-s	base_ec	base_ec
conserved hypothetical protein			hypothetical protein		CDS	Hypothetical lipoprotein ybfP precursor			lit-s	base_one HP	base_one HP
conserved hypothetical protein						FIG00638110: hypothetical protein			base_one HP	base_one HP	base_one miss
conserved hypothetical protein			Protein of unknown function DUF2625.		CDS	FIG00638110: hypothetical protein			base_one HP	base_one HP	lit-s
putrescine-ornithine antiporter		potE	putrescine:ornithine antiporter, APA family (TC 2.A.3.2.1)		CDS	Putrescine/proton symporter, putrescine/ornithine antiporter PotE			gs-sh	gs-sh	gs-sh
orn/Lys/Arg decarboxylase, N-terminal domain protein			ornithine decarboxylase (EC 4.1.1.17)	4.1.1.17	CDS	Ornithine decarboxylase	4.1.1.17		gs-sh	map	base_ec
			hypothetical protein		CDS				base_one HP	base_both miss	base_one HP
KDP operon transcriptional regulatory protein KdpE		kdpE	Response regulators consisting of a CheY-like receiver domain and a winged-helix DNA-binding domain		CDS	DNA-binding response regulator KdpE			gs-sh	orth	map
sensor protein KdpD	2.7.13.3	kdpD	Osmosensitive K+ channel histidine kinase	2.7.13.3	CDS	Osmosensitive K+ channel histidine kinase KdpD	2.7.3.-		base_ec	pfam-sh	gs-sh
K+-transporting ATPase, C subunit	3.6.3.12	kdpC	K+-transporting ATPase, C subunit	3.6.3.12	CDS	Potassium-transporting ATPase C chain (TC 3.A.3.7.1)	3.6.3.12		base_lit-s	base_ec	base_ec
K+-transporting ATPase, B subunit	3.6.3.12	kdpB	K+-transporting ATPase, B subunit	3.6.3.12	CDS	Potassium-transporting ATPase B chain (TC 3.A.3.7.1)	3.6.3.12		base_lit-s	base_ec	base_ec
K+-transporting ATPase, A subunit	3.6.3.12	kdpA	K+-transporting ATPase, KdpA	3.6.3.12	CDS	Potassium-transporting ATPase A chain (TC 3.A.3.7.1)	3.6.3.12		base_tigr	base_ec	base_ec
K+-transporting ATPase, F subunit	3.6.3.12	kdpF				FIG00637855: hypothetical protein			base_one miss	0	base_one miss
conserved hypothetical protein			Protein of unknown function (DUF2517).		CDS	Putative exported protein			base_one HP	base_one HP	0
protein rhsC		rhsC	RHS repeat-associated core domain		CDS	core protein			gs-sh	0	0
			hypothetical protein		CDS				base_one HP	base_both miss	base_one HP
RHS repeat-associated core domain protein			RHS repeat-associated core domain		CDS	core protein			base_tigr	0	0
conserved hypothetical protein			hypothetical protein		CDS	orf, hypothetical protein			lit-s	base_one HP	base_one HP
DDE_Tnp_1-associated family protein			Transposase		CDS	Mobile element protein			0	0	0
H repeat-associated protein yhhI		yhhI	Transposase		CDS	Mobile element protein			gs-sh	0	0
H repeat-associated protein ydcC		ydcC	Transposase		CDS	Mobile element protein			gs-sh	0	0
conserved hypothetical protein			Uncharacterized conserved protein		CDS	FIG143828: Hypothetical protein YbgA			base_one HP	base_one HP	0
deoxyribodipyrimidine photo-lyase	4.1.99.3	phrB	deoxyribodipyrimidine photo-lyase type I	4.1.99.3	CDS	Deoxyribodipyrimidine photolyase	4.1.99.3		base_ec	base_ec	base_ec
dipeptide permease D		dtpD	amino acid/peptide transporter (Peptide:H+ symporter), bacterial		CDS	Di/tripeptide permease YbgH			gs-sh	0	0
conserved hypothetical protein			dinuclear metal center protein, YbgI/SA1388 family		CDS	FIG137478: Hypothetical protein YbgI			base_one HP	base_one HP	0
allophanate hydrolase subunit 1 family protein			TIGR00370 family protein		CDS	Allophanate hydrolase 2 subunit 1	3.5.1.54		0	0	0
conserved hypothetical protein			biotin-dependent carboxylase uncharacterized domain		CDS	Allophanate hydrolase 2 subunit 2	3.5.1.54		base_one HP	base_one HP	0
conserved hypothetical protein			Uncharacterized proteins, homologs of lactam utilization protein B		CDS	Lactam utilization protein LamB			base_one HP	base_one HP	0
membrane AbrB duplication domain protein			membrane protein AbrB duplication		CDS	Putative transport protein			base_tigr	0	0
endonuclease 8	4.2.99.18	nei	Formamidopyrimidine-DNA glycosylase	3.2.2.-, 4.2.99.18	CDS	Endonuclease VIII			gs-sh	gs-sh	gs-sh
fimbrial family protein			Fimbrial protein.		CDS	FIG00637862: hypothetical protein			lit-s	0	0
chaperone protein papD		papD	P pilus assembly protein, chaperone PapD		CDS	Putative chaperone			gs-sh	0	0
type VII secretion system (T7SS), usher family protein			P pilus assembly protein, porin PapC		CDS	Uncharacterized outer membrane usher protein yqiG precursor			0	0	gs-sh
fimbrial family protein			P pilus assembly protein, pilin FimA		CDS	Uncharacterized fimbrial-like protein ygiL precursor			0	0	gs-sh
citrate (Si)-synthase	2.3.3.1	gltA	citrate synthase (EC 2.3.3.1)	2.3.3.1	CDS	Citrate synthase (si)	2.3.3.1		base_tigr	base_ec	base_ec
succinate dehydrogenase, cytochrome b556 subunit		sdhC	succinate dehydrogenase subunit C	1.3.5.1	CDS	Succinate dehydrogenase cytochrome b-556 subunit			base_tigr	gs-sh	map
succinate dehydrogenase, hydrophobic membrane anchor protein		sdhD	succinate dehydrogenase subunit D	1.3.5.1	CDS	Succinate dehydrogenase hydrophobic membrane anchor protein			base_tigr	lit-s	map
succinate dehydrogenase, flavoprotein subunit		sdhA	succinate dehydrogenase subunit A	1.3.99.1,1.3.5.1	CDS	Succinate dehydrogenase flavoprotein subunit	1.3.99.1		gs-sh	lit-s	base_ec-d
succinate dehydrogenase iron-sulfur subunit	1.3.99.1	sdhB	succinate dehydrogenase and fumarate reductase iron-sulfur protein	1.3.99.1	CDS	Succinate dehydrogenase iron-sulfur protein	1.3.99.1		base_ec	base_ec	base_ec
oxoglutarate dehydrogenase (succinyl-transferring), E1 component	1.2.4.2	sucA	2-oxoglutarate dehydrogenase E1 component (EC 1.2.4.2)	1.2.4.2	CDS	2-oxoglutarate dehydrogenase E1 component	1.2.4.2		base_tigr	base_ec	base_ec
dihydrolipoyllysine-residue succinyltransferase, E2 component of oxoglutarate dehydrogenase (succinyl-transferring) complex	2.3.1.61	sucB	2-oxoglutarate dehydrogenase E2 component (EC 2.3.1.61)	2.3.1.61	CDS	Dihydrolipoamide succinyltransferase component (E2) of 2-oxoglutarate dehydrogenase complex	2.3.1.61		base_tigr	base_ec	base_ec
succinyl-CoA ligase [ADP-forming] subunit beta	6.2.1.5	sucC	succinyl-CoA synthetase (ADP-forming) beta subunit (EC 6.2.1.5)	6.2.1.5	CDS	Succinyl-CoA ligase [ADP-forming] beta chain	6.2.1.5		base_ec	base_ec	base_ec
succinyl-CoA ligase [ADP-forming] subunit alpha	6.2.1.5	sucD	succinyl-CoA synthetase (ADP-forming) alpha subunit (EC 6.2.1.5)	6.2.1.5	CDS	Succinyl-CoA ligase [ADP-forming] alpha chain	6.2.1.5		base_ec	base_ec	base_ec
mannosyl-D-glycerate transport/metabolism system repressor mngR		mngR	transcriptional regulator, GntR family		CDS	Transcriptional regulator of succinyl CoA synthetase operon			gs-sh	0	0
heat-responsive suppressor hrsA	2.7.1.69	hrsA	PTS system mannosylglycerate-specific IIA component, Fru family (TC 4.A.2.1.3)/PTS system mannosylglycerate-specific IIB component, Fru family (TC 4.A.2.1.3)/PTS system mannosylglycerate-specific IIC component, Fru family (TC 4.A.2.1.3)		CDS	PTS system HrsA EIIA component / PTS system HrsA EIIB component / PTS system HrsA permease IIC component			gs-sh	0	0
alpha-mannosidase mngB	3.2.1.-	mngB	Alpha-mannosidase	3.2.1.170	CDS	Alpha-mannosidase	3.2.1.24		gs-sh	gs-sh	base_lit-s
						FIG00640343: hypothetical protein			base_both miss	base_one miss	base_one miss
cytochrome d ubiquinol oxidase subunit 1	1.10.3.-	cydA	cytochrome bd-I ubiquinol oxidase subunit 1 apoprotein	1.10.3.-,1.10.3.10	CDS	Cytochrome d ubiquinol oxidase subunit I	1.10.3.-		gs-sh	gs-sh	map
cytochrome d ubiquinol oxidase, subunit II	1.10.3.-	cydB	cytochrome bd-I ubiquinol oxidase subunit 2 apoprotein	1.10.3.-,1.10.3.10	CDS	Cytochrome d ubiquinol oxidase subunit II	1.10.3.-		base_tigr	lit-s	map
cyd operon protein YbgE			cyd operon protein YbgE		CDS	Protein YbgE			base_lit-s	0	0
tol-pal system-associated acyl-CoA thioesterase	3.1.2.-	ybgC	tol-pal system-associated acyl-CoA thioesterase	3.1.2.-	CDS	4-hydroxybenzoyl-CoA thioesterase family active site			base_lit-s	0	0
protein TolQ		tolQ	Cell division and transport-associated protein TolQ (TC 2.C.1.2.1)		CDS	MotA/TolQ/ExbB proton channel family protein			base_tigr	gs-sh	gs-sh
protein TolR		tolR	Cell division and transport-associated protein TolR (TC 2.C.1.2.1)		CDS	Tol biopolymer transport system, TolR protein			base_tigr	gs-sh	gs-sh
protein TolA		tolA	Cell division and transport-associated protein TolA (TC 2.C.1.2.1)		CDS	TolA protein			base_tigr	lit-s	pfam-sh
tol-Pal system beta propeller repeat protein TolB		tolB	tol-pal system beta propeller repeat protein TolB		CDS	tolB protein precursor, periplasmic protein involved in the tonb-independent uptake of group A colicins			base_tigr	gs-sh	gs-sh
peptidoglycan-associated lipoprotein		pal	peptidoglycan-associated lipoprotein		CDS	18K peptidoglycan-associated outer membrane lipoprotein; Peptidoglycan-associated lipoprotein precursor; Outer membrane protein P6; OmpA/MotB precursor			base_lit-s	gs-sh	gs-sh
tol-pal system protein YbgF		ygbF	tol-pal system protein YbgF		CDS	TPR repeat containing exported protein; Putative periplasmic protein contains a protein prenylyltransferase domain			base_lit-s	0	0
quinolinate synthetase complex, A subunit	2.5.1.72	nadA	quinolinate synthetase (EC 2.5.1.72)	2.5.1.72	CDS	Quinolinate synthetase	2.5.1.72		base_tigr	base_ec	base_ec
zinc transporter zitB		zitB	cation diffusion facilitator family transporter		CDS	Zinc transporter ZitB			gs-sh	lit-s	map
nicotinamide riboside transporter pnuC		pnuC	nicotinamide mononucleotide transporter PnuC		CDS	Ribosyl nicotinamide transporter, PnuC-like			gs-sh	gs-sh	map
ybgS-like family protein			YbgS-like protein.		CDS	Probable secreted protein			lit-s	0	0
3-deoxy-7-phosphoheptulonate synthase	2.5.1.54		3-deoxy-D-arabinoheptulosonate-7-phosphate synthase (EC 2.5.1.54)	2.5.1.54	CDS	2-keto-3-deoxy-D-arabino-heptulosonate-7-phosphate synthase I alpha	2.5.1.54		base_tigr	base_ec	base_ec
2,3-bisphosphoglycerate-dependent phosphoglycerate mutase	5.4.2.1	gpmA	phosphoglycerate mutase (EC 5.4.2.1)	5.4.2.1	CDS	Phosphoglycerate mutase	5.4.2.1		base_ec	base_ec	base_ec
galactose mutarotase	5.1.3.-	galM	aldose 1-epimerase (EC 5.1.3.3)	5.1.3.3	CDS	Aldose 1-epimerase	5.1.3.3		base_tigr	gs-sh	base_ec
galactokinase	2.7.1.6	galK	galactokinase (EC 2.7.1.6)	2.7.1.6	CDS	Galactokinase	2.7.1.6		base_tigr	base_ec	base_ec
galactose-1-phosphate uridylyltransferase	2.7.7.10	galT	UTP-hexose-1-phosphate uridylyltransferase/UDP-glucose-hexose-1-phosphate uridylyltransferase	2.7.7.12,2.7.7.10, 2.7.7.12	CDS	Galactose-1-phosphate uridylyltransferase	2.7.7.10		base_tigr	base_ec	base_ec-d
UDP-glucose 4-epimerase	5.1.3.2	galE	UDP-galactose 4-epimerase (EC 5.1.3.2)	5.1.3.2	CDS	UDP-N-acetylglucosamine 4-epimerase / UDP-glucose 4-epimerase	5.1.3.7, 5.1.3.2		base_tigr	base_ec-d	base_ec-d
ABC transporter family protein			ABC-type molybdenum transport system, ATPase component/photorepair protein PhrA		CDS	Putative molybdenum transport ATP-binding protein modF			0	0	gs-sh
transcriptional regulator modE		modE	molybdate transport repressor, ModE		CDS	DNA-binding domain of ModE / Molybdate-binding domain of ModE			gs-sh	gs-sh	gs-sh
molybdate ABC transporter, periplasmic molybdate-binding protein		modA	molybdenum ABC transporter, periplasmic molybdate-binding protein		CDS	Molybdenum ABC transporter, periplasmic molybdenum-binding protein ModA (TC 3.A.1.8.1)			base_tigr	gs-sh	gs-sh
molybdate ABC transporter, permease protein		modB	molybdate ABC transporter, permease protein		CDS	Molybdenum transport system permease protein ModB (TC 3.A.1.8.1)			base_lit-s	gs-sh	map
molybdate ABC transporter, ATP-binding protein	3.6.3.29	modC	molybdenum ABC transporter, ATP-binding protein	3.6.3.29	CDS	Molybdenum transport ATP-binding protein ModC (TC 3.A.1.8.1)			base_ec	gs-sh	gs-sh
cof-like hydrolase family protein			HAD-superfamily hydrolase, subfamily IIB		CDS	Putative phosphatase			gs-sh	0	0
lactonase, 7-bladed beta-propeller family protein			3-carboxymuconate cyclase	3.1.1.31	CDS	6-phosphogluconolactonase	3.1.1.31		0	0	base_ec
bacterial regulatory helix-turn-helix , lysR family protein			Transcriptional regulator		CDS	LysR family transcriptional regulator YbhD			gs-sh	gs-sh	gs-sh
prpF family protein			Uncharacterized protein conserved in bacteria		CDS	FIG00637898: hypothetical protein			gs-sh	0	lit-s
inner membrane protein ybhI		ybhI	anion transporter		CDS	2-oxoglutarate/malate translocator			gs-sh	gs-sh	map
aconitase C-terminal domain protein			Aconitase A	4.2.1.3	CDS	Putative enzyme			0	0	0
putative acyl-CoA thioester hydrolase ybhC			Pectin methylesterase	3.1.1.11	CDS	Pectinesterase	3.1.1.11		gs-sh	gs-sh	base_ec
conserved hypothetical protein			phospholipid-binding protein, PBP family		CDS	UPF0098 protein ybhB			base_one HP	base_one HP	gs-sh
adenosylmethionine-8-amino-7-oxononanoate transaminase	2.6.1.62	bioA	adenosylmethionine-8-amino-7-oxononanoate transaminase	2.6.1.62	CDS	Adenosylmethionine-8-amino-7-oxononanoate aminotransferase	2.6.1.62		base_lit-s	base_ec	base_ec
biotin synthase	2.8.1.6	bioB	biotin synthase (EC 2.8.1.6)	2.8.1.6	CDS	Biotin synthase	2.8.1.6		base_tigr	base_ec	base_ec
8-amino-7-oxononanoate synthase	2.3.1.47	bioF	8-amino-7-oxononanoate synthase (EC 2.3.1.47)	2.3.1.47	CDS	8-amino-7-oxononanoate synthase	2.3.1.47		base_tigr	base_lit-s	base_ec
malonyl-CoA O-methyltransferase BioC	2.1.1.197	bioC	pimeloyl-CoA biosynthesis protein BioC	2.1.1.197	CDS	Biotin synthesis protein BioC			base_ec	0	0
dethiobiotin synthase	6.3.3.3	bioD	dethiobiotin synthase	6.3.3.3	CDS	Dethiobiotin synthetase	6.3.3.3		base_lit-s	base_ec	base_ec
excinuclease ABC subunit B	3.1.25.-	uvrB	Excinuclease ABC subunit B		CDS	Excinuclease ABC subunit B			base_tigr	lit-s	base_lit-s
conserved hypothetical family protein			conserved hypothetical protein, cofD-related		CDS	hypothetical protein			base_tigr	base_one HP	base_one HP
molybdenum cofactor biosynthesis protein A		moaA	cyclic pyranopterin monophosphate synthase subunit MoaA	4.1.99.18	CDS	Molybdenum cofactor biosynthesis protein MoaA			base_tigr	gs-sh	gs-sh
molybdenum cofactor biosynthesis protein B		moaB	molybdenum cofactor biosynthesis protein B, proteobacterial		CDS	Molybdenum cofactor biosynthesis protein MoaB			gs-sh	gs-sh	gs-sh
molybdenum cofactor biosynthesis protein C		moaC	cyclic pyranopterin monophosphate synthase subunit MoaC	4.1.99.18	CDS	Molybdenum cofactor biosynthesis protein MoaC			base_tigr	gs-sh	pfam-sh
molybdopterin converting factor, subunit 1		moaD	molybdopterin synthase subunit MoaD	2.8.1.12	CDS	Molybdenum cofactor biosynthesis protein MoaD			base_tigr	gs-sh	gs-sh
molybdopterin synthase catalytic subunit	2.-.-.-	moaE	molybdopterin synthase subunit MoaE	2.-,2.8.1.12	CDS	Molybdenum cofactor biosynthesis protein MoaE			gs-sh	map	pfam-sh
inner membrane protein YbhL		ybhL	Integral membrane protein, interacts with FtsH		CDS	Putative membrane protein			gs-sh	orth	map
inhibitor of apoptosis-promoting Bax1 family protein			Integral membrane protein, interacts with FtsH		CDS	hypothetical protein			0	base_one HP	base_one HP
inner membrane protein ybhN		ybhN	Predicted integral membrane protein		CDS	Inner membrane protein YbhQ			gs-sh	0	0
putative cardiolipin synthase YbhO			Phosphatidylserine/phosphatidylglycerophosphate/cardiolipin synthases and related enzymes	2.7.8.-	CDS	Cardiolipin synthetase	2.7.8.-		0	orth	0
endonuclease/Exonuclease/phosphatase family protein			Metal-dependent hydrolase		CDS	Endonuclease/Exonuclease/phosphatase family protein			0	lit-s	0
inner membrane transport permease ybhR		ybhR	ABC-type multidrug transport system, permease component		CDS	ABC transport system, permease component YbhR			gs-sh	0	0
inner membrane protein ybhQ		ybhQ	Putative inner membrane protein YbhQ.		CDS	Putative inner membrane protein			lit-s	orth	tf_idf
inner membrane transport permease ybhS		ybhS	ABC-type multidrug transport system, permease component		CDS	ABC transport system, permease component YbhS			gs-sh	0	0
heme ABC exporter, ATP-binding protein CcmA	3.6.3.41	ccmA	ABC-type multidrug transport system, ATPase component		CDS	ABC transporter multidrug efflux pump, fused ATP-binding domains			gs-sh	0	0
efflux transporter, RND family, MFP subunit			Multidrug resistance efflux pump		CDS	Predicted membrane fusion protein (MFP) component of efflux pump, membrane anchor protein YbhG			0	0	0
bacterial regulatory s, tetR family protein			transcriptional regulator, TetR family		CDS	Transcriptional regulator YbiH, TetR family			gs-sh	gs-sh	pfam-sh
ATP-dependent RNA helicase rhlE	3.6.4.13	rhlE	Superfamily II DNA and RNA helicases	3.6.4.13	CDS	ATP-dependent RNA helicase RhlE			base_ec	lit-s	map
swarming motility protein ybiA		ybiA	conserved hypothetical protein, ribA/ribD-fused		CDS	Uncharacterized protein COG3236			gs-sh	0	0
DEAD/DEAH box helicase family protein			Rad3-related DNA helicases	3.6.4.12	CDS	ATP-dependent helicase DinG/Rad3			0	0	gs-sh
glycosyl transferase family, helical bundle domain protein			Anthranilate phosphoribosyltransferase		CDS	Anthranilate phosphoribosyltransferase like	2.4.2.18		0	0	lit-s
conserved hypothetical protein			Malate/L-lactate dehydrogenases	1.1.1.-	CDS	Malate dehydrogenase	1.1.1.37		base_one HP	base_one HP	0
multiple stress resistance protein BhsA		bhsA	Protein of unknown function (DUF1471).		CDS	Putative exported protein			gs-sh	0	0
conserved hypothetical protein			transcriptional regulator, TraR/DksA family		CDS	Hypothetical Zinc-finger containing protein			base_one HP	base_one HP	0
PKHD-type hydroxylase Sbal_3634	1.14.11.-		Uncharacterized iron-regulated protein	1.14.11.-	CDS	Iron-uptake factor PiuC			0	0	gs-sh
catecholate siderophore receptor fiu		fiu	TonB-dependent siderophore receptor		CDS	Ferrichrome-iron receptor			gs-sh	0	0
multiple stress resistance protein BhsA		bhsA	Protein of unknown function (DUF1471).		CDS	hypothetical protein			gs-sh	base_one HP	base_one HP
mechanosensitive ion channel family protein			Small-conductance mechanosensitive channel		CDS	Potassium efflux system KefA protein / Small-conductance mechanosensitive channel			0	0	0
ribosomal RNA large subunit methyltransferase F	2.1.1.181	rlmF	23S rRNA m(6)A-1618 methyltransferase	2.1.1.181,2.1.1.48	CDS	Ribosomal RNA large subunit methyltransferase F	2.1.1.51		base_ec-d	base_ec-d	base_ec-d
ABC transporter family protein			L-glutamine ABC transporter ATP-binding protein	3.6.3.-	CDS	Glutamate transport ATP-binding protein			0	0	0
amino ABC transporter, permease , 3-TM region, His/Glu/Gln/Arg/opine family domain protein			L-glutamine ABC transporter membrane protein		CDS	Glutamate transport membrane-spanning protein			base_tigr	0	0
bacterial extracellular solute-binding s, 3 family protein			L-glutamine-binding protein		CDS	Glutamine ABC transporter, periplasmic glutamine-binding protein (TC 3.A.1.3.2)			0	0	0
DNA protection during starvation protein	1.16.-.-	dps	DNA-binding ferritin-like protein (oxidative damage protectant)		CDS	Non-specific DNA-binding protein Dps / Iron-binding ferritin-like antioxidant protein / Ferroxidase	1.16.3.1		gs-sh	0	0
inner membrane transporter rhtA		rhtA	Predicted permease, DMT superfamily		CDS	Putative DMT superfamily metabolite efflux protein precursor			gs-sh	0	0
outer membrane protein X		ompX	Opacity protein and related surface antigens		CDS	Outer membrane protein X precursor			gs-sh	orth	map
putative phosphoethanolamine transferase ybiP			Predicted membrane-associated, metal-dependent hydrolase		CDS	Putative integral membrane protein			gs-sh	0	0
transcriptional regulator mntR		mntR	iron (metal) dependent repressor, DtxR family		CDS	Mn-dependent transcriptional regulator MntR			gs-sh	0	0
inner membrane protein YbiR		ybiR	transporter, YbiR family		CDS	Putative membrane protein			gs-sh	orth	map
putative L,D-transpeptidase YbiS			Uncharacterized protein conserved in bacteria		CDS	L,D-transpeptidase YbiS			0	lit-s	0
heme ABC exporter, ATP-binding protein CcmA	3.6.3.41	ccmA	ATPase components of ABC transporters with duplicated ATPase domains		CDS	Putative ATPase component of ABC transporter with duplicated ATPase domain			gs-sh	map	lit-s
conserved hypothetical protein			Protein of unknown function (DUF1479).		CDS	FIG01046262: hypothetical protein			base_one HP	base_one HP	lit-s
sugar phosphatase SupH	3.1.3.23	supH	HAD-superfamily hydrolase, subfamily IIB	3.1.3.23	CDS	Hydrolase (HAD superfamily)			base_ec	orth	pfam-sh
glycyl radical enzyme, PFL2/glycerol dehydratase family protein			pyruvate formate-lyase	2.3.1.54	CDS	Pyruvate formate-lyase	2.3.1.54		base_tigr	map	base_ec
glycyl-radical enzyme activating family protein	1.97.1.-		glycyl-radical enzyme activating protein family	1.97.1.4	CDS	Pyruvate formate-lyase activating enzyme	1.97.1.4		base_tigr	map	base_ec
fructose-6-phosphate aldolase	4.1.2.-	fsa	fructose 6-phosphate aldolase (EC 4.1.2.-)	4.1.2.-	CDS	Transaldolase	2.2.1.2		base_tigr	0	0
molybdopterin synthase sulfurylase MoeB		moeB	[molybdopterin synthase] sulfurylase		CDS	Molybdopterin biosynthesis protein MoeB			base_tigr	0	0
molybdopterin molybdenumtransferase	2.-.-.-	moeA	molybdopterin molybdochelatase	2.10.1.1	CDS	Molybdopterin biosynthesis protein MoeA			gs-sh	gs-sh	gs-sh
isoaspartyl peptidase	3.4.19.5	iaaA	asparaginase	3.4.19.5,3.5.1.1	CDS	Isoaspartyl aminopeptidase @ Asp-X dipeptidase	3.4.19.5		base_ec-d	base_ec	base_ec-d
nickel import ATP-binding protein NikE	3.6.3.24	nikE	ATPase components of various ABC-type transport systems, contain duplicated ATPase		CDS	Glutothione ABC transporter ATP-binding protein			gs-sh	0	0
glutathione-binding protein gsiB		gsiB	ABC-type dipeptide transport system, periplasmic component		CDS	Dipeptide-binding ABC transporter, periplasmic substrate-binding component (TC 3.A.1.5.2); Putative hemin-binding lipoprotein			gs-sh	0	0
glutathione transport system permease protein gsiC		gsiC	ABC-type dipeptide/oligopeptide/nickel transport systems, permease components		CDS	Oligopeptide transport system permease protein OppB (TC 3.A.1.5.1)			gs-sh	gs-sh	gs-sh
glutathione transport system permease protein gsiD		gsiD	ABC-type dipeptide/oligopeptide/nickel transport systems, permease components		CDS	Dipeptide transport system permease protein DppC (TC 3.A.1.5.2)			gs-sh	gs-sh	gs-sh
putative cyclic di-GMP phosphodiesterase YliE			FOG: EAL domain		CDS	FIG00638993: hypothetical protein			0	0	0
diguanylate cyclase domain protein			diguanylate cyclase (GGDEF) domain		CDS	COG2199: FOG: GGDEF domain			base_tigr	map	pfam-sh
ribosomal protein S12 methylthiotransferase RimO		rimO	SSU ribosomal protein S12P methylthiotransferase	2.-,2.-.-.-	CDS	Ribosomal protein S12p Asp88 (E. coli) methylthiotransferase			gs-sh	0	0
biofilm formation family protein			Biofilm formation protein (YliH/bssR).		CDS	biofilm regulator BssR			0	0	gs-sh
glutathione S-transferase, C-terminal domain protein			Glutathione S-transferase		CDS	Uncharacterized glutathione S-transferase-like protein			lit-s	0	0
soluble aldose sugar dehydrogenase yliI	1.1.5.-	yliI	Glucose/sorbosone dehydrogenases		CDS	Soluble aldose sugar dehydrogenase, PQQ-dependent	1.1.5.-		gs-sh	0	0
D-alanyl-D-alanine carboxypeptidase dacC	3.4.16.4	dacC	penicillin-binding protein 6. Serine peptidase. MEROPS family S11	3.4.16.4	CDS	D-alanyl-D-alanine carboxypeptidase	3.4.16.4		base_ec	base_ec	base_ec
deoxyribose operon repressor		deoR	transcriptional regulator, DeoR family		CDS	Deoxyribose operon repressor, DeoR family			gs-sh	gs-sh	gs-sh
putative undecaprenyl-diphosphatase ybjG			Undecaprenyl-diphosphatase (EC 3.6.1.27)	3.6.1.27	CDS	Putative permease			gs-sh	gs-sh	map
multidrug transporter MdfA		mdfA	Arabinose efflux permease		CDS	Multidrug translocase MdfA			gs-sh	gs-sh	map
conserved hypothetical protein			hypothetical protein		CDS	FIG00639076: hypothetical protein			lit-s	base_one HP	base_one HP
phosphatase YbjI	3.1.3.-	ybjI	HAD-superfamily hydrolase, subfamily IIB		CDS	Protein ybjI			gs-sh	gs-sh	gs-sh
inner membrane protein ybjJ		ybjJ	Major Facilitator Superfamily.		CDS	Putative transport protein/putative regulator			gs-sh	orth	map
tetR-family transcriptional regulatory protein			transcriptional regulator, TetR family		CDS	Transcriptional regulator, TetR family			gs-sh	gs-sh	lit-s
aspT/YidE/YbjL antiporter duplication domain protein			Predicted permease		CDS	TrkA, Potassium channel-family protein			base_tigr	gs-sh	gs-sh
inner membrane protein ybjM		ybjM	Putative inner membrane protein of Enterobacteriaceae.		CDS	Inner membrane protein			gs-sh	tf_idf	map
glutaredoxin, GrxA family		grxA	Glutaredoxin, GrxA family		CDS	Glutaredoxin 1			base_tigr	gs-sh	map
conserved hypothetical protein			Protein of unknown function (DUF1418).		CDS	hypothetical protein; Some similarities with putative membrane protein YbjC of Escherichia coli			base_one HP	base_one HP	0
oxygen-insensitive NADPH nitroreductase	1.-.-.-	nfsA	Nitroreductase	1.-	CDS	Oxygen-insensitive NADPH nitroreductase	1.-.-.-		gs-sh	lit-s	orth
alpha-L-glutamate ligases, RimK family protein			SSU ribosomal protein S6P modification protein		CDS	Ribosomal protein S6 glutaminyl transferase			base_tigr	0	0
bacterial sensory transduction regulator family protein			Putative bacterial sensory transduction regulator.		CDS	putative sensory transduction regulator			lit-s	lit-s	lit-s
putrescine-binding periplasmic protein		potF	Spermidine/putrescine-binding periplasmic protein		CDS	Putrescine ABC transporter putrescine-binding protein PotF (TC 3.A.1.11.2)			gs-sh	0	0
polyamine ABC transporter, ATP-binding family protein	3.6.3.31		spermidine/putrescine ABC transporter ATP-binding subunit		CDS	Putrescine transport ATP-binding protein PotG (TC 3.A.1.11.2)			base_tigr	0	0
putrescine transport system permease protein PotH		potH	ABC-type spermidine/putrescine transport system, permease component I		CDS	Putrescine transport system permease protein PotH (TC 3.A.1.11.2)			gs-sh	lit-s	map
binding--dependent transport system inner membrane component family protein			ABC-type spermidine/putrescine transport system, permease component II		CDS	Putrescine transport system permease protein PotI (TC 3.A.1.11.2)			0	0	0
inner membrane protein ybjO		ybjO	Protein of unknown function (DUF2593).		CDS	Putative inner membrane protein			gs-sh	orth	0
23S rRNA (uracil-5-)-methyltransferase RumB	2.1.1.189	rumB	23S rRNA m(5)U-747 methyltransferase (EC 2.1.1.189)	2.1.1.189	CDS	23S rRNA (Uracil-5-) -methyltransferase rumB	2.1.1.-		base_ec	lit-s	gs-sh
ABC transporter arginine-binding protein 1		artJ	L-arginine-binding protein		CDS	Arginine ABC transporter, periplasmic arginine-binding protein ArtJ			gs-sh	0	0
						hypothetical protein			base_both miss	base_one HP	base_one HP
amino ABC transporter, permease , 3-TM region, His/Glu/Gln/Arg/opine family domain protein			L-arginine ABC transporter membrane protein		CDS	Arginine ABC transporter, permease protein ArtM			base_tigr	map	gs-sh
amino ABC transporter, permease , 3-TM region, His/Glu/Gln/Arg/opine family domain protein			L-arginine ABC transporter membrane protein		CDS	Arginine ABC transporter, permease protein ArtQ			base_tigr	0	0
lysine-arginine-ornithine-binding periplasmic family protein			L-arginine-binding protein		CDS	Arginine ABC transporter, periplasmic arginine-binding protein ArtI			base_tigr	map	gs-sh
arginine transport ATP-binding protein ArtP	3.6.3.-	artP	L-arginine ABC transporter ATP-binding protein	3.6.3.-	CDS	Arginine ABC transporter, ATP-binding protein ArtP			gs-sh	tf_idf	map
conserved hypothetical protein			hypothetical protein		CDS	probable lipoprotein			lit-s	base_one HP	base_one HP
conserved hypothetical protein			Uncharacterized conserved protein		CDS	hypothetical protein			base_one HP	lit-s	base_one HP
NAD dependent epimerase/dehydratase family protein			Nucleoside-diphosphate-sugar epimerases		CDS	Putative nucleotide di-P-sugar epimerase or dehydratase			0	0	0
N-acetylmuramoyl-L-alanine amidase AmiD	3.5.1.28	amiD	Negative regulator of beta-lactamase expression	3.5.1.28	CDS	N-acetylmuramoyl-L-alanine amidase	3.5.1.28		base_ec	base_ec	base_ec
short chain dehydrogenase family protein			Predicted nucleoside-diphosphate-sugar epimerases		CDS	FIG00638862: hypothetical protein			0	0	0
low specificity L-threonine aldolase	4.1.2.5	ltaE	L-threonine aldolase (EC 4.1.2.5)	4.1.2.5	CDS	Low-specificity L-threonine aldolase	4.1.2.5		base_ec	base_ec	base_ec
pyruvate dehydrogenase [ubiquinone]	1.2.5.1	poxB	pyruvate dehydrogenase (quinone) (EC 1.2.5.1)	1.2.5.1	CDS	Pyruvate oxidase [ubiquinone, cytochrome]	1.2.2.2		base_ec	base_ec-d	base_ec-d
NADH oxidoreductase hcr	1.-.-.-	hcr	Flavodoxin reductases (ferredoxin-NADPH reductases) family 1	1.-	CDS	NADH oxidoreductase hcr	1.-.-.-		gs-sh	base_lit-s	gs-sh
hydroxylamine reductase	1.-.-.-	hcp	hydroxylamine reductase precursor	1.7.-,1.7.99.1	CDS	Hydroxylamine reductase	1.7.-.-		base_tigr	lit-s	tf_idf
conserved hypothetical protein			Predicted membrane protein		CDS	FIG003145: Surface protein			base_one HP	base_one HP	0
aquaporin Z		aqpZ	MIP family channel proteins		CDS	Aquaporin Z			gs-sh	lit-s	map
conserved hypothetical protein			Uncharacterized protein conserved in bacteria		CDS	Virulence factor VirK			base_one HP	base_one HP	0
AAA domain protein			Predicted ATP-dependent endonuclease of the OLD family		CDS	Predicted ATP-dependent endonuclease of the OLD family, YbjD subgroup			0	0	0
macrolide-specific efflux protein macA		macA	RND family efflux transporter, MFP subunit		CDS	Macrolide-specific efflux protein MacA			gs-sh	lit-s	orth
macrolide export ATP-binding/permease protein MacB	3.6.3.-	macB	ABC-type antimicrobial peptide transport system, ATPase component	3.6.3.-	CDS	Macrolide export ATP-binding/permease protein MacB	3.6.3.-		gs-sh	lit-s	gs-sh
cold shock domain protein CspD		cspD	cold-shock DNA-binding protein family		CDS	Cold shock protein CspD			base_tigr	lit-s	map
ATP-dependent Clp protease adaptor ClpS family protein			Uncharacterized conserved protein		CDS	ATP-dependent Clp protease adaptor protein ClpS			0	lit-s	0
ATP-dependent Clp protease ATP-binding subunit ClpA		clpA	ATP-dependent Clp protease ATP-binding subunit ClpA	3.4.21.92	CDS	ATP-dependent Clp protease ATP-binding subunit ClpA			base_lit-s	base_lit-s	base_lit-s
translation initiation factor IF-1		infA	bacterial translation initiation factor 1 (bIF-1)		CDS	Translation initiation factor 1			base_tigr	gs-sh	map
leucyl/phenylalanyl-tRNA--protein transferase	2.3.2.6	aat	leucyl/phenylalanyl-tRNA--protein transferase	2.3.2.6	CDS	Leucyl/phenylalanyl-tRNA--protein transferase	2.3.2.6		base_lit-s	base_ec	base_ec
thiol reductant ABC exporter, CydC subunit		cydC	thiol reductant ABC exporter, CydC subunit		CDS	Transport ATP-binding protein CydC			base_lit-s	0	0
thiol reductant ABC exporter, CydD subunit		cydD	thiol reductant ABC exporter, CydD subunit		CDS	Transport ATP-binding protein CydD			base_lit-s	0	0
thioredoxin-disulfide reductase	1.8.1.9	trxB	thioredoxin-disulfide reductase	1.8.1.9	CDS	Thioredoxin reductase	1.8.1.9		base_lit-s	base_ec	base_ec
leucine-responsive regulatory protein		lrp	transcriptional regulator, AsnC family		CDS	Leucine-responsive regulatory protein, regulator for leucine (or lrp) regulon and high-affinity branched-chain amino acid transport system			gs-sh	gs-sh	gs-sh
DNA translocase ftsK		ftsK	DNA translocase FtsK		CDS	Cell division protein FtsK			lit-s	gs-sh	gs-sh
outer membrane lipocarrier protein LolA		lolA	periplasmic chaperone LolA		CDS	Outer membrane lipoprotein carrier protein LolA			base_tigr	pfam-sh	pfam-sh
replication-associated recombination protein A		rarA	Recombination protein MgsA		CDS	FIG065221: Holliday junction DNA helicase			gs-sh	0	0
serine--tRNA ligase	6.1.1.11	serS	seryl-tRNA synthetase (EC 6.1.1.11)	6.1.1.11	CDS	Seryl-tRNA synthetase	6.1.1.11		base_tigr	base_ec	base_ec
anaerobic dimethyl sulfoxide reductase chain A	1.8.99.-	dmsA	anaerobic dimethyl sulfoxide reductase, A subunit, DmsA/YnfE family	1.8.5.3	CDS	Anaerobic dimethyl sulfoxide reductase chain A	1.8.99.-		gs-sh	lit-s	tf_idf
dimethylsulfoxide reductase, chain B		dmsB	DMSO reductase, iron-sulfur subunit		CDS	Anaerobic dimethyl sulfoxide reductase chain B	1.8.99.-		base_tigr	gs-sh	map
DMSO reductase anchor subunit family protein			DMSO reductase anchor subunit		CDS	Anaerobic dimethyl sulfoxide reductase chain C	1.8.99.-		lit-s	map	orth
conserved hypothetical protein			Amidases related to nicotinamidase		CDS	Nicotinamidase family protein YcaC			base_one HP	base_one HP	0
sugar (and other) transporter family protein			Arabinose efflux permease		CDS	Hypothetical MFS-type transporter protein YcaD			0	0	0
inner membrane transporter ycaM		ycaM	amino acid/polyamine/organocation transporter, APC superfamily (TC 2.A.3)		CDS	Probable transport protein			gs-sh	orth	map
bacterial regulatory helix-turn-helix , lysR family protein			transcriptional regulator, LysR family		CDS	Putative LysR-like transcriptional regulator			gs-sh	gs-sh	gs-sh
NADPH-dependent FMN reductase family protein			Putative NADPH-quinone reductase (modulator of drug activity B)		CDS	putative NAD(P)H dehydrogenase			0	0	0
pyruvate formate-lyase 1-activating enzyme	1.97.1.4	pflA	pyruvate formate-lyase 1-activating enzyme	1.97.1.4	CDS	Pyruvate formate-lyase activating enzyme	1.97.1.4		base_lit-s	base_ec	base_ec
formate acetyltransferase	2.3.1.54	pflB	formate acetyltransferase 1	2.3.1.54	CDS	Pyruvate formate-lyase	2.3.1.54		base_tigr	base_ec	base_ec
formate transporter FocA		focA	formate transporter FocA		CDS	Formate efflux transporter (TC 2.A.44 family)			base_lit-s	tf_idf	tf_idf
conserved hypothetical protein			uncharacterized domain		CDS	FIG00613574: hypothetical protein			base_one HP	base_one HP	lit-s
conserved hypothetical protein			Predicted membrane protein		CDS	Putative inner membrane protein			base_one HP	base_one HP	0
phosphoserine transaminase	2.6.1.52	serC	phosphoserine aminotransferase apoenzyme (EC 2.6.1.52)	2.6.1.52	CDS	Phosphoserine aminotransferase	2.6.1.52		base_tigr	base_ec	base_ec
3-phosphoshikimate 1-carboxyvinyltransferase	2.5.1.19	aroA	3-phosphoshikimate 1-carboxyvinyltransferase (EC 2.5.1.19)	2.5.1.19	CDS	5-Enolpyruvylshikimate-3-phosphate synthase	2.5.1.19		base_tigr	base_ec	base_ec
peptidase M48 family protein			Zn-dependent protease with chaperone function	3.4.24.-	CDS	Putative metalloprotease yggG	3.4.24.-		0	0	gs-sh
cytidylate kinase	2.7.4.14	cmk	cytidylate kinase (EC 2.7.4.14)	2.7.4.14	CDS	Cytidylate kinase	2.7.4.14		base_tigr	base_ec	base_ec
ribosomal protein S1		rpsA	SSU ribosomal protein S1P		CDS	SSU ribosomal protein S1p			base_tigr	orth	lit-s
integration host factor, beta subunit		ihfB	integration host factor, beta subunit		CDS	Integration host factor beta subunit			base_lit-s	lit-s	lit-s
DNA internalization-related competence protein ComEC/Rec2			DNA internalization-related competence protein ComEC/Rec2		CDS	DNA internalization-related competence protein ComEC/Rec2			base_lit-s	base_lit-s	base_lit-s
lipid A export permease/ATP-binding protein MsbA		msbA	lipid A export permease/ATP-binding protein MsbA	3.6.3.-	CDS	Lipid A export ATP-binding/permease protein MsbA	3.6.3.25		base_lit-s	gs-sh	tf_idf
tetraacyldisaccharide 4'-kinase	2.7.1.130	lpxK	lipid-A-disaccharide kinase (EC 2.7.1.130)	2.7.1.130	CDS	Tetraacyldisaccharide 4'-kinase	2.7.1.130		base_tigr	base_ec	base_ec
conserved hypothetical protein			Uncharacterized protein conserved in bacteria		CDS	FIG004798: Putative cytoplasmic protein			base_one HP	base_one HP	0
trm112p-like family protein			Uncharacterized conserved protein		CDS	FIG002473: Protein YcaR in KDO2-Lipid A biosynthesis cluster			0	0	0
3-deoxy-D-manno-octulosonate cytidylyltransferase	2.7.7.38	kdsB	3-deoxy-D-manno-octulosonate cytidylyltransferase	2.7.7.38	CDS	3-deoxy-manno-octulosonate cytidylyltransferase	2.7.7.38		base_lit-s	base_ec	base_ec
conserved hypothetical protein			Uncharacterized conserved protein		CDS	Membrane Protein Functionally coupled to the MukBEF Chromosome Partitioning Mechanism			base_one HP	base_one HP	0
conserved hypothetical protein			hypothetical protein		CDS	FIG00637875: hypothetical protein			lit-s	base_one HP	base_one HP
protein smtA		smtA	2-polyprenyl-3-methyl-5-hydroxy-6-metoxy-1,4-benzoquinol methylase		CDS	S-adenosylmethionine-dependent methyltransferase Functionally Coupled to the MukBEF Chromosome Partitioning Mechanism			gs-sh	0	0
chromosome partition protein mukF		mukF	bacterial condensin subunit MukF		CDS	Chromosome partition protein MukF			gs-sh	lit-s	map
chromosome partition protein mukE		mukE	bacterial condensin subunit MukE		CDS	Chromosome partition protein MukE			gs-sh	lit-s	pfam-sh
chromosome partition protein mukB		mukB	bacterial condensin subunit MukB		CDS	Chromosome partition protein MukB			gs-sh	lit-s	pfam-sh
putative L,D-transpeptidase YcbB			Uncharacterized protein conserved in bacteria		CDS	L,D-transpeptidase YcbB			0	lit-s	0
conserved hypothetical protein			Uncharacterized protein conserved in bacteria		CDS	FIG001587: exported protein			base_one HP	base_one HP	0
metallo-beta-lactamase superfamily protein			Zn-dependent hydrolases, including glyoxylases		CDS	Hypothetical metal-binding enzyme, YcbL homolog			0	0	0
aspartate aminotransferase	2.6.1.1	aspC	Aspartate/tyrosine/aromatic aminotransferase	2.6.1.1	CDS	Aspartate aminotransferase	2.6.1.1		base_ec	base_ec	base_ec
outer membrane protein F		ompF	Outer membrane protein (porin)		CDS	Outer membrane protein F precursor			gs-sh	tf_idf	tf_idf
asparagine--tRNA ligase	6.1.1.22	asnS	asparaginyl-tRNA synthetase (EC 6.1.1.22)	6.1.1.22	CDS	Asparaginyl-tRNA synthetase	6.1.1.22		base_tigr	base_ec	base_ec
nicotinate phosphoribosyltransferase	2.4.2.11	pncB	nicotinate phosphoribosyltransferase	2.4.2.11	CDS	Nicotinate phosphoribosyltransferase	2.4.2.11		base_lit-s	base_ec	base_ec
aminopeptidase N	3.4.11.2	pepN	aminopeptidase N, Escherichia coli type	3.4.11.2	CDS	Membrane alanine aminopeptidase N	3.4.11.2		base_tigr	base_ec	base_ec
aliphatic sulfonates import ATP-binding protein SsuB	3.6.3.-	ssuB	ABC-type nitrate/sulfonate/bicarbonate transport system, ATPase component	3.6.3.-	CDS	Alkanesulfonates ABC transporter ATP-binding protein / Sulfonate ABC transporter, ATP-binding subunit SsuB			gs-sh	0	0
putative aliphatic sulfonates transport permease protein ssuC			ABC-type nitrate/sulfonate/bicarbonate transport system, permease component		CDS	Alkanesulfonates transport system permease protein			gs-sh	gs-sh	map
alkanesulfonate monooxygenase, FMNH(2)-dependent	1.14.14.5	ssuD	alkanesulfonate monooxygenase (EC 1.14.14.5)	1.14.14.5	CDS	Alkanesulfonate monooxygenase	1.14.14.5		base_tigr	base_ec	base_ec
putative aliphatic sulfonates-binding protein			ABC transporter, substrate-binding protein, aliphatic sulfonates family		CDS	Alkanesulfonates-binding protein			0	orth	0
FMN reductase		ssuE	FMN reductase, SsuE family		CDS	FMN reductase	1.5.1.29		base_tigr	base_lit-s	tf_idf
fimbrial family protein			P pilus assembly protein, pilin FimA		CDS	type 1 fimbriae major subunit FimA			0	0	0
chaperone protein focC		focC	P pilus assembly protein, chaperone PapD		CDS	Putative chaperone			gs-sh	0	0
type VII secretion system (T7SS), usher family protein			P pilus assembly protein, porin PapC		CDS	type 1 fimbriae anchoring protein FimD			0	0	gs-sh
fimbrial family protein			P pilus assembly protein, pilin FimA		CDS	Fimbriae-like adhesin SfmH			0	0	0
fimbrial family protein			P pilus assembly protein, pilin FimA		CDS	type 1 fimbrae adaptor subunit FimF			0	0	0
fimbrial family protein			P pilus assembly protein, pilin FimA		CDS	type 1 fimbrae adaptor subunit FimF			0	0	0
gram-negative pili assembly chaperone, C-terminal domain protein			P pilus assembly protein, chaperone PapD		CDS	Hypothetical fimbrial chaperone ycbF precursor			0	0	gs-sh
dihydroorotate dehydrogenase	1.3.98.1	pyrD	dihydroorotate oxidase A	1.3.98.1,1.3.3.1	CDS	Dihydroorotate dehydrogenase	1.3.3.1		base_tigr	base_ec-d	base_ec-d
conserved hypothetical protein			Uncharacterized Fe-S protein		CDS	Flavodoxin reductases (ferredoxin-NADPH reductases) family 1			base_one HP	base_one HP	0
conserved hypothetical protein			Protein of unknown function (DUF1379).		CDS	FIG01199806: hypothetical protein			base_one HP	base_one HP	lit-s
ribosomal RNA large subunit methyltransferase L	2.1.1.173	rlmL	23S rRNA m(2)G-2445 methyltransferase	2.1.1.173,2.1.1.52	CDS	23S rRNA (guanine-N-2-) -methyltransferase rlmL EC 2.1.1.-)			base_ec-d	gs-sh	gs-sh
heme ABC exporter, ATP-binding protein CcmA	3.6.3.41	ccmA	ATPase components of ABC transporters with duplicated ATPase domains		CDS	COG0488: ATPase components of ABC transporters with duplicated ATPase domains			gs-sh	map	lit-s
integral membrane , PqiA family protein			integral membrane protein, PqiA family		CDS	Paraquat-inducible protein A			base_tigr	0	0
mce related family protein			Paraquat-inducible protein B		CDS	Paraquat-inducible protein B			0	0	base_lit-s
conserved hypothetical protein			Uncharacterized protein conserved in bacteria		CDS	Paraquat-inducible protein B			base_one HP	base_one HP	0
			Ribosome modulation factor		CDS				base_one miss	base_both miss	base_one miss
beta-hydroxyacyl-(acyl-carrier-protein) dehydratase FabA	4.2.1.60	fabA	3-hydroxydecanoyl-[acyl-carrier-protein] dehydratase (EC 4.2.1.60)	4.2.1.60	CDS	3-hydroxydecanoyl-[acyl-carrier-protein] dehydratase	4.2.1.60		base_tigr	base_ec	base_ec
AAA domain protein			Predicted ATP-dependent protease	3.4.21.-	CDS	ATP-dependent protease La Type II	3.4.21.53		0	0	tf_idf
organiser of macrodomain of Terminus of chromosome family protein			Uncharacterized protein conserved in bacteria		CDS	FIG01201035: hypothetical protein			0	0	lit-s
outer membrane protein A		ompA	Outer membrane protein and related peptidoglycan-associated (lipo)proteins		CDS	Outer membrane protein A precursor			gs-sh	orth	map
cell division inhibitor sulA		sulA	SOS cell division inhibitor SulA		CDS	Cell division inhibitor			gs-sh	gs-sh	orth
inner membrane protein yccS		yccS	hypothetical membrane protein, TIGR01666		CDS	Putative efflux (PET) family inner membrane protein YccS			gs-sh	0	0
protein sxy		sxy	regulator of competence-specific genes		CDS	DNA transformation protein TfoX			gs-sh	orth	map
inner membrane protein yccF		yccF	Predicted membrane protein		CDS	Inner membrane protein YccF			gs-sh	lit-s	orth
helicase IV	3.6.4.12	helD	Superfamily I DNA and RNA helicases	3.6.4.12	CDS	DNA helicase IV			base_ec	gs-sh	map
methylglyoxal synthase	4.2.3.3	mgsA	methylglyoxal synthase	4.2.3.3	CDS	Methylglyoxal synthase	4.2.3.3		base_lit-s	base_ec	base_ec
conserved hypothetical protein			Uncharacterized protein conserved in bacteria		CDS	UPF0319 protein YccT precursor			base_one HP	base_one HP	0
putative predicted protein						FIG00638691: hypothetical protein			base_one miss	lit-s	base_one miss
conserved hypothetical protein			Predicted CoA-binding protein		CDS	Succinyl-CoA synthetase, alpha subunit-related enzymes			base_one HP	base_one HP	0
hemimethylated DNA binding domain protein			hemimethylated DNA binding domain		CDS	hemimethylated DNA binding protein YccV			base_tigr	0	0
ribosomal RNA large subunit methyltransferase I	2.1.1.191	rlmI	23S rRNA m(5)C-1962 methyltransferase (EC 2.1.1.191)	2.1.1.191	CDS	LSU m5C1962 methyltransferase RlmI			base_ec	0	0
sulfur relay , TusE/DsrC/DsvC family protein		tusE	sulfur relay protein, TusE/DsrC/DsvC family	2.8.1.-	CDS	tRNA 2-thiouridine synthesizing protein E	2.8.1.-		base_tigr	gs-sh	gs-sh
acylphosphatase	3.6.1.7	yccX	Acylphosphatases	3.6.1.7	CDS	Acylphosphate phosphohydrolase, putative	3.6.1.7		base_ec	base_ec	base_ec
modulator of FtsH protease YccA		yccA	Integral membrane protein, interacts with FtsH		CDS	Putative TEGT family carrier/transport protein			gs-sh	0	0
hydrogenase-1 small chain	1.12.99.6	hyaA	[NiFe]-hydrogenase I apoprotein, small subunit	1.12.99.6	CDS	Uptake hydrogenase small subunit precursor	1.12.99.6		base_ec	base_ec	base_ec
hydrogenase-1 large chain	1.12.99.6	hyaB	[NiFe]-hydrogenase I apoprotein, large subunit	1.12.99.6	CDS	Uptake hydrogenase large subunit	1.12.99.6		base_ec	base_ec	base_ec
ni/Fe-hydrogenase, b-type cytochrome subunit		cybH	[NiFe]-hydrogenase I apocytochrome b subunit		CDS	Ni,Fe-hydrogenase I cytochrome b subunit			base_tigr	0	0
hydrogenase expression/formation protein	3.4.23.-	hybD	Hydrogenase 1 maturation peptidase HyaD. Aspartic peptidase. MEROPS family A31	3.4.24.-	CDS	Hydrogenase maturation protease	3.4.24.-		gs-sh	gs-sh	map
hydrogenase-1 operon protein hyaE		hyaE	Tat proofreading chaperone HyaE		CDS	Hydrogenase maturation factor HoxO/HyaE			gs-sh	map	pfam-sh
hupH hydrogenase expression , C-terminal conserved region family protein			HupH hydrogenase expression protein, C-terminal conserved region.		CDS	Hydrogenase maturation factor HoxQ			lit-s	0	0
cytochrome bd-II oxidase subunit 1	1.10.3.-	appC	cytochrome bd-II ubiquinol oxidase subunit 1 apoprotein	1.10.3.-,1.10.3.11	CDS	Cytochrome d ubiquinol oxidase subunit I	1.10.3.-		gs-sh	0	0
cytochrome d ubiquinol oxidase, subunit II	1.10.3.-	cydB	cytochrome bd-II ubiquinol oxidase subunit 2 apoprotein	1.10.3.-,1.10.3.11	CDS	Cytochrome d ubiquinol oxidase subunit II	1.10.3.-		base_tigr	lit-s	map
periplasmic AppA protein	3.1.3.26	appA	Histidine phosphatase superfamily (branch 2).	3.1.3.26, 3.1.3.2	CDS	Phosphoanhydride phosphohydrolase (pH 2.5 acid phosphatase) (AP) / 4- phytase	3.1.3.2, 3.1.3.26		base_ec-d	base_ec-d	base_ec-d
tyrosine-protein kinase etk	2.7.10.-	etk	capsular exopolysaccharide family		CDS	Tyrosine-protein kinase Wzc	2.7.10.2		gs-sh	0	0
low molecular weight protein-tyrosine-phosphatase etp	3.1.3.48	etp	Protein-tyrosine-phosphatase	3.1.3.48	CDS	Low molecular weight protein-tyrosine-phosphatase Wzb	3.1.3.48		base_ec	base_ec	base_ec
putative outer membrane lipoprotein Wza			Periplasmic protein involved in polysaccharide export		CDS	Putative polysaccharide export protein YccZ precursor			0	0	0
conserved hypothetical protein			Bacterial putative lipoprotein (DUF940).		CDS	Putative outer membrane lipoprotein YmcA			base_one HP	base_one HP	0
putative protein			Capsule biosynthesis GfcC.		CDS	YjbG polysaccharide synthesis-related protein			0	0	0
conserved hypothetical protein			Protein of unknown function (DUF2886).		CDS	Uncharacterized lipoprotein YmcC precursor			base_one HP	base_one HP	0
hypothetical protein			hypothetical protein		CDS	hypothetical protein			base_lit-s	base_lit-s	base_lit-s
			Transposase and inactivated derivatives		CDS				base_one miss	base_both miss	base_one miss
putative transposase			Transposase and inactivated derivatives, IS1 family		CDS	Mobile element protein			0	0	0
RNA chaperone, negative regulator of cspA transcription		cspE				Cold shock protein CspH			base_one miss	0	base_one miss
cold shock-like protein CspG		cspG	cold-shock DNA-binding protein family		CDS	Cold shock protein CspG			gs-sh	0	0
									base_both miss	base_both miss	base_both miss
gnsA/GnsB family protein			GnsA/GnsB family.		CDS	GnsA protein			lit-s	gs-sh	map
putative electron transport protein yccM			Polyferredoxin		CDS	Hypothetical iron-sulfur cluster binding protein YccM			gs-sh	0	0
TMAO reductase sytem sensor TorS	2.7.13.3	torS	histidine kinase TorS	2.7.13.3	CDS	Sensor protein torS	2.7.3.-		base_tigr	gs-sh	gs-sh
torCAD operon transcriptional regulatory protein torR		torR	response regulator TorR		CDS	TorCAD operon transcriptional regulatory protein TorR			gs-sh	lit-s	map
TMAO reductase system periplasmic protein TorT		torT	TMAO-binding protein		CDS	Periplasmic protein torT precursor			base_tigr	gs-sh	gs-sh
trimethylamine-N-oxide reductase c-type cytochrome TorC		torC	trimethylamine-N-oxide reductase c-type cytochrome TorC		CDS	Cytochrome c-type protein TorC			base_lit-s	gs-sh	gs-sh
trimethylamine-N-oxide reductase TorA	1.7.2.3	torA	trimethylamine-N-oxide reductase TorA	1.7.2.3	CDS	Trimethylamine-N-oxide reductase	1.6.6.9		base_lit-s	base_ec-d	base_ec-d
chaperone protein torD		torD	Tat proofreading chaperone TorD		CDS	Chaperone protein TorD			gs-sh	lit-s	map
chaperone modulatory protein CbpM		cbpM	MerR HTH family regulatory protein.		CDS	Chaperone-modulator protein CbpM			gs-sh	orth	map
curved DNA-binding protein		cbpA	DnaJ-class molecular chaperone with C-terminal Zn finger domain		CDS	DnaJ-class molecular chaperone CbpA			gs-sh	gs-sh	pfam-sh
conserved hypothetical protein			hypothetical protein		CDS	FIG00638642: hypothetical protein			lit-s	base_one HP	base_one HP
glucose-1-phosphatase	3.1.3.10	agp	Histidine phosphatase superfamily (branch 2).	3.1.3.10	CDS	Glucose-1-phosphatase	3.1.3.10		base_ec	base_ec	base_ec
yccJ-like family protein			YccJ-like protein.		CDS	FIG00895798: hypothetical protein			lit-s	0	0
quinone oxidoreductase, type IV	1.6.5.2	wrbA	NAD(P)H:quinone oxidoreductase, type IV		CDS	Flavoprotein wrbA			base_tigr	gs-sh	gs-sh
			Stress-induced bacterial acidophilic repeat motif.		CDS				base_one miss	base_both miss	base_one miss
						conserved hypothetical protein			base_both miss	base_one HP	base_one HP
pyrimidine utilization transport protein G		rutG	pyrimidine utilization transport protein G		CDS	Uracil permease			base_lit-s	0	0
pyrimidine utilization flavin reductase protein F		rutF	pyrimidine utilization flavin reductase protein F	1.5.1.-	CDS	Predicted flavin reductase RutF in novel pyrimidine catabolism pathway			base_lit-s	0	0
putative malonic semialdehyde reductase RutE			Nitroreductase	1.1.1.-	CDS	Predicted reductase RutE in novel pyrimidine catabolism pathway			0	0	0
pyrimidine utilization protein D		rutD	pyrimidine utilization protein D	3.5.1.-	CDS	Possible hydrolase or acyltransferase RutD in novel pyrimidine catabolism pathway			base_lit-s	0	0
pyrimidine utilization protein C		rutC	pyrimidine utilization protein C		CDS	Possible ring-opening amidohydrolase RutC in novel pyrimidine catabolism pathway			base_lit-s	0	0
pyrimidine utilization protein B		rutB	pyrimidine utilization protein B		CDS	Predicted amidohydrolase RutB in novel pyrimidine catabolism pathway			base_lit-s	0	0
pyrimidine utilization protein A		rutA	pyrimidine utilization protein A		CDS	Predicted monooxygenase RutA in novel pyrimidine catabolism pathway			base_lit-s	0	0
pyrimidine utilization regulatory protein R		rutR	transcriptional regulator, TetR family		CDS	Transcriptional regulator RutR of pyrimidine catabolism (TetR family)			base_tigr	gs-sh	pfam-sh
bifunctional protein putA	1.5.1.12	putA	L-proline dehydrogenase/delta-1-pyrroline-5-carboxylate dehydrogenase	1.5.1.12, 1.5.99.8,1.5.99.8, 1.5.1.12	CDS	Transcriptional repressor of PutA and PutP / Proline dehydrogenase (Proline oxidase) / Delta-1-pyrroline-5-carboxylate dehydrogenase	1.5.99.8, 1.5.1.12		base_ec-d	base_ec-d	base_ec-d
putative predicted protein						FIG00639374: hypothetical protein			base_one miss	lit-s	base_one miss
sodium/proline symporter		putP	sodium/proline symporter		CDS	Proline/sodium symporter PutP (TC 2.A.21.2.1) @ Propionate/sodium symporter			base_lit-s	gs-sh	gs-sh
ferrous iron permease efeU		efeU	High-affinity Fe2+/Pb2+ permease		CDS	Ferrous iron transport permease EfeU			gs-sh	0	0
conserved hypothetical protein			Predicted periplasmic lipoprotein involved in iron transport		CDS	Ferrous iron transport periplasmic protein EfeO, contains peptidase-M75 domain and (frequently) cupredoxin-like domain			base_one HP	base_one HP	0
peroxidase ycdB	1.11.1.-	ycdB	Tat-translocated enzyme	1.11.1.19	CDS	Ferrous iron transport peroxidase EfeB			gs-sh	0	0
protein phoH		phoH	Phosphate starvation-inducible protein PhoH, predicted ATPase		CDS	Phosphate starvation-inducible protein PhoH, predicted ATPase			gs-sh	gs-sh	lit-s
poly-beta-1,6-N-acetyl-D-glucosamine biosynthesis protein PgaD		pgaD	poly-beta-1,6-N-acetyl-D-glucosamine biosynthesis protein PgaD		CDS	Biofilm PGA synthesis auxiliary protein PgaD			base_lit-s	pfam-sh	pfam-sh
poly-beta-1,6 N-acetyl-D-glucosamine synthase	2.4.1.-	pgaC	poly-beta-1,6 N-acetyl-D-glucosamine synthase	2.4.-	CDS	Biofilm PGA synthesis N-glycosyltransferase PgaC	2.4.-.-		base_lit-s	gs-sh	map
poly-beta-1,6-N-acetyl-D-glucosamine N-deacetylase PgaB	3.5.1.-	pgaB	poly-beta-1,6-N-acetyl-D-glucosamine N-deacetylase PgaB	3.-	CDS	Biofilm PGA synthesis deacetylase PgaB (EC 3.-)			base_lit-s	0	0
poly-beta-1,6 N-acetyl-D-glucosamine export porin PgaA		pgaA	poly acetylglucosamine porin (TC 1.B.55)		CDS	Biofilm PGA outer membrane secretin PgaA			base_tigr	0	0
putative diguanylate cyclase YcdT			diguanylate cyclase (GGDEF) domain		CDS	Sensory box/GGDEF domain protein			tf_idf	map	pfam-sh
integrase core domain protein			Transposase and inactivated derivatives		CDS	Mobile element protein			0	0	0
transposase family protein			Transposase.		CDS	Mobile element protein			lit-s	0	0
putative (Acyl-carrier-protein) S-malonyltransferase			hypothetical protein		CDS	hypothetical protein			base_one HP	base_one HP	base_lit-s
photosystem II complex subunit Ycf12 family protein			hypothetical protein		CDS	Uncharacterized protein YcdU			base_one HP	0	base_one HP
NAD binding domain of 6-phosphogluconate dehydrogenase family protein			Phosphoglycerate dehydrogenase and related dehydrogenases	1.1.1.81, 1.1.1.79	CDS	Putative 2-hydroxyacid dehydrogenase YcdW	1.-.-.-		0	0	0
putative hydrolase ycdX			Histidinol phosphatase and related hydrolases of the PHP family		CDS	Putative hydrolase YcdX	3.1.-.-		gs-sh	lit-s	map
nitrate reductase delta subunit			Uncharacterized component of anaerobic dehydrogenases		CDS	Uncharacterized protein YcdY, TorD family			0	0	0
inner membrane protein ycdZ		ycdZ	Protein of unknown function (DUF1097).		CDS	Inner membrane protein YcdZ			gs-sh	lit-s	0
curli production assembly/transport component CsgG family protein			Uncharacterized protein involved in formation of curli polymers		CDS	Curli production assembly/transport component CsgG			0	lit-s	0
type VIII secretion system (T8SS), CsgF family protein			Type VIII secretion system (T8SS), CsgF protein.		CDS	Curli production assembly/transport component CsgF			lit-s	pfam-sh	pfam-sh
curli assembly CsgE family protein			Curli assembly protein CsgE.		CDS	Curli production assembly/transport component CsgE			lit-s	pfam-sh	map
csgBAC operon transcriptional regulatory protein		csgD	Response regulator containing a CheY-like receiver domain and an HTH DNA-binding domain		CDS	Transcriptional regulator CsgD for 2nd curli operon			gs-sh	gs-sh	gs-sh
putative conserved predicted protein						FIG00637955: hypothetical protein			base_one miss	lit-s	base_one miss
minor curlin subunit		csgB	Curlin associated repeat.		CDS	Minor curlin subunit CsgB, nucleation component of curlin monomers			gs-sh	tf_idf	map
major curlin subunit		csgA	Curlin associated repeat.		CDS	Major curlin subunit precursor CsgA			gs-sh	tf_idf	map
curli assembly protein CsgC		csgC	Thin aggregative fimbriae synthesis protein.		CDS	Putative curli production protein CsgC			gs-sh	orth	map
conserved hypothetical protein			hypothetical protein		CDS	FIG00638598: hypothetical protein			lit-s	base_one HP	base_one HP
regulator of RNase III activity		ymdB	Predicted phosphatase homologous to the C-terminal domain of histone macroH2A1		CDS	COG2110, Macro domain, possibly ADP-ribose binding module			gs-sh	0	0
phospholipase D family protein			Phosphatidylserine/phosphatidylglycerophosphate/cardiolipin synthases and related enzymes		CDS	Cardiolipin synthetase	2.7.8.-		0	orth	0
acyltransferase family protein			Predicted acyltransferases	2.1.-	CDS	Glucans biosynthesis protein C	2.1.-.-		0	0	0
glucans biosynthesis protein G		mdoG	Periplasmic glucans biosynthesis protein		CDS	Glucans biosynthesis protein G precursor			gs-sh	orth	orth
glucans biosynthesis glucosyltransferase H	2.4.1.-	mdoH	Membrane glycosyltransferase	2.4.1.-	CDS	Glucans biosynthesis glucosyltransferase H	2.4.1.-		gs-sh	lit-s	orth
conserved hypothetical protein			Predicted periplasmic lipoprotein		CDS	Putative outer membrane lipoprotein			base_one HP	base_one HP	0
msyB family protein			MsyB protein.		CDS	Acidic protein msyB			lit-s	gs-sh	gs-sh
sugar (and other) transporter family protein			Arabinose efflux permease		CDS	Multidrug-efflux transporter, major facilitator superfamily (MFS) (TC 2.A.1)			0	0	0
lipid A biosynthesis lauroyl acyltransferase	2.3.1.-	htrB	lipid A biosynthesis lauroyl (or palmitoleoyl) acyltransferase	2.3.1.-	CDS	Lipid A biosynthesis lauroyl acyltransferase	2.3.1.-		gs-sh	lit-s	tf_idf
rhodanese-like domain protein			Predicted sulfurtransferase		CDS	Rhodanese-related sulfurtransferases			0	0	0
yceI-like domain protein			Uncharacterized conserved protein		CDS	Protein yceI precursor			gs-sh	gs-sh	gs-sh
conserved hypothetical protein			Cytochrome B561		CDS	Cytochrome B561			base_one HP	base_one HP	base_lit-s
N-methyl-L-tryptophan oxidase	1.5.3.-	solA	Glycine/D-amino acid oxidases (deaminating)	1.5.3.-	CDS	N-methyl-L-amino-acid oxidase; N-methyl-L-tryptophan oxidase	1.5.3.2, 1.5.3.-		gs-sh	0	0
bssS family protein			BssS protein family.		CDS	Putative cytoplasmic protein			lit-s	0	0
DNA-damage-inducible protein I		dinI	DinI-like family.		CDS	DNA-damage-inducible protein I			gs-sh	base_lit-s	map
dihydroorotase, homodimeric type	3.5.2.3	pyrC	dihydroorotase (EC 3.5.2.3)	3.5.2.3	CDS	Dihydroorotase	3.5.2.3		base_tigr	base_ec	base_ec
conserved hypothetical protein			Protein of unknown function (DUF1439).		CDS	Putative lipoprotein yceB precursor			base_one HP	base_one HP	gs-sh
glutaredoxin, GrxB family		grxB	Glutaredoxin, GrxB family		CDS	Glutaredoxin 2			base_tigr	gs-sh	orth
major Facilitator Superfamily protein			Arabinose efflux permease		CDS	MFS superfamily export protein YceL			0	0	0
ribosomal-protein-alanine acetyltransferase	2.3.1.128	rimJ	[SSU ribosomal protein S5P]-alanine acetyltransferase (EC 2.3.1.128)	2.3.1.128	CDS	Ribosomal-protein-S5p-alanine acetyltransferase			base_ec	0	0
conserved hypothetical protein			Uncharacterized protein conserved in bacteria		CDS	Protein of unknown function YceH			base_one HP	base_one HP	0
conserved hypothetical protein			Predicted dehydrogenases and related proteins		CDS	Virulence factor MviM			base_one HP	base_one HP	gs-sh
integral membrane protein MviN		mviN	integral membrane protein MviN		CDS	Proposed peptidoglycan lipid II flippase MurJ			base_lit-s	0	0
flgN family protein			Flagellar biosynthesis/type III secretory pathway chaperone		CDS	Flagellar biosynthesis protein FlgN			gs-sh	gs-sh	gs-sh
flagellar biosynthesis anti-sigma factor FlgM		flgM	anti-sigma-28 factor, FlgM family		CDS	Negative regulator of flagellin synthesis FlgM			base_tigr	pfam-sh	pfam-sh
flagella basal body P-ring formation protein FlgA		flgA	flagella basal body P-ring formation protein FlgA		CDS	Flagellar basal-body P-ring formation protein FlgA			base_lit-s	0	0
flagellar basal-body rod protein FlgB		flgB	flagellar basal-body rod protein FlgB		CDS	Flagellar basal-body rod protein FlgB			base_lit-s	lit-s	lit-s
flagellar basal-body rod protein FlgC		flgC	flagellar basal-body rod protein FlgC		CDS	Flagellar basal-body rod protein FlgC			base_lit-s	lit-s	lit-s
basal-body rod modification protein flgD		flgD	Flagellar hook capping protein		CDS	Flagellar basal-body rod modification protein FlgD			gs-sh	gs-sh	gs-sh
flagellar hook protein flgE		flgE	fagellar hook-basal body proteins		CDS	Flagellar hook protein FlgE			gs-sh	lit-s	gs-sh
flagellar basal-body rod protein flgF		flgF	fagellar hook-basal body proteins		CDS	Flagellar basal-body rod protein FlgF			gs-sh	lit-s	map
flagellar basal-body rod protein FlgG		flgG	flagellar basal-body rod protein FlgG, Gram-negative bacteria		CDS	Flagellar basal-body rod protein FlgG			gs-sh	lit-s	gs-sh
flagellar L-ring family protein			Flagellar basal body L-ring protein		CDS	Flagellar L-ring protein FlgH			tf_idf	tf_idf	tf_idf
flagellar P-ring family protein			Flagellar basal-body P-ring protein		CDS	Flagellar P-ring protein FlgI			tf_idf	tf_idf	tf_idf
flagellar rod assembly protein/muramidase FlgJ		flgJ	flagellar rod assembly protein/muramidase FlgJ		CDS	Flagellar protein FlgJ [peptidoglycan hydrolase]	3.2.1.-		base_lit-s	gs-sh	gs-sh
flagellar hook-associated protein FlgK		flgK	flagellar hook-associated protein FlgK		CDS	Flagellar hook-associated protein FlgK			base_lit-s	lit-s	lit-s
flagellar hook-associated protein 3		flgL	flagellar hook-associated protein 3		CDS	Flagellar hook-associated protein FlgL			base_lit-s	gs-sh	gs-sh
ribonuclease E	3.1.26.12	rne	RNAse E (EC 3.1.26.12)	3.1.26.12	CDS	Ribonuclease E	3.1.26.12		base_ec	base_ec	base_ec
									base_both miss	base_both miss	base_both miss
pseudouridine synthase, RluA family protein	5.4.99.-		ribosomal large subunit pseudouridine synthase C (EC 5.4.99.24)	5.4.99.24	CDS	Ribosomal large subunit pseudouridine synthase C	4.2.1.70		base_tigr	tf_idf	base_ec-d
septum formation protein Maf		maf	MAF protein		CDS	FIG146278: Maf/YceF/YhdE family protein			base_tigr	0	0
									base_both miss	base_both miss	base_both miss
conserved hypothetical protein			Predicted metal-binding, possibly nucleic acid-binding protein		CDS	COG1399 protein, clustered with ribosomal protein L32p			base_one HP	base_one HP	0
ribosomal protein L32		rpmF	LSU ribosomal protein L32P		CDS	LSU ribosomal protein L32p			base_tigr	map	lit-s
fatty acid/phospholipid synthesis protein PlsX		plsX	phosphate:acyl-[acyl carrier protein] acyltransferase	2.3.1.15	CDS	Phosphate:acyl-ACP acyltransferase PlsX			base_tigr	gs-sh	gs-sh
3-oxoacyl-[acyl-carrier-protein] synthase 3	2.3.1.180	fabH	3-oxoacyl-[acyl-carrier-protein] synthase III	2.3.1.180,2.3.1.41	CDS	3-oxoacyl-[acyl-carrier-protein] synthase, KASIII	2.3.1.41		base_ec-d	base_ec-d	base_ec-d
malonyl CoA-acyl carrier protein transacylase	2.3.1.39	fabD	[Acyl-carrier-protein] S-malonyltransferase (EC 2.3.1.39)	2.3.1.39	CDS	Malonyl CoA-acyl carrier protein transacylase	2.3.1.39		base_tigr	base_ec	base_ec
3-oxoacyl-[acyl-carrier-protein] reductase	1.1.1.100	fabG	3-oxoacyl-[acyl-carrier-protein] reductase (EC 1.1.1.100)	1.1.1.100	CDS	3-oxoacyl-[acyl-carrier protein] reductase	1.1.1.100		base_tigr	base_ec	base_ec
acyl carrier protein		acpP	acyl carrier protein		CDS	Acyl carrier protein			base_lit-s	lit-s	lit-s
beta-ketoacyl-acyl-carrier-protein synthase II	2.3.1.179	fabF	3-oxoacyl-[acyl-carrier-protein] synthase II	2.3.1.179,2.3.1.41	CDS	3-oxoacyl-[acyl-carrier-protein] synthase, KASII	2.3.1.41		base_tigr	base_ec-d	base_ec-d
aminodeoxychorismate lyase	4.1.3.38	pabC	aminodeoxychorismate lyase apoprotein (EC 4.1.3.38)	4.1.3.38	CDS	Aminodeoxychorismate lyase	4.1.3.38		base_tigr	base_ec	base_ec
yceG-like family protein			conserved hypothetical protein, YceG family		CDS	FIG004453: protein YceG like			gs-sh	gs-sh	pfam-sh
thymidylate kinase	2.7.4.9	tmk	thymidylate kinase (EC 2.7.4.9)	2.7.4.9	CDS	Thymidylate kinase	2.7.4.9		base_tigr	base_ec	base_ec
DNA polymerase III subunit delta'	2.7.7.7	holB	DNA polymerase III, delta prime subunit (EC 2.7.7.7)	2.7.7.7	CDS	DNA polymerase III delta prime subunit	2.7.7.7		base_ec	base_ec	base_ec
conserved hypothetical protein			hydrolase, TatD family	3.1.21.-	CDS	Putative deoxyribonuclease YcfH			base_one HP	base_one HP	0
PTS system glucose-specific EIICB component	2.7.1.69	ptsG	PTS system D-glucose-specific IIB component, Glc family (TC 4.A.1.1.1)/PTS system D-glucose-specific IIC component, Glc family (TC 4.A.1.1.1)		CDS	PTS system, glucose-specific IIB component / PTS system, glucose-specific IIC component	2.7.1.69, 2.7.1.69		gs-sh	base_ec-d	0
fhuE receptor		fhuE	TonB-dependent siderophore receptor		CDS	Putative OMR family iron-siderophore receptor precursor			gs-sh	0	0
conserved hypothetical protein						FIG00639251: hypothetical protein			base_one HP	base_one HP	base_one miss
HIT domain protein			Diadenosine tetraphosphate (Ap4A) hydrolase and other HIT family hydrolases		CDS	YcfF/hinT protein: a purine nucleoside phosphoramidase			pfam-sh	map	gs-sh
conserved hypothetical protein			Predicted periplasmic lipoprotein		CDS	YcfL protein: an outer membrane lipoprotein that is part of a salvage cluster			base_one HP	base_one HP	0
conserved hypothetical protein			uncharacterized proteobacterial lipoprotein		CDS	Lipoprotein YcfM, part of a salvage pathway of unknown substrate			base_one HP	base_one HP	0
thiamine kinase	2.7.1.89	thiK	thiamine kinase	2.7.1.89	CDS	Thiamine kinase @ Adenosylcobinamide kinase	2.7.1.89, 2.7.1.156		base_lit-s	base_ec-d	base_ec-d
glycosyl hydrolase family 3 N terminal domain protein			beta-N-acetylhexosaminidase (EC:3.2.1.52)	3.2.1.52	CDS	Beta N-acetyl-glucosaminidase	3.2.1.52		0	0	base_ec
conserved hypothetical protein			Predicted esterase		CDS	YcfP protein: probably an esterase that is part of a salvage cluster			base_one HP	base_one HP	0
NADH dehydrogenase	1.6.99.3	ndh	NADH dehydrogenase, FAD-containing subunit	1.6.99.3	CDS	NADH dehydrogenase	1.6.99.3		base_ec	base_lit-s	base_ec
glycine-zipper containing OmpA-like membrane domain protein			Predicted outer membrane lipoprotein		CDS	Putative exported protein			0	0	0
bacterial regulatory s, tetR family protein			transcriptional regulator, TetR family		CDS	Transcriptional regulator, TetR family			gs-sh	gs-sh	lit-s
multiple stress resistance protein BhsA		bhsA	Protein of unknown function (DUF1471).		CDS	Putative outer membrane protein			gs-sh	orth	0
putative L,D-transpeptidase YcfS			Uncharacterized protein conserved in bacteria		CDS	L,D-transpeptidase YcfS			0	lit-s	0
transcription-repair coupling factor	3.6.1.-	mfd	transcription-repair coupling factor (mfd)	3.6.4.-	CDS	Transcription-repair coupling factor			base_tigr	lit-s	gs-sh
inner membrane protein YcfT		ycfT	Predicted membrane protein		CDS	FIG00638640: hypothetical protein			gs-sh	0	0
lipo-releasing system transmembrane protein lolC		lolC	lipoprotein releasing system, transmembrane protein, LolC/E family		CDS	Lipoprotein releasing system transmembrane protein LolC			gs-sh	0	0
liporeleasing system, ATP-binding protein	3.6.3.-	lolD	lipoprotein releasing system, ATP-binding protein	3.6.3.-	CDS	Lipoprotein releasing system ATP-binding protein LolD			base_tigr	gs-sh	gs-sh
liporeleasing system, transmembrane protein LolE		lolE	lipoprotein releasing system, transmembrane protein LolE		CDS	Lipoprotein releasing system transmembrane protein LolE			gs-sh	gs-sh	lit-s
glucokinase family protein			N-acetylglucosamine kinase (EC 2.7.1.59)	2.7.1.59	CDS	Latent glucokinase ycfX			0	0	gs-sh
sir2 family protein			NAD-dependent protein deacetylases, SIR2 family	3.5.1.-	CDS	NAD-dependent protein deacetylase of SIR2 family			0	0	pfam-sh
inner membrane protein ycfZ		ycfZ	Beta-propeller domains of methanol dehydrogenase type		CDS	putative factor			gs-sh	0	0
inner membrane protein ymfA		ymfA	Protein of unknown function (DUF3592).		CDS	FIG00639097: hypothetical protein			gs-sh	0	lit-s
bacterial extracellular solute-binding family protein			Spermidine/putrescine-binding periplasmic protein		CDS	ABC transporter, periplasmic spermidine putrescine-binding protein PotD (TC 3.A.1.11.1)			0	0	0
binding--dependent transport system inner membrane component family protein			ABC-type spermidine/putrescine transport system, permease component II		CDS	Spermidine Putrescine ABC transporter permease component potC (TC_3.A.1.11.1)			0	0	gs-sh
binding--dependent transport system inner membrane component family protein			ABC-type spermidine/putrescine transport system, permease component I		CDS	Spermidine Putrescine ABC transporter permease component PotB (TC 3.A.1.11.1)			0	0	0
polyamine ABC transporter, ATP-binding family protein	3.6.3.31		spermidine/putrescine ABC transporter ATP-binding subunit	3.6.3.31	CDS	Putrescine transport ATP-binding protein PotA (TC 3.A.1.11.1)			base_tigr	0	0
putative predicted protein						FIG00639905: hypothetical protein			base_one miss	lit-s	base_one miss
peptidase T	3.4.11.-	pepT	peptidase T. Metallo peptidase. MEROPS family M20B	3.4.11.4	CDS	Tripeptide aminopeptidase	3.4.11.4		base_tigr	gs-sh	base_ec
cupin superfamily protein			Uncharacterized conserved protein		CDS	FIG002776: hypothetical protein			0	0	lit-s
sensor protein PhoQ	2.7.13.3	phoQ	Signal transduction histidine kinase	2.7.13.3	CDS	Sensor protein PhoQ	2.7.13.3		base_ec	base_ec	base_ec
transcriptional regulatory protein phoP		phoP	Response regulators consisting of a CheY-like receiver domain and a winged-helix DNA-binding domain		CDS	Transcriptional regulatory protein PhoP			gs-sh	lit-s	map
adenylosuccinate lyase	4.3.2.2	purB	Adenylosuccinate lyase (EC 4.3.2.2)	4.3.2.2	CDS	Adenylosuccinate lyase	4.3.2.2		base_tigr	base_ec	base_ec
high frequency lysogenization protein hflD		hflD	Uncharacterized protein involved in purine metabolism		CDS	FIG002903: a protein of unknown function perhaps involved in purine metabolism			gs-sh	0	0
tRNA (5-methylaminomethyl-2-thiouridylate)-methyltransferase	2.1.1.61	trmU	tRNA (5-methylaminomethyl-2-thiouridylate)-methyltransferase	2.8.1.-,2.1.1.61	CDS	tRNA-specific 2-thiouridylase MnmA			base_lit-s	gs-sh	gs-sh
phosphatase nudJ	3.6.1.-	nudJ	ADP-ribose pyrophosphatase	3.6.1.-	CDS	Nudix-like NDP and NTP phosphohydrolase YmfB			gs-sh	0	0
pseudouridine synthase family protein	5.4.99.-		ribosomal large subunit pseudouridine synthase E	5.4.99.20,5.4.99.-	CDS	Ribosomal large subunit pseudouridine synthase E	4.2.1.70		base_tigr	tf_idf	lit-s
isocitrate dehydrogenase, NADP-dependent	1.1.1.42	icd	isocitrate dehydrogenase (NADP) (EC 1.1.1.42)	1.1.1.42	CDS	Isocitrate dehydrogenase [NADP]	1.1.1.42		base_tigr	base_ec	base_ec
			Methyltransferase domain.		CDS				base_one miss	base_both miss	base_one miss
e14 prophage; predicted inner membrane domain protein		ymfE	hypothetical protein		CDS	predicted inner membrane protein			base_one HP	0	base_one HP
peptidase U49 family protein			Peptidase U49.		CDS	cell death peptidase, inhibitor of T4 late gene expression			lit-s	0	0
phage integrase family protein			Bacteriophage lambda integrase, N-terminal domain./Phage integrase family.		CDS	Prophage lambda integrase			0	orth	0
			Excisionase-like protein.		CDS				base_one miss	base_both miss	base_one miss
			hypothetical protein		CDS				base_one HP	base_both miss	base_one HP
			hypothetical protein		CDS	hypothetical protein			base_one HP	base_one HP	base_lit-s
peptidase S24-like family protein			phage repressor protein. Serine peptidase. MEROPS family S24		CDS	repressor			0	0	0
conserved hypothetical protein			hypothetical protein		CDS	hypothetical protein			lit-s	lit-s	base_lit-s
putative predicted DNA-binding transcriptional regulator			hypothetical protein		CDS	FIG00639586: hypothetical protein			base_one HP	0	base_one HP
			hypothetical protein		CDS				base_one HP	base_both miss	base_one HP
						FIG00643873: hypothetical protein			base_both miss	base_one miss	base_one miss
phage Terminase family protein			transcriptional regulator, GntR family		CDS	COG4626: Phage terminase-like protein, large subunit			0	0	0
putative membrane protein			hypothetical protein		CDS	FIG00640168: hypothetical protein			base_one HP	0	base_one HP
phage portal family protein			Phage-related protein		CDS	Phage portal protein			0	lit-s	0
baseplate J-like family protein			Uncharacterized homolog of phage Mu protein gp47		CDS	Phage FluMu protein gp47			0	0	0
conserved hypothetical protein			Uncharacterized protein conserved in bacteria		CDS	FIG121501: Prophage tail protein			base_one HP	base_one HP	0
conserved hypothetical protein			hypothetical protein		CDS	Prophage tail fiber protein			lit-s	base_one HP	base_one HP
caudovirales tail fibre assembly family protein			Caudovirales tail fibre assembly protein.		CDS	Phage tail fiber assembly protein			lit-s	0	0
caudovirales tail fibre assembly family protein			Caudovirales tail fibre assembly protein.		CDS	Phage tail fiber assembly protein			lit-s	0	0
phage Tail Collar domain protein			Phage Tail Collar Domain.		CDS	Prophage tail fiber protein			lit-s	0	0
resolvase, N terminal domain protein			Site-specific recombinases, DNA invertase Pin homologs		CDS	Phage DNA invertase			0	0	0
HNH endonuclease family protein			Predicted restriction endonuclease	3.1.21.-	CDS	HNH nuclease			0	pfam-sh	0
isocitrate/isopropylmalate dehydrogenase family protein			Isocitrate dehydrogenases		CDS	Isocitrate dehydrogenase [NADP]	1.1.1.42		0	0	0
conserved hypothetical protein			Phage envelope protein		CDS	FIG00638962: hypothetical protein			base_one HP	base_one HP	0
HTH-type transcriptional repressor YcgE		ycgE	Predicted transcriptional regulators		CDS	Putative HTH-type transcriptional regulator ycgE			gs-sh	gs-sh	gs-sh
blue light- and temperature-regulated antirepressor YcgF		ycgF	FOG: EAL domain		CDS	Hypothetical protein ycgF			gs-sh	gs-sh	gs-sh
			Biofilm development protein YmgB/AriR.		CDS				base_one miss	base_both miss	base_one miss
putative two-component-system connector protein AriR			Biofilm development protein YmgB/AriR.		CDS				0	base_one miss	base_one miss
putative protein involved in biofilm formation			hypothetical protein		CDS	FIG00638803: hypothetical protein			base_one HP	0	base_one HP
EAL domain protein			FOG: EAL domain		CDS	FIG00638205: hypothetical protein			lit-s	0	0
putative membrane protein			hypothetical protein		CDS	FIG00638313: hypothetical protein			base_one HP	0	base_one HP
outer membrane autotransporter barrel domain protein			outer membrane autotransporter barrel domain		CDS	AidA-I adhesin-like protein			base_tigr	orth	map
outer membrane autotransporter barrel domain protein			outer membrane autotransporter barrel domain		CDS	AidA-I adhesin-like protein			base_tigr	orth	map
conserved hypothetical protein			hypothetical protein		CDS	FIG00637894: hypothetical protein			lit-s	base_one HP	base_one HP
glycine zipper family protein			Glycine zipper.		CDS	FIG00639301: hypothetical protein			lit-s	0	0
outer membrane autotransporter barrel domain protein						Pertactin precursor			base_one miss	0	base_one miss
cell division topological specificity factor MinE		minE	cell division topological specificity factor MinE		CDS	Cell division topological specificity factor MinE			base_lit-s	lit-s	lit-s
septum site-determining protein MinD		minD	septum site-determining protein MinD		CDS	Septum site-determining protein MinD			base_lit-s	lit-s	lit-s
septum site-determining protein MinC		minC	septum site-determining protein MinC		CDS	Septum site-determining protein MinC			base_lit-s	lit-s	lit-s
fels-1 Prophage Protein-like family protein			Fels-1 Prophage Protein-like.		CDS	orf, hypothetical protein			lit-s	0	0
conserved hypothetical protein			Bacterial pre-peptidase C-terminal domain.		CDS	FIG01045439: hypothetical protein			base_one HP	base_one HP	0
conserved hypothetical protein			Uncharacterized protein conserved in bacteria		CDS	Protein YcgL			base_one HP	base_one HP	0
fumarylacetoacetate (FAA) hydrolase family protein			2-keto-4-pentenoate hydratase/2-oxohepta-3-ene-1,7-dioic acid hydratase (catechol pathway)		CDS	FIG094199: Fumarylacetoacetate hydrolase			0	0	0
flagellin N-methylase family protein			Uncharacterized conserved protein		CDS	YcgN (Fragment)			0	0	0
hemolysin E, chromosomal		hlyE	Haemolysin E (HlyE).		CDS	Hemolysin E, chromosomal			gs-sh	lit-s	map
protein umuD	3.4.21.-	umuD	SOS response UmuD protein. Serine peptidase. MEROPS family S24	3.4.21.-	CDS	Error-prone repair protein UmuD			gs-sh	0	0
impB/mucB/samB family protein			Nucleotidyltransferase/DNA polymerase involved in DNA repair		CDS	Error-prone, lesion bypass DNA polymerase V (UmuC)			gs-sh	0	0
disulfide bond formation DsbB family protein			Thiol:disulfide interchange protein DsbB		CDS	Periplasmic thiol:disulfide oxidoreductase DsbB, required for DsbA reoxidation			pfam-sh	pfam-sh	pfam-sh
na+/H+ antiporter NhaB		nhaB	sodium/proton antiporter, NhaB family (TC 2.A.34.1.1)		CDS	Na+/H+ antiporter NhaB			base_tigr	lit-s	pfam-sh
fatty acid metabolism transcriptional regulator FadR		fadR	transcriptional regulator, GntR family		CDS	Transcriptional regulator for fatty acid degradation FadR, GntR family			base_tigr	gs-sh	gs-sh
spoVR like family protein			Uncharacterized conserved protein		CDS	Stage V sporulation protein involved in spore cortex synthesis (SpoVR)			0	0	0
flavin containing amine oxidoreductase family protein			D-amino acid dehydrogenase small subunit (EC 1.4.99.1)	1.4.99.1	CDS	D-amino acid dehydrogenase small subunit	1.4.99.1		0	0	base_ec
alanine racemase	5.1.1.1	alr	alanine racemase (EC 5.1.1.1)	5.1.1.1	CDS	alanine racemase 2, catabolic			base_tigr	tf_idf	tf_idf
transporter associated domain protein			potassium/proton antiporter, CPA1 family (TC 2.A.36)		CDS	Cell volume regulation protein A			0	0	0
murein tetrapeptide carboxypeptidase	3.4.17.13	ldcA	murein tetrapeptidase LD-carboxypeptidase (EC:3.4.17.13). Serine peptidase. MEROPS family S66	3.4.17.13	CDS	Muramoyltetrapeptide carboxypeptidase	3.4.17.13		base_ec	base_ec	base_ec
transglycosylase SLT domain protein			Soluble lytic murein transglycosylase and related regulatory proteins (some contain LysM/invasin domains)	3.2.1.-	CDS	Membrane-bound lytic murein transglycosylase E	3.2.1.-		0	0	0
flagellar brake protein YcgR		ycgR	Predicted glycosyltransferase		CDS	Inner membrane protein			gs-sh	0	0
transglycosylase associated family protein			Predicted membrane protein		CDS	UPF0410 protein YmgE			0	0	0
conserved hypothetical protein			hypothetical protein		CDS	FIG00637958: hypothetical protein			lit-s	base_one HP	base_one HP
periplasmic trehalase	3.2.1.28	treA	Neutral trehalase	3.2.1.28	CDS	COG1626: Neutral trehalase( EC:3.2.1.28 )			base_ec	0	0
PTS-dependent dihydroxyacetone kinase, phosphotransferase subunit dhaM	2.7.1.-	dhaM	Phosphotransferase System HPr (HPr) Family		CDS	Phosphoenolpyruvate-dihydroxyacetone phosphotransferase, subunit DhaM; DHA-specific IIA component / DHA-specific phosphocarrier protein HPr / DHA-specific EI component	2.7.1.121		gs-sh	0	0
dihydroxyacetone kinase, L subunit	2.7.-.-	dhaL	dihydroxyacetone kinase DhaL subunit	2.7.1.-,2.7.1.121	CDS	Phosphoenolpyruvate-dihydroxyacetone phosphotransferase, ADP-binding subunit DhaL	2.7.1.121		base_tigr	0	0
dihydroxyacetone kinase, DhaK subunit	2.7.1.-	dhaK	dihydroxyacetone kinase DhaK subunit	2.7.1.-,2.7.1.121	CDS	Phosphoenolpyruvate-dihydroxyacetone phosphotransferase, dihydroxyacetone binding subunit DhaK	2.7.1.121		base_tigr	0	0
bacterial regulatory , Fis family protein			Transcriptional activator of acetoin/glycerol metabolism		CDS	Phosphoenolpyruvate-dihydroxyacetone phosphotransferase operon regulatory protein DhaR			0	0	0
outer membrane autotransporter barrel domain protein			outer membrane autotransporter barrel domain		CDS	Putative adhesion and penetration protein			base_tigr	orth	orth
conserved hypothetical protein			hypothetical protein		CDS	FIG00638199: hypothetical protein			lit-s	base_one HP	base_one HP
GTP-dependent nucleic acid-binding protein engD		engD	GTP-binding protein YchF		CDS	GTP-binding and nucleic acid-binding protein YchF			gs-sh	gs-sh	gs-sh
peptidyl-tRNA hydrolase	3.1.1.29	pth	peptidyl-tRNA hydrolase (EC 3.1.1.29)	3.1.1.29	CDS	Peptidyl-tRNA hydrolase	3.1.1.29		base_tigr	base_ec	base_ec
conserved hypothetical protein			Protein of unknown function (DUF2583).		CDS	Putative membrane protein YchH			base_one HP	base_one HP	0
putative sulfate transporter ychM			high affinity sulphate transporter 1		CDS	Putative sulfate permease			gs-sh	gs-sh	map
ribose-phosphate pyrophosphokinase	2.7.6.1	prs	ribose-phosphate pyrophosphokinase	2.7.6.1	CDS	Ribose-phosphate pyrophosphokinase	2.7.6.1		base_lit-s	base_ec	base_ec
4-(cytidine 5'-diphospho)-2-C-methyl-D-erythritol kinase	2.7.1.148	ispE	4-diphosphocytidyl-2-C-methyl-D-erythritol kinase (EC 2.7.1.148)	2.7.1.148	CDS	4-diphosphocytidyl-2-C-methyl-D-erythritol kinase	2.7.1.148		base_tigr	base_ec	base_ec
outer membrane lipoprotein LolB		lolB	outer membrane lipoprotein LolB		CDS	Outer membrane lipoprotein LolB			base_lit-s	lit-s	lit-s
glutamyl-tRNA reductase	1.2.1.70	hemA	glutamyl-tRNA reductase (EC 1.2.1.70)	1.2.1.70	CDS	Glutamyl-tRNA reductase	1.2.1.70		base_tigr	base_ec	base_ec
peptide chain release factor 1		prfA	bacterial peptide chain release factor 1 (bRF-1)		CDS	Peptide chain release factor 1			base_tigr	lit-s	tf_idf
protein-(glutamine-N5) methyltransferase, release factor-specific	2.1.1.-	prmC	[protein release factor]-glutamine N5-methyltransferase (EC 2.1.1.-)	2.1.1.-	CDS	Protein-N(5)-glutamine methyltransferase PrmC, methylates polypeptide chain release factors RF1 and RF2			gs-sh	0	0
protein sirB2		sirB2	Uncharacterized protein conserved in bacteria		CDS	FIG002082: Protein SirB2			gs-sh	lit-s	0
tetratricopeptide repeat family protein			Uncharacterized conserved protein		CDS	FIG002708: Protein SirB1			0	0	0
3-deoxy-8-phosphooctulonate synthase	2.5.1.55	kdsA	3-deoxy-8-phosphooctulonate synthase	2.5.1.55	CDS	2-Keto-3-deoxy-D-manno-octulosonate-8-phosphate synthase	2.5.1.55		base_lit-s	base_ec	base_ec
calcium/proton antiporter		chaA	calcium/proton exchanger		CDS	Calcium/proton antiporter			gs-sh	lit-s	orth
cation transport regulator ChaB		chaB	Putative cation transport regulator		CDS	Cation transport regulator chaB			gs-sh	lit-s	gs-sh
chaC-like family protein			Uncharacterized protein involved in cation transport		CDS	Cation transport protein chaC			gs-sh	gs-sh	gs-sh
protein ychN		ychN	Uncharacterized conserved protein involved in intracellular sulfur reduction		CDS	Putative ACR protein			gs-sh	orth	map
conserved hypothetical protein			Protein of unknown function (DUF3442).		CDS	Invasin			base_one HP	base_one HP	0
response regulator		narL	two component transcriptional regulator, LuxR family		CDS	Nitrate/nitrite response regulator protein			gs-sh	tf_idf	map
nitrate/nitrite sensor protein narX	2.7.13.3	narX	Signal transduction histidine kinase, nitrate/nitrite-specific	2.7.13.3	CDS	Nitrate/nitrite sensor protein	2.7.3.-		base_ec	orth	map
putative predicted protein			hypothetical protein		CDS	FIG00637970: hypothetical protein			base_one HP	lit-s	base_one HP
nitrite extrusion protein 1		narK	nitrite extrusion protein (nitrite facilitator)		CDS	Nitrate/nitrite transporter			gs-sh	gs-sh	map
nitrate reductase, alpha subunit	1.7.99.4		respiratory nitrate reductase alpha subunit apoprotein	1.7.99.4	CDS	Respiratory nitrate reductase alpha chain	1.7.99.4		base_tigr	base_ec	base_ec
nitrate reductase, beta subunit	1.7.99.4	narH	respiratory nitrate reductase beta subunit	1.7.99.4	CDS	Respiratory nitrate reductase beta chain	1.7.99.4		base_tigr	base_ec	base_ec
nitrate reductase molybdenum cofactor assembly chaperone		narJ	respiratory nitrate reductase chaperone NarJ		CDS	Respiratory nitrate reductase delta chain	1.7.99.4		base_tigr	gs-sh	map
respiratory nitrate reductase, gamma subunit	1.7.99.4	narI	respiratory nitrate reductase gamma subunit	1.7.99.4	CDS	Respiratory nitrate reductase gamma chain	1.7.99.4		base_tigr	base_ec	base_ec
formyltetrahydrofolate deformylase	3.5.1.10	purU	formyltetrahydrofolate deformylase (EC 3.5.1.10)	3.5.1.10	CDS	Formyltetrahydrofolate deformylase	3.5.1.10		base_tigr	base_ec	base_ec
conserved hypothetical protein			Uncharacterized protein conserved in bacteria		CDS	UPF0225 protein YchJ			base_one HP	base_one HP	0
patatin-like phospholipase family protein			Predicted esterase of the alpha-beta hydrolase superfamily		CDS	UPF0028 protein YchK			0	0	0
protein hnr		hnr	Response regulator containing CheY-like receiver, AAA-type ATPase, and DNA-binding domains		CDS	Hnr protein			gs-sh	lit-s	map
UTP-glucose-1-phosphate uridylyltransferase	2.7.7.9	galU	UDP-glucose pyrophosphorylase (EC 2.7.7.9)	2.7.7.9	CDS	UTP--glucose-1-phosphate uridylyltransferase	2.7.7.9		base_tigr	base_ec	base_ec
DNA-binding protein H-NS		hns	nucleoid protein H-NS		CDS	DNA-binding protein H-NS			gs-sh	base_lit-s	map
thymidine kinase family protein			thymidine kinase (EC 2.7.1.21)	2.7.1.21	CDS	Thymidine kinase	2.7.1.21		lit-s	lit-s	base_ec
putative acetaldehyde dehydrogenase 2			hypothetical protein		CDS	Mobile element protein			base_one HP	0	base_one HP
insertion element 4 transposase N-terminal family protein			Insertion element 4 transposase N-terminal.		CDS	Mobile element protein			lit-s	0	0
aldehyde-alcohol dehydrogenase	1.2.1.10	adhE	acetaldehyde dehydrogenase (EC 1.2.1.10)/alcohol dehydrogenase AdhE (EC 1.1.1.1)	1.2.1.10, 1.1.1.1	CDS	Alcohol dehydrogenase; Acetaldehyde dehydrogenase	1.1.1.1, 1.2.1.10		base_ec-d	base_ec-d	base_ec-d
marC integral membrane family protein			membrane protein, MarC family		CDS	Putative membrane protein			gs-sh	orth	orth
putative predicted protein			hypothetical protein		CDS	FIG00638240: hypothetical protein			base_one HP	lit-s	base_one HP
			hypothetical protein		CDS				base_one HP	base_both miss	base_one HP
periplasmic oligopeptide-binding protein		oppA	ABC-type oligopeptide transport system, periplasmic component		CDS	Oligopeptide ABC transporter, periplasmic oligopeptide-binding protein OppA (TC 3.A.1.5.1)			gs-sh	gs-sh	gs-sh
oligopeptide transport system permease protein oppB		oppB	ABC-type dipeptide/oligopeptide/nickel transport systems, permease components		CDS	Oligopeptide transport system permease protein OppB (TC 3.A.1.5.1)			gs-sh	lit-s	gs-sh
oligopeptide transport system permease protein oppC		oppC	ABC-type dipeptide/oligopeptide/nickel transport systems, permease components		CDS	Oligopeptide transport system permease protein OppC (TC 3.A.1.5.1)			gs-sh	lit-s	gs-sh
oligopeptide/dipeptide ABC transporter, ATP-binding , C-terminal domain protein			oligopeptide/dipeptide ABC transporter, ATP-binding protein, C-terminal domain		CDS	Oligopeptide transport ATP-binding protein OppD (TC 3.A.1.5.1)			base_tigr	0	0
oligopeptide/dipeptide ABC transporter, ATP-binding , C-terminal domain protein			oligopeptide/dipeptide ABC transporter, ATP-binding protein, C-terminal domain		CDS	Oligopeptide transport ATP-binding protein OppF (TC 3.A.1.5.1)			base_tigr	map	gs-sh
conserved hypothetical protein			Uncharacterized protein conserved in bacteria		CDS	FIG002901: hypothetical protein co-occurring with Cardiolipin synthetase			base_one HP	base_one HP	0
cardiolipin synthase	2.7.8.-	cls	cardiolipin synthetase 2 (EC 2.7.8.-)	2.7.8.-	CDS	Cardiolipin synthetase	2.7.8.-		gs-sh	lit-s	tf_idf
voltage-gated potassium channel Kch		kch	K+ transport systems, NAD-binding component		CDS	Potassium channel protein			gs-sh	0	0
protein yciI		yciI	Uncharacterized protein conserved in bacteria		CDS	YciL protein			gs-sh	0	0
protein tonB		tonB	TonB family C-terminal domain		CDS	Ferric siderophore transport system, periplasmic binding protein TonB			lit-s	gs-sh	pfam-sh
conserved hypothetical protein			Acyl-CoA hydrolase	3.1.2.-	CDS	Acyl-CoA thioesterase YciA, involved in membrane biogenesis			base_one HP	base_one HP	0
intracellular septation protein A		ispZ	intracellular septation protein A		CDS	Intracellular septation protein IspA			base_lit-s	gs-sh	gs-sh
conserved hypothetical protein			Uncharacterised protein family (UPF0259).		CDS	Membrane protein YciC, linked to IspA			base_one HP	base_one HP	gs-sh
outer membrane protein W		ompW	Outer membrane protein W		CDS	Outer membrane protein W precursor			lit-s	tf_idf	tf_idf
protein yciE		yciE	Uncharacterized protein conserved in bacteria		CDS	Protein YciE			gs-sh	lit-s	0
protein yciF		yciF	Uncharacterized protein conserved in bacteria		CDS	Protein yciF			gs-sh	lit-s	gs-sh
conserved hypothetical protein			Stress-induced bacterial acidophilic repeat motif.		CDS	Conidiation-specific protein 10			base_one HP	base_one HP	0
tryptophan synthase, alpha subunit	4.2.1.20	trpA	tryptophan synthase, alpha chain (EC 4.2.1.20)	4.2.1.20	CDS	Tryptophan synthase alpha chain	4.2.1.20		base_tigr	base_ec	base_ec
tryptophan synthase, beta subunit	4.2.1.20	trpB	tryptophan synthase, beta chain (EC 4.2.1.20)	4.2.1.20	CDS	Tryptophan synthase beta chain	4.2.1.20		base_tigr	base_ec	base_ec
tryptophan biosynthesis protein trpCF	5.3.1.24	trpC	Indole-3-glycerol phosphate synthase	4.1.1.48, 5.3.1.24	CDS	Indole-3-glycerol phosphate synthase / Phosphoribosylanthranilate isomerase	4.1.1.48, 5.3.1.24		base_ec-d	base_ec-d	base_ec
anthranilate synthase component II	2.4.2.18	trpD	glutamine amidotransferase of anthranilate synthase or aminodeoxychorismate synthase	2.4.2.18, 4.1.3.27	CDS	Anthranilate synthase, amidotransferase component / Anthranilate phosphoribosyltransferase # TrpAb/TrpB	4.1.3.27, 2.4.2.18		base_ec-d	base_ec-d	base_ec-d
anthranilate synthase component I	4.1.3.27	trpE	anthranilate synthase, component I (EC 4.1.3.27)	4.1.3.27	CDS	Anthranilate synthase, aminase component	4.1.3.27		base_tigr	base_ec	base_ec
PHP domain protein			Predicted metal-dependent phosphoesterases (PHP family)		CDS	COG0613, Predicted metal-dependent phosphoesterases (PHP family)			pfam-sh	pfam-sh	pfam-sh
conserved hypothetical protein			Sua5/YciO/YrdC/YwlC family protein		CDS	YciO family			base_one HP	base_one HP	0
conserved hypothetical protein			Predicted membrane protein (DUF2207).		CDS	FIG00637979: hypothetical protein			base_one HP	base_one HP	0
pseudouridine synthase family protein	5.4.99.-		ribosomal large subunit pseudouridine synthase B	5.4.99.22,5.4.99.-	CDS	Ribosomal large subunit pseudouridine synthase B	4.2.1.70		base_tigr	tf_idf	lit-s
cob(I)yrinic acid a,c-diamide adenosyltransferase	2.5.1.17	cobO	cob(I)yrinic acid a,c-diamide adenosyltransferase (EC 2.5.1.17)	2.5.1.17	CDS	Cob(I)alamin adenosyltransferase	2.5.1.17		base_tigr	base_ec	base_ec
conserved hypothetical protein			Dehydrogenases with different specificities (related to short-chain alcohol dehydrogenases)		CDS	Putative oxidoreductase			base_one HP	base_one HP	0
putative protease sohB			inner membrane peptidase. Serine peptidase. MEROPS family S49	3.4.21.-	CDS	Possible protease sohB	3.4.21.-		gs-sh	lit-s	gs-sh
protein yciN		yciN	Protein of unknown function (DUF2498).		CDS	Protein yciN			gs-sh	lit-s	gs-sh
DNA topoisomerase I	5.99.1.2	topA	DNA topoisomerase I (EC 5.99.1.2)	5.99.1.2	CDS	DNA topoisomerase I	5.99.1.2		base_tigr	base_lit-s	base_ec
HTH-type transcriptional regulator CysB		cysB	Transcriptional regulator		CDS	Cys regulon transcriptional activator CysB			gs-sh	map	tf_idf
conserved hypothetical protein			hypothetical protein		CDS	FIG00638229: hypothetical protein			lit-s	base_one HP	base_one HP
aconitate hydratase 1	4.2.1.3	acnA	aconitase (EC 4.2.1.3)	4.2.1.3	CDS	Aconitate hydratase @ 2-methylisocitrate dehydratase	4.2.1.3, 4.2.1.99		base_tigr	base_ec-d	base_ec-d
GTP cyclohydrolase-2	3.5.4.25	ribA	GTP cyclohydrolase II (EC 3.5.4.25)	3.5.4.25	CDS	GTP cyclohydrolase II	3.5.4.25		base_ec	base_ec	base_ec
phosphatidylglycerophosphatase B	3.1.3.27	pgpB	phosphatidylglycerophosphatase (EC 3.1.3.27)	3.1.3.27	CDS	Phosphatidylglycerophosphatase B	3.1.3.27		base_ec	base_ec	base_ec
inner membrane protein yciS		yciS	Predicted membrane protein		CDS	Inner membrane protein yciS			gs-sh	lit-s	gs-sh
TPR repeat family protein			Predicted N-acetylglucosaminyl transferase		CDS	Heat shock (predicted periplasmic) protein YciM, precursor			0	0	0
orotidine 5'-phosphate decarboxylase	4.1.1.23	pyrF	orotidine-5'-phosphate decarboxylase (EC 4.1.1.23)	4.1.1.23	CDS	Orotidine 5'-phosphate decarboxylase	4.1.1.23		base_ec	base_ec	base_ec
conserved hypothetical protein			translation initiation factor 1 (eIF-1/SUI1)		CDS	Translation initiation factor SUI1-related protein			base_one HP	base_one HP	pfam-sh
glycine zipper 2TM domain protein			Glycine zipper 2TM domain.		CDS	Osmotically inducible lipoprotein B precursor			lit-s	0	0
deoR C terminal sensor domain protein			transcriptional regulator, DeoR family		CDS	Transcriptional regulatory protein YciT			gs-sh	0	0
putative uPF0509 protein yciZ			hypothetical protein		CDS	FIG00638067: hypothetical protein			base_one HP	0	base_one HP
cyclic di-GMP phosphodiesterase Gmr	3.1.4.52	gmr	diguanylate cyclase/phosphodiesterase	3.1.4.52	CDS	hypothetical protein			base_ec	base_one HP	base_one HP
exoribonuclease II	3.1.13.1	rnb	exoribonuclease II	3.1.13.1	CDS	Exoribonuclease II	3.1.13.1		base_lit-s	base_ec	base_ec
putative amidase/amidotransferase			Uncharacterized protein conserved in bacteria		CDS	FIG01220641: hypothetical protein			0	0	lit-s
enoyl-[acyl-carrier-protein] reductase [NADH] FabI	1.3.1.9	fabI	Enoyl-[acyl-carrier-protein] reductase [NADH] (EC 1.3.1.9)	1.3.1.9	CDS	Enoyl-[acyl-carrier-protein] reductase [NADH]	1.3.1.9		base_ec	base_ec	base_ec
conserved hypothetical protein						FIG00638073: hypothetical protein			base_one HP	base_one HP	base_one miss
peptide transport system ATP-binding protein SapF		sapF	ABC-type antimicrobial peptide transport system, ATPase component		CDS	Peptide transport system ATP-binding protein SapF			gs-sh	lit-s	map
oligopeptide/dipeptide ABC transporter, ATP-binding , C-terminal domain protein			oligopeptide/dipeptide ABC transporter, ATP-binding protein, C-terminal domain		CDS	Peptide transport system ATP-binding protein SapD			base_tigr	0	0
peptide transport system permease protein sapC		sapC	ABC-type antimicrobial peptide transport system, permease component		CDS	Peptide transport system permease protein SapC			gs-sh	lit-s	orth
peptide transport system permease protein sapB		sapB	ABC-type antimicrobial peptide transport system, permease component		CDS	Peptide transport system permease protein SapB			gs-sh	lit-s	orth
bacterial extracellular solute-binding s, 5 Middle family protein			ABC-type oligopeptide transport system, periplasmic component		CDS	Peptide transport periplasmic protein SapA			0	0	0
conserved hypothetical protein			Protein of unknown function (DUF2543).		CDS	FIG00639322: hypothetical protein			base_one HP	base_one HP	lit-s
putrescine importer PuuP		puuP	putrescine:proton symporter, AAT family (TC 2.A.3.1.13)		CDS	Putrescine importer			gs-sh	gs-sh	map
gamma-glutamylputrescine synthetase PuuA	6.3.1.11	puuA	glutamate--putrescine ligase	6.3.1.11	CDS	Gamma-glutamyl-putrescine synthetase	6.3.1.11		base_ec	base_ec	base_ec
glutamine amidotransferase class-I family protein			gamma-glutamyl-gamma-aminobutyrate hydrolase	3.5.1.94	CDS	Gamma-glutamyl-GABA hydrolase	3.5.1.94		0	0	base_ec
HTH-type transcriptional regulator PuuR		puuR	transcriptional regulator, XRE family with cupin sensor		CDS	Putrescine utilization regulator			gs-sh	0	0
aldehyde dehydrogenase PuuC	1.2.1.5	puuC	gamma-glutamyl-gamma-aminobutyraldehyde dehydrogenase	1.2.1.-	CDS	Gamma-glutamyl-aminobutyraldehyde dehydrogenase	1.2.1.-		gs-sh	0	0
gamma-glutamylputrescine oxidoreductase	1.4.3.-	puuB	gamma-glutamylputrescine oxidase	1.4.3.-	CDS	Gamma-glutamyl-putrescine oxidase (EC1.4.3.-)			gs-sh	0	0
4-aminobutyrate transaminase	2.6.1.19	gabT	4-aminobutyrate aminotransferase apoenzyme (EC 2.6.1.19)	2.6.1.19	CDS	Gamma-aminobutyrate:alpha-ketoglutarate aminotransferase	2.6.1.19		base_tigr	base_ec	base_ec
psp operon transcriptional activator		pspF	psp operon transcriptional activator PspF		CDS	Psp operon transcriptional activator			base_tigr	lit-s	orth
phage shock protein A		pspA	phage shock protein A (PspA) family protein		CDS	Phage shock protein A			base_tigr	lit-s	tf_idf
phage shock protein B		pspB	phage shock protein B		CDS	Phage shock protein B			base_lit-s	lit-s	lit-s
phage shock protein C		pspC	phage shock protein C (PspC) family protein		CDS	Phage shock protein C			base_tigr	lit-s	tf_idf
phage shock PspD family protein			phage shock protein PspD		CDS	Phage shock protein D			lit-s	tf_idf	orth
thiosulfate sulfurtransferase PspE	2.8.1.1	pspE	thiosulfate sulfurtransferase	2.8.1.1	CDS	Phage shock protein E precursor			base_ec	0	0
alpha amylase, catalytic domain protein			sucrose phosphorylase (EC 2.4.1.7)	2.4.1.7	CDS	Putative sucrose phosphorylase	2.4.1.7		0	0	base_ec
bacterial extracellular solute-binding family protein			carbohydrate ABC transporter substrate-binding protein, CUT1 family (TC 3.A.1.1.-)		CDS	ABC-type sugar transport system, periplasmic binding protein YcjN			0	0	0
binding--dependent transport system inner membrane component family protein			carbohydrate ABC transporter membrane protein 1, CUT1 family (TC 3.A.1.1.-)		CDS	Inner membrane ABC transporter permease protein YcjO			0	0	0
binding--dependent transport system inner membrane component family protein			carbohydrate ABC transporter membrane protein 2, CUT1 family (TC 3.A.1.1.-)		CDS	Inner membrane ABC transporter permease protein YcjP			0	0	0
zinc-binding dehydrogenase family protein			Threonine dehydrogenase and related Zn-dependent dehydrogenases		CDS	Zinc-type alcohol dehydrogenase YcjQ			0	0	0
xylose isomerase-like TIM barrel family protein			Sugar phosphate isomerases/epimerases		CDS	Sugar phosphate isomerases/epimerases family protein YcjR			0	0	0
conserved hypothetical protein			Predicted dehydrogenases and related proteins		CDS	Putative oxidoreductase YcjS, NADH-binding	1.-.-.-		base_one HP	base_one HP	0
glycosyl hydrolase family 65 central catalytic domain protein			Trehalose and maltose hydrolases (possible phosphorylases)	3.2.1.-	CDS	Maltose phosphorylase / Trehalose phosphorylase	2.4.1.8, 2.4.1.64		0	0	0
beta-phosphoglucomutase	5.4.2.6	pgmB	beta-phosphoglucomutase	5.4.2.6	CDS	Beta-phosphoglucomutase	5.4.2.6		base_lit-s	base_ec	base_ec
ABC transporter family protein			carbohydrate ABC transporter ATP-binding protein, CUT1 family (TC 3.A.1.1.-)		CDS	Multiple sugar ABC transporter, ATP-binding protein			0	0	0
outer membrane protein G		ompG	Outer membrane protein G (OmpG).		CDS	Outer membrane protein G precursor			gs-sh	orth	tf_idf
helix-turn-helix family protein			transcriptional regulator, LacI family		CDS	Transcriptional regulator YcjW, LacI family, possibly involved in maltodextrin utilization pathway			0	0	pfam-sh
conserved hypothetical protein			Predicted ATPase		CDS	Conserved protein YcjX with nucleoside triphosphate hydrolase domain			base_one HP	base_one HP	0
conserved hypothetical protein			TIGR01620 family protein		CDS	Membrane protein YcjF			base_one HP	base_one HP	0
transcriptional regulatory protein tyrR		tyrR	Transcriptional regulator of aromatic amino acids metabolism		CDS	Transcriptional repressor protein TyrR			gs-sh	gs-sh	gs-sh
thiol peroxidase	1.11.1.-	tpx	thiol peroxidase (atypical 2-Cys peroxiredoxin)	1.11.1.15,1.11.1.5	CDS	Thiol peroxidase, Tpx-type	1.11.1.15		gs-sh	tf_idf	base_ec-d
zinc carboxypeptidase family protein			Predicted carboxypeptidase		CDS	Gamma-D-Glutamyl-meso-Diaminopimelate Amidase			0	0	0
L-Ala-D/L-Glu epimerase	5.1.1.-	ycjG	L-alanine-DL-glutamate epimerase and related enzymes of enolase superfamily		CDS	L-alanine-DL-glutamate epimerase			gs-sh	0	0
conserved hypothetical protein			hypothetical protein		CDS	Oxidoreductase (putative)			lit-s	base_one HP	base_one HP
conserved hypothetical protein			Hydrolases of the alpha/beta superfamily		CDS	Dienelactone hydrolase and related enzymes			base_one HP	base_one HP	0
bacterial regulatory helix-turn-helix , lysR family protein			transcriptional regulator, LysR family		CDS	LysR family transcriptional regulator YcjZ			gs-sh	gs-sh	gs-sh
periplasmic murein peptide-binding protein		mppA	ABC-type oligopeptide transport system, periplasmic component		CDS	Periplasmic Murein Peptide-Binding Protein MppA			gs-sh	tf_idf	map
mechanosensitive ion channel family protein			Small-conductance mechanosensitive channel		CDS	Mechanosensitive ion channel			map	lit-s	orth
transposase DDE domain protein			Transposase and inactivated derivatives, IS5 family		CDS	Mobile element protein			0	0	0
conserved hypothetical protein			Protein of unknown function (DUF2534).		CDS	Putative inner membrane protein			base_one HP	base_one HP	0
universal stress protein E		uspE	Universal stress protein UspA and related nucleotide-binding proteins		CDS	Universal stress protein E			gs-sh	lit-s	orth
fumarate and nitrate reduction regulatory protein		fnr	cAMP-binding proteins - catabolite gene activator and regulatory subunit of cAMP-dependent protein kinases		CDS	Fumarate and nitrate reduction regulatory protein			gs-sh	lit-s	map
methylated-DNA--protein-cysteine methyltransferase	2.1.1.63	ogt	O-6-methylguanine DNA methyltransferase	2.1.1.63	CDS	Methylated-DNA--protein-cysteine methyltransferase	2.1.1.63		base_ec	base_ec	base_ec
aminobenzoyl-glutamate transport protein		abgT	p-Aminobenzoyl-glutamate transporter family		CDS	Aminobenzoyl-glutamate transport protein			gs-sh	lit-s	map
amidohydrolase family protein			p-Aminobenzoyl-glutamate hydrolase, B subunit		CDS	Catalyzes the cleavage of p-aminobenzoyl-glutamate to p-aminobenzoate and glutamate, subunit B			base_tigr	0	0
indole-3-acetyl-aspartic acid hydrolase	3.5.1.-	iaaH	p-aminobenzoyl-glutamate hydrolase, A subunit		CDS	Catalyzes the cleavage of p-aminobenzoyl-glutamate to p-aminobenzoate and glutamate, subunit A			gs-sh	0	0
bacterial regulatory helix-turn-helix , lysR family protein			Transcriptional regulator		CDS	Regulatory protein (induces abgABT, used to catabolize p-aminobenzoyl-glutamate)			gs-sh	0	0
									base_both miss	base_both miss	base_both miss
smr domain protein			Uncharacterized protein conserved in bacteria		CDS	FIG00638524: hypothetical protein			0	0	lit-s
putative diguanylate cyclase YdaM			PAS domain S-box/diguanylate cyclase (GGDEF) domain		CDS	FIG00638107: hypothetical protein			0	0	0
zinc transport protein ZntB		zntB	Mg2+ and Co2+ transporters		CDS	Zinc transport protein ZntB			gs-sh	lit-s	map
			hypothetical protein		CDS				base_one HP	base_both miss	base_one HP
ATP-independent RNA helicase dbpA	3.6.4.13	dbpA	ATP-dependent RNA helicase DbpA	3.6.4.13,5.99.1.-	CDS	ATP-dependent 23S rRNA helicase DbpA			gs-sh	gs-sh	pfam-sh
tRNA 2-thiocytidine biosynthesis protein TtcA		ttcA	tRNA s(2)C-32 sulfurtransferase	2.8.1.4	CDS	tRNA(Cytosine32)-2-thiocytidine synthetase			gs-sh	gs-sh	gs-sh
putative lambdoid prophage Rac integrase			Site-specific recombinase XerD		CDS	hypothetical protein			0	base_one HP	base_one HP
putative excisionase			Putative excisionase (DUF1233).		CDS	ydaQ protein			lit-s	orth	gs-sh
			Protein of unknown function (DUF1187).		CDS				base_one miss	base_both miss	base_one miss
protein recT		recT	recombinase, phage RecT family		CDS	Recombinational DNA repair protein RecT (prophage associated)			gs-sh	map	pfam-sh
exodeoxyribonuclease 8	3.1.11.-	recE	Enterobacterial exodeoxyribonuclease VIII./PDDEXK-like domain of unknown function (DUF3799).	3.1.11.-	CDS	Exodeoxyribonuclease VIII	3.1.11.-		gs-sh	gs-sh	gs-sh
putative rac prophage; predicted protein			hypothetical protein		CDS	Phage protein			base_one HP	0	base_one HP
rtr1/RPAP2 family protein			Rtr1/RPAP2 family.		CDS	Putative bacteriophage protein			lit-s	0	0
protein kil		kil	hypothetical protein		CDS	Kil protein			base_one HP	lit-s	base_one HP
conserved hypothetical protein			Protein of unknown function (DUF1391).		CDS	Mobile element protein			base_one HP	base_one HP	0
superinfection exclusion B family protein			Superinfection exclusion protein B.		CDS	Superinfection exclusion protein B			lit-s	lit-s	lit-s
			hypothetical protein		CDS				base_one HP	base_both miss	base_one HP
			Uncharacterized protein conserved in bacteria, prophage-related		CDS				base_one miss	base_both miss	base_one miss
conserved hypothetical protein			Protein of unknown function (DUF1019).		CDS	FIG00639855: hypothetical protein			base_one HP	base_one HP	lit-s
conserved hypothetical protein			Uncharacterized protein conserved in bacteria		CDS	FIG00638968: hypothetical protein			base_one HP	base_one HP	lit-s
DNA replication protein dnaC		dnaC	phage DNA replication protein (predicted replicative helicase loader)		CDS	Bacteriophage-encoded homolog of DNA replication protein DnaC			gs-sh	gs-sh	gs-sh
conserved hypothetical protein			Mn-dependent transcriptional regulator		CDS	Uncharacterized protein ydaW			base_one HP	base_one HP	gs-sh
bacteriophage lysis family protein			Bacteriophage lysis protein.		CDS	Endopeptidase	3.4.-.-		lit-s	0	0
trk system potassium uptake protein trkG		trkG	potassium uptake protein, TrkH family		CDS	Trk system potassium uptake protein TrkG			gs-sh	lit-s	gs-sh
parB-like nuclease domain protein			Predicted transcriptional regulators		CDS	Chromosome (plasmid) partitioning protein ParB			gs-sh	gs-sh	gs-sh
putative rac prophage; predicted protein			hypothetical protein		CDS	FIG00642729: hypothetical protein			base_one HP	0	base_one HP
prophage tail length tape measure family protein			Prophage tail length tape measure protein.		CDS	Phage tail length tape-measure protein 1			lit-s	0	0
transposase DDE domain protein			transposase, IS5 family		CDS	Mobile element protein			0	0	0
enterobacterial Ail/Lom family protein						Attachment invasion locus protein precursor			base_one miss	0	base_one miss
putative predicted protein						FIG00638731: hypothetical protein			base_one miss	lit-s	base_one miss
conserved hypothetical protein						hypothetical protein			base_one HP	lit-s	base_one HP
conserved domain protein			hypothetical protein		CDS	Phage tail fiber protein			base_one HP	0	base_one HP
phage tail fibre repeat family protein			Phage tail fibre repeat./Phage Tail Collar Domain.		CDS	Phage tail fiber protein			0	0	0
tail fiber assembly protein		tfa	Bacteriophage tail assembly protein		CDS	Phage tail fiber assembly protein			gs-sh	0	0
putative DNA-invertase from lambdoid prophage Rac			Site-specific recombinases, DNA invertase Pin homologs		CDS	Mobile element protein			0	0	0
putative rac prophage; predicted DNA-binding transcriptional regulator			hypothetical protein		CDS	FIG00640097: hypothetical protein			base_one HP	0	base_one HP
conserved hypothetical protein						FIG00639451: hypothetical protein			base_one HP	base_one HP	base_one miss
conserved hypothetical protein			Universal stress protein UspA and related nucleotide-binding proteins		CDS	Universal stress protein F			base_one HP	base_one HP	tf_idf
outer membrane protein N		ompN	Outer membrane protein (porin)		CDS	Outer membrane protein N precursor			gs-sh	tf_idf	tf_idf
ferredoxin (flavodoxin) oxidoreductase	1.2.7.1	nifJ	pyruvate:ferredoxin (flavodoxin) oxidoreductase, homodimeric	1.2.7.-	CDS	Pyruvate-flavodoxin oxidoreductase	1.2.7.-		base_tigr	gs-sh	map
heat shock protein hslJ		hslJ	Heat shock protein		CDS	Heat shock protein hslJ			gs-sh	lit-s	gs-sh
conserved hypothetical protein			Putative hemolysin		CDS	probable lipoprotein YPO2331			base_one HP	base_one HP	0
D-lactate dehydrogenase	1.1.1.28	ldhA	Lactate dehydrogenase and related dehydrogenases	1.1.1.28	CDS	D-lactate dehydrogenase	1.1.1.28		base_ec	base_lit-s	base_ec
dicarboxylate transport family protein			Dicarboxylate transport.		CDS	Putative uncharacterized protein ydbH			lit-s	map	gs-sh
ynbE-like lipofamily protein			YnbE-like lipoprotein.		CDS	Uncharacterized protein ynbE; probable lipoprotein STY1424			gs-sh	gs-sh	gs-sh
conserved hypothetical protein			Uncharacterized protein conserved in bacteria		CDS	Putative uncharacterized protein ydbL, may be related to amine metabolism			base_one HP	base_one HP	gs-sh
transcriptional activator feaR		feaR	transcriptional regulator, AraC family		CDS	Transcriptional activator feaR			gs-sh	lit-s	gs-sh
phenylacetaldehyde dehydrogenase	1.2.1.39	feaB	phenylacetaldehyde dehydrogenase (EC 1.2.1.39)	1.2.1.39	CDS	Phenylacetaldehyde dehydrogenase	1.2.1.39		base_ec	base_ec	base_ec
primary amine oxidase	1.4.3.21	tynA	tyramine oxidase	1.4.3.21,1.4.3.-	CDS	Monoamine oxidase (1.4.3.4)			gs-sh	0	0
phenylacetic acid degradation protein paaN		paaN	phenylacetic acid degradation protein paaN		CDS	COG1012: NAD-dependent aldehyde dehydrogenases			base_lit-s	0	0
phenylacetic acid degradation protein paaA		paaA	phenylacetate-CoA oxygenase, PaaG subunit		CDS	Phenylacetate-CoA oxygenase, PaaG subunit			gs-sh	gs-sh	lit-s
phenylacetic acid degradation B family protein			phenylacetate-CoA oxygenase, PaaH subunit		CDS	Phenylacetate-CoA oxygenase, PaaH subunit			0	0	lit-s
phenylacetic acid degradation protein paaC		paaC	phenylacetate-CoA oxygenase, PaaI subunit		CDS	Phenylacetate-CoA oxygenase, PaaI subunit			gs-sh	gs-sh	lit-s
phenylacetate-CoA oxygenase, PaaJ subunit		paaJ	phenylacetate-CoA oxygenase, PaaJ subunit		CDS	Phenylacetate-CoA oxygenase, PaaJ subunit			base_lit-s	lit-s	lit-s
2Fe-2S iron-sulfur cluster binding domain protein			phenylacetate-CoA oxygenase/reductase, PaaK subunit		CDS	Phenylacetate-CoA oxygenase/reductase, PaaK subunit			0	0	lit-s
putative enoyl-CoA hydratase, mitochondrial			Enoyl-CoA hydratase/carnithine racemase	4.2.1.17	CDS	Phenylacetate degradation enoyl-CoA hydratase PaaA	4.2.1.17		0	0	base_ec
phenylacetate degradation putative enoyl-CoA hydratase PaaB	4.2.1.17	paaB	phenylacetate degradation probable enoyl-CoA hydratase paaB		CDS	Phenylacetate degradation enoyl-CoA hydratase PaaB	4.2.1.17		base_tigr	base_ec	lit-s
3-hydroxyacyl-CoA dehydrogenase PaaC	1.1.1.-	paaC	3-hydroxyacyl-CoA dehydrogenase PaaC	1.1.1.157	CDS	3-hydroxyacyl-CoA dehydrogenase PaaC	1.1.1.-		base_lit-s	base_lit-s	base_lit-s
phenylacetic acid degradation protein PaaD		paaD	phenylacetic acid degradation protein PaaD	3.1.2.-	CDS	Phenylacetic acid degradation protein PaaD, thioesterase			base_lit-s	gs-sh	gs-sh
3-oxoadipyl-CoA thiolase	2.3.1.174	pcaF	3-oxoadipyl-CoA thiolase	2.3.1.-	CDS	Phenylacetic acid degradation protein PaaE, ketothiolase			base_lit-s	0	0
phenylacetate-CoA ligase	6.2.1.30	paaF	phenylacetate-CoA ligase (EC 6.2.1.30)	6.2.1.30	CDS	Phenylacetate-coenzyme A ligase PaaF	6.2.1.30		base_tigr	base_ec	base_ec
phenylacetic acid degradation operon negative regulatory protein PaaX		paaX	transcriptional regulator, PaaX family		CDS	Phenylacetic acid degradation operon negative regulatory protein PaaX			base_tigr	lit-s	pfam-sh
phenylacetic acid degradation protein PaaY		paaY	phenylacetic acid degradation protein PaaY		CDS	Phenylacetic acid degradation protein PaaY			base_lit-s	lit-s	lit-s
integrase core domain protein			Transposase and inactivated derivatives		CDS	Mobile element protein			0	0	0
autotransporter (AT) family porin		ydbA	hypothetical protein		CDS	BigB			base_one HP	0	base_one HP
transposase family protein			Transposase and inactivated derivatives		CDS	Mobile element protein			0	0	0
integrase core domain protein			Transposase and inactivated derivatives, IS30 family		CDS	Mobile element protein			0	0	0
autotransporter beta-domain protein			Autotransporter beta-domain.		CDS	putative BigB-like protein			lit-s	0	0
putative oxidoreductase YdbC			Predicted oxidoreductases (related to aryl-alcohol dehydrogenases)		CDS	Aldo-keto reductase			0	0	0
conserved hypothetical protein			Protein of unknown function (DUF2773).		CDS	FIG00638289: hypothetical protein			base_one HP	base_one HP	lit-s
inner membrane protein ynbA		ynbA	Phosphatidylglycerophosphate synthase		CDS	CDP-diacylglycerol--glycerol-3-phosphate 3-phosphatidyltransferase	2.7.8.5		gs-sh	orth	orth
cytidylyltransferase family protein			Predicted CDP-diglyceride synthetase/phosphatidate cytidylyltransferase	2.7.7.41	CDS	Phosphatidate cytidylyltransferase	2.7.7.41		0	0	base_ec
conserved hypothetical protein			Lysophospholipase		CDS	Putative lipase in cluster with Phosphatidate cytidylyltransferase			base_one HP	base_one HP	0
conserved hypothetical protein			Predicted protein-tyrosine phosphatase		CDS	Ser/Thr and Tyr protein phosphatase (dual specificity)			base_one HP	base_one HP	0
NADPH-dependent FMN reductase family protein			Acyl carrier protein phosphodiesterase	1.7.-	CDS	FMN-dependent NADH-azoreductase			0	0	orth
ATP-dependent helicase HrpA	3.6.4.-	hrpA	ATP-dependent helicase HrpA	3.6.4.13	CDS	ATP-dependent helicase HrpA			base_lit-s	base_lit-s	base_lit-s
protein ydcF		ydcF	Uncharacterized conserved protein		CDS	Protein ydcF			gs-sh	lit-s	gs-sh
lactaldehyde dehydrogenase	1.2.1.21	aldA	lactaldehyde dehydrogenase	1.2.1.21, 1.2.1.22,1.2.1.22	CDS	Aldehyde dehydrogenase A / Glycolaldehyde dehydrogenase	1.2.1.22, 1.2.1.21		base_lit-s	base_ec-d	base_ec-d
glyceraldehyde 3-phosphate dehydrogenase, C-terminal domain protein			Glyceraldehyde-3-phosphate dehydrogenase/erythrose-4-phosphate dehydrogenase		CDS	NAD-dependent glyceraldehyde-3-phosphate dehydrogenase	1.2.1.12		0	0	0
glyceraldehyde 3-phosphate dehydrogenase, C-terminal domain protein			Glyceraldehyde-3-phosphate dehydrogenase/erythrose-4-phosphate dehydrogenase		CDS	NAD-dependent glyceraldehyde-3-phosphate dehydrogenase	1.2.1.12		0	0	0
conserved hypothetical protein			Cytochrome B561		CDS	Cytochrome b(561)			base_one HP	base_one HP	orth
conserved hypothetical protein			hypothetical protein		CDS	FIG00638461: hypothetical protein			lit-s	base_one HP	base_one HP
			hypothetical protein		CDS				base_one HP	base_both miss	base_one HP
									base_both miss	base_both miss	base_both miss
methyl-accepting chemotaxis protein III		trg	methyl-accepting chemotaxis sensory transducer with TarH sensor		CDS	Methyl-accepting chemotaxis protein III (ribose and galactose chemoreceptor protein)			gs-sh	0	0
bacterial regulatory helix-turn-helix , lysR family protein			Transcriptional regulator		CDS	LysR family transcriptional regulator YdcI			gs-sh	gs-sh	gs-sh
conserved hypothetical protein			Uncharacterized protein conserved in bacteria		CDS	Putative cytoplasmic protein			base_one HP	base_one HP	0
glucans biosynthesis protein D		mdoD	Periplasmic glucans biosynthesis protein		CDS	Glucans biosynthesis protein D precursor			gs-sh	orth	map
conserved hypothetical protein			Uncharacterized protein conserved in bacteria		CDS	YdcH protein			base_one HP	base_one HP	0
putative transferase			hypothetical protein		CDS	FIG005189: putative transferase clustered with tellurite resistance proteins TehA/TehB			base_one HP	0	base_one HP
ribosomal-protein-serine acetyltransferase	2.3.1.-	rimL	[LSU ribosomal protein L12P]-serine N-acetyltransferase (EC:2.3.1.-)	2.3.1.-	CDS	Ribosomal-protein-L7p-serine acetyltransferase			gs-sh	0	0
tellurite resistance protein tehA		tehA	C4-dicarboxylate transporter/malic acid transport protein		CDS	Tellurite resistance protein TehA			gs-sh	lit-s	gs-sh
tellurite resistance protein TehB		tehB	tellurite resistance protein TehB		CDS	Tellurite resistance protein TehB			base_lit-s	lit-s	lit-s
conserved hypothetical protein			Protein of unknown function (DUF3313).		CDS	Uncharacterized membrane lipoprotein clustered with tellurite resistance proteins TehA/TehB			base_one HP	base_one HP	0
transposase IS200 like family protein						Mobile element protein			base_one miss	0	base_one miss
			Transposase and inactivated derivatives		CDS				base_one miss	base_both miss	base_one miss
transposase, IS605 OrfB family			transposase, IS605 OrfB family, central region		CDS	putative virulence protein			base_tigr	0	0
inner membrane protein ydcO		ydcO	benzoate transporter		CDS	Benzoate transport protein			gs-sh	orth	orth
helix-turn-helix family protein			transcriptional regulator, XRE family with cupin sensor		CDS	Transcriptional regulator yidN, Cro/CI family			0	0	0
conserved hypothetical protein			Collagenase and related proteases	3.4.-	CDS	putative collagenase			base_one HP	base_one HP	orth
conserved hypothetical protein			Protein of unknown function (DUF2554).		CDS	FIG01045143: hypothetical protein			base_one HP	base_one HP	lit-s
			YcfA-like protein.		CDS				base_one miss	base_both miss	base_one miss
antitoxin HicB		hicB	Uncharacterized conserved protein		CDS	FIG00638106: hypothetical protein			gs-sh	0	lit-s
conserved hypothetical protein			transcriptional regulator, GntR family		CDS	COG1167: Transcriptional regulators containing a DNA-binding HTH domain and an aminotransferase domain (MocR family) and their eukaryotic orthologs			base_one HP	base_one HP	0
bacterial extracellular solute-binding family protein			Spermidine/putrescine-binding periplasmic protein		CDS	ABC transporter, periplasmic spermidine putrescine-binding protein PotD (TC 3.A.1.11.1)			0	0	0
ABC transporter family protein			ABC-type spermidine/putrescine transport systems, ATPase components		CDS	Putrescine transport ATP-binding protein PotA (TC 3.A.1.11.1)			0	0	0
inner membrane ABC transporter permease protein ydcU		ydcU	ABC-type spermidine/putrescine transport system, permease component I		CDS	Spermidine Putrescine ABC transporter permease component PotB (TC 3.A.1.11.1)			gs-sh	0	0
inner membrane ABC transporter permease protein ydcV		ydcV	ABC-type spermidine/putrescine transport system, permease component II		CDS	Spermidine Putrescine ABC transporter permease component potC (TC_3.A.1.11.1)			gs-sh	gs-sh	gs-sh
1-pyrroline dehydrogenase	1.2.1.19	ydcW	1-pyrroline dehydrogenase	1.2.1.19	CDS	4-aminobutyraldehyde dehydrogenase	1.2.1.19		base_lit-s	base_ec	base_ec
conserved hypothetical protein			Protein of unknown function (DUF2566).		CDS	FIG00638290: hypothetical protein			base_one HP	base_one HP	lit-s
conserved hypothetical protein			Protein of unknown function (DUF2526).		CDS	FIG01045262: hypothetical protein			base_one HP	base_one HP	lit-s
inner membrane protein ydcZ		ydcZ	Uncharacterized protein conserved in bacteria		CDS	Putative inner membrane protein			gs-sh	orth	0
acetyltransferase family protein			Sortase and related acyltransferases	2.3.1.183	CDS	Putative acetyltransferase			0	lit-s	0
zinc-binding dehydrogenase family protein			Putative NADP-dependent oxidoreductases		CDS	Putative oxidoreductase YncB			0	0	0
HTH-type transcriptional regulator mcbR		mcbR	transcriptional regulator, GntR family		CDS	Transcriptional regulator, GntR family			gs-sh	gs-sh	lit-s
tonB-dependent siderophore receptor family protein			TonB-dependent siderophore receptor		CDS	Probable tonB-dependent receptor yncD precursor			base_tigr	gs-sh	gs-sh
conserved hypothetical protein			Uncharacterized conserved protein		CDS	FIG00638561: hypothetical protein			base_one HP	base_one HP	lit-s
amino acid permease family protein			asparagine:proton symporter, AAT family (TC 2.A.3.1.8)		CDS	L-asparagine permease			0	0	0
putative glutathione S-transferase			Glutathione S-transferase		CDS	Uncharacterized GST-like protein yncG			lit-s	gs-sh	gs-sh
conserved hypothetical protein			hypothetical protein		CDS	FIG00641231: hypothetical protein			lit-s	base_one HP	base_one HP
RHS repeat-associated core domain protein			RHS repeat-associated core domain		CDS	core protein			base_tigr	0	0
putative dCTP deaminase			hypothetical protein		CDS	hypothetical protein			base_one HP	base_one HP	base_lit-s
H repeat-associated protein yhhI		yhhI	Transposase		CDS	Transposase			gs-sh	gs-sh	base_lit-s
H repeat-associated protein ydcC		ydcC	transposase, IS4 family		CDS	Mobile element protein			gs-sh	0	0
flavin reductase like domain protein			Conserved protein/domain typically associated with flavoprotein oxygenases, DIM6/NTAB family		CDS	NAD(P)H-flavin oxidoreductase			0	0	0
tautomerase pptA	5.3.2.-	pptA	Uncharacterized protein, 4-oxalocrotonate tautomerase homolog	5.3.2.-	CDS	Probable tautomerase ydcE	5.3.2.-		gs-sh	gs-sh	gs-sh
N-hydroxyarylamine O-acetyltransferase	2.3.1.118	nhoA	Arylamine N-acetyltransferase	2.3.1.118	CDS	N-hydroxyarylamine O-acetyltransferase	2.3.1.118		base_ec	base_lit-s	base_ec
conserved hypothetical protein			phenazine biosynthesis protein PhzF family		CDS	Phenazine biosynthesis protein PhzF			base_one HP	base_one HP	lit-s
respiratory nitrate reductase, gamma subunit	1.7.99.4	narI	respiratory nitrate reductase gamma subunit	1.7.99.4	CDS	Respiratory nitrate reductase gamma chain	1.7.99.4		base_tigr	base_ec	base_ec
nitrate reductase molybdenum cofactor assembly chaperone		narJ	respiratory nitrate reductase chaperone NarJ		CDS	Respiratory nitrate reductase delta chain	1.7.99.4		base_tigr	gs-sh	orth
nitrate reductase, beta subunit	1.7.99.4	narH	respiratory nitrate reductase beta subunit	1.7.99.4	CDS	Respiratory nitrate reductase beta chain	1.7.99.4		base_tigr	base_ec	base_ec
nitrate reductase, alpha subunit	1.7.99.4		respiratory nitrate reductase alpha subunit apoprotein	1.7.99.4	CDS	Respiratory nitrate reductase alpha chain	1.7.99.4		base_tigr	base_ec	base_ec
nitrite extrusion protein 2		narU	nitrite extrusion protein (nitrite facilitator)		CDS	Nitrate/nitrite transporter			gs-sh	gs-sh	map
			hypothetical protein		CDS				base_one HP	base_both miss	base_one HP
leucine Rich Repeat family protein			hypothetical protein		CDS	internalin, putative			base_one HP	0	base_one HP
gram-negative porin family protein			Outer membrane protein (porin)		CDS	Outer membrane porin protein NmpC precursor			0	0	tf_idf
inner membrane protein yddG		yddG	EamA-like transporter family.		CDS	Permease of the drug/metabolite transporter (DMT) superfamily			gs-sh	orth	map
molybdopterin oxidoreductase family protein			formate dehydrogenase (quinone-dependent) catalytic subunit		CDS				0	base_one miss	base_one miss
formate dehydrogenase, alpha subunit	1.2.1.2		formate dehydrogenase (quinone-dependent) catalytic subunit	1.2.1.2	CDS	Formate dehydrogenase N alpha subunit @ selenocysteine-containing	1.2.1.2		base_tigr	base_ec	base_ec
formate dehydrogenase, beta subunit	1.2.1.2	fdxH	formate dehydrogenase (quinone-dependent) iron-sulfur subunit		CDS	formate dehydrogenase-N, nitrate-inducible, iron-sulfur beta subunit			base_tigr	tf_idf	map
formate dehydrogenase, gamma subunit	1.2.1.2		formate dehydrogenase, gamma subunit		CDS	Formate dehydrogenase N gamma subunit	1.2.1.2		base_lit-s	base_ec	tf_idf
						hypothetical protein			base_both miss	base_one HP	base_one HP
addiction module antidote protein, HigA family		higA	addiction module antidote protein, HigA family		CDS	HigA protein (antitoxin to HigB)			base_lit-s	gs-sh	gs-sh
alcohol dehydrogenase, propanol-preferring	1.1.1.1	adhP	Zn-dependent alcohol dehydrogenases	1.1.1.1	CDS	Alcohol dehydrogenase	1.1.1.1		base_ec	base_ec	base_ec
NAD-dependent malic enzyme	1.1.1.38	maeA	NAD-dependent malic enzyme (EC 1.1.1.38)	1.1.1.38	CDS	NAD-dependent malic enzyme	1.1.1.38		base_ec	base_lit-s	base_ec
biofilm-dependent modulation family protein			Putative biofilm-dependent modulation protein.		CDS	Bdm protein			lit-s	0	0
peroxiredoxin osmC	1.11.1.15	osmC	peroxiredoxin, OsmC subfamily		CDS	Osmotically inducible protein C			lit-s	orth	map
oligopeptide/dipeptide ABC transporter, ATP-binding , C-terminal domain protein			oligopeptide/dipeptide ABC transporter, ATP-binding protein, C-terminal domain		CDS	Dipeptide transport ATP-binding protein DppF (TC 3.A.1.5.2)			base_tigr	map	gs-sh
oligopeptide/dipeptide ABC transporter, ATP-binding , C-terminal domain protein			oligopeptide/dipeptide ABC transporter, ATP-binding protein, C-terminal domain		CDS	Dipeptide transport system permease protein DppC (TC 3.A.1.5.2); Putative hemine transporter ATP-binding subunit			base_tigr	map	gs-sh
putative D,D-dipeptide transport system permease protein ddpC			ABC-type dipeptide/oligopeptide/nickel transport systems, permease components		CDS	Dipeptide transport system permease protein DppC (TC 3.A.1.5.2); Putative hemine transporter ATP-binding subunit			gs-sh	gs-sh	gs-sh
putative D,D-dipeptide transport system permease protein ddpB			ABC-type dipeptide/oligopeptide/nickel transport systems, permease components		CDS	Dipeptide transport system permease protein DppB (TC 3.A.1.5.2); putative hemin permease			gs-sh	gs-sh	gs-sh
bacterial extracellular solute-binding s, 5 Middle family protein			ABC-type dipeptide transport system, periplasmic component		CDS	Dipeptide-binding ABC transporter, periplasmic substrate-binding component (TC 3.A.1.5.2); Putative hemin-binding lipoprotein			0	0	0
D-alanyl-D-alanine dipeptidase	3.4.13.22	ddpX	D-alanyl-D-alanine dipeptidase	3.4.13.22	CDS	D-alanyl-D-alanine dipeptidase; Putative metaloprotease associated with hemin utilization	3.4.13.-		base_lit-s	0	0
oxygen sensor protein DosP	3.1.4.52	dosP	diguanylate cyclase/phosphodiesterase with PAS/PAC sensor(s)	3.1.4.52	CDS	Heme-regulated cyclic AMP phosphodiesterase	3.1.4.-		base_ec	0	0
diguanylate cyclase domain protein			diguanylate cyclase (GGDEF) domain	2.7.7.65	CDS	Putative Heme-regulated two-component response regulator			base_tigr	0	0
conserved hypothetical protein			Uncharacterized protein conserved in bacteria		CDS	COG1649 predicted glycoside hydrolase			base_one HP	base_one HP	0
gamma-aminobutyrate antiporter		gadC	glutamate:gamma-aminobutyrate antiporter, GGA family (TC 2.A.3.7.1)		CDS	Probable glutamate/gamma-aminobutyrate antiporter			base_tigr	gs-sh	map
glutamate decarboxylase	4.1.1.15		glutamate decarboxylase (EC 4.1.1.15)	4.1.1.15	CDS	Glutamate decarboxylase	4.1.1.15		base_tigr	base_ec	base_ec
peptidase M16 inactive domain protein			Predicted Zn-dependent peptidases	3.4.24.-	CDS	Probable zinc protease pqqL	3.4.99.-		0	0	gs-sh
tonB-dependent Receptor Plug domain protein			Outer membrane receptor proteins, mostly Fe transport		CDS	FIG00639422: hypothetical protein			gs-sh	0	0
inner membrane ABC transporter ATP-binding protein YddA		yddA	ABC-type uncharacterized transport system, permease and ATPase components		CDS	Hypothetical ABC transporter ATP-binding protein yddA			gs-sh	gs-sh	gs-sh
anaerobic sulfatase maturase	1.1.99.-		anaerobic sulfatase-maturating enzyme		CDS	GALNS arylsulfatase regulator (Fe-S oxidoreductase)			0	0	0
type I phosphodiesterase / nucleotide pyrophosphatase family protein			Arylsulfatase A and related enzymes		CDS	N-acetylgalactosamine 6-sulfate sulfatase (GALNS)			0	0	0
bacterial regulatory helix-turn-helix s, AraC family protein			transcriptional regulator, AraC family		CDS	HTH-type transcriptional regulator ydeO			pfam-sh	gs-sh	gs-sh
two-component-system connector protein SafA		safA	hypothetical protein		CDS	FIG00638897: hypothetical protein			base_one HP	0	base_one HP
protein ydeP		ydeP	oxidoreductase alpha (molybdopterin) subunit		CDS	Putative formate dehydrogenase oxidoreductase protein			gs-sh	0	0
protein fimH		fimH	FimH, mannose binding./Fimbrial protein.		CDS	mannose-specific adhesin FimH			gs-sh	0	0
protein fimG		fimG	P pilus assembly protein, pilin FimA		CDS	type 1 fimbrae adaptor subunit FimG			gs-sh	0	0
protein fimF		fimF	P pilus assembly protein, pilin FimA		CDS	type 1 fimbrae adaptor subunit FimF			gs-sh	0	0
type VII secretion system (T7SS), usher family protein			P pilus assembly protein, porin PapC		CDS	Putative outer membrane protein			0	0	0
serine/threonine-protein kinase HipA	2.7.11.1	hipA	HipA N-terminal domain	2.7.11.1	CDS	HipA protein			base_ec	pfam-sh	lit-s
antitoxin HipB		hipB	Predicted transcriptional regulators		CDS	HipB protein			gs-sh	gs-sh	gs-sh
outer membrane autotransporter barrel domain protein			outer membrane autotransporter barrel domain		CDS	FIG00637907: hypothetical protein			base_tigr	0	0
putative predicted lipoprotein			autotransporter-associated beta strand repeat		CDS	FIG00637907: hypothetical protein			0	0	0
autoinducer 2 kinase LsrK	2.7.1.-	lsrK	Sugar (pentulose and hexulose) kinases	2.7.1.-	CDS	Autoinducer 2 (AI-2) kinase LsrK	2.7.1.-		gs-sh	0	0
transcriptional regulator lsrR		lsrR	Transcriptional regulator, contains sigma factor-related N-terminal domain		CDS	LsrR, transcriptional repressor of lsr operon			gs-sh	0	0
heme ABC exporter, ATP-binding protein CcmA	3.6.3.41	ccmA	autoinducer 2 ABC transporter ATP-binding protein		CDS	Autoinducer 2 (AI-2) ABC transport system, fused AI2 transporter subunits and ATP-binding component			gs-sh	0	0
branched-chain amino acid transport system / permease component family protein			autoinducer 2 ABC transporter membrane protein		CDS	Autoinducer 2 (AI-2) ABC transport system, membrane channel protein LsrC			0	0	0
branched-chain amino acid transport system / permease component family protein			autoinducer 2 ABC transporter membrane protein		CDS	Autoinducer 2 (AI-2) ABC transport system, membrane channel protein LsrD			0	0	0
autoinducer 2-binding protein lsrB		lsrB	autoinducer 2-binding protein		CDS	Autoinducer 2 (AI-2) ABC transport system, periplasmic AI-2 binding protein LsrB			gs-sh	0	0
conserved hypothetical protein			DhnA-type fructose-1,6-bisphosphate aldolase and related enzymes	4.1.2.-	CDS	Autoinducer 2 (AI-2) aldolase LsrF	4.2.1.-		base_one HP	base_one HP	0
autoinducer 2-degrading protein lsrG		lsrG	Uncharacterized conserved protein		CDS	Autoinducer 2 (AI-2) modifying protein LsrG			gs-sh	0	0
trans-aconitate 2-methyltransferase	2.1.1.144	tam	Trans-aconitate methyltransferase	2.1.1.144	CDS	Trans-aconitate 2-methyltransferase	2.1.1.144		base_ec	base_ec	base_ec
bestrophin, RFP-TM, chloride channel family protein			Predicted membrane protein		CDS	FIG00638206: hypothetical protein			0	0	0
mannitol dehydrogenase Rossmann domain protein			tagaturonate reductase (EC 1.1.1.58)	1.1.1.58	CDS	Altronate oxidoreductase	1.1.1.58		0	0	base_ec
diguanylate cyclase domain protein			diguanylate cyclase (GGDEF) domain		CDS	FIG00638480: hypothetical protein			base_tigr	0	0
conserved hypothetical protein			Domain of unknown function (DUF4186).		CDS	FIG00637950: hypothetical protein			base_one HP	base_one HP	lit-s
glutaminase A	3.5.1.2	glsA	L-glutaminase (EC 3.5.1.2)	3.5.1.2	CDS	Glutaminase	3.5.1.2		base_tigr	base_ec	base_ec
succinate semialdehyde dehydrogenase [NAD(P)+] Sad	1.2.1.16	sad	succinate semialdehyde dehydrogenase	1.2.1.-,1.2.1.16	CDS	Succinate-semialdehyde dehydrogenase [NAD]; Succinate-semialdehyde dehydrogenase [NADP+]	1.2.1.24, 1.2.1.16		gs-sh	base_ec-d	0
bacterial regulatory helix-turn-helix , lysR family protein			Transcriptional regulator		CDS	LysR family transcriptional regulator YneJ			gs-sh	gs-sh	gs-sh
conserved hypothetical protein			hypothetical protein		CDS	FIG00638496: hypothetical protein			lit-s	base_one HP	base_one HP
sugar efflux transporter		sotB	Arabinose efflux permease		CDS	Probable sugar efflux transporter			gs-sh	lit-s	map
marC integral membrane family protein			membrane protein, MarC family		CDS	Multiple antibiotic resistance protein MarC			gs-sh	map	pfam-sh
multiple antibiotic resistance protein marR		marR	Transcriptional regulators		CDS	Multiple antibiotic resistance protein MarR			gs-sh	lit-s	gs-sh
multiple antibiotic resistance protein marA		marA	transcriptional regulator, AraC family		CDS	Multiple antibiotic resistance protein MarA			gs-sh	lit-s	orth
marB family protein			MarB protein.		CDS	Multiple antibiotic resistance protein MarB			lit-s	map	pfam-sh
putative amino-acid metabolite efflux pump			Predicted permease, DMT superfamily		CDS	Permease of the drug/metabolite transporter (DMT) superfamily			0	0	0
major Facilitator Superfamily protein			Arabinose efflux permease		CDS	Putative transport protein			0	0	0
diguanylate cyclase YdeH	2.7.7.65	ydeH	diguanylate cyclase (GGDEF) domain		CDS	FIG00637874: hypothetical protein			gs-sh	0	0
bacterial OB fold family protein			TIGR00156 family protein		CDS	Putative periplasmic protein			0	0	0
competence/damage-inducible CinA C-terminal domain protein			competence/damage-inducible protein CinA C-terminal domain		CDS	C-terminal domain of CinA paralog, YdeJ			base_tigr	pfam-sh	pfam-sh
peptidyl-dipeptidase dcp	3.4.15.5	dcp	peptidyl-dipeptidase Dcp (EC 3.4.15.5). Metallo peptidase. MEROPS family M03A	3.4.15.5	CDS	Dipeptidyl carboxypeptidase Dcp	3.4.15.5		base_ec	base_ec	base_ec
NADP-dependent 3-hydroxy acid dehydrogenase YdfG	1.1.1.298	ydfG	Short-chain alcohol dehydrogenase of unknown specificity	1.1.1.-	CDS	3-hydroxypropionate dehydrogenase	1.1.1.298		gs-sh	base_ec	map
conserved hypothetical protein			transcriptional regulator, GntR family		CDS	Transcriptional regulator, GntR family			base_one HP	base_one HP	lit-s
putative selenoprotein ydfZ			putative selenium-binding protein YdfZ		CDS	FIG00638357: hypothetical protein			gs-sh	0	0
mannitol dehydrogenase Rossmann domain protein			Mannitol-1-phosphate/altronate dehydrogenases		CDS	D-mannonate oxidoreductase	1.1.1.57		0	0	0
H+ symporter family protein			metabolite-proton symporter		CDS	Putative transport protein			base_tigr	0	0
putative dNA-binding transcriptional regulator			hypothetical protein		CDS	FIG00640097: hypothetical protein			base_one HP	0	base_one HP
putative DNA-invertase from lambdoid prophage Rac			Site-specific recombinases, DNA invertase Pin homologs		CDS	Mobile element protein			0	0	0
tail fiber assembly protein		tfa	Bacteriophage tail assembly protein		CDS	Phage tail fiber assembly protein			gs-sh	0	0
phage tail fibre repeat family protein			Phage tail fibre repeat./Phage Tail Collar Domain.		CDS	Phage tail fiber protein			0	0	0
terminase small subunit		Nu1	Phage DNA packaging protein, Nu1 subunit of terminase		CDS	Terminase small subunit			0	lit-s	0
conserved hypothetical protein						FIG00638841: hypothetical protein			base_one HP	base_one HP	base_one miss
			Phage envelope protein		CDS				base_one miss	base_both miss	base_one miss
gnsA/GnsB family protein			GnsA/GnsB family.		CDS	GnsB protein			lit-s	0	0
									base_both miss	base_both miss	base_both miss
cold shock-like protein CspG		cspG	cold-shock DNA-binding protein family		CDS	Cold shock-like protein cspI			gs-sh	gs-sh	gs-sh
conserved hypothetical protein			Protein of unknown function (DUF2514).		CDS	FIG00639844: hypothetical protein			base_one HP	base_one HP	lit-s
phage lysozyme family protein			Phage-related lysozyme (muraminidase)		CDS	COG3772: Phage-related lysozyme (muraminidase)			0	0	lit-s
conserved hypothetical protein			Protein of unknown function (DUF1327).		CDS	FIG00639051: hypothetical protein			base_one HP	base_one HP	lit-s
lysis S family protein			Lysis protein S.		CDS	Phage holin			lit-s	0	0
									base_both miss	base_both miss	base_both miss
cold shock protein CspA		cspA	cold-shock DNA-binding protein family		CDS	Cold shock protein CspB			gs-sh	0	0
RNA chaperone, negative regulator of cspA transcription		cspE	cold-shock DNA-binding protein family		CDS	Cold shock protein CspF			gs-sh	0	0
dnaJ central domain protein			DnaJ-class molecular chaperone with C-terminal Zn finger domain		CDS	Phage antitermination protein Q			gs-sh	0	0
conserved hypothetical protein			Protein of unknown function (DUF968).		CDS	Phage antitermination protein Q			base_one HP	base_one HP	0
conserved hypothetical protein			hypothetical protein		CDS	Hypothetical rem protein			lit-s	base_one HP	base_one HP
			Hok/gef family.		CDS				base_one miss	base_both miss	base_one miss
			addiction module toxin, RelE/StbE family		CDS				base_one miss	base_both miss	base_one miss
antitoxin RelB		relB	addiction module antitoxin, RelB/DinJ family		CDS	RelB/StbD replicon stabilization protein (antitoxin to RelE/StbE)			pfam-sh	pfam-sh	pfam-sh
flxA-like family protein			FlxA-like protein.		CDS	Protein flxA			lit-s	gs-sh	gs-sh
			hypothetical protein		CDS				base_one HP	base_both miss	base_one HP
conserved hypothetical protein			Protein of unknown function (DUF1019).		CDS	hypothetical protein			base_one HP	lit-s	base_one HP
putative division inhibition gene repressor protein DicB			hypothetical protein		CDS	Putative regulator of cell division encoded by prophage CP-933O			base_one HP	0	base_one HP
			Predicted transcriptional regulators		CDS				base_one miss	base_both miss	base_one miss
conserved hypothetical protein			Protein of unknown function (DUF1391).		CDS	Mobile element protein			base_one HP	base_one HP	0
conserved hypothetical protein			hypothetical protein		CDS	FIG00637981: hypothetical protein			lit-s	base_one HP	base_one HP
			hypothetical protein		CDS				base_one HP	base_both miss	base_one HP
conserved hypothetical protein						hypothetical protein			base_one HP	lit-s	base_one HP
dicB family protein			DicB protein.		CDS	Division inhibition protein dicB			lit-s	gs-sh	gs-sh
conserved hypothetical protein			Protein of unknown function (DUF1482).		CDS	FIG00637919: hypothetical protein			base_one HP	base_one HP	lit-s
exonuclease family protein			hypothetical protein		CDS	Exodeoxyribonuclease encoded by cryptic prophage CP-933P			base_one HP	0	base_one HP
integrase core domain protein			Transposase and inactivated derivatives		CDS	Mobile element protein			0	0	0
phage integrase family protein			Site-specific recombinase XerD		CDS	integrase fragment, cryptic prophage CP-933P			0	0	0
zinc-binding dehydrogenase family protein			Threonine dehydrogenase and related Zn-dependent dehydrogenases	1.1.1.-	CDS	Starvation sensing protein RspB			0	0	0
starvation-sensing protein rspA		rspA	D-mannonate dehydratase	4.2.1.8	CDS	Starvation sensing protein RspA			gs-sh	gs-sh	gs-sh
conserved hypothetical protein			Uncharacterized conserved protein		CDS	Protein of unknown function UPF0060			base_one HP	base_one HP	lit-s
conserved hypothetical protein			Protein of unknown function (DUF1283).		CDS	putative secreted protein			base_one HP	base_one HP	0
spermidine N(1)-acetyltransferase	2.3.1.57	speG	spermine/spermidine N-acetyltransferase	2.3.1.57,2.3.1.-	CDS	Spermidine N1-acetyltransferase	2.3.1.57		gs-sh	base_ec	map
conserved hypothetical protein			Uncharacterised protein family (UPF0257).		CDS	Hypothetical UPF0257 lipoprotein ynfC precursor			base_one HP	base_one HP	gs-sh
conserved hypothetical protein			Protein of unknown function (DUF1161).		CDS	FIG00639146: hypothetical protein			base_one HP	base_one HP	lit-s
putative dimethyl sulfoxide reductase chain ynfE			anaerobic dimethyl sulfoxide reductase, A subunit, DmsA/YnfE family	1.97.1.9	CDS	COG0243: Anaerobic dehydrogenases, typically selenocysteine-containing			gs-sh	0	0
anaerobic dimethyl sulfoxide reductase, A subunit, DmsA/YnfE family protein			anaerobic dimethyl sulfoxide reductase, A subunit, DmsA/YnfE family	1.97.1.9	CDS	Anaerobic selenate reductase, molybdenum cofactor-containing periplasmic protein # YnfF			lit-s	0	0
dimethylsulfoxide reductase, chain B		dmsB	DMSO reductase, iron-sulfur subunit		CDS	Anaerobic selenate reductase protein YnfG			base_tigr	0	0
DMSO reductase anchor subunit family protein			DMSO reductase anchor subunit		CDS	Anaerobic dimethyl sulfoxide reductase chain C	1.8.99.-		lit-s	0	0
twin-arginine leader-binding protein dmsD		dmsD	Uncharacterized component of anaerobic dehydrogenases		CDS	Anaerobic dimethyl sulfoxide reductase chaperone DmsD			gs-sh	0	0
dethiobiotin synthase	6.3.3.3	bioD	dethiobiotin synthase (EC 6.3.3.3)	6.3.3.3	CDS	Dethiobiotin synthetase	6.3.3.3		base_tigr	base_ec	base_ec
voltage-gated ClC-type chloride channel ClcB		clcB	Chloride channel protein EriC		CDS	FIG00509904: hypothetical protein			gs-sh	0	0
protein mlc		mlc	Transcriptional regulator/sugar kinase		CDS	Mlc, transcriptional repressor of MalT (the transcriptional activator of maltose regulon) and manXYZ operon			gs-sh	gs-sh	gs-sh
bacterial regulatory helix-turn-helix , lysR family protein			transcriptional regulator, LysR family		CDS	LysR family transcriptional regulator YnfL			gs-sh	gs-sh	gs-sh
inner membrane transport protein ynfM		ynfM	Arabinose efflux permease		CDS	Permeases of the major facilitator superfamily			gs-sh	orth	map
acid shock repeat family protein			Acid shock protein repeat.		CDS	Acid shock protein precursor			lit-s	tf_idf	tf_idf
trypsin family protein			V8-like Glu-specific endopeptidase	3.4.21.-	CDS	Putative protease ydgD	3.4.21.-		0	0	gs-sh
small Multidrug Resistance family protein			Membrane transporters of cations and cationic drugs		CDS	Spermidine export protein MdtI			0	0	orth
spermidine export protein mdtJ		mdtJ	Membrane transporters of cations and cationic drugs		CDS	Spermidine export protein MdtJ			gs-sh	lit-s	orth
conserved hypothetical protein			Predicted permease		CDS	Putative transport protein			base_one HP	base_one HP	0
NAD(P) transhydrogenase subunit beta	1.6.1.2	pntB	NAD/NADP transhydrogenase beta subunit	1.6.1.2	CDS	NAD(P) transhydrogenase subunit beta	1.6.1.2		base_ec	base_lit-s	base_ec
NAD(P)(+) transhydrogenase (AB-specific), alpha subunit	1.6.1.2	pntA	NAD(P) transhydrogenase, alpha subunit	1.6.1.2	CDS	NAD(P) transhydrogenase alpha subunit	1.6.1.2		base_tigr	base_ec	base_ec
protein ydgH		ydgH	Protein of unknown function (DUF1471).		CDS	Protein ydgH precursor			gs-sh	gs-sh	gs-sh
putative arginine/ornithine antiporter			amino acid/polyamine/organocation transporter, APC superfamily (TC 2.A.3)		CDS	Arginine/ornithine antiporter ArcD			0	0	gs-sh
inner membrane protein ydgC		ydgC	Uncharacterized membrane protein required for alginate biosynthesis		CDS	Putative inner membrane protein			gs-sh	orth	orth
short chain dehydrogenase family protein			Dehydrogenases with different specificities (related to short-chain alcohol dehydrogenases)	1.5.1.3, 1.5.1.-	CDS	FolM Alternative dihydrofolate reductase 1			0	0	0
response regulator			Response regulators consisting of a CheY-like receiver domain and a winged-helix DNA-binding domain		CDS	Transcriptional regulatory protein RstA			0	0	0
sensor protein rstB	2.7.13.3	rstB	Signal transduction histidine kinase	2.7.13.3	CDS	Sensory histidine kinase in two-component regulatory system with RstA			base_ec	0	0
fumarate hydratase, class II	4.2.1.2	fumC	fumarase, class II (EC 4.2.1.2)	4.2.1.2	CDS	Fumarate hydratase class II	4.2.1.2		base_tigr	base_ec	base_ec
DNA replication terminus site-binding protein		tus	DNA replication terminus site binding protein		CDS	DNA replication terminus site-binding protein			base_tigr	base_lit-s	tf_idf
fumarate hydratase class I, aerobic	4.2.1.2	fumA	fumarase, class I, homodimeric (EC 4.2.1.2)	4.2.1.2	CDS	Fumarate hydratase class I, aerobic	4.2.1.2		base_ec	base_ec	base_ec
mannose-6-phosphate isomerase, class I	5.3.1.8	manA	mannose-6-phosphate isomerase, type 1 (EC 5.3.1.8)	5.3.1.8	CDS	Mannose-6-phosphate isomerase	5.3.1.8		base_tigr	base_ec	base_ec
protein ydgA		ydgA	Uncharacterized protein conserved in bacteria		CDS	Putative GTP-binding protein YdgA			gs-sh	0	0
membrane-associated protein uidC		uidC	outer membrane porin, OprD family.		CDS	Glucuronide transport facilitator UidC			gs-sh	0	0
conserved hypothetical protein			sugar (Glycoside-Pentoside-Hexuronide) transporter		CDS	Glucuronide transporter UidB			base_one HP	base_one HP	orth
beta-glucuronidase	3.2.1.31	uidA	Beta-galactosidase/beta-glucuronidase	3.2.1.31	CDS	Beta-glucuronidase	3.2.1.31		base_ec	base_ec	base_ec
bacterial regulatory s, tetR family protein			transcriptional regulator, TetR family		CDS	Transcriptional repressor UidR			gs-sh	0	0
7-alpha-hydroxysteroid dehydrogenase	1.1.1.159	hdhA	Dehydrogenases with different specificities (related to short-chain alcohol dehydrogenases)	1.1.1.159	CDS	7-alpha-hydroxysteroid dehydrogenase	1.1.1.159		base_ec	base_lit-s	base_ec
periplasmic binding s and sugar binding domain of LacI family protein			transcriptional regulator, LacI family		CDS	Maltose regulon regulatory protein MalI (repressor for malXY)			pfam-sh	0	0
PTS system, maltose and glucose-specific subfamily, IIC component domain protein			PTS system IIB component, Glc family (TC 4.A.1)/PTS system IIC component, Glc family (TC 4.A.1)		CDS	PTS system, maltose and glucose-specific IIC component / PTS system, maltose and glucose-specific IIB component	2.7.1.69, 2.7.1.69		0	tf_idf	0
protein MalY	4.4.1.8	malY	Bifunctional PLP-dependent enzyme with beta-cystathionase and maltose regulon repressor activities	4.4.1.8	CDS	Cystathionine beta-lyase (CBL) (Beta-cystathionase) (Cysteine lyase) / Maltose regulon modulator	4.4.1.8		base_ec	base_ec	base_ec
adenosine deaminase	3.5.4.4	add	adenosine deaminase	3.5.4.4	CDS	Adenosine deaminase	3.5.4.4		base_lit-s	base_ec	base_ec
conserved hypothetical protein			Predicted dehydrogenases and related proteins		CDS	L-arabinose 1-dehydrogenase	1.1.1.46		base_one HP	base_one HP	0
modulating protein ymoA		ymoA	Haemolysin expression modulating protein.		CDS	Cnu protein			gs-sh	0	0
inner membrane protein ydgK		ydgK	Protein of unknown function (DUF2569).		CDS	Putative inner membrane protein			gs-sh	orth	0
electron transport complex, RnfABCDGE type, A subunit			electron transport complex, RnfABCDGE type, A subunit		CDS	Electron transport complex protein RnfA			base_lit-s	orth	orth
electron transport complex, RnfABCDGE type, B subunit			electron transport complex, RnfABCDGE type, B subunit		CDS	Electron transport complex protein RnfB			base_lit-s	0	0
electron transport complex, RnfABCDGE type, C subunit			electron transport complex, RnfABCDGE type, C subunit		CDS	Electron transport complex protein RnfC			base_lit-s	map	gs-sh
electron transport complex, RnfABCDGE type, D subunit			electron transport complex, RnfABCDGE type, D subunit		CDS	Electron transport complex protein RnfD			base_lit-s	0	0
electron transport complex, RnfABCDGE type, G subunit			electron transport complex, RnfABCDGE type, G subunit		CDS	Electron transport complex protein RnfG			base_lit-s	map	gs-sh
electron transport complex, RnfABCDGE type, E subunit			electron transport complex, RnfABCDGE type, E subunit		CDS	Electron transport complex protein RnfE			base_lit-s	orth	orth
endonuclease III	4.2.99.18	nth	DNA-(apurinic or apyrimidinic site) lyase/endonuclease III	4.2.99.18,4.2.99.18, 3.2.2.-	CDS	Endonuclease III	4.2.99.18		base_tigr	base_ec	map
			hypothetical protein		CDS				base_one HP	base_both miss	base_one HP
H+ symporter) family protein			amino acid/peptide transporter (Peptide:H+ symporter), bacterial		CDS	Di/tripeptide permease DtpA			base_tigr	0	0
glutathione S-transferase	2.5.1.18	gst	Glutathione S-transferase	2.5.1.18	CDS	Glutathione S-transferase	2.5.1.18		base_ec	base_ec	base_lit-s
pyridoxal kinase	2.7.1.35		pyridoxal kinase	2.7.1.35	CDS	Pyridoxal kinase	2.7.1.35		base_lit-s	base_ec	base_ec
tyrosine--tRNA ligase	6.1.1.1	tyrS	tyrosyl-tRNA synthetase (EC 6.1.1.1)	6.1.1.1	CDS	Tyrosyl-tRNA synthetase	6.1.1.1		base_tigr	base_ec	base_ec
pyridoxamine 5'-phosphate oxidase	1.4.3.5	pdxH	Pyridoxamine 5'-phosphate oxidase (EC 1.4.3.5)	1.4.3.5	CDS	Pyridoxamine 5'-phosphate oxidase	1.4.3.5		base_tigr	base_ec	base_ec
membrane-bound lysozyme inhibitor of C-type lysozyme		mliC	Predicted periplasmic protein		CDS	Membrane-bound lysozyme inhibitor of c-type lysozyme			gs-sh	lit-s	map
anhydro-N-acetylmuramic acid kinase	2.7.1.n1	anmK	Predicted molecular chaperone distantly related to HSP70-fold metalloproteases		CDS	Anhydro-N-acetylmuramic acid kinase	2.7.1.-		gs-sh	lit-s	map
outer membrane lipoprotein slyB		slyB	Outer membrane lipoprotein		CDS	Outer membrane lipoprotein pcp precursor			gs-sh	tf_idf	tf_idf
transcriptional regulator slyA		slyA	Transcriptional regulators		CDS	Transcriptional regulator SlyA			gs-sh	lit-s	tf_idf
conserved hypothetical protein			Protein of unknown function (DUF1656).		CDS	FIG00638170: hypothetical protein			base_one HP	base_one HP	lit-s
efflux transporter, RND family, MFP subunit			RND family efflux transporter, MFP subunit		CDS	Putative membrane protein			base_tigr	0	0
fusaric acid resistance family protein			Predicted membrane protein		CDS	FIG00639138: hypothetical protein			0	0	0
superoxide dismutase [Cu-Zn]	1.15.1.1	sodC	Cu/Zn superoxide dismutase	1.15.1.1	CDS	Superoxide dismutase [Cu-Zn] precursor	1.15.1.1		base_ec	base_ec	base_ec
oxidoreductase YdhF	1.-.-.-	ydhF	Predicted oxidoreductase		CDS	Putative aldo/keto reductase			gs-sh	gs-sh	orth
			Predicted Fe-S protein		CDS				base_one miss	base_both miss	base_one miss
HTH-type transcriptional repressor nemR		nemR	transcriptional regulator, TetR family		CDS	Transcriptional regulator, TetR family			gs-sh	gs-sh	lit-s
N-ethylmaleimide reductase	1.-.-.-	nemA	NADH:flavin oxidoreductases, Old Yellow Enzyme family	1.-	CDS	N-ethylmaleimide reductase	1.-.-.-		gs-sh	base_lit-s	map
lactoylglutathione lyase	4.4.1.5	gloA	lactoylglutathione lyase	4.4.1.5	CDS	Lactoylglutathione lyase	4.4.1.5		base_lit-s	base_ec	base_ec
ribonuclease T	3.1.13.-	rnt	RNAse T (EC 3.1.13.-)	3.1.13.-	CDS	Ribonuclease T	3.1.13.-		base_tigr	lit-s	map
helicase conserved C-terminal domain protein			ATP dependent helicase, Lhr family	3.6.4.-	CDS	Probable ATP-dependent helicase lhr	3.6.1.-		0	0	0
monothiol glutaredoxin, Grx4 family		grxD	monothiol glutaredoxin, Grx4 family		CDS	hypothetical protein			base_lit-s	base_one HP	base_one HP
putative hypothe						hypothetical protein			base_one miss	base_one HP	base_one HP
conserved hypothetical protein			Cell wall-associated hydrolases (invasion-associated proteins)		CDS	Putative lipoprotein			base_one HP	base_one HP	0
superoxide dismutase [Fe]	1.15.1.1	sodB	Superoxide dismutase	1.15.1.1	CDS	Superoxide dismutase [Fe]	1.15.1.1		base_ec	base_ec	base_ec
inner membrane transport protein ydhP		ydhP	Arabinose efflux permease		CDS	Putative transport protein			gs-sh	orth	map
bacterial regulatory helix-turn-helix , lysR family protein			Transcriptional regulator		CDS	LysR-family transcriptional regulator YdhB			gs-sh	gs-sh	gs-sh
periplasmic binding s and sugar binding domain of LacI family protein			transcriptional regulator, LacI family		CDS	Purine nucleotide synthesis repressor			pfam-sh	map	orth
inner membrane transport protein ydhC		ydhC	drug resistance transporter, Bcr/CflA subfamily		CDS	Putative transport protein			gs-sh	orth	map
cyclopropane-fatty-acyl-phospholipid synthase	2.1.1.79	cfa	cyclopropane-fatty-acyl-phospholipid synthase (EC 2.1.1.79)	2.1.1.79	CDS	Cyclopropane-fatty-acyl-phospholipid synthase	2.1.1.79		base_ec	base_ec	base_ec
riboflavin synthase, alpha subunit	2.5.1.9	ribE	riboflavin synthase alpha chain (EC 2.5.1.9)	2.5.1.9	CDS	Riboflavin synthase eubacterial/eukaryotic	2.5.1.9		base_tigr	base_ec	base_ec
multidrug resistance protein mdtK		mdtK	putative efflux protein, MATE family		CDS	Multidrug and toxin extrusion (MATE) family efflux pump YdhE/NorM			gs-sh	gs-sh	gs-sh
pertactin family protein			Pertactin.		CDS	Possible enzyme			lit-s	0	0
putative monooxygenase ydhR			Putative mono-oxygenase ydhR.		CDS	Protein ydhR precursor			gs-sh	gs-sh	gs-sh
conserved hypothetical protein			Uncharacterized protein conserved in bacteria		CDS	Acyl-CoA dehydrogenases			base_one HP	base_one HP	0
conserved hypothetical protein			hypothetical protein		CDS	FIG00639295: hypothetical protein			lit-s	base_one HP	base_one HP
prokaryotic cytochrome b561 family protein			Thiosulfate reductase cytochrome B subunit (membrane anchoring protein)		CDS	Thiosulfate reductase cytochrome B subunit			0	0	0
4Fe-4S binding domain protein			Fe-S-cluster-containing hydrogenase components 1		CDS	Uncharacterized ferredoxin-like protein YdhX			0	0	0
putative predicted oxidoreductase			hypothetical protein		CDS	FIG00637966: hypothetical protein			base_one HP	0	base_one HP
aldehyde ferredoxin oxidoreductase, domains 2 & 3 family protein			Aldehyde:ferredoxin oxidoreductase		CDS	FIG00638117: hypothetical protein			0	0	0
conserved hypothetical protein			Fe-S-cluster-containing hydrogenase components 1		CDS	putative oxidoreductase, Fe-S subunit			base_one HP	base_one HP	0
conserved hypothetical protein			Protein of unknown function (DUF2767).		CDS	FIG01045422: hypothetical protein			base_one HP	base_one HP	lit-s
pyruvate kinase	2.7.1.40	pyk	pyruvate kinase (EC 2.7.1.40)	2.7.1.40	CDS	Pyruvate kinase	2.7.1.40		base_tigr	base_ec	base_ec
major outer membrane lipoprotein Lpp		lpp	Murein lipoprotein		CDS	major outer membrane lipoprotein			gs-sh	gs-sh	orth
putative L,D-transpeptidase YnhG			Uncharacterized protein conserved in bacteria		CDS	L,D-transpeptidase YnhG			0	lit-s	0
cysteine desulfuration protein sufE		sufE	Cysteine desulfuration protein SufE		CDS	Sulfur acceptor protein SufE for iron-sulfur cluster assembly			lit-s	map	pfam-sh
cysteine desulfurase	4.4.1.16	sufS	cysteine desulfurase/L-selenocysteine selenide-lyase (L-alanine-forming)	4.4.1.16, 2.8.1.7,2.8.1.7, 4.4.1.16	CDS	Cysteine desulfurase, SufS subfamily; Selenocysteine lyase( EC:4.4.1.16 ) subunit	2.8.1.7		base_ec-d	base_ec-d	base_ec-d
feS assembly protein SufD		sufD	Iron-regulated ABC transporter permease protein SufD		CDS	Iron-sulfur cluster assembly protein SufD			base_tigr	gs-sh	gs-sh
feS assembly ATPase SufC		sufC	Iron-regulated ABC transporter ATPase subunit SufC		CDS	Iron-sulfur cluster assembly ATPase protein SufC			base_tigr	gs-sh	gs-sh
feS assembly protein SufB		sufB	Iron-regulated ABC transporter membrane component SufB		CDS	Iron-sulfur cluster assembly protein SufB			base_tigr	gs-sh	gs-sh
feS assembly scaffold SufA		sufA	FeS assembly scaffold SufA		CDS	Iron binding protein SufA for iron-sulfur cluster assembly			lit-s	0	0
conserved hypothetical protein			hypothetical protein		CDS	FIG00639040: hypothetical protein			lit-s	base_one HP	base_one HP
esterase YdiI	3.1.-.-	ydiI	uncharacterized domain 1		CDS	FIG002649: ydiI hotdog fold superfamily			gs-sh	gs-sh	gs-sh
4Fe-4S dicluster domain protein			FAD/FMN-containing dehydrogenases		CDS	Fe-S protein, homolog of lactate dehydrogenase SO1521			0	0	0
conserved hypothetical protein			Predicted permease		CDS	Putative membrane protein			base_one HP	base_one HP	0
conserved hypothetical protein			Domain of unknown function (DUF1870).		CDS	FIG00638201: hypothetical protein			base_one HP	base_one HP	lit-s
inner membrane transport protein ydiM		ydiM	Sugar phosphate permease		CDS	Putative transport system permease protein			gs-sh	orth	map
inner membrane transport protein ydiN		ydiN	Sugar phosphate permease		CDS	FIG00638001: hypothetical protein			gs-sh	0	0
shikimate / quinate 5-dehydrogenase family protein			shikimate dehydrogenase	1.1.1.282,1.1.1.25	CDS	Shikimate/quinate 5-dehydrogenase I beta	1.1.1.282		0	0	base_ec-d
3-dehydroquinate dehydratase	4.2.1.10	aroD	3-dehydroquinate dehydratase (EC 4.2.1.10)	4.2.1.10	CDS	3-dehydroquinate dehydratase I	4.2.1.10		base_ec	base_ec	base_ec
conserved hypothetical protein			propionate CoA-transferase	2.8.3.1	CDS	hypothetical protein			base_one HP	lit-s	base_one HP
crotonobetainyl-CoA dehydrogenase	1.3.99.-	caiA	Acyl-CoA dehydrogenases		CDS	Acyl-CoA dehydrogenase	1.3.99.3		gs-sh	gs-sh	map
bacterial regulatory helix-turn-helix s, AraC family protein			transcriptional regulator, AraC family		CDS	Transcriptional regulator, AraC family			pfam-sh	pfam-sh	lit-s
conserved hypothetical protein			hypothetical protein		CDS	FIG00638426: hypothetical protein			lit-s	base_one HP	base_one HP
electron transfer flavodomain protein			electron transfer flavoprotein beta subunit		CDS	Electron transfer flavoprotein, beta subunit			0	0	lit-s
electron transfer flavodomain protein			electron transfer flavoprotein alpha subunit apoprotein		CDS	Electron transfer flavoprotein, alpha subunit			0	0	tf_idf
FAD binding domain protein			Dehydrogenases (flavoproteins)	1.5.5.-	CDS	flavoprotein			0	0	0
putative ferredoxin			Ferredoxin-like protein		CDS	Ferredoxin-like protein FixX			orth	map	gs-sh
short-chain-fatty-acid--CoA ligase	6.2.1.-	fadK	Acyl-CoA synthetases (AMP-forming)/AMP-acid ligases II	6.2.1.-	CDS	Long-chain-fatty-acid--CoA ligase	6.2.1.3		gs-sh	0	0
phosphoenolpyruvate synthase	2.7.9.2	ppsA	phosphoenolpyruvate synthase (EC 2.7.9.2)	2.7.9.2	CDS	Phosphoenolpyruvate synthase	2.7.9.2		base_tigr	base_ec	base_ec
putative phosphotransferase ydiA			Uncharacterized protein conserved in bacteria		CDS	FIG137360: hypothetical protein			gs-sh	0	lit-s
3-deoxy-7-phosphoheptulonate synthase	2.5.1.54		3-deoxy-D-arabinoheptulosonate-7-phosphate synthase (EC 2.5.1.54)	2.5.1.54	CDS	2-keto-3-deoxy-D-arabino-heptulosonate-7-phosphate synthase I alpha	2.5.1.54		base_tigr	base_ec	base_ec
hemin uptake hemP family protein			Hemin uptake protein		CDS	Hemin uptake protein HemP			gs-sh	lit-s	map
conserved hypothetical protein			Uncharacterized conserved protein		CDS	Selenoprotein O and cysteine-containing homologs			base_one HP	base_one HP	0
cyclic di-GMP regulator CdgR		cdgR	FOG: EAL domain		CDS	FIG00638687: hypothetical protein			gs-sh	0	0
nlpC/P60 family protein			Cell wall-associated hydrolases (invasion-associated proteins)		CDS	Probable lipoprotein nlpC precursor			gs-sh	gs-sh	gs-sh
vitamin B12 import ATP-binding protein BtuD	3.6.3.33	btuD	ABC-type cobalamin transport system, ATPase component	3.6.3.33	CDS	Vitamin B12 ABC transporter, ATPase component BtuD			base_ec	0	0
glutathione peroxidase family protein			Glutathione peroxidase	1.11.1.9	CDS	Glutathione peroxidase	1.11.1.9		lit-s	lit-s	base_lit-s
vitamin B12 import system permease protein BtuC		btuC	ABC-type cobalamin transport system, permease component		CDS	Vitamin B12 ABC transporter, permease component BtuC			gs-sh	gs-sh	gs-sh
integration host factor, alpha subunit		ihfA	integration host factor, alpha subunit		CDS	Integration host factor alpha subunit			base_lit-s	lit-s	lit-s
phenylalanine--tRNA ligase, beta subunit	6.1.1.20	pheT	phenylalanyl-tRNA synthetase beta subunit (EC 6.1.1.20)	6.1.1.20	CDS	Phenylalanyl-tRNA synthetase beta chain	6.1.1.20		base_tigr	base_ec	base_ec
phenylalanine--tRNA ligase, alpha subunit	6.1.1.20	pheS	phenylalanyl-tRNA synthetase, alpha subunit (EC 6.1.1.20)	6.1.1.20	CDS	Phenylalanyl-tRNA synthetase alpha chain	6.1.1.20		base_tigr	base_ec	base_ec
ribosomal protein L20		rplT	LSU ribosomal protein L20P		CDS	LSU ribosomal protein L20p			base_tigr	map	lit-s
ribosomal protein L35		rpmI	LSU ribosomal protein L35P		CDS	LSU ribosomal protein L35p			base_tigr	map	lit-s
									base_both miss	base_both miss	base_both miss
translation initiation factor IF-3		infC	bacterial translation initiation factor 3 (bIF-3)		CDS	Translation initiation factor 3			base_tigr	gs-sh	map
threonine--tRNA ligase	6.1.1.3	thrS	threonyl-tRNA synthetase	6.1.1.3	CDS	Threonyl-tRNA synthetase	6.1.1.3		base_tigr	base_ec	base_ec
conserved hypothetical protein			hypothetical protein		CDS				lit-s	base_one HP	base_one HP
shET2 enterotoxin, N-terminal region family protein			hypothetical protein		CDS	FIG00638086: hypothetical protein			base_one HP	0	base_one HP
conserved hypothetical protein			Putative salt-induced outer membrane protein		CDS	Putative outer membrane protein			base_one HP	base_one HP	orth
6-phosphofructokinase isozyme 2	2.7.1.11	pfkB	6-phosphofructokinase (EC 2.7.1.11)	2.7.1.11	CDS	6-phosphofructokinase class II	2.7.1.11		base_ec	base_ec	base_ec
conserved hypothetical protein			Protein of unknown function (DUF2622).		CDS	FIG00637864: hypothetical protein			base_one HP	base_one HP	lit-s
phosphotransferase enzyme family protein			Fructosamine-3-kinase		CDS	Ribulosamine/erythrulosamine 3-kinase potentially involved in protein deglycation			0	0	0
yniB-like family protein			YniB-like protein.		CDS	Putative membrane protein			lit-s	0	0
phosphatase YniC	3.1.3.-	yniC	haloacid dehalogenase superfamily, subfamily IA, variant 3 with third motif having DD or ED		CDS	2-deoxyglucose-6-phosphate hydrolase YniC			gs-sh	0	0
inner membrane protein ydjM		ydjM	Predicted membrane-bound metal-dependent hydrolases		CDS	FIG00638530: hypothetical protein			gs-sh	0	0
sodium:dicarboxylate symporter family protein			Predicted Na+/dicarboxylate symporter		CDS	L-cystine uptake protein TcyP			0	0	0
conserved hypothetical protein			hypothetical protein		CDS	FIG00638395: hypothetical protein			lit-s	base_one HP	base_one HP
cell division activator CedA		cedA	cell division activator CedA		CDS	Cell division activator cedA			base_lit-s	lit-s	lit-s
catalase HPII	1.11.1.6	katE	Catalase	1.11.1.6	CDS	Catalase	1.11.1.6		base_ec	base_ec	base_lit-s
						hypothetical protein			base_both miss	base_one HP	base_one HP
ydjC-like family protein			Uncharacterized protein conserved in bacteria		CDS	Cellobiose phosphotransferase system YdjC-like protein			gs-sh	0	0
6-phospho-beta-glucosidase	3.2.1.86	chbF	6-phospho-beta-glucosidase (EC 3.2.1.86)	3.2.1.86	CDS	Chitobiose-specific 6-phospho-beta-glucosidase ChbF	3.2.1.86		base_ec	base_ec	base_ec
HTH-type transcriptional regulator ChbR		chbR	transcriptional regulator, AraC family		CDS	Chitobiose-specific regulator ChbR, AraC family			gs-sh	gs-sh	pfam-sh
N,N'-diacetylchitobiose-specific phosphotransferase enzyme IIA component	2.7.1.-	chbA	PTS system N,N'-diacetylchitobiose-specific IIA component, Lac family (TC 4.A.3.2.1)	2.7.1.69	CDS	PEP-dependent phosphotransferase enzyme III			gs-sh	0	0
PTS system, cellobiose-specific IIC component	2.7.1.69	celB	PTS system N,N'-diacetylchitobiose-specific IIC component, Lac family (TC 4.A.3.2.1)		CDS	PEP-dependent phosphotransferase enzyme II for cellobiose, arbutin, and salicin			gs-sh	orth	map
N,N'-diacetylchitobiose-specific phosphotransferase enzyme IIB component	2.7.1.69	chbB	PTS system N,N'-diacetylchitobiose-specific IIB component, Lac family (TC 4.A.3.2.1)	2.7.1.69	CDS	PTS system, chitobiose-specific IIB component	2.7.1.69		base_ec	base_ec	base_ec
smpA / OmlA family protein			Beta-barrel assembly machine subunit BamE		CDS	Osmotically inducible lipoprotein E precursor			gs-sh	0	0
NH(3)-dependent NAD(+) synthetase	6.3.1.5	nadE	NH(3)-dependent NAD(+) synthetase (EC 6.3.1.5)	6.3.1.5	CDS	NAD synthetase	6.3.1.5		base_ec	base_ec	base_ec
protein ves		ves	Uncharacterized protein conserved in bacteria		CDS	Conserved hypothetical protein (perhaps related to histidine degradation)			gs-sh	0	0
excinuclease cho	3.1.25.-	cho	Excinuclease Cho	3.1.25.-	CDS	Excinuclease cho (excinuclease ABC alternative C subunit)			lit-s	gs-sh	gs-sh
spheroplast protein Y		spy	P pilus assembly/Cpx signaling pathway, periplasmic inhibitor/zinc-resistance associated protein		CDS	Periplasmic protein related to spheroblast formation			gs-sh	orth	map
succinylglutamate desuccinylase	3.5.1.96	astE	succinylglutamate desuccinylase (EC 3.5.1.96)	3.5.1.96	CDS	Succinylglutamate desuccinylase	3.5.1.96		base_tigr	base_ec	base_ec
succinylarginine dihydrolase	3.5.3.23	astB	succinylarginine dihydrolase (EC 3.5.3.23)	3.5.3.23	CDS	Succinylarginine dihydrolase	3.5.3.23		base_tigr	base_ec	base_ec
succinylglutamic semialdehyde dehydrogenase	1.2.1.71	astD	succinylglutamic semialdehyde dehydrogenase (EC 1.2.1.71)	1.2.1.71	CDS	Succinylglutamic semialdehyde dehydrogenase	1.2.1.71		base_tigr	base_ec	base_ec
arginine N-succinyltransferase	2.3.1.109	astA	arginine succinyltransferase (EC 2.3.1.109)	2.3.1.109	CDS	Arginine N-succinyltransferase	2.3.1.109		base_ec	base_ec	base_ec
succinylornithine transaminase family protein	2.6.1.81	astC	acetylornithine and succinylornithine transaminases/succinylornithine transaminase family	2.6.1.81	CDS	Succinylornithine transaminase	2.6.1.81		base_ec	base_ec	base_ec
conserved hypothetical protein						hypothetical protein			base_one HP	lit-s	base_one HP
exodeoxyribonuclease III	3.1.11.2	xth	exodeoxyribonuclease III	3.1.11.2	CDS	Exodeoxyribonuclease III	3.1.11.2		base_lit-s	base_ec	base_ec
conserved hypothetical protein			Uncharacterized conserved protein		CDS	DedA family inner membrane protein YdjX			base_one HP	base_one HP	gs-sh
conserved hypothetical protein			hypothetical protein		CDS	Hypothetical protein YdjY			lit-s	base_one HP	base_one HP
conserved hypothetical protein			Uncharacterized conserved protein		CDS	Alkaline phosphatase like protein			base_one HP	base_one HP	0
carboxymuconolactone decarboxylase family protein			Uncharacterized conserved protein		CDS	FIG00922551: hypothetical protein			0	0	lit-s
protein ynjB		ynjB	ABC-type uncharacterized transport system, periplasmic component		CDS	ABC transporter, periplasmic substrate-binding protein YnjB			gs-sh	0	0
inner membrane ABC transporter permease protein ynjC		ynjC	ABC-type uncharacterized transport system, permease component		CDS	ABC transporter, permease protein YnjC			gs-sh	tf_idf	map
ABC transporter family protein			ABC-type uncharacterized transport system, ATPase component		CDS	ABC transporter, ATP-binding protein YnjD			0	tf_idf	0
thiosulfate sulfurtransferase YnjE	2.8.1.1	ynjE	thiosulfate sulfurtransferase	2.8.1.1, 2.8.1.2,2.8.1.1	CDS	Putative thiosulfate sulfurtransferase ynjE	2.8.1.1		base_ec-d	base_ec	base_ec-d
inner membrane protein YnjF		ynjF	Phosphatidylglycerophosphate synthase		CDS	Putative phosphatidylglycerophosphate synthase			gs-sh	gs-sh	lit-s
conserved hypothetical protein			Protein of unknown function (DUF1496).		CDS	FIG00638396: hypothetical protein			base_one HP	base_one HP	lit-s
CTP pyrophosphohydrolase	3.6.1.-	nudG	ADP-ribose pyrophosphatase	3.6.1.-	CDS	5-methyl-dCTP pyrophosphohydrolase	3.6.1.-		gs-sh	gs-sh	gs-sh
NADP-specific glutamate dehydrogenase	1.4.1.4	gdhA	glutamate dehydrogenase (NADP) (EC 1.4.1.4)	1.4.1.4	CDS	NADP-specific glutamate dehydrogenase	1.4.1.4		base_ec	base_lit-s	base_ec
inner membrane protein ynjI		ynjI	Protein of unknown function (DUF1266).		CDS	FIG00638567: hypothetical protein			gs-sh	0	lit-s
DNA topoisomerase 3	5.99.1.2	topB	DNA topoisomerase III, bacteria and conjugative plasmid	5.99.1.2	CDS	DNA topoisomerase III	5.99.1.2		base_ec	base_ec	base_ec
selenide, water dikinase	2.7.9.3	selD	selenophosphate synthase (EC 2.7.9.3)	2.7.9.3	CDS	Selenide,water dikinase	2.7.9.3		base_tigr	base_ec	base_ec
putative NAD(P)H nitroreductase ydjA			Nitroreductase		CDS	Protein ydjA			gs-sh	gs-sh	gs-sh
signal peptide peptidase SppA, 67K type	3.4.-.-	sppA	signal peptide peptidase SppA, 67K type	3.4.21.-	CDS	Protease IV	3.4.21.-		base_lit-s	gs-sh	orth
L-asparaginase 1	3.5.1.1	ansA	L-asparaginases, type I	3.5.1.1	CDS	L-asparaginase I, cytoplasmic	3.5.1.1		base_ec	base_ec	base_ec
isochorismatase family protein			Amidases related to nicotinamidase	3.5.1.19, 3.5.1.-	CDS	Nicotinamidase	3.5.1.19		0	0	0
inner membrane metabolite transport protein ydjE		ydjE	Sugar phosphate permease		CDS	Putative transport protein YdjK, MFS superfamily			gs-sh	0	0
conserved hypothetical protein			transcriptional regulator, DeoR family		CDS	Putative HTH-type transcriptional regulator YdjF			base_one HP	base_one HP	0
aldo/keto reductase family protein			Predicted oxidoreductases (related to aryl-alcohol dehydrogenases)		CDS	Hypothetical oxidoreductase YdjG	1.-.-.-		0	0	0
conserved hypothetical protein			Sugar kinases, ribokinase family		CDS	Uncharacterized sugar kinase YdjH			base_one HP	base_one HP	0
ketose-bisphosphate aldolase family protein			fructose-bisphosphate aldolase	4.1.2.13	CDS	Putative aldolase YdjI			base_tigr	0	0
sorbitol dehydrogenase	1.1.1.14	gutB	Threonine dehydrogenase and related Zn-dependent dehydrogenases		CDS	Hypothetical zinc-type alcohol dehydrogenase-like protein YdjJ			gs-sh	orth	map
inner membrane metabolite transport protein ydjE		ydjE	Sugar phosphate permease		CDS	Putative transport protein YdjK, MFS superfamily			gs-sh	0	0
zinc-binding dehydrogenase family protein			Threonine dehydrogenase and related Zn-dependent dehydrogenases		CDS	Putative oxidoreductase YdjL			0	0	0
conserved hypothetical protein			Uncharacterized protein conserved in bacteria		CDS	Uncharacterized protein YeaC			base_one HP	base_one HP	0
peptide methionine sulfoxide reductase MsrB	1.8.4.12	msrB	methionine-R-sulfoxide reductase	1.8.4.12	CDS	Peptide methionine sulfoxide reductase MsrB	1.8.4.12		base_ec	base_ec	base_ec
glyceraldehyde-3-phosphate dehydrogenase, type I	1.2.1.-	gap	glyceraldehyde-3-phosphate dehydrogenase (NAD+) (EC 1.2.1.12)	1.2.1.12	CDS	NAD-dependent glyceraldehyde-3-phosphate dehydrogenase	1.2.1.12		base_tigr	gs-sh	base_ec
putative glucose-6-phosphate 1-epimerase			Uncharacterized enzymes related to aldose 1-epimerase	5.1.3.15	CDS	Aldose 1-epimerase family protein YeaD			0	0	0
aldo/keto reductase family protein			Aldo/keto reductases, related to diketogulonate reductase		CDS	Putative oxidoreductase YeaE, aldo/keto reductase family			0	0	0
mltA-interacting protein		mipA	Outer membrane protein V		CDS	MltA-interacting protein MipA			gs-sh	gs-sh	map
prkA serine kinase C-terminal domain protein			putative serine protein kinase, PrkA		CDS	Serine protein kinase (prkA protein), P-loop containing			lit-s	gs-sh	gs-sh
conserved hypothetical protein			Uncharacterized conserved protein		CDS	UPF0229 protein YeaH			base_one HP	base_one HP	0
inner membrane protein YeaI		yeaI	diguanylate cyclase (GGDEF) domain		CDS	Inner membrane protein YeaI			gs-sh	lit-s	orth
diguanylate cyclase domain protein			diguanylate cyclase (GGDEF) domain		CDS	Putative two-component response regulator and GGDEF family protein YeaJ			base_tigr	map	pfam-sh
ybaK / prolyl-tRNA synthetases associated domain protein			Uncharacterized conserved protein		CDS	Putative uncharacterized protein YeaK			gs-sh	0	0
bacterial regulatory helix-turn-helix s, AraC family protein			transcriptional regulator, AraC family		CDS	Transcriptional regulator, AraC family			pfam-sh	pfam-sh	lit-s
conserved hypothetical protein			Predicted membrane protein		CDS	Putative inner membrane protein			base_one HP	base_one HP	0
cyanate transporter family protein			cyanate transporter		CDS	FIG00638318: hypothetical protein			base_tigr	0	0
conserved hypothetical protein			Uncharacterized conserved protein		CDS	FIG00638254: hypothetical protein			base_one HP	base_one HP	lit-s
conserved hypothetical protein			Putative hemolysin		CDS	FIG00638802: hypothetical protein			base_one HP	base_one HP	0
putative diguanylate cyclase YeaP			diguanylate cyclase with GAF sensor	2.7.7.65	CDS	FIG00638308: hypothetical protein			0	0	0
transglycosylase associated family protein			Predicted membrane protein		CDS	UPF0410 protein YeaQ			0	0	0
protein yoaG		yoaG	Domain of unknown function (DUF1869).		CDS	Putative cytoplasmic protein			gs-sh	orth	0
conserved hypothetical protein			Uncharacterized protein/domain, possibly involved in tellurite resistance		CDS	Putative cytoplasmic protein			base_one HP	base_one HP	0
leucine efflux protein		leuE	Putative threonine efflux protein		CDS	Putative transport protein			gs-sh	0	0
HTH-type transcriptional regulator DmlR		dmlR	transcriptional regulator, LysR family		CDS	Positive regulator of Tartrate dehydrogenase/decarboxylase/D-malic enzyme			gs-sh	0	0
tartrate dehydrogenase	1.1.1.93		tartrate dehydrogenase	1.1.1.83, 4.1.1.73, 1.1.1.93	CDS	Tartrate dehydrogenase / Tartrate decarboxylase / D-malic enzyme	1.1.1.93, 4.1.1.73, 1.1.1.83		base_lit-s	base_ec-d	base_ec-d
transporter, betaine/carnitine/choline transporter family protein			choline/carnitine/betaine transport		CDS	Choline-glycine betaine transporter			base_tigr	0	0
rieske [2Fe-2S] domain protein			Phenylpropionate dioxygenase and related ring-hydroxylating dioxygenases, large terminal subunit		CDS	Rieske (2Fe-2S) domain protein			0	lit-s	0
2Fe-2S iron-sulfur cluster binding domain protein			Flavodoxin reductases (ferredoxin-NADPH reductases) family 1		CDS	ferredoxin			0	0	0
ribonuclease D	3.1.13.5	rnd	ribonuclease D	3.1.13.5	CDS	Ribonuclease D	3.1.26.3		base_lit-s	base_ec-d	base_ec-d
long-chain-fatty-acid--CoA ligase	6.2.1.3	fadD				Long-chain-fatty-acid--CoA ligase	6.2.1.3		base_one miss	base_ec	base_one miss
outer membrane lipo, Slp family protein			outer membrane lipoprotein, Slp family		CDS	Starvation lipoprotein Slp paralog			base_tigr	0	0
conserved hypothetical protein			universal bacterial protein YeaZ		CDS	Inactive homolog of metal-dependent proteases, putative molecular chaperone			base_one HP	base_one HP	0
DEAD/DEAH box helicase family protein			Rad3-related DNA helicases		CDS	DinG family ATP-dependent helicase YoaA			0	0	gs-sh
endoribonuclease L-PSP family protein			Putative translation initiation inhibitor, yjgF family		CDS	Putative translation initiation inhibitor YoaB			gs-sh	0	0
putative cytoplasmic protein			Domain of unknown function (DUF1889).		CDS	FIG00639292: hypothetical protein			0	0	lit-s
conserved hypothetical protein			Uncharacterized protein conserved in bacteria		CDS	FIG01046632: hypothetical protein			base_one HP	base_one HP	lit-s
aminodeoxychorismate synthase, component I	2.6.1.85	pabB	aminodeoxychorismate synthase, subunit I (EC 2.6.1.85)	2.6.1.85	CDS	Para-aminobenzoate synthase, aminase component	2.6.1.85		base_tigr	base_ec	base_ec
NUDIX domain protein			NTP pyrophosphohydrolases including oxidative damage repair enzymes		CDS	Hypothetical nudix hydrolase YeaB			0	0	0
L-serine ammonia-lyase	4.3.1.17		L-serine dehydratase, iron-sulfur-dependent, single chain form	4.3.1.17	CDS	L-serine dehydratase 1	4.3.1.17		base_tigr	base_ec	base_ec
putative cyclic-di-GMP phosphodiesterase AdrB			FOG: EAL domain		CDS	Rtn protein			0	0	0
conserved hypothetical protein			Membrane protein TerC, possibly involved in tellurium resistance		CDS	Magnesium and cobalt efflux protein CorC			base_one HP	base_one HP	gs-sh
PTS system mannose-specific EIIAB component	2.7.1.69	manX	PTS system D-mannose-specific IIA component, Man family (TC 4.A.6.1.1)/PTS system D-mannose-specific IIB component, Man family (TC 4.A.6.1.1)	2.7.1.69	CDS	PTS system, mannose-specific IIA component / PTS system, mannose-specific IIB component	2.7.1.69, 2.7.1.69		base_ec	base_ec-d	base_ec-d
PTS system, mannose/fructose/sorbose , IIC component family protein			PTS system D-mannose-specific IIC component, Man family (TC 4.A.6.1.1)		CDS	PTS system, mannose-specific IIC component	2.7.1.69		base_tigr	0	0
PTS system, mannose/fructose/sorbose , IID component family protein			PTS system D-mannose-specific IID component, Man family (TC 4.A.6.1.1)		CDS	PTS system, mannose-specific IID component	2.7.1.69		base_tigr	0	0
						FIG00639732: hypothetical protein			base_both miss	base_one miss	base_one miss
conserved hypothetical protein			Predicted membrane protein		CDS	hypothetical protein			base_one HP	lit-s	base_one HP
ribosomal RNA large subunit methyltransferase A	2.1.1.187	rlmA	23S rRNA m(1)G-745 methyltransferase	2.1.1.187,2.1.1.51	CDS	Ribosomal RNA large subunit methyltransferase A	2.1.1.51		base_ec-d	base_ec-d	base_ec-d
conserved hypothetical protein			Predicted membrane protein		CDS	Putative membrane protein			base_one HP	base_one HP	lit-s
									base_both miss	base_both miss	base_both miss
cold shock-like protein CspC		cspC	cold-shock DNA-binding protein family		CDS	Cold shock protein CspC			gs-sh	gs-sh	gs-sh
yebO-like family protein			YebO-like protein.		CDS	FIG01068233: hypothetical protein			lit-s	0	0
yobH-like family protein			YobH-like protein.		CDS	putative exported protein			lit-s	0	0
pectin degradation repressor protein kdgR		kdgR	transcriptional regulator, IclR family		CDS	Transcriptional regulator KdgR, KDG operon repressor			gs-sh	0	0
sugar (and other) transporter family protein			Arabinose efflux permease		CDS	Putative transport protein			0	0	0
protease HtpX	3.4.24.-	htpX	Zn-dependent protease with chaperone function	3.4.24.-	CDS	Probable protease HtpX	3.4.24.-		gs-sh	lit-s	gs-sh
tail-specific protease	3.4.21.102	prc	C-terminal processing peptidase-1. Serine peptidase. MEROPS family S41A	3.4.21.102	CDS	Tail-specific protease precursor	3.4.21.102		base_ec	base_ec	base_ec
proP effector		proQ	Activator of osmoprotectant transporter ProP		CDS	ProQ: influences osmotic activation of compatible solute ProP			gs-sh	gs-sh	gs-sh
protein yebR		yebR	GAF domain-containing protein		CDS	Free methionine-(R)-sulfoxide reductase, contains GAF domain			gs-sh	map	pfam-sh
inner membrane protein yebS		yebS	integral membrane protein, PqiA family		CDS	Paraquat-inducible protein A			gs-sh	orth	map
conserved hypothetical protein			Paraquat-inducible protein B		CDS	Paraquat-inducible protein B			base_one HP	base_one HP	base_lit-s
ribosomal RNA small subunit methyltransferase F	2.1.1.178	rsmF	16S rRNA m(5)C-1407 methyltransferase (EC 2.1.1.178)	2.1.1.178	CDS	Ribosomal RNA small subunit methyltransferase F	2.1.1.-		base_ec	lit-s	map
conserved hypothetical protein			Protein of unknown function (DUF1480).		CDS	FIG01045311: hypothetical protein			base_one HP	base_one HP	lit-s
conserved hypothetical protein			Protein of unknown function (DUF1482).		CDS	FIG00638765: hypothetical protein			base_one HP	base_one HP	lit-s
serine/threonine-protein phosphatase 1	3.1.3.16	pphA	Diadenosine tetraphosphatase and related serine/threonine protein phosphatases	3.1.3.16	CDS	Ren protein			base_ec	0	0
conserved hypothetical protein			Protein of unknown function (DUF2511).		CDS	Putative periplasmic or exported protein			base_one HP	base_one HP	0
inner membrane protein YebZ		yebZ	Putative copper export protein		CDS	Copper resistance protein D			gs-sh	orth	map
protein YobA		yobA	Uncharacterized protein, homolog of Cu resistance protein CopC		CDS	Copper resistance protein C precursor			gs-sh	0	0
DNA polymerase III subunit theta	2.7.7.7	holE	DNA polymerase III, theta subunit (EC 2.7.7.7)	2.7.7.7	CDS	DNA polymerase III theta subunit	2.7.7.7		base_ec	base_ec	base_ec
carbon-nitrogen hydrolase family protein			Predicted amidohydrolase		CDS	Putative amidohydrolase			0	0	lit-s
protease 2	3.4.21.83	ptrB	oligopeptidase B (EC:3.4.21.83). Serine peptidase. MEROPS family S09A	3.4.21.83	CDS	Protease II	3.4.21.83		base_ec	base_ec	base_ec
exodeoxyribonuclease 10	3.1.11.-	exoX	Exodeoxyribonuclease X (EC 3.1.11.-)	3.1.11.-	CDS	Exodeoxyribonuclease X	3.1.11.-		gs-sh	gs-sh	lit-s
inner membrane protein yebE		yebE	Uncharacterized protein conserved in bacteria		CDS	FIG004088: inner membrane protein YebE			gs-sh	lit-s	0
protein yebF		yebF	YebF-like protein.		CDS	Putative exported protein			gs-sh	0	0
yebG family protein			Uncharacterized protein conserved in bacteria		CDS	DNA damage-inducible gene in SOS regulon, dependent on cyclic AMP and H-NS			gs-sh	orth	0
phosphoribosylglycinamide formyltransferase 2	2.1.2.-	purT	formate-dependent phosphoribosylglycinamide formyltransferase	2.1.2.2,6.3.4.-	CDS	Phosphoribosylglycinamide formyltransferase 2	2.1.2.-		base_tigr	lit-s	map
KHG/KDPG aldolase	4.1.2.14	eda	2-keto-3-deoxy-phosphogluconate aldolase	4.1.2.14, 4.1.3.16,4.1.2.14	CDS	4-hydroxy-2-oxoglutarate aldolase @ 2-dehydro-3-deoxyphosphogluconate aldolase	4.1.3.16, 4.1.2.14		base_ec-d	base_ec-d	base_ec-d
phosphogluconate dehydratase	4.2.1.12	edd	6-phosphogluconate dehydratase (EC 4.2.1.12)	4.2.1.12	CDS	Phosphogluconate dehydratase	4.2.1.12		base_tigr	base_ec	base_ec
glucose-6-phosphate dehydrogenase	1.1.1.49	zwf	glucose-6-phosphate 1-dehydrogenase (EC 1.1.1.49)	1.1.1.49	CDS	Glucose-6-phosphate 1-dehydrogenase	1.1.1.49		base_tigr	base_ec	base_ec
helix-turn-helix domain, rpiR family protein			transcriptional regulator, RpiR family		CDS	Phosphogluconate repressor HexR, RpiR family			gs-sh	gs-sh	gs-sh
pyruvate kinase	2.7.1.40	pyk	pyruvate kinase	2.7.1.40	CDS	Pyruvate kinase	2.7.1.40		base_lit-s	base_ec	base_ec
lipid A biosynthesis (KDO)2-(lauroyl)-lipid IVA acyltransferase	2.3.1.-	msbB	lipid A biosynthesis (KDO)2-(lauroyl)-lipid IVA acyltransferase	2.3.1.-	CDS	Lipid A biosynthesis (KDO) 2-(lauroyl)-lipid IVA acyltransferase	2.3.1.-		base_lit-s	lit-s	lit-s
lysM domain protein			Membrane proteins related to metalloendopeptidases		CDS	Cell wall endopeptidase, family M23/M37			gs-sh	0	0
high-affinity zinc uptake system protein znuA		znuA	ABC-type Zn2+ transport system, periplasmic component/surface adhesin		CDS	Zinc ABC transporter, periplasmic-binding protein ZnuA			gs-sh	gs-sh	gs-sh
ABC transporter family protein			ABC-type Mn/Zn transport systems, ATPase component	3.6.3.-	CDS	Zinc ABC transporter, ATP-binding protein ZnuC			0	0	gs-sh
high-affinity zinc uptake system membrane protein znuB		znuB	ABC-type Mn2+/Zn2+ transport systems, permease components		CDS	Zinc ABC transporter, inner membrane permease protein ZnuB			gs-sh	gs-sh	gs-sh
holliday junction DNA helicase RuvB	3.6.4.12	ruvB	Holliday junction DNA helicase subunit RuvB	3.6.4.12	CDS	Holliday junction DNA helicase RuvB			base_tigr	lit-s	lit-s
holliday junction DNA helicase RuvA	3.6.4.12	ruvA	Holliday junction DNA helicase subunit RuvA	3.6.4.12	CDS	Holliday junction DNA helicase RuvA			base_tigr	lit-s	lit-s
conserved hypothetical protein			Orthopoxvirus protein of unknown function (DUF830).		CDS	FIG00637868: hypothetical protein			base_one HP	base_one HP	0
crossover junction endodeoxyribonuclease RuvC	3.1.22.4	ruvC	Holliday junction endonuclease RuvC (EC 3.1.22.4)	3.1.22.4	CDS	Crossover junction endodeoxyribonuclease RuvC	3.1.22.4		base_tigr	base_ec	base_ec
DNA-binding regulatory , YebC/PmpR family protein			DNA-binding regulatory protein, YebC/PmpR family		CDS	FIG000859: hypothetical protein YebC			base_tigr	0	0
dihydroneopterin triphosphate pyrophosphatase	3.6.1.-	nudB	NTP pyrophosphohydrolases including oxidative damage repair enzymes	3.6.1.-	CDS	Dihydroneopterin triphosphate pyrophosphohydrolase type 2 (nudB)			gs-sh	gs-sh	gs-sh
aspartate--tRNA ligase	6.1.1.-	aspS	aspartyl-tRNA synthetase, bacterial type	6.1.1.12	CDS	Aspartyl-tRNA synthetase	6.1.1.12		base_tigr	gs-sh	base_ec
isochorismatase family protein			Amidases related to nicotinamidase		CDS	Nicotinamidase/isochorismatase family protein			0	0	0
conserved hypothetical protein			Uncharacterized conserved protein		CDS	FIG003003: hypothetical protein			base_one HP	base_one HP	lit-s
inner membrane protein yecN		yecN	Uncharacterized relative of glutathione S-transferase, MAPEG superfamily		CDS	FIG01046209: hypothetical protein			gs-sh	0	0
tRNA (cmo5U34)-methyltransferase	2.1.1.-	cmoA	methyltransferase, putative	2.1.1.-	CDS	tRNA (uridine-5-oxyacetic acid methyl ester) 34 synthase			base_tigr	gs-sh	gs-sh
tRNA (mo5U34)-methyltransferase	2.1.1.-	cmoB	methyltransferase, putative	2.1.1.-	CDS	tRNA (5-methoxyuridine) 34 synthase			base_tigr	gs-sh	gs-sh
trimethylamine-N-oxide reductase 2	1.7.2.3	torZ	molybdopterin guanine dinucleotide-containing S/N-oxide reductases	1.7.2.3	CDS	Trimethylamine-N-oxide reductase	1.6.6.9		base_ec	base_ec-d	base_ec-d
cytochrome c-type protein TorY		torY	Nitrate/TMAO reductases, membrane-bound tetraheme cytochrome c subunit		CDS	Cytochrome c-type protein TorY			gs-sh	lit-s	map
copper homeostasis protein CutC		cutC	Uncharacterized protein involved in copper resistance		CDS	Cytoplasmic copper homeostasis protein CutC			gs-sh	pfam-sh	map
protein yecM		yecM	Uncharacterized protein conserved in bacteria		CDS	Protein yecM			gs-sh	lit-s	gs-sh
arginine--tRNA ligase	6.1.1.19	argS	arginyl-tRNA synthetase (EC 6.1.1.19)	6.1.1.19	CDS	Arginyl-tRNA synthetase	6.1.1.19		base_tigr	base_ec	base_ec
conserved hypothetical protein			Uncharacterized protein conserved in bacteria		CDS	FIG00639719: hypothetical protein			base_one HP	base_one HP	lit-s
flagellar protein flhE		flhE	Flagellar protein FlhE.		CDS	Flagellar protein FlhE			lit-s	lit-s	lit-s
flagellar biosynthesis protein FlhA		flhA	flagellar biosynthesis protein FlhA		CDS	Flagellar biosynthesis protein FlhA			base_lit-s	lit-s	lit-s
flagellar biosynthetic protein FlhB		flhB	flagellar biosynthetic protein FlhB		CDS	Flagellar biosynthesis protein FlhB			base_lit-s	lit-s	lit-s
protein phosphatase CheZ	3.1.3.-	cheZ	Chemotaxis protein		CDS	Chemotaxis response - phosphatase CheZ			gs-sh	pfam-sh	tf_idf
chemotaxis protein CheY		cheY	Response regulator containing CheY-like receiver, AAA-type ATPase, and DNA-binding domains		CDS	Chemotaxis regulator - transmits chemoreceptor signals to flagelllar motor components CheY			gs-sh	gs-sh	gs-sh
cheB methylesterase family protein			Chemotaxis response regulator containing a CheY-like receiver domain and a methylesterase domain	3.1.1.61	CDS	Chemotaxis response regulator protein-glutamate methylesterase CheB	3.1.1.61		gs-sh	gs-sh	base_ec
chemotaxis protein methyltransferase	2.1.1.80	cheR	Methylase of chemotaxis methyl-accepting proteins	2.1.1.80	CDS	Chemotaxis protein methyltransferase CheR	2.1.1.80		base_ec	base_ec	base_ec
methyl-accepting chemotaxis protein IV		tap	methyl-accepting chemotaxis sensory transducer with TarH sensor		CDS	Methyl-accepting chemotaxis protein IV (dipeptide chemoreceptor protein)			gs-sh	0	0
methyl-accepting chemotaxis protein II		tar	methyl-accepting chemotaxis sensory transducer with TarH sensor		CDS	Methyl-accepting chemotaxis protein II (aspartate chemoreceptor protein)			gs-sh	0	0
cheW-like domain protein			Chemotaxis signal transduction protein		CDS	Positive regulator of CheA protein activity (CheW)			gs-sh	gs-sh	gs-sh
chemotaxis protein CheA	2.7.13.3	cheA	CheA signal transduction histidine kinase	2.7.13.3	CDS	Signal transduction histidine kinase CheA	2.7.3.-		base_ec	gs-sh	lit-s
motility protein B		motB	Flagellar motor protein		CDS	Flagellar motor rotation protein MotB			gs-sh	gs-sh	gs-sh
flagellar motor stator protein MotA		motA	flagellar motor stator protein MotA		CDS	Flagellar motor rotation protein MotA			base_lit-s	gs-sh	gs-sh
flagellar transcriptional regulator FlhC		flhC	Flagellar transcriptional activator (FlhC).		CDS	Flagellar transcriptional activator FlhC			pfam-sh	pfam-sh	lit-s
flagellar transcriptional activator family protein			Flagellar transcriptional activator (FlhD).		CDS	Flagellar transcriptional activator FlhD			tf_idf	tf_idf	lit-s
putative transposase			Transposase and inactivated derivatives, IS1 family		CDS	Mobile element protein			0	0	0
			Transposase and inactivated derivatives		CDS				base_one miss	base_both miss	base_one miss
universal stress family protein			Universal stress protein UspA and related nucleotide-binding proteins		CDS	Universal stress protein C			0	tf_idf	0
alpha,alpha-trehalose-phosphate synthase	2.4.1.15	otsA	trehalose 6-phosphate synthase (EC 2.4.1.15)	2.4.1.15	CDS	Alpha,alpha-trehalose-phosphate synthase [UDP-forming]	2.4.1.15		base_tigr	base_ec	base_ec
trehalose-phosphatase	3.1.3.12	otsB	trehalose 6-phosphatase (EC 3.1.3.12)	3.1.3.12	CDS	Trehalose-6-phosphate phosphatase	3.1.3.12		base_ec	base_ec	base_ec
branched-chain amino acid transport system / permease component family protein			L-arabinose ABC transporter membrane protein		CDS	L-arabinose transport system permease protein (TC 3.A.1.2.2)			0	0	0
arabinose import ATP-binding protein AraG	3.6.3.17	araG	L-arabinose ABC transporter ATP-binding protein	3.6.3.17	CDS	L-arabinose transport ATP-binding protein AraG (TC 3.A.1.2.2)			base_ec	tf_idf	tf_idf
periplasmic binding s and sugar binding domain of LacI family protein			L-arabinose-binding protein		CDS	L-arabinose-binding periplasmic protein precursor AraF (TC 3.A.1.2.2)			gs-sh	0	0
ferritin-like domain protein			Ferritin-like protein		CDS	Ferritin-like protein 2			lit-s	map	orth
conserved hypothetical protein			Protein of unknown function (DUF2766).		CDS	FIG00510289: hypothetical protein			base_one HP	base_one HP	lit-s
			YecR-like lipoprotein.		CDS	FIG00638267: hypothetical protein			base_one miss	base_one miss	0
ferritin-1	1.16.3.1	ftnA	Ferritin-like protein	1.16.3.1	CDS	Ferritin-like protein 2			base_ec	0	0
conserved hypothetical protein			probable metal-binding protein		CDS	FIG01045661: hypothetical protein			base_one HP	base_one HP	0
tyrosine-specific transport protein		tyrP	aromatic amino acid transport protein		CDS	Tyrosine-specific transport protein			gs-sh	lit-s	map
yecA family protein			yecA family protein		CDS	FIG00637942: hypothetical protein			base_lit-s	0	0
CDP-diacylglycerol--glycerol-3-phosphate 3-phosphatidyltransferase	2.7.8.5	pgsA	CDP-diacylglycerol--glycerol-3-phosphate 3-phosphatidyltransferase (EC 2.7.8.5)	2.7.8.5	CDS	CDP-diacylglycerol--glycerol-3-phosphate 3-phosphatidyltransferase	2.7.8.5		base_tigr	base_lit-s	base_ec
excinuclease ABC subunit C	3.1.25.-	uvrC	Excinuclease ABC subunit C		CDS	Excinuclease ABC subunit C			base_tigr	lit-s	base_lit-s
response regulator		uvrY	two component transcriptional regulator, LuxR family		CDS	BarA-associated response regulator UvrY (= GacA = SirA)			gs-sh	gs-sh	gs-sh
conserved hypothetical protein			Protein of unknown function (DUF2594).		CDS	FIG00634007: hypothetical protein			base_one HP	base_one HP	lit-s
regulatory protein SdiA		sdiA	transcriptional activator SdiA		CDS	N-3-oxohexanoyl-L-homoserine lactone quorum-sensing transcriptional activator @ N-3-oxooctanoyl-L-homoserine lactone quorum-sensing transcriptional activator			gs-sh	0	0
ABC transporter family protein			L-cystine ABC transporter ATP-binding protein/Diaminopimelate ABC transporter ATP-binding protein	3.6.3.-	CDS	Cystine ABC transporter, ATP-binding protein			0	0	0
inner membrane amino-acid ABC transporter permease protein yecS		yecS	L-cystine ABC transporter membrane protein/Diaminopimelate ABC transporter membrane protein		CDS	Cystine ABC transporter, permease protein			gs-sh	tf_idf	map
D-cysteine desulfhydrase	4.4.1.15	dcyD	D-cysteine desulfhydrase (EC 4.4.1.15)	4.4.1.15	CDS	D-cysteine desulfhydrase	4.4.1.15		base_ec	base_lit-s	base_ec
bacterial extracellular solute-binding s, 3 family protein			L-cystine-binding protein/Diaminopimelate-binding protein		CDS	Cystine ABC transporter, periplasmic cystine-binding protein FliY			0	0	gs-sh
flagellar regulatory protein FliZ		fliZ	flagellar regulatory protein FliZ		CDS	Flagellar biosynthesis protein FliZ			base_lit-s	0	0
RNA polymerase sigma factor for flagellar operon		fliA	RNA polymerase, sigma 28 subunit, SigD/FliA/WhiG		CDS	RNA polymerase sigma factor for flagellar operon			gs-sh	base_lit-s	map
flagellin		fliC	Flagellin and related hook-associated proteins		CDS	Flagellar biosynthesis protein FliC			gs-sh	gs-sh	gs-sh
flagellar hook-associated protein 2		fliD	Flagellar capping protein		CDS	Flagellar hook-associated protein FliD			gs-sh	gs-sh	gs-sh
flagellar protein FliS		fliS	flagellar biosynthetic protein FliS		CDS	Flagellar biosynthesis protein FliS			base_tigr	lit-s	lit-s
flagellar protein FliT		fliT	Flagellar protein FliT.		CDS	Flagellar biosynthesis protein FliT			lit-s	lit-s	lit-s
alpha amylase, catalytic domain protein			Glycosidases	3.2.1.1	CDS	Cytoplasmic alpha-amylase	3.2.1.1		0	0	base_ec
yedD-like family protein			YedD-like protein.		CDS	FIG00640199: hypothetical protein			lit-s	0	0
conserved hypothetical protein			Predicted transporter component		CDS	Putative transport system permease protein			base_one HP	base_one HP	0
conserved hypothetical protein			Predicted redox protein, regulator of disulfide bond formation		CDS	hypothetical protein			base_one HP	lit-s	base_one HP
conserved hypothetical protein			Uncharacterized conserved protein		CDS	Gifsy-2 prophage protein			base_one HP	base_one HP	0
conserved hypothetical protein			N-acetylglutamate synthase and related acetyltransferases	2.3.1.-	CDS	FIG00640229: hypothetical protein			base_one HP	base_one HP	0
			hypothetical protein		CDS				base_one HP	base_both miss	base_one HP
			hypothetical protein		CDS				base_one HP	base_both miss	base_one HP
flagellar hook-basal body complex protein FliE		fliE	flagellar hook-basal body complex protein FliE		CDS	Flagellar hook-basal body complex protein FliE			base_lit-s	lit-s	lit-s
flagellar M-ring protein FliF		fliF	flagellar basal-body M-ring protein/flagellar hook-basal body protein (fliF)		CDS	Flagellar M-ring protein FliF			base_tigr	lit-s	gs-sh
flagellar motor switch protein FliG		fliG	flagellar motor switch protein FliG		CDS	Flagellar motor switch protein FliG			base_lit-s	lit-s	lit-s
hrpE/YscL/FliH and V-type ATPase subunit E family protein			Flagellar biosynthesis/type III secretory pathway protein		CDS	Flagellar assembly protein FliH			gs-sh	pfam-sh	gs-sh
flagellar protein export ATPase FliI	3.6.3.14	fliI	flagellar protein export ATPase FliI	3.6.3.14	CDS	Flagellum-specific ATP synthase FliI			base_lit-s	gs-sh	gs-sh
flagellar export protein FliJ		fliJ	flagellar export protein FliJ		CDS	Flagellar protein FliJ			base_lit-s	pfam-sh	pfam-sh
flagellar hook-length control protein		fliK	Flagellar hook-length control protein		CDS	Flagellar hook-length control protein FliK			lit-s	orth	orth
flagellar basal body-associated FliL family protein			Flagellar basal body-associated protein		CDS	Flagellar biosynthesis protein FliL			gs-sh	pfam-sh	gs-sh
flagellar motor switch protein FliM		fliM	flagellar motor switch protein FliM		CDS	Flagellar motor switch protein FliM			base_lit-s	lit-s	lit-s
flagellar motor switch protein FliN		fliN	flagellar motor switch protein FliN		CDS	Flagellar motor switch protein FliN			base_lit-s	lit-s	lit-s
flagellar biosynthetic protein FliO		fliO	flagellar biosynthetic protein FliO		CDS	Flagellar biosynthesis protein FliQ			base_lit-s	gs-sh	gs-sh
flagellar biosynthetic protein FliP		fliP	flagellar biosynthetic protein FliP		CDS	Flagellar biosynthesis protein FliP			base_lit-s	lit-s	lit-s
flagellar biosynthetic protein FliQ		fliQ	flagellar biosynthetic protein FliQ		CDS	Flagellar biosynthesis protein FliQ			base_lit-s	lit-s	lit-s
flagellar biosynthetic protein FliR		fliR	flagellar biosynthetic protein FliR		CDS	Flagellar biosynthesis protein FliR			base_lit-s	lit-s	lit-s
colanic acid capsular biosynthesis activation protein A		rcsA	Response regulator containing a CheY-like receiver domain and an HTH DNA-binding domain		CDS	Colanic acid capsular biosynthesis activation accesory protein RcsA, co-regulator with RcsB			gs-sh	0	0
dextransucrase DSRB family protein			Dextransucrase DSRB.		CDS	DsrB protein			lit-s	0	0
conserved hypothetical protein			Protein of unknown function (DUF2525).		CDS	putative cytoplasmic protein			base_one HP	base_one HP	0
diguanylate cyclase domain protein			diguanylate cyclase (GGDEF) domain		CDS	FIG00638997: hypothetical protein			base_tigr	0	0
putative mannosyl-3-phosphoglycerate phosphatase			mannosyl-3-phosphoglycerate phosphatase-related protein	3.1.3.70	CDS	Putative mannosyl-3-phosphoglycerate phosphatase	3.1.3.70		map	lit-s	base_ec
conserved hypothetical protein			Uncharacterized small protein		CDS	FIG01045396: hypothetical protein			base_one HP	base_one HP	0
inner membrane protein yedI		yedI	Uncharacterized protein conserved in bacteria		CDS	Putative inner membrane protein			gs-sh	0	0
very short patch repair protein	3.1.-.-	vsr	T/G mismatch-specific endonuclease	3.1.-,3.1.-.-	CDS	Very-short-patch mismatch repair endonuclease (G-T specific)			gs-sh	0	0
conserved hypothetical protein			Carboxylate/Amino Acid/Amine Transporter		CDS	Permease of the drug/metabolite transporter (DMT) superfamily			base_one HP	base_one HP	0
DNA-cytosine methyltransferase	2.1.1.37	dcm	DNA-methyltransferase (dcm)	2.1.1.37	CDS	DNA-cytosine methyltransferase	2.1.1.37		base_ec	base_lit-s	base_ec
conserved hypothetical protein			Predicted HD superfamily hydrolase		CDS	metal-dependent phosphohydrolase			base_one HP	base_one HP	orth
inner membrane protein yedR		yedR	hypothetical protein		CDS	FIG00638388: hypothetical protein			base_one HP	0	base_one HP
gram-negative porin family protein			Outer membrane protein (porin)		CDS	Outer membrane protein N precursor			0	0	0
gram-negative porin family protein						Outer membrane protein N			base_one miss	0	base_one miss
gram-negative porin family protein			Outer membrane protein (porin)		CDS	Outer membrane protein C precursor			0	0	tf_idf
DJ-1/PfpI family protein			chaperone Hsp31. Cysteine peptidase. MEROPS family C56		CDS	Chaperone protein hchA			0	0	gs-sh
putative sensor-like histidine kinase yedV			heavy metal sensor kinase	2.7.13.3	CDS	Putative two component system histidine kinase YedV			gs-sh	0	0
putative transcriptional regulatory protein yedW			heavy metal response regulator		CDS	Putative two-component system response regulator YedW			gs-sh	0	0
hydroxyisourate hydrolase	3.5.2.17	uraH	hydroxyisourate hydrolase	3.5.2.17	CDS	Transthyretin-like protein precursor			base_lit-s	0	0
sulfoxide reductase catalytic subunit yedY	1.8.-.-	yedY	Sulfite oxidase and related enzymes		CDS	Putative sulfite oxidase subunit YedY			gs-sh	gs-sh	map
ferric reductase like transmembrane component family protein			Predicted membrane protein		CDS	FIG001196: Membrane protein YedZ			0	0	0
metal-binding protein ZinT		zinT	Predicted periplasmic or secreted protein		CDS	Candidate zinc-binding lipoprotein ZinT			gs-sh	0	0
conserved hypothetical protein			Cytochrome B561		CDS	Cytochrome b561 homolog 1			base_one HP	base_one HP	orth
protein mtfA		mtfA	Uncharacterized protein conserved in bacteria		CDS	FIG01220476: hypothetical protein			gs-sh	0	lit-s
bacterial Ig-like domain family protein			Large extracellular alpha-helical protein		CDS	adherence and invasion outermembrane protein (Inv,enhances Peyer's patches colonization)			0	0	0
putative predicted protein, N-terminal fragment			hypothetical protein		CDS	FIG00638424: hypothetical protein			base_one HP	0	base_one HP
H+ symporter family protein			metabolite-proton symporter		CDS	Shikimate transporter			base_tigr	0	0
AMP nucleosidase	3.2.2.4	amn	AMP nucleosidase	3.2.2.4	CDS	AMP nucleosidase	3.2.2.4		base_lit-s	base_lit-s	base_lit-s
conserved hypothetical protein			DNA-binding regulatory protein, YebC/PmpR family		CDS	FIG007491: hypothetical protein YeeN			base_one HP	base_one HP	0
MATE efflux family protein			putative efflux protein, MATE family		CDS	FIG01069516: hypothetical protein			base_tigr	0	0
HTH-type transcriptional regulator cbl		cbl	Transcriptional regulator		CDS	Alkanesulfonate utilization operon LysR-family regulator CbI			gs-sh	gs-sh	gs-sh
nitrogen assimilation regulatory protein nac		nac	Transcriptional regulator		CDS	Nitrogen assimilation regulatory protein Nac			gs-sh	lit-s	orth
putative L,D-transpeptidase ErfK/SrfK			Uncharacterized protein conserved in bacteria		CDS	L,D-transpeptidase ErfK			0	0	0
nicotinate-nucleotide--dimethylbenzimidazole phosphoribosyltransferase	2.4.2.21	cobT	nicotinate-nucleotide-dimethylbenzimidazole phosphoribosyltransferase (EC 2.4.2.21)	2.4.2.21	CDS	Nicotinate-nucleotide--dimethylbenzimidazole phosphoribosyltransferase	2.4.2.21		base_tigr	base_ec	base_ec
cobalamin 5'-phosphate synthase	2.7.8.26	cobS	cobalamin-5'-phosphate synthase (EC 2.7.8.26)	2.7.8.26	CDS	Cobalamin synthase			base_tigr	gs-sh	map
bifunctional adenosylcobalamin biosynthesis protein CobU	2.7.7.62	cobU	adenosylcobinamide kinase/adenosylcobinamide-phosphate guanylyltransferase	2.7.7.62, 2.7.1.156,2.7.1.156, 2.7.7.62	CDS	Adenosylcobinamide-phosphate guanylyltransferase	2.7.7.62		base_ec-d	base_ec	base_ec-d
transposase DDE domain protein			transposase, IS5 family		CDS	Mobile element protein			0	0	0
conserved hypothetical protein						FIG00639305: hypothetical protein			base_one HP	base_one HP	base_one miss
integrase core domain protein			Transposase and inactivated derivatives		CDS	Mobile element protein			0	0	0
			Outer membrane receptor for ferrienterochelin and colicins		CDS				base_one miss	base_both miss	base_one miss
transposase family protein			Transposase and inactivated derivatives		CDS	Mobile element protein			0	0	0
tonB-dependent Receptor Plug domain protein						COG1629: Outer membrane receptor proteins, mostly Fe transport			base_one miss	0	base_one miss
putative gTPase-like protein			Predicted GTPase		CDS	NgrB			0	0	0
									base_both miss	base_both miss	base_both miss
antigen 43		flu	Autotransporter beta-domain./Extended Signal Peptide of Type V secretion system.		CDS	Antigen 43 precursor			gs-sh	0	0
inner membrane protein yeeR		yeeR	hypothetical protein		CDS	probable membrane protein b2001			base_one HP	0	base_one HP
conserved hypothetical protein			DNA repair protein radc		CDS	putative DNA repair protein			base_one HP	base_one HP	orth
conserved hypothetical protein			Protein of unknown function (DUF987).		CDS	Uncharacterized protein YeeT			base_one HP	base_one HP	0
antitoxin YeeU		yeeU	YagB/YeeU/YfjZ family.		CDS	hypothetical protein			gs-sh	base_one HP	base_one HP
toxin CbtA		cbtA	Protein of unknown function (DUF1219).		CDS	YeeV toxin protein			gs-sh	0	0
conserved hypothetical protein			hypothetical protein		CDS	Uncharacterized protein YeeW			lit-s	base_one HP	base_one HP
conserved hypothetical protein			Uncharacterized protein conserved in bacteria		CDS	UPF0265 protein YeeX			base_one HP	base_one HP	0
inner membrane protein yeeA		yeeA	Predicted membrane protein		CDS	Putative inner membrane protein			gs-sh	orth	map
gyrI-like small molecule binding domain protein			DNA gyrase inhibitor		CDS	DNA gyrase inhibitory protein			gs-sh	map	orth
D-alanyl-D-alanine carboxypeptidase dacD	3.4.16.4	dacD	penicillin-binding protein 6. Serine peptidase. MEROPS family S11	3.4.16.4	CDS	D-alanyl-D-alanine carboxypeptidase	3.4.16.4		base_ec	base_ec	base_ec
[truncated: 2,394 more rows]
