# Supplementary material for: A semi-automated genome annotation comparison and integration scheme
Source: BMC Bioinformatics. 2013 Jun 1;14:172. doi: 10.1186/1471-2105-14-172 (PMC3680241; doi:10.1186/1471-2105-14-172)
Supplement: Additional file 1 — The code and datasets: file contains the python code and related datasets used in our research. We used two datasets in our research. (1). ‘pfam_mapped_dic.csv’ file contains the Pfam IDs obtained from Pfam database; (2) ‘gene_info_dic.csv’ file contains the gene symbol data obtained from Entrez gene database; (3) ‘database data’ folder contains the automated annotation results and the OMA data to run the program. [file 1471-2105-14-172-S1.zip › Additional file 1 code and datasets/results/ecol tfidf res.txt]

0.000	0.000	0.000
0.000	0.000	0.000
0.000	0.000	0.000
0.000	0.000	0.000
0.000	0.000	0.000
0.169	0.169	0.507
0.796	0.796	0.095
0.000	0.000	0.000
0.000	0.000	0.000
0.571	0.617	0.247
0.000	0.398	0.398
0.000	0.000	0.000
0.000	0.000	0.000
0.000	0.000	0.000
0.531	0.433	0.076
0.000	0.000	0.000
0.000	0.000	0.000
0.000	0.000	0.000
0.905	0.529	0.905
0.340	0.453	0.240
0.000	0.000	0.000
0.816	0.333	0.333
0.000	0.000	0.000
0.000	0.000	0.000
0.000	0.000	0.000
0.000	0.000	0.000
0.000	0.000	0.000
0.513	0.528	0.804
0.000	0.000	0.000
0.000	0.000	0.000
0.000	0.000	0.000
0.000	0.000	0.000
0.258	0.258	0.000
0.140	0.000	0.952
0.468	0.412	0.516
0.000	0.000	0.445
0.440	0.151	0.440
0.726	0.301	0.726
0.539	0.225	0.539
0.435	0.667	0.804
0.000	0.000	0.000
0.122	0.000	0.417
0.000	0.000	0.000
0.324	0.054	0.576
0.392	0.000	0.392
0.470	0.196	0.470
0.000	0.000	0.000
0.000	0.000	0.000
0.000	0.000	0.000
0.000	0.000	0.000
0.000	0.000	0.000
0.000	0.000	0.000
0.912	0.298	0.231
0.000	0.000	0.000
0.000	0.354	0.354
0.000	0.000	0.000
0.000	0.000	0.000
0.910	0.064	0.631
0.000	0.000	0.000
0.000	0.000	0.000
0.000	0.000	0.000
0.000	0.000	0.000
0.000	0.000	0.000
0.000	0.000	0.000
0.000	0.000	0.000
0.616	0.853	0.358
0.000	0.000	0.000
0.785	0.272	0.277
0.000	0.000	0.000
0.848	0.861	0.102
0.000	0.000	0.000
0.000	0.000	0.000
0.000	0.000	0.000
0.000	0.000	0.000
0.000	0.000	0.000
0.000	0.000	0.000
0.000	0.000	0.000
0.000	0.000	0.000
0.000	0.000	0.000
0.000	0.000	0.000
0.000	0.000	0.000
0.000	0.000	0.000
0.000	0.000	0.000
0.000	0.000	0.000
0.000	0.000	0.000
0.000	0.000	0.000
0.000	0.000	0.000
0.000	0.000	0.000
0.000	0.000	0.000
0.000	0.000	0.000
0.000	0.000	0.000
0.000	0.000	0.000
0.000	0.000	0.000
0.000	0.000	0.000
0.000	0.000	0.000
0.000	0.000	0.000
0.000	0.000	0.000
0.459	0.459	0.726
0.000	0.000	0.000
0.000	0.000	0.000
0.000	0.000	0.000
0.136	0.039	0.476
0.124	0.433	0.581
0.000	0.000	0.240
0.000	0.000	0.000
0.757	0.082	0.851
0.000	0.000	0.000
0.927	0.635	0.927
0.081	0.243	0.930
0.000	0.000	0.000
0.000	0.000	0.000
0.000	0.000	0.000
0.766	0.766	0.081
0.000	0.000	0.000
0.000	0.000	0.000
0.000	0.000	0.000
0.000	0.000	0.000
0.000	0.000	0.184
0.718	0.132	0.671
0.000	0.000	0.000
0.000	0.000	0.000
0.000	0.000	0.000
0.000	0.000	0.000
0.580	0.329	0.526
0.860	0.366	0.812
0.588	0.392	0.588
0.000	0.000	0.000
0.475	0.616	0.419
0.000	0.000	0.000
0.000	0.000	0.000
0.609	0.000	0.733
0.056	0.000	0.826
0.760	0.000	0.768
0.691	0.000	0.698
0.850	0.009	0.850
0.722	0.526	0.718
0.443	0.044	0.488
0.000	0.000	0.000
0.000	0.000	0.000
0.000	0.000	0.000
0.000	0.000	0.000
0.839	0.839	0.676
0.000	0.000	0.000
0.000	0.000	0.000
0.904	0.904	0.019
0.593	0.413	0.463
0.000	0.000	0.000
0.272	0.348	0.414
0.457	0.453	0.463
0.000	0.000	0.000
0.000	0.000	0.000
0.884	0.347	0.186
0.216	0.789	0.660
0.765	0.277	0.663
0.000	0.000	0.000
0.000	0.000	0.000
0.000	0.000	0.000
0.807	0.372	0.601
0.622	0.622	0.120
0.129	0.122	0.183
0.000	0.000	0.000
0.000	0.000	0.000
0.000	0.000	0.000
0.000	0.000	0.000
0.828	0.344	0.298
0.999	0.865	0.999
0.000	0.000	0.000
0.000	0.000	0.000
0.000	0.000	0.000
0.000	0.000	0.000
0.000	0.000	0.000
0.000	0.000	0.000
0.000	0.000	0.000
0.649	0.047	0.645
0.447	0.818	0.615
0.000	0.000	0.000
0.499	0.576	0.689
0.000	0.000	0.000
0.000	0.000	0.000
0.000	0.000	0.000
0.000	0.000	0.000
0.000	0.000	0.000
0.000	0.000	0.000
0.000	0.493	0.328
0.000	0.000	0.000
0.504	0.609	0.115
0.000	0.000	0.000
0.661	0.661	0.284
0.541	0.442	0.551
0.000	0.000	0.000
0.000	0.000	0.000
0.000	0.000	0.000
0.666	0.000	0.666
0.000	0.000	0.000
0.830	0.621	0.280
0.682	0.427	0.736
0.353	0.353	0.589
0.944	0.671	0.692
0.000	0.000	0.000
0.000	0.000	0.000
0.000	0.000	0.000
0.000	0.000	0.000
0.000	0.000	0.000
0.727	0.732	0.704
0.115	0.745	0.745
0.735	0.000	0.387
0.983	0.556	0.905
0.000	0.000	0.000
0.260	0.300	0.858
0.547	0.000	0.696
0.000	0.000	0.000
0.000	0.000	0.000
0.000	0.000	0.000
0.000	0.000	0.000
0.000	0.000	0.000
0.795	0.250	0.000
0.894	0.774	0.788
0.871	0.359	0.871
0.000	0.000	0.000
0.000	0.717	0.237
0.000	0.000	0.000
0.058	0.554	0.286
0.349	0.645	0.671
0.000	0.000	0.000
0.000	0.000	0.000
0.000	0.000	0.000
0.246	0.817	0.817
0.000	0.000	0.000
0.000	0.000	0.000
0.662	0.516	0.662
0.165	0.571	0.505
0.696	0.629	0.575
0.258	0.258	0.000
0.000	0.000	0.000
0.977	0.290	0.755
0.000	0.000	0.000
0.157	0.078	0.608
0.621	0.650	0.525
0.950	0.618	0.928
0.000	0.000	0.000
0.000	0.000	0.000
0.424	0.000	0.283
0.492	0.000	0.402
0.000	0.000	0.000
0.000	0.000	0.000
0.000	0.900	0.636
0.000	0.000	0.000
0.000	0.000	0.000
0.000	0.000	0.000
0.000	0.000	0.000
0.000	0.000	0.000
0.144	0.250	0.000
0.000	0.000	0.000
0.773	0.446	0.137
0.301	0.390	0.126
0.000	0.188	0.133
0.474	0.415	0.706
0.507	0.598	0.085
0.903	0.112	0.417
0.000	0.000	0.000
0.674	0.199	0.825
0.158	0.424	0.849
0.516	0.516	0.183
0.000	0.000	0.000
0.874	0.542	0.000
0.000	0.000	0.000
0.078	0.448	0.082
0.000	0.000	0.000
0.095	0.607	0.944
0.246	0.634	0.197
0.000	0.000	0.000
0.000	0.000	0.000
0.000	0.000	0.000
0.516	0.516	0.183
0.000	0.000	0.000
0.000	0.000	0.000
0.000	0.000	0.000
0.000	0.000	0.000
0.000	0.000	0.000
0.000	0.000	0.000
0.000	0.000	0.000
0.954	0.000	0.748
0.000	0.000	0.000
0.074	0.181	0.295
0.509	0.644	0.260
0.630	0.236	0.223
0.342	0.209	0.239
0.447	0.182	0.500
0.135	0.135	0.261
0.623	0.267	0.089
0.000	0.000	0.000
0.000	0.000	0.000
0.840	0.099	0.029
0.041	0.000	0.407
0.729	0.298	0.275
0.000	0.000	0.183
0.000	0.000	0.000
0.293	0.879	0.862
0.000	0.000	0.000
0.000	0.000	0.000
0.000	0.000	0.000
0.858	0.126	0.348
0.000	0.000	0.000
0.000	0.000	0.000
0.042	0.237	0.262
0.586	0.586	0.445
0.750	0.750	0.563
0.000	0.000	0.275
0.000	0.000	0.000
0.000	0.000	0.000
0.000	0.000	0.000
0.331	0.467	0.528
0.225	0.449	0.225
0.000	0.000	0.000
0.000	0.000	0.000
0.800	0.800	0.078
0.000	0.000	0.000
0.000	0.000	0.000
0.000	0.315	0.182
0.365	0.365	0.000
0.000	0.000	0.000
0.000	0.000	0.000
0.554	0.370	0.490
0.117	0.371	0.909
0.000	0.000	0.000
0.000	0.000	0.000
0.383	0.130	0.351
0.000	0.000	0.000
0.000	0.000	0.000
0.000	0.000	0.000
0.000	0.000	0.000
0.601	0.783	0.783
0.000	0.000	0.000
0.000	0.000	0.000
0.846	0.602	0.602
0.000	0.000	0.000
0.599	0.751	0.425
0.000	0.000	0.000
0.000	0.000	0.000
0.573	0.573	0.394
0.000	0.000	0.000
0.721	0.255	0.721
0.000	0.000	0.000
0.771	0.360	0.801
0.713	0.911	0.472
0.460	0.213	0.539
0.000	0.000	0.000
0.516	0.516	0.435
0.000	0.000	0.000
0.000	0.000	0.000
0.000	0.000	0.000
0.326	0.034	0.378
0.696	0.696	0.488
0.000	0.000	0.000
0.000	0.000	0.000
0.304	0.744	0.166
0.000	0.234	0.936
0.000	0.000	0.000
0.000	0.000	0.000
0.000	0.000	0.000
0.914	0.071	0.000
0.363	0.408	0.513
0.000	0.000	0.000
0.284	0.401	0.803
0.263	0.451	0.735
0.000	0.000	0.000
0.000	0.000	0.000
0.000	0.000	0.000
0.000	0.000	0.000
0.000	0.000	0.000
0.000	0.000	0.000
0.000	0.000	0.000
0.305	0.603	0.603
0.200	0.102	0.544
0.000	0.000	0.000
0.356	0.046	0.356
0.602	0.602	0.493
0.866	0.265	0.811
0.000	0.000	0.000
0.000	0.000	0.000
0.572	0.039	0.286
0.000	0.000	0.000
0.862	0.305	0.862
0.149	0.319	0.074
0.000	0.000	0.000
0.448	0.448	0.256
0.000	0.000	0.000
0.000	0.000	0.000
0.000	0.000	0.000
0.620	0.620	0.263
0.000	0.000	0.000
0.000	0.000	0.000
0.000	0.000	0.000
0.000	0.000	0.000
0.000	0.000	0.000
0.000	0.000	0.000
0.000	0.000	0.000
0.896	0.896	0.818
0.638	0.529	0.556
0.935	0.745	0.924
0.000	0.000	0.000
0.053	0.046	0.902
0.000	0.000	0.000
0.000	0.000	0.000
0.000	0.000	0.000
0.000	0.000	0.000
0.662	0.648	0.986
0.000	0.000	0.000
0.000	0.000	0.000
0.844	0.196	0.783
0.000	0.000	0.000
0.666	0.666	0.516
0.000	0.000	0.000
0.000	0.000	0.000
0.000	0.000	0.000
0.000	0.000	0.000
0.000	0.000	0.000
0.643	0.326	0.502
0.000	0.000	0.000
0.000	0.000	0.000
0.000	0.000	0.000
0.000	0.000	0.000
0.000	0.000	0.000
0.000	0.000	0.000
0.309	0.309	0.545
0.376	0.041	0.429
0.908	0.908	0.648
0.952	0.440	0.952
0.925	0.573	0.925
0.909	0.530	0.909
0.851	0.464	0.927
0.831	0.147	0.662
0.146	0.912	0.621
0.000	0.000	0.000
0.000	0.000	0.000
0.997	0.997	0.705
0.000	0.000	0.000
0.000	0.000	0.000
0.000	0.000	0.000
0.941	0.151	0.941
0.000	0.000	0.000
0.750	0.750	0.102
0.090	0.068	0.068
0.774	0.384	0.632
0.263	0.154	0.240
0.371	0.453	0.432
0.000	0.000	0.000
0.749	0.292	0.440
0.000	0.000	0.000
0.000	0.000	0.000
0.000	0.000	0.000
0.000	0.000	0.000
0.304	0.304	0.338
0.581	0.087	0.206
0.000	0.000	0.000
0.000	0.000	0.000
0.803	0.162	0.754
0.000	0.000	0.000
0.000	0.000	0.000
0.156	0.156	0.812
0.669	0.053	0.315
0.000	0.000	0.000
0.000	0.000	0.000
0.514	0.567	0.765
0.868	0.868	0.145
0.650	0.000	0.507
0.521	0.451	0.260
0.000	0.000	0.000
0.000	0.000	0.000
0.000	0.000	0.187
0.000	0.000	0.000
0.000	0.445	0.950
0.000	0.000	0.000
0.522	0.000	0.522
0.000	0.000	0.000
0.000	0.000	0.000
0.126	0.240	0.201
0.879	0.020	0.879
0.000	0.000	0.000
0.000	0.000	0.000
0.000	0.604	0.604
0.000	0.000	0.000
0.000	0.000	0.000
0.000	0.000	0.000
0.166	0.419	0.166
0.000	0.000	0.000
0.439	0.314	0.208
0.113	0.325	0.394
0.070	0.175	0.779
0.200	0.200	0.067
0.104	0.932	0.659
0.303	0.206	0.279
0.071	0.038	0.141
0.781	0.119	0.667
0.525	0.581	0.093
0.318	0.318	0.184
0.000	0.000	0.000
0.241	0.241	0.209
0.000	0.000	0.000
0.000	0.000	0.198
0.000	0.000	0.000
0.000	0.000	0.000
0.000	0.000	0.000
0.232	0.755	0.425
0.000	0.000	0.000
0.000	0.000	0.000
0.000	0.000	0.000
0.786	0.321	0.786
0.000	0.000	0.000
0.000	0.000	0.000
0.000	0.000	0.000
0.756	0.000	0.000
0.000	0.000	0.000
0.000	0.000	0.000
0.000	0.000	0.000
0.000	0.000	0.000
0.000	0.000	0.000
0.346	0.346	0.432
0.000	0.000	0.000
0.000	0.000	0.000
0.000	0.000	0.000
0.000	0.000	0.000
0.000	0.000	0.000
0.000	0.000	0.000
0.000	0.000	0.000
0.000	0.000	0.000
0.000	0.000	0.000
0.929	0.014	0.036
0.837	0.412	0.625
0.281	0.000	0.907
0.293	0.000	0.141
0.807	0.000	0.026
0.194	0.723	0.535
0.000	0.000	0.000
0.920	0.071	0.000
0.000	0.000	0.000
0.000	0.000	0.000
0.000	0.000	0.000
0.000	0.000	0.000
0.000	0.000	0.000
0.842	0.115	0.000
0.000	0.000	0.000
0.000	0.000	0.000
0.513	0.342	0.342
0.000	0.000	0.000
0.000	0.000	0.000
0.000	0.000	0.000
0.000	0.000	0.000
0.000	0.000	0.000
0.507	0.598	0.085
0.000	0.000	0.000
0.662	0.662	0.314
0.449	0.424	0.449
0.127	0.127	0.658
0.797	0.601	0.797
0.000	0.000	0.000
0.000	0.000	0.000
0.000	0.507	0.000
0.000	0.000	0.000
0.000	0.000	0.000
0.412	0.412	0.618
0.000	0.000	0.000
0.000	0.000	0.000
0.000	0.000	0.000
0.000	0.527	0.527
0.017	0.010	0.711
0.151	0.011	0.840
0.717	0.595	0.567
0.293	0.721	0.434
0.000	0.000	0.000
0.344	0.722	0.344
0.740	0.285	0.688
0.751	0.528	0.476
0.730	0.541	0.593
0.763	0.015	0.763
0.000	0.000	0.000
0.954	0.497	0.822
0.746	0.746	0.079
0.295	0.295	0.709
0.792	0.792	0.289
0.000	0.000	0.000
0.280	0.280	0.112
0.531	0.433	0.076
0.573	0.702	0.593
0.000	0.000	0.000
0.932	0.932	0.552
0.332	0.332	0.100
0.743	0.204	0.638
0.426	0.271	0.789
0.797	0.331	0.591
0.905	0.698	0.873
0.000	0.000	0.000
0.743	0.000	0.743
0.590	0.354	0.495
0.000	0.000	0.000
0.000	0.000	0.000
0.000	0.000	0.000
0.000	0.000	0.000
0.530	0.100	0.075
0.000	0.000	0.000
0.000	0.000	0.000
0.552	0.833	0.833
0.598	0.582	0.475
0.214	0.427	0.315
0.000	0.000	0.000
0.000	0.000	0.000
0.020	0.785	0.860
0.067	0.067	0.962
0.000	0.000	0.000
0.772	0.766	0.772
0.561	0.515	0.285
0.000	0.000	0.000
0.000	0.000	0.000
0.000	0.000	0.000
0.725	0.158	0.515
0.000	0.000	0.000
0.000	0.000	0.000
0.000	0.000	0.000
0.000	0.000	0.000
0.000	0.000	0.000
0.000	0.000	0.000
0.000	0.000	0.000
0.000	0.000	0.000
0.712	0.658	0.781
0.000	0.000	0.000
0.161	0.659	0.761
0.000	0.000	0.000
0.000	0.000	0.000
0.000	0.000	0.000
0.000	0.000	0.000
0.420	0.809	0.095
0.000	0.000	0.000
0.000	0.000	0.000
0.000	0.067	0.000
0.410	0.410	0.205
0.000	0.000	0.000
0.961	0.961	0.854
0.951	0.229	0.705
0.942	0.942	0.769
0.400	0.200	0.224
0.146	0.206	0.292
0.000	0.000	0.000
0.000	0.000	0.000
0.000	0.000	0.000
0.660	0.865	0.889
0.000	0.000	0.000
0.000	0.000	0.000
0.666	0.687	0.347
0.450	0.450	0.562
0.488	0.488	0.000
0.480	0.480	0.313
0.000	0.000	0.000
0.633	0.141	0.141
0.369	0.406	0.600
0.000	0.000	0.000
0.490	0.638	0.513
0.604	0.329	0.509
0.577	0.359	0.493
0.000	0.000	0.000
0.200	0.000	0.239
0.507	0.598	0.085
0.961	0.961	0.608
0.000	0.000	0.000
0.000	0.000	0.000
0.000	0.000	0.000
0.000	0.000	0.000
0.664	0.371	0.664
0.000	0.000	0.000
0.000	0.000	0.000
0.068	0.497	0.351
0.090	0.632	0.489
0.000	0.000	0.000
0.000	0.000	0.000
0.707	0.574	0.774
0.000	0.000	0.000
0.633	0.633	0.610
0.000	0.000	0.000
0.000	0.000	0.000
0.893	0.632	0.880
0.000	0.000	0.000
0.000	0.000	0.000
0.000	0.000	0.000
0.000	0.000	0.000
0.000	0.000	0.000
0.000	0.000	0.000
0.000	0.000	0.000
0.000	0.000	0.000
0.000	0.000	0.000
0.433	0.819	0.819
0.000	0.000	0.000
0.809	0.218	0.450
0.000	0.000	0.000
0.000	0.000	0.000
0.000	0.000	0.000
0.000	0.000	0.000
0.000	0.000	0.000
0.525	0.525	0.131
0.292	0.135	0.117
0.000	0.000	0.000
0.572	0.572	0.424
0.000	0.000	0.000
0.000	0.609	0.144
0.000	0.000	0.000
0.212	0.856	0.043
0.685	0.685	0.630
0.000	0.000	0.000
0.000	0.375	0.149
0.447	0.000	0.632
0.211	0.563	0.183
0.379	0.122	0.281
0.095	0.378	0.436
0.409	0.409	0.236
0.000	0.000	0.000
0.204	0.204	0.612
0.566	0.504	0.800
0.282	0.000	0.664
0.518	0.000	0.388
0.000	0.000	0.000
0.934	0.651	0.876
0.987	0.581	0.987
0.000	0.000	0.000
0.000	0.000	0.000
0.000	0.000	0.000
0.000	0.000	0.000
0.000	0.000	0.000
0.000	0.000	0.000
0.092	0.864	0.598
0.063	0.493	0.560
0.000	0.000	0.000
0.000	0.000	0.000
0.833	0.586	0.993
0.983	0.593	0.983
0.157	0.157	0.272
0.338	0.338	0.215
0.000	0.000	0.000
0.000	0.000	0.000
0.000	0.000	0.000
0.000	0.000	0.000
0.000	0.000	0.000
0.309	0.309	0.357
0.000	0.000	0.000
0.437	0.402	0.437
0.745	0.860	0.516
0.000	0.000	0.204
0.000	0.000	0.000
0.000	0.000	0.000
0.000	0.000	0.000
0.000	0.000	0.000
0.000	0.000	0.000
0.000	0.000	0.000
0.354	0.390	0.814
0.000	0.000	0.000
0.000	0.000	0.000
0.682	0.682	0.769
0.000	0.000	0.000
0.543	0.417	0.497
0.000	0.168	0.514
0.000	0.000	0.000
0.000	0.606	0.606
0.380	0.620	0.078
0.358	0.361	0.000
0.000	0.000	0.000
0.000	0.000	0.000
0.000	0.000	0.000
0.000	0.000	0.000
0.000	0.000	0.000
0.219	0.268	0.888
0.000	0.000	0.000
0.000	0.000	0.000
0.000	0.000	0.000
0.000	0.000	0.000
0.000	0.000	0.000
0.000	0.000	0.000
0.000	0.000	0.000
0.258	0.258	0.129
0.544	0.416	0.721
0.000	0.545	0.228
0.398	0.385	0.335
0.570	0.000	0.543
0.370	0.075	0.370
0.534	0.388	0.671
0.840	0.840	0.803
0.539	0.346	0.602
0.469	0.289	0.671
0.094	0.070	0.607
0.000	0.000	0.000
0.890	0.316	0.890
0.067	0.629	0.144
0.370	0.046	0.724
0.514	0.538	0.439
0.115	0.384	0.545
0.000	0.394	0.315
0.526	0.380	0.496
0.728	0.000	0.122
0.644	0.919	0.505
0.000	0.000	0.000
0.681	0.504	0.571
0.000	0.000	0.000
0.387	0.536	0.530
0.467	0.319	0.254
0.098	0.000	0.833
0.785	0.123	0.167
0.570	0.060	0.000
0.923	0.000	0.905
0.235	0.034	0.493
0.720	0.315	0.655
0.359	0.507	0.430
0.278	0.393	0.278
0.517	0.454	0.454
0.000	0.000	0.000
0.000	0.000	0.000
0.014	0.249	0.249
0.359	0.359	0.879
0.222	0.091	0.744
0.641	0.453	0.906
0.000	0.000	0.000
0.000	0.000	0.000
0.382	0.104	0.775
0.345	0.260	0.381
0.000	0.000	0.000
0.000	0.000	0.000
0.524	0.349	0.175
0.931	0.760	0.000
0.998	0.499	0.407
0.392	0.320	0.853
0.938	0.938	0.487
0.381	0.038	0.333
0.000	0.000	0.000
0.000	0.000	0.000
0.184	0.052	0.571
0.574	0.131	0.771
0.000	0.000	0.000
0.000	0.000	0.000
0.290	0.456	0.290
0.000	0.000	0.000
0.000	0.000	0.000
0.810	0.614	0.753
0.564	0.564	0.799
0.336	0.336	0.653
0.000	0.000	0.000
0.021	0.538	0.556
0.000	0.000	0.000
0.734	0.459	0.651
0.677	0.657	0.657
0.727	0.507	0.727
0.306	0.526	0.788
0.779	0.270	0.795
0.000	0.000	0.000
0.359	0.000	0.691
0.000	0.000	0.000
0.342	0.140	0.704
0.467	0.219	0.735
0.476	0.000	0.666
0.896	0.433	0.739
0.000	0.000	0.000
0.000	0.000	0.000
0.085	0.069	0.244
0.000	0.000	0.000
0.051	0.381	0.323
0.000	0.000	0.000
0.000	0.000	0.000
0.000	0.000	0.000
0.860	0.702	0.860
0.279	0.662	0.175
0.976	0.038	0.976
0.333	0.333	0.616
0.000	0.450	0.448
0.000	0.000	0.000
0.000	0.000	0.000
0.804	0.079	0.804
0.809	0.067	0.809
0.000	0.000	0.000
0.940	0.559	0.645
0.000	0.000	0.000
0.347	0.347	0.721
0.300	0.300	0.822
0.000	0.000	0.000
0.000	0.000	0.000
0.000	0.000	0.000
0.000	0.000	0.000
0.181	0.074	0.052
0.000	0.000	0.000
0.979	0.900	0.979
0.652	0.292	0.975
0.320	0.320	0.984
0.163	0.058	0.144
0.297	0.046	0.535
0.187	0.477	0.239
0.000	0.000	0.000
0.110	0.123	0.938
0.000	0.000	0.000
0.000	0.000	0.000
0.776	0.776	0.761
0.000	0.000	0.000
0.592	0.700	0.571
0.000	0.000	0.000
0.000	0.000	0.000
0.665	0.249	0.111
0.000	0.000	0.000
0.000	0.000	0.000
0.000	0.000	0.000
0.000	0.000	0.000
0.741	0.741	0.915
0.000	0.000	0.000
0.681	0.681	0.213
0.000	0.598	0.216
0.000	0.000	0.000
0.779	0.779	0.113
0.000	0.000	0.000
0.671	0.000	0.326
0.881	0.467	0.881
0.000	0.000	0.000
0.000	0.000	0.000
0.093	0.461	0.093
0.456	0.456	0.520
0.573	0.287	0.229
0.000	0.000	0.000
0.803	0.789	0.778
0.000	0.000	0.000
0.000	0.000	0.000
0.000	0.000	0.000
0.911	0.079	0.654
0.768	0.498	0.517
0.000	0.000	0.000
0.354	0.765	0.084
0.871	0.727	0.871
0.922	0.000	0.040
0.557	0.503	0.787
0.308	0.000	0.103
0.543	0.049	0.251
0.875	0.000	0.044
0.518	0.000	0.043
0.520	0.451	0.578
0.000	0.000	0.000
0.489	0.000	0.046
0.000	0.000	0.000
0.000	0.000	0.000
0.478	0.546	0.546
0.259	0.259	0.885
0.000	0.917	0.917
0.491	0.491	0.000
0.000	0.000	0.000
0.000	0.000	0.000
0.000	0.892	0.748
0.000	0.475	0.475
0.916	0.649	0.805
0.000	0.000	0.000
0.596	0.689	0.616
0.059	0.103	0.410
0.000	0.000	0.000
0.928	0.176	0.923
0.000	0.000	0.000
0.693	0.693	0.415
0.000	0.000	0.000
0.493	0.329	0.493
0.052	0.052	0.085
0.910	0.252	0.308
0.000	0.000	0.000
0.000	0.000	0.000
0.091	0.544	0.225
0.000	0.000	0.000
0.000	0.000	0.000
0.826	0.077	0.427
0.679	0.466	0.771
0.802	0.298	0.028
0.747	0.747	0.279
0.626	0.586	0.826
0.902	0.567	0.902
0.000	0.000	0.000
0.542	0.241	0.419
0.000	0.000	0.000
0.248	0.684	0.647
0.423	0.338	0.422
0.453	0.214	0.131
0.087	0.087	0.525
0.000	0.000	0.000
0.000	0.000	0.000
0.571	0.643	0.101
0.000	0.000	0.496
0.582	0.375	0.670
0.000	0.000	0.000
0.140	0.140	0.234
0.227	0.052	0.529
0.000	0.000	0.000
0.685	0.521	0.685
0.000	0.000	0.000
0.000	0.000	0.000
0.000	0.000	0.000
0.930	0.658	0.930
0.553	0.050	0.277
0.000	0.000	0.000
0.000	0.000	0.000
0.000	0.000	0.000
0.000	0.000	0.522
0.000	0.000	0.000
0.000	0.000	0.000
0.000	0.000	0.000
0.070	0.070	0.933
0.316	0.316	0.314
0.047	0.684	0.042
0.000	0.000	0.277
0.000	0.000	0.033
0.000	0.000	0.041
0.080	0.080	0.473
0.000	0.000	0.000
0.000	0.000	0.000
0.000	0.000	0.000
0.000	0.000	0.000
0.000	0.000	0.000
0.429	0.286	0.038
0.372	0.033	0.161
0.000	0.000	0.000
0.000	0.000	0.000
0.000	0.000	0.323
0.044	0.044	0.355
0.046	0.000	0.209
0.772	0.926	0.076
0.000	0.000	0.000
0.000	0.000	0.000
0.000	0.000	0.000
0.000	0.179	0.179
0.434	0.434	0.680
0.713	0.176	0.713
0.000	0.193	0.193
0.545	0.596	0.545
0.973	0.348	0.973
0.000	0.000	0.000
0.603	0.603	0.909
0.000	0.000	0.000
0.000	0.000	0.000
0.831	0.618	0.831
0.946	0.492	0.843
0.638	0.000	0.965
0.000	0.000	0.000
0.000	0.381	0.000
0.609	0.000	0.474
0.409	0.000	0.651
0.000	0.000	0.000
0.000	0.000	0.000
0.298	0.474	0.559
0.000	0.000	0.000
0.058	0.273	0.151
0.912	0.816	0.912
0.134	0.000	0.000
0.000	0.000	0.000
0.000	0.000	0.000
0.651	0.354	0.650
0.147	0.147	0.293
0.893	0.000	0.893
0.000	0.000	0.000
0.000	0.000	0.000
0.000	0.000	0.000
0.325	0.066	0.066
0.955	0.321	0.467
0.726	0.726	0.331
0.000	0.000	0.000
0.484	0.484	0.000
0.000	0.000	0.000
0.000	0.000	0.000
0.944	0.944	0.613
0.000	0.000	0.000
0.000	0.000	0.000
0.000	0.000	0.000
0.000	0.000	0.000
0.958	0.055	0.958
0.000	0.000	0.000
0.978	0.715	0.826
0.971	0.804	0.816
0.000	0.000	0.000
0.000	0.000	0.000
0.000	0.000	0.000
0.000	0.000	0.000
0.000	0.000	0.000
0.732	0.894	0.894
0.084	0.073	0.000
0.000	0.000	0.000
0.606	0.228	0.429
0.830	0.339	0.339
0.000	0.000	0.000
0.000	0.000	0.000
0.000	0.000	0.000
0.000	0.000	0.000
0.000	0.000	0.000
0.000	0.000	0.000
0.000	0.000	0.000
0.000	0.000	0.000
0.000	0.000	0.000
0.000	0.000	0.000
0.074	0.419	0.524
0.742	0.271	0.741
0.574	0.659	0.340
0.000	0.000	0.000
0.494	0.187	0.000
0.362	0.479	0.437
0.382	0.439	0.351
0.000	0.000	0.000
0.237	0.034	0.000
0.755	0.108	0.210
0.000	0.000	0.000
0.135	0.371	0.234
0.000	0.000	0.000
0.163	0.488	0.230
0.173	0.732	0.173
0.000	0.000	0.000
0.283	0.222	0.444
0.521	0.615	0.759
0.000	0.000	0.000
0.000	0.000	0.000
0.074	0.420	0.043
0.061	0.436	0.837
0.977	0.000	0.000
0.982	0.000	0.000
0.000	0.636	0.545
0.148	0.662	0.559
0.192	0.625	0.626
0.595	0.817	0.502
0.000	0.000	0.000
0.000	0.000	0.000
0.114	0.799	0.799
0.000	0.000	0.000
0.734	0.225	0.734
0.000	0.000	0.000
0.830	0.053	0.057
0.000	0.000	0.000
0.193	0.000	0.153
0.860	0.905	0.905
0.000	0.000	0.000
0.000	0.000	0.000
0.000	0.000	0.000
0.000	0.000	0.474
0.870	0.610	0.533
0.000	0.000	0.000
0.000	0.000	0.000
0.000	0.000	0.000
0.105	0.447	0.665
0.000	0.000	0.000
0.361	0.125	0.125
0.000	0.000	0.000
0.000	0.000	0.000
0.632	0.000	0.516
0.000	0.243	0.243
0.762	0.000	0.762
0.477	0.236	0.350
0.417	0.417	0.442
0.000	0.000	0.000
0.617	0.617	0.829
0.000	0.000	0.000
0.549	0.549	0.775
0.193	0.341	0.314
0.000	0.000	0.000
0.343	0.343	0.700
0.263	0.000	0.263
0.000	0.000	0.000
0.000	0.000	0.000
0.000	0.000	0.000
0.152	0.000	0.000
0.000	0.000	0.000
0.433	0.433	0.048
0.351	0.000	0.000
0.874	0.874	0.041
0.874	0.874	0.041
0.000	0.000	0.000
0.000	0.000	0.349
0.453	0.000	0.032
0.000	0.000	0.000
0.000	0.000	0.000
0.000	0.000	0.000
0.729	0.729	0.233
0.485	0.404	0.485
0.555	0.555	0.476
0.685	0.000	0.788
0.000	0.658	0.207
0.821	0.575	0.821
0.658	0.386	0.570
0.112	0.428	0.436
0.000	0.000	0.000
0.000	0.000	0.000
0.000	0.000	0.000
0.078	0.332	0.565
0.011	0.989	0.989
0.960	0.960	0.769
0.000	0.162	0.626
0.000	0.000	0.000
0.377	0.544	0.930
0.460	0.000	0.133
0.514	0.234	0.094
0.000	0.000	0.000
0.947	0.506	0.414
0.514	0.294	0.205
0.710	0.729	0.017
0.743	0.743	0.309
0.181	0.267	0.156
0.000	0.000	0.000
0.000	0.000	0.000
0.000	0.000	0.000
0.000	0.000	0.000
0.284	0.284	0.768
0.808	0.299	0.720
0.000	0.000	0.000
0.000	0.000	0.000
0.000	0.000	0.000
0.000	0.000	0.000
0.963	0.861	0.963
0.195	0.073	0.117
0.241	0.422	0.241
0.058	0.490	0.327
0.000	0.000	0.000
0.000	0.000	0.000
0.000	0.000	0.000
0.000	0.000	0.000
0.277	0.663	0.221
0.140	0.140	0.770
0.736	0.602	0.712
0.679	0.482	0.665
0.000	0.000	0.000
0.787	0.868	0.232
0.000	0.000	0.000
0.000	0.000	0.000
0.596	0.653	0.853
0.000	0.000	0.000
0.000	0.000	0.000
0.196	0.196	0.392
0.227	0.106	0.092
0.388	0.352	0.388
0.000	0.000	0.000
0.807	0.289	0.807
0.000	0.000	0.000
0.000	0.000	0.000
0.000	0.000	0.000
0.000	0.000	0.000
0.000	0.000	0.000
0.000	0.000	0.000
0.000	0.000	0.000
0.000	0.000	0.000
0.000	0.000	0.000
0.000	0.000	0.000
0.546	0.546	0.851
0.577	0.577	0.779
0.695	0.695	0.347
0.978	0.827	0.978
0.647	0.068	0.915
0.219	0.656	0.000
0.000	0.000	0.000
0.131	0.808	0.365
0.000	0.000	0.000
0.000	0.000	0.000
0.889	0.889	0.770
0.267	0.799	0.267
0.000	0.000	0.000
0.178	0.000	0.000
0.000	0.000	0.000
0.000	0.000	0.000
0.000	0.000	0.000
0.000	0.000	0.000
0.000	0.000	0.000
0.000	0.000	0.000
0.000	0.762	0.305
0.500	0.500	0.500
0.925	0.846	0.846
0.000	0.000	0.000
0.236	0.107	0.605
0.000	0.000	0.000
0.000	0.000	0.000
0.000	0.000	0.000
0.642	0.719	0.812
0.000	0.000	0.000
0.000	0.000	0.000
0.000	0.000	0.000
0.000	0.000	0.000
0.000	0.000	0.000
0.160	0.428	0.439
0.000	0.000	0.000
0.000	0.000	0.000
0.000	0.000	0.899
0.151	0.854	0.506
0.347	0.588	0.588
0.000	0.000	0.000
0.000	0.000	0.000
0.000	0.564	0.564
0.000	0.000	0.000
0.000	0.000	0.000
0.911	0.503	0.911
0.488	0.488	0.862
0.000	0.000	0.000
0.000	0.000	0.000
0.129	0.509	0.903
0.000	0.000	0.000
0.027	0.012	0.033
0.000	0.000	0.000
0.676	0.090	0.045
0.592	0.566	0.330
0.740	0.489	0.475
0.768	0.223	0.041
0.000	0.000	0.000
0.000	0.000	0.000
0.993	0.860	0.993
0.000	0.000	0.000
0.928	0.856	0.928
0.869	0.869	0.914
0.021	0.026	0.799
0.716	0.558	0.558
0.356	0.360	0.420
0.268	0.506	0.713
0.389	0.476	0.793
0.651	0.369	0.632
0.176	0.000	0.078
0.195	0.065	0.580
0.570	0.021	0.151
0.000	0.000	0.000
0.000	0.000	0.000
0.860	0.811	0.784
0.000	0.848	0.602
0.568	0.189	0.095
0.500	0.500	0.657
0.000	0.000	0.000
0.960	0.607	0.784
0.458	0.648	0.038
0.000	0.000	0.000
0.000	0.000	0.000
0.596	0.000	0.000
0.000	0.000	0.000
0.835	0.477	0.754
0.460	0.363	0.460
0.507	0.598	0.085
0.250	0.250	0.882
0.000	0.000	0.000
0.831	0.256	0.831
0.000	0.000	0.000
0.695	0.387	0.695
0.514	0.178	0.084
0.202	0.303	0.143
0.300	0.845	0.025
0.000	0.000	0.000
0.643	0.536	0.536
0.641	0.342	0.342
0.658	0.389	0.658
0.000	0.000	0.000
0.000	0.000	0.000
0.000	0.000	0.000
0.579	0.000	0.000
0.000	0.000	0.000
0.000	0.000	0.000
0.658	0.731	0.702
0.000	0.000	0.000
0.605	0.122	0.122
0.000	0.000	0.277
0.000	0.000	0.000
0.000	0.000	0.000
0.000	0.000	0.000
0.000	0.000	0.000
0.000	0.000	0.000
0.000	0.000	0.000
0.000	0.000	0.000
0.000	0.000	0.000
0.000	0.000	0.000
0.302	0.302	0.598
0.000	0.000	0.000
0.000	0.000	0.000
0.632	0.447	0.447
0.000	0.000	0.000
0.601	0.827	0.038
0.000	0.000	0.000
0.000	0.000	0.000
0.000	0.000	0.000
0.000	0.000	0.863
0.482	0.599	0.863
0.000	0.000	0.000
0.395	0.072	0.000
0.000	0.000	0.000
0.000	0.000	0.000
0.145	0.738	0.785
0.898	0.833	0.820
0.609	0.610	0.800
0.000	0.000	0.000
0.218	0.000	0.463
0.000	0.000	0.000
0.000	0.000	0.372
0.000	0.000	0.000
0.000	0.000	0.000
0.000	0.000	0.000
0.000	0.000	0.000
0.752	0.501	0.382
0.874	0.874	0.140
0.000	0.000	0.000
0.919	0.137	0.137
0.000	0.000	0.000
0.000	0.000	0.000
0.075	0.184	0.184
0.630	0.530	0.499
0.000	0.000	0.000
0.000	0.000	0.000
0.000	0.000	0.000
0.460	0.460	0.000
0.000	0.000	0.000
0.000	0.000	0.000
0.000	0.000	0.000
0.000	0.000	0.000
0.000	0.000	0.000
0.000	0.000	0.000
0.301	0.390	0.126
0.000	0.000	0.000
0.464	0.309	0.430
0.000	0.000	0.000
0.000	0.000	0.000
0.568	0.356	0.887
0.389	0.000	0.000
0.084	0.434	0.699
0.000	0.206	0.927
0.000	0.000	0.000
0.000	0.000	0.000
0.000	0.000	0.000
0.000	0.000	0.000
0.000	0.000	0.000
0.000	0.000	0.000
0.000	0.000	0.000
0.000	0.000	0.000
0.000	0.000	0.000
0.800	0.708	0.628
0.000	0.000	0.000
0.630	0.630	0.060
0.695	0.612	0.613
0.830	0.830	0.196
0.361	0.631	0.701
0.881	0.102	0.550
0.000	0.000	0.000
0.000	0.000	0.000
0.377	0.377	0.762
0.581	0.000	0.082
0.000	0.000	0.000
0.792	0.686	0.056
0.000	0.000	0.000
0.042	0.678	0.526
0.000	0.000	0.000
0.000	0.000	0.000
0.000	0.000	0.000
0.000	0.747	0.747
0.031	0.651	0.443
0.429	0.205	0.506
0.593	0.291	0.500
0.821	0.314	0.554
0.000	0.000	0.000
0.000	0.000	0.000
0.000	0.000	0.000
0.000	0.000	0.000
0.474	0.602	0.464
0.638	0.000	0.638
0.205	0.794	0.589
0.000	0.000	0.000
0.000	0.000	0.000
0.000	0.000	0.000
0.645	0.000	0.877
0.000	0.000	0.000
0.000	0.000	0.000
0.200	0.200	0.000
0.000	0.000	0.000
0.000	0.000	0.000
1.000	0.000	0.000
0.519	0.144	0.145
0.000	0.000	0.000
0.000	0.000	0.000
0.000	0.000	0.000
0.000	0.000	0.000
0.000	0.000	0.000
0.000	0.000	0.000
0.000	0.000	0.000
0.974	0.748	0.069
0.000	0.000	0.000
0.144	0.000	0.000
0.383	0.938	0.787
0.309	0.126	0.416
0.125	0.540	0.000
0.000	0.000	0.000
0.728	0.542	0.831
0.809	0.809	0.710
0.000	0.000	0.000
0.000	0.000	0.000
0.000	0.000	0.000
0.000	0.000	0.000
0.172	0.172	0.913
0.107	0.107	0.871
0.753	0.753	0.455
0.851	0.851	0.455
0.000	0.000	0.000
0.000	0.000	0.000
0.128	0.159	0.589
0.805	0.805	0.509
0.108	0.503	0.206
0.896	0.895	0.000
0.643	0.643	0.053
0.340	0.285	0.467
0.000	0.000	0.000
0.313	0.292	0.685
0.630	0.223	0.382
0.000	0.000	0.000
0.249	0.076	0.097
0.000	0.158	0.398
0.000	0.000	0.000
0.646	0.258	0.258
0.122	0.687	0.564
0.438	0.253	0.631
0.233	0.174	0.116
0.211	0.000	0.106
0.272	0.111	0.559
0.000	0.000	0.000
0.000	0.000	0.000
0.846	0.846	0.121
0.083	0.083	0.041
0.673	0.556	0.602
0.843	0.677	0.451
0.456	0.858	0.662
0.371	0.547	0.408
0.340	0.599	0.492
0.394	0.322	0.442
0.221	0.508	0.478
0.440	0.652	0.227
0.000	0.000	0.000
0.000	0.628	0.440
0.308	0.038	0.884
0.588	0.828	0.265
0.000	0.000	0.000
0.000	0.000	0.000
0.297	0.401	0.540
0.000	0.000	0.000
0.000	0.000	0.000
0.832	0.319	0.832
0.480	0.542	0.831
0.000	0.000	0.000
0.000	0.000	0.000
0.355	0.355	0.975
0.425	0.150	0.212
0.531	0.087	0.188
0.761	0.895	0.233
0.000	0.221	0.773
0.000	0.000	0.000
0.000	0.000	0.000
0.401	0.411	0.343
0.000	0.000	0.000
0.331	0.189	0.801
0.616	0.000	0.466
0.072	0.044	0.685
0.000	0.000	0.000
0.596	0.000	0.000
0.000	0.000	0.000
0.347	0.392	0.320
0.000	0.000	0.000
0.000	0.000	0.000
0.000	0.000	0.000
0.164	0.164	0.822
0.000	0.000	0.000
0.000	0.000	0.000
0.000	0.000	0.000
0.797	0.542	0.542
0.000	0.000	0.000
0.799	0.799	0.042
0.000	0.000	0.000
0.602	0.323	0.678
0.000	0.105	0.685
0.000	0.000	0.597
0.617	0.617	0.089
0.000	0.000	0.000
0.000	0.000	0.000
0.000	0.000	0.000
0.000	0.000	0.000
0.000	0.000	0.000
0.000	0.000	0.000
0.000	0.000	0.000
0.423	0.000	0.735
0.000	0.000	0.000
0.193	0.193	0.000
0.000	0.000	0.000
0.000	0.000	0.000
0.000	0.000	0.000
0.000	0.000	0.000
0.000	0.000	0.000
0.447	0.000	0.000
0.000	0.000	0.000
0.849	0.149	0.441
0.741	0.432	0.288
0.000	0.000	0.000
0.000	0.000	0.000
0.389	0.389	0.195
0.525	0.080	0.716
0.000	0.000	0.000
0.000	0.000	0.000
0.802	0.896	0.158
0.853	0.853	0.348
0.472	0.218	0.330
0.698	0.698	0.779
0.520	0.297	0.368
0.000	0.000	0.000
0.806	0.708	0.025
0.000	0.000	0.000
0.000	0.000	0.000
0.492	0.032	0.347
0.823	0.823	0.906
0.052	0.000	0.546
0.634	0.179	0.538
0.000	0.000	0.000
0.378	0.095	0.520
0.000	0.000	0.000
0.000	0.000	0.000
0.000	0.000	0.000
0.709	0.274	0.597
0.000	0.000	0.000
0.148	0.169	0.267
0.513	0.212	0.649
0.557	0.411	0.353
0.000	0.000	0.000
0.967	0.779	0.967
0.000	0.000	0.000
0.000	0.000	0.000
0.207	0.724	0.147
0.582	0.618	0.281
0.000	0.000	0.000
0.000	0.000	0.000
0.206	0.771	0.450
0.000	0.000	0.000
0.044	0.170	0.793
0.741	0.344	0.798
0.000	0.000	0.000
0.000	0.000	0.000
0.125	0.000	0.000
0.280	0.686	0.000
0.710	0.365	0.708
0.000	0.000	0.000
0.656	0.656	0.965
0.580	0.580	0.818
0.654	0.654	0.971
0.630	0.630	0.925
0.000	0.000	0.000
0.991	0.364	0.991
0.000	0.000	0.000
0.153	0.412	0.115
0.000	0.000	0.000
0.000	0.000	0.000
0.000	0.000	0.000
0.000	0.000	0.000
0.000	0.000	0.000
0.977	0.011	0.977
0.908	0.909	0.764
0.832	0.891	0.832
0.000	0.000	0.000
0.124	0.124	0.198
0.749	0.216	0.325
0.000	0.000	0.000
0.000	0.000	0.000
0.000	0.000	0.000
0.000	0.000	0.000
0.551	0.469	0.551
0.000	0.000	0.000
0.985	0.518	0.985
0.606	0.398	0.646
0.000	0.000	0.000
0.000	0.000	0.000
0.149	0.199	0.347
0.000	0.000	0.000
0.329	0.127	0.344
0.000	0.000	0.000
0.034	0.324	0.639
0.437	0.588	0.537
0.000	0.000	0.000
0.000	0.000	0.000
0.000	0.000	0.000
0.000	0.000	0.000
0.000	0.000	0.000
0.535	0.535	0.000
0.000	0.000	0.000
0.572	0.371	0.454
0.220	0.051	0.249
0.069	0.552	0.552
0.632	0.966	0.113
0.000	0.048	0.470
0.000	0.000	0.000
0.000	0.000	0.000
0.000	0.000	0.000
0.122	0.346	0.122
0.816	0.816	0.339
0.000	0.000	0.000
0.000	0.000	0.000
0.000	0.000	0.000
0.000	0.000	0.000
0.318	0.318	0.397
0.000	0.000	0.000
0.000	0.000	0.000
0.027	0.187	0.152
0.366	0.157	0.731
0.000	0.000	0.000
0.615	0.138	0.589
0.465	0.024	0.127
0.659	0.709	0.223
0.000	0.000	0.000
0.000	0.000	0.000
0.502	0.482	0.983
0.000	0.000	0.000
0.000	0.000	0.000
0.581	0.771	0.771
0.558	0.762	0.852
0.065	0.000	0.227
0.647	0.278	0.196
0.643	0.124	0.367
0.000	0.000	0.000
0.723	0.246	0.246
0.000	0.000	0.000
0.000	0.000	0.000
0.414	0.414	0.000
0.129	0.000	0.579
0.000	0.000	0.000
0.854	0.168	0.667
0.000	0.000	0.000
0.000	0.000	0.000
0.000	0.000	0.000
0.000	0.000	0.000
0.000	0.000	0.000
0.834	0.340	0.340
0.816	0.333	0.333
0.000	0.000	0.000
0.988	0.587	0.678
0.000	0.000	0.000
0.000	0.000	0.000
0.000	0.000	0.000
0.000	0.000	0.000
0.000	0.000	0.000
0.000	0.000	0.000
0.000	0.000	0.000
0.000	0.000	0.219
0.367	0.240	0.438
0.387	0.179	0.567
0.662	0.330	0.229
0.000	0.000	0.000
0.000	0.000	0.000
0.000	0.000	0.000
0.000	0.000	0.000
0.000	0.580	0.168
0.000	0.000	0.000
0.000	0.000	0.000
0.574	0.576	0.242
0.821	0.569	0.452
0.000	0.000	0.000
0.000	0.000	0.783
0.000	0.000	0.000
0.216	0.755	0.378
0.000	0.000	0.000
0.433	0.152	0.491
0.000	0.000	0.000
0.000	0.000	0.000
0.000	0.000	0.000
0.000	0.000	0.000
0.000	0.000	0.000
0.000	0.000	0.000
0.000	0.000	0.000
0.000	0.000	0.000
0.000	0.000	0.000
0.665	0.665	0.035
0.221	0.701	0.701
0.107	0.578	0.719
0.841	0.521	0.729
0.782	0.139	0.853
0.000	0.000	0.000
0.000	0.000	0.000
0.000	0.000	0.000
0.000	0.000	0.000
0.000	0.000	0.000
0.856	0.222	0.222
0.000	0.000	0.000
0.000	0.000	0.000
0.000	0.000	0.000
0.000	0.000	0.000
0.000	0.000	0.000
0.077	0.243	0.306
0.618	0.023	0.305
0.063	0.871	0.660
0.704	0.237	0.440
0.141	0.682	0.617
0.574	0.930	0.594
0.413	0.277	0.510
0.479	0.000	0.448
0.415	0.204	0.414
0.760	0.760	0.163
0.000	0.000	0.000
0.000	0.000	0.000
0.228	0.455	0.483
0.654	0.604	0.832
0.536	0.113	0.552
0.000	0.000	0.000
0.670	0.670	0.383
0.000	0.000	0.000
0.582	0.802	0.360
0.074	0.552	0.212
0.000	0.000	0.000
0.237	0.904	0.640
0.482	0.482	0.072
0.000	0.000	0.000
0.670	0.258	0.670
0.483	0.558	0.319
0.136	0.499	0.182
0.625	0.625	0.375
0.577	0.096	0.193
0.340	0.194	0.138
0.569	0.945	0.260
0.000	0.000	0.000
0.824	0.284	0.586
0.592	0.199	0.592
0.050	0.175	0.249
0.000	0.000	0.000
0.000	0.000	0.000
0.575	0.854	0.357
0.258	0.183	0.462
0.432	0.188	0.774
0.366	0.299	0.384
0.184	0.552	0.552
0.000	0.000	0.000
0.000	0.000	0.000
0.251	0.190	0.470
0.000	0.000	0.000
0.292	0.421	0.042
0.000	0.000	0.000
0.000	0.000	0.000
0.631	0.532	0.890
0.694	0.561	0.895
0.000	0.000	0.000
0.000	0.000	0.000
0.000	0.000	0.000
0.000	0.000	0.000
0.000	0.000	0.000
0.000	0.000	0.000
0.000	0.000	0.651
0.000	0.000	0.270
0.184	0.830	0.633
0.169	0.024	0.708
0.000	0.000	0.000
0.000	0.000	0.000
0.000	0.000	0.000
0.153	0.306	0.219
0.596	0.482	0.417
0.000	0.000	0.000
0.757	0.452	0.757
0.000	0.000	0.000
0.000	0.000	0.000
0.666	0.589	0.000
0.632	0.632	0.406
0.203	0.338	0.901
0.088	0.556	0.644
0.000	0.000	0.000
0.479	0.169	0.169
0.000	0.000	0.000
0.000	0.000	0.000
0.392	0.678	0.392
0.546	0.000	0.164
0.538	0.395	0.670
0.998	0.677	0.998
0.000	0.000	0.000
0.000	0.000	0.000
0.000	0.000	0.000
0.000	0.000	0.000
0.000	0.000	0.000
0.000	0.000	0.000
0.000	0.348	0.277
0.000	0.000	0.000
0.181	0.108	0.729
0.000	0.000	0.000
0.000	0.000	0.000
0.000	0.000	0.000
0.651	0.000	0.651
0.000	0.000	0.000
0.000	0.000	0.270
0.000	0.000	0.000
0.000	0.000	0.000
0.757	0.024	0.000
0.000	0.000	0.000
0.596	0.211	0.422
0.000	0.000	0.000
0.000	0.000	0.000
0.000	0.000	0.000
0.839	0.513	0.839
0.985	0.424	0.853
0.000	0.000	0.000
0.000	0.000	0.000
0.000	0.000	0.000
0.000	0.000	0.000
0.000	0.000	0.000
0.000	0.000	0.000
0.441	0.732	0.783
0.000	0.000	0.000
0.000	0.000	0.000
0.000	0.000	0.000
0.752	0.756	0.583
0.762	0.719	0.636
0.000	0.000	0.000
0.000	0.000	0.000
0.000	0.000	0.000
0.000	0.000	0.000
0.000	0.000	0.000
0.823	0.947	0.947
0.340	0.453	0.240
0.000	0.000	0.000
0.801	0.697	0.831
0.000	0.000	0.000
0.000	0.000	0.000
0.406	0.548	0.709
0.715	0.740	0.766
0.377	0.478	0.654
0.824	0.824	0.700
0.000	0.000	0.000
0.000	0.510	0.388
0.128	0.085	0.060
0.875	0.000	0.875
0.926	0.508	0.926
0.522	0.522	0.602
0.000	0.000	0.000
0.000	0.000	0.000
0.000	0.000	0.000
0.000	0.000	0.000
0.223	0.364	0.256
0.551	0.644	0.626
0.750	0.634	0.786
0.000	0.000	0.000
0.247	0.000	0.681
0.534	0.534	0.425
0.850	0.637	0.850
0.000	0.000	0.000
0.000	0.000	0.000
0.000	0.000	0.000
0.000	0.000	0.000
0.100	0.000	0.837
0.000	0.000	0.481
0.187	0.000	0.364
0.000	0.000	0.000
0.570	0.570	0.077
0.036	0.021	0.036
0.000	0.000	0.000
0.000	0.000	0.000
0.000	0.000	0.000
0.000	0.000	0.000
0.000	0.000	0.000
0.000	0.000	0.000
0.000	0.000	0.000
0.000	0.000	0.000
0.000	0.000	0.000
0.000	0.000	0.000
0.000	0.000	0.000
0.000	0.000	0.000
0.000	0.000	0.000
0.000	0.000	0.000
0.000	0.000	0.000
0.000	0.000	0.000
0.846	0.313	0.551
0.583	0.583	0.824
0.616	0.616	0.264
0.519	0.576	0.262
0.639	0.320	0.639
0.517	0.000	0.517
0.322	0.495	0.328
0.574	0.250	0.522
0.056	0.163	0.310
0.000	0.000	0.000
0.000	0.000	0.000
0.712	0.215	0.215
0.000	0.000	0.000
0.000	0.000	0.000
0.314	0.815	0.827
0.041	0.149	0.458
0.456	0.628	0.487
0.463	0.638	0.447
0.203	0.203	0.236
0.820	0.000	0.287
0.149	0.634	0.712
0.130	0.130	0.092
0.000	0.000	0.000
0.536	0.447	0.447
0.000	0.000	0.000
0.000	0.258	0.258
0.329	0.230	0.518
0.000	0.000	0.000
0.474	0.000	0.559
0.834	0.834	0.161
0.000	0.000	0.000
0.000	0.000	0.000
0.295	0.279	0.148
0.000	0.000	0.000
0.856	0.506	0.994
0.000	0.000	0.000
0.507	0.845	0.085
0.000	0.000	0.000
0.000	0.000	0.000
0.000	0.000	0.000
0.000	0.000	0.000
0.000	0.000	0.000
0.000	0.424	0.000
0.000	0.000	0.000
0.109	0.285	0.118
0.816	0.000	0.500
0.000	0.000	0.000
0.000	0.000	0.577
0.000	0.000	0.000
0.303	0.143	0.404
0.000	0.000	0.000
0.501	0.501	0.358
0.621	0.827	0.673
0.000	0.761	0.976
0.000	0.000	0.000
[truncated: 2,394 more rows]
