# Supplementary material for: A semi-automated genome annotation comparison and integration scheme
Source: BMC Bioinformatics. 2013 Jun 1;14:172. doi: 10.1186/1471-2105-14-172 (PMC3680241; doi:10.1186/1471-2105-14-172)
Supplement: Additional file 1 — The code and datasets: file contains the python code and related datasets used in our research. We used two datasets in our research. (1). ‘pfam_mapped_dic.csv’ file contains the Pfam IDs obtained from Pfam database; (2) ‘gene_info_dic.csv’ file contains the gene symbol data obtained from Entrez gene database; (3) ‘database data’ folder contains the automated annotation results and the OMA data to run the program. [file 1471-2105-14-172-S1.zip › Additional file 1 code and datasets/results/ecol_anno_deter.txt]

base_ec-d	base_ec-d	base_ec	majority	aspartate kinase	2.7.2.4, 1.1.1.3		3	2, 3
base_tigr	base_ec	base_ec	all-same	homoserine kinase (EC 2.7.1.39)	2.7.1.39		3	1, 2, 3
base_tigr	base_ec	base_ec	all-same	L-threonine synthase (EC 4.2.3.1)	4.2.3.1		3	1, 2, 3
base_one HP	base_one HP	base_one miss	all-hp	hypothetical protein	HP		0
base_one miss	base_both miss	base_one miss	all-hp	hypothetical protein	HP		0
base_one HP	base_one HP	0	majority	UPF0246 protein YaaA			1
base_tigr	0	0	majority	amino acid carrier protein			3	1, 2
base_tigr	base_ec	base_ec	all-same	transaldolase (EC 2.2.1.2)	2.2.1.2		3	1, 2, 3
base_lit-s	0	0	majority	molybdopterin adenylyltransferase	2.7.7.75		3	1, 2
gs-sh	gs-sh	map	all-same	Predicted membrane protein			3	1, 2, 3
0	0	0	man-rest	MANUAL-REST			2
base_one HP	base_one HP	lit-s	all-same	FIG00638537: hypothetical protein			0	2, 3
base_lit-s	lit-s	lit-s	all-same	chaperone protein DnaK			3	1, 2, 3
base_lit-s	lit-s	lit-s	all-same	chaperone protein DnaJ			3	1, 2, 3
0	0	0	man-rest	MANUAL-REST			3
base_one miss	base_both miss	base_one miss	majority	Hok/gef family.			1
base_both miss	base_both miss	base_both miss	all-hp	hypothetical protein	HP		0
base_tigr	lit-s	gs-sh	all-same	sodium/proton antiporter, NhaA family (TC 2.A.33.1.1)			3	1, 2, 3
gs-sh	lit-s	map	all-same	Transcriptional regulator			3	1, 2, 3
0	0	0	man-rest	MANUAL-REST			3
base_one miss	base_both miss	base_one miss	majority	Transposase and inactivated derivatives			1
base_tigr	map	lit-s	all-same	SSU ribosomal protein S20P			3	1, 2, 3
base_tigr	base_ec-d	base_ec-d	majority	FMN adenylyltransferase/riboflavin kinase	2.7.1.26, 2.7.7.2,2.7.7.2, 2.7.1.26		3	1, 2
base_tigr	base_ec	base_ec	all-same	Isoleucyl-tRNA synthetase (EC 6.1.1.5)	6.1.1.5		3	1, 2, 3
base_tigr	base_ec	base_ec	all-same	signal peptidase II (EC:3.4.23.36). Aspartic peptidase. MEROPS family A08	3.4.23.36		3	1, 2, 3
base_ec	base_ec	base_ec	all-same	FKBP-type peptidyl-prolyl cis-trans isomerases 2	5.2.1.8		3	1, 2, 3
base_tigr	base_lit-s	base_ec	all-same	4-hydroxy-3-methylbut-2-enyl diphosphate reductase (EC 1.17.1.2)	1.17.1.2		3	1, 2, 3
gs-sh	gs-sh	map	all-same	Inosine-uridine nucleoside N-ribohydrolase	3.2.-		3	1, 2, 3
base_tigr	base_ec	base_ec	all-same	dihydrodipicolinate reductase (EC 1.3.1.26)	1.3.1.26		3	1, 2, 3
base_ec	base_ec	base_ec	all-same	carbamoyl-phosphate synthase, small subunit	6.3.5.5		3	1, 2, 3
base_ec	base_ec	base_ec	all-same	carbamoyl-phosphate synthase, large subunit	6.3.5.5		3	1, 2, 3
base_one miss	0	base_one miss	man-rest	MANUAL-REST			2
base_one HP	base_one HP	0	majority	Transcriptional activatory protein CaiF			1
0	0	0	man-rest	MANUAL-REST			3
gs-sh	0	0	majority	Enoyl-CoA hydratase/carnithine racemase	4.2.1.-		3	1, 2
pfam-sh	0	0	majority	Acyl-CoA synthetases (AMP-forming)/AMP-acid ligases II	6.2.1.-		3	1, 2
gs-sh	lit-s	map	all-same	Predicted acyl-CoA transferases/carnitine dehydratase	2.8.3.-		3	1, 2, 3
gs-sh	lit-s	map	all-same	Acyl-CoA dehydrogenases	1.3.99.-		3	1, 2, 3
gs-sh	base_lit-s	map	all-same	choline/carnitine/betaine transport			3	1, 2, 3
0	0	gs-sh	majority	electron transfer flavoprotein beta subunit			3	2, 3
0	0	gs-sh	majority	electron transfer flavoprotein alpha subunit apoprotein			3	2, 3
0	0	gs-sh	majority	Dehydrogenases (flavoproteins)	1.5.5.-		3	2, 3
0	0	gs-sh	majority	Ferredoxin-like protein			3	2, 3
0	0	gs-sh	majority	Sugar phosphate permease			3	2, 3
gs-sh	lit-s	map	all-same	Kef-type potassium/proton antiporter accessory protein, CPA2 family (TC 2.A.37.1)			3	1, 2, 3
gs-sh	lit-s	map	all-same	Kef-type potassium/proton antiporter, CPA2 family (TC 2.A.37.1)			3	1, 2, 3
base_ec	base_ec	base_ec	all-same	dihydrofolate reductase (EC 1.5.1.3)	1.5.1.3		3	1, 2, 3
base_tigr	base_ec	base_ec	all-same	Bis(5'nucleosyl)-tetraphosphatase, ApaH	3.6.1.41		3	1, 2, 3
base_one HP	base_one HP	0	man-rest	MANUAL-REST			2
base_lit-s	gs-sh	gs-sh	all-same	dimethyladenosine transferase	2.1.1.182,2.1.1.-		3	1, 2, 3
base_tigr	base_lit-s	base_ec	all-same	4-hydroxythreonine-4-phosphate dehydrogenase (EC 1.1.1.262)	1.1.1.262		3	1, 2, 3
gs-sh	gs-sh	base_ec	all-same	periplasmic chaperone for outer membrane proteins SurA	5.2.1.8		3	1, 2, 3
gs-sh	0	0	majority	Organic solvent tolerance protein OstA			3	1, 2
gs-sh	lit-s	pfam-sh	all-same	DnaJ-domain-containing proteins 1			3	1, 2, 3
base_one HP	0	base_one HP	majority	FIG00638467: hypothetical protein			1
base_lit-s	base_lit-s	base_lit-s	all-same	hypothetical protein			0	1, 2, 3
base_tigr	gs-sh	lit-s	all-same	ribosomal large subunit pseudouridine synthase A	5.4.99.28, 5.4.99.29,5.4.99.-		3	1, 2, 3
gs-sh	0	0	majority	Superfamily II DNA/RNA helicases, SNF2 family	3.6.4.-		3	1, 2
base_ec	base_lit-s	base_ec	all-same	DNA polymerase elongation subunit (family B)	2.7.7.7		3	1, 2, 3
base_tigr	base_lit-s	base_ec	all-same	L-ribulose 5-phosphate 4-epimerase (EC 5.1.3.4)	5.1.3.4		3	1, 2, 3
base_ec	base_lit-s	base_ec	all-same	L-arabinose isomerase (EC 5.3.1.4)	5.3.1.4		3	1, 2, 3
base_tigr	base_ec	base_ec	all-same	L-ribulokinase (EC 2.7.1.16)	2.7.1.16		3	1, 2, 3
gs-sh	lit-s	map	all-same	transcriptional regulator, AraC family			3	1, 2, 3
gs-sh	gs-sh	gs-sh	all-same	Uncharacterized membrane-associated protein			3	1, 2, 3
base_lit-s	gs-sh	gs-sh	all-same	thiamine ABC transporter, ATP-binding protein			3	1, 2, 3
base_tigr	0	0	majority	thiamine ABC transporter, permease protein			3	1, 2
gs-sh	0	0	majority	thiamine ABC transporter, periplasmic binding protein			3	1, 2
gs-sh	0	0	majority	ABC-type uncharacterized transport system, periplasmic component			3	1, 2
base_both miss	base_both miss	base_both miss	all-hp	hypothetical protein	HP		0
gs-sh	0	0	majority	sugar efflux transporter			3	1, 2
base_ec-d	base_lit-s	base_ec-d	majority	3-isopropylmalate dehydratase, small subunit	4.2.1.33, 4.2.1.35		3	1, 3
base_ec-d	base_lit-s	base_ec-d	majority	3-isopropylmalate dehydratase, large subunit	4.2.1.33, 4.2.1.35,4.2.1.33		3	1, 3
base_lit-s	base_lit-s	base_lit-s	all-same	3-isopropylmalate dehydrogenase	1.1.1.85		3	1, 2, 3
base_tigr	base_lit-s	base_ec	all-same	2-isopropylmalate synthase (EC 2.3.3.13)	2.3.3.13		3	1, 2, 3
gs-sh	0	0	majority	Transcriptional regulator			3	1, 2
base_tigr	base_ec	base_ec	all-same	acetolactate synthase, large subunit (EC 2.2.1.6)	2.2.1.6		3	1, 2, 3
base_tigr	base_ec	base_ec	all-same	acetolactate synthase, small subunit (EC 2.2.1.6)	2.2.1.6		3	1, 2, 3
gs-sh	gs-sh	pfam-sh	all-same	transcriptional regulator, LacI family			3	1, 2, 3
lit-s	gs-sh	gs-sh	all-same	mraZ protein			3	1, 2, 3
base_lit-s	gs-sh	gs-sh	all-same	S-adenosyl-methyltransferase MraW	2.1.1.199		3	1, 2, 3
base_lit-s	lit-s	lit-s	all-same	cell division protein FtsL			3	1, 2, 3
base_ec	base_ec	base_ec	all-same	peptidoglycan synthetase FtsI (EC 2.4.1.129)	2.4.1.129		3	1, 2, 3
base_ec	base_ec	base_ec	all-same	UDP-N-acetylmuramoylalanyl-D-glutamate--2,6-diaminopimelate ligase (EC 6.3.2.13)	6.3.2.13		3	1, 2, 3
base_ec	base_ec	base_ec	all-same	UDP-N-acetylmuramoyl-tripeptide--D-alanyl-D-alanine ligase (EC 6.3.2.10)	6.3.2.10		3	1, 2, 3
base_tigr	base_ec	base_ec	all-same	Phospho-N-acetylmuramoyl-pentapeptide-transferase (EC 2.7.8.13)	2.7.8.13		3	1, 2, 3
base_tigr	base_lit-s	base_ec	all-same	UDP-N-acetylmuramoylalanine--D-glutamate ligase (EC 6.3.2.9)	6.3.2.9		3	1, 2, 3
base_tigr	lit-s	gs-sh	all-same	cell division-specific peptidoglycan biosynthesis regulator FtsW			3	1, 2, 3
base_tigr	base_ec	base_ec	all-same	UDP-N-acetylglucosamine-N-acetylmuramylpentapeptide N-acetylglucosamine transferase	2.4.1.227		3	1, 2, 3
base_tigr	base_lit-s	base_ec	all-same	UDP-N-acetylmuramate--L-alanine ligase (EC 6.3.2.8)	6.3.2.8		3	1, 2, 3
base_ec	base_ec	base_ec	all-same	D-alanine--D-alanine ligase (EC 6.3.2.4)	6.3.2.4		3	1, 2, 3
gs-sh	lit-s	gs-sh	all-same	Cell division septal protein			3	1, 2, 3
base_lit-s	lit-s	lit-s	all-same	cell division protein FtsA			3	1, 2, 3
base_lit-s	lit-s	lit-s	all-same	cell division protein FtsZ			3	1, 2, 3
base_tigr	base_lit-s	lit-s	all-same	UDP-3-O-[3-hydroxymyristoyl] N-acetylglucosamine deacetylase (EC 3.5.1.108)	3.5.1.108		3	1, 2, 3
gs-sh	gs-sh	gs-sh	all-same	protein translocase subunit secM			3	1, 2, 3
base_tigr	gs-sh	gs-sh	all-same	protein translocase subunit secA			3	1, 2, 3
gs-sh	gs-sh	gs-sh	all-same	8-oxo-dGTPase	3.6.1.-,3.6.1.55		3	1, 2, 3
base_one HP	base_one HP	0	majority	FIG003276: zinc-binding protein			1
base_one HP	base_one HP	lit-s	all-same	FIG002842: hypothetical protein			0	2, 3
base_tigr	base_ec	base_ec	all-same	dephospho-CoA kinase (EC 2.7.1.24)	2.7.1.24		3	1, 2, 3
base_tigr	base_ec	base_ec	all-same	guanosine monophosphate reductase, eukaryotic	1.7.1.7		3	1, 2, 3
0	0	0	man-rest	MANUAL-REST			3
0	0	0	man-rest	MANUAL-REST			3
base_tigr	0	0	majority	prepilin-type N-terminal cleavage/methylation domain			3	1, 2
base_tigr	base_ec	base_ec	all-same	nicotinate-nucleotide pyrophosphorylase [carboxylating] (EC 2.4.2.19)	2.4.2.19		3	1, 2, 3
gs-sh	base_ec	map	all-same	Negative regulator of beta-lactamase expression			3	1, 2, 3
gs-sh	lit-s	orth	all-same	Membrane protein required for beta-lactamase induction			3	1, 2, 3
gs-sh	lit-s	map	all-same	aromatic amino acid:proton symporter, AAT family (TC 2.A.3.1.3)			3	1, 2, 3
gs-sh	0	0	majority	transcriptional regulator, GntR family			3	1, 2
base_tigr	base_ec	base_ec	all-same	pyruvate dehydrogenase E1 component, homodimeric type	1.2.4.1		3	1, 2, 3
base_tigr	base_ec	base_ec	all-same	pyruvate dehydrogenase complex dihydrolipoamide acetyltransferase, long form	2.3.1.12		3	1, 2, 3
base_tigr	base_ec-d	base_ec-d	majority	dihydrolipoamide dehydrogenase	1.8.1.4		3	1, 2
base_one HP	base_one HP	0	majority	Putative exported protein			1
base_tigr	base_ec-d	base_ec-d	majority	aconitase	4.2.1.3, 4.2.1.99,4.2.1.3		3	1, 2
base_one HP	base_one HP	lit-s	all-same	FIG00638902: hypothetical protein			0	2, 3
base_tigr	base_ec	base_ec	all-same	adenosylmethionine decarboxylase proenzyme (EC 4.1.1.50)	4.1.1.50		3	1, 2, 3
base_tigr	base_ec	base_ec	all-same	spermidine synthase (EC 2.5.1.16)	2.5.1.16		3	1, 2, 3
0	0	0	man-rest	MANUAL-REST			3
gs-sh	gs-sh	map	all-same	cell division protein SufI			3	1, 2, 3
base_ec	base_ec	base_ec	all-same	membrane-bound PQQ-dependent dehydrogenase, glucose/quinate/shikimate family	1.1.5.2		3	1, 2, 3
base_lit-s	base_ec	base_ec	all-same	hypoxanthine phosphoribosyltransferase	2.4.2.8		3	1, 2, 3
base_ec	base_ec	base_lit-s	all-same	Carbonic anhydrase	4.2.1.1		3	1, 2, 3
base_one HP	base_one HP	lit-s	all-same	ABC-type multidrug transport system, ATPase component			2	2, 3
gs-sh	orth	map	all-same	ABC-type polysaccharide/polyol phosphate export systems, permease component			3	1, 2, 3
map	tf_idf	base_ec	all-same	Phosphotransferase system, mannose/fructose-specific component IIA	2.7.1.69		3	1, 2, 3
0	lit-s	0	majority	Predicted xylanase/chitin deacetylase			3	1, 3
base_tigr	base_ec	base_ec	all-same	L-aspartate 1-decarboxylase (EC 4.1.1.11)	4.1.1.11		3	1, 2, 3
base_tigr	0	0	all-same	conserved hypothetical protein (putative transposase or invertase)			2	1, 2
base_ec	base_ec	base_ec	all-same	pantothenate synthetase (EC 6.3.2.1)	6.3.2.1		3	1, 2, 3
base_tigr	base_lit-s	base_ec	all-same	ketopantoate hydroxymethyltransferase (EC 2.1.2.11)	2.1.2.11		3	1, 2, 3
0	0	0	man-rest	MANUAL-REST			3
base_one HP	base_one HP	0	man-rest	MANUAL-REST			2
0	tf_idf	0	majority	P pilus assembly protein, pilin FimA			3	1, 3
0	0	0	man-rest	MANUAL-REST			3
gs-sh	lit-s	map	all-same	P pilus assembly protein, porin PapC			3	1, 2, 3
0	tf_idf	0	majority	P pilus assembly protein, chaperone PapD			3	1, 3
0	0	0	man-rest	MANUAL-REST			3
base_tigr	base_ec	base_lit-s	all-same	2-amino-4-hydroxy-6-hydroxymethyldihydropteridine pyrophosphokinase	2.7.6.3		3	1, 2, 3
base_lit-s	base_ec	base_ec	all-same	poly(A) polymerase	2.7.7.19		3	1, 2, 3
base_lit-s	gs-sh	gs-sh	all-same	glutamyl-queuosine tRNA(Asp) synthetase	6.1.1.-		3	1, 2, 3
base_tigr	gs-sh	gs-sh	all-same	transcriptional regulator, TraR/DksA family			3	1, 2, 3
base_lit-s	0	0	majority	sugar fermentation stimulation protein			3	1, 2
base_lit-s	lit-s	lit-s	all-same	2'-5' RNA ligase	6.5.1.-		3	1, 2, 3
base_lit-s	base_lit-s	base_lit-s	all-same	ATP-dependent helicase HrpB	3.6.4.13		3	1, 2, 3
base_lit-s	0	0	majority	penicillin-binding protein 1B	2.4.1.129, 3.4.-		3	1, 2
gs-sh	0	0	majority	TonB-dependent siderophore receptor			3	1, 2
base_ec	gs-sh	gs-sh	all-same	ABC-type cobalamin/Fe3+-siderophores transport systems, ATPase components	3.6.3.34		3	1, 2, 3
gs-sh	0	0	majority	ABC-type Fe3+-hydroxamate transport system, periplasmic component			3	1, 2
gs-sh	0	0	majority	ABC-type Fe3+-siderophore transport system, permease component			3	1, 2
base_tigr	base_ec	base_ec	all-same	glutamate-1-semialdehyde 2,1-aminomutase (EC 5.4.3.8)	5.4.3.8		3	1, 2, 3
gs-sh	base_lit-s	orth	all-same	Chloride channel protein EriC			3	1, 2, 3
gs-sh	0	0	majority	Iron-sulfur cluster assembly accessory protein			3	1, 2
base_one HP	base_one HP	0	man-rest	MANUAL-REST			2
gs-sh	gs-sh	map	all-same	ABC-type Fe3+-hydroxamate transport system, periplasmic component			3	1, 2, 3
base_ec-d	base_ec-d	base_ec-d	man-rest	MANUAL-REST			3
base_ec	base_ec	base_ec	all-same	deoxyguanosinetriphosphate triphosphohydrolase, putative	3.1.5.1		3	1, 2, 3
gs-sh	gs-sh	gs-sh	all-same	peptidase Do. Serine peptidase. MEROPS family S01B	3.4.21.107		3	1, 2, 3
gs-sh	0	0	majority	transcriptional regulator, CdaR family			3	1, 2
base_one HP	base_one HP	0	majority	Chromosome segregation ATPase			1
0	0	orth	majority	Predicted phosphohydrolases			3	2, 3
base_tigr	base_ec	base_ec	all-same	2,3,4,5-tetrahydropyridine-2,6-dicarboxylate N-succinyltransferase (EC 2.3.1.117)	2.3.1.117		3	1, 2, 3
base_tigr	base_ec	base_ec	all-same	UTP--GlnB (protein PII) uridylyltransferase, GlnD	2.7.7.59		3	1, 2, 3
base_tigr	base_ec	base_ec	all-same	methionine aminopeptidase, type I (EC 3.4.11.18)	3.4.11.18		3	1, 2, 3
base_one miss	lit-s	base_one miss	all-same	FIG00637992: hypothetical protein			0	1, 3
base_tigr	0	0	majority	SSU ribosomal protein S2P			3	1, 2
base_tigr	lit-s	tf_idf	all-same	translation elongation factor Ts (EF-Ts)			3	1, 2, 3
base_tigr	gs-sh	lit-s	all-same	uridylate kinase (EC 2.7.4.22)	2.7.4.22		3	1, 2, 3
base_lit-s	lit-s	lit-s	all-same	ribosome recycling factor			3	1, 2, 3
base_tigr	base_lit-s	base_ec	all-same	1-deoxy-D-xylulose 5-phosphate reductoisomerase (EC 1.1.1.267)	1.1.1.267		3	1, 2, 3
base_tigr	base_ec	base_ec	all-same	Undecaprenyl pyrophosphate synthetase (EC 2.5.1.31)	2.5.1.31		3	1, 2, 3
base_one HP	base_one HP	base_lit-s	all-same	hypothetical protein			1	2, 3
base_ec	base_ec	base_ec	all-same	CDP-diglyceride synthetase	2.7.7.41		3	1, 2, 3
base_tigr	gs-sh	gs-sh	all-same	site-2 protease. Metallo peptidase. MEROPS family M50B	3.4.24.-		3	1, 2, 3
base_tigr	0	0	majority	Beta-barrel assembly machine subunit BamA			3	1, 2
gs-sh	0	0	majority	periplasmic chaperone for outer membrane proteins Skp			3	1, 2
base_tigr	base_lit-s	lit-s	all-same	UDP-3-O-[3-hydroxymyristoyl] glucosamine N-acyltransferase (EC 2.3.1.191)	2.3.1.191		3	1, 2, 3
base_tigr	0	0	majority	3-hydroxyacyl-[acyl-carrier-protein] dehydratase (EC 4.2.1.-)	4.2.1.-		3	1, 2
base_tigr	base_ec	base_ec	all-same	acyl-[acyl-carrier-protein]--UDP-N-acetylglucosamine O-acyltransferase (EC 2.3.1.129)	2.3.1.129		3	1, 2, 3
base_tigr	base_ec	base_ec	all-same	lipid-A-disaccharide synthase (EC 2.4.1.182)	2.4.1.182		3	1, 2, 3
base_ec	base_ec	base_ec	all-same	RNase HII (EC 3.1.26.4)	3.1.26.4		3	1, 2, 3
base_ec	base_ec	base_ec	all-same	DNA polymerase III, alpha subunit (EC 2.7.7.7)	2.7.7.7		3	1, 2, 3
base_tigr	base_ec	base_ec	all-same	acetyl-CoA carboxylase carboxyltransferase subunit alpha	6.4.1.2		3	1, 2, 3
base_ec	base_ec	base_ec	all-same	L-lysine decarboxylase (EC 4.1.1.18)	4.1.1.18		3	1, 2, 3
0	0	0	man-rest	MANUAL-REST			2
gs-sh	lit-s	gs-sh	all-same	tRNA(Ile)-lysidine synthetase, N-terminal domain/tRNA(Ile)-lysidine synthetase, C-terminal domain			3	1, 2, 3
gs-sh	0	0	majority	transcriptional antiterminator, Rof			3	1, 2
base_one HP	base_one HP	lit-s	all-same	FIG00905232: hypothetical protein			0	2, 3
base_one HP	base_one HP	0	majority	YaeQ protein			1
gs-sh	0	0	majority	Protein chain release factor B			3	1, 2
pfam-sh	pfam-sh	pfam-sh	all-same	Uncharacterized lipoprotein NlpE involved in copper resistance			3	1, 2, 3
gs-sh	gs-sh	gs-sh	all-same	Cell wall-associated hydrolases (invasion-associated proteins)			3	1, 2, 3
base_tigr	base_ec	base_ec	all-same	prolyl-tRNA synthetase (EC 6.1.1.15)	6.1.1.15		3	1, 2, 3
base_one HP	base_one HP	0	majority	putative methyltransferase, YaeB/AF_0241 family			1
base_one HP	lit-s	base_one HP	all-same	Protein RcsF			2	1, 3
gs-sh	0	0	majority	lipoprotein, YaeC family			3	1, 2
gs-sh	gs-sh	map	all-same	ABC-type metal ion transport system, permease component			3	1, 2, 3
base_lit-s	0	0	majority	D-methionine ABC transporter, ATP-binding protein			3	1, 2
gs-sh	gs-sh	map	all-same	D-alpha,beta-D-heptose 1,7-bisphosphate phosphatase	3.1.3.83, 3.1.3.82,3.1.3.-		3	1, 2, 3
base_both miss	base_both miss	base_both miss	all-hp	hypothetical protein	HP		0
base_both miss	base_both miss	base_both miss	all-hp	hypothetical protein	HP		0
base_both miss	base_both miss	base_both miss	all-hp	hypothetical protein	HP		0
base_both miss	base_both miss	base_both miss	all-hp	hypothetical protein	HP		0
base_one HP	base_one HP	gs-sh	all-same	transcriptional regulator, LysR family			2	2, 3
base_ec	tf_idf	tf_idf	all-same	Aldo/keto reductases, related to diketogulonate reductase	1.1.1.274		3	1, 2, 3
0	0	lit-s	all-same	FIG00613320: hypothetical protein			1	2, 3
0	0	gs-sh	majority	Methylase involved in ubiquinone/menaquinone biosynthesis			3	2, 3
gs-sh	gs-sh	map	all-same	Soluble lytic murein transglycosylase and related regulatory proteins (some contain LysM/invasin domains)	3.2.1.-		3	1, 2, 3
base_lit-s	base_ec	base_ec	all-same	hydroxyacylglutathione hydrolase	3.1.2.6		3	1, 2, 3
0	0	base_ec	majority	RNase HI (EC 3.1.26.4)	3.1.26.4		3	2, 3
0	0	0	man-rest	MANUAL-REST			3
base_ec	base_ec	base_ec	all-same	DNA polymerase III, epsilon subunit, Proteobacterial	2.7.7.7		3	1, 2, 3
base_one HP	base_lit-s	base_one HP	all-same	putative aminopeptidase			2	1, 3
base_one HP	base_both miss	base_one HP	all-hp	hypothetical protein	HP		0
base_one HP	base_both miss	base_one HP	all-hp	hypothetical protein	HP		0
base_one miss	0	base_one miss	man-rest	MANUAL-REST			2
orth	0	0	majority	Predicted amidohydrolase			3	1, 2
gs-sh	orth	tf_idf	all-same	Inhibitor of vertebrate lysozyme (Ivy).			3	1, 2, 3
0	lit-s	0	majority	Acyl-CoA dehydrogenases	1.3.99.-		3	1, 3
base_lit-s	orth	orth	all-same	phosphoheptose isomerase	5.3.1.28,5.3.1.-		3	1, 2, 3
0	0	0	man-rest	MANUAL-REST			2
lit-s	lit-s	base_lit-s	all-same	Predicted glutamine amidotransferase			3	1, 2, 3
gs-sh	0	0	majority	addiction module toxin component, YafQ family/addiction module toxin, RelE/StbE family			3	1, 2
gs-sh	map	orth	all-same	addiction module antitoxin, RelB/DinJ family			3	1, 2, 3
base_both miss	base_one HP	base_one HP	all-hp	hypothetical protein	HP		0
base_one HP	base_one HP	gs-sh	all-same	Cell wall-associated hydrolases (invasion-associated proteins)			2	2, 3
base_one HP	base_one HP	base_lit-s	all-same	Transposase and inactivated derivatives			2	2, 3
0	0	lit-s	majority	Flagellar biosynthesis pathway, component FlhA			3	2, 3
gs-sh	gs-sh	gs-sh	all-same	Flagellar motor protein			3	1, 2, 3
base_ec	base_lit-s	base_ec	all-same	Nucleotidyltransferase/DNA polymerase involved in DNA repair	2.7.7.7		3	1, 2, 3
gs-sh	lit-s	map	all-same	Antitoxin of toxin-antitoxin stability system			3	1, 2, 3
gs-sh	gs-sh	map	all-same	Toxin YafO, type II toxin-antitoxin system.			3	1, 2, 3
0	0	0	man-rest	MANUAL-REST			3
base_one HP	base_one HP	0	majority	Protein with similarity to RtcB			1
base_lit-s	orth	orth	all-same	putative peptide chain release factor H			3	1, 2, 3
gs-sh	tf_idf	map	all-same	Xaa-His dipeptidase (EC:3.4.13.3). Metallo peptidase. MEROPS family M20C	3.4.13.-		3	1, 2, 3
base_ec	base_ec	base_ec	all-same	Adenine/guanine phosphoribosyltransferases and related PRPP-binding proteins	2.4.2.22		3	1, 2, 3
0	0	0	man-rest	MANUAL-REST			2
gs-sh	0	0	majority	Transcriptional regulator Crl.			3	1, 2
gs-sh	orth	map	all-same	Outer membrane protein (porin)			3	1, 2, 3
base_ec	base_ec	base_ec	all-same	glutamate 5-kinase (EC 2.7.2.11)	2.7.2.11		3	1, 2, 3
base_ec	base_ec	base_ec	all-same	glutamate-5-semialdehyde dehydrogenase (EC 1.2.1.41)	1.2.1.41		3	1, 2, 3
gs-sh	0	0	all-same	YpjF toxin protein			2	1, 2
0	0	0	man-rest	MANUAL-REST			3
base_one HP	base_one HP	0	majority	Uncharacterized protein YeeT			1
base_one HP	base_one HP	lit-s	all-same	DNA repair protein radc			2	2, 3
0	0	gs-sh	majority	Antirestriction protein.			3	2, 3
base_one HP	base_one HP	0	majority	Putative cytoplasmic protein			1
lit-s	base_one HP	base_one HP	all-same	Intergenic-region protein			1	1, 2
base_one HP	base_one HP	0	majority	Predicted transcriptional regulator			1
base_one miss	0	base_one miss	man-rest	MANUAL-REST			2
base_one HP	base_one HP	lit-s	all-same	FIG01224161: hypothetical protein			0	2, 3
0	0	0	man-rest	MANUAL-REST			3
gs-sh	gs-sh	gs-sh	all-same	Transcriptional regulator			3	1, 2, 3
0	0	0	man-rest	MANUAL-REST			3
0	0	0	man-rest	MANUAL-REST			3
base_one HP	0	base_one HP	man-rest	MANUAL-REST			2
orth	0	0	majority	Retron-type reverse transcriptase			3	1, 2
0	0	0	man-rest	MANUAL-REST			3
0	0	0	man-rest	MANUAL-REST			3
base_ec	base_ec	base_ec	all-same	homocysteine S-methyltransferase (EC 2.1.1.10)	2.1.1.10		3	1, 2, 3
0	0	0	man-rest	MANUAL-REST			3
0	0	0	man-rest	MANUAL-REST			3
0	0	0	man-rest	MANUAL-REST			3
base_one miss	base_both miss	base_one miss	majority	Transposase and inactivated derivatives			1
orth	0	0	majority	Transposase and inactivated derivatives			3	1, 2
0	0	0	man-rest	MANUAL-REST			3
base_one HP	base_one HP	0	man-rest	MANUAL-REST			2
base_one HP	base_one HP	base_ec	all-same	Dihydrodipicolinate synthase/N-acetylneuraminate lyase	4.2.1.52		2	2, 3
base_one HP	base_one HP	0	man-rest	MANUAL-REST			2
gs-sh	gs-sh	map	all-same	sugar (Glycoside-Pentoside-Hexuronide) transporter			3	1, 2, 3
base_ec	base_ec	base_lit-s	all-same	Beta-xylosidase	3.2.1.37		3	1, 2, 3
gs-sh	gs-sh	lit-s	all-same	transcriptional regulator, IclR family			3	1, 2, 3
base_tigr	base_ec	base_ec	all-same	ornithine carbamoyltransferase (EC 2.1.3.3)	2.1.3.3		3	1, 2, 3
0	0	0	man-rest	MANUAL-REST			3
base_one miss	base_both miss	base_one miss	majority	Transposase and inactivated derivatives			1
base_one HP	0	base_one HP	majority	FIG00640257: hypothetical protein			1
base_one HP	lit-s	base_one HP	all-same	hypothetical protein			0	1, 3
0	0	0	man-rest	MANUAL-REST			3
lit-s	base_one HP	base_one HP	all-same	FIG00639014: hypothetical protein			0	1, 2
lit-s	lit-s	base_lit-s	all-same	hypothetical protein			0	1, 2, 3
base_one HP	base_both miss	base_one HP	all-hp	hypothetical protein	HP		0
0	orth	0	majority	Site-specific recombinase XerD			3	1, 3
base_one miss	base_one miss	base_lit-s	all-same	Transcriptional regulator			2	2, 3
gs-sh	0	0	majority	Xanthine and CO dehydrogenases maturation factor, XdhC/CoxF family			3	1, 2
0	0	0	man-rest	MANUAL-REST			3
0	0	0	man-rest	MANUAL-REST			3
gs-sh	0	0	majority	Aerobic-type carbon monoxide dehydrogenase, small subunit CoxS/CutS homologs			3	1, 2
gs-sh	0	0	majority	Predicted periplasmic/secreted protein			3	1, 2
lit-s	0	0	majority	Gram-negative pili assembly chaperone, N-terminal domain.			3	1, 2
base_one HP	0	base_one HP	man-rest	MANUAL-REST			2
lit-s	base_one HP	base_one HP	all-same	CFA/I fimbrial subunit C usher protein			1	1, 2
lit-s	base_one HP	base_one HP	all-same	CFA/I fimbrial auxiliary subunit			1	1, 2
base_one HP	0	base_one HP	man-rest	MANUAL-REST			2
gs-sh	0	0	majority	DNA-binding HTH domain-containing proteins			3	1, 2
base_tigr	0	0	majority	LSU ribosomal protein L31P			3	1, 2
base_one HP	base_one HP	0	majority	Putative adhesin			1
lit-s	0	0	majority	Transposase.			3	1, 2
pfam-sh	map	tf_idf	all-same	transcriptional regulator, AraC family			3	1, 2, 3
0	0	0	man-rest	MANUAL-REST			3
gs-sh	orth	orth	all-same	Predicted membrane protein			3	1, 2, 3
base_one HP	lit-s	base_one HP	all-same	hypothetical protein			0	1, 3
0	0	0	man-rest	MANUAL-REST			3
pfam-sh	gs-sh	gs-sh	all-same	transcriptional regulator, AraC family			3	1, 2, 3
base_one HP	lit-s	base_one HP	all-same	hypothetical protein			0	1, 3
0	0	0	man-rest	MANUAL-REST			3
base_lit-s	0	0	majority	iron-sulfur cluster-binding protein			3	1, 2
base_one HP	base_one HP	0	majority	Predicted L-lactate dehydrogenase, hypothetical protein subunit YkgG			1
lit-s	0	0	all-same	G-rich domain on putative tyrosine kinase.			2	1, 2
base_tigr	base_ec	base_ec	all-same	choline dehydrogenase (EC 1.1.99.1)	1.1.99.1		3	1, 2, 3
base_tigr	base_ec	base_ec	all-same	betaine aldehyde dehydrogenase (EC 1.2.1.8)	1.2.1.8		3	1, 2, 3
base_tigr	gs-sh	orth	all-same	transcriptional regulator, TetR family			3	1, 2, 3
base_tigr	0	0	majority	choline/carnitine/betaine transport			3	1, 2
gs-sh	0	0	all-same	FOG: EAL domain			2	1, 2
gs-sh	gs-sh	gs-sh	all-same	Transcriptional regulator			3	1, 2, 3
base_one HP	base_one HP	lit-s	all-same	FIG00638603: hypothetical protein			0	2, 3
lit-s	0	0	majority	FOG: Ankyrin repeat			3	1, 2
base_one HP	base_one HP	base_both miss	all-hp	hypothetical protein	HP		0
base_one HP	base_one HP	lit-s	all-same	FIG00637989: hypothetical protein			0	2, 3
0	0	0	man-rest	MANUAL-REST			3
base_one HP	base_one HP	0	majority	Putative cytoplasmic protein			1
lit-s	base_one HP	base_one HP	all-same	FIG00639198: hypothetical protein			0	1, 2
base_ec	base_ec	base_ec	all-same	carbamate kinase (EC 2.7.2.2)	2.7.2.2		3	1, 2, 3
0	orth	0	majority	Cytosine deaminase and related metal-dependent hydrolases			3	1, 3
base_one HP	base_one HP	0	man-rest	MANUAL-REST			2
lit-s	base_one HP	base_one HP	all-same	FIG00638728: hypothetical protein			0	1, 2
base_one HP	lit-s	base_one HP	all-same	hypothetical protein			0	1, 3
base_tigr	0	0	majority	The Resistance to Homoserine/Threonine (RhtB) Family protein			3	1, 2
base_one HP	base_one HP	lit-s	all-same	FIG00639237: hypothetical protein			0	2, 3
base_lit-s	lit-s	lit-s	all-same	propionate catabolism operon regulatory protein PrpR			3	1, 2, 3
base_one HP	base_both miss	base_one HP	all-hp	hypothetical protein	HP		0
base_tigr	base_ec	base_ec	all-same	methylisocitrate lyase (EC 4.1.3.30)	4.1.3.30		3	1, 2, 3
base_tigr	map	base_ec	all-same	2-methylcitrate synthase (EC 2.3.3.5)	2.3.3.5		3	1, 2, 3
base_tigr	base_lit-s	base_ec	all-same	2-methylcitrate dehydratase (EC 4.2.1.79)	4.2.1.79		3	1, 2, 3
base_tigr	base_ec	base_ec	all-same	propionyl-CoA synthetase (EC 6.2.1.17)	6.2.1.17		3	1, 2, 3
gs-sh	map	lit-s	all-same	Purine-cytosine permease and related proteins			3	1, 2, 3
base_ec	base_ec	base_ec	all-same	Cytosine deaminase and related metal-dependent hydrolases	3.5.4.1		3	1, 2, 3
gs-sh	orth	map	all-same	Transcriptional regulator			3	1, 2, 3
base_ec	base_ec	base_lit-s	all-same	Carbonic anhydrase	4.2.1.1		3	1, 2, 3
base_lit-s	base_ec	base_ec	all-same	cyanate hydratase	4.2.1.104		3	1, 2, 3
base_tigr	0	0	majority	cyanate transporter			3	1, 2
base_ec	base_ec	base_ec	all-same	Acetyltransferase (isoleucine patch superfamily)	2.3.1.18		3	1, 2, 3
gs-sh	lit-s	map	all-same	oligosaccharide:H+ symporter			3	1, 2, 3
base_ec	base_ec	base_ec	all-same	Beta-galactosidase/beta-glucuronidase	3.2.1.23		3	1, 2, 3
gs-sh	tf_idf	map	all-same	transcriptional regulator, LacI family			3	1, 2, 3
gs-sh	map	orth	all-same	transcriptional regulator, IclR family			3	1, 2, 3
base_ec-d	orth	0	majority	3-hydroxyphenylpropionate hydroxylase	1.14.13.127		3	1, 3
base_ec	base_ec	base_ec	all-same	2,3-dihydroxyphenylpropionate 1,2-dioxygenase (EC 1.13.11.16)	1.13.11.16		3	1, 2, 3
gs-sh	gs-sh	map	all-same	2-hydroxy-6-ketonona-2,4-dienedioate hydrolase (EC 3.7.1.-)	3.7.1.-		3	1, 2, 3
base_ec	base_lit-s	base_ec	all-same	2-keto-4-pentenoate hydratase (EC 4.2.1.80)	4.2.1.80		3	1, 2, 3
base_tigr	base_ec	base_ec	all-same	acetaldehyde dehydrogenase (EC 1.2.1.10)	1.2.1.10		3	1, 2, 3
base_tigr	base_lit-s	base_ec	all-same	4-hydroxy-2-oxovalerate aldolase (EC 4.1.3.39)	4.1.3.39		3	1, 2, 3
0	0	0	man-rest	MANUAL-REST			3
base_one HP	base_one HP	0	majority	Nucleoprotein/polynucleotide-associated enzyme			1
base_lit-s	base_lit-s	base_lit-s	all-same	S-formylglutathione hydrolase	3.1.2.12		3	1, 2, 3
base_lit-s	base_ec	base_ec-d	all-same	S-(hydroxymethyl)glutathione dehydrogenase/class III alcohol dehydrogenase	1.1.1.284, 1.1.1.1		3	1, 2, 3
gs-sh	0	0	all-same	FrmR: Negative transcriptional regulator of formaldehyde detoxification operon			2	1, 2
base_one HP	0	base_one HP	man-rest	MANUAL-REST			2
base_one HP	0	base_one HP	man-rest	MANUAL-REST			2
0	0	0	man-rest	MANUAL-REST			3
0	0	0	man-rest	MANUAL-REST			3
0	0	0	man-rest	MANUAL-REST			3
0	0	0	man-rest	MANUAL-REST			2
base_lit-s	gs-sh	gs-sh	all-same	taurine ABC transporter, periplasmic binding protein			3	1, 2, 3
0	0	gs-sh	majority	ABC-type taurine transport system, ATPase component	3.6.3.36		3	2, 3
0	0	gs-sh	majority	ABC-type nitrate/sulfonate/bicarbonate transport system, permease component			3	2, 3
base_ec	base_ec	base_ec	all-same	Probable taurine catabolism dioxygenase	1.14.11.17		3	1, 2, 3
base_ec	base_ec	base_ec	all-same	porphobilinogen synthase (EC 4.2.1.24)	4.2.1.24		3	1, 2, 3
base_one miss	lit-s	base_one miss	all-same	FIG00640177: hypothetical protein			0	1, 3
lit-s	base_one HP	base_one HP	all-same	Putative flagellin structural protein			1	1, 2
0	0	0	man-rest	MANUAL-REST			3
lit-s	0	0	majority	Transposase.			3	1, 2
base_tigr	0	0	majority	outer membrane autotransporter barrel domain			3	1, 2
base_one HP	0	base_one HP	majority	FIG00637869: hypothetical protein			1
0	0	0	man-rest	MANUAL-REST			3
base_one miss	0	base_one miss	majority	FIG00638822: hypothetical protein			1
gs-sh	lit-s	map	all-same	ABC-type long-chain fatty acid transport system, fused permease and ATPase components			3	1, 2, 3
base_one HP	base_one HP	0	majority	putative lipoprotein			1
gs-sh	orth	0	all-same	Putative inner membrane protein			2	1, 2, 3
base_one HP	base_one HP	gs-sh	all-same	membrane protein yaiZ			1	2, 3
base_ec	base_lit-s	base_ec	all-same	D-alanine--D-alanine ligase (EC 6.3.2.4)	6.3.2.4		3	1, 2, 3
gs-sh	0	0	majority	Sigma-S stabilisation anti-adaptor protein.			3	1, 2
base_ec	base_ec	base_ec	all-same	alkaline phosphatase (EC 3.1.3.1)	3.1.3.1		3	1, 2, 3
gs-sh	lit-s	map	all-same	psiF repeat.			3	1, 2, 3
0	0	0	man-rest	MANUAL-REST			3
base_tigr	base_ec	base_ec	all-same	pyrroline-5-carboxylate reductase (EC 1.5.1.2)	1.5.1.2		3	1, 2, 3
base_one HP	base_one HP	0	majority	Protein YaiI			1
base_ec	base_ec	base_ec	all-same	shikimate kinase (EC 2.7.1.71)	2.7.1.71		3	1, 2, 3
lit-s	base_one HP	base_one HP	all-same	Protein YaiA			1	1, 2
lit-s	lit-s	lit-s	all-same	AroM protein.			3	1, 2, 3
base_one HP	base_one HP	0	majority	Cytoplasmic protein YaiE			1
base_one HP	base_one HP	base_one miss	majority	Protein YkiA			1
gs-sh	gs-sh	base_lit-s	all-same	DNA recombination-dependent growth factor C			3	1, 2, 3
base_ec-d	base_ec-d	base_ec-d	man-rest	MANUAL-REST			3
base_one HP	base_one HP	base_one miss	all-hp	hypothetical protein	HP		0
gs-sh	gs-sh	gs-sh	all-same	Arabinose efflux permease			3	1, 2, 3
gs-sh	gs-sh	lit-s	all-same	exonuclease SbcC			3	1, 2, 3
gs-sh	gs-sh	gs-sh	all-same	Exodeoxyribonuclease I subunit D	3.1.11.1		3	1, 2, 3
base_lit-s	tf_idf	tf_idf	all-same	phosphate regulon transcriptional regulatory protein PhoB			3	1, 2, 3
base_tigr	map	base_ec	all-same	PAS/PAC sensor signal transduction histidine kinase (EC 2.7.13.3)	2.7.13.3		3	1, 2, 3
base_tigr	orth	tf_idf	all-same	branched-chain amino acid uptake carrier			3	1, 2, 3
gs-sh	lit-s	gs-sh	all-same	proline:proton symporter, AAT family (TC 2.A.3.1.6)			3	1, 2, 3
0	0	base_ec	majority	Glycosidases	3.2.1.20		3	2, 3
base_one HP	base_one HP	base_ec	all-same	Acyl carrier protein phosphodiesterase	3.1.4.14		1	2, 3
base_tigr	gs-sh	base_lit-s	all-same	S-adenosylmethionine:tRNA ribosyltransferase-isomerase	5.-		3	1, 2, 3
base_ec	base_ec	base_ec	all-same	tRNA-guanine transglycosylase (EC 2.4.2.29)	2.4.2.29		3	1, 2, 3
base_tigr	lit-s	gs-sh	all-same	protein translocase subunit yajC			3	1, 2, 3
gs-sh	0	0	majority	protein-export membrane protein, SecD/SecF family			3	1, 2
lit-s	gs-sh	gs-sh	all-same	protein translocase subunit secF			3	1, 2, 3
lit-s	base_one HP	base_one HP	all-same	HNH endonuclease.			2	1, 2
gs-sh	tf_idf	map	all-same	Nucleoside-binding outer membrane protein			3	1, 2, 3
base_one HP	base_one HP	gs-sh	all-same	Hypothetical lipoprotein yajI			1	2, 3
base_lit-s	gs-sh	map	all-same	transcriptional regulator NrdR			3	1, 2, 3
base_ec-d	base_ec-d	base_ec-d	man-rest	MANUAL-REST			3
base_tigr	lit-s	base_ec	all-same	6,7-dimethyl-8-ribityllumazine synthase (EC 2.5.1.78)	2.5.1.78		3	1, 2, 3
base_tigr	pfam-sh	pfam-sh	all-same	NusB antitermination factor			3	1, 2, 3
base_tigr	base_ec	base_ec	all-same	thiamine-phosphate kinase	2.7.4.16		3	1, 2, 3
base_ec	base_ec	base_ec	all-same	Phosphatidylglycerophosphatase A and related proteins	3.1.3.27		3	1, 2, 3
0	0	0	man-rest	MANUAL-REST			3
base_tigr	base_ec	base_ec	all-same	1-deoxy-D-xylulose-5-phosphate synthase (EC 2.2.1.7)	2.2.1.7		3	1, 2, 3
base_ec-d	base_ec-d	base_ec-d	man-rest	MANUAL-REST			3
base_tigr	base_ec	base_ec	all-same	Exodeoxyribonuclease VII small subunit (EC 3.1.11.6)	3.1.11.6		3	1, 2, 3
base_tigr	pfam-sh	gs-sh	all-same	[ThiS-adenylate] sulfurtransferase			3	1, 2, 3
gs-sh	gs-sh	gs-sh	all-same	DJ-1 family protein			3	1, 2, 3
base_ec	base_lit-s	base_ec	all-same	ketopantoate reductase (EC 1.1.1.169)	1.1.1.169		3	1, 2, 3
base_one HP	base_one HP	0	majority	FIG001943: hypothetical protein YajQ			1
gs-sh	orth	map	all-same	Arabinose efflux permease			3	1, 2, 3
base_lit-s	0	0	majority	protoheme IX farnesyltransferase	2.5.1.-		3	1, 2
base_tigr	lit-s	map	all-same	cytochrome bo3 quinol oxidase subunit 4	1.10.3.-		3	1, 2, 3
base_tigr	lit-s	map	all-same	cytochrome bo3 quinol oxidase subunit 3 (EC 1.10.3.-)	1.10.3.-		3	1, 2, 3
base_tigr	lit-s	map	all-same	cytochrome bo3 quinol oxidase subunit 1 apoprotein (EC 1.10.3.-)	1.10.3.-		3	1, 2, 3
base_tigr	gs-sh	map	all-same	cytochrome bo3 quinol oxidase subunit 2 (EC 1.10.3.-)	1.10.3.-		3	1, 2, 3
gs-sh	gs-sh	map	all-same	AmpG-related permease			3	1, 2, 3
base_one HP	base_one HP	0	man-rest	MANUAL-REST			2
pfam-sh	pfam-sh	pfam-sh	all-same	transcriptional regulator, BolA protein family			3	1, 2, 3
base_one miss	lit-s	base_one miss	all-same	FIG00637934: hypothetical protein			0	1, 3
base_lit-s	base_ec	tf_idf	all-same	trigger factor			3	1, 2, 3
base_tigr	base_ec	base_ec	all-same	ATP-dependent Clp protease proteolytic subunit ClpP (EC 3.4.21.92)	3.4.21.92		3	1, 2, 3
base_tigr	lit-s	base_lit-s	all-same	ATP-dependent Clp protease ATP-binding subunit ClpX	3.4.21.92		3	1, 2, 3
base_tigr	base_ec	base_ec	all-same	ATP-dependent proteinase. Serine peptidase. MEROPS family S16	3.4.21.53		3	1, 2, 3
gs-sh	base_lit-s	map	all-same	bacterial nucleoid protein HU beta subunit			3	1, 2, 3
base_ec	base_ec	base_ec	all-same	Parvulin-like peptidyl-prolyl isomerase	5.2.1.8		3	1, 2, 3
base_tigr	0	0	majority	competence protein ComEA helix-hairpin-helix repeat region			3	1, 2
gs-sh	0	0	majority	acyl-CoA thioester hydrolase, YbgC/YbaW family	3.1.2.-		3	1, 2
base_tigr	0	0	majority	preQ(0) biosynthesis protein QueC			3	1, 2
0	0	gs-sh	majority	ABC-type uncharacterized transport system, periplasmic component			3	2, 3
gs-sh	0	0	majority	HAD-superfamily hydrolase, subfamily IIB	3.6.1.-		3	1, 2
gs-sh	gs-sh	gs-sh	all-same	transcriptional regulator, AsnC family			3	1, 2, 3
0	0	0	man-rest	MANUAL-REST			3
gs-sh	lit-s	gs-sh	all-same	ABC-type multidrug transport system, ATPase and permease components			3	1, 2, 3
gs-sh	gs-sh	gs-sh	all-same	nitrogen regulatory protein P-II family			3	1, 2, 3
gs-sh	gs-sh	lit-s	all-same	ammonium transporter (TC 1.A.11)			3	1, 2, 3
base_lit-s	lit-s	lit-s	all-same	acyl-CoA thioesterase II	3.1.2.-		3	1, 2, 3
base_one HP	base_one HP	0	majority	Glycoprotein-polysaccharide metabolism			1
0	0	0	man-rest	MANUAL-REST			3
base_one HP	base_one HP	gs-sh	all-same	RNA signal recognition particle 4.5S RNA			1	2, 3
pfam-sh	orth	gs-sh	all-same	Predicted signal transduction protein containing sensor and EAL domains			3	1, 2, 3
gs-sh	orth	map	all-same	sigma70 family sigma factor YlaC.			3	1, 2, 3
base_ec	base_ec	base_ec	all-same	Acetyltransferase (isoleucine patch superfamily)	2.3.1.79		3	1, 2, 3
gs-sh	orth	lit-s	all-same	Haemolysin expression modulating protein.			3	1, 2, 3
lit-s	0	0	all-same	Biofilm formation regulator YbaJ.			2	1, 2
gs-sh	0	0	majority	The (Largely Gram-negative Bacterial) Hydrophobe/Amphiphile Efflux-1 (HAE1) Family			3	1, 2
gs-sh	gs-sh	gs-sh	all-same	RND family efflux transporter, MFP subunit			3	1, 2, 3
gs-sh	gs-sh	pfam-sh	all-same	transcriptional regulator, TetR family			3	1, 2, 3
gs-sh	0	0	majority	Small-conductance mechanosensitive channel			3	1, 2
base_one HP	base_one HP	0	majority	Putative inner membrane protein			1
gs-sh	0	0	majority	restart primosome assembly protein PriC			3	1, 2
gs-sh	0	0	all-same	FIG039061: hypothetical protein related to heme utilization			2	1, 2
base_tigr	base_ec	base_ec	all-same	adenine phosphoribosyltransferase (EC 2.4.2.7)	2.4.2.7		3	1, 2, 3
base_tigr	base_ec	base_ec-d	all-same	DNA polymerase III, gamma subunit/DNA polymerase III, tau subunit	2.7.7.7,2.7.7.7, 2.7.7.7		3	1, 2, 3
base_lit-s	map	gs-sh	all-same	DNA-binding protein, YbaB/EbfC family			3	1, 2, 3
base_tigr	lit-s	pfam-sh	all-same	DNA replication and repair protein RecR			3	1, 2, 3
pfam-sh	map	gs-sh	all-same	Molecular chaperone, HSP90 family			3	1, 2, 3
base_ec	base_ec	base_ec	all-same	Adenylate kinase (EC 2.7.4.3)	2.7.4.3		3	1, 2, 3
gs-sh	lit-s	map	all-same	Esterase/lipase	3.1.1.-		3	1, 2, 3
base_tigr	base_ec	base_ec	all-same	ferrochelatase (EC 4.99.1.1)	4.99.1.1		3	1, 2, 3
base_ec	base_ec	base_ec	all-same	inosine-guanosine kinase (EC 2.7.1.73)	2.7.1.73		3	1, 2, 3
gs-sh	0	0	majority	Kef-type potassium/proton antiporter, CPA2 family (TC 2.A.37.1)			3	1, 2
gs-sh	lit-s	map	all-same	Nitrate/nitrite transporter			3	1, 2, 3
base_ec-d	base_ec-d	base_ec-d	man-rest	MANUAL-REST			3
gs-sh	gs-sh	gs-sh	all-same	Cys-tRNA(Pro) hydrolase	3.1.1.-		3	1, 2, 3
gs-sh	0	lit-s	all-same	FIG01199637: hypothetical protein			1	1, 2, 3
base_lit-s	gs-sh	gs-sh	all-same	addiction module antidote protein, HigA family			3	1, 2, 3
base_ec	base_ec-d	base_ec-d	majority	copper-(or silver)-translocating P-type ATPase	3.6.3.4		3	1, 2
base_tigr	base_ec	base_ec	all-same	L-glutaminase (EC 3.5.1.2)	3.5.1.2		3	1, 2, 3
gs-sh	lit-s	map	all-same	amino acid/polyamine/organocation transporter, APC superfamily (TC 2.A.3)			3	1, 2, 3
base_tigr	gs-sh	gs-sh	all-same	Cu(I)-responsive transcriptional regulator			3	1, 2, 3
gs-sh	0	0	majority	Membrane protein implicated in regulation of membrane protease activity			3	1, 2
gs-sh	0	0	majority	SPFH domain, Band 7 family protein			3	1, 2
base_one HP	base_one HP	0	man-rest	MANUAL-REST			2
base_one HP	base_one HP	0	majority	YbbM seven transmembrane helix protein			1
base_one HP	base_one HP	0	man-rest	MANUAL-REST			2
0	0	0	man-rest	MANUAL-REST			3
0	0	0	man-rest	MANUAL-REST			3
0	0	0	man-rest	MANUAL-REST			3
gs-sh	0	0	all-same	Predicted ABC-type transport system involved in lysophospholipase L1 biosynthesis, permease component			2	1, 2
lit-s	0	0	majority	RHS repeat-associated core domain			3	1, 2
lit-s	base_one HP	base_one HP	all-same	FIG00637923: hypothetical protein			0	1, 2
base_tigr	0	0	majority	RHS repeat-associated core domain			3	1, 2
base_one HP	base_both miss	base_one HP	all-hp	hypothetical protein	HP		0
0	base_one HP	base_one HP	man-rest	MANUAL-REST			2
base_tigr	gs-sh	gs-sh	all-same	tRNA 2-selenouridine synthase (EC 2.9.1.-)	2.9.1.-		3	1, 2, 3
gs-sh	gs-sh	gs-sh	all-same	Transcriptional regulator			3	1, 2, 3
base_ec	base_ec	base_lit-s	all-same	Ureidoglycolate hydrolase	3.5.3.19		3	1, 2, 3
gs-sh	map	orth	all-same	transcriptional regulator, IclR family			3	1, 2, 3
base_lit-s	base_ec	base_ec	all-same	glyoxylate carboligase	4.1.1.47		3	1, 2, 3
base_lit-s	base_ec	base_ec	all-same	hydroxypyruvate isomerase	5.3.1.22		3	1, 2, 3
base_lit-s	base_lit-s	base_lit-s	all-same	2-hydroxy-3-oxopropionate reductase	1.1.1.60		3	1, 2, 3
orth	lit-s	map	all-same	NCS1 nucleoside transporter family			3	1, 2, 3
base_lit-s	base_ec	base_ec	all-same	allantoinase	3.5.2.5		3	1, 2, 3
gs-sh	orth	orth	all-same	Xanthine/uracil permeases			3	1, 2, 3
base_ec	base_ec	base_ec	all-same	glycerate kinase	2.7.1.31		3	1, 2, 3
base_one HP	base_one HP	0	man-rest	MANUAL-REST			2
base_lit-s	base_ec	base_ec	all-same	allantoate amidohydrolase	3.5.3.9		3	1, 2, 3
base_lit-s	base_ec	base_ec	all-same	ureidoglycolate dehydrogenase	1.1.1.154		3	1, 2, 3
gs-sh	lit-s	gs-sh	all-same	Succinyl-CoA synthetase, alpha subunit			3	1, 2, 3
lit-s	base_one HP	base_one HP	all-same	Putative cytoplasmic protein			1	1, 2
base_one HP	base_one HP	0	majority	Putative cytoplasmic protein			1
base_one HP	base_one HP	0	majority	Putative cytoplasmic protein			1
base_tigr	base_ec	base_ec	all-same	carbamate kinase (EC 2.7.2.2)	2.7.2.2		3	1, 2, 3
base_tigr	base_ec	base_ec-d	all-same	5-(carboxyamino)imidazole ribonucleotide synthase	6.3.4.18		3	1, 2, 3
base_ec	base_ec-d	base_ec-d	majority	5-(carboxyamino)imidazole ribonucleotide mutase	5.4.99.18		3	1, 2
base_tigr	lit-s	lit-s	all-same	UDP-2,3-diacylglucosamine hydrolase (EC 3.6.1.54)	3.6.1.54		3	1, 2, 3
base_ec	base_ec	base_ec	all-same	Peptidyl-prolyl cis-trans isomerase (rotamase) - cyclophilin family	5.2.1.8		3	1, 2, 3
base_tigr	base_ec	base_ec	all-same	cysteinyl-tRNA synthetase (EC 6.1.1.16)	6.1.1.16		3	1, 2, 3
gs-sh	orth	lit-s	all-same	Predicted membrane-bound metal-dependent hydrolases			3	1, 2, 3
base_one HP	base_one HP	lit-s	all-same	FIG002958: hypothetical protein			0	2, 3
base_ec-d	base_ec-d	base_ec-d	man-rest	MANUAL-REST			3
gs-sh	0	0	majority	P pilus assembly protein, pilin FimA			3	1, 2
gs-sh	0	0	majority	P pilus assembly protein, chaperone PapD			3	1, 2
0	0	0	man-rest	MANUAL-REST			3
0	0	0	man-rest	MANUAL-REST			3
0	0	0	man-rest	MANUAL-REST			3
gs-sh	0	0	majority	two component transcriptional regulator, LuxR family			3	1, 2
base_one miss	lit-s	base_one miss	all-same	FIG00639671: hypothetical protein			0	1, 3
0	0	0	man-rest	MANUAL-REST			3
base_one HP	base_ec	base_one HP	all-same	Phage exonuclease; Putative phage-encoded enzyme involved in integration-recombination	3.1.11.3		2	1, 3
base_one miss	0	base_one miss	man-rest	MANUAL-REST			2
lit-s	0	0	majority	Transposase.			3	1, 2
0	0	0	man-rest	MANUAL-REST			3
gs-sh	gs-sh	gs-sh	all-same	Membrane transporters of cations and cationic drugs			3	1, 2, 3
0	0	0	man-rest	MANUAL-REST			2
base_one miss	base_both miss	base_one miss	majority	Raf kinase inhibitor-like protein, YbhB/YbcL family			1
pfam-sh	pfam-sh	pfam-sh	all-same	AraC-type DNA-binding domain-containing proteins			3	1, 2, 3
base_one HP	0	base_one HP	majority	FIG00638895: hypothetical protein			1
base_one HP	base_both miss	base_one HP	all-hp	hypothetical protein	HP		0
base_one HP	base_one HP	lit-s	all-same	FIG00639062: hypothetical protein			0	2, 3
base_ec	gs-sh	gs-sh	all-same	Holliday junction resolvase	3.1.22.4		3	1, 2, 3
lit-s	lit-s	lit-s	all-same	Phage antitermination protein Q.			3	1, 2, 3
base_one HP	base_both miss	base_one HP	all-hp	hypothetical protein	HP		0
0	0	0	man-rest	MANUAL-REST			3
gs-sh	0	0	majority	Outer membrane protein (porin)			3	1, 2
lit-s	0	0	majority	Lysis protein S.			3	1, 2
map	lit-s	base_ec	all-same	Phage-related lysozyme (muraminidase)	3.2.1.17		3	1, 2, 3
lit-s	0	0	majority	Bacteriophage lysis protein.	3.4.-		3	1, 2
gs-sh	lit-s	map	all-same	Bor protein.			3	1, 2, 3
base_one miss	base_both miss	base_one miss	majority	Phage envelope protein			1
lit-s	base_one HP	base_one HP	all-same	FIG00638683: hypothetical protein			0	1, 2
0	lit-s	0	majority	Phage DNA packaging protein, Nu1 subunit of terminase			3	1, 3
0	0	0	man-rest	MANUAL-REST			3
base_one HP	base_both miss	base_one HP	all-hp	hypothetical protein	HP		0
lit-s	0	0	majority	Caudovirales tail fibre assembly protein.			3	1, 2
gs-sh	gs-sh	gs-sh	all-same	transcriptional regulator, AraC family			3	1, 2, 3
base_ec	base_ec	base_ec	all-same	Outer membrane protease	3.4.23.49		3	1, 2, 3
gs-sh	gs-sh	gs-sh	all-same	transcriptional regulator, AraC family			3	1, 2, 3
base_one HP	0	base_one HP	majority	FIG00638135: hypothetical protein			1
0	0	0	man-rest	MANUAL-REST			3
0	0	0	man-rest	MANUAL-REST			3
base_ec	0	0	majority	heavy metal sensor kinase	2.7.13.3		3	1, 2
gs-sh	0	0	majority	heavy metal response regulator			3	1, 2
base_one miss	base_one HP	base_one HP	all-hp	hypothetical protein	HP		0
gs-sh	orth	map	all-same	efflux transporter, outer membrane factor (OMF) lipoprotein, NodT family			3	1, 2, 3
gs-sh	0	0	all-same	Cation efflux system protein CusF precursor			2	1, 2
gs-sh	0	0	majority	RND family efflux transporter, MFP subunit			3	1, 2
gs-sh	0	0	majority	heavy metal efflux pump (cobalt-zinc-cadmium)			3	1, 2
gs-sh	lit-s	map	all-same	phenylalanine:proton symporter, AAT family (TC 2.A.3.1.1)			3	1, 2, 3
gs-sh	gs-sh	gs-sh	all-same	Small-conductance mechanosensitive channel			3	1, 2, 3
gs-sh	tf_idf	map	all-same	Nitroreductase	1.-, 1.5.1.34		3	1, 2, 3
base_one HP	base_one HP	0	majority	Putative cytoplasmic protein			1
base_one HP	base_one HP	0	majority	Putative inner membrane protein			1
lit-s	0	0	all-same	carboxylate-amine ligase, YbdK family	6.3.-		2	1, 2
base_both miss	base_both miss	base_both miss	all-hp	hypothetical protein	HP		0
lit-s	orth	map	all-same	Hok/gef family.			3	1, 2, 3
0	0	0	man-rest	MANUAL-REST			3
0	0	0	man-rest	MANUAL-REST			3
gs-sh	gs-sh	pfam-sh	all-same	TonB-dependent siderophore receptor			3	1, 2, 3
lit-s	0	0	majority	Enterochelin esterase and related enzymes			3	1, 2
gs-sh	0	0	all-same	FIG005032: Putative cytoplasmic protein YbdZ in enterobactin biosynthesis operon			2	1, 2
gs-sh	0	0	majority	amino acid adenylation domain	2.7.7.-		3	1, 2
0	0	gs-sh	majority	ABC-type cobalamin/Fe3+-siderophores transport systems, ATPase components	3.6.3.34		3	2, 3
gs-sh	0	0	majority	Chain length determinant protein			3	1, 2
gs-sh	orth	map	all-same	ABC-type enterobactin transport system, permease component			3	1, 2, 3
gs-sh	lit-s	gs-sh	all-same	ABC-type Fe3+-siderophore transport system, permease component			3	1, 2, 3
gs-sh	lit-s	map	all-same	Arabinose efflux permease			3	1, 2, 3
gs-sh	0	0	majority	ABC-type Fe2+-enterobactin transport system, periplasmic component			3	1, 2
base_ec	base_ec	base_ec	all-same	isochorismate synthase (EC 5.4.4.2)	5.4.4.2		3	1, 2, 3
base_tigr	base_ec	base_ec	all-same	2,3-dihydroxybenzoate-AMP ligase	2.7.7.58		3	1, 2, 3
base_ec	base_ec	base_ec	all-same	Isochorismate hydrolase	3.3.2.1		3	1, 2, 3
base_ec	base_ec	base_ec	all-same	Dehydrogenases with different specificities (related to short-chain alcohol dehydrogenases)	1.3.1.28		3	1, 2, 3
gs-sh	0	0	majority	uncharacterized domain 1			3	1, 2
gs-sh	lit-s	orth	all-same	Carbon starvation protein, predicted membrane protein			3	1, 2, 3
base_one HP	base_one HP	gs-sh	all-same	Uncharacterized small protein			2	2, 3
0	0	lit-s	majority	Glycerol dehydrogenase and related enzymes	1.1.-		3	2, 3
gs-sh	0	0	majority	Aspartate/tyrosine/aromatic aminotransferase	2.6.1.-		3	1, 2
gs-sh	0	0	majority	Predicted transcriptional regulators			3	1, 2
base_one HP	base_one HP	orth	all-same	Predicted phosphoadenosine phosphosulfate sulfotransferase			2	2, 3
gs-sh	gs-sh	gs-sh	all-same	Transcriptional regulator			3	1, 2, 3
0	0	tf_idf	majority	Thiol:disulfide interchange protein DsbC			3	2, 3
base_lit-s	gs-sh	map	all-same	peroxiredoxin	1.11.1.15		3	1, 2, 3
base_lit-s	lit-s	lit-s	all-same	alkyl hydroperoxide reductase, F subunit			3	1, 2, 3
gs-sh	lit-s	tf_idf	all-same	Universal stress protein UspA and related nucleotide-binding proteins			3	1, 2, 3
0	0	gs-sh	majority	glutathione-independent formaldehyde dehydrogenase			3	2, 3
lit-s	base_one HP	base_one HP	all-same	FIG00639549: hypothetical protein			0	1, 2
gs-sh	gs-sh	orth	all-same	Transcription elongation factor			3	1, 2, 3
base_ec	base_ec	base_ec	all-same	Ribonuclease I	3.1.27.6		3	1, 2, 3
gs-sh	0	0	majority	anion transporter			3	1, 2
base_lit-s	base_ec	base_ec	all-same	triphosphoribosyl-dephospho-CoA synthase CitG	2.7.8.25		3	1, 2, 3
base_lit-s	base_ec	base_ec	all-same	holo-ACP synthase CitX	2.7.7.61		3	1, 2, 3
base_lit-s	base_ec-d	base_ec-d	majority	citrate lyase, alpha subunit	2.8.3.10, 4.1.3.6		3	1, 2
base_tigr	base_ec	base_ec-d	all-same	citrate lyase, beta subunit	4.1.3.34, 4.1.3.6		3	1, 2, 3
base_lit-s	base_ec	base_ec	all-same	citrate lyase acyl carrier protein	4.1.3.6		3	1, 2, 3
base_lit-s	base_ec	base_ec	all-same	[citrate (pro-3S)-lyase] ligase	6.2.1.22		3	1, 2, 3
base_ec	gs-sh	gs-sh	all-same	Signal transduction histidine kinase regulating citrate/malate metabolism	2.7.13.3		3	1, 2, 3
gs-sh	gs-sh	gs-sh	all-same	Response regulator of citrate/malate metabolism			3	1, 2, 3
base_tigr	tf_idf	map	all-same	c4-dicarboxylate anaerobic carrier family protein			3	1, 2, 3
lit-s	pfam-sh	pfam-sh	all-same	Antimicrobial peptide resistance and lipid A acylation PagP	2.3.1.-		3	1, 2, 3
gs-sh	0	0	majority	cold shock protein E (CspE)			3	1, 2
base_both miss	base_both miss	base_both miss	all-hp	hypothetical protein	HP		0
gs-sh	lit-s	gs-sh	all-same	camphor resistance protein CrcB			3	1, 2, 3
base_one HP	0	base_one HP	man-rest	MANUAL-REST			2
0	lit-s	0	majority	Predicted amidohydrolase			3	1, 3
base_tigr	0	0	majority	Sec-independent protein translocase TatE			3	1, 2
base_tigr	gs-sh	lit-s	all-same	lipoate synthase	2.8.1.8		3	1, 2, 3
gs-sh	gs-sh	gs-sh	all-same	Transcriptional regulator			3	1, 2, 3
base_tigr	0	0	majority	lipoate-protein ligase B	2.3.1.181		3	1, 2
base_one HP	base_one HP	0	majority	Proposed lipoate regulatory protein YbeD			1
base_ec-d	base_ec-d	base_ec	majority	penicillin-binding protein 6. Serine peptidase. MEROPS family S11	3.4.16.4		3	2, 3
base_lit-s	gs-sh	tf_idf	all-same	rare lipoprotein A			3	1, 2, 3
base_tigr	gs-sh	map	all-same	cell elongation-specific peptidoglycan biosynthesis regulator RodA			3	1, 2, 3
base_lit-s	tf_idf	tf_idf	all-same	penicillin-binding protein 2			3	1, 2, 3
base_tigr	0	0	majority	23S rRNA (pseudouridine-1915-N(3)-) methyltransferase	2.1.1.177		3	1, 2
base_one HP	base_one HP	0	man-rest	MANUAL-REST			2
base_lit-s	base_ec	base_ec	all-same	alpha-ribazole phosphatase	3.1.3.73		3	1, 2, 3
base_ec	base_ec	base_ec	all-same	nicotinate-nucleotide adenylyltransferase (EC 2.7.7.18)	2.7.7.18		3	1, 2, 3
base_tigr	base_ec	base_ec	all-same	DNA polymerase III, delta subunit (EC 2.7.7.7)	2.7.7.7		3	1, 2, 3
gs-sh	map	tf_idf	all-same	Rare lipoprotein B			3	1, 2, 3
base_tigr	base_ec	base_ec	all-same	leucyl-tRNA synthetase (EC 6.1.1.4)	6.1.1.4		3	1, 2, 3
base_one HP	base_one HP	lit-s	all-same	COG2433: Uncharacterized conserved protein			0	2, 3
0	0	0	man-rest	MANUAL-REST			2
base_one HP	base_one HP	0	majority	Uncharacterized protein YbeR			1
lit-s	0	0	all-same	DnaJ domain.			2	1, 2
lit-s	0	0	all-same	Sel1 repeat.			2	1, 2
base_one HP	base_one HP	lit-s	all-same	FIG00637867: hypothetical protein			0	2, 3
base_one HP	0	base_one HP	majority	FIG00638911: hypothetical protein			1
0	0	gs-sh	majority	Molecular chaperone			3	2, 3
gs-sh	orth	orth	all-same	Inosine-uridine nucleoside N-ribohydrolase	3.2.-		3	1, 2, 3
0	0	0	man-rest	MANUAL-REST			3
base_tigr	0	0	majority	L-glutamate ABC transporter membrane protein/L-aspartate ABC transporter membrane protein			3	1, 2
base_tigr	0	0	majority	L-glutamate ABC transporter membrane protein/L-aspartate ABC transporter membrane protein			3	1, 2
base_both miss	base_both miss	base_both miss	all-hp	hypothetical protein	HP		0
gs-sh	0	0	majority	L-glutamate-binding protein/L-aspartate-binding protein			3	1, 2
0	0	0	man-rest	MANUAL-REST			3
base_tigr	0	0	majority	Apolipoprotein N-acyltransferase	2.3.1.-		3	1, 2
gs-sh	lit-s	gs-sh	all-same	Putative Mg2+ and Co2+ transporter CorC			3	1, 2, 3
gs-sh	gs-sh	gs-sh	all-same	metalloprotein, YbeY/UPF0054 family			3	1, 2, 3
gs-sh	gs-sh	pfam-sh	all-same	Phosphate starvation-inducible protein PhoH, predicted ATPase			3	1, 2, 3
base_lit-s	gs-sh	gs-sh	all-same	tRNA-i(6)A37 thiotransferase enzyme MiaB			3	1, 2, 3
gs-sh	lit-s	map	all-same	Ubiquinone biosynthesis hydroxylase, UbiH/UbiF/VisC/COQ6 family	1.14.13.-		3	1, 2, 3
base_tigr	base_ec	base_ec	all-same	asparagine synthase (glutamine-hydrolysing) (EC 6.3.5.4)	6.3.5.4		3	1, 2, 3
base_one miss	base_lit-s	base_one miss	all-same	putative lipoprotein			2	1, 3
pfam-sh	0	0	majority	Predicted sugar phosphatases of the HAD superfamily			3	1, 2
map	pfam-sh	gs-sh	all-same	N-acetylglucosamine repressor, NagC			3	1, 2, 3
base_tigr	base_lit-s	base_ec	all-same	N-acetylglucosamine 6-phosphate deacetylase (EC 3.5.1.25)	3.5.1.25		3	1, 2, 3
base_tigr	base_ec	base_ec	all-same	glucosamine-6-phosphate deaminase (EC 3.5.99.6)	3.5.99.6		3	1, 2, 3
gs-sh	base_ec-d	0	majority	PTS system N-acetylglucosamine-specific IIA component, Glc family (TC 4.A.1.1.2)/PTS system N-acetylglucosamine-specific IIB component, Glc family (TC 4.A.1.1.2)/PTS system N-acetylglucosamine-specific IIC component, Glc family (TC 4.A.1.1.2)			3	1, 2
base_tigr	base_ec	base_ec	all-same	glutaminyl-tRNA synthetase (EC 6.1.1.18)	6.1.1.18		3	1, 2, 3
lit-s	0	0	majority	outer membrane porin, OprD family.			3	1, 2
gs-sh	gs-sh	gs-sh	all-same	YbfN-like lipoprotein.			3	1, 2, 3
gs-sh	orth	orth	all-same	Fe2+/Zn2+ uptake regulation proteins			3	1, 2, 3
base_tigr	orth	map	all-same	flavodoxin, long chain			3	1, 2, 3
lit-s	gs-sh	gs-sh	all-same	Ribbon-helix-helix protein, copG family.			3	1, 2, 3
gs-sh	lit-s	gs-sh	all-same	Predicted hydrolases or acyltransferases (alpha/beta hydrolase superfamily)			3	1, 2, 3
gs-sh	orth	pfam-sh	all-same	negative regulator of replication initiation SeqA			3	1, 2, 3
base_both miss	base_one HP	base_one HP	all-hp	hypothetical protein	HP		0
base_lit-s	base_ec	base_ec	all-same	phosphoglucomutase, alpha-D-glucose phosphate-specific	5.4.2.2		3	1, 2, 3
lit-s	base_one HP	base_one HP	all-same	Hypothetical lipoprotein ybfP precursor			1	1, 2
base_one HP	base_one HP	base_one miss	all-hp	hypothetical protein	HP		0
base_one HP	base_one HP	lit-s	all-same	FIG00638110: hypothetical protein			0	2, 3
gs-sh	gs-sh	gs-sh	all-same	putrescine:ornithine antiporter, APA family (TC 2.A.3.2.1)			3	1, 2, 3
gs-sh	map	base_ec	all-same	ornithine decarboxylase (EC 4.1.1.17)	4.1.1.17		3	1, 2, 3
base_one HP	base_both miss	base_one HP	all-hp	hypothetical protein	HP		0
gs-sh	orth	map	all-same	Response regulators consisting of a CheY-like receiver domain and a winged-helix DNA-binding domain			3	1, 2, 3
base_ec	pfam-sh	gs-sh	all-same	Osmosensitive K+ channel histidine kinase	2.7.13.3		3	1, 2, 3
base_lit-s	base_ec	base_ec	all-same	K+-transporting ATPase, C subunit	3.6.3.12		3	1, 2, 3
base_lit-s	base_ec	base_ec	all-same	K+-transporting ATPase, B subunit	3.6.3.12		3	1, 2, 3
base_tigr	base_ec	base_ec	all-same	K+-transporting ATPase, KdpA	3.6.3.12		3	1, 2, 3
base_one miss	0	base_one miss	majority	FIG00637855: hypothetical protein			1
base_one HP	base_one HP	0	majority	Putative exported protein			1
gs-sh	0	0	majority	RHS repeat-associated core domain			3	1, 2
base_one HP	base_both miss	base_one HP	all-hp	hypothetical protein	HP		0
base_tigr	0	0	majority	RHS repeat-associated core domain			3	1, 2
lit-s	base_one HP	base_one HP	all-same	orf, hypothetical protein			1	1, 2
0	0	0	man-rest	MANUAL-REST			3
gs-sh	0	0	majority	Transposase			3	1, 2
gs-sh	0	0	majority	Transposase			3	1, 2
base_one HP	base_one HP	0	majority	FIG143828: Hypothetical protein YbgA			1
base_ec	base_ec	base_ec	all-same	deoxyribodipyrimidine photo-lyase type I	4.1.99.3		3	1, 2, 3
gs-sh	0	0	majority	amino acid/peptide transporter (Peptide:H+ symporter), bacterial			3	1, 2
base_one HP	base_one HP	0	man-rest	MANUAL-REST			2
0	0	0	man-rest	MANUAL-REST			2
base_one HP	base_one HP	0	man-rest	MANUAL-REST			2
base_one HP	base_one HP	0	man-rest	MANUAL-REST			2
base_tigr	0	0	majority	membrane protein AbrB duplication			3	1, 2
gs-sh	gs-sh	gs-sh	all-same	Formamidopyrimidine-DNA glycosylase	3.2.2.-, 4.2.99.18		3	1, 2, 3
lit-s	0	0	all-same	Fimbrial protein.			2	1, 2
gs-sh	0	0	majority	P pilus assembly protein, chaperone PapD			3	1, 2
0	0	gs-sh	majority	P pilus assembly protein, porin PapC			3	2, 3
0	0	gs-sh	majority	P pilus assembly protein, pilin FimA			3	2, 3
base_tigr	base_ec	base_ec	all-same	citrate synthase (EC 2.3.3.1)	2.3.3.1		3	1, 2, 3
base_tigr	gs-sh	map	all-same	succinate dehydrogenase subunit C	1.3.5.1		3	1, 2, 3
base_tigr	lit-s	map	all-same	succinate dehydrogenase subunit D	1.3.5.1		3	1, 2, 3
gs-sh	lit-s	base_ec-d	all-same	succinate dehydrogenase subunit A	1.3.99.1,1.3.5.1		3	1, 2, 3
base_ec	base_ec	base_ec	all-same	succinate dehydrogenase and fumarate reductase iron-sulfur protein	1.3.99.1		3	1, 2, 3
base_tigr	base_ec	base_ec	all-same	2-oxoglutarate dehydrogenase E1 component (EC 1.2.4.2)	1.2.4.2		3	1, 2, 3
base_tigr	base_ec	base_ec	all-same	2-oxoglutarate dehydrogenase E2 component (EC 2.3.1.61)	2.3.1.61		3	1, 2, 3
base_ec	base_ec	base_ec	all-same	succinyl-CoA synthetase (ADP-forming) beta subunit (EC 6.2.1.5)	6.2.1.5		3	1, 2, 3
base_ec	base_ec	base_ec	all-same	succinyl-CoA synthetase (ADP-forming) alpha subunit (EC 6.2.1.5)	6.2.1.5		3	1, 2, 3
gs-sh	0	0	majority	transcriptional regulator, GntR family			3	1, 2
gs-sh	0	0	majority	PTS system mannosylglycerate-specific IIA component, Fru family (TC 4.A.2.1.3)/PTS system mannosylglycerate-specific IIB component, Fru family (TC 4.A.2.1.3)/PTS system mannosylglycerate-specific IIC component, Fru family (TC 4.A.2.1.3)			3	1, 2
gs-sh	gs-sh	base_lit-s	all-same	Alpha-mannosidase	3.2.1.170		3	1, 2, 3
base_both miss	base_one miss	base_one miss	all-hp	hypothetical protein	HP		0
gs-sh	gs-sh	map	all-same	cytochrome bd-I ubiquinol oxidase subunit 1 apoprotein	1.10.3.-,1.10.3.10		3	1, 2, 3
base_tigr	lit-s	map	all-same	cytochrome bd-I ubiquinol oxidase subunit 2 apoprotein	1.10.3.-,1.10.3.10		3	1, 2, 3
base_lit-s	0	0	majority	cyd operon protein YbgE			3	1, 2
base_lit-s	0	0	majority	tol-pal system-associated acyl-CoA thioesterase	3.1.2.-		3	1, 2
base_tigr	gs-sh	gs-sh	all-same	Cell division and transport-associated protein TolQ (TC 2.C.1.2.1)			3	1, 2, 3
base_tigr	gs-sh	gs-sh	all-same	Cell division and transport-associated protein TolR (TC 2.C.1.2.1)			3	1, 2, 3
base_tigr	lit-s	pfam-sh	all-same	Cell division and transport-associated protein TolA (TC 2.C.1.2.1)			3	1, 2, 3
base_tigr	gs-sh	gs-sh	all-same	tol-pal system beta propeller repeat protein TolB			3	1, 2, 3
base_lit-s	gs-sh	gs-sh	all-same	peptidoglycan-associated lipoprotein			3	1, 2, 3
base_lit-s	0	0	majority	tol-pal system protein YbgF			3	1, 2
base_tigr	base_ec	base_ec	all-same	quinolinate synthetase (EC 2.5.1.72)	2.5.1.72		3	1, 2, 3
gs-sh	lit-s	map	all-same	cation diffusion facilitator family transporter			3	1, 2, 3
gs-sh	gs-sh	map	all-same	nicotinamide mononucleotide transporter PnuC			3	1, 2, 3
lit-s	0	0	majority	YbgS-like protein.			3	1, 2
base_tigr	base_ec	base_ec	all-same	3-deoxy-D-arabinoheptulosonate-7-phosphate synthase (EC 2.5.1.54)	2.5.1.54		3	1, 2, 3
base_ec	base_ec	base_ec	all-same	phosphoglycerate mutase (EC 5.4.2.1)	5.4.2.1		3	1, 2, 3
base_tigr	gs-sh	base_ec	all-same	aldose 1-epimerase (EC 5.1.3.3)	5.1.3.3		3	1, 2, 3
base_tigr	base_ec	base_ec	all-same	galactokinase (EC 2.7.1.6)	2.7.1.6		3	1, 2, 3
base_tigr	base_ec	base_ec-d	all-same	UTP-hexose-1-phosphate uridylyltransferase/UDP-glucose-hexose-1-phosphate uridylyltransferase	2.7.7.12,2.7.7.10, 2.7.7.12		3	1, 2, 3
base_tigr	base_ec-d	base_ec-d	majority	UDP-galactose 4-epimerase (EC 5.1.3.2)	5.1.3.2		3	1, 2
0	0	gs-sh	majority	ABC-type molybdenum transport system, ATPase component/photorepair protein PhrA			3	2, 3
gs-sh	gs-sh	gs-sh	all-same	molybdate transport repressor, ModE			3	1, 2, 3
base_tigr	gs-sh	gs-sh	all-same	molybdenum ABC transporter, periplasmic molybdate-binding protein			3	1, 2, 3
base_lit-s	gs-sh	map	all-same	molybdate ABC transporter, permease protein			3	1, 2, 3
base_ec	gs-sh	gs-sh	all-same	molybdenum ABC transporter, ATP-binding protein	3.6.3.29		3	1, 2, 3
gs-sh	0	0	majority	HAD-superfamily hydrolase, subfamily IIB			3	1, 2
0	0	base_ec	majority	3-carboxymuconate cyclase	3.1.1.31		3	2, 3
gs-sh	gs-sh	gs-sh	all-same	Transcriptional regulator			3	1, 2, 3
gs-sh	0	lit-s	all-same	FIG00637898: hypothetical protein			1	1, 2, 3
gs-sh	gs-sh	map	all-same	anion transporter			3	1, 2, 3
0	0	0	man-rest	MANUAL-REST			2
gs-sh	gs-sh	base_ec	all-same	Pectin methylesterase	3.1.1.11		3	1, 2, 3
base_one HP	base_one HP	gs-sh	all-same	phospholipid-binding protein, PBP family			2	2, 3
base_lit-s	base_ec	base_ec	all-same	adenosylmethionine-8-amino-7-oxononanoate transaminase	2.6.1.62		3	1, 2, 3
base_tigr	base_ec	base_ec	all-same	biotin synthase (EC 2.8.1.6)	2.8.1.6		3	1, 2, 3
base_tigr	base_lit-s	base_ec	all-same	8-amino-7-oxononanoate synthase (EC 2.3.1.47)	2.3.1.47		3	1, 2, 3
base_ec	0	0	majority	pimeloyl-CoA biosynthesis protein BioC	2.1.1.197		3	1, 2
base_lit-s	base_ec	base_ec	all-same	dethiobiotin synthase	6.3.3.3		3	1, 2, 3
base_tigr	lit-s	base_lit-s	all-same	Excinuclease ABC subunit B			3	1, 2, 3
base_tigr	base_one HP	base_one HP	all-same	conserved hypothetical protein, cofD-related			1	1, 2
base_tigr	gs-sh	gs-sh	all-same	cyclic pyranopterin monophosphate synthase subunit MoaA	4.1.99.18		3	1, 2, 3
gs-sh	gs-sh	gs-sh	all-same	molybdenum cofactor biosynthesis protein B, proteobacterial			3	1, 2, 3
base_tigr	gs-sh	pfam-sh	all-same	cyclic pyranopterin monophosphate synthase subunit MoaC	4.1.99.18		3	1, 2, 3
base_tigr	gs-sh	gs-sh	all-same	molybdopterin synthase subunit MoaD	2.8.1.12		3	1, 2, 3
gs-sh	map	pfam-sh	all-same	molybdopterin synthase subunit MoaE	2.-,2.8.1.12		3	1, 2, 3
gs-sh	orth	map	all-same	Integral membrane protein, interacts with FtsH			3	1, 2, 3
0	base_one HP	base_one HP	man-rest	MANUAL-REST			2
gs-sh	0	0	majority	Predicted integral membrane protein			3	1, 2
0	orth	0	majority	Phosphatidylserine/phosphatidylglycerophosphate/cardiolipin synthases and related enzymes	2.7.8.-		3	1, 3
0	lit-s	0	majority	Metal-dependent hydrolase			3	1, 3
gs-sh	0	0	majority	ABC-type multidrug transport system, permease component			3	1, 2
lit-s	orth	tf_idf	all-same	Putative inner membrane protein YbhQ.			3	1, 2, 3
gs-sh	0	0	majority	ABC-type multidrug transport system, permease component			3	1, 2
gs-sh	0	0	majority	ABC-type multidrug transport system, ATPase component			3	1, 2
0	0	0	man-rest	MANUAL-REST			3
gs-sh	gs-sh	pfam-sh	all-same	transcriptional regulator, TetR family			3	1, 2, 3
base_ec	lit-s	map	all-same	Superfamily II DNA and RNA helicases	3.6.4.13		3	1, 2, 3
gs-sh	0	0	majority	conserved hypothetical protein, ribA/ribD-fused			3	1, 2
0	0	gs-sh	majority	Rad3-related DNA helicases	3.6.4.12		3	2, 3
0	0	lit-s	majority	Anthranilate phosphoribosyltransferase			3	2, 3
base_one HP	base_one HP	0	man-rest	MANUAL-REST			2
gs-sh	0	0	all-same	Putative exported protein			2	1, 2
base_one HP	base_one HP	0	man-rest	MANUAL-REST			2
0	0	gs-sh	majority	Uncharacterized iron-regulated protein	1.14.11.-		3	2, 3
gs-sh	0	0	majority	TonB-dependent siderophore receptor			3	1, 2
gs-sh	base_one HP	base_one HP	all-same	hypothetical protein			1	1, 2
0	0	0	man-rest	MANUAL-REST			3
base_ec-d	base_ec-d	base_ec-d	man-rest	MANUAL-REST			3
0	0	0	man-rest	MANUAL-REST			3
base_tigr	0	0	majority	L-glutamine ABC transporter membrane protein			3	1, 2
0	0	0	man-rest	MANUAL-REST			3
gs-sh	0	0	majority	DNA-binding ferritin-like protein (oxidative damage protectant)			3	1, 2
gs-sh	0	0	majority	Predicted permease, DMT superfamily			3	1, 2
gs-sh	orth	map	all-same	Opacity protein and related surface antigens			3	1, 2, 3
gs-sh	0	0	majority	Predicted membrane-associated, metal-dependent hydrolase			3	1, 2
gs-sh	0	0	majority	iron (metal) dependent repressor, DtxR family			3	1, 2
gs-sh	orth	map	all-same	transporter, YbiR family			3	1, 2, 3
0	lit-s	0	all-same	L,D-transpeptidase YbiS			2	1, 3
gs-sh	map	lit-s	all-same	ATPase components of ABC transporters with duplicated ATPase domains			3	1, 2, 3
base_one HP	base_one HP	lit-s	all-same	FIG01046262: hypothetical protein			0	2, 3
base_ec	orth	pfam-sh	all-same	HAD-superfamily hydrolase, subfamily IIB	3.1.3.23		3	1, 2, 3
base_tigr	map	base_ec	all-same	pyruvate formate-lyase	2.3.1.54		3	1, 2, 3
base_tigr	map	base_ec	all-same	glycyl-radical enzyme activating protein family	1.97.1.4		3	1, 2, 3
base_tigr	0	0	majority	fructose 6-phosphate aldolase (EC 4.1.2.-)	4.1.2.-		3	1, 2
base_tigr	0	0	majority	[molybdopterin synthase] sulfurylase			3	1, 2
gs-sh	gs-sh	gs-sh	all-same	molybdopterin molybdochelatase	2.10.1.1		3	1, 2, 3
base_ec-d	base_ec	base_ec-d	majority	asparaginase	3.4.19.5,3.5.1.1		3	1, 3
gs-sh	0	0	majority	ATPase components of various ABC-type transport systems, contain duplicated ATPase			3	1, 2
gs-sh	0	0	majority	ABC-type dipeptide transport system, periplasmic component			3	1, 2
gs-sh	gs-sh	gs-sh	all-same	ABC-type dipeptide/oligopeptide/nickel transport systems, permease components			3	1, 2, 3
gs-sh	gs-sh	gs-sh	all-same	ABC-type dipeptide/oligopeptide/nickel transport systems, permease components			3	1, 2, 3
0	0	0	man-rest	MANUAL-REST			2
base_tigr	map	pfam-sh	all-same	diguanylate cyclase (GGDEF) domain			3	1, 2, 3
gs-sh	0	0	majority	SSU ribosomal protein S12P methylthiotransferase	2.-,2.-.-.-		3	1, 2
0	0	gs-sh	majority	Biofilm formation protein (YliH/bssR).			3	2, 3
lit-s	0	0	majority	Glutathione S-transferase			3	1, 2
gs-sh	0	0	majority	Glucose/sorbosone dehydrogenases			3	1, 2
base_ec	base_ec	base_ec	all-same	penicillin-binding protein 6. Serine peptidase. MEROPS family S11	3.4.16.4		3	1, 2, 3
gs-sh	gs-sh	gs-sh	all-same	transcriptional regulator, DeoR family			3	1, 2, 3
gs-sh	gs-sh	map	all-same	Undecaprenyl-diphosphatase (EC 3.6.1.27)	3.6.1.27		3	1, 2, 3
gs-sh	gs-sh	map	all-same	Arabinose efflux permease			3	1, 2, 3
lit-s	base_one HP	base_one HP	all-same	FIG00639076: hypothetical protein			0	1, 2
gs-sh	gs-sh	gs-sh	all-same	HAD-superfamily hydrolase, subfamily IIB			3	1, 2, 3
gs-sh	orth	map	all-same	Major Facilitator Superfamily.			3	1, 2, 3
gs-sh	gs-sh	lit-s	all-same	transcriptional regulator, TetR family			3	1, 2, 3
base_tigr	gs-sh	gs-sh	all-same	Predicted permease			3	1, 2, 3
gs-sh	tf_idf	map	all-same	Putative inner membrane protein of Enterobacteriaceae.			3	1, 2, 3
base_tigr	gs-sh	map	all-same	Glutaredoxin, GrxA family			3	1, 2, 3
base_one HP	base_one HP	0	majority	hypothetical protein; Some similarities with putative membrane protein YbjC of Escherichia coli			1
gs-sh	lit-s	orth	all-same	Nitroreductase	1.-		3	1, 2, 3
base_tigr	0	0	majority	SSU ribosomal protein S6P modification protein			3	1, 2
lit-s	lit-s	lit-s	all-same	Putative bacterial sensory transduction regulator.			3	1, 2, 3
gs-sh	0	0	majority	Spermidine/putrescine-binding periplasmic protein			3	1, 2
base_tigr	0	0	majority	spermidine/putrescine ABC transporter ATP-binding subunit			3	1, 2
gs-sh	lit-s	map	all-same	ABC-type spermidine/putrescine transport system, permease component I			3	1, 2, 3
0	0	0	man-rest	MANUAL-REST			3
gs-sh	orth	0	all-same	Putative inner membrane protein			2	1, 2, 3
base_ec	lit-s	gs-sh	all-same	23S rRNA m(5)U-747 methyltransferase (EC 2.1.1.189)	2.1.1.189		3	1, 2, 3
gs-sh	0	0	majority	L-arginine-binding protein			3	1, 2
base_both miss	base_one HP	base_one HP	all-hp	hypothetical protein	HP		0
base_tigr	map	gs-sh	all-same	L-arginine ABC transporter membrane protein			3	1, 2, 3
base_tigr	0	0	majority	L-arginine ABC transporter membrane protein			3	1, 2
base_tigr	map	gs-sh	all-same	L-arginine-binding protein			3	1, 2, 3
gs-sh	tf_idf	map	all-same	L-arginine ABC transporter ATP-binding protein	3.6.3.-		3	1, 2, 3
lit-s	base_one HP	base_one HP	all-same	probable lipoprotein			1	1, 2
base_one HP	lit-s	base_one HP	all-same	hypothetical protein			0	1, 3
0	0	0	man-rest	MANUAL-REST			3
base_ec	base_ec	base_ec	all-same	Negative regulator of beta-lactamase expression	3.5.1.28		3	1, 2, 3
0	0	0	man-rest	MANUAL-REST			2
base_ec	base_ec	base_ec	all-same	L-threonine aldolase (EC 4.1.2.5)	4.1.2.5		3	1, 2, 3
base_ec	base_ec-d	base_ec-d	majority	pyruvate dehydrogenase (quinone) (EC 1.2.5.1)	1.2.5.1		3	1, 2
gs-sh	base_lit-s	gs-sh	all-same	Flavodoxin reductases (ferredoxin-NADPH reductases) family 1	1.-		3	1, 2, 3
base_tigr	lit-s	tf_idf	all-same	hydroxylamine reductase precursor	1.7.-,1.7.99.1		3	1, 2, 3
base_one HP	base_one HP	0	man-rest	MANUAL-REST			2
gs-sh	lit-s	map	all-same	MIP family channel proteins			3	1, 2, 3
base_one HP	base_one HP	0	majority	Virulence factor VirK			1
0	0	0	man-rest	MANUAL-REST			3
gs-sh	lit-s	orth	all-same	RND family efflux transporter, MFP subunit			3	1, 2, 3
gs-sh	lit-s	gs-sh	all-same	ABC-type antimicrobial peptide transport system, ATPase component	3.6.3.-		3	1, 2, 3
base_tigr	lit-s	map	all-same	cold-shock DNA-binding protein family			3	1, 2, 3
0	lit-s	0	all-same	ATP-dependent Clp protease adaptor protein ClpS			2	1, 3
base_lit-s	base_lit-s	base_lit-s	all-same	ATP-dependent Clp protease ATP-binding subunit ClpA	3.4.21.92		3	1, 2, 3
base_tigr	gs-sh	map	all-same	bacterial translation initiation factor 1 (bIF-1)			3	1, 2, 3
base_lit-s	base_ec	base_ec	all-same	leucyl/phenylalanyl-tRNA--protein transferase	2.3.2.6		3	1, 2, 3
base_lit-s	0	0	majority	thiol reductant ABC exporter, CydC subunit			3	1, 2
base_lit-s	0	0	majority	thiol reductant ABC exporter, CydD subunit			3	1, 2
base_lit-s	base_ec	base_ec	all-same	thioredoxin-disulfide reductase	1.8.1.9		3	1, 2, 3
gs-sh	gs-sh	gs-sh	all-same	transcriptional regulator, AsnC family			3	1, 2, 3
lit-s	gs-sh	gs-sh	all-same	DNA translocase FtsK			3	1, 2, 3
base_tigr	pfam-sh	pfam-sh	all-same	periplasmic chaperone LolA			3	1, 2, 3
gs-sh	0	0	majority	Recombination protein MgsA			3	1, 2
base_tigr	base_ec	base_ec	all-same	seryl-tRNA synthetase (EC 6.1.1.11)	6.1.1.11		3	1, 2, 3
gs-sh	lit-s	tf_idf	all-same	anaerobic dimethyl sulfoxide reductase, A subunit, DmsA/YnfE family	1.8.5.3		3	1, 2, 3
base_tigr	gs-sh	map	all-same	DMSO reductase, iron-sulfur subunit			3	1, 2, 3
lit-s	map	orth	all-same	DMSO reductase anchor subunit			3	1, 2, 3
base_one HP	base_one HP	0	man-rest	MANUAL-REST			2
0	0	0	man-rest	MANUAL-REST			3
gs-sh	orth	map	all-same	amino acid/polyamine/organocation transporter, APC superfamily (TC 2.A.3)			3	1, 2, 3
gs-sh	gs-sh	gs-sh	all-same	transcriptional regulator, LysR family			3	1, 2, 3
0	0	0	man-rest	MANUAL-REST			3
base_lit-s	base_ec	base_ec	all-same	pyruvate formate-lyase 1-activating enzyme	1.97.1.4		3	1, 2, 3
base_tigr	base_ec	base_ec	all-same	formate acetyltransferase 1	2.3.1.54		3	1, 2, 3
base_lit-s	tf_idf	tf_idf	all-same	formate transporter FocA			3	1, 2, 3
base_one HP	base_one HP	lit-s	all-same	FIG00613574: hypothetical protein			0	2, 3
base_one HP	base_one HP	0	man-rest	MANUAL-REST			2
base_tigr	base_ec	base_ec	all-same	phosphoserine aminotransferase apoenzyme (EC 2.6.1.52)	2.6.1.52		3	1, 2, 3
base_tigr	base_ec	base_ec	all-same	3-phosphoshikimate 1-carboxyvinyltransferase (EC 2.5.1.19)	2.5.1.19		3	1, 2, 3
0	0	gs-sh	majority	Zn-dependent protease with chaperone function	3.4.24.-		3	2, 3
base_tigr	base_ec	base_ec	all-same	cytidylate kinase (EC 2.7.4.14)	2.7.4.14		3	1, 2, 3
base_tigr	orth	lit-s	all-same	SSU ribosomal protein S1P			3	1, 2, 3
base_lit-s	lit-s	lit-s	all-same	integration host factor, beta subunit			3	1, 2, 3
base_lit-s	base_lit-s	base_lit-s	all-same	DNA internalization-related competence protein ComEC/Rec2			3	1, 2, 3
base_lit-s	gs-sh	tf_idf	all-same	lipid A export permease/ATP-binding protein MsbA	3.6.3.-		3	1, 2, 3
base_tigr	base_ec	base_ec	all-same	lipid-A-disaccharide kinase (EC 2.7.1.130)	2.7.1.130		3	1, 2, 3
base_one HP	base_one HP	0	majority	FIG004798: Putative cytoplasmic protein			1
0	0	0	man-rest	MANUAL-REST			2
base_lit-s	base_ec	base_ec	all-same	3-deoxy-D-manno-octulosonate cytidylyltransferase	2.7.7.38		3	1, 2, 3
base_one HP	base_one HP	0	majority	Membrane Protein Functionally coupled to the MukBEF Chromosome Partitioning Mechanism			1
lit-s	base_one HP	base_one HP	all-same	FIG00637875: hypothetical protein			0	1, 2
gs-sh	0	0	majority	2-polyprenyl-3-methyl-5-hydroxy-6-metoxy-1,4-benzoquinol methylase			3	1, 2
gs-sh	lit-s	map	all-same	bacterial condensin subunit MukF			3	1, 2, 3
gs-sh	lit-s	pfam-sh	all-same	bacterial condensin subunit MukE			3	1, 2, 3
gs-sh	lit-s	pfam-sh	all-same	bacterial condensin subunit MukB			3	1, 2, 3
0	lit-s	0	all-same	L,D-transpeptidase YcbB			2	1, 3
base_one HP	base_one HP	0	majority	FIG001587: exported protein			1
0	0	0	man-rest	MANUAL-REST			3
base_ec	base_ec	base_ec	all-same	Aspartate/tyrosine/aromatic aminotransferase	2.6.1.1		3	1, 2, 3
gs-sh	tf_idf	tf_idf	all-same	Outer membrane protein (porin)			3	1, 2, 3
base_tigr	base_ec	base_ec	all-same	asparaginyl-tRNA synthetase (EC 6.1.1.22)	6.1.1.22		3	1, 2, 3
base_lit-s	base_ec	base_ec	all-same	nicotinate phosphoribosyltransferase	2.4.2.11		3	1, 2, 3
base_tigr	base_ec	base_ec	all-same	aminopeptidase N, Escherichia coli type	3.4.11.2		3	1, 2, 3
gs-sh	0	0	majority	ABC-type nitrate/sulfonate/bicarbonate transport system, ATPase component	3.6.3.-		3	1, 2
gs-sh	gs-sh	map	all-same	ABC-type nitrate/sulfonate/bicarbonate transport system, permease component			3	1, 2, 3
base_tigr	base_ec	base_ec	all-same	alkanesulfonate monooxygenase (EC 1.14.14.5)	1.14.14.5		3	1, 2, 3
0	orth	0	majority	ABC transporter, substrate-binding protein, aliphatic sulfonates family			3	1, 3
base_tigr	base_lit-s	tf_idf	all-same	FMN reductase, SsuE family			3	1, 2, 3
0	0	0	man-rest	MANUAL-REST			3
gs-sh	0	0	majority	P pilus assembly protein, chaperone PapD			3	1, 2
0	0	gs-sh	majority	P pilus assembly protein, porin PapC			3	2, 3
0	0	0	man-rest	MANUAL-REST			3
0	0	0	man-rest	MANUAL-REST			3
0	0	0	man-rest	MANUAL-REST			3
0	0	gs-sh	majority	P pilus assembly protein, chaperone PapD			3	2, 3
base_tigr	base_ec-d	base_ec-d	majority	dihydroorotate oxidase A	1.3.98.1,1.3.3.1		3	1, 2
base_one HP	base_one HP	0	man-rest	MANUAL-REST			2
base_one HP	base_one HP	lit-s	all-same	FIG01199806: hypothetical protein			0	2, 3
base_ec-d	gs-sh	gs-sh	all-same	23S rRNA m(2)G-2445 methyltransferase	2.1.1.173,2.1.1.52		3	1, 2, 3
gs-sh	map	lit-s	all-same	ATPase components of ABC transporters with duplicated ATPase domains			3	1, 2, 3
base_tigr	0	0	majority	integral membrane protein, PqiA family			3	1, 2
0	0	base_lit-s	majority	Paraquat-inducible protein B			3	2, 3
base_one HP	base_one HP	0	majority	Paraquat-inducible protein B			1
base_one miss	base_both miss	base_one miss	majority	Ribosome modulation factor			1
base_tigr	base_ec	base_ec	all-same	3-hydroxydecanoyl-[acyl-carrier-protein] dehydratase (EC 4.2.1.60)	4.2.1.60		3	1, 2, 3
0	0	tf_idf	majority	Predicted ATP-dependent protease	3.4.21.-		3	2, 3
0	0	lit-s	all-same	FIG01201035: hypothetical protein			1	2, 3
gs-sh	orth	map	all-same	Outer membrane protein and related peptidoglycan-associated (lipo)proteins			3	1, 2, 3
gs-sh	gs-sh	orth	all-same	SOS cell division inhibitor SulA			3	1, 2, 3
gs-sh	0	0	majority	hypothetical membrane protein, TIGR01666			3	1, 2
gs-sh	orth	map	all-same	regulator of competence-specific genes			3	1, 2, 3
gs-sh	lit-s	orth	all-same	Predicted membrane protein			3	1, 2, 3
base_ec	gs-sh	map	all-same	Superfamily I DNA and RNA helicases	3.6.4.12		3	1, 2, 3
base_lit-s	base_ec	base_ec	all-same	methylglyoxal synthase	4.2.3.3		3	1, 2, 3
base_one HP	base_one HP	0	majority	UPF0319 protein YccT precursor			1
base_one miss	lit-s	base_one miss	all-same	FIG00638691: hypothetical protein			0	1, 3
base_one HP	base_one HP	0	man-rest	MANUAL-REST			2
base_tigr	0	0	majority	hemimethylated DNA binding domain			3	1, 2
base_ec	0	0	majority	23S rRNA m(5)C-1962 methyltransferase (EC 2.1.1.191)	2.1.1.191		3	1, 2
base_tigr	gs-sh	gs-sh	all-same	sulfur relay protein, TusE/DsrC/DsvC family	2.8.1.-		3	1, 2, 3
base_ec	base_ec	base_ec	all-same	Acylphosphatases	3.6.1.7		3	1, 2, 3
gs-sh	0	0	majority	Integral membrane protein, interacts with FtsH			3	1, 2
base_ec	base_ec	base_ec	all-same	[NiFe]-hydrogenase I apoprotein, small subunit	1.12.99.6		3	1, 2, 3
base_ec	base_ec	base_ec	all-same	[NiFe]-hydrogenase I apoprotein, large subunit	1.12.99.6		3	1, 2, 3
base_tigr	0	0	majority	[NiFe]-hydrogenase I apocytochrome b subunit			3	1, 2
gs-sh	gs-sh	map	all-same	Hydrogenase 1 maturation peptidase HyaD. Aspartic peptidase. MEROPS family A31	3.4.24.-		3	1, 2, 3
gs-sh	map	pfam-sh	all-same	Tat proofreading chaperone HyaE			3	1, 2, 3
lit-s	0	0	majority	HupH hydrogenase expression protein, C-terminal conserved region.			3	1, 2
gs-sh	0	0	majority	cytochrome bd-II ubiquinol oxidase subunit 1 apoprotein	1.10.3.-,1.10.3.11		3	1, 2
base_tigr	lit-s	map	all-same	cytochrome bd-II ubiquinol oxidase subunit 2 apoprotein	1.10.3.-,1.10.3.11		3	1, 2, 3
base_ec-d	base_ec-d	base_ec-d	man-rest	MANUAL-REST			3
gs-sh	0	0	majority	capsular exopolysaccharide family			3	1, 2
base_ec	base_ec	base_ec	all-same	Protein-tyrosine-phosphatase	3.1.3.48		3	1, 2, 3
0	0	0	man-rest	MANUAL-REST			3
base_one HP	base_one HP	0	man-rest	MANUAL-REST			2
0	0	0	man-rest	MANUAL-REST			2
base_one HP	base_one HP	0	majority	Uncharacterized lipoprotein YmcC precursor			1
base_lit-s	base_lit-s	base_lit-s	all-same	hypothetical protein			0	1, 2, 3
base_one miss	base_both miss	base_one miss	majority	Transposase and inactivated derivatives			1
0	0	0	man-rest	MANUAL-REST			3
base_one miss	0	base_one miss	man-rest	MANUAL-REST			2
gs-sh	0	0	majority	cold-shock DNA-binding protein family			3	1, 2
base_both miss	base_both miss	base_both miss	all-hp	hypothetical protein	HP		0
lit-s	gs-sh	map	all-same	GnsA/GnsB family.			3	1, 2, 3
gs-sh	0	0	majority	Polyferredoxin			3	1, 2
base_tigr	gs-sh	gs-sh	all-same	histidine kinase TorS	2.7.13.3		3	1, 2, 3
gs-sh	lit-s	map	all-same	response regulator TorR			3	1, 2, 3
base_tigr	gs-sh	gs-sh	all-same	TMAO-binding protein			3	1, 2, 3
base_lit-s	gs-sh	gs-sh	all-same	trimethylamine-N-oxide reductase c-type cytochrome TorC			3	1, 2, 3
base_lit-s	base_ec-d	base_ec-d	majority	trimethylamine-N-oxide reductase TorA	1.7.2.3		3	1, 2
gs-sh	lit-s	map	all-same	Tat proofreading chaperone TorD			3	1, 2, 3
gs-sh	orth	map	all-same	MerR HTH family regulatory protein.			3	1, 2, 3
gs-sh	gs-sh	pfam-sh	all-same	DnaJ-class molecular chaperone with C-terminal Zn finger domain			3	1, 2, 3
lit-s	base_one HP	base_one HP	all-same	FIG00638642: hypothetical protein			0	1, 2
base_ec	base_ec	base_ec	all-same	Histidine phosphatase superfamily (branch 2).	3.1.3.10		3	1, 2, 3
lit-s	0	0	all-same	YccJ-like protein.			2	1, 2
base_tigr	gs-sh	gs-sh	all-same	NAD(P)H:quinone oxidoreductase, type IV			3	1, 2, 3
base_one miss	base_both miss	base_one miss	majority	Stress-induced bacterial acidophilic repeat motif.			1
base_both miss	base_one HP	base_one HP	all-hp	hypothetical protein	HP		0
base_lit-s	0	0	majority	pyrimidine utilization transport protein G			3	1, 2
base_lit-s	0	0	majority	pyrimidine utilization flavin reductase protein F	1.5.1.-		3	1, 2
0	0	0	man-rest	MANUAL-REST			3
base_lit-s	0	0	majority	pyrimidine utilization protein D	3.5.1.-		3	1, 2
base_lit-s	0	0	majority	pyrimidine utilization protein C			3	1, 2
base_lit-s	0	0	majority	pyrimidine utilization protein B			3	1, 2
base_lit-s	0	0	majority	pyrimidine utilization protein A			3	1, 2
base_tigr	gs-sh	pfam-sh	all-same	transcriptional regulator, TetR family			3	1, 2, 3
base_ec-d	base_ec-d	base_ec-d	man-rest	MANUAL-REST			3
base_one miss	lit-s	base_one miss	all-same	FIG00639374: hypothetical protein			0	1, 3
base_lit-s	gs-sh	gs-sh	all-same	sodium/proline symporter			3	1, 2, 3
gs-sh	0	0	majority	High-affinity Fe2+/Pb2+ permease			3	1, 2
base_one HP	base_one HP	0	man-rest	MANUAL-REST			2
gs-sh	0	0	majority	Tat-translocated enzyme	1.11.1.19		3	1, 2
gs-sh	gs-sh	lit-s	all-same	Phosphate starvation-inducible protein PhoH, predicted ATPase			3	1, 2, 3
base_lit-s	pfam-sh	pfam-sh	all-same	poly-beta-1,6-N-acetyl-D-glucosamine biosynthesis protein PgaD			3	1, 2, 3
base_lit-s	gs-sh	map	all-same	poly-beta-1,6 N-acetyl-D-glucosamine synthase	2.4.-		3	1, 2, 3
base_lit-s	0	0	majority	poly-beta-1,6-N-acetyl-D-glucosamine N-deacetylase PgaB	3.-		3	1, 2
base_tigr	0	0	majority	poly acetylglucosamine porin (TC 1.B.55)			3	1, 2
tf_idf	map	pfam-sh	all-same	diguanylate cyclase (GGDEF) domain			3	1, 2, 3
0	0	0	man-rest	MANUAL-REST			3
lit-s	0	0	majority	Transposase.			3	1, 2
base_one HP	base_one HP	base_lit-s	all-same	hypothetical protein			1	2, 3
base_one HP	0	base_one HP	man-rest	MANUAL-REST			2
0	0	0	man-rest	MANUAL-REST			3
gs-sh	lit-s	map	all-same	Histidinol phosphatase and related hydrolases of the PHP family			3	1, 2, 3
0	0	0	man-rest	MANUAL-REST			3
gs-sh	lit-s	0	all-same	Inner membrane protein YcdZ			2	1, 2, 3
0	lit-s	0	majority	Uncharacterized protein involved in formation of curli polymers			3	1, 3
lit-s	pfam-sh	pfam-sh	all-same	Type VIII secretion system (T8SS), CsgF protein.			3	1, 2, 3
lit-s	pfam-sh	map	all-same	Curli assembly protein CsgE.			3	1, 2, 3
gs-sh	gs-sh	gs-sh	all-same	Response regulator containing a CheY-like receiver domain and an HTH DNA-binding domain			3	1, 2, 3
base_one miss	lit-s	base_one miss	all-same	FIG00637955: hypothetical protein			0	1, 3
gs-sh	tf_idf	map	all-same	Curlin associated repeat.			3	1, 2, 3
gs-sh	tf_idf	map	all-same	Curlin associated repeat.			3	1, 2, 3
gs-sh	orth	map	all-same	Thin aggregative fimbriae synthesis protein.			3	1, 2, 3
lit-s	base_one HP	base_one HP	all-same	FIG00638598: hypothetical protein			0	1, 2
gs-sh	0	0	majority	Predicted phosphatase homologous to the C-terminal domain of histone macroH2A1			3	1, 2
0	orth	0	majority	Phosphatidylserine/phosphatidylglycerophosphate/cardiolipin synthases and related enzymes			3	1, 3
0	0	0	man-rest	MANUAL-REST			3
gs-sh	orth	orth	all-same	Periplasmic glucans biosynthesis protein			3	1, 2, 3
gs-sh	lit-s	orth	all-same	Membrane glycosyltransferase	2.4.1.-		3	1, 2, 3
base_one HP	base_one HP	0	man-rest	MANUAL-REST			2
lit-s	gs-sh	gs-sh	all-same	MsyB protein.			3	1, 2, 3
0	0	0	man-rest	MANUAL-REST			3
gs-sh	lit-s	tf_idf	all-same	lipid A biosynthesis lauroyl (or palmitoleoyl) acyltransferase	2.3.1.-		3	1, 2, 3
0	0	0	man-rest	MANUAL-REST			3
gs-sh	gs-sh	gs-sh	all-same	Protein yceI precursor			2	1, 2, 3
base_one HP	base_one HP	base_lit-s	all-same	Cytochrome B561			2	2, 3
gs-sh	0	0	majority	Glycine/D-amino acid oxidases (deaminating)	1.5.3.-		3	1, 2
lit-s	0	0	majority	BssS protein family.			3	1, 2
gs-sh	base_lit-s	map	all-same	DinI-like family.			3	1, 2, 3
base_tigr	base_ec	base_ec	all-same	dihydroorotase (EC 3.5.2.3)	3.5.2.3		3	1, 2, 3
base_one HP	base_one HP	gs-sh	all-same	Putative lipoprotein yceB precursor			1	2, 3
base_tigr	gs-sh	orth	all-same	Glutaredoxin, GrxB family			3	1, 2, 3
0	0	0	man-rest	MANUAL-REST			3
base_ec	0	0	majority	[SSU ribosomal protein S5P]-alanine acetyltransferase (EC 2.3.1.128)	2.3.1.128		3	1, 2
base_one HP	base_one HP	0	majority	Protein of unknown function YceH			1
base_one HP	base_one HP	gs-sh	all-same	Predicted dehydrogenases and related proteins			2	2, 3
base_lit-s	0	0	majority	integral membrane protein MviN			3	1, 2
gs-sh	gs-sh	gs-sh	all-same	Flagellar biosynthesis/type III secretory pathway chaperone			3	1, 2, 3
base_tigr	pfam-sh	pfam-sh	all-same	anti-sigma-28 factor, FlgM family			3	1, 2, 3
base_lit-s	0	0	majority	flagella basal body P-ring formation protein FlgA			3	1, 2
base_lit-s	lit-s	lit-s	all-same	flagellar basal-body rod protein FlgB			3	1, 2, 3
base_lit-s	lit-s	lit-s	all-same	flagellar basal-body rod protein FlgC			3	1, 2, 3
gs-sh	gs-sh	gs-sh	all-same	Flagellar hook capping protein			3	1, 2, 3
gs-sh	lit-s	gs-sh	all-same	fagellar hook-basal body proteins			3	1, 2, 3
gs-sh	lit-s	map	all-same	fagellar hook-basal body proteins			3	1, 2, 3
gs-sh	lit-s	gs-sh	all-same	flagellar basal-body rod protein FlgG, Gram-negative bacteria			3	1, 2, 3
tf_idf	tf_idf	tf_idf	all-same	Flagellar basal body L-ring protein			3	1, 2, 3
tf_idf	tf_idf	tf_idf	all-same	Flagellar basal-body P-ring protein			3	1, 2, 3
base_lit-s	gs-sh	gs-sh	all-same	flagellar rod assembly protein/muramidase FlgJ			3	1, 2, 3
base_lit-s	lit-s	lit-s	all-same	flagellar hook-associated protein FlgK			3	1, 2, 3
base_lit-s	gs-sh	gs-sh	all-same	flagellar hook-associated protein 3			3	1, 2, 3
base_ec	base_ec	base_ec	all-same	RNAse E (EC 3.1.26.12)	3.1.26.12		3	1, 2, 3
base_both miss	base_both miss	base_both miss	all-hp	hypothetical protein	HP		0
base_tigr	tf_idf	base_ec-d	all-same	ribosomal large subunit pseudouridine synthase C (EC 5.4.99.24)	5.4.99.24		3	1, 2, 3
base_tigr	0	0	majority	MAF protein			3	1, 2
base_both miss	base_both miss	base_both miss	all-hp	hypothetical protein	HP		0
base_one HP	base_one HP	0	man-rest	MANUAL-REST			2
base_tigr	map	lit-s	all-same	LSU ribosomal protein L32P			3	1, 2, 3
base_tigr	gs-sh	gs-sh	all-same	phosphate:acyl-[acyl carrier protein] acyltransferase	2.3.1.15		3	1, 2, 3
base_ec-d	base_ec-d	base_ec-d	man-rest	MANUAL-REST			3
base_tigr	base_ec	base_ec	all-same	[Acyl-carrier-protein] S-malonyltransferase (EC 2.3.1.39)	2.3.1.39		3	1, 2, 3
base_tigr	base_ec	base_ec	all-same	3-oxoacyl-[acyl-carrier-protein] reductase (EC 1.1.1.100)	1.1.1.100		3	1, 2, 3
base_lit-s	lit-s	lit-s	all-same	acyl carrier protein			3	1, 2, 3
base_tigr	base_ec-d	base_ec-d	majority	3-oxoacyl-[acyl-carrier-protein] synthase II	2.3.1.179,2.3.1.41		3	1, 2
base_tigr	base_ec	base_ec	all-same	aminodeoxychorismate lyase apoprotein (EC 4.1.3.38)	4.1.3.38		3	1, 2, 3
gs-sh	gs-sh	pfam-sh	all-same	conserved hypothetical protein, YceG family			3	1, 2, 3
base_tigr	base_ec	base_ec	all-same	thymidylate kinase (EC 2.7.4.9)	2.7.4.9		3	1, 2, 3
base_ec	base_ec	base_ec	all-same	DNA polymerase III, delta prime subunit (EC 2.7.7.7)	2.7.7.7		3	1, 2, 3
base_one HP	base_one HP	0	man-rest	MANUAL-REST			2
gs-sh	base_ec-d	0	majority	PTS system D-glucose-specific IIB component, Glc family (TC 4.A.1.1.1)/PTS system D-glucose-specific IIC component, Glc family (TC 4.A.1.1.1)			3	1, 2
gs-sh	0	0	majority	TonB-dependent siderophore receptor			3	1, 2
base_one HP	base_one HP	base_one miss	all-hp	hypothetical protein	HP		0
pfam-sh	map	gs-sh	all-same	Diadenosine tetraphosphate (Ap4A) hydrolase and other HIT family hydrolases			3	1, 2, 3
base_one HP	base_one HP	0	man-rest	MANUAL-REST			2
base_one HP	base_one HP	0	man-rest	MANUAL-REST			2
base_lit-s	base_ec-d	base_ec-d	majority	thiamine kinase	2.7.1.89		3	1, 2
0	0	base_ec	majority	beta-N-acetylhexosaminidase (EC:3.2.1.52)	3.2.1.52		3	2, 3
base_one HP	base_one HP	0	man-rest	MANUAL-REST			2
base_ec	base_lit-s	base_ec	all-same	NADH dehydrogenase, FAD-containing subunit	1.6.99.3		3	1, 2, 3
0	0	0	man-rest	MANUAL-REST			3
gs-sh	gs-sh	lit-s	all-same	transcriptional regulator, TetR family			3	1, 2, 3
gs-sh	orth	0	all-same	Putative outer membrane protein			2	1, 2, 3
0	lit-s	0	all-same	L,D-transpeptidase YcfS			2	1, 3
base_tigr	lit-s	gs-sh	all-same	transcription-repair coupling factor (mfd)	3.6.4.-		3	1, 2, 3
gs-sh	0	0	all-same	Predicted membrane protein			2	1, 2
gs-sh	0	0	majority	lipoprotein releasing system, transmembrane protein, LolC/E family			3	1, 2
base_tigr	gs-sh	gs-sh	all-same	lipoprotein releasing system, ATP-binding protein	3.6.3.-		3	1, 2, 3
gs-sh	gs-sh	lit-s	all-same	lipoprotein releasing system, transmembrane protein LolE			3	1, 2, 3
0	0	gs-sh	majority	N-acetylglucosamine kinase (EC 2.7.1.59)	2.7.1.59		3	2, 3
0	0	pfam-sh	majority	NAD-dependent protein deacetylases, SIR2 family	3.5.1.-		3	2, 3
gs-sh	0	0	majority	Beta-propeller domains of methanol dehydrogenase type			3	1, 2
gs-sh	0	lit-s	all-same	FIG00639097: hypothetical protein			1	1, 2, 3
0	0	0	man-rest	MANUAL-REST			3
0	0	gs-sh	majority	ABC-type spermidine/putrescine transport system, permease component II			3	2, 3
0	0	0	man-rest	MANUAL-REST			3
base_tigr	0	0	majority	spermidine/putrescine ABC transporter ATP-binding subunit	3.6.3.31		3	1, 2
base_one miss	lit-s	base_one miss	all-same	FIG00639905: hypothetical protein			0	1, 3
base_tigr	gs-sh	base_ec	all-same	peptidase T. Metallo peptidase. MEROPS family M20B	3.4.11.4		3	1, 2, 3
0	0	lit-s	all-same	FIG002776: hypothetical protein			1	2, 3
base_ec	base_ec	base_ec	all-same	Signal transduction histidine kinase	2.7.13.3		3	1, 2, 3
gs-sh	lit-s	map	all-same	Response regulators consisting of a CheY-like receiver domain and a winged-helix DNA-binding domain			3	1, 2, 3
base_tigr	base_ec	base_ec	all-same	Adenylosuccinate lyase (EC 4.3.2.2)	4.3.2.2		3	1, 2, 3
gs-sh	0	0	majority	Uncharacterized protein involved in purine metabolism			3	1, 2
base_lit-s	gs-sh	gs-sh	all-same	tRNA (5-methylaminomethyl-2-thiouridylate)-methyltransferase	2.8.1.-,2.1.1.61		3	1, 2, 3
gs-sh	0	0	majority	ADP-ribose pyrophosphatase	3.6.1.-		3	1, 2
base_tigr	tf_idf	lit-s	all-same	ribosomal large subunit pseudouridine synthase E	5.4.99.20,5.4.99.-		3	1, 2, 3
base_tigr	base_ec	base_ec	all-same	isocitrate dehydrogenase (NADP) (EC 1.1.1.42)	1.1.1.42		3	1, 2, 3
base_one miss	base_both miss	base_one miss	majority	Methyltransferase domain.			1
base_one HP	0	base_one HP	man-rest	MANUAL-REST			2
lit-s	0	0	majority	Peptidase U49.			3	1, 2
0	orth	0	majority	Bacteriophage lambda integrase, N-terminal domain./Phage integrase family.			3	1, 3
base_one miss	base_both miss	base_one miss	majority	Excisionase-like protein.			1
base_one HP	base_both miss	base_one HP	all-hp	hypothetical protein	HP		0
base_one HP	base_one HP	base_lit-s	all-same	hypothetical protein			0	2, 3
0	0	0	man-rest	MANUAL-REST			3
lit-s	lit-s	base_lit-s	all-same	hypothetical protein			0	1, 2, 3
base_one HP	0	base_one HP	majority	FIG00639586: hypothetical protein			1
base_one HP	base_both miss	base_one HP	all-hp	hypothetical protein	HP		0
base_both miss	base_one miss	base_one miss	all-hp	hypothetical protein	HP		0
0	0	0	man-rest	MANUAL-REST			3
base_one HP	0	base_one HP	majority	FIG00640168: hypothetical protein			1
0	lit-s	0	majority	Phage-related protein			3	1, 3
0	0	0	man-rest	MANUAL-REST			3
base_one HP	base_one HP	0	majority	FIG121501: Prophage tail protein			1
lit-s	base_one HP	base_one HP	all-same	Prophage tail fiber protein			1	1, 2
lit-s	0	0	majority	Caudovirales tail fibre assembly protein.			3	1, 2
lit-s	0	0	majority	Caudovirales tail fibre assembly protein.			3	1, 2
lit-s	0	0	majority	Phage Tail Collar Domain.			3	1, 2
0	0	0	man-rest	MANUAL-REST			3
0	pfam-sh	0	majority	Predicted restriction endonuclease	3.1.21.-		3	1, 3
0	0	0	man-rest	MANUAL-REST			3
base_one HP	base_one HP	0	majority	Phage envelope protein			1
gs-sh	gs-sh	gs-sh	all-same	Predicted transcriptional regulators			3	1, 2, 3
gs-sh	gs-sh	gs-sh	all-same	FOG: EAL domain			3	1, 2, 3
base_one miss	base_both miss	base_one miss	majority	Biofilm development protein YmgB/AriR.			1
0	base_one miss	base_one miss	man-rest	MANUAL-REST			2
base_one HP	0	base_one HP	majority	FIG00638803: hypothetical protein			1
lit-s	0	0	all-same	FOG: EAL domain			2	1, 2
base_one HP	0	base_one HP	majority	FIG00638313: hypothetical protein			1
base_tigr	orth	map	all-same	outer membrane autotransporter barrel domain			3	1, 2, 3
base_tigr	orth	map	all-same	outer membrane autotransporter barrel domain			3	1, 2, 3
lit-s	base_one HP	base_one HP	all-same	FIG00637894: hypothetical protein			0	1, 2
lit-s	0	0	all-same	Glycine zipper.			2	1, 2
base_one miss	0	base_one miss	man-rest	MANUAL-REST			2
base_lit-s	lit-s	lit-s	all-same	cell division topological specificity factor MinE			3	1, 2, 3
base_lit-s	lit-s	lit-s	all-same	septum site-determining protein MinD			3	1, 2, 3
base_lit-s	lit-s	lit-s	all-same	septum site-determining protein MinC			3	1, 2, 3
lit-s	0	0	majority	Fels-1 Prophage Protein-like.			3	1, 2
base_one HP	base_one HP	0	majority	Bacterial pre-peptidase C-terminal domain.			1
base_one HP	base_one HP	0	majority	Protein YcgL			1
0	0	0	man-rest	MANUAL-REST			3
0	0	0	man-rest	MANUAL-REST			2
gs-sh	lit-s	map	all-same	Haemolysin E (HlyE).			3	1, 2, 3
gs-sh	0	0	majority	SOS response UmuD protein. Serine peptidase. MEROPS family S24	3.4.21.-		3	1, 2
gs-sh	0	0	majority	Nucleotidyltransferase/DNA polymerase involved in DNA repair			3	1, 2
pfam-sh	pfam-sh	pfam-sh	all-same	Thiol:disulfide interchange protein DsbB			3	1, 2, 3
base_tigr	lit-s	pfam-sh	all-same	sodium/proton antiporter, NhaB family (TC 2.A.34.1.1)			3	1, 2, 3
base_tigr	gs-sh	gs-sh	all-same	transcriptional regulator, GntR family			3	1, 2, 3
0	0	0	man-rest	MANUAL-REST			2
0	0	base_ec	majority	D-amino acid dehydrogenase small subunit (EC 1.4.99.1)	1.4.99.1		3	2, 3
base_tigr	tf_idf	tf_idf	all-same	alanine racemase (EC 5.1.1.1)	5.1.1.1		3	1, 2, 3
0	0	0	man-rest	MANUAL-REST			3
base_ec	base_ec	base_ec	all-same	murein tetrapeptidase LD-carboxypeptidase (EC:3.4.17.13). Serine peptidase. MEROPS family S66	3.4.17.13		3	1, 2, 3
0	0	0	man-rest	MANUAL-REST			3
gs-sh	0	0	majority	Predicted glycosyltransferase			3	1, 2
0	0	0	man-rest	MANUAL-REST			3
lit-s	base_one HP	base_one HP	all-same	FIG00637958: hypothetical protein			0	1, 2
base_ec	0	0	majority	Neutral trehalase	3.2.1.28		3	1, 2
gs-sh	0	0	majority	Phosphotransferase System HPr (HPr) Family			3	1, 2
base_tigr	0	0	majority	dihydroxyacetone kinase DhaL subunit	2.7.1.-,2.7.1.121		3	1, 2
base_tigr	0	0	majority	dihydroxyacetone kinase DhaK subunit	2.7.1.-,2.7.1.121		3	1, 2
0	0	0	man-rest	MANUAL-REST			3
base_tigr	orth	orth	all-same	outer membrane autotransporter barrel domain			3	1, 2, 3
lit-s	base_one HP	base_one HP	all-same	FIG00638199: hypothetical protein			0	1, 2
gs-sh	gs-sh	gs-sh	all-same	GTP-binding protein YchF			3	1, 2, 3
base_tigr	base_ec	base_ec	all-same	peptidyl-tRNA hydrolase (EC 3.1.1.29)	3.1.1.29		3	1, 2, 3
base_one HP	base_one HP	0	majority	Putative membrane protein YchH			1
gs-sh	gs-sh	map	all-same	high affinity sulphate transporter 1			3	1, 2, 3
base_lit-s	base_ec	base_ec	all-same	ribose-phosphate pyrophosphokinase	2.7.6.1		3	1, 2, 3
base_tigr	base_ec	base_ec	all-same	4-diphosphocytidyl-2-C-methyl-D-erythritol kinase (EC 2.7.1.148)	2.7.1.148		3	1, 2, 3
base_lit-s	lit-s	lit-s	all-same	outer membrane lipoprotein LolB			3	1, 2, 3
base_tigr	base_ec	base_ec	all-same	glutamyl-tRNA reductase (EC 1.2.1.70)	1.2.1.70		3	1, 2, 3
base_tigr	lit-s	tf_idf	all-same	bacterial peptide chain release factor 1 (bRF-1)			3	1, 2, 3
gs-sh	0	0	majority	[protein release factor]-glutamine N5-methyltransferase (EC 2.1.1.-)	2.1.1.-		3	1, 2
gs-sh	lit-s	0	all-same	FIG002082: Protein SirB2			2	1, 2, 3
0	0	0	man-rest	MANUAL-REST			2
base_lit-s	base_ec	base_ec	all-same	3-deoxy-8-phosphooctulonate synthase	2.5.1.55		3	1, 2, 3
gs-sh	lit-s	orth	all-same	calcium/proton exchanger			3	1, 2, 3
gs-sh	lit-s	gs-sh	all-same	Putative cation transport regulator			3	1, 2, 3
gs-sh	gs-sh	gs-sh	all-same	Uncharacterized protein involved in cation transport			3	1, 2, 3
gs-sh	orth	map	all-same	Uncharacterized conserved protein involved in intracellular sulfur reduction			3	1, 2, 3
base_one HP	base_one HP	0	majority	Invasin			1
gs-sh	tf_idf	map	all-same	two component transcriptional regulator, LuxR family			3	1, 2, 3
base_ec	orth	map	all-same	Signal transduction histidine kinase, nitrate/nitrite-specific	2.7.13.3		3	1, 2, 3
base_one HP	lit-s	base_one HP	all-same	FIG00637970: hypothetical protein			0	1, 3
gs-sh	gs-sh	map	all-same	nitrite extrusion protein (nitrite facilitator)			3	1, 2, 3
base_tigr	base_ec	base_ec	all-same	respiratory nitrate reductase alpha subunit apoprotein	1.7.99.4		3	1, 2, 3
base_tigr	base_ec	base_ec	all-same	respiratory nitrate reductase beta subunit	1.7.99.4		3	1, 2, 3
base_tigr	gs-sh	map	all-same	respiratory nitrate reductase chaperone NarJ			3	1, 2, 3
base_tigr	base_ec	base_ec	all-same	respiratory nitrate reductase gamma subunit	1.7.99.4		3	1, 2, 3
base_tigr	base_ec	base_ec	all-same	formyltetrahydrofolate deformylase (EC 3.5.1.10)	3.5.1.10		3	1, 2, 3
base_one HP	base_one HP	0	majority	UPF0225 protein YchJ			1
0	0	0	man-rest	MANUAL-REST			3
gs-sh	lit-s	map	all-same	Response regulator containing CheY-like receiver, AAA-type ATPase, and DNA-binding domains			3	1, 2, 3
base_tigr	base_ec	base_ec	all-same	UDP-glucose pyrophosphorylase (EC 2.7.7.9)	2.7.7.9		3	1, 2, 3
gs-sh	base_lit-s	map	all-same	nucleoid protein H-NS			3	1, 2, 3
lit-s	lit-s	base_ec	all-same	thymidine kinase (EC 2.7.1.21)	2.7.1.21		3	1, 2, 3
base_one HP	0	base_one HP	man-rest	MANUAL-REST			2
lit-s	0	0	majority	Insertion element 4 transposase N-terminal.			3	1, 2
base_ec-d	base_ec-d	base_ec-d	man-rest	MANUAL-REST			3
gs-sh	orth	orth	all-same	membrane protein, MarC family			3	1, 2, 3
base_one HP	lit-s	base_one HP	all-same	FIG00638240: hypothetical protein			0	1, 3
base_one HP	base_both miss	base_one HP	all-hp	hypothetical protein	HP		0
gs-sh	gs-sh	gs-sh	all-same	ABC-type oligopeptide transport system, periplasmic component			3	1, 2, 3
gs-sh	lit-s	gs-sh	all-same	ABC-type dipeptide/oligopeptide/nickel transport systems, permease components			3	1, 2, 3
gs-sh	lit-s	gs-sh	all-same	ABC-type dipeptide/oligopeptide/nickel transport systems, permease components			3	1, 2, 3
base_tigr	0	0	majority	oligopeptide/dipeptide ABC transporter, ATP-binding protein, C-terminal domain			3	1, 2
base_tigr	map	gs-sh	all-same	oligopeptide/dipeptide ABC transporter, ATP-binding protein, C-terminal domain			3	1, 2, 3
base_one HP	base_one HP	0	majority	FIG002901: hypothetical protein co-occurring with Cardiolipin synthetase			1
gs-sh	lit-s	tf_idf	all-same	cardiolipin synthetase 2 (EC 2.7.8.-)	2.7.8.-		3	1, 2, 3
gs-sh	0	0	majority	K+ transport systems, NAD-binding component			3	1, 2
gs-sh	0	0	all-same	YciL protein			2	1, 2
lit-s	gs-sh	pfam-sh	all-same	TonB family C-terminal domain			3	1, 2, 3
base_one HP	base_one HP	0	man-rest	MANUAL-REST			2
base_lit-s	gs-sh	gs-sh	all-same	intracellular septation protein A			3	1, 2, 3
base_one HP	base_one HP	gs-sh	all-same	Membrane protein YciC, linked to IspA			1	2, 3
lit-s	tf_idf	tf_idf	all-same	Outer membrane protein W			3	1, 2, 3
gs-sh	lit-s	0	all-same	Protein YciE			2	1, 2, 3
gs-sh	lit-s	gs-sh	all-same	Protein yciF			2	1, 2, 3
base_one HP	base_one HP	0	man-rest	MANUAL-REST			2
base_tigr	base_ec	base_ec	all-same	tryptophan synthase, alpha chain (EC 4.2.1.20)	4.2.1.20		3	1, 2, 3
base_tigr	base_ec	base_ec	all-same	tryptophan synthase, beta chain (EC 4.2.1.20)	4.2.1.20		3	1, 2, 3
base_ec-d	base_ec-d	base_ec	majority	Indole-3-glycerol phosphate synthase	4.1.1.48, 5.3.1.24		3	2, 3
base_ec-d	base_ec-d	base_ec-d	man-rest	MANUAL-REST			3
base_tigr	base_ec	base_ec	all-same	anthranilate synthase, component I (EC 4.1.3.27)	4.1.3.27		3	1, 2, 3
pfam-sh	pfam-sh	pfam-sh	all-same	Predicted metal-dependent phosphoesterases (PHP family)			3	1, 2, 3
base_one HP	base_one HP	0	man-rest	MANUAL-REST			2
base_one HP	base_one HP	0	majority	Predicted membrane protein (DUF2207).			1
base_tigr	tf_idf	lit-s	all-same	ribosomal large subunit pseudouridine synthase B	5.4.99.22,5.4.99.-		3	1, 2, 3
base_tigr	base_ec	base_ec	all-same	cob(I)yrinic acid a,c-diamide adenosyltransferase (EC 2.5.1.17)	2.5.1.17		3	1, 2, 3
base_one HP	base_one HP	0	man-rest	MANUAL-REST			2
gs-sh	lit-s	gs-sh	all-same	inner membrane peptidase. Serine peptidase. MEROPS family S49	3.4.21.-		3	1, 2, 3
gs-sh	lit-s	gs-sh	all-same	Protein yciN			2	1, 2, 3
base_tigr	base_lit-s	base_ec	all-same	DNA topoisomerase I (EC 5.99.1.2)	5.99.1.2		3	1, 2, 3
gs-sh	map	tf_idf	all-same	Transcriptional regulator			3	1, 2, 3
lit-s	base_one HP	base_one HP	all-same	FIG00638229: hypothetical protein			0	1, 2
base_tigr	base_ec-d	base_ec-d	majority	aconitase (EC 4.2.1.3)	4.2.1.3		3	1, 2
base_ec	base_ec	base_ec	all-same	GTP cyclohydrolase II (EC 3.5.4.25)	3.5.4.25		3	1, 2, 3
base_ec	base_ec	base_ec	all-same	phosphatidylglycerophosphatase (EC 3.1.3.27)	3.1.3.27		3	1, 2, 3
gs-sh	lit-s	gs-sh	all-same	Predicted membrane protein			3	1, 2, 3
0	0	0	man-rest	MANUAL-REST			3
base_ec	base_ec	base_ec	all-same	orotidine-5'-phosphate decarboxylase (EC 4.1.1.23)	4.1.1.23		3	1, 2, 3
base_one HP	base_one HP	pfam-sh	all-same	translation initiation factor 1 (eIF-1/SUI1)			2	2, 3
lit-s	0	0	majority	Glycine zipper 2TM domain.			3	1, 2
gs-sh	0	0	majority	transcriptional regulator, DeoR family			3	1, 2
base_one HP	0	base_one HP	majority	FIG00638067: hypothetical protein			1
base_ec	base_one HP	base_one HP	all-same	diguanylate cyclase/phosphodiesterase	3.1.4.52		2	1, 2
base_lit-s	base_ec	base_ec	all-same	exoribonuclease II	3.1.13.1		3	1, 2, 3
0	0	lit-s	all-same	FIG01220641: hypothetical protein			1	2, 3
base_ec	base_ec	base_ec	all-same	Enoyl-[acyl-carrier-protein] reductase [NADH] (EC 1.3.1.9)	1.3.1.9		3	1, 2, 3
base_one HP	base_one HP	base_one miss	all-hp	hypothetical protein	HP		0
gs-sh	lit-s	map	all-same	ABC-type antimicrobial peptide transport system, ATPase component			3	1, 2, 3
base_tigr	0	0	majority	oligopeptide/dipeptide ABC transporter, ATP-binding protein, C-terminal domain			3	1, 2
gs-sh	lit-s	orth	all-same	ABC-type antimicrobial peptide transport system, permease component			3	1, 2, 3
gs-sh	lit-s	orth	all-same	ABC-type antimicrobial peptide transport system, permease component			3	1, 2, 3
0	0	0	man-rest	MANUAL-REST			3
base_one HP	base_one HP	lit-s	all-same	FIG00639322: hypothetical protein			0	2, 3
gs-sh	gs-sh	map	all-same	putrescine:proton symporter, AAT family (TC 2.A.3.1.13)			3	1, 2, 3
base_ec	base_ec	base_ec	all-same	glutamate--putrescine ligase	6.3.1.11		3	1, 2, 3
0	0	base_ec	majority	gamma-glutamyl-gamma-aminobutyrate hydrolase	3.5.1.94		3	2, 3
gs-sh	0	0	majority	transcriptional regulator, XRE family with cupin sensor			3	1, 2
gs-sh	0	0	majority	gamma-glutamyl-gamma-aminobutyraldehyde dehydrogenase	1.2.1.-		3	1, 2
gs-sh	0	0	majority	gamma-glutamylputrescine oxidase	1.4.3.-		3	1, 2
base_tigr	base_ec	base_ec	all-same	4-aminobutyrate aminotransferase apoenzyme (EC 2.6.1.19)	2.6.1.19		3	1, 2, 3
base_tigr	lit-s	orth	all-same	psp operon transcriptional activator PspF			3	1, 2, 3
base_tigr	lit-s	tf_idf	all-same	phage shock protein A (PspA) family protein			3	1, 2, 3
base_lit-s	lit-s	lit-s	all-same	phage shock protein B			3	1, 2, 3
base_tigr	lit-s	tf_idf	all-same	phage shock protein C (PspC) family protein			3	1, 2, 3
lit-s	tf_idf	orth	all-same	phage shock protein PspD			3	1, 2, 3
base_ec	0	0	majority	thiosulfate sulfurtransferase	2.8.1.1		3	1, 2
0	0	base_ec	majority	sucrose phosphorylase (EC 2.4.1.7)	2.4.1.7		3	2, 3
0	0	0	man-rest	MANUAL-REST			3
0	0	0	man-rest	MANUAL-REST			3
0	0	0	man-rest	MANUAL-REST			3
0	0	0	man-rest	MANUAL-REST			3
0	0	0	man-rest	MANUAL-REST			3
base_one HP	base_one HP	0	man-rest	MANUAL-REST			2
0	0	0	man-rest	MANUAL-REST			3
base_lit-s	base_ec	base_ec	all-same	beta-phosphoglucomutase	5.4.2.6		3	1, 2, 3
0	0	0	man-rest	MANUAL-REST			3
gs-sh	orth	tf_idf	all-same	Outer membrane protein G (OmpG).			3	1, 2, 3
0	0	pfam-sh	majority	transcriptional regulator, LacI family			3	2, 3
base_one HP	base_one HP	0	man-rest	MANUAL-REST			2
base_one HP	base_one HP	0	majority	Membrane protein YcjF			1
gs-sh	gs-sh	gs-sh	all-same	Transcriptional regulator of aromatic amino acids metabolism			3	1, 2, 3
gs-sh	tf_idf	base_ec-d	all-same	thiol peroxidase (atypical 2-Cys peroxiredoxin)	1.11.1.15,1.11.1.5		3	1, 2, 3
0	0	0	man-rest	MANUAL-REST			3
gs-sh	0	0	majority	L-alanine-DL-glutamate epimerase and related enzymes of enolase superfamily			3	1, 2
lit-s	base_one HP	base_one HP	all-same	Oxidoreductase (putative)			1	1, 2
base_one HP	base_one HP	0	man-rest	MANUAL-REST			2
gs-sh	gs-sh	gs-sh	all-same	transcriptional regulator, LysR family			3	1, 2, 3
gs-sh	tf_idf	map	all-same	ABC-type oligopeptide transport system, periplasmic component			3	1, 2, 3
map	lit-s	orth	all-same	Small-conductance mechanosensitive channel			3	1, 2, 3
0	0	0	man-rest	MANUAL-REST			3
base_one HP	base_one HP	0	majority	Putative inner membrane protein			1
gs-sh	lit-s	orth	all-same	Universal stress protein UspA and related nucleotide-binding proteins			3	1, 2, 3
gs-sh	lit-s	map	all-same	cAMP-binding proteins - catabolite gene activator and regulatory subunit of cAMP-dependent protein kinases			3	1, 2, 3
base_ec	base_ec	base_ec	all-same	O-6-methylguanine DNA methyltransferase	2.1.1.63		3	1, 2, 3
gs-sh	lit-s	map	all-same	p-Aminobenzoyl-glutamate transporter family			3	1, 2, 3
base_tigr	0	0	majority	p-Aminobenzoyl-glutamate hydrolase, B subunit			3	1, 2
gs-sh	0	0	majority	p-aminobenzoyl-glutamate hydrolase, A subunit			3	1, 2
gs-sh	0	0	majority	Transcriptional regulator			3	1, 2
base_both miss	base_both miss	base_both miss	all-hp	hypothetical protein	HP		0
0	0	lit-s	all-same	FIG00638524: hypothetical protein			1	2, 3
0	0	0	man-rest	MANUAL-REST			2
gs-sh	lit-s	map	all-same	Mg2+ and Co2+ transporters			3	1, 2, 3
base_one HP	base_both miss	base_one HP	all-hp	hypothetical protein	HP		0
gs-sh	gs-sh	pfam-sh	all-same	ATP-dependent RNA helicase DbpA	3.6.4.13,5.99.1.-		3	1, 2, 3
gs-sh	gs-sh	gs-sh	all-same	tRNA s(2)C-32 sulfurtransferase	2.8.1.4		3	1, 2, 3
0	base_one HP	base_one HP	man-rest	MANUAL-REST			2
lit-s	orth	gs-sh	all-same	Putative excisionase (DUF1233).			3	1, 2, 3
base_one miss	base_both miss	base_one miss	all-hp	hypothetical protein	HP		0
gs-sh	map	pfam-sh	all-same	recombinase, phage RecT family			3	1, 2, 3
gs-sh	gs-sh	gs-sh	all-same	Enterobacterial exodeoxyribonuclease VIII./PDDEXK-like domain of unknown function (DUF3799).	3.1.11.-		3	1, 2, 3
base_one HP	0	base_one HP	man-rest	MANUAL-REST			2
lit-s	0	0	majority	Rtr1/RPAP2 family.			3	1, 2
base_one HP	lit-s	base_one HP	all-same	Kil protein			2	1, 3
base_one HP	base_one HP	0	majority	Mobile element protein			1
lit-s	lit-s	lit-s	all-same	Superinfection exclusion protein B.			3	1, 2, 3
base_one HP	base_both miss	base_one HP	all-hp	hypothetical protein	HP		0
base_one miss	base_both miss	base_one miss	majority	Uncharacterized protein conserved in bacteria, prophage-related			1
base_one HP	base_one HP	lit-s	all-same	FIG00639855: hypothetical protein			0	2, 3
base_one HP	base_one HP	lit-s	all-same	FIG00638968: hypothetical protein			0	2, 3
gs-sh	gs-sh	gs-sh	all-same	phage DNA replication protein (predicted replicative helicase loader)			3	1, 2, 3
base_one HP	base_one HP	gs-sh	all-same	Mn-dependent transcriptional regulator			2	2, 3
lit-s	0	0	majority	Bacteriophage lysis protein.			3	1, 2
gs-sh	lit-s	gs-sh	all-same	potassium uptake protein, TrkH family			3	1, 2, 3
gs-sh	gs-sh	gs-sh	all-same	Predicted transcriptional regulators			3	1, 2, 3
base_one HP	0	base_one HP	majority	FIG00642729: hypothetical protein			1
lit-s	0	0	majority	Prophage tail length tape measure protein.			3	1, 2
0	0	0	man-rest	MANUAL-REST			3
base_one miss	0	base_one miss	man-rest	MANUAL-REST			2
base_one miss	lit-s	base_one miss	all-same	FIG00638731: hypothetical protein			0	1, 3
base_one HP	lit-s	base_one HP	all-same	hypothetical protein			0	1, 3
base_one HP	0	base_one HP	majority	Phage tail fiber protein			1
0	0	0	man-rest	MANUAL-REST			3
gs-sh	0	0	majority	Bacteriophage tail assembly protein			3	1, 2
0	0	0	man-rest	MANUAL-REST			3
base_one HP	0	base_one HP	majority	FIG00640097: hypothetical protein			1
base_one HP	base_one HP	base_one miss	all-hp	hypothetical protein	HP		0
base_one HP	base_one HP	tf_idf	all-same	Universal stress protein UspA and related nucleotide-binding proteins			2	2, 3
gs-sh	tf_idf	tf_idf	all-same	Outer membrane protein (porin)			3	1, 2, 3
base_tigr	gs-sh	map	all-same	pyruvate:ferredoxin (flavodoxin) oxidoreductase, homodimeric	1.2.7.-		3	1, 2, 3
gs-sh	lit-s	gs-sh	all-same	Heat shock protein			3	1, 2, 3
base_one HP	base_one HP	0	man-rest	MANUAL-REST			2
base_ec	base_lit-s	base_ec	all-same	Lactate dehydrogenase and related dehydrogenases	1.1.1.28		3	1, 2, 3
lit-s	map	gs-sh	all-same	Dicarboxylate transport.			3	1, 2, 3
gs-sh	gs-sh	gs-sh	all-same	YnbE-like lipoprotein.			3	1, 2, 3
base_one HP	base_one HP	gs-sh	all-same	Putative uncharacterized protein ydbL, may be related to amine metabolism			1	2, 3
gs-sh	lit-s	gs-sh	all-same	transcriptional regulator, AraC family			3	1, 2, 3
base_ec	base_ec	base_ec	all-same	phenylacetaldehyde dehydrogenase (EC 1.2.1.39)	1.2.1.39		3	1, 2, 3
gs-sh	0	0	majority	tyramine oxidase	1.4.3.21,1.4.3.-		3	1, 2
base_lit-s	0	0	majority	phenylacetic acid degradation protein paaN			3	1, 2
gs-sh	gs-sh	lit-s	all-same	phenylacetate-CoA oxygenase, PaaG subunit			3	1, 2, 3
0	0	lit-s	majority	phenylacetate-CoA oxygenase, PaaH subunit			3	2, 3
gs-sh	gs-sh	lit-s	all-same	phenylacetate-CoA oxygenase, PaaI subunit			3	1, 2, 3
base_lit-s	lit-s	lit-s	all-same	phenylacetate-CoA oxygenase, PaaJ subunit			3	1, 2, 3
0	0	lit-s	majority	phenylacetate-CoA oxygenase/reductase, PaaK subunit			3	2, 3
0	0	base_ec	majority	Enoyl-CoA hydratase/carnithine racemase	4.2.1.17		3	2, 3
base_tigr	base_ec	lit-s	all-same	phenylacetate degradation probable enoyl-CoA hydratase paaB			3	1, 2, 3
base_lit-s	base_lit-s	base_lit-s	all-same	3-hydroxyacyl-CoA dehydrogenase PaaC	1.1.1.157		3	1, 2, 3
base_lit-s	gs-sh	gs-sh	all-same	phenylacetic acid degradation protein PaaD	3.1.2.-		3	1, 2, 3
base_lit-s	0	0	majority	3-oxoadipyl-CoA thiolase	2.3.1.-		3	1, 2
base_tigr	base_ec	base_ec	all-same	phenylacetate-CoA ligase (EC 6.2.1.30)	6.2.1.30		3	1, 2, 3
base_tigr	lit-s	pfam-sh	all-same	transcriptional regulator, PaaX family			3	1, 2, 3
base_lit-s	lit-s	lit-s	all-same	phenylacetic acid degradation protein PaaY			3	1, 2, 3
0	0	0	man-rest	MANUAL-REST			3
base_one HP	0	base_one HP	man-rest	MANUAL-REST			2
0	0	0	man-rest	MANUAL-REST			3
0	0	0	man-rest	MANUAL-REST			3
lit-s	0	0	majority	Autotransporter beta-domain.			3	1, 2
0	0	0	man-rest	MANUAL-REST			3
base_one HP	base_one HP	lit-s	all-same	FIG00638289: hypothetical protein			0	2, 3
gs-sh	orth	orth	all-same	Phosphatidylglycerophosphate synthase			3	1, 2, 3
0	0	base_ec	majority	Predicted CDP-diglyceride synthetase/phosphatidate cytidylyltransferase	2.7.7.41		3	2, 3
base_one HP	base_one HP	0	man-rest	MANUAL-REST			2
base_one HP	base_one HP	0	man-rest	MANUAL-REST			2
0	0	orth	majority	Acyl carrier protein phosphodiesterase	1.7.-		3	2, 3
base_lit-s	base_lit-s	base_lit-s	all-same	ATP-dependent helicase HrpA	3.6.4.13		3	1, 2, 3
gs-sh	lit-s	gs-sh	all-same	Protein ydcF			2	1, 2, 3
base_lit-s	base_ec-d	base_ec-d	majority	lactaldehyde dehydrogenase	1.2.1.21, 1.2.1.22,1.2.1.22		3	1, 2
0	0	0	man-rest	MANUAL-REST			3
0	0	0	man-rest	MANUAL-REST			3
base_one HP	base_one HP	orth	all-same	Cytochrome B561			2	2, 3
lit-s	base_one HP	base_one HP	all-same	FIG00638461: hypothetical protein			0	1, 2
base_one HP	base_both miss	base_one HP	all-hp	hypothetical protein	HP		0
base_both miss	base_both miss	base_both miss	all-hp	hypothetical protein	HP		0
gs-sh	0	0	majority	methyl-accepting chemotaxis sensory transducer with TarH sensor			3	1, 2
gs-sh	gs-sh	gs-sh	all-same	Transcriptional regulator			3	1, 2, 3
base_one HP	base_one HP	0	majority	Putative cytoplasmic protein			1
gs-sh	orth	map	all-same	Periplasmic glucans biosynthesis protein			3	1, 2, 3
base_one HP	base_one HP	0	majority	YdcH protein			1
base_one HP	0	base_one HP	man-rest	MANUAL-REST			2
gs-sh	0	0	majority	[LSU ribosomal protein L12P]-serine N-acetyltransferase (EC:2.3.1.-)	2.3.1.-		3	1, 2
gs-sh	lit-s	gs-sh	all-same	C4-dicarboxylate transporter/malic acid transport protein			3	1, 2, 3
base_lit-s	lit-s	lit-s	all-same	tellurite resistance protein TehB			3	1, 2, 3
base_one HP	base_one HP	0	majority	Uncharacterized membrane lipoprotein clustered with tellurite resistance proteins TehA/TehB			1
base_one miss	0	base_one miss	man-rest	MANUAL-REST			2
base_one miss	base_both miss	base_one miss	majority	Transposase and inactivated derivatives			1
base_tigr	0	0	majority	transposase, IS605 OrfB family, central region			3	1, 2
gs-sh	orth	orth	all-same	benzoate transporter			3	1, 2, 3
0	0	0	man-rest	MANUAL-REST			3
base_one HP	base_one HP	orth	all-same	Collagenase and related proteases	3.4.-		2	2, 3
base_one HP	base_one HP	lit-s	all-same	FIG01045143: hypothetical protein			0	2, 3
base_one miss	base_both miss	base_one miss	majority	YcfA-like protein.			1
gs-sh	0	lit-s	all-same	FIG00638106: hypothetical protein			1	1, 2, 3
base_one HP	base_one HP	0	man-rest	MANUAL-REST			2
0	0	0	man-rest	MANUAL-REST			3
0	0	0	man-rest	MANUAL-REST			3
gs-sh	0	0	majority	ABC-type spermidine/putrescine transport system, permease component I			3	1, 2
gs-sh	gs-sh	gs-sh	all-same	ABC-type spermidine/putrescine transport system, permease component II			3	1, 2, 3
base_lit-s	base_ec	base_ec	all-same	1-pyrroline dehydrogenase	1.2.1.19		3	1, 2, 3
base_one HP	base_one HP	lit-s	all-same	FIG00638290: hypothetical protein			0	2, 3
base_one HP	base_one HP	lit-s	all-same	FIG01045262: hypothetical protein			0	2, 3
gs-sh	orth	0	all-same	Putative inner membrane protein			2	1, 2, 3
0	lit-s	0	majority	Sortase and related acyltransferases	2.3.1.183		3	1, 3
0	0	0	man-rest	MANUAL-REST			3
gs-sh	gs-sh	lit-s	all-same	transcriptional regulator, GntR family			3	1, 2, 3
base_tigr	gs-sh	gs-sh	all-same	TonB-dependent siderophore receptor			3	1, 2, 3
base_one HP	base_one HP	lit-s	all-same	FIG00638561: hypothetical protein			0	2, 3
0	0	0	man-rest	MANUAL-REST			3
lit-s	gs-sh	gs-sh	all-same	Glutathione S-transferase			3	1, 2, 3
lit-s	base_one HP	base_one HP	all-same	FIG00641231: hypothetical protein			0	1, 2
base_tigr	0	0	majority	RHS repeat-associated core domain			3	1, 2
base_one HP	base_one HP	base_lit-s	all-same	hypothetical protein			1	2, 3
gs-sh	gs-sh	base_lit-s	all-same	Transposase			3	1, 2, 3
gs-sh	0	0	majority	transposase, IS4 family			3	1, 2
0	0	0	man-rest	MANUAL-REST			3
gs-sh	gs-sh	gs-sh	all-same	Uncharacterized protein, 4-oxalocrotonate tautomerase homolog	5.3.2.-		3	1, 2, 3
base_ec	base_lit-s	base_ec	all-same	Arylamine N-acetyltransferase	2.3.1.118		3	1, 2, 3
base_one HP	base_one HP	lit-s	all-same	phenazine biosynthesis protein PhzF family			2	2, 3
base_tigr	base_ec	base_ec	all-same	respiratory nitrate reductase gamma subunit	1.7.99.4		3	1, 2, 3
base_tigr	gs-sh	orth	all-same	respiratory nitrate reductase chaperone NarJ			3	1, 2, 3
base_tigr	base_ec	base_ec	all-same	respiratory nitrate reductase beta subunit	1.7.99.4		3	1, 2, 3
base_tigr	base_ec	base_ec	all-same	respiratory nitrate reductase alpha subunit apoprotein	1.7.99.4		3	1, 2, 3
gs-sh	gs-sh	map	all-same	nitrite extrusion protein (nitrite facilitator)			3	1, 2, 3
base_one HP	base_both miss	base_one HP	all-hp	hypothetical protein	HP		0
base_one HP	0	base_one HP	man-rest	MANUAL-REST			2
0	0	tf_idf	majority	Outer membrane protein (porin)			3	2, 3
gs-sh	orth	map	all-same	EamA-like transporter family.			3	1, 2, 3
0	base_one miss	base_one miss	man-rest	MANUAL-REST			2
base_tigr	base_ec	base_ec	all-same	formate dehydrogenase (quinone-dependent) catalytic subunit	1.2.1.2		3	1, 2, 3
base_tigr	tf_idf	map	all-same	formate dehydrogenase (quinone-dependent) iron-sulfur subunit			3	1, 2, 3
base_lit-s	base_ec	tf_idf	all-same	formate dehydrogenase, gamma subunit			3	1, 2, 3
base_both miss	base_one HP	base_one HP	all-hp	hypothetical protein	HP		0
base_lit-s	gs-sh	gs-sh	all-same	addiction module antidote protein, HigA family			3	1, 2, 3
base_ec	base_ec	base_ec	all-same	Zn-dependent alcohol dehydrogenases	1.1.1.1		3	1, 2, 3
base_ec	base_lit-s	base_ec	all-same	NAD-dependent malic enzyme (EC 1.1.1.38)	1.1.1.38		3	1, 2, 3
lit-s	0	0	majority	Putative biofilm-dependent modulation protein.			3	1, 2
lit-s	orth	map	all-same	peroxiredoxin, OsmC subfamily			3	1, 2, 3
base_tigr	map	gs-sh	all-same	oligopeptide/dipeptide ABC transporter, ATP-binding protein, C-terminal domain			3	1, 2, 3
base_tigr	map	gs-sh	all-same	oligopeptide/dipeptide ABC transporter, ATP-binding protein, C-terminal domain			3	1, 2, 3
gs-sh	gs-sh	gs-sh	all-same	ABC-type dipeptide/oligopeptide/nickel transport systems, permease components			3	1, 2, 3
gs-sh	gs-sh	gs-sh	all-same	ABC-type dipeptide/oligopeptide/nickel transport systems, permease components			3	1, 2, 3
0	0	0	man-rest	MANUAL-REST			3
base_lit-s	0	0	majority	D-alanyl-D-alanine dipeptidase	3.4.13.22		3	1, 2
base_ec	0	0	majority	diguanylate cyclase/phosphodiesterase with PAS/PAC sensor(s)	3.1.4.52		3	1, 2
base_tigr	0	0	majority	diguanylate cyclase (GGDEF) domain	2.7.7.65		3	1, 2
base_one HP	base_one HP	0	majority	COG1649 predicted glycoside hydrolase			1
base_tigr	gs-sh	map	all-same	glutamate:gamma-aminobutyrate antiporter, GGA family (TC 2.A.3.7.1)			3	1, 2, 3
base_tigr	base_ec	base_ec	all-same	glutamate decarboxylase (EC 4.1.1.15)	4.1.1.15		3	1, 2, 3
0	0	gs-sh	majority	Predicted Zn-dependent peptidases	3.4.24.-		3	2, 3
gs-sh	0	0	all-same	Outer membrane receptor proteins, mostly Fe transport			2	1, 2
gs-sh	gs-sh	gs-sh	all-same	ABC-type uncharacterized transport system, permease and ATPase components			3	1, 2, 3
0	0	0	man-rest	MANUAL-REST			3
0	0	0	man-rest	MANUAL-REST			3
pfam-sh	gs-sh	gs-sh	all-same	transcriptional regulator, AraC family			3	1, 2, 3
base_one HP	0	base_one HP	majority	FIG00638897: hypothetical protein			1
gs-sh	0	0	majority	oxidoreductase alpha (molybdopterin) subunit			3	1, 2
gs-sh	0	0	majority	FimH, mannose binding./Fimbrial protein.			3	1, 2
gs-sh	0	0	majority	P pilus assembly protein, pilin FimA			3	1, 2
gs-sh	0	0	majority	P pilus assembly protein, pilin FimA			3	1, 2
0	0	0	man-rest	MANUAL-REST			3
base_ec	pfam-sh	lit-s	all-same	HipA N-terminal domain	2.7.11.1		3	1, 2, 3
gs-sh	gs-sh	gs-sh	all-same	Predicted transcriptional regulators			3	1, 2, 3
base_tigr	0	0	all-same	outer membrane autotransporter barrel domain			2	1, 2
0	0	0	man-rest	MANUAL-REST			2
gs-sh	0	0	majority	Sugar (pentulose and hexulose) kinases	2.7.1.-		3	1, 2
gs-sh	0	0	majority	Transcriptional regulator, contains sigma factor-related N-terminal domain			3	1, 2
gs-sh	0	0	majority	autoinducer 2 ABC transporter ATP-binding protein			3	1, 2
0	0	0	man-rest	MANUAL-REST			3
0	0	0	man-rest	MANUAL-REST			3
gs-sh	0	0	majority	autoinducer 2-binding protein			3	1, 2
base_one HP	base_one HP	0	man-rest	MANUAL-REST			2
gs-sh	0	0	all-same	Autoinducer 2 (AI-2) modifying protein LsrG			2	1, 2
base_ec	base_ec	base_ec	all-same	Trans-aconitate methyltransferase	2.1.1.144		3	1, 2, 3
0	0	0	man-rest	MANUAL-REST			2
0	0	base_ec	majority	tagaturonate reductase (EC 1.1.1.58)	1.1.1.58		3	2, 3
base_tigr	0	0	all-same	diguanylate cyclase (GGDEF) domain			2	1, 2
base_one HP	base_one HP	lit-s	all-same	FIG00637950: hypothetical protein			0	2, 3
base_tigr	base_ec	base_ec	all-same	L-glutaminase (EC 3.5.1.2)	3.5.1.2		3	1, 2, 3
gs-sh	base_ec-d	0	majority	succinate semialdehyde dehydrogenase	1.2.1.-,1.2.1.16		3	1, 2
gs-sh	gs-sh	gs-sh	all-same	Transcriptional regulator			3	1, 2, 3
lit-s	base_one HP	base_one HP	all-same	FIG00638496: hypothetical protein			0	1, 2
gs-sh	lit-s	map	all-same	Arabinose efflux permease			3	1, 2, 3
gs-sh	map	pfam-sh	all-same	membrane protein, MarC family			3	1, 2, 3
gs-sh	lit-s	gs-sh	all-same	Transcriptional regulators			3	1, 2, 3
gs-sh	lit-s	orth	all-same	transcriptional regulator, AraC family			3	1, 2, 3
lit-s	map	pfam-sh	all-same	MarB protein.			3	1, 2, 3
0	0	0	man-rest	MANUAL-REST			3
0	0	0	man-rest	MANUAL-REST			3
gs-sh	0	0	all-same	diguanylate cyclase (GGDEF) domain			2	1, 2
0	0	0	man-rest	MANUAL-REST			2
base_tigr	pfam-sh	pfam-sh	all-same	competence/damage-inducible protein CinA C-terminal domain			3	1, 2, 3
base_ec	base_ec	base_ec	all-same	peptidyl-dipeptidase Dcp (EC 3.4.15.5). Metallo peptidase. MEROPS family M03A	3.4.15.5		3	1, 2, 3
gs-sh	base_ec	map	all-same	Short-chain alcohol dehydrogenase of unknown specificity	1.1.1.-		3	1, 2, 3
base_one HP	base_one HP	lit-s	all-same	transcriptional regulator, GntR family			2	2, 3
gs-sh	0	0	all-same	putative selenium-binding protein YdfZ			2	1, 2
0	0	0	man-rest	MANUAL-REST			3
base_tigr	0	0	majority	metabolite-proton symporter			3	1, 2
base_one HP	0	base_one HP	majority	FIG00640097: hypothetical protein			1
0	0	0	man-rest	MANUAL-REST			3
gs-sh	0	0	majority	Bacteriophage tail assembly protein			3	1, 2
0	0	0	man-rest	MANUAL-REST			3
0	lit-s	0	majority	Phage DNA packaging protein, Nu1 subunit of terminase			3	1, 3
base_one HP	base_one HP	base_one miss	all-hp	hypothetical protein	HP		0
base_one miss	base_both miss	base_one miss	majority	Phage envelope protein			1
lit-s	0	0	majority	GnsA/GnsB family.			3	1, 2
base_both miss	base_both miss	base_both miss	all-hp	hypothetical protein	HP		0
gs-sh	gs-sh	gs-sh	all-same	cold-shock DNA-binding protein family			3	1, 2, 3
base_one HP	base_one HP	lit-s	all-same	FIG00639844: hypothetical protein			0	2, 3
0	0	lit-s	majority	Phage-related lysozyme (muraminidase)			3	2, 3
base_one HP	base_one HP	lit-s	all-same	FIG00639051: hypothetical protein			0	2, 3
lit-s	0	0	majority	Lysis protein S.			3	1, 2
base_both miss	base_both miss	base_both miss	all-hp	hypothetical protein	HP		0
gs-sh	0	0	majority	cold-shock DNA-binding protein family			3	1, 2
gs-sh	0	0	majority	cold-shock DNA-binding protein family			3	1, 2
gs-sh	0	0	majority	DnaJ-class molecular chaperone with C-terminal Zn finger domain			3	1, 2
base_one HP	base_one HP	0	majority	Phage antitermination protein Q			1
lit-s	base_one HP	base_one HP	all-same	Hypothetical rem protein			1	1, 2
base_one miss	base_both miss	base_one miss	majority	Hok/gef family.			1
base_one miss	base_both miss	base_one miss	majority	addiction module toxin, RelE/StbE family			1
pfam-sh	pfam-sh	pfam-sh	all-same	addiction module antitoxin, RelB/DinJ family			3	1, 2, 3
lit-s	gs-sh	gs-sh	all-same	FlxA-like protein.			3	1, 2, 3
base_one HP	base_both miss	base_one HP	all-hp	hypothetical protein	HP		0
base_one HP	lit-s	base_one HP	all-same	hypothetical protein			0	1, 3
base_one HP	0	base_one HP	man-rest	MANUAL-REST			2
base_one miss	base_both miss	base_one miss	majority	Predicted transcriptional regulators			1
base_one HP	base_one HP	0	majority	Mobile element protein			1
lit-s	base_one HP	base_one HP	all-same	FIG00637981: hypothetical protein			0	1, 2
base_one HP	base_both miss	base_one HP	all-hp	hypothetical protein	HP		0
base_one HP	lit-s	base_one HP	all-same	hypothetical protein			0	1, 3
lit-s	gs-sh	gs-sh	all-same	DicB protein.			3	1, 2, 3
base_one HP	base_one HP	lit-s	all-same	FIG00637919: hypothetical protein			0	2, 3
base_one HP	0	base_one HP	man-rest	MANUAL-REST			2
0	0	0	man-rest	MANUAL-REST			3
0	0	0	man-rest	MANUAL-REST			3
0	0	0	man-rest	MANUAL-REST			3
gs-sh	gs-sh	gs-sh	all-same	D-mannonate dehydratase	4.2.1.8		3	1, 2, 3
base_one HP	base_one HP	lit-s	all-same	Protein of unknown function UPF0060			0	2, 3
base_one HP	base_one HP	0	majority	putative secreted protein			1
gs-sh	base_ec	map	all-same	spermine/spermidine N-acetyltransferase	2.3.1.57,2.3.1.-		3	1, 2, 3
base_one HP	base_one HP	gs-sh	all-same	Hypothetical UPF0257 lipoprotein ynfC precursor			1	2, 3
base_one HP	base_one HP	lit-s	all-same	FIG00639146: hypothetical protein			0	2, 3
gs-sh	0	0	majority	anaerobic dimethyl sulfoxide reductase, A subunit, DmsA/YnfE family	1.97.1.9		3	1, 2
lit-s	0	0	majority	anaerobic dimethyl sulfoxide reductase, A subunit, DmsA/YnfE family	1.97.1.9		3	1, 2
base_tigr	0	0	majority	DMSO reductase, iron-sulfur subunit			3	1, 2
lit-s	0	0	majority	DMSO reductase anchor subunit			3	1, 2
gs-sh	0	0	majority	Uncharacterized component of anaerobic dehydrogenases			3	1, 2
base_tigr	base_ec	base_ec	all-same	dethiobiotin synthase (EC 6.3.3.3)	6.3.3.3		3	1, 2, 3
gs-sh	0	0	all-same	Chloride channel protein EriC			2	1, 2
gs-sh	gs-sh	gs-sh	all-same	Transcriptional regulator/sugar kinase			3	1, 2, 3
gs-sh	gs-sh	gs-sh	all-same	transcriptional regulator, LysR family			3	1, 2, 3
gs-sh	orth	map	all-same	Arabinose efflux permease			3	1, 2, 3
lit-s	tf_idf	tf_idf	all-same	Acid shock protein repeat.			3	1, 2, 3
0	0	gs-sh	majority	V8-like Glu-specific endopeptidase	3.4.21.-		3	2, 3
0	0	orth	majority	Membrane transporters of cations and cationic drugs			3	2, 3
gs-sh	lit-s	orth	all-same	Membrane transporters of cations and cationic drugs			3	1, 2, 3
base_one HP	base_one HP	0	man-rest	MANUAL-REST			2
base_ec	base_lit-s	base_ec	all-same	NAD/NADP transhydrogenase beta subunit	1.6.1.2		3	1, 2, 3
base_tigr	base_ec	base_ec	all-same	NAD(P) transhydrogenase, alpha subunit	1.6.1.2		3	1, 2, 3
gs-sh	gs-sh	gs-sh	all-same	Protein ydgH precursor			2	1, 2, 3
0	0	gs-sh	majority	amino acid/polyamine/organocation transporter, APC superfamily (TC 2.A.3)			3	2, 3
gs-sh	orth	orth	all-same	Uncharacterized membrane protein required for alginate biosynthesis			3	1, 2, 3
0	0	0	man-rest	MANUAL-REST			3
0	0	0	man-rest	MANUAL-REST			3
base_ec	0	0	majority	Signal transduction histidine kinase	2.7.13.3		3	1, 2
base_tigr	base_ec	base_ec	all-same	fumarase, class II (EC 4.2.1.2)	4.2.1.2		3	1, 2, 3
base_tigr	base_lit-s	tf_idf	all-same	DNA replication terminus site binding protein			3	1, 2, 3
base_ec	base_ec	base_ec	all-same	fumarase, class I, homodimeric (EC 4.2.1.2)	4.2.1.2		3	1, 2, 3
base_tigr	base_ec	base_ec	all-same	mannose-6-phosphate isomerase, type 1 (EC 5.3.1.8)	5.3.1.8		3	1, 2, 3
gs-sh	0	0	all-same	Putative GTP-binding protein YdgA			2	1, 2
gs-sh	0	0	majority	outer membrane porin, OprD family.			3	1, 2
base_one HP	base_one HP	orth	all-same	sugar (Glycoside-Pentoside-Hexuronide) transporter			2	2, 3
base_ec	base_ec	base_ec	all-same	Beta-galactosidase/beta-glucuronidase	3.2.1.31		3	1, 2, 3
gs-sh	0	0	majority	transcriptional regulator, TetR family			3	1, 2
base_ec	base_lit-s	base_ec	all-same	Dehydrogenases with different specificities (related to short-chain alcohol dehydrogenases)	1.1.1.159		3	1, 2, 3
pfam-sh	0	0	majority	transcriptional regulator, LacI family			3	1, 2
0	tf_idf	0	majority	PTS system IIB component, Glc family (TC 4.A.1)/PTS system IIC component, Glc family (TC 4.A.1)			3	1, 3
base_ec	base_ec	base_ec	all-same	Bifunctional PLP-dependent enzyme with beta-cystathionase and maltose regulon repressor activities	4.4.1.8		3	1, 2, 3
base_lit-s	base_ec	base_ec	all-same	adenosine deaminase	3.5.4.4		3	1, 2, 3
base_one HP	base_one HP	0	man-rest	MANUAL-REST			2
gs-sh	0	0	majority	Haemolysin expression modulating protein.			3	1, 2
gs-sh	orth	0	all-same	Putative inner membrane protein			2	1, 2, 3
base_lit-s	orth	orth	all-same	electron transport complex, RnfABCDGE type, A subunit			3	1, 2, 3
base_lit-s	0	0	majority	electron transport complex, RnfABCDGE type, B subunit			3	1, 2
base_lit-s	map	gs-sh	all-same	electron transport complex, RnfABCDGE type, C subunit			3	1, 2, 3
base_lit-s	0	0	majority	electron transport complex, RnfABCDGE type, D subunit			3	1, 2
base_lit-s	map	gs-sh	all-same	electron transport complex, RnfABCDGE type, G subunit			3	1, 2, 3
base_lit-s	orth	orth	all-same	electron transport complex, RnfABCDGE type, E subunit			3	1, 2, 3
base_tigr	base_ec	map	all-same	DNA-(apurinic or apyrimidinic site) lyase/endonuclease III	4.2.99.18,4.2.99.18, 3.2.2.-		3	1, 2, 3
base_one HP	base_both miss	base_one HP	all-hp	hypothetical protein	HP		0
base_tigr	0	0	majority	amino acid/peptide transporter (Peptide:H+ symporter), bacterial			3	1, 2
base_ec	base_ec	base_lit-s	all-same	Glutathione S-transferase	2.5.1.18		3	1, 2, 3
base_lit-s	base_ec	base_ec	all-same	pyridoxal kinase	2.7.1.35		3	1, 2, 3
base_tigr	base_ec	base_ec	all-same	tyrosyl-tRNA synthetase (EC 6.1.1.1)	6.1.1.1		3	1, 2, 3
base_tigr	base_ec	base_ec	all-same	Pyridoxamine 5'-phosphate oxidase (EC 1.4.3.5)	1.4.3.5		3	1, 2, 3
gs-sh	lit-s	map	all-same	Predicted periplasmic protein			3	1, 2, 3
gs-sh	lit-s	map	all-same	Predicted molecular chaperone distantly related to HSP70-fold metalloproteases			3	1, 2, 3
gs-sh	tf_idf	tf_idf	all-same	Outer membrane lipoprotein			3	1, 2, 3
gs-sh	lit-s	tf_idf	all-same	Transcriptional regulators			3	1, 2, 3
base_one HP	base_one HP	lit-s	all-same	FIG00638170: hypothetical protein			0	2, 3
base_tigr	0	0	majority	RND family efflux transporter, MFP subunit			3	1, 2
0	0	0	man-rest	MANUAL-REST			2
base_ec	base_ec	base_ec	all-same	Cu/Zn superoxide dismutase	1.15.1.1		3	1, 2, 3
gs-sh	gs-sh	orth	all-same	Predicted oxidoreductase			3	1, 2, 3
base_one miss	base_both miss	base_one miss	majority	Predicted Fe-S protein			1
gs-sh	gs-sh	lit-s	all-same	transcriptional regulator, TetR family			3	1, 2, 3
gs-sh	base_lit-s	map	all-same	NADH:flavin oxidoreductases, Old Yellow Enzyme family	1.-		3	1, 2, 3
base_lit-s	base_ec	base_ec	all-same	lactoylglutathione lyase	4.4.1.5		3	1, 2, 3
base_tigr	lit-s	map	all-same	RNAse T (EC 3.1.13.-)	3.1.13.-		3	1, 2, 3
0	0	0	man-rest	MANUAL-REST			3
base_lit-s	base_one HP	base_one HP	all-same	monothiol glutaredoxin, Grx4 family			2	1, 2
base_one miss	base_one HP	base_one HP	majority	hypothetical protein			1
base_one HP	base_one HP	0	man-rest	MANUAL-REST			2
base_ec	base_ec	base_ec	all-same	Superoxide dismutase	1.15.1.1		3	1, 2, 3
gs-sh	orth	map	all-same	Arabinose efflux permease			3	1, 2, 3
gs-sh	gs-sh	gs-sh	all-same	Transcriptional regulator			3	1, 2, 3
pfam-sh	map	orth	all-same	transcriptional regulator, LacI family			3	1, 2, 3
gs-sh	orth	map	all-same	drug resistance transporter, Bcr/CflA subfamily			3	1, 2, 3
base_ec	base_ec	base_ec	all-same	cyclopropane-fatty-acyl-phospholipid synthase (EC 2.1.1.79)	2.1.1.79		3	1, 2, 3
base_tigr	base_ec	base_ec	all-same	riboflavin synthase alpha chain (EC 2.5.1.9)	2.5.1.9		3	1, 2, 3
gs-sh	gs-sh	gs-sh	all-same	putative efflux protein, MATE family			3	1, 2, 3
lit-s	0	0	all-same	Pertactin.			2	1, 2
gs-sh	gs-sh	gs-sh	all-same	Putative mono-oxygenase ydhR.			3	1, 2, 3
base_one HP	base_one HP	0	majority	Acyl-CoA dehydrogenases			1
lit-s	base_one HP	base_one HP	all-same	FIG00639295: hypothetical protein			0	1, 2
0	0	0	man-rest	MANUAL-REST			3
0	0	0	man-rest	MANUAL-REST			3
base_one HP	0	base_one HP	majority	FIG00637966: hypothetical protein			1
0	0	0	man-rest	MANUAL-REST			2
base_one HP	base_one HP	0	man-rest	MANUAL-REST			2
base_one HP	base_one HP	lit-s	all-same	FIG01045422: hypothetical protein			0	2, 3
base_tigr	base_ec	base_ec	all-same	pyruvate kinase (EC 2.7.1.40)	2.7.1.40		3	1, 2, 3
gs-sh	gs-sh	orth	all-same	Murein lipoprotein			3	1, 2, 3
0	lit-s	0	all-same	L,D-transpeptidase YnhG			2	1, 3
lit-s	map	pfam-sh	all-same	Cysteine desulfuration protein SufE			3	1, 2, 3
base_ec-d	base_ec-d	base_ec-d	man-rest	MANUAL-REST			3
base_tigr	gs-sh	gs-sh	all-same	Iron-regulated ABC transporter permease protein SufD			3	1, 2, 3
base_tigr	gs-sh	gs-sh	all-same	Iron-regulated ABC transporter ATPase subunit SufC			3	1, 2, 3
base_tigr	gs-sh	gs-sh	all-same	Iron-regulated ABC transporter membrane component SufB			3	1, 2, 3
lit-s	0	0	majority	FeS assembly scaffold SufA			3	1, 2
lit-s	base_one HP	base_one HP	all-same	FIG00639040: hypothetical protein			0	1, 2
gs-sh	gs-sh	gs-sh	all-same	uncharacterized domain 1			3	1, 2, 3
0	0	0	man-rest	MANUAL-REST			3
base_one HP	base_one HP	0	man-rest	MANUAL-REST			2
base_one HP	base_one HP	lit-s	all-same	FIG00638201: hypothetical protein			0	2, 3
gs-sh	orth	map	all-same	Sugar phosphate permease			3	1, 2, 3
gs-sh	0	0	all-same	Sugar phosphate permease			2	1, 2
0	0	base_ec-d	man-rest	MANUAL-REST			3
base_ec	base_ec	base_ec	all-same	3-dehydroquinate dehydratase (EC 4.2.1.10)	4.2.1.10		3	1, 2, 3
base_one HP	lit-s	base_one HP	all-same	propionate CoA-transferase	2.8.3.1		1	1, 3
gs-sh	gs-sh	map	all-same	Acyl-CoA dehydrogenases			3	1, 2, 3
pfam-sh	pfam-sh	lit-s	all-same	transcriptional regulator, AraC family			3	1, 2, 3
lit-s	base_one HP	base_one HP	all-same	FIG00638426: hypothetical protein			0	1, 2
0	0	lit-s	majority	electron transfer flavoprotein beta subunit			3	2, 3
0	0	tf_idf	majority	electron transfer flavoprotein alpha subunit apoprotein			3	2, 3
0	0	0	man-rest	MANUAL-REST			3
orth	map	gs-sh	all-same	Ferredoxin-like protein			3	1, 2, 3
gs-sh	0	0	majority	Acyl-CoA synthetases (AMP-forming)/AMP-acid ligases II	6.2.1.-		3	1, 2
base_tigr	base_ec	base_ec	all-same	phosphoenolpyruvate synthase (EC 2.7.9.2)	2.7.9.2		3	1, 2, 3
gs-sh	0	lit-s	all-same	FIG137360: hypothetical protein			1	1, 2, 3
base_tigr	base_ec	base_ec	all-same	3-deoxy-D-arabinoheptulosonate-7-phosphate synthase (EC 2.5.1.54)	2.5.1.54		3	1, 2, 3
gs-sh	lit-s	map	all-same	Hemin uptake protein			3	1, 2, 3
base_one HP	base_one HP	0	majority	Selenoprotein O and cysteine-containing homologs			1
gs-sh	0	0	all-same	FOG: EAL domain			2	1, 2
gs-sh	gs-sh	gs-sh	all-same	Cell wall-associated hydrolases (invasion-associated proteins)			3	1, 2, 3
base_ec	0	0	majority	ABC-type cobalamin transport system, ATPase component	3.6.3.33		3	1, 2
lit-s	lit-s	base_lit-s	all-same	Glutathione peroxidase	1.11.1.9		3	1, 2, 3
gs-sh	gs-sh	gs-sh	all-same	ABC-type cobalamin transport system, permease component			3	1, 2, 3
base_lit-s	lit-s	lit-s	all-same	integration host factor, alpha subunit			3	1, 2, 3
base_tigr	base_ec	base_ec	all-same	phenylalanyl-tRNA synthetase beta subunit (EC 6.1.1.20)	6.1.1.20		3	1, 2, 3
base_tigr	base_ec	base_ec	all-same	phenylalanyl-tRNA synthetase, alpha subunit (EC 6.1.1.20)	6.1.1.20		3	1, 2, 3
base_tigr	map	lit-s	all-same	LSU ribosomal protein L20P			3	1, 2, 3
base_tigr	map	lit-s	all-same	LSU ribosomal protein L35P			3	1, 2, 3
base_both miss	base_both miss	base_both miss	all-hp	hypothetical protein	HP		0
base_tigr	gs-sh	map	all-same	bacterial translation initiation factor 3 (bIF-3)			3	1, 2, 3
base_tigr	base_ec	base_ec	all-same	threonyl-tRNA synthetase	6.1.1.3		3	1, 2, 3
lit-s	base_one HP	base_one HP	all-same				0	1, 2
base_one HP	0	base_one HP	majority	FIG00638086: hypothetical protein			1
base_one HP	base_one HP	orth	all-same	Putative salt-induced outer membrane protein			2	2, 3
base_ec	base_ec	base_ec	all-same	6-phosphofructokinase (EC 2.7.1.11)	2.7.1.11		3	1, 2, 3
base_one HP	base_one HP	lit-s	all-same	FIG00637864: hypothetical protein			0	2, 3
0	0	0	man-rest	MANUAL-REST			3
lit-s	0	0	majority	YniB-like protein.			3	1, 2
gs-sh	0	0	majority	haloacid dehalogenase superfamily, subfamily IA, variant 3 with third motif having DD or ED			3	1, 2
gs-sh	0	0	all-same	Predicted membrane-bound metal-dependent hydrolases			2	1, 2
0	0	0	man-rest	MANUAL-REST			3
lit-s	base_one HP	base_one HP	all-same	FIG00638395: hypothetical protein			0	1, 2
base_lit-s	lit-s	lit-s	all-same	cell division activator CedA			3	1, 2, 3
base_ec	base_ec	base_lit-s	all-same	Catalase	1.11.1.6		3	1, 2, 3
base_both miss	base_one HP	base_one HP	all-hp	hypothetical protein	HP		0
gs-sh	0	0	all-same	Cellobiose phosphotransferase system YdjC-like protein			2	1, 2
base_ec	base_ec	base_ec	all-same	6-phospho-beta-glucosidase (EC 3.2.1.86)	3.2.1.86		3	1, 2, 3
gs-sh	gs-sh	pfam-sh	all-same	transcriptional regulator, AraC family			3	1, 2, 3
gs-sh	0	0	majority	PTS system N,N'-diacetylchitobiose-specific IIA component, Lac family (TC 4.A.3.2.1)	2.7.1.69		3	1, 2
gs-sh	orth	map	all-same	PTS system N,N'-diacetylchitobiose-specific IIC component, Lac family (TC 4.A.3.2.1)			3	1, 2, 3
base_ec	base_ec	base_ec	all-same	PTS system N,N'-diacetylchitobiose-specific IIB component, Lac family (TC 4.A.3.2.1)	2.7.1.69		3	1, 2, 3
gs-sh	0	0	majority	Beta-barrel assembly machine subunit BamE			3	1, 2
base_ec	base_ec	base_ec	all-same	NH(3)-dependent NAD(+) synthetase (EC 6.3.1.5)	6.3.1.5		3	1, 2, 3
gs-sh	0	0	all-same	Conserved hypothetical protein (perhaps related to histidine degradation)			2	1, 2
lit-s	gs-sh	gs-sh	all-same	Excinuclease Cho	3.1.25.-		3	1, 2, 3
gs-sh	orth	map	all-same	P pilus assembly/Cpx signaling pathway, periplasmic inhibitor/zinc-resistance associated protein			3	1, 2, 3
base_tigr	base_ec	base_ec	all-same	succinylglutamate desuccinylase (EC 3.5.1.96)	3.5.1.96		3	1, 2, 3
base_tigr	base_ec	base_ec	all-same	succinylarginine dihydrolase (EC 3.5.3.23)	3.5.3.23		3	1, 2, 3
base_tigr	base_ec	base_ec	all-same	succinylglutamic semialdehyde dehydrogenase (EC 1.2.1.71)	1.2.1.71		3	1, 2, 3
base_ec	base_ec	base_ec	all-same	arginine succinyltransferase (EC 2.3.1.109)	2.3.1.109		3	1, 2, 3
base_ec	base_ec	base_ec	all-same	acetylornithine and succinylornithine transaminases/succinylornithine transaminase family	2.6.1.81		3	1, 2, 3
base_one HP	lit-s	base_one HP	all-same	hypothetical protein			0	1, 3
base_lit-s	base_ec	base_ec	all-same	exodeoxyribonuclease III	3.1.11.2		3	1, 2, 3
base_one HP	base_one HP	gs-sh	all-same	DedA family inner membrane protein YdjX			1	2, 3
lit-s	base_one HP	base_one HP	all-same	Hypothetical protein YdjY			1	1, 2
base_one HP	base_one HP	0	majority	Alkaline phosphatase like protein			1
0	0	lit-s	all-same	FIG00922551: hypothetical protein			1	2, 3
gs-sh	0	0	majority	ABC-type uncharacterized transport system, periplasmic component			3	1, 2
gs-sh	tf_idf	map	all-same	ABC-type uncharacterized transport system, permease component			3	1, 2, 3
0	tf_idf	0	majority	ABC-type uncharacterized transport system, ATPase component			3	1, 3
base_ec-d	base_ec	base_ec-d	majority	thiosulfate sulfurtransferase	2.8.1.1, 2.8.1.2,2.8.1.1		3	1, 3
gs-sh	gs-sh	lit-s	all-same	Phosphatidylglycerophosphate synthase			3	1, 2, 3
base_one HP	base_one HP	lit-s	all-same	FIG00638396: hypothetical protein			0	2, 3
gs-sh	gs-sh	gs-sh	all-same	ADP-ribose pyrophosphatase	3.6.1.-		3	1, 2, 3
base_ec	base_lit-s	base_ec	all-same	glutamate dehydrogenase (NADP) (EC 1.4.1.4)	1.4.1.4		3	1, 2, 3
gs-sh	0	lit-s	all-same	FIG00638567: hypothetical protein			1	1, 2, 3
base_ec	base_ec	base_ec	all-same	DNA topoisomerase III, bacteria and conjugative plasmid	5.99.1.2		3	1, 2, 3
base_tigr	base_ec	base_ec	all-same	selenophosphate synthase (EC 2.7.9.3)	2.7.9.3		3	1, 2, 3
gs-sh	gs-sh	gs-sh	all-same	Nitroreductase			3	1, 2, 3
base_lit-s	gs-sh	orth	all-same	signal peptide peptidase SppA, 67K type	3.4.21.-		3	1, 2, 3
base_ec	base_ec	base_ec	all-same	L-asparaginases, type I	3.5.1.1		3	1, 2, 3
0	0	0	man-rest	MANUAL-REST			3
gs-sh	0	0	majority	Sugar phosphate permease			3	1, 2
base_one HP	base_one HP	0	man-rest	MANUAL-REST			2
0	0	0	man-rest	MANUAL-REST			3
base_one HP	base_one HP	0	man-rest	MANUAL-REST			2
base_tigr	0	0	majority	fructose-bisphosphate aldolase	4.1.2.13		3	1, 2
gs-sh	orth	map	all-same	Threonine dehydrogenase and related Zn-dependent dehydrogenases			3	1, 2, 3
gs-sh	0	0	majority	Sugar phosphate permease			3	1, 2
0	0	0	man-rest	MANUAL-REST			3
base_one HP	base_one HP	0	majority	Uncharacterized protein YeaC			1
base_ec	base_ec	base_ec	all-same	methionine-R-sulfoxide reductase	1.8.4.12		3	1, 2, 3
base_tigr	gs-sh	base_ec	all-same	glyceraldehyde-3-phosphate dehydrogenase (NAD+) (EC 1.2.1.12)	1.2.1.12		3	1, 2, 3
0	0	0	man-rest	MANUAL-REST			3
0	0	0	man-rest	MANUAL-REST			3
gs-sh	gs-sh	map	all-same	Outer membrane protein V			3	1, 2, 3
lit-s	gs-sh	gs-sh	all-same	putative serine protein kinase, PrkA			3	1, 2, 3
base_one HP	base_one HP	0	majority	UPF0229 protein YeaH			1
gs-sh	lit-s	orth	all-same	diguanylate cyclase (GGDEF) domain			3	1, 2, 3
base_tigr	map	pfam-sh	all-same	diguanylate cyclase (GGDEF) domain			3	1, 2, 3
gs-sh	0	0	all-same	Putative uncharacterized protein YeaK			2	1, 2
pfam-sh	pfam-sh	lit-s	all-same	transcriptional regulator, AraC family			3	1, 2, 3
base_one HP	base_one HP	0	man-rest	MANUAL-REST			2
base_tigr	0	0	all-same	cyanate transporter			2	1, 2
base_one HP	base_one HP	lit-s	all-same	FIG00638254: hypothetical protein			0	2, 3
base_one HP	base_one HP	0	majority	Putative hemolysin			1
0	0	0	man-rest	MANUAL-REST			2
0	0	0	man-rest	MANUAL-REST			3
gs-sh	orth	0	all-same	Putative cytoplasmic protein			2	1, 2, 3
base_one HP	base_one HP	0	man-rest	MANUAL-REST			2
gs-sh	0	0	majority	Putative threonine efflux protein			3	1, 2
gs-sh	0	0	majority	transcriptional regulator, LysR family			3	1, 2
base_lit-s	base_ec-d	base_ec-d	majority	tartrate dehydrogenase	1.1.1.83, 4.1.1.73, 1.1.1.93		3	1, 2
base_tigr	0	0	majority	choline/carnitine/betaine transport			3	1, 2
0	lit-s	0	majority	Phenylpropionate dioxygenase and related ring-hydroxylating dioxygenases, large terminal subunit			3	1, 3
0	0	0	man-rest	MANUAL-REST			3
base_lit-s	base_ec-d	base_ec-d	majority	ribonuclease D	3.1.13.5		3	1, 2
base_one miss	base_ec	base_one miss	all-same	Long-chain-fatty-acid--CoA ligase	6.2.1.3		2	1, 3
base_tigr	0	0	majority	outer membrane lipoprotein, Slp family			3	1, 2
base_one HP	base_one HP	0	man-rest	MANUAL-REST			2
0	0	gs-sh	majority	Rad3-related DNA helicases			3	2, 3
gs-sh	0	0	majority	Putative translation initiation inhibitor, yjgF family			3	1, 2
0	0	lit-s	all-same	FIG00639292: hypothetical protein			1	2, 3
base_one HP	base_one HP	lit-s	all-same	FIG01046632: hypothetical protein			0	2, 3
base_tigr	base_ec	base_ec	all-same	aminodeoxychorismate synthase, subunit I (EC 2.6.1.85)	2.6.1.85		3	1, 2, 3
0	0	0	man-rest	MANUAL-REST			3
base_tigr	base_ec	base_ec	all-same	L-serine dehydratase, iron-sulfur-dependent, single chain form	4.3.1.17		3	1, 2, 3
0	0	0	man-rest	MANUAL-REST			3
base_one HP	base_one HP	gs-sh	all-same	Membrane protein TerC, possibly involved in tellurium resistance			2	2, 3
base_ec	base_ec-d	base_ec-d	majority	PTS system D-mannose-specific IIA component, Man family (TC 4.A.6.1.1)/PTS system D-mannose-specific IIB component, Man family (TC 4.A.6.1.1)	2.7.1.69		3	1, 2
base_tigr	0	0	majority	PTS system D-mannose-specific IIC component, Man family (TC 4.A.6.1.1)			3	1, 2
base_tigr	0	0	majority	PTS system D-mannose-specific IID component, Man family (TC 4.A.6.1.1)			3	1, 2
base_both miss	base_one miss	base_one miss	all-hp	hypothetical protein	HP		0
base_one HP	lit-s	base_one HP	all-same	Predicted membrane protein			1	1, 3
base_ec-d	base_ec-d	base_ec-d	man-rest	MANUAL-REST			3
base_one HP	base_one HP	lit-s	all-same	Predicted membrane protein			2	2, 3
base_both miss	base_both miss	base_both miss	all-hp	hypothetical protein	HP		0
gs-sh	gs-sh	gs-sh	all-same	cold-shock DNA-binding protein family			3	1, 2, 3
lit-s	0	0	all-same	YebO-like protein.			2	1, 2
lit-s	0	0	majority	YobH-like protein.			3	1, 2
gs-sh	0	0	majority	transcriptional regulator, IclR family			3	1, 2
0	0	0	man-rest	MANUAL-REST			3
gs-sh	lit-s	gs-sh	all-same	Zn-dependent protease with chaperone function	3.4.24.-		3	1, 2, 3
base_ec	base_ec	base_ec	all-same	C-terminal processing peptidase-1. Serine peptidase. MEROPS family S41A	3.4.21.102		3	1, 2, 3
gs-sh	gs-sh	gs-sh	all-same	Activator of osmoprotectant transporter ProP			3	1, 2, 3
gs-sh	map	pfam-sh	all-same	GAF domain-containing protein			3	1, 2, 3
gs-sh	orth	map	all-same	integral membrane protein, PqiA family			3	1, 2, 3
base_one HP	base_one HP	base_lit-s	all-same	Paraquat-inducible protein B			2	2, 3
base_ec	lit-s	map	all-same	16S rRNA m(5)C-1407 methyltransferase (EC 2.1.1.178)	2.1.1.178		3	1, 2, 3
base_one HP	base_one HP	lit-s	all-same	FIG01045311: hypothetical protein			0	2, 3
base_one HP	base_one HP	lit-s	all-same	FIG00638765: hypothetical protein			0	2, 3
base_ec	0	0	majority	Diadenosine tetraphosphatase and related serine/threonine protein phosphatases	3.1.3.16		3	1, 2
base_one HP	base_one HP	0	majority	Putative periplasmic or exported protein			1
gs-sh	orth	map	all-same	Putative copper export protein			3	1, 2, 3
gs-sh	0	0	majority	Uncharacterized protein, homolog of Cu resistance protein CopC			3	1, 2
base_ec	base_ec	base_ec	all-same	DNA polymerase III, theta subunit (EC 2.7.7.7)	2.7.7.7		3	1, 2, 3
0	0	lit-s	majority	Predicted amidohydrolase			3	2, 3
base_ec	base_ec	base_ec	all-same	oligopeptidase B (EC:3.4.21.83). Serine peptidase. MEROPS family S09A	3.4.21.83		3	1, 2, 3
gs-sh	gs-sh	lit-s	all-same	Exodeoxyribonuclease X (EC 3.1.11.-)	3.1.11.-		3	1, 2, 3
gs-sh	lit-s	0	all-same	FIG004088: inner membrane protein YebE			2	1, 2, 3
gs-sh	0	0	majority	YebF-like protein.			3	1, 2
gs-sh	orth	0	all-same	DNA damage-inducible gene in SOS regulon, dependent on cyclic AMP and H-NS			2	1, 2, 3
base_tigr	lit-s	map	all-same	formate-dependent phosphoribosylglycinamide formyltransferase	2.1.2.2,6.3.4.-		3	1, 2, 3
base_ec-d	base_ec-d	base_ec-d	man-rest	MANUAL-REST			3
base_tigr	base_ec	base_ec	all-same	6-phosphogluconate dehydratase (EC 4.2.1.12)	4.2.1.12		3	1, 2, 3
base_tigr	base_ec	base_ec	all-same	glucose-6-phosphate 1-dehydrogenase (EC 1.1.1.49)	1.1.1.49		3	1, 2, 3
gs-sh	gs-sh	gs-sh	all-same	transcriptional regulator, RpiR family			3	1, 2, 3
base_lit-s	base_ec	base_ec	all-same	pyruvate kinase	2.7.1.40		3	1, 2, 3
base_lit-s	lit-s	lit-s	all-same	lipid A biosynthesis (KDO)2-(lauroyl)-lipid IVA acyltransferase	2.3.1.-		3	1, 2, 3
gs-sh	0	0	majority	Membrane proteins related to metalloendopeptidases			3	1, 2
gs-sh	gs-sh	gs-sh	all-same	ABC-type Zn2+ transport system, periplasmic component/surface adhesin			3	1, 2, 3
0	0	gs-sh	majority	ABC-type Mn/Zn transport systems, ATPase component	3.6.3.-		3	2, 3
gs-sh	gs-sh	gs-sh	all-same	ABC-type Mn2+/Zn2+ transport systems, permease components			3	1, 2, 3
base_tigr	lit-s	lit-s	all-same	Holliday junction DNA helicase subunit RuvB	3.6.4.12		3	1, 2, 3
base_tigr	lit-s	lit-s	all-same	Holliday junction DNA helicase subunit RuvA	3.6.4.12		3	1, 2, 3
base_one HP	base_one HP	0	majority	Orthopoxvirus protein of unknown function (DUF830).			1
base_tigr	base_ec	base_ec	all-same	Holliday junction endonuclease RuvC (EC 3.1.22.4)	3.1.22.4		3	1, 2, 3
base_tigr	0	0	majority	DNA-binding regulatory protein, YebC/PmpR family			3	1, 2
gs-sh	gs-sh	gs-sh	all-same	NTP pyrophosphohydrolases including oxidative damage repair enzymes	3.6.1.-		3	1, 2, 3
base_tigr	gs-sh	base_ec	all-same	aspartyl-tRNA synthetase, bacterial type	6.1.1.12		3	1, 2, 3
0	0	0	man-rest	MANUAL-REST			3
base_one HP	base_one HP	lit-s	all-same	FIG003003: hypothetical protein			0	2, 3
gs-sh	0	0	all-same	Uncharacterized relative of glutathione S-transferase, MAPEG superfamily			2	1, 2
base_tigr	gs-sh	gs-sh	all-same	methyltransferase, putative	2.1.1.-		3	1, 2, 3
base_tigr	gs-sh	gs-sh	all-same	methyltransferase, putative	2.1.1.-		3	1, 2, 3
base_ec	base_ec-d	base_ec-d	majority	molybdopterin guanine dinucleotide-containing S/N-oxide reductases	1.7.2.3		3	1, 2
gs-sh	lit-s	map	all-same	Nitrate/TMAO reductases, membrane-bound tetraheme cytochrome c subunit			3	1, 2, 3
gs-sh	pfam-sh	map	all-same	Uncharacterized protein involved in copper resistance			3	1, 2, 3
gs-sh	lit-s	gs-sh	all-same	Protein yecM			2	1, 2, 3
base_tigr	base_ec	base_ec	all-same	arginyl-tRNA synthetase (EC 6.1.1.19)	6.1.1.19		3	1, 2, 3
base_one HP	base_one HP	lit-s	all-same	FIG00639719: hypothetical protein			0	2, 3
lit-s	lit-s	lit-s	all-same	Flagellar protein FlhE.			3	1, 2, 3
base_lit-s	lit-s	lit-s	all-same	flagellar biosynthesis protein FlhA			3	1, 2, 3
base_lit-s	lit-s	lit-s	all-same	flagellar biosynthetic protein FlhB			3	1, 2, 3
gs-sh	pfam-sh	tf_idf	all-same	Chemotaxis protein			3	1, 2, 3
gs-sh	gs-sh	gs-sh	all-same	Response regulator containing CheY-like receiver, AAA-type ATPase, and DNA-binding domains			3	1, 2, 3
gs-sh	gs-sh	base_ec	all-same	Chemotaxis response regulator containing a CheY-like receiver domain and a methylesterase domain	3.1.1.61		3	1, 2, 3
base_ec	base_ec	base_ec	all-same	Methylase of chemotaxis methyl-accepting proteins	2.1.1.80		3	1, 2, 3
gs-sh	0	0	majority	methyl-accepting chemotaxis sensory transducer with TarH sensor			3	1, 2
gs-sh	0	0	majority	methyl-accepting chemotaxis sensory transducer with TarH sensor			3	1, 2
gs-sh	gs-sh	gs-sh	all-same	Chemotaxis signal transduction protein			3	1, 2, 3
base_ec	gs-sh	lit-s	all-same	CheA signal transduction histidine kinase	2.7.13.3		3	1, 2, 3
gs-sh	gs-sh	gs-sh	all-same	Flagellar motor protein			3	1, 2, 3
base_lit-s	gs-sh	gs-sh	all-same	flagellar motor stator protein MotA			3	1, 2, 3
pfam-sh	pfam-sh	lit-s	all-same	Flagellar transcriptional activator (FlhC).			3	1, 2, 3
tf_idf	tf_idf	lit-s	all-same	Flagellar transcriptional activator (FlhD).			3	1, 2, 3
0	0	0	man-rest	MANUAL-REST			3
base_one miss	base_both miss	base_one miss	majority	Transposase and inactivated derivatives			1
0	tf_idf	0	majority	Universal stress protein UspA and related nucleotide-binding proteins			3	1, 3
base_tigr	base_ec	base_ec	all-same	trehalose 6-phosphate synthase (EC 2.4.1.15)	2.4.1.15		3	1, 2, 3
base_ec	base_ec	base_ec	all-same	trehalose 6-phosphatase (EC 3.1.3.12)	3.1.3.12		3	1, 2, 3
0	0	0	man-rest	MANUAL-REST			3
base_ec	tf_idf	tf_idf	all-same	L-arabinose ABC transporter ATP-binding protein	3.6.3.17		3	1, 2, 3
gs-sh	0	0	majority	L-arabinose-binding protein			3	1, 2
lit-s	map	orth	all-same	Ferritin-like protein			3	1, 2, 3
base_one HP	base_one HP	lit-s	all-same	FIG00510289: hypothetical protein			0	2, 3
base_one miss	base_one miss	0	majority	YecR-like lipoprotein.			1
base_ec	0	0	majority	Ferritin-like protein	1.16.3.1		3	1, 2
base_one HP	base_one HP	0	majority	probable metal-binding protein			1
gs-sh	lit-s	map	all-same	aromatic amino acid transport protein			3	1, 2, 3
base_lit-s	0	0	all-same	yecA family protein			2	1, 2
base_tigr	base_lit-s	base_ec	all-same	CDP-diacylglycerol--glycerol-3-phosphate 3-phosphatidyltransferase (EC 2.7.8.5)	2.7.8.5		3	1, 2, 3
base_tigr	lit-s	base_lit-s	all-same	Excinuclease ABC subunit C			3	1, 2, 3
gs-sh	gs-sh	gs-sh	all-same	two component transcriptional regulator, LuxR family			3	1, 2, 3
base_one HP	base_one HP	lit-s	all-same	FIG00634007: hypothetical protein			0	2, 3
gs-sh	0	0	majority	transcriptional activator SdiA			3	1, 2
0	0	0	man-rest	MANUAL-REST			3
gs-sh	tf_idf	map	all-same	L-cystine ABC transporter membrane protein/Diaminopimelate ABC transporter membrane protein			3	1, 2, 3
base_ec	base_lit-s	base_ec	all-same	D-cysteine desulfhydrase (EC 4.4.1.15)	4.4.1.15		3	1, 2, 3
0	0	gs-sh	majority	L-cystine-binding protein/Diaminopimelate-binding protein			3	2, 3
base_lit-s	0	0	majority	flagellar regulatory protein FliZ			3	1, 2
gs-sh	base_lit-s	map	all-same	RNA polymerase, sigma 28 subunit, SigD/FliA/WhiG			3	1, 2, 3
gs-sh	gs-sh	gs-sh	all-same	Flagellin and related hook-associated proteins			3	1, 2, 3
gs-sh	gs-sh	gs-sh	all-same	Flagellar capping protein			3	1, 2, 3
base_tigr	lit-s	lit-s	all-same	flagellar biosynthetic protein FliS			3	1, 2, 3
lit-s	lit-s	lit-s	all-same	Flagellar protein FliT.			3	1, 2, 3
0	0	base_ec	majority	Glycosidases	3.2.1.1		3	2, 3
lit-s	0	0	all-same	YedD-like protein.			2	1, 2
base_one HP	base_one HP	0	man-rest	MANUAL-REST			2
base_one HP	lit-s	base_one HP	all-same	Predicted redox protein, regulator of disulfide bond formation			1	1, 3
base_one HP	base_one HP	0	majority	Gifsy-2 prophage protein			1
base_one HP	base_one HP	0	majority	N-acetylglutamate synthase and related acetyltransferases	2.3.1.-		1
base_one HP	base_both miss	base_one HP	all-hp	hypothetical protein	HP		0
base_one HP	base_both miss	base_one HP	all-hp	hypothetical protein	HP		0
base_lit-s	lit-s	lit-s	all-same	flagellar hook-basal body complex protein FliE			3	1, 2, 3
base_tigr	lit-s	gs-sh	all-same	flagellar basal-body M-ring protein/flagellar hook-basal body protein (fliF)			3	1, 2, 3
base_lit-s	lit-s	lit-s	all-same	flagellar motor switch protein FliG			3	1, 2, 3
gs-sh	pfam-sh	gs-sh	all-same	Flagellar biosynthesis/type III secretory pathway protein			3	1, 2, 3
base_lit-s	gs-sh	gs-sh	all-same	flagellar protein export ATPase FliI	3.6.3.14		3	1, 2, 3
base_lit-s	pfam-sh	pfam-sh	all-same	flagellar export protein FliJ			3	1, 2, 3
lit-s	orth	orth	all-same	Flagellar hook-length control protein			3	1, 2, 3
gs-sh	pfam-sh	gs-sh	all-same	Flagellar basal body-associated protein			3	1, 2, 3
base_lit-s	lit-s	lit-s	all-same	flagellar motor switch protein FliM			3	1, 2, 3
base_lit-s	lit-s	lit-s	all-same	flagellar motor switch protein FliN			3	1, 2, 3
base_lit-s	gs-sh	gs-sh	all-same	flagellar biosynthetic protein FliO			3	1, 2, 3
base_lit-s	lit-s	lit-s	all-same	flagellar biosynthetic protein FliP			3	1, 2, 3
base_lit-s	lit-s	lit-s	all-same	flagellar biosynthetic protein FliQ			3	1, 2, 3
base_lit-s	lit-s	lit-s	all-same	flagellar biosynthetic protein FliR			3	1, 2, 3
gs-sh	0	0	majority	Response regulator containing a CheY-like receiver domain and an HTH DNA-binding domain			3	1, 2
lit-s	0	0	majority	Dextransucrase DSRB.			3	1, 2
base_one HP	base_one HP	0	majority	putative cytoplasmic protein			1
base_tigr	0	0	all-same	diguanylate cyclase (GGDEF) domain			2	1, 2
map	lit-s	base_ec	all-same	mannosyl-3-phosphoglycerate phosphatase-related protein	3.1.3.70		3	1, 2, 3
base_one HP	base_one HP	0	majority	Uncharacterized small protein			1
gs-sh	0	0	all-same	Putative inner membrane protein			2	1, 2
gs-sh	0	0	majority	T/G mismatch-specific endonuclease	3.1.-,3.1.-.-		3	1, 2
base_one HP	base_one HP	0	man-rest	MANUAL-REST			2
base_ec	base_lit-s	base_ec	all-same	DNA-methyltransferase (dcm)	2.1.1.37		3	1, 2, 3
base_one HP	base_one HP	orth	all-same	Predicted HD superfamily hydrolase			2	2, 3
base_one HP	0	base_one HP	majority	FIG00638388: hypothetical protein			1
0	0	0	man-rest	MANUAL-REST			3
base_one miss	0	base_one miss	man-rest	MANUAL-REST			2
0	0	tf_idf	majority	Outer membrane protein (porin)			3	2, 3
0	0	gs-sh	majority	chaperone Hsp31. Cysteine peptidase. MEROPS family C56			3	2, 3
gs-sh	0	0	majority	heavy metal sensor kinase	2.7.13.3		3	1, 2
gs-sh	0	0	majority	heavy metal response regulator			3	1, 2
base_lit-s	0	0	majority	hydroxyisourate hydrolase	3.5.2.17		3	1, 2
gs-sh	gs-sh	map	all-same	Sulfite oxidase and related enzymes			3	1, 2, 3
0	0	0	man-rest	MANUAL-REST			3
gs-sh	0	0	majority	Predicted periplasmic or secreted protein			3	1, 2
base_one HP	base_one HP	orth	all-same	Cytochrome B561			2	2, 3
gs-sh	0	lit-s	all-same	FIG01220476: hypothetical protein			1	1, 2, 3
0	0	0	man-rest	MANUAL-REST			3
base_one HP	0	base_one HP	majority	FIG00638424: hypothetical protein			1
base_tigr	0	0	majority	metabolite-proton symporter			3	1, 2
base_lit-s	base_lit-s	base_lit-s	all-same	AMP nucleosidase	3.2.2.4		3	1, 2, 3
base_one HP	base_one HP	0	man-rest	MANUAL-REST			2
base_tigr	0	0	all-same	putative efflux protein, MATE family			2	1, 2
gs-sh	gs-sh	gs-sh	all-same	Transcriptional regulator			3	1, 2, 3
gs-sh	lit-s	orth	all-same	Transcriptional regulator			3	1, 2, 3
0	0	0	man-rest	MANUAL-REST			2
base_tigr	base_ec	base_ec	all-same	nicotinate-nucleotide-dimethylbenzimidazole phosphoribosyltransferase (EC 2.4.2.21)	2.4.2.21		3	1, 2, 3
base_tigr	gs-sh	map	all-same	cobalamin-5'-phosphate synthase (EC 2.7.8.26)	2.7.8.26		3	1, 2, 3
base_ec-d	base_ec	base_ec-d	majority	adenosylcobinamide kinase/adenosylcobinamide-phosphate guanylyltransferase	2.7.7.62, 2.7.1.156,2.7.1.156, 2.7.7.62		3	1, 3
0	0	0	man-rest	MANUAL-REST			3
base_one HP	base_one HP	base_one miss	all-hp	hypothetical protein	HP		0
0	0	0	man-rest	MANUAL-REST			3
base_one miss	base_both miss	base_one miss	majority	Outer membrane receptor for ferrienterochelin and colicins			1
0	0	0	man-rest	MANUAL-REST			3
base_one miss	0	base_one miss	man-rest	MANUAL-REST			2
0	0	0	man-rest	MANUAL-REST			3
base_both miss	base_both miss	base_both miss	all-hp	hypothetical protein	HP		0
gs-sh	0	0	majority	Autotransporter beta-domain./Extended Signal Peptide of Type V secretion system.			3	1, 2
base_one HP	0	base_one HP	man-rest	MANUAL-REST			2
base_one HP	base_one HP	orth	all-same	DNA repair protein radc			2	2, 3
base_one HP	base_one HP	0	majority	Uncharacterized protein YeeT			1
gs-sh	base_one HP	base_one HP	all-same	YagB/YeeU/YfjZ family.			2	1, 2
gs-sh	0	0	all-same	YeeV toxin protein			2	1, 2
lit-s	base_one HP	base_one HP	all-same	Uncharacterized protein YeeW			1	1, 2
base_one HP	base_one HP	0	majority	UPF0265 protein YeeX			1
gs-sh	orth	map	all-same	Predicted membrane protein			3	1, 2, 3
gs-sh	map	orth	all-same	DNA gyrase inhibitor			3	1, 2, 3
base_ec	base_ec	base_ec	all-same	penicillin-binding protein 6. Serine peptidase. MEROPS family S11	3.4.16.4		3	1, 2, 3
[truncated: 2,394 more rows]
