# Supplementary material for: A semi-automated genome annotation comparison and integration scheme
Source: BMC Bioinformatics. 2013 Jun 1;14:172. doi: 10.1186/1471-2105-14-172 (PMC3680241; doi:10.1186/1471-2105-14-172)
Supplement: Additional file 1 — The code and datasets: file contains the python code and related datasets used in our research. We used two datasets in our research. (1). ‘pfam_mapped_dic.csv’ file contains the Pfam IDs obtained from Pfam database; (2) ‘gene_info_dic.csv’ file contains the gene symbol data obtained from Entrez gene database; (3) ‘database data’ folder contains the automated annotation results and the OMA data to run the program. [file 1471-2105-14-172-S1.zip › Additional file 1 code and datasets/results/ecol_plot_res.txt]

2269	0.52%	1493	0.34%
1620	0.37%	1343	0.31%
1391	0.32%	1480	0.34%
2269	0.52%	1493	0.34%
1620	0.37%	1343	0.31%
1391	0.32%	1480	0.34%
2269	0.52%	1493	0.34%
1620	0.37%	1343	0.31%
1391	0.32%	1480	0.34%
