# Supplementary material for: A semi-automated genome annotation comparison and integration scheme
Source: BMC Bioinformatics. 2013 Jun 1;14:172. doi: 10.1186/1471-2105-14-172 (PMC3680241; doi:10.1186/1471-2105-14-172)
Supplement: Additional file 1 — The code and datasets: file contains the python code and related datasets used in our research. We used two datasets in our research. (1). ‘pfam_mapped_dic.csv’ file contains the Pfam IDs obtained from Pfam database; (2) ‘gene_info_dic.csv’ file contains the gene symbol data obtained from Entrez gene database; (3) ‘database data’ folder contains the automated annotation results and the OMA data to run the program. [file 1471-2105-14-172-S1.zip › Additional file 1 code and datasets/results/ecol_sta_res.txt]

base_both miss	75	1.71%
base_one miss	81	1.84%
base_ec	335	7.62%
base_ec-d	63	1.43%
base_tigr	776	17.66%
base_gs	0	0
base_one HP	630	14.34%
base_lit-s	309	7.03%
lit-s	269	6.12%
pfam-sh	33	0.75%
gs-sh	1144	26.04%
orth	19	0.43%
tf_idf	15	0.34%
map	13	0.30%
0	632	14.38%
Entire gene number	4394
----------------------------------
base_both miss	136	3.10%
base_one miss	16	0.36%
base_ec	630	14.34%
base_ec-d	98	2.23%
base_tigr	0	0
base_gs	0	0
base_one HP	609	13.86%
base_lit-s	131	2.98%
lit-s	457	10.40%
pfam-sh	62	1.41%
gs-sh	481	10.95%
orth	145	3.30%
tf_idf	80	1.82%
map	118	2.69%
0	1431	32.57%
Entire gene number	4394
----------------------------------
base_both miss	61	1.39%
base_one miss	117	2.66%
base_ec	752	17.11%
base_ec-d	96	2.18%
base_tigr	0	0
base_gs	0	0
base_one HP	265	6.03%
base_lit-s	100	2.28%
lit-s	318	7.24%
pfam-sh	90	2.05%
gs-sh	504	11.47%
orth	152	3.46%
tf_idf	96	2.18%
map	320	7.28%
0	1523	34.66%
Entire gene number	4394
----------------------------------
base_both miss	75	1.71%
base_one miss	81	1.84%
base_ec	335	7.62%
base_ec-d	63	1.43%
base_tigr	776	17.66%
base_gs	0	0
base_one HP	630	14.34%
base_lit-s	309	7.03%
lit-s	269	6.12%
pfam-sh	33	0.75%
gs-sh	1144	26.04%
orth	19	0.43%
tf_idf	15	0.34%
map	13	0.30%
0	632	14.38%
Entire gene number	4394
----------------------------------
base_both miss	136	3.10%
base_one miss	16	0.36%
base_ec	630	14.34%
base_ec-d	98	2.23%
base_tigr	0	0
base_gs	0	0
base_one HP	609	13.86%
base_lit-s	131	2.98%
lit-s	457	10.40%
pfam-sh	62	1.41%
gs-sh	481	10.95%
orth	145	3.30%
tf_idf	80	1.82%
map	118	2.69%
0	1431	32.57%
Entire gene number	4394
----------------------------------
base_both miss	61	1.39%
base_one miss	117	2.66%
base_ec	752	17.11%
base_ec-d	96	2.18%
base_tigr	0	0
base_gs	0	0
base_one HP	265	6.03%
base_lit-s	100	2.28%
lit-s	318	7.24%
pfam-sh	90	2.05%
gs-sh	504	11.47%
orth	152	3.46%
tf_idf	96	2.18%
map	320	7.28%
0	1523	34.66%
Entire gene number	4394
----------------------------------
base_both miss	75	1.71%
base_one miss	81	1.84%
base_ec	335	7.62%
base_ec-d	63	1.43%
base_tigr	776	17.66%
base_gs	0	0
base_one HP	630	14.34%
base_lit-s	309	7.03%
lit-s	269	6.12%
pfam-sh	33	0.75%
gs-sh	1144	26.04%
orth	19	0.43%
tf_idf	15	0.34%
map	13	0.30%
0	632	14.38%
Entire gene number	4394
----------------------------------
base_both miss	136	3.10%
base_one miss	16	0.36%
base_ec	630	14.34%
base_ec-d	98	2.23%
base_tigr	0	0
base_gs	0	0
base_one HP	609	13.86%
base_lit-s	131	2.98%
lit-s	457	10.40%
pfam-sh	62	1.41%
gs-sh	481	10.95%
orth	145	3.30%
tf_idf	80	1.82%
map	118	2.69%
0	1431	32.57%
Entire gene number	4394
----------------------------------
base_both miss	61	1.39%
base_one miss	117	2.66%
base_ec	752	17.11%
base_ec-d	96	2.18%
base_tigr	0	0
base_gs	0	0
base_one HP	265	6.03%
base_lit-s	100	2.28%
lit-s	318	7.24%
pfam-sh	90	2.05%
gs-sh	504	11.47%
orth	152	3.46%
tf_idf	96	2.18%
map	320	7.28%
0	1523	34.66%
Entire gene number	4394
----------------------------------
