# Supplementary material for: A semi-automated genome annotation comparison and integration scheme
Source: BMC Bioinformatics. 2013 Jun 1;14:172. doi: 10.1186/1471-2105-14-172 (PMC3680241; doi:10.1186/1471-2105-14-172)
Supplement: Additional file 1 — The code and datasets: file contains the python code and related datasets used in our research. We used two datasets in our research. (1). ‘pfam_mapped_dic.csv’ file contains the Pfam IDs obtained from Pfam database; (2) ‘gene_info_dic.csv’ file contains the gene symbol data obtained from Entrez gene database; (3) ‘database data’ folder contains the automated annotation results and the OMA data to run the program. [file 1471-2105-14-172-S1.zip › Additional file 1 code and datasets/results/hpyl pairwise comp.txt]

transcription antitermination factor NusB		nusB	NusB antitermination factor		CDS	Transcription termination protein NusB			base_tigr	pfam-sh	pfam-sh
6,7-dimethyl-8-ribityllumazine synthase	6.3.3.-	ribH	6,7-dimethyl-8-ribityllumazine synthase (EC 2.5.1.78)	2.5.1.78	CDS	6,7-dimethyl-8-ribityllumazine synthase	2.5.1.78		base_tigr	lit-s	base_ec
3-deoxy-8-phosphooctulonate synthase	2.5.1.55	kdsA	3-deoxy-8-phosphooctulonate synthase	2.5.1.55	CDS	2-Keto-3-deoxy-D-manno-octulosonate-8-phosphate synthase	2.5.1.55		base_lit-s	base_ec	base_ec
carbonic anhydrase family protein			Carbonic anhydrase	4.2.1.1	CDS	Carbonic anhydrase	4.2.1.1		lit-s	lit-s	base_lit-s
orotidine 5'-phosphate decarboxylase	4.1.1.23	pyrF	orotidine-5'-phosphate decarboxylase (EC 4.1.1.23)	4.1.1.23	CDS	Orotidine 5'-phosphate decarboxylase	4.1.1.23		base_ec	base_ec	base_ec
pantoate--beta-alanine ligase	6.3.2.1	panC	pantothenate synthetase (EC 6.3.2.1)	6.3.2.1	CDS	Pantoate--beta-alanine ligase	6.3.2.1		base_ec	base_ec	base_ec
helicobacter outer membrane family protein			Helicobacter outer membrane protein.		CDS	putative Outer membrane protein			lit-s	tf_idf	tf_idf
chaperonin GroL		groL	chaperonin GroL		CDS	Heat shock protein 60 family chaperone GroEL			base_lit-s	0	0
chaperonin 10 Kd subunit			Co-chaperonin GroES (HSP10)		CDS	Heat shock protein 60 family co-chaperone GroES			0	0	0
DNA primase	2.7.7.-	dnaG	DNA primase (EC 2.7.7.-)	2.7.7.-	CDS	DNA primase	2.7.7.-		base_tigr	base_lit-s	lit-s
tRNA methyl transferase family protein			Predicted tRNA(5-methylaminomethyl-2-thiouridylate) methyltransferase, contains the PP-loop ATPase domain	2.8.1.-	CDS	Possible RNA methyltransferase aq_898			gs-sh	0	0
putative valyl-tRNA synthetase			hypothetical protein		CDS	putative			base_one HP	0	base_one HP
trbC/VIRB2 family protein			TrbC/VIRB2 family.		CDS	putative			lit-s	0	0
conserved hypothetical protein			hypothetical protein		CDS	FIG00711213: hypothetical protein			lit-s	base_one HP	base_one HP
type IV secretion/conjugal transfer ATPase, VirB4 family protein			type IV secretion/conjugal transfer ATPase, VirB4 family		CDS	DNA transfer protein			base_tigr	0	0
conserved hypothetical protein			Uncharacterized protein conserved in bacteria		CDS	putative lipoprotein			base_one HP	base_one HP	0
response regulator			Chemotaxis signal transduction protein		CDS	Chemotaxis protein CheV	2.7.3.-		0	0	0
carboxynorspermidine decarboxylase		nspC	carboxynorspermidine decarboxylase (EC 4.1.1.-)	4.1.1.-	CDS	putative carboxynorspermidine decarboxylase			base_tigr	lit-s	lit-s
PAP2 superfamily protein			Membrane-associated phospholipid phosphatase	3.1.3.-	CDS	putative			0	0	0
sulfatase family protein			Predicted membrane-associated, metal-dependent hydrolase		CDS	Integral membrane protein			0	0	0
helicobacter outer membrane family protein			Helicobacter outer membrane protein.		CDS	putative Outer membrane protein			lit-s	tf_idf	tf_idf
hypothetical protein						hypothetical protein			base_one HP	base_lit-s	base_one HP
citrate synthase family protein			citrate synthase (EC 2.3.3.1)	2.3.3.1	CDS	Citrate synthase (si)	2.3.3.1		lit-s	tf_idf	base_ec
isocitrate dehydrogenase, NADP-dependent	1.1.1.42	icd	isocitrate dehydrogenase (NADP) (EC 1.1.1.42)	1.1.1.42	CDS	Isocitrate dehydrogenase [NADP]	1.1.1.42		base_tigr	base_ec	base_ec
dethiobiotin synthase	6.3.3.3	bioD	dethiobiotin synthase (EC 6.3.3.3)	6.3.3.3	CDS	Dethiobiotin synthetase	6.3.3.3		base_tigr	base_ec	base_ec
conserved hypothetical protein			Protein of unknown function (DUF1523).		CDS	FIG00710236: hypothetical protein			base_one HP	base_one HP	lit-s
conserved hypothetical protein			hypothetical protein		CDS	FIG00710719: hypothetical protein			lit-s	base_one HP	base_one HP
universal stress family protein			Universal stress protein UspA and related nucleotide-binding proteins		CDS	putative			0	0	0
ATP-dependent Clp protease adaptor ClpS family protein			Uncharacterized conserved protein		CDS	ATP-dependent Clp protease adaptor protein ClpS			0	lit-s	0
sigma-54 interaction domain protein			ATP-dependent Clp protease ATP-binding subunit ClpA	3.4.21.92	CDS	ATP-dependent Clp protease ATP-binding subunit ClpA			0	0	base_lit-s
aspartate 1-decarboxylase	4.1.1.11	panD	L-aspartate 1-decarboxylase (EC 4.1.1.11)	4.1.1.11	CDS	Aspartate 1-decarboxylase	4.1.1.11		base_tigr	base_ec	base_ec
DNA-binding protein, YbaB/EbfC family			DNA-binding protein, YbaB/EbfC family		CDS	Transcriptional regulatory protein			base_lit-s	0	0
PDZ domain protein			PDZ domain.		CDS	Putative periplasmic protein			lit-s	0	0
trbL/VirB6 plasmid conjugal transfer family protein			Type IV secretory pathway, TrbL components		CDS	NADH-ubiquinone oxidoreductase subunit			gs-sh	0	0
virB8 family protein			Type IV secretory pathway, component VirB8		CDS	DNA transformation competancy			0	0	0
conserved hypothetical protein			hypothetical protein		CDS	comB9 competence protein			lit-s	base_one HP	base_one HP
conjugal transfer family protein			Type IV secretory pathway, VirB9 components		CDS	comB9 competence protein			0	0	0
conserved hypothetical protein			hypothetical protein		CDS	hypothetical protein			lit-s	lit-s	base_lit-s
trbI protein			Type IV secretory pathway, VirB10 components		CDS	inner membrane protein forms channel for type IV secretion of T-DNA complex (VirB10)			gs-sh	0	0
mannose-1-phosphate guanylyltransferase/mannose-6-phosphate isomerase	5.3.1.8		mannose-1-phosphate guanylyltransferase (GDP)/mannose-6-phosphate isomerase, type 2	2.7.7.13,2.7.7.22, 5.3.1.8	CDS	mannose-6-phosphate isomerase( EC:2.7.7.22 )			base_tigr	0	0
GDP-mannose 4,6-dehydratase	4.2.1.47	gmd	GDP-mannose 4,6-dehydratase	4.2.1.47	CDS	GDP-L-fucose synthetase	1.1.1.271		base_lit-s	base_ec-d	base_ec-d
NAD dependent epimerase/dehydratase family protein			Nucleoside-diphosphate-sugar epimerases	1.1.1.271	CDS	Putative fucose synthetase	1.1.1.271		0	0	base_ec
hydrogenase expression/formation protein HypE		hypE	Hydrogenase maturation protein, carbamoyl dehydratase HypE		CDS	[NiFe] hydrogenase metallocenter assembly protein HypE			base_tigr	gs-sh	gs-sh
carbamoyltransferase HypF		hypF	[NiFe] hydrogenase maturation protein HypF		CDS	[NiFe] hydrogenase metallocenter assembly protein HypF			base_tigr	gs-sh	gs-sh
putative			Peptidylarginine deiminase and related enzymes	3.5.3.12	CDS	Agmatine deiminase	3.5.3.12		0	0	base_ec
DNA methylase family protein			DNA modification methylase	2.1.1.72	CDS	Adenine-specific methyltransferase	2.1.1.72		0	0	base_ec
DNA (cytosine-5-)-methyltransferase family protein	2.1.1.37	dcm	DNA-methyltransferase (dcm)	2.1.1.37	CDS	DNA-cytosine methyltransferase	2.1.1.37		base_tigr	base_ec	base_ec
conserved hypothetical protein			hypothetical protein		CDS	hypothetical protein			lit-s	lit-s	base_lit-s
putative restriction endonuclease			hypothetical protein		CDS	FIG00711123: hypothetical protein			base_one HP	0	base_one HP
putative hin4II restriction endonuclease			hypothetical protein		CDS	FIG00711648: hypothetical protein			base_one HP	0	base_one HP
eco57I restriction-modification methylase family protein			Site-specific DNA methylase	2.1.1.37	CDS	adenine/cytosine DNA methyltransferase			0	0	0
sodium/proline symporter		putP	sodium/proline symporter		CDS	Proline/sodium symporter PutP (TC 2.A.21.2.1) @ Propionate/sodium symporter			base_lit-s	gs-sh	gs-sh
proline dehydrogenase family protein			NAD-dependent aldehyde dehydrogenases	1.5.99.8, 1.5.1.12	CDS	Proline dehydrogenase (Proline oxidase) / Delta-1-pyrroline-5-carboxylate dehydrogenase	1.5.99.8, 1.5.1.12		map	tf_idf	base_ec
conserved hypothetical protein			hypothetical protein		CDS	FIG00710639: hypothetical protein			lit-s	base_one HP	base_one HP
conserved hypothetical protein			hypothetical protein		CDS	FIG00710367: hypothetical protein			lit-s	base_one HP	base_one HP
bZIP transcription factor family protein			hypothetical protein		CDS	FIG00710261: hypothetical protein			base_one HP	0	base_one HP
conserved hypothetical protein			hypothetical protein		CDS	hypothetical protein with 50bp hit to Dihydrolipoamide acetyltransferase			lit-s	base_one HP	base_one HP
conserved hypothetical protein			hypothetical protein		CDS	FIG00710815: hypothetical protein			lit-s	base_one HP	base_one HP
conserved hypothetical protein			hypothetical protein		CDS	FIG00710451: hypothetical protein			lit-s	base_one HP	base_one HP
A nuclease of the HNH/ENDO VII superwith conserved WHH family protein			A nuclease of the HNH/ENDO VII superfamily with conserved WHH.		CDS	FIG00711815: hypothetical protein			0	0	0
putative cell division-relate gene			hypothetical protein		CDS	putative			base_one HP	0	base_one HP
conserved hypothetical protein			hypothetical protein		CDS	Cell division protein FtsK			lit-s	base_one HP	base_one HP
ftsK/SpoIIIE family protein			DNA segregation ATPase FtsK/SpoIIIE and related proteins		CDS	Cell division protein FtsK			gs-sh	gs-sh	gs-sh
ureD urease accessory family protein			Urease accessory protein UreH		CDS	Urease accessory protein UreD			gs-sh	lit-s	gs-sh
urease accessory protein UreG		ureG	urease accessory protein UreG		CDS	Urease accessory protein UreG			base_lit-s	lit-s	lit-s
urease accessory protein ureF		ureF	Urease accessory protein UreF		CDS	Urease accessory protein UreF			lit-s	lit-s	base_lit-s
urease accessory protein ureE		ureE	Urease accessory protein UreE		CDS	Urease accessory protein UreE			lit-s	lit-s	base_lit-s
acid-activated urea channel		ureI	AmiS/UreI family transporter.		CDS	Urea channel UreI			gs-sh	gs-sh	map
urease, alpha subunit	3.5.1.5	ureC	urease. Metallo peptidase. MEROPS family M38	3.5.1.5	CDS	Urease alpha subunit	3.5.1.5		base_tigr	base_ec	base_ec
urease subunit alpha	3.5.1.5	ureA	urease, beta subunit/urease, gamma subunit	3.5.1.5	CDS	Urease beta subunit / Urease gamma subunit	3.5.1.5, 3.5.1.5		base_ec	base_ec-d	base_ec-d
signal peptidase II	3.4.23.36	lspA	signal peptidase II (EC:3.4.23.36). Aspartic peptidase. MEROPS family A08	3.4.23.36	CDS	Lipoprotein signal peptidase	3.4.23.36		base_tigr	base_ec	base_ec
phosphoglucosamine mutase	5.4.2.10	glmM	phosphoglucosamine mutase (EC 5.4.2.10)	5.4.2.10	CDS	Phosphoglucosamine mutase	5.4.2.10		base_tigr	base_ec	base_ec
ribosomal protein S20		rpsT	SSU ribosomal protein S20P		CDS	SSU ribosomal protein S20p			base_tigr	map	lit-s
hypothetical protein						FIG00711491: hypothetical protein			base_one HP	base_one HP	base_one miss
peptide chain release factor 1		prfA	bacterial peptide chain release factor 1 (bRF-1)		CDS	Peptide chain release factor 1			base_tigr	lit-s	tf_idf
putative part of outer membrane protein HorA			hypothetical protein		CDS	FIG00710214: hypothetical protein			base_one HP	0	base_one HP
helicobacter outer membrane family protein			Predicted membrane protein		CDS	outer membrane protein (omp3)			0	0	0
conserved hypothetical protein			hypothetical protein		CDS	dentin sialophosphoprotein preproprotein			lit-s	base_one HP	base_one HP
methyl-accepting chemotaxis (MCP) signalling domain protein			Methyl-accepting chemotaxis protein		CDS	methyl-accepting chemotaxis protein (tlpA)			tf_idf	tf_idf	gs-sh
ribosomal S9/S16 family protein			SSU ribosomal protein S9P		CDS	SSU ribosomal protein S9p (S16e)			0	0	0
ribosomal protein L13		rplM	LSU ribosomal protein L13P		CDS	LSU ribosomal protein L13p (L13Ae)			base_tigr	0	0
conserved hypothetical protein			hypothetical protein		CDS	FIG00710635: hypothetical protein			lit-s	base_one HP	base_one HP
malate:quinone oxidoreductase	1.1.5.4	mqo	Predicted dehydrogenase	1.1.5.4	CDS	Malate:quinone oxidoreductase	1.1.5.4		base_ec	base_ec	base_ec
SH3 domain of SH3b2 type family protein			Cell wall-associated hydrolases (invasion-associated proteins)		CDS	probable exported protein STY2149			0	0	0
RNA polymerase sigma factor RpoD		rpoD	RNA polymerase, sigma 70 subunit, RpoD		CDS	RNA polymerase sigma factor RpoD			gs-sh	base_lit-s	gs-sh
MTA/SAH nucleosidase	3.2.2.16	mtnN	methylthioadenosine nucleosidase/adenosylhomocysteine nucleosidase	3.2.2.9,3.2.2.16, 3.2.2.9	CDS	Menaquinone via 6-amino-6-deoxyfutalosine step 2			base_tigr	0	0
malonyl CoA-acyl carrier protein transacylase	2.3.1.39	fabD	malonyl CoA-acyl carrier protein transacylase	2.3.1.39	CDS	Malonyl CoA-acyl carrier protein transacylase	2.3.1.39		base_lit-s	base_ec	base_ec
type-2 restriction enzyme MboI	3.1.21.4	mboIR	DpnII restriction endonuclease.	3.1.21.4	CDS	Type II restriction enzyme MjaIII	3.1.21.4		base_ec	base_ec	base_ec
modification methylase DpnIIB	2.1.1.72	dpnA	DNA modification methylase	2.1.1.72	CDS	TYPE II DNA MODIFICATION ENZYME (METHYLTRANSFERASE)			base_ec	0	0
glycosyl transferase 11 family protein			Glycosyl transferase family 11.		CDS	FIG00711007: hypothetical protein			lit-s	0	0
putative alpha-1,2-fucosyltransferase			hypothetical protein		CDS	putative ALPHA(1,2)FUCOSYLTRANSFERASE			base_one HP	0	base_one HP
conserved hypothetical protein			hypothetical protein		CDS	FIG00710601: hypothetical protein			lit-s	base_one HP	base_one HP
S-adenosyl-L-homocysteine hydrolase, NAD binding domain protein			Lactate dehydrogenase and related dehydrogenases		CDS	D-3-phosphoglycerate dehydrogenase	1.1.1.95		0	0	0
conserved hypothetical protein			hypothetical protein		CDS	putative			lit-s	base_one HP	base_one HP
threonine synthase	4.2.3.1	thrC	L-threonine synthase (EC 4.2.3.1)	4.2.3.1	CDS	Threonine synthase	4.2.3.1		base_tigr	base_ec	base_ec
methyl-accepting chemotaxis (MCP) signalling domain protein			Methyl-accepting chemotaxis protein		CDS	methyl-accepting chemotaxis protein (tlpA)			tf_idf	tf_idf	gs-sh
conserved hypothetical protein			Uncharacterized protein conserved in bacteria		CDS	FIG053235: Diacylglucosamine hydrolase like			base_one HP	base_one HP	0
glycosyl transferase 2 family protein			Glycosyltransferases involved in cell wall biogenesis		CDS	Beta-1,3-galactosyltransferase / Beta-1,4-galactosyltransferase			0	0	0
helicobacter outer membrane family protein			Helicobacter outer membrane protein.		CDS	putative			lit-s	0	0
methyl-accepting chemotaxis (MCP) signalling domain protein			methyl-accepting chemotaxis sensory transducer with Cache sensor		CDS	Methyl-accepting chemotaxis protein			0	0	tf_idf
calcineurin-like phosphoesterase family protein			5'-nucleotidase/2',3'-cyclic phosphodiesterase and related esterases	3.1.4.16	CDS	2',3'-cyclic-nucleotide 2'-phosphodiesterase	3.1.4.16		0	0	base_ec
S-ribosylhomocysteine lyase	4.4.1.21	luxS	S-ribosylhomocysteine lyase (EC 4.4.1.21)/quorum-sensing autoinducer 2 (AI-2) synthesis protein LuxS	4.4.1.21	CDS	S-ribosylhomocysteine lyase / Autoinducer-2 production protein LuxS	4.4.1.21		base_ec	base_ec	base_ec
cystathionine beta-lyase	4.4.1.8	metC	cystathionine gamma-synthase	4.4.1.8,2.5.1.48	CDS	Cystathionine gamma-lyase	4.4.1.1		base_ec-d	base_ec-d	base_ec-d
pyridoxal-phosphate dependent enzyme family protein			cystathionine beta-synthase (acetylserine-dependent)	2.5.1.47,4.2.1.-	CDS	Cystathionine beta-synthase	4.2.1.22		0	0	0
conserved hypothetical protein			hypothetical protein		CDS	FIG00711135: hypothetical protein			lit-s	base_one HP	base_one HP
chaperone protein DnaK		dnaK	chaperone protein DnaK		CDS	Chaperone protein DnaK			base_lit-s	lit-s	lit-s
grpE family protein			Molecular chaperone GrpE (heat shock protein)		CDS	Heat shock protein GrpE			gs-sh	gs-sh	pfam-sh
putative heat-inducible transcription repressor hrcA			heat-inducible transcription repressor HrcA		CDS	Heat-inducible transcription repressor HrcA			lit-s	lit-s	lit-s
class II Aldolase and Adducin N-terminal domain protein			Ribulose-5-phosphate 4-epimerase and related epimerases and aldolases	4.1.2.17	CDS	FIG00712138: hypothetical protein			0	0	0
conserved hypothetical protein			hypothetical protein		CDS	putative			lit-s	base_one HP	base_one HP
conserved hypothetical protein			Uncharacterized protein conserved in bacteria		CDS	Motility accessory factor			base_one HP	base_one HP	0
flagellin B		flaB	Flagellin and related hook-associated proteins		CDS	Flagellin			gs-sh	gs-sh	map
DNA topoisomerase I	5.99.1.2	topA	DNA topoisomerase I (EC 5.99.1.2)	5.99.1.2	CDS	DNA topoisomerase I	5.99.1.2		base_tigr	base_lit-s	base_ec
radical SAM superfamily protein			Fe-S oxidoreductases		CDS	Radical SAM domain protein			0	lit-s	0
conserved hypothetical protein			Helicobacter pylori protein of unknown function (DUF874).		CDS	FIG00710511: hypothetical protein			base_one HP	base_one HP	0
conserved hypothetical protein			Helicobacter pylori protein of unknown function (DUF874).		CDS	FIG00710511: hypothetical protein			base_one HP	base_one HP	0
putative aTP-binding ABC transporter protein						FIG00711088: hypothetical protein			base_one miss	0	base_one miss
conserved hypothetical protein			Helicobacter pylori protein of unknown function (DUF874).		CDS	FIG00710511: hypothetical protein			base_one HP	base_one HP	0
phosphoenolpyruvate synthase	2.7.9.2	ppsA	phosphoenolpyruvate synthase (EC 2.7.9.2)	2.7.9.2	CDS	Phosphoenolpyruvate synthase	2.7.9.2		base_tigr	base_ec	base_ec
threonine--tRNA ligase	6.1.1.3	thrS	threonyl-tRNA synthetase	6.1.1.3	CDS	Threonyl-tRNA synthetase	6.1.1.3		base_tigr	base_ec	base_ec
translation initiation factor IF-3		infC	bacterial translation initiation factor 3 (bIF-3)		CDS	Translation initiation factor 3			base_tigr	gs-sh	map
ribosomal protein L35		rpmI	LSU ribosomal protein L35P		CDS	LSU ribosomal protein L35p			base_tigr	orth	lit-s
ribosomal protein L20		rplT	LSU ribosomal protein L20P		CDS	LSU ribosomal protein L20p			base_tigr	map	lit-s
helicobacter outer membrane family protein			Helicobacter outer membrane protein.		CDS	putative Outer membrane protein			lit-s	tf_idf	tf_idf
conserved hypothetical protein			Protein of unknown function (DUF1104).		CDS	putative			base_one HP	base_one HP	lit-s
conserved hypothetical protein			hypothetical protein		CDS	putative			lit-s	base_one HP	base_one HP
L-serine ammonia-lyase	4.3.1.17		L-serine ammonia-lyase (EC 4.3.1.17)	4.3.1.17	CDS	L-serine dehydratase	4.3.1.17		base_tigr	base_ec	base_ec
serine transporter family protein		stp	serine transporter		CDS	Serine transporter			base_tigr	lit-s	lit-s
3-deoxy-7-phosphoheptulonate synthase	2.5.1.54		3-deoxy-D-arabinoheptulosonate-7-phosphate synthase (EC 2.5.1.54)	2.5.1.54	CDS	2-keto-3-deoxy-D-arabino-heptulosonate-7-phosphate synthase II	2.5.1.54		base_tigr	base_ec	base_ec
ahpC/TSA family protein			Peroxiredoxin	1.11.1.15	CDS	Thiol peroxidase, Bcp-type	1.11.1.15		gs-sh	map	base_ec
conserved hypothetical protein			Uncharacterized conserved protein		CDS	Predicted L-lactate dehydrogenase, hypothetical protein subunit YkgG			base_one HP	base_one HP	0
iron-sulfur cluster-binding protein			iron-sulfur cluster-binding protein		CDS	Predicted L-lactate dehydrogenase, Iron-sulfur cluster-binding subunit YkgF			base_lit-s	0	0
cysteine-rich domain protein			Fe-S oxidoreductase	1.1.3.15	CDS	Predicted L-lactate dehydrogenase, Fe-S oxidoreductase subunit YkgE			orth	0	0
L-lactate permease		lldP	L-lactate transport		CDS	L-lactate permease			gs-sh	base_lit-s	orth
transporter, lactate permease family protein			L-lactate transport		CDS	L-lactate permease			base_tigr	map	orth
hhH-GPD superbase excision DNA repair family protein			A/G-specific DNA-adenine glycosylase (EC 3.2.2.-)	3.2.2.-	CDS	A/G-specific adenine glycosylase	3.2.2.-		0	0	0
na+ symporter family protein			anion transporter		CDS	2-oxoglutarate/malate translocator			base_tigr	0	0
na+ symporter family protein			anion transporter		CDS	2-oxoglutarate/malate translocator			base_tigr	0	0
cytochrome c oxidase, cbb3-type, subunit I	1.9.3.1	ccoN	cytochrome c oxidase, cbb3-type, subunit I	1.9.3.1	CDS	Cytochrome c oxidase subunit CcoN	1.9.3.1		base_lit-s	base_ec	base_ec
cytochrome c oxidase, cbb3-type, subunit II	1.9.3.1	ccoO	cytochrome c oxidase, cbb3-type, subunit II		CDS	Cytochrome c oxidase subunit CcoO	1.9.3.1		base_lit-s	base_ec	tf_idf
cytochrome c oxidase, cbb3-type, CcoQ subunit	1.9.3.1		cytochrome c oxidase, cbb3-type, CcoQ subunit, epsilon-Proteobacterial		CDS	Cytochrome c oxidase subunit CcoQ	1.9.3.1		base_tigr	base_ec	tf_idf
cytochrome c oxidase, cbb3-type, subunit III	1.9.3.1	ccoP	cytochrome c oxidase, cbb3-type, subunit III		CDS	Cytochrome c oxidase subunit CcoP	1.9.3.1		base_lit-s	base_ec	tf_idf
conserved hypothetical protein			Family of unknown function (DUF4006).		CDS	FIG00710306: hypothetical protein			base_one HP	base_one HP	lit-s
conserved hypothetical protein			hypothetical protein		CDS	FIG00710278: hypothetical protein			lit-s	base_one HP	base_one HP
conserved hypothetical protein			hypothetical protein		CDS	putative			lit-s	base_one HP	base_one HP
menaquinone biosynthesis family protein			1,4-dihydroxy-6-naphthoate synthase		CDS	Menaquinone via futalosine step 4			0	0	0
putative membrane protein			hypothetical protein		CDS	conserved hypothetical membrane protein			base_one HP	0	base_one HP
protein RecA		recA	RecA protein		CDS	RecA protein			base_tigr	lit-s	base_lit-s
phosphopyruvate hydratase	4.2.1.11	eno	enolase (EC 4.2.1.11)	4.2.1.11	CDS	Enolase	4.2.1.11		base_tigr	base_ec	base_ec
conserved hypothetical protein			hypothetical protein		CDS	FIG00710227: hypothetical protein			lit-s	base_one HP	base_one HP
AMIN domain protein			AMIN domain.		CDS	Putative periplasmic protein			lit-s	0	0
shikimate kinase	2.7.1.71	aroK	shikimate kinase (EC 2.7.1.71)	2.7.1.71	CDS	Shikimate kinase I	2.7.1.71		base_ec	base_ec	base_ec
glycosyl transferase 8 family protein			Lipopolysaccharide biosynthesis proteins, LPS:glycosyltransferases	2.4.1.58	CDS	putative lipopolysaccharide biosynthesis protein			0	0	0
cache domain protein			hypothetical protein		CDS	N-linked glycosylation glycosyltransferase PglG			base_one HP	0	base_one HP
putative beta-lactamase hcpD			FOG: TPR repeat, SEL1 subfamily		CDS	TETRATRICOPEPTIDE REPEAT FAMILY PROTEIN			gs-sh	0	0
conserved hypothetical protein			DNA-binding regulatory protein, YebC/PmpR family		CDS	FIG000859: hypothetical protein YebC			base_one HP	base_one HP	0
delta-aminolevulinic acid dehydratase family protein			porphobilinogen synthase (EC 4.2.1.24)	4.2.1.24	CDS	Porphobilinogen synthase	4.2.1.24		0	0	base_ec
histidine kinase-, DNA gyrase B-, and HSP90-like ATPase family protein			Histidine kinase-, DNA gyrase B-, and HSP90-like ATPase.	2.7.13.3	CDS	putative histidine kinase sensor protein			lit-s	0	0
conserved hypothetical protein			hypothetical protein	2.7.13.3	CDS	putative histidine kinase sensor protein			lit-s	base_one HP	base_one HP
putative TRANSCRIPTIONAL REGULATOR			Response regulators consisting of a CheY-like receiver domain and a winged-helix DNA-binding domain		CDS	response regulator (ompR)			map	gs-sh	gs-sh
conserved hypothetical protein			hypothetical protein		CDS	FIG00710688: hypothetical protein			lit-s	base_one HP	base_one HP
tetratricopeptide repeat family protein			hypothetical protein		CDS	putative			base_one HP	0	base_one HP
peptidase U32 family protein			collagenase. Unknown type peptidase. MEROPS family U32	3.4.-	CDS	Putative protease			0	0	0
putative cheZ			hypothetical protein		CDS	FIG00710191: hypothetical protein			base_one HP	0	base_one HP
peptide chain release factor 2		prfB	peptide chain release factor 2		CDS	Peptide chain release factor 2			base_lit-s	lit-s	lit-s
molybdenum cofactor synthesis domain protein			molybdopterin molybdochelatase	2.10.1.1	CDS	Molybdopterin biosynthesis protein MoeA			base_tigr	map	gs-sh
flagellar biosynthetic protein FliR		fliR	flagellar biosynthetic protein FliR		CDS	Flagellar biosynthesis protein FliR			base_lit-s	lit-s	lit-s
etoposide-induced 2.4 family protein			Etoposide-induced protein 2.		CDS	putative			0	0	0
PPIC-type PPIASE domain protein			Parvulin-like peptidyl-prolyl isomerase	5.2.1.8	CDS	Foldase protein PrsA precursor	5.2.1.8		gs-sh	gs-sh	base_ec
fructose-1,6-bisphosphate aldolase, class II	4.1.2.13	fba	fructose-bisphosphate aldolase (EC 4.1.2.13)	4.1.2.13	CDS	Fructose-bisphosphate aldolase class II	4.1.2.13		base_ec	base_ec	base_ec
translation elongation factor P		efp	translation elongation factor P (EF-P)		CDS	Translation elongation factor P			base_tigr	lit-s	tf_idf
pseudaminic acid synthase	2.5.1.-	pseI	N-acetylneuraminate synthase	2.5.1.56	CDS	Pseudaminic acid synthase	4.1.3.-		base_tigr	lit-s	map
ABC transporter family protein			ABC-type antimicrobial peptide transport system, ATPase component	3.6.3.-	CDS	ABC transporter, ATP-binding protein			0	tf_idf	0
apolipoprotein N-acyltransferase	2.3.1.-	lnt	Apolipoprotein N-acyltransferase	2.3.1.-	CDS	Apolipoprotein N-acyltransferase / Copper homeostasis protein CutE	2.3.1.-		base_tigr	0	0
colicin V production family protein			Uncharacterized membrane protein, required for colicin V production		CDS	hypothetical protein			tf_idf	base_one HP	base_one HP
lysine--tRNA ligase	6.1.1.6	lysS	lysyl-tRNA synthetase, class II (EC 6.1.1.6)	6.1.1.6	CDS	Lysyl-tRNA synthetase (class II)	6.1.1.6		base_tigr	base_ec	base_ec
serine hydroxymethyltransferase	2.1.2.1	glyA	serine hydroxymethyltransferase (EC 2.1.2.1)	2.1.2.1	CDS	Serine hydroxymethyltransferase	2.1.2.1		base_ec	base_ec	base_ec
conserved hypothetical protein			Domain of unknown function (DUF1882).		CDS	hypothetical protein			base_one HP	lit-s	base_one HP
conserved hypothetical protein			hypothetical protein		CDS	putative			lit-s	base_one HP	base_one HP
conserved hypothetical protein			Uncharacterized conserved protein		CDS	FIG00710388: hypothetical protein			base_one HP	base_one HP	lit-s
conserved hypothetical protein			Protein of unknown function DUF262.		CDS	FIG00710388: hypothetical protein			base_one HP	base_one HP	lit-s
conserved hypothetical protein			TIGR00645 family protein		CDS	Putative inner membrane protein (Fragment)			base_one HP	base_one HP	0
phospholipase D family protein			Phosphatidylserine/phosphatidylglycerophosphate/cardiolipin synthases and related enzymes		CDS	Cardiolipin synthetase	2.7.8.-		0	orth	0
fumarate reductase iron-sulfur subunit	1.3.99.1	frdB	succinate dehydrogenase subunit B	1.3.99.1,1.3.5.1	CDS	Succinate dehydrogenase iron-sulfur protein	1.3.99.1		base_ec-d	base_ec	base_ec-d
fumarate reductase flavoprotein subunit	1.3.99.1	frdA	succinate dehydrogenase subunit A	1.3.99.1,1.3.5.1	CDS	Succinate dehydrogenase flavoprotein subunit	1.3.99.1		base_ec-d	base_ec	base_ec-d
fumarate reductase cytochrome b subunit		frdC	succinate dehydrogenase subunit C	1.3.5.1	CDS	Fumarate reductase cytochrome b subunit			gs-sh	lit-s	map
triosephosphate isomerase	5.3.1.1	tpiA	triosephosphate isomerase (EC 5.3.1.1)	5.3.1.1	CDS	Triosephosphate isomerase	5.3.1.1		base_ec	base_ec	base_ec
enoyl-[acyl-carrier-protein] reductase [NADH] FabI	1.3.1.9	fabI	Enoyl-[acyl-carrier-protein] reductase [NADH] (EC 1.3.1.9)	1.3.1.9	CDS	Enoyl-[acyl-carrier-protein] reductase [NADH]	1.3.1.9		base_ec	base_ec	base_ec
UDP-3-O-[3-hydroxymyristoyl] glucosamine N-acyltransferase	2.3.1.-	lpxD	UDP-3-O-[3-hydroxymyristoyl] glucosamine N-acyltransferase (EC 2.3.1.191)	2.3.1.191	CDS	UDP-3-O-[3-hydroxymyristoyl] glucosamine N-acyltransferase	2.3.1.-		base_tigr	base_lit-s	lit-s
methionine adenosyltransferase	2.5.1.6	metK	methionine adenosyltransferase (EC 2.5.1.6)	2.5.1.6	CDS	S-adenosylmethionine synthetase	2.5.1.6		base_tigr	base_ec	base_ec
nucleoside diphosphate kinase	2.7.4.6	ndk	nucleoside diphosphate kinase (EC 2.7.4.6)	2.7.4.6	CDS	Nucleoside diphosphate kinase	2.7.4.6		base_ec	base_ec	base_ec
conserved hypothetical protein			hypothetical protein		CDS	FIG00712321: hypothetical protein			lit-s	base_one HP	base_one HP
fatty acid/phospholipid synthesis protein PlsX		plsX	phosphate:acyl-[acyl carrier protein] acyltransferase	2.3.1.15	CDS	Phosphate:acyl-ACP acyltransferase PlsX			base_tigr	gs-sh	gs-sh
3-oxoacyl-[acyl-carrier-] synthase III family protein	2.3.1.180	fabH	3-oxoacyl-[acyl-carrier-protein] synthase III	2.3.1.180,2.3.1.41	CDS	3-oxoacyl-[acyl-carrier-protein] synthase, KASIII	2.3.1.41		base_tigr	base_ec-d	base_ec-d
conserved hypothetical protein			hypothetical protein		CDS	putative			lit-s	base_one HP	base_one HP
conserved hypothetical protein			hypothetical protein		CDS	FIG00711029: hypothetical protein			lit-s	base_one HP	base_one HP
conserved hypothetical protein			ABC-type spermidine/putrescine transport systems, ATPase components		CDS	FIG00710584: hypothetical protein			base_one HP	base_one HP	0
AAA ATPase domain protein			Recombinational DNA repair ATPase (RecF pathway)		CDS	FIG00710334: hypothetical protein			0	0	0
conserved hypothetical protein			ATPases involved in chromosome partitioning		CDS	putative ATP/GTP-binding protein (mrp protein homolog)			base_one HP	base_one HP	0
glycosyl transferase 8 family protein			Lipopolysaccharide biosynthesis proteins, LPS:glycosyltransferases		CDS	putative lipopolysaccharide biosynthesis protein			0	0	0
outer membrane family protein			Putative outer membrane protein.		CDS	Outer membrane protein			lit-s	lit-s	lit-s
histidine kinase-, DNA gyrase B-, and HSP90-like ATPase family protein			Molecular chaperone, HSP90 family		CDS	Chaperone protein HtpG			pfam-sh	map	gs-sh
beta-lactamase hcpA	3.5.2.6	hcpA	FOG: TPR repeat, SEL1 subfamily		CDS	FOG: TPR repeat, SEL1 subfamily			gs-sh	map	lit-s
succinyl-diaminopimelate desuccinylase	3.5.1.18	dapE	succinyldiaminopimelate desuccinylase (EC 3.5.1.18)	3.5.1.18	CDS	N-succinyl-L,L-diaminopimelate desuccinylase	3.5.1.18		base_tigr	base_ec	base_ec
tRNA uridine 5-carboxymethylaminomethyl modification enzyme GidA		gidA	glucose-inhibited division protein A		CDS	tRNA uridine 5-carboxymethylaminomethyl modification enzyme GidA			base_tigr	base_lit-s	gs-sh
na+ symporter family protein			anion transporter		CDS	sodium-dependent transporter (huNaDC-1)			base_tigr	0	0
cytidylyltransferase family protein			CDP-diglyceride synthetase	2.7.7.41	CDS	Phosphatidate cytidylyltransferase	2.7.7.41		0	0	base_ec
1-deoxy-D-xylulose 5-phosphate reductoisomerase	1.1.1.267	dxr	1-deoxy-D-xylulose 5-phosphate reductoisomerase (EC 1.1.1.267)	1.1.1.267	CDS	1-deoxy-D-xylulose 5-phosphate reductoisomerase	1.1.1.267		base_tigr	base_lit-s	base_ec
beta-1,4-N-acetylgalactosaminyltransferase family protein			Beta-1,4-N-acetylgalactosaminyltransferase (CgtA).	2.4.1.-	CDS	Beta-1,4-N-acetylgalactosaminyltransferase	2.4.1.-		0	lit-s	0
phosphatidylethanolamine-binding family protein			Raf kinase inhibitor-like protein, YbhB/YbcL family		CDS	Phospholipid-binding protein			0	0	0
helix-turn-helix domain protein			Helix-turn-helix domain.		CDS	putative			lit-s	0	0
cysteine desulfurase, NifS family	2.8.1.7	nifS	cysteine desulfurase, NifS family, epsilon proteobacteria type	2.8.1.7	CDS	Cysteine desulfurase	2.8.1.7		base_ec	base_ec	base_ec
nifU-like N terminal domain protein			NifU homolog involved in Fe-S cluster formation		CDS	Iron-sulfur cluster assembly scaffold protein IscU/NifU-like			gs-sh	gs-sh	pfam-sh
ribbon-helix-helix , copG family protein			Ribbon-helix-helix protein, copG family.		CDS	FIG00710623: hypothetical protein			lit-s	0	0
DNA repair protein RadA		radA	DNA repair protein RadA		CDS	DNA repair protein RadA			base_lit-s	base_lit-s	base_lit-s
peptide methionine sulfoxide reductase msrA/msrB	1.8.4.12	msrAB	methionine-R-sulfoxide reductase/methionine-S-sulfoxide reductase	1.8.4.11, 1.8.4.12	CDS	Peptide methionine sulfoxide reductase MsrA / Peptide methionine sulfoxide reductase MsrB	1.8.4.11, 1.8.4.12		base_ec-d	base_ec-d	base_ec
sulfite exporter TauE/SafE family protein			Predicted permeases		CDS	Integral membrane protein			0	0	0
helicobacter outer membrane family protein			Helicobacter outer membrane protein.		CDS	putative Outer membrane protein			lit-s	tf_idf	tf_idf
sulfate transporter family protein			Sulfate permease and related transporters (MFS superfamily)		CDS	Sulfate permease			tf_idf	tf_idf	tf_idf
helicobacter outer membrane family protein			Helicobacter outer membrane protein.		CDS	putative Outer membrane protein			lit-s	tf_idf	tf_idf
3-deoxy-D-manno-octulosonate cytidylyltransferase	2.7.7.38	kdsB	3-deoxy-D-manno-octulosonate cytidylyltransferase	2.7.7.38	CDS	3-deoxy-manno-octulosonate cytidylyltransferase	2.7.7.38		base_lit-s	base_ec	base_ec
putative thiol:disulfide interchange protein DsbC			Protein-disulfide isomerase	5.3.4.1	CDS	PROTEIN DISULPHIDE ISOMERASE			0	0	0
conserved hypothetical protein			hypothetical protein		CDS	secreted protein involved in flagellar motility			lit-s	base_one HP	base_one HP
glutathionylspermidine synthase preATP-grasp family protein			Glutathionylspermidine synthase	6.3.1.8	CDS	Similarity with glutathionylspermidine synthase, group 2	6.3.1.8		0	0	base_ec
conserved hypothetical protein			hypothetical protein		CDS	INTEGRAL MEMBRANE PROTEIN (Rhomboid family)			lit-s	base_one HP	base_one HP
TPR repeat family protein			FOG: TPR repeat, SEL1 subfamily		CDS	TETRATRICOPEPTIDE REPEAT FAMILY PROTEIN			0	0	0
cytochrome C oxidase, cbb3-type, subunit III family protein			Cytochrome C oxidase, cbb3-type, subunit III.		CDS	Putative periplasmic protein			lit-s	0	0
porphobilinogen deaminase	2.5.1.61	hemC	hydroxymethylbilane synthase (EC 2.5.1.61)	2.5.1.61	CDS	Porphobilinogen deaminase	2.5.1.61		base_tigr	base_ec	base_ec
proline--tRNA ligase	6.1.1.15	proS	prolyl-tRNA synthetase (EC 6.1.1.15)	6.1.1.15	CDS	Prolyl-tRNA synthetase, bacterial type	6.1.1.15		base_tigr	base_ec	base_ec
glutamyl-tRNA reductase	1.2.1.70	hemA	glutamyl-tRNA reductase (EC 1.2.1.70)	1.2.1.70	CDS	Glutamyl-tRNA reductase	1.2.1.70		base_tigr	base_ec	base_ec
polyprenyl synthetase family protein			Geranylgeranyl pyrophosphate synthase	2.5.1.90	CDS	octaprenyl-diphosphate synthase (ispB)			0	0	gs-sh
conserved hypothetical protein			hypothetical protein		CDS	FIG00710362: hypothetical protein			lit-s	base_one HP	base_one HP
conserved hypothetical protein			Domain of unknown function (DUF2018).		CDS	FIG00711038: hypothetical protein			base_one HP	base_one HP	lit-s
DNA protection during starvation protein	1.16.-.-	dps	DNA-binding ferritin-like protein (oxidative damage protectant)		CDS	Non-specific DNA-binding protein Dps / Iron-binding ferritin-like antioxidant protein / Ferroxidase	1.16.3.1		gs-sh	0	0
his Kinase A domain protein			His Kinase A (phospho-acceptor) domain./Histidine kinase-, DNA gyrase B-, and HSP90-like ATPase.	2.7.13.3	CDS	Flagellar sensory histidine kinase FlgS			0	0	0
conserved hypothetical protein			hypothetical protein		CDS	putative			lit-s	base_one HP	base_one HP
flagellar P-ring protein		flgI	Flagellar basal-body P-ring protein		CDS	Flagellar P-ring protein FlgI			gs-sh	orth	orth
helicase conserved C-terminal domain protein			Superfamily II DNA and RNA helicases	3.6.4.13	CDS	Cold-shock DEAD-box protein A			0	0	0
SPFH domain / Band 7 family protein			SPFH domain, Band 7 family protein		CDS	Membrane protease family protein HP0248			lit-s	0	0
conserved hypothetical protein			Protein of unknown function (DUF2393).		CDS	putative			base_one HP	base_one HP	lit-s
nickel import ATP-binding protein NikE	3.6.3.24	nikE	ATPase components of various ABC-type transport systems, contain duplicated ATPase		CDS	Oligopeptide transport ATP-binding protein OppD (TC 3.A.1.5.1)			gs-sh	0	0
binding--dependent transport system inner membrane component family protein			ABC-type uncharacterized transport system, permease component		CDS	oligopeptide permease integral membrane protein			0	0	0
helicobacter outer membrane family protein			Helicobacter outer membrane protein.		CDS	putative Outer membrane protein			lit-s	tf_idf	tf_idf
helicobacter outer membrane family protein			Helicobacter outer membrane protein.		CDS	putative Outer membrane protein			lit-s	tf_idf	tf_idf
adenylosuccinate synthase	6.3.4.4	purA	Adenylosuccinate synthetase (EC 6.3.4.4)	6.3.4.4	CDS	Adenylosuccinate synthetase	6.3.4.4		base_tigr	base_ec	base_ec
flagellar FliJ family protein			Flagellar FliJ protein.		CDS	FIG00710361: hypothetical protein			lit-s	0	0
mgtE intracellular N domain protein			Uncharacterized conserved protein		CDS	Flagellar protein FlbB			gs-sh	0	0
RIP metalloprotease RseP	3.4.24.-	rseP	site-2 protease. Metallo peptidase. MEROPS family M50B	3.4.24.-	CDS	hypothetical protein			base_tigr	base_one HP	base_one HP
exodeoxyribonuclease VII, large subunit	3.1.11.6	xseA	Exodeoxyribonuclease VII large subunit (EC 3.1.11.6)	3.1.11.6	CDS	Exodeoxyribonuclease VII large subunit	3.1.11.6		base_tigr	base_ec	base_ec
DNA methylase family protein			Adenine specific DNA methylase Mod	2.1.1.72	CDS	Type III restriction-modification system methylation subunit	2.1.1.72		0	0	base_ec
conserved hypothetical protein			hypothetical protein		CDS	FIG00711049: hypothetical protein			lit-s	base_one HP	base_one HP
putative endonuclease MjaVIP			hypothetical protein		CDS	putative			base_one HP	0	base_one HP
DNA methylase family protein			DNA modification methylase	2.1.1.72	CDS	adenine specific DNA methyltransferase (hpaim)			tf_idf	0	0
istB-like ATP binding family protein			C-terminal, D2-small domain, of ClpB protein./ATPase family associated with various cellular activities (AAA)./Clp amino terminal domain./AAA domain (Cdc48 subfamily).		CDS	ClpB protein			gs-sh	0	0
cytochrome C biogenesis transmembrane region family protein			Cytochrome c biogenesis protein		CDS	Cytochrome c-type biogenesis protein CcdA (DsbD analog)			0	0	gs-sh
amidohydrolase family protein			dihydroorotase (EC 3.5.2.3)	3.5.2.3	CDS	Amidohydrolase			0	lit-s	0
amidohydrolase family protein			Cytosine deaminase and related metal-dependent hydrolases		CDS	probable chlorohydrolase			0	0	0
conserved hypothetical protein			hypothetical protein		CDS	FIG00710480: hypothetical protein			lit-s	base_one HP	base_one HP
tRNA-i(6)A37 thiotransferase enzyme MiaB	2.-.-.-	miaB	tRNA-i(6)A37 thiotransferase enzyme MiaB		CDS	tRNA-i(6)A37 methylthiotransferase			base_lit-s	gs-sh	gs-sh
conserved hypothetical protein			Uncharacterized protein conserved in bacteria		CDS	Protein of unknown function DUF374			base_one HP	base_one HP	lit-s
conserved hypothetical protein			hypothetical protein		CDS	FIG00710595: hypothetical protein			lit-s	base_one HP	base_one HP
conserved hypothetical protein			hypothetical protein		CDS	Putative membrane protein			lit-s	base_one HP	base_one HP
conserved hypothetical protein			hypothetical protein		CDS	putative			lit-s	base_one HP	base_one HP
flagellin N-methylase family protein			Predicted Fe-S-cluster oxidoreductase		CDS	hypothetical protein			0	base_one HP	base_one HP
PPR repeat family protein			pentatricopeptide repeat domain (PPR motif)		CDS	Putative lipoprotein			pfam-sh	0	0
indole-3-glycerol phosphate synthase family protein			indole-3-glycerol phosphate synthase (EC 4.1.1.48)	4.1.1.48	CDS	FIG00711203: hypothetical protein			lit-s	0	0
ferredoxin		fdx	Formate hydrogenlyase subunit 6/NADH:ubiquinone oxidoreductase 23 kD subunit (chain I)		CDS	Ferredoxin			gs-sh	lit-s	map
ppx/GppA phosphatase family protein			Exopolyphosphatase	3.6.1.40, 3.6.1.11	CDS	Exopolyphosphatase	3.6.1.11		gs-sh	gs-sh	base_lit-s
lipopolysaccharide heptosyltransferase I	2.4.-.-	rfaC	lipopolysaccharide heptosyltransferase I	2.4.-	CDS	Lipopolysaccharide heptosyltransferase I	2.4.1.-		base_lit-s	lit-s	lit-s
bacterial lipid A biosynthesis acyltransferase family protein			Lauroyl/myristoyl acyltransferase	2.3.1.-	CDS	Lipid A biosynthesis lauroyl acyltransferase	2.3.1.-		0	tf_idf	0
queuine tRNA-ribosyltransferase	2.4.2.29	tgt	tRNA-guanine transglycosylase (EC 2.4.2.29)	2.4.2.29	CDS	tRNA-guanine transglycosylase	2.4.2.29		base_ec	base_ec	base_ec
trkA-C domain protein			Uncharacterized protein conserved in bacteria		CDS	TrkA domain protein			gs-sh	gs-sh	gs-sh
3-dehydroquinate synthase	4.2.3.4	aroB	3-dehydroquinate synthase (EC 4.2.3.4)	4.2.3.4	CDS	3-dehydroquinate synthase	4.2.3.4		base_tigr	base_lit-s	base_ec
mechanosensitive ion channel family protein			Small-conductance mechanosensitive channel		CDS	Putative mechanosensitive ion channel			0	lit-s	0
radical SAM methylthiotransferase, MiaB/RimO family protein			MiaB-like tRNA modifying enzyme		CDS	MiaB family protein, possibly involved in tRNA or rRNA modification			gs-sh	gs-sh	gs-sh
AAA domain family protein			membrane protease FtsH catalytic subunit	3.4.24.-	CDS	Cell division protein FtsH	3.4.24.-		0	0	gs-sh
conserved hypothetical protein			hypothetical protein		CDS	FIG00387961: hypothetical protein			lit-s	base_one HP	base_one HP
conserved hypothetical protein			Domain of unknown function (DUF4149).		CDS	membrane protein			base_one HP	base_one HP	0
vacuolating cytotoxin family protein			Putative vacuolating cytotoxin.		CDS	toxin-like outer membrane protein			lit-s	0	0
diaminopimelate decarboxylase	4.1.1.20	lysA	diaminopimelate decarboxylase (EC 4.1.1.20)	4.1.1.20	CDS	Diaminopimelate decarboxylase	4.1.1.20		base_tigr	base_ec	base_ec
chorismate mutase type II family protein			Chorismate mutase	5.4.99.5	CDS	Chorismate mutase I	5.4.99.5		tf_idf	tf_idf	base_ec
conserved hypothetical protein			Uncharacterized conserved protein		CDS	FIG00710551: hypothetical protein			base_one HP	base_one HP	lit-s
chorismate binding enzyme family protein			Anthranilate/para-aminobenzoate synthases component I	4.1.3.38, 2.6.1.85	CDS	para-aminobenzoate synthetase component I( EC:4.1.3.38 )			0	0	0
aliphatic amidase	3.5.1.4	amiE	Predicted amidohydrolase	3.5.1.4	CDS	Aliphatic amidase amiE	3.5.1.4		base_ec	base_ec	base_ec
bacterial flagellin N-terminal helical region family protein			Flagellin and related hook-associated proteins		CDS	Flagellar hook-associated protein FlgL			0	0	gs-sh
ribosomal protein L21		rplU	LSU ribosomal protein L21P		CDS	LSU ribosomal protein L21p			base_tigr	map	lit-s
ribosomal protein L27		rpmA	ribosomal protein L27		CDS	LSU ribosomal protein L27p			base_lit-s	0	0
bacterial extracellular solute-binding s, 5 Middle family protein			ABC-type dipeptide transport system, periplasmic component		CDS	Dipeptide-binding ABC transporter, periplasmic substrate-binding component (TC 3.A.1.5.2)			0	0	0
binding--dependent transport system inner membrane component family protein			ABC-type dipeptide/oligopeptide/nickel transport systems, permease components		CDS	Dipeptide transport system permease protein DppB (TC 3.A.1.5.2)			0	0	gs-sh
N-terminal TM domain of oligopeptide transport permease C family protein			ABC-type dipeptide/oligopeptide/nickel transport systems, permease components		CDS	Dipeptide transport system permease protein DppC (TC 3.A.1.5.2)			0	0	gs-sh
oligopeptide/dipeptide ABC transporter, ATP-binding , C-terminal domain protein			ABC-type dipeptide/oligopeptide/nickel transport system, ATPase component		CDS	Dipeptide transport ATP-binding protein DppD (TC 3.A.1.5.2)			base_tigr	map	gs-sh
ABC transporter family protein			ATPase components of various ABC-type transport systems, contain duplicated ATPase		CDS	Dipeptide transport ATP-binding protein DppF (TC 3.A.1.5.2)			0	0	gs-sh
obg family GTPase CgtA		cgtA	Obg family GTPase CgtA		CDS	GTP-binding protein Obg			lit-s	0	0
alginate lyase family protein			Alginate lyase.		CDS	FIG00710428: hypothetical protein			lit-s	0	0
yceI-like domain protein			YceI-like domain.		CDS	putative periplasmic protein			lit-s	0	0
glutamate-1-semialdehyde-2,1-aminomutase	5.4.3.8	hemL	glutamate-1-semialdehyde 2,1-aminomutase (EC 5.4.3.8)	5.4.3.8	CDS	Glutamate-1-semialdehyde aminotransferase	5.4.3.8		base_tigr	base_ec	base_ec
F0F1-ATPase subunit family protein			Putative F0F1-ATPase subunit (ATPase_gene1).		CDS	putative			0	0	0
putative membrane protein			hypothetical protein		CDS	putative			base_one HP	0	base_one HP
carbon-nitrogen hydrolase family protein			Predicted amidohydrolase		CDS	Omega amidase (Nit2 homolog)			orth	0	0
conserved hypothetical protein			Predicted xylanase/chitin deacetylase		CDS	Putative polysaccharide deacetylase			base_one HP	base_one HP	0
conserved hypothetical protein			hypothetical protein		CDS	FIG00710175: hypothetical protein			lit-s	base_one HP	base_one HP
cobalamin synthesis cobW C-terminal domain protein			Putative GTPases (G3E family)		CDS	Putative metal chaperone, involved in Zn homeostasis, GTPase of COG0523 family			gs-sh	0	0
major Facilitator Superfamily protein			Arabinose efflux permease		CDS	Permeases of the major facilitator superfamily			0	0	0
conserved hypothetical protein						hypothetical protein			base_one HP	lit-s	base_one HP
CRISPR associated Cas2 family protein			Uncharacterized virulence-associated protein D		CDS	virulence associated protein D (vapD)			0	0	gs-sh
conserved hypothetical protein			hypothetical protein		CDS	hypothetical protein			lit-s	lit-s	base_lit-s
hypothetical protein						hypothetical protein			base_one HP	base_lit-s	base_one HP
helicobacter outer membrane family protein			Helicobacter outer membrane protein.		CDS	putative Outer membrane protein			lit-s	tf_idf	tf_idf
heme oxygenase, HugZ family	1.14.99.3	hugZ	heme oxygenase, HugZ family		CDS	Putative heme oxygenase			base_lit-s	gs-sh	map
arginine--tRNA ligase	6.1.1.19	argS	arginyl-tRNA synthetase (EC 6.1.1.19)	6.1.1.19	CDS	Arginyl-tRNA synthetase	6.1.1.19		base_tigr	base_ec	base_ec
twin arginine-targeting translocase, TatA/E family protein		tatA	twin arginine-targeting protein translocase, TatA/E family		CDS	Twin-arginine translocation protein TatA			base_tigr	gs-sh	gs-sh
guanylate kinase	2.7.4.8	gmk	guanylate kinase (EC 2.7.4.8)	2.7.4.8	CDS	Guanylate kinase	2.7.4.8		base_tigr	base_ec	base_ec
putative poly E-rich protein			hypothetical protein		CDS	Highly acidic protein			base_one HP	0	base_one HP
phospholipase D family protein			Phosphatidylserine/phosphatidylglycerophosphate/cardiolipin synthases and related enzymes		CDS	membrane bound endonuclease (nuc)			0	0	0
outer membrane insertion C-terminal signal domain protein			Helicobacter outer membrane protein.		CDS	putative Outer membrane protein			tf_idf	tf_idf	tf_idf
flagellar L-ring family protein			Flagellar basal body L-ring protein		CDS	Flagellar L-ring protein FlgH			tf_idf	tf_idf	tf_idf
pseudaminic acid CMP-transferase	2.7.7.-	pseF	pseudaminic acid CMP-transferase	2.7.7.43	CDS	CMP-N-acetylneuraminic acid synthetase( EC:2.7.7.43 )			base_lit-s	0	0
tetraacyldisaccharide 4'-kinase	2.7.1.130	lpxK	lipid-A-disaccharide kinase (EC 2.7.1.130)	2.7.1.130	CDS	Tetraacyldisaccharide 4'-kinase	2.7.1.130		base_tigr	base_ec	base_ec
			pseudaminic acid biosynthesis N-acetyl transferase	2.3.1.-	CDS				base_one miss	base_both miss	base_one miss
NH(3)-dependent NAD(+) synthetase	6.3.1.5	nadE	NH(3)-dependent NAD(+) synthetase (EC 6.3.1.5)	6.3.1.5	CDS	NAD synthetase	6.3.1.5		base_ec	base_ec	base_ec
ketol-acid reductoisomerase	1.1.1.86	ilvC	ketol-acid reductoisomerase (EC 1.1.1.86)	1.1.1.86	CDS	Ketol-acid reductoisomerase	1.1.1.86		base_tigr	base_ec	base_ec
septum site-determining protein MinD		minD	septum site-determining protein MinD		CDS	Septum site-determining protein MinD			base_lit-s	lit-s	lit-s
cell division topological specificity factor MinE		minE	cell division topological specificity factor MinE		CDS	Cell division topological specificity factor MinE			base_lit-s	lit-s	lit-s
DNA protecting protein DprA		dprA	DNA protecting protein DprA		CDS	Rossmann fold nucleotide-binding protein Smf possibly involved in DNA uptake			base_lit-s	0	0
conserved hypothetical protein			RNAse H-fold protein YqgF	3.1.-	CDS	Putative Holliday junction resolvase YggF			base_one HP	base_one HP	0
hypothetical protein						hypothetical protein			base_one HP	base_lit-s	base_one HP
			hypothetical protein		CDS				base_one HP	base_both miss	base_one HP
beta-lactamase hcpB	3.5.2.6	hcpB	Sel1 repeat.		CDS	hypothetical protein			gs-sh	base_one HP	base_one HP
conserved hypothetical protein			hypothetical protein		CDS	putative			lit-s	base_one HP	base_one HP
conserved hypothetical protein			hypothetical protein		CDS	putative			lit-s	base_one HP	base_one HP
phage lysozyme family protein			Phage lysozyme.	3.2.1.17	CDS	Lysozyme	3.2.1.17		lit-s	tf_idf	base_ec
putative lysozyme			hypothetical protein		CDS	FIG00710335: hypothetical protein			base_one HP	0	base_one HP
conserved hypothetical protein						FIG00711867: hypothetical protein			base_one HP	base_one HP	base_one miss
conserved hypothetical protein			Predicted membrane protein		CDS	FIG00710447: hypothetical protein			base_one HP	base_one HP	0
putative membrane protein			hypothetical protein		CDS	hypothetical protein			base_one HP	base_one HP	base_lit-s
conserved hypothetical protein			hypothetical protein		CDS	FIG00711693: hypothetical protein			lit-s	base_one HP	base_one HP
hypothetical protein			hypothetical protein		CDS	FIG00710644: hypothetical protein			base_lit-s	base_one HP	base_one HP
RNA pseudouridylate synthase family protein			Pseudouridylate synthases, 23S RNA-specific	5.4.99.23	CDS	Ribosomal large subunit pseudouridine synthase D	4.2.1.70		0	0	base_ec-d
conserved hypothetical protein			hypothetical protein		CDS	FIG00710644: hypothetical protein			lit-s	base_one HP	base_one HP
single-stranded-DNA-specific exonuclease RecJ	3.1.-.-	recJ	exonuclease RecJ	3.1.-,3.1.-.-	CDS	Single-stranded-DNA-specific exonuclease RecJ	3.1.-.-		base_tigr	lit-s	gs-sh
CTP synthase	6.3.4.2	pyrG	CTP synthase (EC 6.3.4.2)	6.3.4.2	CDS	CTP synthase	6.3.4.2		base_tigr	base_lit-s	base_ec
putative membrane protein			hypothetical protein		CDS	putative			base_one HP	0	base_one HP
flagellar M-ring protein FliF		fliF	flagellar basal-body M-ring protein/flagellar hook-basal body protein (fliF)		CDS	Flagellar M-ring protein FliF			base_tigr	lit-s	gs-sh
flagellar motor switch protein FliG		fliG	flagellar motor switch protein FliG		CDS	Flagellar motor switch protein FliG			base_lit-s	lit-s	lit-s
flagellar assembly FliH family protein			Flagellar biosynthesis/type III secretory pathway protein		CDS	Flagellar assembly protein FliH			gs-sh	lit-s	gs-sh
1-deoxy-D-xylulose-5-phosphate synthase	2.2.1.7	dxs	1-deoxy-D-xylulose-5-phosphate synthase (EC 2.2.1.7)	2.2.1.7	CDS	1-deoxy-D-xylulose 5-phosphate synthase	2.2.1.7		base_tigr	base_ec	base_ec
GTP-binding protein LepA	3.6.5.-	lepA	GTP-binding protein LepA		CDS	Translation elongation factor LepA			base_lit-s	pfam-sh	pfam-sh
conserved hypothetical protein			Domain of unknown function (DUF3883).		CDS	FIG00710469: hypothetical protein			base_one HP	base_one HP	lit-s
short chain dehydrogenase family protein			Short-chain alcohol dehydrogenase of unknown specificity		CDS	short chain alcohol dehydrogenase			0	0	0
conserved hypothetical protein			hypothetical protein		CDS	Outer membrane protein			lit-s	base_one HP	base_one HP
tRNA pseudouridine(38-40) synthase	5.4.99.12	truA	pseudouridylate synthase I	5.4.99.12	CDS	tRNA pseudouridine synthase A	4.2.1.70		base_tigr	base_ec-d	base_ec-d
UDP-glucose 4-epimerase	5.1.3.2	galE	UDP-glucose-4-epimerase	5.1.3.2	CDS	UDP-glucose 4-epimerase	5.1.3.2		base_tigr	base_lit-s	base_ec
putative permease YjgP/YjgQ family protein			Predicted permeases		CDS	Predicted permease YjgP/YjgQ family			0	lit-s	0
protein-L-isoaspartate O-methyltransferase	2.1.1.77	pcm	protein-L-isoaspartate(D-aspartate) O-methyltransferase	2.1.1.77	CDS	Protein-L-isoaspartate O-methyltransferase	2.1.1.77		base_tigr	base_ec	base_ec
ribonucleotide reductase, small chain family protein			Ribonucleotide reductase, beta subunit	1.17.4.1	CDS	Ribonucleotide reductase of class Ia (aerobic), beta subunit	1.17.4.1		0	0	base_ec
UDP-4-keto-6-deoxy-N-acetylglucosamine 4-aminotransferase	2.6.1.-	pseC	UDP-4-keto-6-deoxy-N-acetylglucosamine 4-aminotransferase		CDS	C4 aminotransferase specific for PseB product (PseC, second step of pseudaminic acid biosynthesis)			base_lit-s	0	0
conserved hypothetical protein			hypothetical protein		CDS	putative			lit-s	base_one HP	base_one HP
putative type II restriction endonuclease			hypothetical protein		CDS	putative			base_one HP	0	base_one HP
putative type II DNA modification enzyme			hypothetical protein		CDS	putative TYPE II DNA MODIFICATION ENZYME (METHYLTRANSFERASE)			base_one HP	tf_idf	base_one HP
putative type II DNA modification enzyme domain protein			hypothetical protein		CDS	putative TYPE II DNA MODIFICATION ENZYME (METHYLTRANSFERASE)			base_one HP	tf_idf	base_one HP
acetyl-CoA carboxylase, biotin carboxylase subunit	6.3.4.14	accC	biotin carboxylase/acetyl-CoA carboxylase carboxyltransferase subunit alpha	6.3.4.14, 6.4.1.2,6.3.4.14	CDS	Biotin carboxylase of acetyl-CoA carboxylase	6.3.4.14		base_tigr	base_ec	base_ec-d
acetyl-CoA carboxylase, biotin carboxyl carrier protein		accB	biotin carboxyl carrier protein		CDS	Biotin carboxyl carrier protein of acetyl-CoA carboxylase			base_tigr	lit-s	orth
deoxycytidine triphosphate deaminase	3.5.4.13	dcd	dCTP deaminase (EC 3.5.4.13)	3.5.4.13	CDS	Deoxycytidine triphosphate deaminase	3.5.4.13		base_tigr	base_ec	base_ec
helicobacter outer membrane family protein			Helicobacter outer membrane protein.		CDS	putative outer membrane protein			lit-s	tf_idf	tf_idf
RNA methyltransferase, RsmE family protein	2.1.1.-		RNA methyltransferase, RsmE family	2.1.1.193	CDS	Ribosomal RNA small subunit methyltransferase E	2.1.1.-		base_tigr	0	0
putative membrane protein			hypothetical protein		CDS	FIG00710546: hypothetical protein			base_one HP	0	base_one HP
ferrochelatase	4.99.1.1	hemH	ferrochelatase (EC 4.99.1.1)	4.99.1.1	CDS	Ferrochelatase, protoheme ferro-lyase	4.99.1.1		base_tigr	base_ec	base_ec
thioredoxin-like family protein			Thiol:disulfide interchange protein DsbC	5.3.4.1	CDS	thiol:disulfide interchange protein (dsbC), putative			0	0	lit-s
cytochrome C assembly family protein			ABC-type transport system involved in cytochrome c biogenesis, permease component		CDS	Putative cytochrome C-type biogenesis protein			0	tf_idf	0
alpha1,3-fucosyltransferase		fucT	Glycosyltransferase family 10 (fucosyltransferase).		CDS	ALPHA (1,3)-FUCOSYLTRANSFERASE			gs-sh	0	0
glutamate/Leucine/Phenylalanine/Valine dehydrogenase family protein			glutamate dehydrogenase (NADP) (EC 1.4.1.4)	1.4.1.4	CDS	NADP-specific glutamate dehydrogenase	1.4.1.4		0	0	base_ec
protein-(glutamine-N5) methyltransferase, release factor-specific	2.1.1.-	prmC	HemK family putative methylases	2.1.1.-	CDS	Protein-N(5)-glutamine methyltransferase PrmC, methylates polypeptide chain release factors RF1 and RF2			gs-sh	0	0
peptidase M48 family protein			Zn-dependent protease with chaperone function	3.4.24.84	CDS	CAAX prenyl protease 1, putative			0	0	0
conserved hypothetical protein			hypothetical protein		CDS	putative			lit-s	base_one HP	base_one HP
sporulation related domain protein			Sporulation related domain.		CDS	putative			lit-s	0	0
conserved hypothetical protein			hypothetical protein		CDS	putative			lit-s	base_one HP	base_one HP
conserved hypothetical protein			hypothetical protein		CDS	putative			lit-s	base_one HP	base_one HP
primosomal protein N'	3.6.1.-	priA	replication restart DNA helicase PriA	3.6.4.-	CDS	Helicase PriA essential for oriC/DnaA-independent DNA replication			base_tigr	gs-sh	gs-sh
tRNA (cmo5U34)-methyltransferase	2.1.1.-	cmoA	methyltransferase, putative	2.1.1.-	CDS	tRNA (uridine-5-oxyacetic acid methyl ester) 34 synthase			base_tigr	gs-sh	gs-sh
superoxide dismutase [Fe]	1.15.1.1	sodB	Superoxide dismutase	1.15.1.1	CDS	Superoxide dismutase [Fe]	1.15.1.1		base_ec	base_ec	base_ec
putative thiol peroxidase			thiol peroxidase (atypical 2-Cys peroxiredoxin)	1.11.1.15,1.11.1.5	CDS	Thiol peroxidase, Tpx-type	1.11.1.15		0	tf_idf	base_ec-d
cheW-like domain protein			Chemotaxis signal transduction protein		CDS	Positive regulator of CheA protein activity (CheW)			gs-sh	gs-sh	gs-sh
chemotaxis histidine kinase	2.7.3.-	cheA	histidine kinase (EC 2.7.13.3)	2.7.13.3	CDS	Signal transduction histidine kinase CheA	2.7.3.-		gs-sh	gs-sh	gs-sh
response regulator			Chemotaxis signal transduction protein		CDS	Chemotaxis protein CheV	2.7.3.-		0	0	orth
calcineurin-like phosphoesterase family protein			Uncharacterized protein conserved in bacteria	3.6.1.54	CDS	hypothetical protein( EC:3.6.1.- )			0	0	0
conserved hypothetical protein			pyridoxal phosphate enzyme, YggS family		CDS	Hypothetical protein YggS, proline synthase co-transcribed bacterial homolog PROSC			base_one HP	base_one HP	0
menaquinone biosynthesis decarboxylase, SCO4490 family			3-octaprenyl-4hydroxybenzoate decarboxylase (EC 4.1.1.-)	4.1.1.-	CDS	UbiD family decarboxylase associated with menaquinone via futalosine			0	0	gs-sh
phosphoglycerate dehydrogenase	1.1.1.95	serA	D-3-phosphoglycerate dehydrogenase (EC 1.1.1.95)	1.1.1.95	CDS	D-3-phosphoglycerate dehydrogenase	1.1.1.95		base_tigr	base_ec	base_ec
conserved hypothetical protein			hypothetical protein		CDS	putative			lit-s	base_one HP	base_one HP
ribosomal protein S1		rpsA	SSU ribosomal protein S1P		CDS	SSU ribosomal protein S1p			base_tigr	orth	lit-s
4-hydroxy-3-methylbut-2-enyl diphosphate reductase	1.17.1.2	ispH	4-hydroxy-3-methylbut-2-enyl diphosphate reductase (EC 1.17.1.2)	1.17.1.2	CDS	4-hydroxy-3-methylbut-2-enyl diphosphate reductase	1.17.1.2		base_tigr	base_lit-s	base_ec
3-phosphoshikimate 1-carboxyvinyltransferase	2.5.1.19	aroA	3-phosphoshikimate 1-carboxyvinyltransferase (EC 2.5.1.19)	2.5.1.19	CDS	5-Enolpyruvylshikimate-3-phosphate synthase	2.5.1.19		base_tigr	base_ec	base_ec
phenylalanine--tRNA ligase, beta subunit	6.1.1.20	pheT	phenylalanyl-tRNA synthetase beta subunit (EC 6.1.1.20)	6.1.1.20	CDS	Phenylalanyl-tRNA synthetase beta chain	6.1.1.20		base_tigr	base_ec	base_ec
phenylalanine--tRNA ligase, alpha subunit	6.1.1.20	pheS	phenylalanyl-tRNA synthetase, alpha subunit (EC 6.1.1.20)	6.1.1.20	CDS	Phenylalanyl-tRNA synthetase alpha chain	6.1.1.20		base_tigr	base_ec	base_ec
HIT domain protein			Diadenosine tetraphosphate (Ap4A) hydrolase and other HIT family hydrolases		CDS	HIT-family protein			pfam-sh	pfam-sh	pfam-sh
aminotransferase class-V family protein			Selenocysteine lyase		CDS	Cysteine desulfurase	2.8.1.7		0	0	orth
conserved hypothetical protein			Protein of unknown function (DUF3972).		CDS	FIG00710213: hypothetical protein			base_one HP	base_one HP	lit-s
dimethyl sulfoxide/trimethylamine N-oxide reductase	1.7.2.3	dorA	molybdopterin guanine dinucleotide-containing S/N-oxide reductases	1.7.2.3	CDS	Biotin sulfoxide reductase	1.-.-.-		base_ec	0	0
conserved hypothetical protein			hypothetical protein		CDS	putative			lit-s	base_one HP	base_one HP
GMP synthase (glutamine-hydrolyzing), N-terminal domain	6.3.5.2	guaA	GMP synthase (glutamine-hydrolyzing) (EC 6.3.5.2)	6.3.5.2	CDS	GMP synthase [glutamine-hydrolyzing], amidotransferase subunit / GMP synthase [glutamine-hydrolyzing], ATP pyrophosphatase subunit	6.3.5.2, 6.3.5.2		base_ec	base_ec-d	base_ec-d
neuraminyllactose-binding hemagglutinin family protein			Neuraminyllactose-binding hemagglutinin precursor (NLBH).		CDS	putative PARALOG OF HpaA			0	0	0
transposase, IS605 OrfB family			transposase, IS605 OrfB family, central region		CDS	IS606 TRANSPOSASE			base_tigr	0	0
helix-turn-helix domain protein			Transposase and inactivated derivatives		CDS	Mobile element protein			0	0	0
transposase IS200 like family protein			Transposase and inactivated derivatives		CDS	ISCco1, transposase orfA			0	0	0
mechanosensitive ion channel family protein			Small-conductance mechanosensitive channel		CDS	Potassium efflux system KefA protein / Small-conductance mechanosensitive channel			orth	0	0
cyclopropane-fatty-acyl-phospholipid synthase	2.1.1.79	cfa	cyclopropane-fatty-acyl-phospholipid synthase (EC 2.1.1.79)	2.1.1.79	CDS	Cyclopropane-fatty-acyl-phospholipid synthase	2.1.1.79		base_ec	base_ec	base_ec
methionine--tRNA ligase, beta subunit	6.1.1.10	metG	methionyl-tRNA synthetase (EC 6.1.1.10)	6.1.1.10	CDS	Methionyl-tRNA synthetase	6.1.1.10		base_ec	base_ec	base_ec
putative ferrochelatase			hypothetical protein	4.99.1.1	CDS	FIG00710933: hypothetical protein			base_one HP	0	base_one HP
tRNA (mo5U34)-methyltransferase	2.1.1.-	cmoB	methyltransferase, putative	2.1.1.-	CDS	tRNA (5-methoxyuridine) 34 synthase			base_tigr	gs-sh	gs-sh
conserved hypothetical protein			Uncharacterized protein, possibly involved in aromatic compounds catabolism		CDS	Hot dog fold protein HP0420			base_one HP	base_one HP	0
glycosyl transferases group 1 family protein			Glycosyltransferase		CDS	type 1 capsular polysaccharide biosynthesis protein J (capJ)			0	0	gs-sh
arginine decarboxylase	4.1.1.19	speA	arginine decarboxylase (EC 4.1.1.19)	4.1.1.19	CDS	Arginine decarboxylase	4.1.1.19		base_tigr	base_ec	base_ec
conserved hypothetical protein			hypothetical protein		CDS	FIG00710585: hypothetical protein			lit-s	base_one HP	base_one HP
conserved hypothetical protein			hypothetical protein		CDS	FIG00710719: hypothetical protein			lit-s	base_one HP	base_one HP
DHH family protein			Single-stranded DNA-specific exonuclease		CDS	FIG00711083: hypothetical protein			0	0	0
conserved hypothetical protein			Uncharacterized conserved protein		CDS	FIG00710554: hypothetical protein			base_one HP	base_one HP	lit-s
putative phospho-2-dehydro-3-heoxyheptonate aldolase						hypothetical protein			base_one miss	base_one HP	base_one HP
conserved hypothetical protein						hypothetical protein			base_one HP	lit-s	base_one HP
									base_both miss	base_both miss	base_both miss
									base_both miss	base_both miss	base_both miss
conserved hypothetical protein						FIG00711106: hypothetical protein			base_one HP	base_one HP	base_one miss
putative phage/colicin/tellurite resistance cluster protein TerY			Uncharacterized protein encoded in toxicity protection region of plasmid R478, contains von Willebrand factor (vWF) domain		CDS	phage/colicin/tellurite resistance cluster terY protein			map	lit-s	gs-sh
conserved hypothetical protein			hypothetical protein		CDS	FIG00712352: hypothetical protein			lit-s	base_one HP	base_one HP
phosphatase 2C family protein			Serine/threonine protein phosphatase		CDS	protein phosphatase 2C homolog (ptc1)			tf_idf	0	0
kinase domain protein			Protein kinase domain.		CDS	protein kinase C-like protein			lit-s	tf_idf	tf_idf
putative serine/threonine kinase domain protein			hypothetical protein		CDS	FIG00710537: hypothetical protein			base_one HP	0	base_one HP
conserved hypothetical protein			hypothetical protein		CDS	hypothetical protein			lit-s	lit-s	base_lit-s
type III restriction enzyme, res subunit			Ni2+-binding GTPase involved in regulation of expression and maturation of urease and hydrogenase		CDS	hypothetical protein			0	base_one HP	base_one HP
conserved hypothetical protein			hypothetical protein		CDS	hypothetical protein			lit-s	lit-s	base_lit-s
transposase IS200 like family protein			Transposase and inactivated derivatives		CDS	IS605 transposase (tnpA)			0	0	gs-sh
virB8 family protein			Type IV secretory pathway, component VirB8		CDS	FIG00711084: hypothetical protein			0	0	0
transposase, IS605 OrfB family			transposase, IS605 OrfB family, central region		CDS	Mobile element protein			base_tigr	0	0
DNA topoisomerase family protein			Topoisomerase IA	5.99.1.2	CDS	DNA topoisomerase I	5.99.1.2		map	tf_idf	base_ec
type IV secretion/conjugal transfer ATPase, VirB4 family protein			type IV secretion/conjugal transfer ATPase, VirB4 family		CDS	VirB4 homolog			base_tigr	orth	orth
putative virB3 type IV secretion protein			hypothetical protein		CDS	hypothetical protein			base_one HP	base_one HP	base_lit-s
putative virB2 type IV secretion protein			hypothetical protein		CDS	FIG00710373: hypothetical protein			base_one HP	0	base_one HP
conserved hypothetical protein			Protein of unknown function (DUF3991)./Toprim-like.		CDS	FIG00710685: hypothetical protein			base_one HP	base_one HP	0
putative pZ2b			hypothetical protein		CDS	FIG00711841: hypothetical protein			base_one HP	0	base_one HP
putative pZ1b			hypothetical protein		CDS	FIG00710682: hypothetical protein			base_one HP	0	base_one HP
AAA domain protein			AAA domain.		CDS	Superfamily I DNA and RNA helicases and helicase subunits-like protein			lit-s	0	0
conserved hypothetical protein			hypothetical protein		CDS	hypothetical protein			lit-s	lit-s	base_lit-s
conserved hypothetical protein			hypothetical protein		CDS	hypothetical protein			lit-s	lit-s	base_lit-s
conserved hypothetical protein			hypothetical protein		CDS	FIG00712775: hypothetical protein			lit-s	base_one HP	base_one HP
putative restriction endonuclease			hypothetical protein		CDS	FIG00712599: hypothetical protein			base_one HP	0	base_one HP
conserved hypothetical protein			Domain of unknown function (DUF2357).		CDS	FIG00712090: hypothetical protein			base_one HP	base_one HP	lit-s
chromatin associated KTI12 family protein			AAA domain.		CDS	hypothetical protein			0	base_one HP	base_one HP
conserved hypothetical protein			hypothetical protein		CDS	FIG00710348: hypothetical protein			lit-s	base_one HP	base_one HP
conserved hypothetical protein			hypothetical protein		CDS	FIG00710348: hypothetical protein			lit-s	base_one HP	base_one HP
conserved hypothetical protein			hypothetical protein		CDS	FIG00710348: hypothetical protein			lit-s	base_one HP	base_one HP
conserved hypothetical protein			hypothetical protein		CDS	FIG00710235: hypothetical protein			lit-s	base_one HP	base_one HP
conserved hypothetical protein			hypothetical protein		CDS	FIG00710465: hypothetical protein			lit-s	base_one HP	base_one HP
			hypothetical protein		CDS				base_one HP	base_both miss	base_one HP
conserved hypothetical protein			hypothetical protein		CDS	FIG00710633: hypothetical protein			lit-s	base_one HP	base_one HP
type IV secretion/conjugal transfer ATPase, VirB4 family protein			type IV secretion/conjugal transfer ATPase, VirB4 family		CDS	ATPase required for both assembly of type IV secretion complex and secretion of T-DNA complex, VirB4			base_tigr	0	0
virB8 type IV secretion domain protein		virB8-2	hypothetical protein		CDS	FIG00710516: hypothetical protein			base_one HP	0	base_one HP
type I restriction modification DNA specificity domain protein			Restriction endonuclease S subunits	3.1.21.3	CDS	Type I restriction-modification system, specificity subunit S	3.1.21.3		map	tf_idf	base_ec
eco57I restriction-modification methylase family protein			Type I restriction-modification system methyltransferase subunit	2.1.1.72	CDS	Type I restriction-modification system, DNA-methyltransferase subunit M	2.1.1.72		0	0	base_ec
type III restriction enzyme, res subunit			Type I site-specific restriction-modification system, R (restriction) subunit and related helicases	3.1.21.3	CDS	Type I restriction-modification system, restriction subunit R	3.1.21.3		0	0	base_ec
conserved hypothetical protein			Uncharacterized protein conserved in bacteria		CDS	FIG00710389: hypothetical protein			base_one HP	base_one HP	lit-s
tellurite resistance TerB family protein			Tellurite resistance protein TerB.		CDS	putative			lit-s	0	0
putative integral membrane protein			hypothetical protein		CDS	conserved hypothetical integral membrane protein			base_one HP	0	base_one HP
conserved hypothetical protein			Heterodisulfide reductase, subunit B		CDS	FIG00710596: hypothetical protein			base_one HP	base_one HP	0
conserved hypothetical protein			hypothetical protein		CDS	FIG00710410: hypothetical protein			lit-s	base_one HP	base_one HP
peptidase			oligoendopeptidase, pepF/M3 family	3.4.24.-	CDS	Oligoendopeptidase F			gs-sh	map	gs-sh
sodium/hydrogen exchanger family protein			Kef-type potassium/proton antiporter, CPA2 family (TC 2.A.37.1)		CDS	Glutathione-regulated potassium-efflux system protein KefB			map	orth	gs-sh
helicobacter outer membrane family protein			Helicobacter outer membrane protein.		CDS	putative Outer membrane protein			lit-s	tf_idf	tf_idf
molybdate ABC transporter, periplasmic molybdate-binding protein		modA	molybdenum ABC transporter, periplasmic molybdate-binding protein		CDS	Molybdenum ABC transporter, periplasmic molybdenum-binding protein ModA (TC 3.A.1.8.1)			base_tigr	gs-sh	gs-sh
molybdate ABC transporter, permease protein		modB	molybdate ABC transporter, permease protein		CDS	Molybdenum transport system permease protein ModB (TC 3.A.1.8.1)			base_lit-s	gs-sh	map
ABC transporter family protein			ABC-type sulfate/molybdate transport systems, ATPase component	3.6.3.29	CDS	Molybdenum transport ATP-binding protein ModC (TC 3.A.1.8.1)			0	0	gs-sh
glutamate--tRNA ligase	6.1.1.17	gltX	glutamyl-tRNA synthetase (EC 6.1.1.17)	6.1.1.17	CDS	Glutamyl-tRNA synthetase	6.1.1.17		base_tigr	base_ec	base_ec
helicobacter outer membrane family protein			Helicobacter outer membrane protein.		CDS	putative Outer membrane protein			lit-s	0	0
modification methylase VspI domain protein	2.1.1.72	vspIM	Adenine-specific DNA methylase	2.1.1.72	CDS	adenine specific DNA methyltransferase (VSPIM)			base_ec	0	0
glycosyltransferase 9 family protein			ADP-heptose:LPS heptosyltransferase		CDS	adenine specific DNA methyltransferase (VSPIM)			0	0	0
GTP-binding protein TypA/BipA		typA	GTP-binding protein TypA/BipA		CDS	GTP-binding protein TypA/BipA			base_lit-s	base_lit-s	base_lit-s
D12 class N6 adenine-specific DNA methyltransferase family protein			Site-specific DNA methylase	2.1.1.72	CDS	DNA adenine methylase			0	0	0
D12 class N6 adenine-specific DNA methyltransferase family protein			Site-specific DNA methylase		CDS	DNA adenine methylase			0	0	0
putative type II restriction endonuclease			hypothetical protein		CDS	FIG00710779: hypothetical protein			base_one HP	0	base_one HP
DNA (cytosine-5-)-methyltransferase family protein	2.1.1.37	dcm	DNA-methyltransferase (dcm)	2.1.1.37	CDS	DNA-cytosine methyltransferase	2.1.1.37		base_tigr	base_ec	base_ec
putative non-functional type II restriction endonuclease			hypothetical protein		CDS	FIG00710380: hypothetical protein			base_one HP	0	base_one HP
conserved hypothetical protein			hypothetical protein		CDS	hypothetical protein			lit-s	lit-s	base_lit-s
catalase family protein			Catalase	1.11.1.6	CDS	Catalase	1.11.1.6		lit-s	lit-s	base_lit-s
outer membrane family protein			Putative outer membrane protein.		CDS	Outer membrane protein			lit-s	lit-s	lit-s
outer membrane family protein			Putative outer membrane protein.		CDS	putative Outer membrane protein			lit-s	lit-s	lit-s
conserved hypothetical protein			Protein of unknown function (DUF3519).		CDS	FIG00710333: hypothetical protein			base_one HP	base_one HP	lit-s
conserved hypothetical protein			hypothetical protein		CDS	FIG00710908: hypothetical protein			lit-s	base_one HP	base_one HP
cation transport family protein			K+ transport systems, NAD-binding component		CDS	Potassium channel protein			0	0	orth
ribosomal protein L28		rpmB	LSU ribosomal protein L28P		CDS	LSU ribosomal protein L28p			base_tigr	orth	lit-s
neuraminyllactose-binding hemagglutinin family protein			Neuraminyllactose-binding hemagglutinin precursor (NLBH).		CDS	putative paralog of HpaA			0	0	0
phospho-N-acetylmuramoyl-pentapeptide-transferase	2.7.8.13	mraY	Phospho-N-acetylmuramoyl-pentapeptide-transferase (EC 2.7.8.13)	2.7.8.13	CDS	Phospho-N-acetylmuramoyl-pentapeptide-transferase	2.7.8.13		base_tigr	base_ec	base_ec
conserved hypothetical protein			Protein of unknown function (DUF493).		CDS	putative			base_one HP	base_one HP	lit-s
UDP-N-acetylmuramoylalanine--D-glutamate ligase	6.3.2.9	murD	UDP-N-acetylmuramoylalanine--D-glutamate ligase (EC 6.3.2.9)	6.3.2.9	CDS	UDP-N-acetylmuramoylalanine--D-glutamate ligase	6.3.2.9		base_tigr	base_lit-s	base_ec
conserved hypothetical protein			acyl-CoA thioester hydrolase, YbgC/YbaW family	3.1.2.-	CDS	4-hydroxybenzoyl-CoA thioesterase family active site			base_one HP	base_one HP	0
sodium:neurotransmitter symporter family protein			Na+-dependent transporters of the SNF family		CDS	Sodium-dependent transporter			0	0	0
sodium:neurotransmitter symporter family protein			Na+-dependent transporters of the SNF family		CDS	sodium- and chloride-dependent transporter			0	0	0
phospholipase A1 family protein			Outer membrane phospholipase A	3.1.1.32	CDS	Phospholipase A1 precursor (EC 3.1.1.32, EC 3.1.1.4); Outer membrane phospholipase A			0	tf_idf	0
DNA polymerase III, beta subunit	2.7.7.7	dnaN	DNA polymerase III, beta subunit (EC 2.7.7.7)	2.7.7.7	CDS	DNA polymerase III beta subunit	2.7.7.7		base_tigr	base_ec	base_ec
DNA gyrase, B subunit	5.99.1.3	gyrB	DNA gyrase subunit B (EC 5.99.1.3)	5.99.1.3	CDS	DNA gyrase subunit B	5.99.1.3		base_tigr	base_ec	base_ec
conserved hypothetical protein			hypothetical protein		CDS	FIG00710187: hypothetical protein			lit-s	base_one HP	base_one HP
putative adenine methyltransferase M.HpyAXII			hypothetical protein		CDS	FIG00710187: hypothetical protein			base_one HP	0	base_one HP
R.Pab1 restriction endonuclease family protein			R.		CDS	FIG00710384: hypothetical protein			0	0	0
peptidase M23 family protein			Membrane proteins related to metalloendopeptidases		CDS	Membrane proteins related to metalloendopeptidases			0	0	base_lit-s
uridine diphosphate glucose pyrophosphatase	3.6.1.45	NUDT14	nudix-type nucleoside diphosphatase, YffH/AdpP family	3.6.1.45	CDS	Uridine diphosphate glucose pyrophosphatase	3.6.1.45		base_ec	base_ec	base_ec
plasminogen-binding protein pgbA		pgbA	hypothetical protein		CDS	FIG00710332: hypothetical protein			base_one HP	0	base_one HP
glycolate oxidase, subunit GlcD		glcD	glycolate oxidase, subunit GlcD	1.1.3.15	CDS	(S)-2-hydroxy-acid oxidase	1.1.3.15		base_lit-s	map	base_ec
dihydrodipicolinate reductase	1.3.1.26	dapB	dihydrodipicolinate reductase (EC 1.3.1.26)	1.3.1.26	CDS	Dihydrodipicolinate reductase	1.3.1.26		base_tigr	base_ec	base_ec
glutamine synthetase, type I	6.3.1.2	glnA	L-glutamine synthetase (EC 6.3.1.2)	6.3.1.2	CDS	Glutamine synthetase type I	6.3.1.2		base_tigr	base_ec	base_ec
conserved hypothetical protein			hypothetical protein		CDS	RloF			lit-s	base_one HP	base_one HP
conserved hypothetical protein			Uncharacterized conserved protein		CDS	RloF			base_one HP	base_one HP	0
ribosomal protein L9		rplI	LSU ribosomal protein L9P		CDS	LSU ribosomal protein L9p			base_tigr	map	lit-s
ATP-dependent protease HslVU, peptidase subunit	3.4.25.2	hslV	ATP-dependent protease HslVU, peptidase subunit	3.4.25.2	CDS	ATP-dependent protease HslV	3.4.25.-		base_lit-s	gs-sh	gs-sh
ATP-dependent protease HslVU, ATPase subunit		hslU	ATP-dependent protease HslVU, ATPase subunit		CDS	ATP-dependent hsl protease ATP-binding subunit HslU			base_lit-s	gs-sh	gs-sh
GTP-binding protein Era		era	GTP-binding protein Era		CDS	GTP-binding protein Era			base_lit-s	base_lit-s	base_lit-s
L,D-transpeptidase catalytic domain protein			Uncharacterized protein conserved in bacteria		CDS	putative periplasmic protein			0	0	0
sel1 repeat family protein			FOG: TPR repeat, SEL1 subfamily		CDS	putative			0	0	0
putative cag1			hypothetical protein		CDS	cag pathogenicity island protein (cag1)			base_one HP	0	base_one HP
cag3		cag3	hypothetical protein		CDS	cag pathogenicity island protein (cag3)			base_one HP	gs-sh	base_one HP
transglycosylase SLT domain protein			Transglycosylase SLT domain.		CDS	cag island protein			lit-s	0	0
type IV secretory system Conjugative DNA transfer family protein			Type IV secretory pathway, VirD4 components		CDS	Coupling protein VirD4, ATPase required for T-DNA transfer			0	0	0
P-type DNA transfer ATPase VirB11		virB11	P-type DNA transfer ATPase VirB11		CDS	ATPase required for both assembly of type IV secretion complex and secretion of T-DNA complex, VirB11			base_lit-s	0	0
cagZ family protein			CagZ.		CDS	cag pathogenicity island protein Z			lit-s	0	0
bacterial conjugation TrbI-like family protein			Type IV secretory pathway, VirB10 components		CDS	cag pathogenicity island protein (cag7)			gs-sh	0	0
conjugal transfer family protein			Type IV secretory pathway, VirB9 components		CDS	cag island protein			0	0	0
putative membrane protein			hypothetical protein		CDS	cag pathogenicity island protein (cag9)			base_one HP	0	base_one HP
virB8 family protein			Type IV secretory pathway, component VirB8		CDS	Inner membrane protein forms channel for type IV secretion of T-DNA complex (VirB8)			0	0	pfam-sh
putative cagU protein			hypothetical protein		CDS	cag pathogenicity island protein			base_one HP	0	base_one HP
CAG pathogenicity island protein 12		cagT	Cag pathogenicity island protein Cag12.		CDS	cag pathogenicity island protein (cag12)			gs-sh	tf_idf	lit-s
CAG pathogenicity island protein 13		cagS	hypothetical protein		CDS	cag pathogenicity island protein			base_one HP	orth	base_one HP
hypothetical protein						hypothetical protein			base_one HP	base_lit-s	base_one HP
putative cag pathogenicity island protein			hypothetical protein		CDS	cag pathogenicity island protein Q			base_one HP	tf_idf	base_one HP
conserved hypothetical protein						hypothetical protein			base_one HP	lit-s	base_one HP
putative cag pathogenicity island protein M			hypothetical protein		CDS	cag island protein			base_one HP	tf_idf	base_one HP
putative cag17			hypothetical protein		CDS	cag pathogenicity island protein (cag17)			base_one HP	0	base_one HP
putative cagL			hypothetical protein		CDS	cag pathogenicity island protein (cag18)			base_one HP	0	base_one HP
putative cag pathogenicity island protein I			hypothetical protein		CDS	cag island protein			base_one HP	tf_idf	base_one HP
putative cag pathogenicity island protein H			hypothetical protein		CDS	cag island protein			base_one HP	tf_idf	base_one HP
putative cag21			hypothetical protein		CDS	cag island protein			base_one HP	0	base_one HP
putative cag pathogenicity island protein			hypothetical protein		CDS	cag pathogenicity island protein			base_one HP	lit-s	base_one HP
type IV secretion/conjugal transfer ATPase, VirB4 family protein			type IV secretion/conjugal transfer ATPase, VirB4 family		CDS	CAG pathogenicity island protein 23 (Protein picB)			base_tigr	0	0
putative cag island protein			hypothetical protein		CDS	cag island protein			base_one HP	lit-s	base_one HP
putative membrane protein			hypothetical protein		CDS	cag pathogenicity island protein C			base_one HP	0	base_one HP
putative cag pathogenicity island protein B			hypothetical protein		CDS	cag pathogenicity island protein B			base_one HP	lit-s	base_one HP
cytotoxicity-associated immunodominant antigen		cagA	CagA exotoxin.		CDS	cag island protein, CYTOTOXICITY ASSOCIATED IMMUNODOMINANT ANTIGEN			gs-sh	0	0
AAA domain protein			AAA domain.		CDS	DNA helicase, putative			lit-s	0	0
AAA domain protein			AAA domain.		CDS	Superfamily I DNA and RNA helicase and helicase subunits-like protein			lit-s	0	0
glutamate racemase	5.1.1.3	murI	glutamate racemase (EC 5.1.1.3)	5.1.1.3	CDS	Glutamate racemase	5.1.1.3		base_tigr	base_ec	base_ec
transcription termination factor Rho	3.6.4.-	rho	transcription termination factor Rho		CDS	Transcription termination factor Rho			base_lit-s	lit-s	lit-s
ribosomal protein L31		rpmE	LSU ribosomal protein L31P		CDS	LSU ribosomal protein L31p			base_tigr	map	lit-s
tetrapyrrole (Corrin/Porphyrin) Methylases family protein			probable S-adenosylmethionine-dependent methyltransferase, YraL family	2.1.1.198	CDS	rRNA small subunit methyltransferase I			0	0	gs-sh
RNA 2'-O ribose methyltransferase substrate binding family protein			rRNA methylase, putative, group 3	2.1.1.185	CDS	23S rRNA (guanosine-2'-O-) -methyltransferase rlmB	2.1.1.-		0	0	gs-sh
putative sialidase A			hypothetical protein		CDS	FIG00710813: hypothetical protein			base_one HP	0	base_one HP
conserved hypothetical protein			hypothetical protein		CDS	Putative periplasmic protein			lit-s	base_one HP	base_one HP
putative membrane protein			hypothetical protein		CDS	FIG00711802: hypothetical protein			base_one HP	0	base_one HP
acetyl-CoA carboxylase, carboxyl transferase, alpha subunit	6.4.1.2	accA	acetyl-CoA carboxylase carboxyltransferase subunit alpha	6.4.1.2	CDS	Acetyl-coenzyme A carboxyl transferase alpha chain	6.4.1.2		base_tigr	base_ec	base_ec
beta-ketoacyl-acyl-carrier-protein synthase II	2.3.1.179	fabF	3-oxoacyl-[acyl-carrier-protein] synthase II	2.3.1.179,2.3.1.41	CDS	3-oxoacyl-[acyl-carrier-protein] synthase, KASII	2.3.1.41		base_tigr	base_ec-d	base_ec-d
acyl carrier protein		acpP	acyl carrier protein		CDS	Acyl carrier protein			base_lit-s	lit-s	lit-s
3-oxoacyl-[acyl-carrier-protein] reductase	1.1.1.100	fabG	3-oxoacyl-[acyl-carrier-protein] reductase (EC 1.1.1.100)	1.1.1.100	CDS	3-oxoacyl-[acyl-carrier protein] reductase	1.1.1.100		base_tigr	base_ec	base_ec
ribosomal protein S21		rpsU	ribosomal protein S21		CDS	SSU ribosomal protein S21p			base_lit-s	0	0
conserved hypothetical protein			hypothetical protein		CDS	FIG00710144: hypothetical protein			lit-s	base_one HP	base_one HP
conserved hypothetical protein			hypothetical protein		CDS	putative			lit-s	base_one HP	base_one HP
conserved hypothetical protein			Predicted membrane protein		CDS	membrane protein ykgB			base_one HP	base_one HP	gs-sh
diaminopimelate epimerase	5.1.1.7	dapF	diaminopimelate epimerase (EC 5.1.1.7)	5.1.1.7	CDS	Diaminopimelate epimerase	5.1.1.7		base_tigr	base_ec	base_ec
conserved hypothetical protein			Predicted permease		CDS	Acid membrane antigen A			base_one HP	base_one HP	0
conserved hypothetical protein			Domain of unknown function (DUF4008).		CDS	Molybdenum cofactor biosynthesis enzyme and related Fe-S oxidoreductases			base_one HP	base_one HP	0
50S ribosome-binding GTPase family protein			GTP-binding protein YchF		CDS	GTP-binding and nucleic acid-binding protein YchF			0	0	gs-sh
putative cytosol aminopeptidase			Leucyl aminopeptidase	3.4.11.1	CDS	Cytosol aminopeptidase PepA	3.4.11.1		map	tf_idf	base_ec
conserved hypothetical protein			Uncharacterized membrane-associated protein		CDS	DedA family protein			base_one HP	base_one HP	gs-sh
adenine phosphoribosyltransferase	2.4.2.7	apt	adenine phosphoribosyltransferase (EC 2.4.2.7)	2.4.2.7	CDS	Adenine phosphoribosyltransferase	2.4.2.7		base_tigr	base_ec	base_ec
putative membrane protein			hypothetical protein		CDS	putative			base_one HP	0	base_one HP
ribose 5-phosphate isomerase B	5.3.1.6	rpiB	ribose 5-phosphate isomerase B	5.3.1.6	CDS	Ribose 5-phosphate isomerase B	5.3.1.6		base_lit-s	base_ec	base_ec
peptidase M50 family protein			Zn-dependent proteases		CDS	FIG004556: membrane metalloprotease			0	0	0
signal peptidase I	3.4.21.89	lepB	signal peptidase I, bacterial type	3.4.21.89	CDS	Signal peptidase I	3.4.21.89		base_tigr	base_ec	base_ec
bifunctional protein FolD	3.5.4.9	folD	5,10-methylene-tetrahydrofolate dehydrogenase/Methenyl tetrahydrofolate cyclohydrolase	3.5.4.9, 1.5.1.5	CDS	Methylenetetrahydrofolate dehydrogenase (NADP+) / Methenyltetrahydrofolate cyclohydrolase	1.5.1.5, 3.5.4.9		base_ec-d	base_ec-d	base_ec-d
sulfatase family protein			Phosphoglycerol transferase and related proteins, alkaline phosphatase superfamily	2.7.8.20	CDS	Phosphoglycerol transferase			0	0	0
putative membrane protein			hypothetical protein		CDS	putative			base_one HP	0	base_one HP
BNR repeat-like domain protein			Predicted neuraminidase (sialidase)		CDS	BNR/Asp-box repeat protein			0	pfam-sh	0
dihydroorotase, homodimeric type	3.5.2.3	pyrC	dihydroorotase (EC 3.5.2.3)	3.5.2.3	CDS	Dihydroorotase	3.5.2.3		base_tigr	base_ec	base_ec
tonB family C-terminal domain protein			TonB family C-terminal domain		CDS	Ferric siderophore transport system, periplasmic binding protein TonB			base_tigr	gs-sh	pfam-sh
conserved hypothetical protein			hypothetical protein		CDS	putative			lit-s	base_one HP	base_one HP
flagellar motor switch protein FliN		fliN	flagellar motor switch protein FliN		CDS	Flagellar motor switch protein FliN			base_lit-s	lit-s	lit-s
endonuclease III	4.2.99.18	nth	DNA-(apurinic or apyrimidinic site) lyase/endonuclease III	4.2.99.18,4.2.99.18, 3.2.2.-	CDS	Endonuclease III	4.2.99.18		base_tigr	base_ec	map
feoA domain protein			Fe2+ transport system protein A		CDS	putative			gs-sh	0	0
conserved hypothetical protein			Protein of unknown function./AsmA-like C-terminal region.		CDS	FIG01209130: hypothetical protein			base_one HP	base_one HP	0
aminodeoxychorismate lyase family protein			conserved hypothetical protein, YceG family		CDS	FIG004453: protein YceG like			0	0	pfam-sh
4Fe-4S binding domain protein			2-oxoglutarate ferredoxin oxidoreductase, delta subunit (EC 1.2.7.3)	1.2.7.3	CDS	2-oxoglutarate oxidoreductase, delta subunit, putative	1.2.7.3		0	0	base_ec
pyruvate flavodoxin/ferredoxin oxidoreductase, thiamine diP-bdg family protein			2-oxoglutarate ferredoxin oxidoreductase, alpha subunit (EC 1.2.7.3)	1.2.7.3	CDS	2-oxoglutarate oxidoreductase, alpha subunit	1.2.7.3		0	0	base_ec
2-oxoglutarate synthase subunit korB	1.2.7.3	korB	2-oxoglutarate ferredoxin oxidoreductase, beta subunit (EC 1.2.7.3)	1.2.7.3	CDS	2-oxoglutarate oxidoreductase, beta subunit	1.2.7.3		base_ec	base_ec	base_ec
pyruvate ferredoxin/flavodoxin oxidoreductase family protein			2-oxoglutarate ferredoxin oxidoreductase, gamma subunit (EC 1.2.7.3)	1.2.7.3	CDS	2-oxoglutarate oxidoreductase, gamma subunit	1.2.7.3		tf_idf	tf_idf	base_ec
DEAD/DEAH box helicase family protein			Restriction endonuclease	3.1.21.5	CDS	Type III restriction-modification system restriction subunit	3.1.21.5		0	0	base_ec
DNA methylase family protein			Adenine specific DNA methylase Mod	2.1.1.72	CDS	Type III restriction-modification system methylation subunit	2.1.1.72		0	0	base_ec
conserved hypothetical protein			hypothetical protein		CDS	putative			lit-s	base_one HP	base_one HP
disulfide bond formation DsbB family protein			Disulfide bond formation protein DsbB		CDS	putative ATP /GTP binding protein			lit-s	0	0
									base_both miss	base_both miss	base_both miss
putative superficial protein			hypothetical protein		CDS	putative			base_one HP	0	base_one HP
penicillin-binding , 1A family protein			penicillin-binding protein, 1A family		CDS	Multimodular transpeptidase-transglycosylase	2.4.1.129, 3.4.-.-		base_tigr	0	0
aminotransferase class I and II family protein			7-keto-8-aminopelargonate synthetase and related enzymes	2.3.1.47	CDS	8-amino-7-oxononanoate synthase	2.3.1.47		0	0	base_ec
methyl-accepting chemotaxis (MCP) signalling domain protein			Methyl-accepting chemotaxis protein		CDS	FIG00711896: hypothetical protein			tf_idf	0	0
ABC transporter family protein			ABC-type multidrug transport system, ATPase and permease components		CDS	Phospholipid-lipopolysaccharide ABC transporter			0	0	0
flagellin A		flaA	Flagellin and related hook-associated proteins		CDS	Flagellin			gs-sh	gs-sh	map
hhH-GPD superbase excision DNA repair family protein			DNA-3-methyladenine glycosylase III	3.2.2.-	CDS	Endonuclease III	4.2.99.18		0	0	orth
conserved hypothetical protein			hypothetical protein		CDS	putative			lit-s	base_one HP	base_one HP
uroporphyrinogen decarboxylase	4.1.1.37	hemE	uroporphyrinogen decarboxylase (EC 4.1.1.37)	4.1.1.37	CDS	Uroporphyrinogen III decarboxylase	4.1.1.37		base_tigr	base_ec	base_ec
outer membrane efflux family protein			Outer membrane protein		CDS	Probable outer membrane component of multidrug efflux pump			tf_idf	tf_idf	tf_idf
efflux transporter, RND family, MFP subunit			RND family efflux transporter, MFP subunit		CDS	Membrane fusion protein of RND family multidrug efflux pump			base_tigr	0	0
MMPL family protein			Cation/multidrug efflux pump		CDS	Acriflavin resistance protein / Multidrug efflux system CmeDEF			0	0	0
outer membrane beta-barrel domain protein			Helicobacter outer membrane protein.		CDS	putative			0	0	0
vacuolating cytotoxin family protein			Putative vacuolating cytotoxin.		CDS	putative vacuolating cytotoxin (VacA) paralog			lit-s	0	0
vacuolating cytotoxin family protein			Putative vacuolating cytotoxin.		CDS	putative vacuolating cytotoxin (VacA) paralog			lit-s	0	0
putative membrane protein			hypothetical protein		CDS	hypothetical protein			base_one HP	base_one HP	base_lit-s
putative membrane protein			hypothetical protein		CDS	ABC-type multidrug transport system, permease component			base_one HP	0	base_one HP
ABC transporter family protein			ABC-type multidrug transport system, ATPase component		CDS	ABC transporter, ATP-binding protein			map	tf_idf	orth
conserved hypothetical protein			hypothetical protein		CDS	putative			lit-s	base_one HP	base_one HP
DNA ligase, NAD-dependent	6.5.1.2	ligA	DNA ligase, NAD-dependent	6.5.1.2	CDS	DNA ligase	6.5.1.2		base_lit-s	base_ec	base_ec
response regulator			Chemotaxis signal transduction protein		CDS	Chemotaxis protein CheV	2.7.3.-		0	0	0
aspartate--tRNA ligase	6.1.1.-	aspS	aspartyl-tRNA synthetase, bacterial type	6.1.1.12	CDS	Aspartyl-tRNA synthetase @ Aspartyl-tRNA(Asn) synthetase	6.1.1.12, 6.1.1.23		base_tigr	gs-sh	base_ec-d
adenylate kinase family protein			Adenylate kinase (EC 2.7.4.3)	2.7.4.3	CDS	Adenylate kinase	2.7.4.3		lit-s	lit-s	base_ec
glycosyltransferase 25 family protein			Glycosyltransferase involved in LPS biosynthesis		CDS	Beta-1,4-galactosyltransferase			0	0	0
glycosyltransferase 25 family protein			Glycosyltransferase involved in LPS biosynthesis		CDS	Beta-1,4-galactosyltransferase			0	0	0
inorganic pyrophosphatase	3.6.1.1	ppa	Inorganic pyrophosphatase	3.6.1.1	CDS	Inorganic pyrophosphatase	3.6.1.1		base_ec	base_ec	base_lit-s
conserved hypothetical protein						FIG00711926: hypothetical protein			base_one HP	base_one HP	base_one miss
mutS2 family protein			MutS2 family protein		CDS	Recombination inhibitory protein MutS2			base_tigr	0	0
conserved hypothetical protein			hypothetical protein		CDS	putative			lit-s	base_one HP	base_one HP
UDP-N-acetylmuramate--alanine ligase	6.3.2.8	murC	UDP-N-acetylmuramate--L-alanine ligase (EC 6.3.2.8)	6.3.2.8	CDS	UDP-N-acetylmuramate--alanine ligase	6.3.2.8		base_tigr	base_lit-s	base_ec
solute-binding signature and mitochondrial signature protein			Aspartate/tyrosine/aromatic aminotransferase		CDS	N-succinyl-L,L-diaminopimelate aminotransferase alternative	2.6.1.17		0	0	0
4-hydroxy-3-methylbut-2-en-1-yl diphosphate synthase	1.17.7.1	ispG	4-hydroxy-3-methylbut-2-en-1-yl diphosphate synthase	1.17.7.1,1.17.4.3	CDS	1-hydroxy-2-methyl-2-(E)-butenyl 4-diphosphate synthase	1.17.7.1		base_lit-s	base_ec	base_ec-d
putative 2,3,4,5-tetrahydropyridine-2-carboxylate N-succinyltransferase			2,3,4,5-tetrahydropyridine-2,6-dicarboxylate N-succinyltransferase (EC 2.3.1.117)	2.3.1.117	CDS	2,3,4,5-tetrahydropyridine-2,6-dicarboxylate N-succinyltransferase	2.3.1.117		0	0	base_ec
conserved hypothetical protein			hypothetical protein		CDS	FIG00710621: hypothetical protein			lit-s	base_one HP	base_one HP
sel1 repeat family protein			FOG: TPR repeat, SEL1 subfamily		CDS	hypothetical protein			0	base_one HP	base_one HP
conserved hypothetical protein			Uncharacterized conserved protein		CDS	RloF			base_one HP	base_one HP	0
flavodoxin-like fold family protein			Putative NADPH-quinone reductase (modulator of drug activity B)		CDS	Modulator of drug activity B			0	0	0
quinone-reactive Ni/Fe-hydrogenase small chain	1.12.5.1	hydA	[NiFe]-hydrogenase I apoprotein, small subunit	1.12.5.1	CDS	Quinone-reactive Ni/Fe-hydrogenase small chain precursor	1.12.5.1		base_ec	base_ec	base_ec
quinone-reactive Ni/Fe-hydrogenase large chain	1.12.5.1	hydB	Ni,Fe-hydrogenase I large subunit	1.12.5.1	CDS	Quinone-reactive Ni/Fe-hydrogenase large chain	1.12.5.1		base_ec	base_ec	base_ec
ni/Fe-hydrogenase, b-type cytochrome subunit		cybH	Ni/Fe-hydrogenase, b-type cytochrome subunit		CDS	Quinone-reactive Ni/Fe hydrogenase, cytochrome b subunit			base_tigr	orth	orth
hydrogenase expression/formation protein	3.4.23.-	hybD	hydrogenase expression/formation protein	3.4.24.-	CDS	Hydrogenase maturation protease	3.4.24.-		base_lit-s	gs-sh	orth
conserved hypothetical protein			hypothetical protein		CDS	Protein hydE			lit-s	base_one HP	base_one HP
conserved hypothetical protein			hypothetical protein		CDS	FIG00710880: hypothetical protein			lit-s	base_one HP	base_one HP
conserved hypothetical protein			hypothetical protein		CDS	FIG00710466: hypothetical protein			lit-s	base_one HP	base_one HP
helicobacter outer membrane family protein			Helicobacter outer membrane protein.		CDS	putative Outer membrane protein			lit-s	tf_idf	tf_idf
queuosine biosynthesis protein QueC		queC	preQ(0) biosynthesis protein QueC		CDS	Queuosine Biosynthesis QueC ATPase			base_tigr	0	0
poly A polymerase head domain protein			tRNA nucleotidyltransferase/poly(A) polymerase	2.7.7.19	CDS	tRNA nucleotidyltransferase	2.7.7.21, 2.7.7.25		0	0	base_ec-d
conserved hypothetical protein			hypothetical protein		CDS	3-hydroxyacid dehydrogenase			lit-s	base_one HP	base_one HP
putative NAD(P)H nitroreductase yfkO			Nitroreductase		CDS	Oxygen-insensitive NAD(P)H nitroreductase / Dihydropteridine reductase	1.-.-.-, 1.5.1.34		gs-sh	0	0
glutamate--tRNA ligase	6.1.1.17	gltX	glutamate--tRNA(Gln) ligase	6.1.1.17,6.1.1.24	CDS	Glutamyl-tRNA(Gln) synthetase	6.1.1.24		base_tigr	base_ec-d	base_ec-d
YGGT family protein			Predicted integral membrane protein		CDS	Integral membrane protein YggT, involved in response to extracytoplasmic stress (osmotic shock)			orth	0	0
transglycosylase SLT domain protein			Soluble lytic murein transglycosylase and related regulatory proteins (some contain LysM/invasin domains)	3.2.1.-	CDS	Soluble lytic murein transglycosylase precursor	3.2.1.-		0	0	tf_idf
UTP-glucose-1-phosphate uridylyltransferase	2.7.7.9	galU	UDP-glucose pyrophosphorylase (EC 2.7.7.9)	2.7.7.9	CDS	UTP--glucose-1-phosphate uridylyltransferase	2.7.7.9		base_tigr	base_ec	base_ec
conserved hypothetical protein			hypothetical protein		CDS	putative			lit-s	base_one HP	base_one HP
UDP-N-acetylglucosamine 1-carboxyvinyltransferase	2.5.1.7	murA	UDP-N-acetylglucosamine 1-carboxyvinyltransferase (EC 2.5.1.7)	2.5.1.7	CDS	UDP-N-acetylglucosamine 1-carboxyvinyltransferase	2.5.1.7		base_tigr	base_lit-s	base_ec
aspartate ammonia-lyase	4.3.1.1	aspA	aspartate ammonia-lyase	4.3.1.1	CDS	Aspartate ammonia-lyase	4.3.1.1		base_lit-s	base_ec	base_ec
conserved hypothetical protein			Uracil-DNA glycosylase	2.7.7.7	CDS	putative			base_one HP	base_one HP	0
alpha1,3-fucosyltransferase		fucT	Glycosyltransferase family 10 (fucosyltransferase).		CDS	ALPHA (1,3)-FUCOSYLTRANSFERASE			gs-sh	0	0
phosphoserine phosphatase SerB	3.1.3.3	serB	phosphoserine phosphatase SerB	3.1.3.3	CDS	Phosphoserine phosphatase	3.1.3.3		base_lit-s	base_ec	base_ec
ferritin	1.16.3.1	ftnA	Ferritin-like protein	1.16.3.1	CDS	Nonheme iron-containing ferritin			base_ec	0	0
menaquinone biosynthesis protein, SCO4494 family			putative menaquinone biosynthesis protein, SCO4494 family		CDS	Gene SCO4494, often clustered with other genes in menaquinone via futalosine pathway			lit-s	0	0
outer membrane assembly complex, YaeT protein		yaeT	Beta-barrel assembly machine subunit BamA		CDS	Outer membrane protein assembly factor YaeT precursor			base_tigr	0	0
menaquinone biosynthesis protein, SCO4550 family			de-hypoxanthine futalosine cyclase		CDS	Menaquinone via futalosine step 3			0	0	0
peptidase M16 inactive domain protein			Predicted Zn-dependent peptidases		CDS	putative PROCESSING PROTEASE			0	0	0
aspartyl/glutamyl-tRNA(Asn/Gln) amidotransferase, B subunit	6.3.5.-	gatB	aspartyl/glutamyl-tRNA(Asn/Gln) amidotransferase subunit B	6.3.5.6, 6.3.5.7,6.3.5.-	CDS	Aspartyl-tRNA(Asn) amidotransferase subunit B @ Glutamyl-tRNA(Gln) amidotransferase subunit B	6.3.5.6, 6.3.5.7		base_tigr	gs-sh	gs-sh
surA N-terminal domain protein			SurA N-terminal domain.		CDS	putative			lit-s	0	0
conserved hypothetical protein			hypothetical protein		CDS	Putative periplasmic protein			lit-s	base_one HP	base_one HP
ribonuclease HI	3.1.26.4	rnhA	RNase HI (EC 3.1.26.4)	3.1.26.4	CDS	Ribonuclease HI	3.1.26.4		base_ec	base_ec	base_ec
ribonuclease III	3.1.26.3	rnc	RNAse III (EC 3.1.26.3)	3.1.26.3	CDS	Ribonuclease III	3.1.26.3		base_tigr	base_ec	base_ec
chorismate synthase	4.2.3.5	aroC	chorismate synthase (EC 4.2.3.5)	4.2.3.5	CDS	Chorismate synthase	4.2.3.5		base_tigr	base_ec	base_ec
conserved hypothetical protein			Protein of unknown function (DUF2603).		CDS	FIG00710372: hypothetical protein			base_one HP	base_one HP	lit-s
oxygen-independent coproporphyrinogen III oxidase	1.3.99.22	hemN	coproporphyrinogen III oxidase, anaerobic (EC 1.3.99.22)	1.3.99.22	CDS	Coproporphyrinogen III oxidase, oxygen-independent	1.3.99.22		base_tigr	base_ec	base_ec
4Fe-4S dicluster domain protein			Fe-S oxidoreductase		CDS	Putative oxidoreductase ferredoxin-type protein, clusters with CPO			0	0	0
conserved hypothetical protein			hypothetical protein		CDS	FIG00710712: hypothetical protein			lit-s	base_one HP	base_one HP
restriction endonuclease family protein			Predicted helicase		CDS	FIG00711568: hypothetical protein			0	0	0
methyltransferase domain protein			Predicted helicase		CDS	FIG00710500: hypothetical protein			0	0	0
conserved hypothetical protein			hypothetical protein		CDS	FIG00711232: hypothetical protein			lit-s	base_one HP	base_one HP
helicobacter outer membrane family protein			Helicobacter outer membrane protein.		CDS	putative Outer membrane protein			lit-s	tf_idf	tf_idf
aminotransferase class-V family protein			Aspartate/tyrosine/aromatic aminotransferase	2.6.1.1	CDS	Aspartate aminotransferase	2.6.1.1		0	0	base_ec
conserved hypothetical protein			hypothetical protein		CDS	FIG00711689: hypothetical protein			lit-s	base_one HP	base_one HP
conserved hypothetical protein			hypothetical protein		CDS	FIG00710345: hypothetical protein			lit-s	base_one HP	base_one HP
DNA recombinase		xerD	Site-specific recombinase XerD		CDS	integrase/recombinase XerD			gs-sh	gs-sh	gs-sh
methylated-DNA-[]-cysteine S-methyltransferase family protein	2.1.1.63		O-6-methylguanine DNA methyltransferase	2.1.1.63	CDS	Methylated-DNA--protein-cysteine methyltransferase	2.1.1.63		base_tigr	base_ec	base_ec
sulfite exporter TauE/SafE family protein			Predicted permeases		CDS	Integral membrane protein			0	0	0
lipopolysaccaride biosynthesis protein wbpB		wbpB	Predicted dehydrogenases and related proteins	1.1.1.-	CDS	lipopolysaccharide biosynthesis protein wbpB			gs-sh	gs-sh	gs-sh
ribonucleoside-diphosphate reductase, alpha subunit	1.17.4.1		ribonucleoside-diphosphate reductase class Ia alpha subunit (EC 1.17.4.1)	1.17.4.1	CDS	Ribonucleotide reductase of class Ia (aerobic), alpha subunit	1.17.4.1		base_tigr	base_ec	base_ec
conserved hypothetical protein			hypothetical protein		CDS	FIG00711058: hypothetical protein			lit-s	base_one HP	base_one HP
putative pantothenate kinase			hypothetical protein		CDS	FIG00710147: hypothetical protein			base_one HP	0	base_one HP
UDP-N-acetylglucosamine diphosphorylase/glucosamine-1-phosphate N-acetyltransferase	2.7.7.23	glmU	glucosamine-1-phosphate N-acetyltransferase	2.3.1.157, 2.7.7.23,2.3.1.157	CDS	N-acetylglucosamine-1-phosphate uridyltransferase / Glucosamine-1-phosphate N-acetyltransferase	2.7.7.23, 2.3.1.157		base_tigr	base_ec-d	base_ec-d
fliP family protein			Flagellar biosynthesis pathway, component FliP		CDS	Flagellar biosynthesis protein FliP			gs-sh	map	lit-s
fliP family protein			Flagellar biosynthesis pathway, component FliP		CDS	Flagellar biosynthesis protein FliP			gs-sh	map	lit-s
tonB dependent receptor family protein			Outer membrane receptor for Fe3+-dicitrate		CDS	Iron(III) dicitrate transport protein FecA			gs-sh	gs-sh	gs-sh
ferrous iron transport protein B		feoB	ferrous iron transporter FeoB		CDS	Ferrous iron transport protein B			gs-sh	lit-s	map
putative 3'-5' exonuclease related to the exonuclease domain of PolB family protein			Predicted 3'-5' exonuclease related to the exonuclease domain of PolB		CDS	Polysaccharide biosynthesis protein WlaX			lit-s	0	0
putative 3'-5' exonuclease related to the exonuclease domain of PolB family protein			Predicted 3'-5' exonuclease related to the exonuclease domain of PolB		CDS	Polysaccharide biosynthesis protein WlaX			lit-s	0	0
acetyl-CoA acetyltransferase	2.3.1.9	thlA	acetyl-CoA acetyltransferase (EC 2.3.1.9)	2.3.1.9	CDS	3-ketoacyl-CoA thiolase @ Acetyl-CoA acetyltransferase	2.3.1.16, 2.3.1.9		base_ec	base_ec-d	base_ec-d
succinyl-CoA:3-ketoacid-coenzyme A transferase subunit A	2.8.3.5	scoA	3-oxoacid CoA-transferase, A subunit	2.8.3.5	CDS	Succinyl-CoA:3-ketoacid-coenzyme A transferase subunit A	2.8.3.5		base_ec	base_ec	base_ec
succinyl-CoA:3-ketoacid-coenzyme A transferase subunit B	2.8.3.5	scoB	3-oxoacid CoA-transferase, B subunit	2.8.3.5	CDS	Succinyl-CoA:3-ketoacid-coenzyme A transferase subunit B	2.8.3.5		base_ec	base_ec	base_ec
C4-dicarboxylate anaerobic carrier family protein			TIGR00366 family protein		CDS	Short chain fatty acids transporter			0	0	0
conserved hypothetical protein			Uncharacterized protein conserved in bacteria		CDS	putative outer membrane protein			base_one HP	base_one HP	0
acetone carboxylase beta subunit	6.4.1.6	acxA	acetone carboxylase, beta subunit	3.5.2.14,6.4.1.6	CDS	Acetone carboxylase, beta subunit / N-methylhydantoinase A	6.4.1.6, 3.5.2.14		base_ec-d	base_ec-d	base_ec-d
acetone carboxylase alpha subunit	6.4.1.6	acxB	acetone carboxylase, alpha subunit (EC 6.4.1.6)	6.4.1.6	CDS	Acetone carboxylase, alpha subunit / N-methylhydantoinase B	6.4.1.6		base_ec	base_ec	base_ec
acetone carboxylase gamma subunit	6.4.1.6	acxC	acetone carboxylase, gamma subunit (EC 6.4.1.6)	6.4.1.6	CDS	Acetone carboxylase, gamma subunit	6.4.1.6		base_ec	base_ec	base_ec
conserved hypothetical protein			hypothetical protein		CDS	putative			lit-s	base_one HP	base_one HP
diacylglycerol kinase	2.7.1.107	dgkA	diacylglycerol kinase (EC 2.7.1.107)	2.7.1.107	CDS	Diacylglycerol kinase	2.7.1.107		base_ec	base_ec	base_ec
DNA gyrase, A subunit	5.99.1.3	gyrA	DNA gyrase subunit A (EC 5.99.1.3)	5.99.1.3	CDS	DNA gyrase subunit A	5.99.1.3		base_ec	base_ec	base_ec
conserved hypothetical protein			hypothetical protein		CDS	putative			lit-s	base_one HP	base_one HP
AAA domain family protein			Response regulator containing CheY-like receiver, AAA-type ATPase, and DNA-binding domains		CDS	Signal-transduction regulatory protein FlgR			pfam-sh	0	0
excinuclease ABC subunit A	3.1.25.-	uvrA	Excinuclease ABC subunit A		CDS	Excinuclease ABC subunit A			base_tigr	lit-s	base_lit-s
helicobacter outer membrane family protein			Helicobacter outer membrane protein.		CDS	putative Outer membrane protein			lit-s	tf_idf	tf_idf
S-adenosyl-methyltransferase MraW	2.1.1.-	mraW	S-adenosyl-methyltransferase MraW	2.1.1.199	CDS	rRNA small subunit methyltransferase H			base_lit-s	gs-sh	gs-sh
conserved hypothetical protein			hypothetical protein		CDS	putative			lit-s	base_one HP	base_one HP
S-adenosyl-l-methionine hydroxide adenosyltransferase family protein			Uncharacterized conserved protein		CDS	FIG00638797: hypothetical protein			0	0	lit-s
helicobacter outer membrane family protein			Helicobacter outer membrane protein.		CDS	putative outer membrane protein			lit-s	0	0
HD domain protein			Competence protein ComGF		CDS	Competence protein ComGF			orth	orth	base_lit-s
conserved hypothetical protein			hypothetical protein		CDS	hypothetical protein			lit-s	lit-s	base_lit-s
fic/DOC family protein			Uncharacterized conserved protein		CDS	FIG00710230: hypothetical protein			0	0	lit-s
RNA polymerase sigma-54 factor		rpoN	RNA polymerase, sigma 54 subunit, RpoN/SigL		CDS	RNA polymerase sigma-54 factor RpoN			base_tigr	gs-sh	gs-sh
ABC transporter family protein			ABC-type (unclassified) transport system, ATPase component	3.6.3.-	CDS	Lipopolysaccharide ABC transporter, ATP-binding protein LptB			0	tf_idf	0
conserved hypothetical protein			ATPase, YjeE family		CDS	ATPase YjeE, predicted to have essential role in cell wall biosynthesis			base_one HP	base_one HP	0
DNA polymerase III, subunit gamma and tau	2.7.7.7	dnaX	DNA polymerase III, tau subunit (EC 2.7.7.7)	2.7.7.7	CDS	DNA polymerase III subunits gamma and tau	2.7.7.7		base_tigr	base_ec	base_ec
lysE type translocator family protein			Lysine efflux permease		CDS	Transporter, LysE family			gs-sh	map	orth
conserved hypothetical protein			Protein of unknown function (DUF1104).		CDS	hypothetical protein			base_one HP	lit-s	base_one HP
conserved hypothetical protein			hypothetical protein		CDS	FIG00710111: hypothetical protein			lit-s	base_one HP	base_one HP
conserved hypothetical protein			ABC-type Zn2+ transport system, periplasmic component/surface adhesin		CDS	FIG00710796: hypothetical protein			base_one HP	base_one HP	0
helicobacter outer membrane family protein			Helicobacter outer membrane protein.		CDS	putative Outer membrane protein			lit-s	0	0
putative L-asparaginase			asparaginase (EC 3.5.1.1)	3.5.1.1	CDS	L-asparaginase	3.5.1.1		map	lit-s	base_ec
transporter, anaerobic C4-dicarboxylate uptake family protein			anaerobic c4-dicarboxylate membrane transporter family protein		CDS	Anaerobic C4-dicarboxylate transporter DcuB			base_tigr	tf_idf	tf_idf
helicobacter outer membrane family protein			Helicobacter outer membrane protein.		CDS	putative Outer membrane protein			lit-s	0	0
helicobacter outer membrane family protein			Helicobacter outer membrane protein.		CDS	FIG00710886: hypothetical protein			lit-s	0	0
dihydrouridine synthase family protein			tRNA-dihydrouridine synthase	1.-	CDS	tRNA dihydrouridine synthase B	1.-.-.-		0	0	gs-sh
tRNA(Ile)-lysidine synthetase	6.3.4.-	tilS	tRNA(Ile)-lysidine synthetase, N-terminal domain		CDS	tRNA(Ile)-lysidine synthetase			base_tigr	base_lit-s	lit-s
conserved hypothetical protein			hypothetical protein		CDS	FIG00710232: hypothetical protein			lit-s	base_one HP	base_one HP
conserved hypothetical protein			hypothetical protein		CDS	FIG00711128: hypothetical protein			lit-s	base_one HP	base_one HP
50S ribosome-binding GTPase family protein			Fe2+ transport system protein B		CDS	FIG00711365: hypothetical protein			0	0	0
			hypothetical protein		CDS				base_one HP	base_both miss	base_one HP
50S ribosome-binding GTPase family protein			50S ribosome-binding GTPase.		CDS	FIG00710468: hypothetical protein			lit-s	0	0
ribosomal protein S12 methylthiotransferase RimO		rimO	SSU ribosomal protein S12P methylthiotransferase	2.-.-.-	CDS	Ribosomal protein S12p Asp88 (E. coli) methylthiotransferase			gs-sh	0	0
conserved hypothetical protein						FIG00710408: hypothetical protein			base_one HP	base_one HP	base_one miss
phosphoribosyl transferase domain protein			Predicted phosphoribosyltransferases	2.4.2.22	CDS	Xanthine-guanine phosphoribosyltransferase	2.4.2.22		0	0	base_ec
aminotransferase class-V family protein			Serine-pyruvate aminotransferase/archaeal aspartate aminotransferase	2.6.1.-	CDS	Phosphoserine aminotransferase	2.6.1.52		0	0	0
phosphatidylglycerophosphatase A family protein			phosphatidylglycerophosphatase (EC 3.1.3.27)	3.1.3.27	CDS	Phosphatidylglycerophosphatase A	3.1.3.27		tf_idf	lit-s	base_ec
D-alanine--D-alanine ligase	6.3.2.4	ddl	D-alanine--D-alanine ligase	6.3.2.4	CDS	D-alanine--D-alanine ligase	6.3.2.4		base_lit-s	base_lit-s	base_lit-s
alpha/beta hydrolase fold family protein			Predicted hydrolases or acyltransferases (alpha/beta hydrolase superfamily)		CDS	2-hydroxy-6-oxohepta-2,4-dienoate hydrolase			0	tf_idf	0
UDP-N-acetylmuramoyl-tripeptide D-alanyl-D-alanine ligase	6.3.2.10	murF	UDP-N-acetylmuramyl pentapeptide synthase	6.3.2.10	CDS	UDP-N-acetylmuramoylalanyl-D-glutamyl-2,6-diaminopimelate--D-alanyl-D-alanine ligase	6.3.2.10		base_ec	base_ec	base_ec
histidine triad family protein			Diadenosine tetraphosphate (Ap4A) hydrolase and other HIT family hydrolases	3.6.1.17	CDS	HIT family protein			0	0	pfam-sh
ribose-phosphate diphosphokinase family protein	2.7.6.1	prs	ribose-phosphate pyrophosphokinase	2.7.6.1	CDS	Ribose-phosphate pyrophosphokinase	2.7.6.1		base_tigr	base_ec	base_ec
cell cycle family protein									base_one miss	base_one miss	base_both miss
conserved hypothetical protein			Uncharacterized protein/domain associated with GTPases		CDS	FIG00711481: hypothetical protein			base_one HP	base_one HP	0
50S ribosome-binding GTPase family protein			Predicted GTPase		CDS	FIG00710784: hypothetical protein			0	0	0
pseudouridine synthase, RluA family protein	5.4.99.-		ribosomal large subunit pseudouridine synthase D	5.4.99.23,5.4.99.-	CDS	Ribosomal large subunit pseudouridine synthase D	4.2.1.70		base_tigr	map	lit-s
fibronectin type III domain protein			Fibronectin type 3 domain-containing protein		CDS	Putative fibronectin domain-containing lipoprotein			0	orth	0
tRNA (guanine-N(7)-)-methyltransferase	2.1.1.33	trmB	tRNA (guanine-N(7)-)-methyltransferase (EC 2.1.1.33)	2.1.1.33	CDS	tRNA (guanine46-N7-)-methyltransferase	2.1.1.33		base_tigr	base_ec	base_ec
ABC transporter family protein			ABC-type antimicrobial peptide transport system, ATPase component		CDS	Cell division transporter, ATP-binding protein FtsE (TC 3.A.5.1.1)			0	0	gs-sh
ftsX-like permease family protein			Cell division protein		CDS	Cell division protein FtsX			gs-sh	gs-sh	gs-sh
peptidase M23 family protein			Membrane-bound metallopeptidase		CDS	FIG00387867: hypothetical protein			0	0	0
flaG family protein			Uncharacterized flagellar protein FlaG		CDS	Possible flagellar protein			gs-sh	0	0
flagellar hook-associated protein 2		fliD	Flagellar capping protein		CDS	Flagellar hook-associated protein FliD			gs-sh	gs-sh	gs-sh
flagellar protein FliS		fliS	flagellar biosynthetic protein FliS		CDS	Flagellar biosynthesis protein FliS			base_tigr	lit-s	lit-s
conserved hypothetical protein			hypothetical protein		CDS	putative			lit-s	base_one HP	base_one HP
thiF family protein			Dinucleotide-utilizing enzymes involved in molybdopterin and thiamine biosynthesis family 1		CDS	Molybdopterin biosynthesis MoeB protein			gs-sh	orth	map
carbon-nitrogen hydrolase family protein			Predicted amidohydrolase	3.5.1.53	CDS	N-carbamoylputrescine amidase (3.5.1.53) / Omega amidase (Nit2 homolog)			0	0	0
na+/H+ antiporter family protein			Predicted permease		CDS	Histidine permease YuiF			orth	0	0
MATE efflux family protein			putative efflux protein, MATE family		CDS	FIG00710308: hypothetical protein			base_tigr	0	0
ribonuclease Y	3.1.-.-	rny	conserved hypothetical protein YmdA/YtgF		CDS	Hydrolase (HAD superfamily)			gs-sh	0	0
ribonuclease Y domain protein	3.1.-.-	rny				Hydrolase (HAD superfamily)			base_one miss	0	base_one miss
5-formyltetrahydrofolate cyclo-ligase	6.3.3.2		5-formyltetrahydrofolate cyclo-ligase	6.3.3.2	CDS	5-formyltetrahydrofolate cyclo-ligase	6.3.3.2		base_lit-s	base_lit-s	base_lit-s
conserved hypothetical protein			hypothetical protein		CDS	putative			lit-s	base_one HP	base_one HP
signal recognition particle-docking protein FtsY		ftsY	signal recognition particle-docking protein FtsY		CDS	Signal recognition particle receptor protein FtsY (=alpha subunit) (TC 3.A.5.1.1)			base_lit-s	gs-sh	gs-sh
flagellin N-methylase family protein			Predicted Fe-S-cluster oxidoreductase		CDS	FIG00710873: hypothetical protein			0	0	0
conserved hypothetical protein			hypothetical protein		CDS	FIG00711910: hypothetical protein			lit-s	base_one HP	base_one HP
conserved hypothetical protein			hypothetical protein		CDS	putative			lit-s	base_one HP	base_one HP
molybdenum cofactor biosynthesis protein A		moaA	cyclic pyranopterin monophosphate synthase subunit MoaA	4.1.99.18	CDS	Molybdenum cofactor biosynthesis protein MoaA			base_tigr	gs-sh	gs-sh
mobA-like NTP transferase domain protein			molybdenum cofactor guanylyltransferase	2.7.7.77	CDS	Molybdopterin-guanine dinucleotide biosynthesis protein MobA			gs-sh	gs-sh	gs-sh
flagellar biosynthetic protein FlhB		flhB	flagellar biosynthetic protein FlhB		CDS	Flagellar biosynthesis protein FlhB			base_lit-s	lit-s	lit-s
putative membrane protein			hypothetical protein		CDS	putative			base_one HP	0	base_one HP
N-acetylmuramoyl-L-alanine amidase family protein			N-acetylmuramoyl-L-alanine amidase	3.5.1.28	CDS	N-acetylmuramoyl-L-alanine amidase	3.5.1.28		lit-s	lit-s	base_lit-s
nitronate monooxygenase family protein			Dioxygenases related to 2-nitropropane dioxygenase	1.13.12.16	CDS	Enoyl-[acyl-carrier-protein] reductase [FMN]	1.3.1.9		0	0	base_ec-d
tyrosine--tRNA ligase	6.1.1.1	tyrS	tyrosyl-tRNA synthetase (EC 6.1.1.1)	6.1.1.1	CDS	Tyrosyl-tRNA synthetase	6.1.1.1		base_tigr	base_ec	base_ec
putative guanosine-3',5'-bis(Diphosphate) 3'-pyrophosphohydrolase			(p)ppGpp synthetase, RelA/SpoT family	3.1.7.2	CDS	GTP pyrophosphokinase, (p)ppGpp synthetase II / Guanosine-3',5'-bis(diphosphate) 3'-pyrophosphohydrolase	2.7.6.5, 3.1.7.2		0	0	base_ec-d
DNA-directed RNA polymerase, omega subunit	2.7.7.6	rpoZ	DNA-directed RNA polymerase, omega subunit	2.7.7.6	CDS	DNA-directed RNA polymerase omega subunit	2.7.7.6		base_lit-s	base_ec	base_ec
UMP kinase	2.7.4.22	pyrH	uridylate kinase (EC 2.7.4.22)	2.7.4.22	CDS	Uridylate kinase	2.7.4.-		base_tigr	gs-sh	lit-s
menaquinone biosynthesis family protein			6-amino-6-deoxyfutalosine synthase		CDS	Menaquinone via 6-amino-6-deoxyfutalosine step 1			0	0	0
aconitate hydratase 2	4.2.1.3	acnB	aconitase	4.2.1.99, 4.2.1.3,4.2.1.3	CDS	Aconitate hydratase 2	4.2.1.3		base_tigr	base_ec	base_ec-d
conserved hypothetical protein			hypothetical protein		CDS	FIG00710694: hypothetical protein			lit-s	base_one HP	base_one HP
conserved hypothetical protein						FIG00711740: hypothetical protein			base_one HP	base_one HP	base_one miss
conserved hypothetical protein			hypothetical protein		CDS	Putative periplasmic protein			lit-s	base_one HP	base_one HP
outer membrane family protein			Putative outer membrane protein.		CDS	Outer membrane protein			lit-s	lit-s	lit-s
conserved hypothetical protein			hypothetical protein		CDS	putative			lit-s	base_one HP	base_one HP
									base_both miss	base_both miss	base_both miss
outer membrane lipocarrier LolA family protein			Outer membrane lipoprotein-sorting protein		CDS	Outer membrane lipoprotein carrier protein LolA			0	pfam-sh	0
preprotein translocase, SecA subunit		secA	protein translocase subunit secA		CDS	Protein export cytoplasm protein SecA ATPase RNA helicase (TC 3.A.5.1.1)			base_tigr	gs-sh	gs-sh
ftsX-like permease family protein			ABC-type transport system, involved in lipoprotein release, permease component		CDS	Lipoprotein releasing system transmembrane protein LolC			gs-sh	map	orth
outer membrane family protein			Putative outer membrane protein.		CDS	Outer membrane protein			lit-s	lit-s	lit-s
type I restriction modification DNA specificity domain protein			Restriction endonuclease S subunits	3.1.21.3	CDS	Type I restriction-modification system, specificity subunit S	3.1.21.3		map	tf_idf	base_ec
cadmium-translocating P-type ATPase	3.6.3.3	cadA	heavy metal-(Cd/Co/Hg/Pb/Zn)-translocating P-type ATPase	3.6.3.3, 3.6.3.5	CDS	Lead, cadmium, zinc and mercury transporting ATPase; Copper-translocating P-type ATPase	3.6.3.3, 3.6.3.5, 3.6.3.4		base_ec-d	base_ec-d	base_ec-d
conserved hypothetical protein			Mg chelatase-related protein		CDS	MG(2+) CHELATASE FAMILY PROTEIN / ComM-related protein			base_one HP	base_one HP	gs-sh
peptide deformylase	3.5.1.88	def	peptide deformylase (EC 3.5.1.88)	3.5.1.88	CDS	Peptide deformylase	3.5.1.88		base_tigr	base_ec	base_ec
ATP-dependent Clp endopeptidase, proteolytic subunit ClpP	3.4.21.92	clpP	ATP-dependent Clp protease proteolytic subunit ClpP (EC 3.4.21.92)	3.4.21.92	CDS	ATP-dependent Clp protease proteolytic subunit	3.4.21.92		base_tigr	base_ec	base_ec
trigger factor	5.2.1.8	tig	trigger factor		CDS	Cell division trigger factor	5.2.1.8		base_lit-s	base_ec	tf_idf
helicobacter outer membrane family protein			Helicobacter outer membrane protein.		CDS	putative Outer membrane protein			lit-s	tf_idf	tf_idf
neuraminyllactose-binding hemagglutinin family protein			Neuraminyllactose-binding hemagglutinin precursor (NLBH).		CDS	flagellar sheath adhesin hpaA			map	gs-sh	gs-sh
molybdenum cofactor biosynthesis protein C		moaC	molybdenum cofactor biosynthesis protein MoaC		CDS	Molybdenum cofactor biosynthesis protein MoaC			base_tigr	gs-sh	lit-s
molybdenum cofactor biosynthesis protein Mog		mog	molybdopterin adenylyltransferase	2.7.7.75	CDS	Molybdopterin biosynthesis Mog protein, molybdochelatase			gs-sh	0	0
moaE family protein			Molybdopterin converting factor, large subunit	2.-	CDS	Molybdenum cofactor biosynthesis protein MoaE			gs-sh	0	0
thiS family protein			Molybdopterin converting factor, small subunit		CDS	Molybdenum cofactor biosynthesis protein MoaD			gs-sh	gs-sh	gs-sh
GTP cyclohydrolase II	3.5.4.25	ribA	GTP cyclohydrolase II (EC 3.5.4.25)	3.5.4.25	CDS	GTP cyclohydrolase II	3.5.4.25		base_tigr	base_lit-s	base_ec
conserved hypothetical protein			Domain of unknown function (DUF3943).		CDS	Ubiquitin-protein ligase			base_one HP	base_one HP	0
3,4-dihydroxy-2-butanone 4-phosphate synthase	4.1.99.12	ribB	GTP cyclohydrolase II/3,4-dihydroxy-2-butanone 4-phosphate synthase	4.1.99.12, 3.5.4.25,3.5.4.25, 4.1.99.12	CDS	3,4-dihydroxy-2-butanone 4-phosphate synthase / GTP cyclohydrolase II	4.1.99.12, 3.5.4.25		base_ec-d	base_ec-d	base_ec-d
glycosyltransferase 25 family protein			Glycosyltransferase involved in LPS biosynthesis		CDS	Beta-1,4-galactosyltransferase			0	0	0
conserved hypothetical protein			Predicted metal-dependent hydrolase		CDS	Zinc metalloprotease	3.4.24.-		base_one HP	base_one HP	0
tonB-dependent Receptor Plug domain protein			Outer membrane receptor for Fe3+-dicitrate		CDS	Iron(III) dicitrate transport protein FecA			gs-sh	gs-sh	gs-sh
holo-[acyl-carrier-protein] synthase	2.7.8.7	acpS	holo-[acyl-carrier-protein] synthase	2.7.8.7	CDS	Holo-[acyl-carrier protein] synthase	2.7.8.7		base_lit-s	base_ec	base_ec
flagellar basal body-associated FliL family protein			Flagellar basal body-associated protein		CDS	Flagellar biosynthesis protein FliL			gs-sh	pfam-sh	gs-sh
RNA methyltransferase, RsmD family	2.1.1.-		RNA methyltransferase, RsmD family		CDS	16S rRNA (guanine(966)-N(2))-methyltransferase ## SSU rRNA m(2)G966	2.1.1.171		base_lit-s	map	gs-sh
conserved hypothetical protein			hypothetical protein		CDS	Dihydroneopterin aldolase	4.1.2.25		lit-s	base_one HP	base_one HP
S-adenosyl-L-methionine-dependent methyltransferase family protein			Uncharacterized conserved protein		CDS	COG1565: Uncharacterized conserved protein			0	0	lit-s
metallo-beta-lactamase superfamily protein			Zn-dependent hydrolases, including glyoxylases		CDS	Hydroxyacylglutathione hydrolase	3.1.2.6		orth	0	0
moeZ/MoeB domain protein			Dinucleotide-utilizing enzymes involved in molybdopterin and thiamine biosynthesis family 2		CDS	Sulfur carrier protein adenylyltransferase ThiF			gs-sh	gs-sh	gs-sh
motA/TolQ/ExbB proton channel family protein			Flagellar motor component		CDS	Flagellar motor rotation protein MotA			gs-sh	gs-sh	gs-sh
motility protein B		motB	Flagellar motor protein		CDS	Flagellar motor rotation protein MotB			gs-sh	gs-sh	gs-sh
conserved hypothetical protein			hypothetical protein		CDS	FIG00710449: hypothetical protein			lit-s	base_one HP	base_one HP
substrate binding domain of ABC-type glycine betaine transport system family protein			Periplasmic glycine betaine/choline-binding (lipo)protein of an ABC-type transport system (osmoprotectant binding protein)		CDS	Osmoprotection protein ProWX			0	0	0
ABC transporter family protein			ABC-type proline/glycine betaine transport systems, ATPase components	3.6.3.32	CDS	osmoprotection ATP-binding protein			0	0	0
conserved hypothetical protein						FIG00710748: hypothetical protein			base_one HP	base_one HP	base_one miss
conserved hypothetical protein			hypothetical protein		CDS	FIG00710422: hypothetical protein			lit-s	base_one HP	base_one HP
excinuclease ABC subunit C	3.1.25.-	uvrC	Excinuclease ABC subunit C		CDS	Excinuclease ABC subunit C			base_tigr	lit-s	base_lit-s
homoserine dehydrogenase	1.1.1.3		homoserine dehydrogenase (EC 1.1.1.3)	1.1.1.3	CDS	Homoserine dehydrogenase	1.1.1.3		base_ec	base_ec	base_ec
conserved hypothetical protein			Predicted endonuclease distantly related to archaeal Holliday junction resolvase		CDS	putative protein			base_one HP	base_one HP	0
thioredoxin		trxA	thioredoxin		CDS	Thioredoxin			base_lit-s	lit-s	lit-s
thioredoxin-disulfide reductase	1.8.1.9	trxB	thioredoxin-disulfide reductase	1.8.1.9	CDS	Thioredoxin reductase	1.8.1.9		base_lit-s	base_ec	base_ec
glycosyltransferase 25 family protein			Glycosyltransferase involved in LPS biosynthesis		CDS	lipooligosaccharide 5G8 epitope biosynthesis-associated protein (lex2B)			0	0	0
RNA recognition motif family protein			RNA-binding proteins (RRM domain)		CDS	Rna-binding protein			0	0	0
ATP synthase F0, A subunit	3.6.3.14	atpB	ATP synthase F0 subcomplex A subunit	3.6.3.14	CDS	ATP synthase A chain	3.6.3.14		base_tigr	base_ec	base_ec
inosine-5'-monophosphate dehydrogenase	1.1.1.205	guaB	inosine-5'-monophosphate dehydrogenase (EC 1.1.1.205)	1.1.1.205	CDS	Inosine-5'-monophosphate dehydrogenase	1.1.1.205		base_tigr	base_ec	base_ec
aspartyl/glutamyl-tRNA(Asn/Gln) amidotransferase, A subunit	6.3.5.-	gatA	aspartyl/glutamyl-tRNA(Asn/Gln) amidotransferase subunit A	6.3.5.7, 6.3.5.6,6.3.5.-	CDS	Aspartyl-tRNA(Asn) amidotransferase subunit A @ Glutamyl-tRNA(Gln) amidotransferase subunit A	6.3.5.6, 6.3.5.7		base_tigr	gs-sh	gs-sh
dephospho-CoA kinase	2.7.1.24	coaE	dephospho-CoA kinase (EC 2.7.1.24)	2.7.1.24	CDS	Dephospho-CoA kinase	2.7.1.24		base_tigr	base_ec	base_ec
spermidine synthase	2.5.1.16	speE	Spermidine synthase	2.5.1.16	CDS	Spermidine synthase	2.5.1.16		base_ec	base_ec	base_lit-s
conserved hypothetical protein			hypothetical protein		CDS	putative			lit-s	base_one HP	base_one HP
ribosome-associated GTPase EngA		engA	ribosome-associated GTPase EngA		CDS	GTP-binding protein EngA			base_lit-s	0	0
DNA-binding protein HU		hup	Bacterial nucleoid DNA-binding protein		CDS	DNA-binding protein HU			gs-sh	base_lit-s	orth
conserved hypothetical protein			Uncharacterized protein conserved in bacteria		CDS	Putative lipoprotein required for motility			base_one HP	base_one HP	0
LPP20 lipofamily protein			Uncharacterized protein conserved in bacteria		CDS	Putative lipoprotein required for motility			0	0	0
conserved hypothetical protein			hypothetical protein		CDS	putative			lit-s	base_one HP	base_one HP
outer membrane transport family protein			Long-chain fatty acid transport protein		CDS	outer membrane protein P1 (ompP1)			0	tf_idf	0
UDP-N-acetylglucosamine 4,6-dehydratase	4.2.1.-	pseB	UDP-N-acetylglucosamine 4,6-dehydratase	4.2.1.115	CDS	UDP-GlcNAc-specific C4,6 dehydratase/C5 epimerase (PseB, first step of pseudaminic acid biosynthesis)			base_lit-s	0	0
phosphopantothenoylcysteine decarboxylase / phosphopantothenate--cysteine ligase	4.1.1.36	coaBC	Phosphopantothenate-cysteine ligase/Phosphopantothenoylcysteine decarboxylase	4.1.1.36, 6.3.2.5,6.3.2.5, 4.1.1.36	CDS	Phosphopantothenoylcysteine decarboxylase / Phosphopantothenoylcysteine synthetase	4.1.1.36, 6.3.2.5		base_tigr	base_ec-d	base_ec-d
conserved hypothetical protein			hypothetical protein		CDS	FIG00710804: hypothetical protein			lit-s	base_one HP	base_one HP
thiamine-phosphate pyrophosphorylase	2.5.1.3	thiE	thiamine-phosphate diphosphorylase	2.5.1.3	CDS	Thiamin-phosphate pyrophosphorylase	2.5.1.3		base_ec	base_ec	base_ec
phosphomethylpyrimidine kinase	2.7.4.7	thiD	phosphomethylpyrimidine kinase	2.7.4.7, 2.7.1.49	CDS	Phosphomethylpyrimidine kinase	2.7.4.7		base_lit-s	base_ec	base_ec-d
hydroxyethylthiazole kinase	2.7.1.50	thiM	hydroxyethylthiazole kinase	2.7.1.50	CDS	Hydroxyethylthiazole kinase	2.7.1.50		base_lit-s	base_ec	base_ec
type I site-specific deoxyribonuclease, HsdR family protein	3.1.21.3	hsdR	type I site-specific deoxyribonuclease, HsdR family	3.1.21.3	CDS	Type I restriction-modification system, restriction subunit R	3.1.21.3		base_tigr	base_ec	base_ec
type I restriction modification DNA specificity domain protein			Restriction endonuclease S subunits	3.1.21.3	CDS	Type I restriction-modification system, specificity subunit S	3.1.21.3		0	0	base_ec
specificity subunit domain protein		hsdS	hypothetical protein		CDS	Type I restriction-modification system, specificity subunit S	3.1.21.3		base_one HP	0	base_one HP
type I restriction-modification system, M subunit	2.1.1.72	hsdM	type I restriction system adenine methylase (hsdM)	2.1.1.72	CDS	Type I restriction-modification system, DNA-methyltransferase subunit M	2.1.1.72		base_tigr	base_ec	base_ec
PAP2 superfamily protein			Membrane-associated phospholipid phosphatase		CDS	Membrane-associated phospholipid phosphatase			0	0	base_lit-s
conserved hypothetical protein			Uncharacterized protein conserved in bacteria		CDS	HrgA protein			base_one HP	base_one HP	0
ABC transporter family protein			ATPase components of ABC transporters with duplicated ATPase domains		CDS	ABC transporter ATP-binding protein uup			0	tf_idf	0
guanosine monophosphate reductase	1.7.1.7	guaC	guanosine monophosphate reductase, bacterial	1.7.1.7	CDS	GMP reductase	1.7.1.7		base_tigr	base_ec	base_ec
MBOAT, membrane-bound O-acyltransferase family protein			Predicted membrane protein involved in D-alanine export		CDS	Probable poly(beta-D-mannuronate) O-acetylase	2.3.1.-		0	0	0
conserved hypothetical protein			hypothetical protein		CDS	FIG00711080: hypothetical protein			lit-s	base_one HP	base_one HP
phosphoheptose isomerase	5.3.1.28	gmhA	phosphoheptose isomerase	5.3.1.28,5.3.1.-	CDS	Phosphoheptose isomerase 1	5.3.1.-		base_lit-s	tf_idf	tf_idf
bifunctional protein RfaE, domain I	2.7.1.-	rfaE	rfaE bifunctional protein, domain I/rfaE bifunctional protein, domain II	2.7.1.167, 2.7.7.70	CDS	ADP-heptose synthase / D-glycero-beta-D-manno-heptose 7-phosphate kinase	2.7.-.-		gs-sh	0	0
ADP-glyceromanno-heptose 6-epimerase	5.1.3.20	rfaD	ADP-L-glycero-D-manno-heptose-6-epimerase	5.1.3.20	CDS	ADP-L-glycero-D-manno-heptose-6-epimerase	5.1.3.20		base_tigr	base_ec	base_lit-s
D,D-heptose 1,7-bisphosphate phosphatase family protein		gmhB	D-alpha,beta-D-heptose 1,7-bisphosphate phosphatase	3.1.3.82, 3.1.3.83,3.1.3.-	CDS	D-glycero-D-manno-heptose 1,7-bisphosphate phosphatase	3.1.1.-		gs-sh	gs-sh	map
description family protein			Uncharacterized conserved protein		CDS	membrane protein, putative			0	0	0
type III pantothenate kinase	2.7.1.33	coaX	pantothenate kinase (EC 2.7.1.33)	2.7.1.33	CDS	Pantothenate kinase type III, CoaX-like	2.7.1.33		base_ec	base_ec	base_ec
plasminogen-binding protein pgbB		pgbB	hypothetical protein		CDS	putative			base_one HP	0	base_one HP
putative 50S ribosomal protein L22			hypothetical protein		CDS	hypothetical protein			base_one HP	base_one HP	base_lit-s
dUTP diphosphatase family protein	3.6.1.23	dut	deoxyuridine 5'-triphosphate nucleotidohydrolase (EC 3.6.1.23)	3.6.1.23	CDS	Deoxyuridine 5'-triphosphate nucleotidohydrolase	3.6.1.23		base_tigr	base_ec	base_ec
transcription elongation factor GreA domain protein		greA	transcription elongation factor GreA		CDS	Transcription elongation factor GreA			base_tigr	lit-s	lit-s
lipid-A-disaccharide synthase	2.4.1.182	lpxB	lipid-A-disaccharide synthase (EC 2.4.1.182)	2.4.1.182	CDS	Lipid-A-disaccharide synthase	2.4.1.182		base_tigr	base_ec	base_ec
conserved hypothetical protein			hypothetical protein		CDS	putative			lit-s	base_one HP	base_one HP
hydrogenase nickel insertion protein HypA		hypA	Hydrogenase-3 nickel incorporation protein HypA		CDS	[NiFe] hydrogenase nickel incorporation protein HypA			base_tigr	pfam-sh	pfam-sh
flagellar hook protein FlgE		flgE	flagellar hook protein FlgE, epsilon proteobacterial		CDS	Flagellar hook protein FlgE			gs-sh	lit-s	gs-sh
CDP-diacylglycerol pyrophosphatase	3.6.1.26	cdh	CDP-diacylglycerol pyrophosphatase, bacterial type	3.6.1.26	CDS	CDP-diacylglycerol pyrophosphatase	3.6.1.26		base_tigr	base_lit-s	base_ec
conserved hypothetical protein			alkylphosphonate utilization operon protein PhnA	3.11.1.2	CDS	Alkylphosphonate utilization operon protein PhnA			base_one HP	base_one HP	lit-s
putative membrane protein			hypothetical protein		CDS	putative			base_one HP	0	base_one HP
tat (twin-arginine translocation) pathway signal sequence domain protein			hypothetical protein		CDS	putative			base_one HP	0	base_one HP
catalase	1.11.1.6	katA	Catalase	1.11.1.6	CDS	Catalase	1.11.1.6		base_ec	base_ec	base_lit-s
tonB-dependent Receptor Plug domain protein			Outer membrane receptor proteins, mostly Fe transport		CDS	putative IRON-REGULATED OUTER MEMBRANE PROTEIN			gs-sh	0	0
crossover junction endodeoxyribonuclease RuvC	3.1.22.4	ruvC	Holliday junction endonuclease RuvC (EC 3.1.22.4)	3.1.22.4	CDS	Crossover junction endodeoxyribonuclease RuvC	3.1.22.4		base_tigr	base_ec	base_ec
conserved hypothetical protein			hypothetical protein		CDS	hypothetical protein			lit-s	lit-s	base_lit-s
NYN domain protein			Uncharacterized conserved protein		CDS	putative			0	0	lit-s
hypothetical protein			hypothetical protein		CDS	FIG00712204: hypothetical protein			base_lit-s	base_one HP	base_one HP
putative domain protein						FIG00710333: hypothetical protein			base_one miss	lit-s	base_one miss
holliday junction DNA helicase RuvA	3.6.4.12	ruvA	Holliday junction DNA helicase subunit RuvA	3.6.4.12	CDS	Holliday junction DNA helicase RuvA			base_tigr	lit-s	lit-s
conserved hypothetical protein			Protein of unknown function (DUF342).		CDS	FIG00710176: hypothetical protein			base_one HP	base_one HP	lit-s
integral membrane protein MviN		mviN	integral membrane protein MviN		CDS	Proposed peptidoglycan lipid II flippase MurJ			base_lit-s	0	0
cysteine--tRNA ligase	6.1.1.16	cysS	cysteinyl-tRNA synthetase (EC 6.1.1.16)	6.1.1.16	CDS	Cysteinyl-tRNA synthetase	6.1.1.16		base_tigr	base_ec	base_ec
vacuolating cytotoxin autotransporter		vacA	Autotransporter beta-domain./Vacuolating cyotoxin.		CDS	vacuolating cytotoxin			gs-sh	gs-sh	map
ABC transporter family protein			ABC-type cobalamin/Fe3+-siderophores transport systems, ATPase components	3.6.3.34	CDS	Haemin uptake system ATP-binding protein			0	0	0
fecCD transport family protein			ABC-type Fe3+-siderophore transport system, permease component		CDS	IRON(III) DICITRATE TRANSPORT SYSTEM PERMEASE PROTEIN			0	0	0
short chain dehydrogenase family protein			Short-chain dehydrogenases of various substrate specificities		CDS	Dehydrogenases with different specificities (related to short-chain alcohol dehydrogenases)			0	0	0
thioesterase superfamily protein			Acyl-CoA hydrolase		CDS	ACYL-COA HYDROLASE			0	0	lit-s
addiction module toxin, RelE/StbE family protein			addiction module toxin component, YafQ family/addiction module toxin, RelE/StbE family		CDS	FIG00710126: hypothetical protein			gs-sh	0	0
conserved hypothetical protein			hypothetical protein		CDS	FIG00710243: hypothetical protein			lit-s	base_one HP	base_one HP
addiction module toxin, RelE/StbE family protein			addiction module toxin component, YafQ family/addiction module toxin, RelE/StbE family		CDS	FIG00710126: hypothetical protein			gs-sh	0	0
conserved hypothetical protein			hypothetical protein		CDS	DNA-damage-inducible protein J			lit-s	base_one HP	base_one HP
helicobacter outer membrane family protein			Helicobacter outer membrane protein.		CDS	putative Outer membrane protein			lit-s	tf_idf	tf_idf
conserved hypothetical protein									base_one HP	base_one HP	base_both miss
hydrogenase expression/formation protein HypD		hypD	Hydrogenase maturation protein HypD		CDS	[NiFe] hydrogenase metallocenter assembly protein HypD			base_tigr	pfam-sh	pfam-sh
hydrogenase assembly chaperone HypC/HupF		hypC	Hydrogenase maturation protein HypC		CDS	[NiFe] hydrogenase metallocenter assembly protein HypC			base_tigr	gs-sh	gs-sh
hydrogenase accessory protein HypB		hypB	Hydrogenase nickel incorporation protein HypB		CDS	[NiFe] hydrogenase nickel incorporation-associated protein HypB			base_tigr	gs-sh	gs-sh
cupin domain protein			Cupin domain.		CDS	FIG00710174: hypothetical protein			lit-s	0	0
acetokinase family protein			Acetate kinase		CDS	Acetate kinase	2.7.2.1		0	0	base_lit-s
acetate kinase	2.7.2.1	ackA	acetate kinase (EC 2.7.2.1)	2.7.2.1	CDS	Acetate kinase	2.7.2.1		base_tigr	base_ec	base_ec
phosphate acetyl/butaryl transferase family protein			Phosphotransacetylase		CDS	Phosphate acetyltransferase	2.3.1.8		0	0	0
phosphate acetyl/butaryl transferase family protein			Phosphotransacetylase		CDS	Phosphate acetyltransferase	2.3.1.8		0	0	0
phosphate acetyl/butaryl transferase family protein			Phosphotransacetylase		CDS	Phosphate acetyltransferase	2.3.1.8		0	0	0
putative phosphotransacetylase			hypothetical protein	2.3.1.8	CDS	Phosphate acetyltransferase	2.3.1.8		base_one HP	0	base_one HP
flagellar hook-length control FliK family protein			Flagellar hook-length control protein FliK.		CDS	Flagellar hook-length control protein FliK			lit-s	lit-s	lit-s
flagellar hook capping - N-terminal region family protein			Flagellar hook capping protein		CDS	Flagellar basal-body rod modification protein FlgD			lit-s	map	gs-sh
flagellar hook-basal body family protein			fagellar hook-basal body proteins		CDS	Flagellar hook protein FlgE			base_tigr	map	gs-sh
putative restriction endonuclease Hpy8I			hypothetical protein		CDS	putative			base_one HP	0	base_one HP
eco57I restriction-modification methylase family protein			Adenine-specific DNA methylase	2.1.1.72	CDS	putative TYPE II DNA MODIFICATION ENZYME (METHYLTRANSFERASE)			0	0	0
uvrD/REP helicase N-terminal domain protein			Superfamily I DNA and RNA helicases	3.6.4.12	CDS	ATP-dependent DNA helicase UvrD/PcrA/Rep, epsilon proteobacterial type 1			gs-sh	gs-sh	gs-sh
conserved hypothetical protein						FIG00713429: hypothetical protein			base_one HP	base_one HP	base_one miss
helicobacter outer membrane family protein			Helicobacter outer membrane protein.		CDS	putative Outer membrane protein			lit-s	tf_idf	tf_idf
helicobacter outer membrane family protein			Helicobacter outer membrane protein.		CDS	Outer membrane protein/porin			lit-s	tf_idf	tf_idf
outer membrane family protein			Putative outer membrane protein.		CDS	Outer membrane protein			lit-s	lit-s	lit-s
tonB dependent receptor family protein			Outer membrane receptor proteins, mostly Fe transport		CDS	putative IRON-REGULATED OUTER MEMBRANE PROTEIN			gs-sh	0	0
tonB-dependent Receptor Plug domain protein			Outer membrane receptor proteins, mostly Fe transport		CDS	putative IRON-REGULATED OUTER MEMBRANE PROTEIN			gs-sh	0	0
conserved hypothetical protein			hypothetical protein		CDS	TsaC protein (YrdC domain) required for threonylcarbamoyladenosine t(6)A37 modification in tRNA			lit-s	base_one HP	base_one HP
carbamoyl-phosphate synthase, large subunit	6.3.5.5	carB	carbamoyl-phosphate synthase large subunit	6.3.5.5	CDS	Carbamoyl-phosphate synthase large chain	6.3.5.5		base_tigr	base_ec	base_ec
inhibitor of apoptosis-promoting Bax1 family protein			Integral membrane protein, interacts with FtsH		CDS	Integral membrane protein			0	0	0
glyceraldehyde-3-phosphate dehydrogenase, type I	1.2.1.-	gap	glyceraldehyde-3-phosphate dehydrogenase, type I	1.2.1.12	CDS	NAD-dependent glyceraldehyde-3-phosphate dehydrogenase	1.2.1.12		base_lit-s	gs-sh	base_ec
vacuolating cytotoxin family protein			Putative vacuolating cytotoxin.		CDS	putative vacuolating cytotoxin (VacA) paralog			lit-s	0	0
helicobacter outer membrane family protein			Helicobacter outer membrane protein.		CDS	putative Outer membrane protein			lit-s	0	0
4-oxalocrotonate tautomerase enzyme family protein	5.3.2.-	dmpI	4-oxalocrotonate tautomerase family enzyme	5.3.2.-	CDS	4-oxalocrotonate tautomerase	5.3.2.-		base_tigr	lit-s	lit-s
recombination protein RecR		recR	DNA replication and repair protein RecR		CDS	Recombination protein RecR			base_tigr	lit-s	pfam-sh
tRNA pseudouridine synthase, TruD family protein	5.4.99.-		tRNA pseudouridine synthase, TruD family	5.4.99.27	CDS	tRNA pseudouridine 13 synthase	4.2.1.-		base_tigr	gs-sh	gs-sh
peptidase M48 family protein			Zn-dependent protease with chaperone function	3.4.24.-	CDS	Probable protease htpX homolog			map	gs-sh	gs-sh
GTP cyclohydrolase I	3.5.4.16	folE	GTP cyclohydrolase I (EC 3.5.4.16)	3.5.4.16	CDS	GTP cyclohydrolase I type 1	3.5.4.16		base_tigr	base_ec	base_ec
polyprenyl synthetase family protein			farnesyl-diphosphate synthase	2.5.1.1, 2.5.1.10,2.5.1.10	CDS	Octaprenyl diphosphate synthase / Dimethylallyltransferase / (2E,6E)-farnesyl diphosphate synthase / Geranylgeranyl diphosphate synthase	2.5.1.90, 2.5.1.1, 2.5.1.10, 2.5.1.29		0	0	base_ec-d
5'/3'-nucleotidase SurE	3.1.3.5	surE	5'-nucleotidase/3'-nucleotidase/exopolyphosphatase	3.1.3.5,3.1.3.5, 3.1.3.6, 3.6.1.11	CDS	5-nucleotidase SurE	3.1.3.5		base_tigr	base_ec	base_ec-d
conserved hypothetical protein			hypothetical protein		CDS	hypothetical protein			lit-s	lit-s	base_lit-s
conserved hypothetical protein			hypothetical protein		CDS	putative			lit-s	base_one HP	base_one HP
6-pyruvoyl tetrahydropterin synthase family protein			6-pyruvoyl-tetrahydropterin synthase	4.2.3.12	CDS	Queuosine biosynthesis QueD, PTPS-I			0	0	gs-sh
4Fe-4S single cluster domain protein			Organic radical activating enzymes	1.1.1.220	CDS	Queuosine Biosynthesis QueE Radical SAM			0	0	gs-sh
acetyltransferase family protein			Acetyltransferases		CDS	putative			0	0	0
sugar (and other) transporter family protein			Major Facilitator Superfamily.		CDS	L-Proline/Glycine betaine transporter ProP			0	0	gs-sh
conserved hypothetical protein			Protein of unknown function (DUF1524).		CDS	FIG00711094: hypothetical protein			base_one HP	base_one HP	lit-s
conserved hypothetical protein			Uncharacterized conserved protein		CDS	FIG00711978: hypothetical protein			base_one HP	base_one HP	lit-s
amino ABC transporter, permease , 3-TM region, His/Glu/Gln/Arg/opine family domain protein			amino acid ABC transporter membrane protein, PAAT family (TC 3.A.1.3.-)		CDS	Putative ABC-type amino-acid transporter permease protein			base_tigr	0	0
bacterial extracellular solute-binding s, 3 family protein			amino acid ABC transporter substrate-binding protein, PAAT family (TC 3.A.1.3.-)		CDS	putative AMINO ACID ABC TRANSPORTER, BINDING PROTEIN PRECURSOR			0	0	tf_idf
alanine racemase	5.1.1.1	alr	alanine racemase (EC 5.1.1.1)	5.1.1.1	CDS	Alanine racemase	5.1.1.1		base_tigr	base_ec	base_ec
amino acid carrier family protein		agcS	amino acid carrier protein		CDS	Sodium/glycine symporter GlyP			base_tigr	0	0
pyridine nucleotide-disulfide oxidoreductase family protein			Glycine/D-amino acid oxidases (deaminating)	1.4.99.1	CDS	D-amino acid dehydrogenase small subunit	1.4.99.1		0	0	base_ec
rutC family protein PH0854			endoribonuclease L-PSP		CDS	Endoribonuclease L-PSP			gs-sh	map	lit-s
TRL-like family protein			TRL-like protein family.		CDS	protein tRNA-associated locus protein			lit-s	map	gs-sh
na+/H+ antiporter family protein			transporter, NhaC family (TC 2.A.35)		CDS	FIG00711099: hypothetical protein			gs-sh	0	0
conserved hypothetical protein			hypothetical protein		CDS	putative			lit-s	base_one HP	base_one HP
conserved hypothetical protein			hypothetical protein		CDS	hypothetical protein			lit-s	lit-s	base_lit-s
putative SPOUT methyltransferase family protein			Uncharacterized conserved protein	2.1.1.177	CDS	LSU m3Psi1915 methyltransferase RlmH			0	0	0
acetyl-CoA carboxylase, carboxyl transferase, beta subunit	6.4.1.2	accD	acetyl-CoA carboxylase, carboxyl transferase, beta subunit	6.4.1.2	CDS	Acetyl-coenzyme A carboxyl transferase beta chain	6.4.1.2		base_lit-s	base_ec	base_ec
recO N terminal family protein			RecO N terminal.		CDS	hypothetical protein			lit-s	base_one HP	base_one HP
competence/damage-inducible CinA C-terminal domain protein			competence/damage-inducible protein CinA C-terminal domain		CDS	C-terminal domain of CinA type S			base_tigr	pfam-sh	pfam-sh
conserved hypothetical protein			hypothetical protein		CDS	putative			lit-s	base_one HP	base_one HP
oxygen-insensitive NADPH nitroreductase	1.-.-.-	rdxA	dihydropteridine reductase	1.5.1.34	CDS	Prolipoprotein diacylglyceryl transferase	2.4.99.-		gs-sh	0	0
prolipoprotein diacylglyceryl transferase	2.4.99.-	lgt	Prolipoprotein diacylglyceryl transferase	2.-	CDS	Prolipoprotein diacylglyceryl transferase	2.4.99.-		base_tigr	lit-s	base_lit-s
RNA pseudouridylate synthase family protein			Pseudouridylate synthases, 23S RNA-specific	5.4.99.24	CDS	FIG000124: Ribosomal large subunit pseudouridine synthase D	4.2.1.70		0	0	base_ec-d
3-Deoxy-D-manno-octulosonic-acid transferase family protein			3-deoxy-D-manno-octulosonic-acid transferase	2.4.99.13, 2.4.99.14, 2.4.99.12, 2.4.99.15	CDS	3-deoxy-D-manno-octulosonic-acid transferase	2.-.-.-		lit-s	lit-s	base_lit-s
putative zinc ribbon domain protein			Zn-ribbon protein, possibly nucleic acid-binding		CDS	FIG137478: Hypothetical protein			0	0	0
NIF3 family protein			dinuclear metal center protein, YbgI/SA1388 family		CDS	FIG137478: Hypothetical protein			0	0	0
glycine--tRNA ligase, alpha subunit	6.1.1.14	glyQ	glycyl-tRNA synthetase alpha chain (EC 6.1.1.14)	6.1.1.14	CDS	Glycyl-tRNA synthetase alpha chain	6.1.1.14		base_tigr	base_ec	base_ec
NAD-dependent glycerol-3-phosphate dehydrogenase family protein			Glycerol-3-phosphate dehydrogenase	1.1.1.94	CDS	Glycerol-3-phosphate dehydrogenase [NAD(P)+]	1.1.1.94		tf_idf	map	base_ec
acyl carrier protein		acpP	acyl carrier protein		CDS	Acyl carrier protein			base_lit-s	lit-s	lit-s
50S ribosome-binding GTPase family protein			50S ribosome-binding GTPase.		CDS	FIG00712166: hypothetical protein			lit-s	0	0
conserved hypothetical protein			hypothetical protein		CDS	FIG00711336: hypothetical protein			lit-s	base_one HP	base_one HP
50S ribosome-binding GTPase family protein			Dynamin family.		CDS	FIG00710481: hypothetical protein			0	0	0
50S ribosome-binding GTPase family protein			Dynamin family.		CDS	FIG00711249: hypothetical protein			0	0	0
CRISPR associated Cas2 family protein			Uncharacterized virulence-associated protein D		CDS	virulence associated protein D (vapD)			0	0	gs-sh
heavy metal efflux pump, CzcA family protein			heavy metal efflux pump (cobalt-zinc-cadmium)		CDS	Cobalt-zinc-cadmium resistance protein CzcA; Cation efflux system protein CusA			base_tigr	0	0
biotin-lipoyl like family protein			Membrane-fusion protein		CDS	nickel-cobalt-cadmium resistance protein (nccB)			0	0	gs-sh
outer membrane efflux family protein			Outer membrane protein		CDS	putative			0	0	0
glycine--tRNA ligase, beta subunit	6.1.1.14	glyS	glycyl-tRNA synthetase beta chain (EC 6.1.1.14)	6.1.1.14	CDS	Glycyl-tRNA synthetase beta chain	6.1.1.14		base_tigr	base_ec	base_ec
conserved hypothetical protein			hypothetical protein		CDS	FIG00710594: hypothetical protein			lit-s	base_one HP	base_one HP
2,3-bisphosphoglycerate-independent phosphoglycerate mutase	5.4.2.1	gpmI	phosphoglycerate mutase (EC 5.4.2.1)	5.4.2.1	CDS	2,3-bisphosphoglycerate-independent phosphoglycerate mutase	5.4.2.1		base_tigr	base_ec	base_ec
aspartyl/glutamyl-tRNA(Asn/Gln) amidotransferase, C subunit	6.3.5.-	gatC	aspartyl/glutamyl-tRNA(Asn/Gln) amidotransferase subunit C	6.3.5.6, 6.3.5.7,6.3.5.-	CDS	Aspartyl-tRNA(Asn) amidotransferase subunit C @ Glutamyl-tRNA(Gln) amidotransferase subunit C	6.3.5.6, 6.3.5.7		base_tigr	gs-sh	gs-sh
adenosylmethionine-8-amino-7-oxononanoate transaminase	2.6.1.62	bioA	adenosylmethionine-8-amino-7-oxononanoate aminotransferase apoenzyme (EC 2.6.1.62)	2.6.1.62	CDS	Adenosylmethionine-8-amino-7-oxononanoate aminotransferase	2.6.1.62		base_tigr	base_ec	base_ec
surA N-terminal domain protein			Parvulin-like peptidyl-prolyl isomerase	5.2.1.8	CDS	Peptidyl-prolyl cis-trans isomerase PpiD	5.2.1.8		gs-sh	map	base_ec
cell division protein FtsA		ftsA	cell division protein FtsA		CDS	Cell division protein FtsA			base_lit-s	lit-s	lit-s
cell division protein FtsZ		ftsZ	cell division protein FtsZ		CDS	Cell division protein FtsZ	3.4.24.-		base_lit-s	lit-s	lit-s
peptidase M50 family protein			Predicted membrane-associated Zn-dependent proteases 1		CDS	Membrane-associated zinc metalloprotease			0	0	0
exonuclease VII, large subunit			Exonuclease VII, large subunit		CDS	Exodeoxyribonuclease VII large subunit	3.1.11.6		lit-s	0	0
putative membrane protein			hypothetical protein		CDS	FIG00711106: hypothetical protein			base_one HP	0	base_one HP
putative pZ17b			hypothetical protein		CDS	PZ17b			base_one HP	lit-s	base_one HP
PZ18b domain protein		pz18b	hypothetical protein		CDS	hypothetical protein			base_one HP	base_one HP	base_lit-s
mechanosensitive ion channel family protein			Small-conductance mechanosensitive channel		CDS	Small-conductance mechanosensitive channel			0	0	base_lit-s
conserved hypothetical protein						hypothetical protein			base_one HP	lit-s	base_one HP
conserved hypothetical protein			hypothetical protein		CDS	FIG00710476: hypothetical protein			lit-s	base_one HP	base_one HP
conserved hypothetical protein			Domain of unknown function (DUF1887).		CDS	FIG00712400: hypothetical protein			base_one HP	base_one HP	lit-s
conserved hypothetical protein						FIG00712400: hypothetical protein			base_one HP	base_one HP	base_one miss
			hypothetical protein		CDS	hypothetical protein			base_one HP	base_one HP	base_lit-s
transposase IS200 like family protein			Transposase and inactivated derivatives		CDS	IS605 transposase (tnpA)			0	0	gs-sh
transposase, IS605 OrfB family			transposase, IS605 OrfB family, central region		CDS	Mobile element protein			base_tigr	0	0
conserved hypothetical protein			hypothetical protein		CDS	hypothetical protein			lit-s	lit-s	base_lit-s
conserved hypothetical protein			hypothetical protein		CDS	FIG00711849: hypothetical protein			lit-s	base_one HP	base_one HP
conserved hypothetical protein			hypothetical protein		CDS	FIG00711849: hypothetical protein			lit-s	base_one HP	base_one HP
conserved hypothetical protein			hypothetical protein		CDS	FIG00711516: hypothetical protein			lit-s	base_one HP	base_one HP
conserved hypothetical protein			Nucleotidyl transferase of unknown function (DUF1814).		CDS	FIG00711588: hypothetical protein			base_one HP	base_one HP	0
phage integrase family protein			Site-specific recombinase XerD		CDS	integrase/recombinase (xerD)			map	gs-sh	gs-sh
putative relaxase			Type IV secretory pathway, VirD2 components (relaxase)		CDS	FIG00711698: hypothetical protein			0	0	0
transposase, IS605 OrfB family			transposase, IS605 OrfB family, central region		CDS	Mobile element protein			base_tigr	0	0
transposase IS200 like family protein			Transposase and inactivated derivatives		CDS	IS605 transposase (tnpA)			0	0	gs-sh
putative adenine specific DNA methyltransferase			hypothetical protein		CDS	FIG00712149: hypothetical protein			base_one HP	0	base_one HP
cobQ/CobB/MinD/ParA nucleotide binding domain protein			plasmid segregation oscillating ATPase ParF		CDS	Plasmid partitioning protein ParA			gs-sh	pfam-sh	gs-sh
putative pZ8b			plasmid segregation centromere-binding protein ParG		CDS	FIG00711125: hypothetical protein			0	0	0
conserved hypothetical protein			hypothetical protein		CDS	FIG00710960: hypothetical protein			lit-s	base_one HP	base_one HP
conserved hypothetical protein			hypothetical protein		CDS	FIG00711093: hypothetical protein			lit-s	base_one HP	base_one HP
relaxase/Mobilisation nuclease domain protein			Type IV secretory pathway, VirD2 components (relaxase)		CDS	FIG00713118: hypothetical protein			0	0	0
putative pZ11b			hypothetical protein		CDS	FIG00711631: hypothetical protein			base_one HP	0	base_one HP
type IV secretory system Conjugative DNA transfer family protein			Type IV secretory pathway, VirD4 components		CDS	conjugal transfer protein (traG)			0	0	gs-sh
transposase, IS605 OrfB family			transposase, IS605 OrfB family, central region		CDS	Mobile element protein			base_tigr	0	0
helix-turn-helix domain protein			Transposase and inactivated derivatives		CDS	Mobile element protein			0	0	0
transposase IS200 like family protein			Transposase and inactivated derivatives		CDS	ISCco1, transposase orfA			0	0	0
phage integrase family protein			Site-specific recombinase XerD		CDS	integrase/recombinase (xerD)			map	gs-sh	gs-sh
putative integrase/recombinase			hypothetical protein		CDS	integrase/recombinase (xerD)			base_one HP	gs-sh	base_one HP
hypothetical protein									base_one HP	base_one HP	base_both miss
polyphosphate kinase 1	2.7.4.1	ppk1	polyphosphate kinase 1	2.7.4.1	CDS	Polyphosphate kinase	2.7.4.1		base_lit-s	base_ec	base_ec
dihydroorotate dehydrogenase	1.3.98.1	pyrD	dihydroorotate oxidase A	1.3.98.1,1.3.3.1	CDS	Dihydroorotate dehydrogenase	1.3.3.1		base_tigr	base_ec-d	base_ec-d
peptidase M16 inactive domain protein			Predicted Zn-dependent peptidases		CDS	protease (pqqE)			0	0	gs-sh
dihydrodipicolinate synthase	4.2.1.52	dapA	dihydrodipicolinate synthase (EC 4.2.1.52)	4.2.1.52	CDS	Dihydrodipicolinate synthase	4.2.1.52		base_tigr	base_ec	base_ec
putative oxidoreductase			Dehydrogenases with different specificities (related to short-chain alcohol dehydrogenases)	1.1.1.159	CDS	3-oxoacyl-[acyl-carrier protein] reductase	1.1.1.100		0	0	base_ec-d
putative membrane protein			hypothetical protein		CDS	putative			base_one HP	0	base_one HP
CDP-diacylglycerol--glycerol-3-phosphate 3-phosphatidyltransferase	2.7.8.5	pgsA	CDP-diacylglycerol--glycerol-3-phosphate 3-phosphatidyltransferase (EC 2.7.8.5)	2.7.8.5	CDS	CDP-diacylglycerol--glycerol-3-phosphate 3-phosphatidyltransferase	2.7.8.5		base_tigr	base_lit-s	base_ec
amino acid permease family protein			amino acid/polyamine/organocation transporter, APC superfamily (TC 2.A.3)		CDS	Lysine-specific permease			0	0	0
peptidase Do family protein	3.4.21.-		periplasmic serine protease, Do/DeqQ family	3.4.21.107	CDS	HtrA protease/chaperone protein / Serine protease (Protease DO)	3.4.21.-		base_tigr	map	gs-sh
bifunctional enzyme IspD/IspF	4.6.1.12	ispDF	2-C-methyl-D-erythritol 2,4-cyclodiphosphate synthase	2.7.7.60, 4.6.1.12,4.6.1.12	CDS	2-C-methyl-D-erythritol 4-phosphate cytidylyltransferase / 2-C-methyl-D-erythritol 2,4-cyclodiphosphate synthase	2.7.7.60, 4.6.1.12		base_ec-d	base_ec-d	base_ec-d
response regulator			FOG: CheY-like receiver		CDS	Possible two-component regulator			0	tf_idf	0
5'-3' exonuclease, N-terminal resolvase-like domain protein			5'-3' exonuclease (including N-terminal domain of PolI)	2.7.7.7	CDS	putative			0	0	0
conserved hypothetical protein			hypothetical protein		CDS	putative			lit-s	base_one HP	base_one HP
putative curved-DNA binding protein			DnaJ-class molecular chaperone with C-terminal Zn finger domain		CDS	DnaJ-class molecular chaperone CbpA			0	0	pfam-sh
heat shock transcriptional regulator		hspR	Predicted transcriptional regulators		CDS	HspR, transcriptional repressor of DnaK operon			gs-sh	gs-sh	gs-sh
AAA domain family protein			Recombination protein MgsA		CDS	ATPase, AAA family			0	pfam-sh	0
ferric uptake regulation protein		fur	Fe2+/Zn2+ uptake regulation proteins		CDS	Ferric uptake regulation protein FUR			gs-sh	tf_idf	map
conserved hypothetical protein			Uncharacterized protein conserved in bacteria		CDS	FIG00710586: hypothetical protein			base_one HP	base_one HP	lit-s
conserved hypothetical protein			Beta-galactosidase, beta subunit		CDS	putative			base_one HP	base_one HP	0
putative flagellar motor switch protein			flagellar motor switch protein FliN		CDS	Flagellar motor switch protein FliN			orth	orth	lit-s
flagellar motor switch protein FliM		fliM	flagellar motor switch protein FliM		CDS	Flagellar motor switch protein FliM			base_lit-s	lit-s	lit-s
RNA polymerase sigma factor, FliA/WhiG family protein			RNA polymerase, sigma 28 subunit, SigD/FliA/WhiG		CDS	RNA polymerase sigma factor for flagellar operon			gs-sh	tf_idf	map
conserved hypothetical protein			hypothetical protein		CDS	Motility integral membrane protein			lit-s	base_one HP	base_one HP
cobQ/CobB/MinD/ParA nucleotide binding domain protein			ATPases involved in chromosome partitioning		CDS	Flagellar synthesis regulator FleN			gs-sh	map	orth
flagellar biosynthesis protein FlhF		flhF	flagellar biosynthetic protein FlhF		CDS	Flagellar biosynthesis protein FlhF			base_tigr	lit-s	lit-s
2-amino-4-hydroxy-6-hydroxymethyldihydropteridine diphosphokinase	2.7.6.3	folK	2-amino-4-hydroxy-6-hydroxymethyldihydropteridine pyrophosphokinase	2.7.6.3	CDS	2-amino-4-hydroxy-6-hydroxymethyldihydropteridine pyrophosphokinase	2.7.6.3		base_tigr	base_ec	base_lit-s
metallopeptidase M24 family protein			Xaa-Pro aminopeptidase	3.4.11.9	CDS	Aminopeptidase YpdF (MP-, MA-, MS-, AP-, NP- specific)			0	0	0
3-dehydroquinate dehydratase, type II	4.2.1.10	aroQ	3-dehydroquinate dehydratase (EC 4.2.1.10)	4.2.1.10	CDS	3-dehydroquinate dehydratase II	4.2.1.10		base_tigr	base_ec	base_ec
O-Antigen ligase family protein			Lipid A core - O-antigen ligase and related enzymes		CDS	putative			0	0	0
ribosomal protein S15		rpsO	SSU ribosomal protein S15P		CDS	SSU ribosomal protein S15p (S13e)			base_tigr	0	0
flagellar biosynthesis protein FlhA		flhA	flagellar biosynthesis protein FlhA		CDS	Flagellar biosynthesis protein FlhA			base_lit-s	lit-s	lit-s
conserved hypothetical protein			Predicted phosphohydrolase (DHH superfamily)		CDS	3'-to-5' oligoribonuclease B, Bacillus type			base_one HP	base_one HP	0
response regulator			Response regulators consisting of a CheY-like receiver domain and a winged-helix DNA-binding domain		CDS	Two-component response regulator			0	orth	0
conserved hypothetical protein			Predicted phosphohydrolases		CDS	Predicted phosphohydrolase			base_one HP	base_one HP	orth
acetate--CoA ligase	6.2.1.1	acs	acetyl-coenzyme A synthetase (EC 6.2.1.1)	6.2.1.1	CDS	Acetyl-coenzyme A synthetase	6.2.1.1		base_tigr	base_ec	base_ec
conserved hypothetical protein			Uncharacterized protein conserved in bacteria		CDS	FIG000325: clustered with transcription termination protein NusA			base_one HP	base_one HP	lit-s
ribosome-binding factor A		rbfA	ribosome-binding factor A		CDS	Ribosome-binding factor A			base_lit-s	lit-s	lit-s
translation initiation factor IF-2		infB	bacterial translation initiation factor 2 (bIF-2)		CDS	Translation initiation factor 2			gs-sh	0	0
conserved hypothetical protein			Predicted nucleic-acid-binding protein implicated in transcription termination		CDS	FIG00710295: hypothetical protein			base_one HP	base_one HP	0
homoserine kinase	2.7.1.39	thrB	homoserine kinase (EC 2.7.1.39)	2.7.1.39	CDS	Homoserine kinase	2.7.1.39		base_tigr	base_ec	base_ec
putative universal bacterial protein YeaZ			hypothetical protein		CDS	Inactive homolog of metal-dependent proteases, putative molecular chaperone			base_one HP	0	base_one HP
UDP-3-O-[3-hydroxymyristoyl] N-acetylglucosamine deacetylase	3.5.1.-	lpxC	UDP-3-O-[3-hydroxymyristoyl] N-acetylglucosamine deacetylase (EC 3.5.1.108)	3.5.1.108	CDS	UDP-3-O-[3-hydroxymyristoyl] N-acetylglucosamine deacetylase	3.5.1.-		base_tigr	base_lit-s	lit-s
septum formation inhibitor MinC, C-terminal domain protein			Septum formation inhibitor		CDS	Probable septum site-determining protein minC			gs-sh	gs-sh	gs-sh
conserved hypothetical protein			Membrane proteins related to metalloendopeptidases		CDS	FIG00711593: hypothetical protein			base_one HP	base_one HP	0
helicobacter outer membrane family protein			Helicobacter outer membrane protein.		CDS	FIG146085: 3'-to-5' oligoribonuclease A, Bacillus type			lit-s	0	0
helicobacter outer membrane family protein			Helicobacter outer membrane protein.		CDS	H. pylori predicted coding region HP1056			lit-s	0	0
conserved hypothetical protein			hypothetical protein		CDS	FIG00710146: hypothetical protein			lit-s	base_one HP	base_one HP
3-methyl-2-oxobutanoate hydroxymethyltransferase	2.1.2.11	panB	ketopantoate hydroxymethyltransferase (EC 2.1.2.11)	2.1.2.11	CDS	3-methyl-2-oxobutanoate hydroxymethyltransferase	2.1.2.11		base_tigr	base_lit-s	base_ec
holliday junction DNA helicase RuvB	3.6.4.12	ruvB	Holliday junction DNA helicase subunit RuvB	3.6.4.12	CDS	Holliday junction DNA helicase RuvB			base_tigr	lit-s	lit-s
twin arginine-targeting protein translocase TatB		tatB	twin arginine-targeting protein translocase TatB		CDS	Twin-arginine translocation protein TatB			base_lit-s	gs-sh	map
twin arginine-targeting protein translocase TatC		tatC	Sec-independent protein translocase TatC		CDS	Twin-arginine translocation protein TatC			base_tigr	pfam-sh	pfam-sh
tRNA ribosyltransferase-isomerase	5.-.-.-	queA	S-adenosylmethionine:tRNA ribosyltransferase-isomerase	5.-	CDS	S-adenosylmethionine:tRNA ribosyltransferase-isomerase	5.-.-.-		base_tigr	gs-sh	base_lit-s
16S rRNA (guanine(527)-N(7))-methyltransferase GidB	2.1.1.170	gidB	16S rRNA m(7)G-527 methyltransferase (EC 2.1.1.170)	2.1.1.170	CDS	rRNA small subunit 7-methylguanosine (m7G) methyltransferase GidB			base_tigr	pfam-sh	gs-sh
conserved hypothetical protein			hypothetical protein		CDS	hypothetical protein			lit-s	lit-s	base_lit-s
conserved hypothetical protein			hypothetical protein		CDS	FIG00710407: hypothetical protein			lit-s	base_one HP	base_one HP
helicobacter outer membrane family protein			Helicobacter outer membrane protein.		CDS	Outer membrane protein			lit-s	tf_idf	tf_idf
conserved hypothetical protein			Response regulator containing CheY-like receiver, AAA-type ATPase, and DNA-binding domains		CDS	Chemotaxis regulator - transmits chemoreceptor signals to flagelllar motor components CheY			base_one HP	base_one HP	gs-sh
ribosomal protein L11 methyltransferase	2.1.1.-	prmA	[LSU ribosomal protein L11P]-lysine N-methyltransferase (EC 2.1.1.-)	2.1.1.-	CDS	Ribosomal protein L11 methyltransferase	2.1.1.-		base_tigr	lit-s	map
ATP-dependent zinc metalloprotease FtsH	3.4.24.-	ftsH	membrane protease FtsH catalytic subunit (EC 3.4.24.-)	3.4.24.-	CDS	Cell division protein FtsH	3.4.24.-		gs-sh	gs-sh	gs-sh
conserved hypothetical protein						putative			base_one HP	base_one HP	base_one miss
CDP-diacylglycerol-serine O-phosphatidyltransferase	2.7.8.8	pssA	CDP-diacylglycerol--serine O-phosphatidyltransferase (EC 2.7.8.8)	2.7.8.8	CDS	CDP-diacylglycerol--serine O-phosphatidyltransferase	2.7.8.8		base_tigr	base_ec	base_ec
copper-translocating P-type ATPase	3.6.3.4		copper-(or silver)-translocating P-type ATPase	3.6.3.4	CDS	Lead, cadmium, zinc and mercury transporting ATPase; Copper-translocating P-type ATPase	3.6.3.3, 3.6.3.5, 3.6.3.4		base_ec	base_ec-d	base_ec-d
COP-associated protein		copP	copper ion binding protein		CDS	COP associated protein			gs-sh	orth	orth
putative putative			hypothetical protein		CDS	FIG00712616: hypothetical protein			base_one HP	lit-s	base_one HP
putative purine nucleoside phosphorylase			hypothetical protein		CDS	putative periplasmic protein			base_one HP	0	base_one HP
conserved hypothetical protein			hypothetical protein		CDS	FIG00710755: hypothetical protein			lit-s	base_one HP	base_one HP
high-affinity nickel-transport protein nixA		nixA	high-affinity nickel-transporter, HoxN/HupN/NixA family		CDS	HoxN/HupN/NixA family nickel/cobalt transporter			gs-sh	0	0
conserved hypothetical protein			hypothetical protein		CDS	FIG00711669: hypothetical protein			lit-s	base_one HP	base_one HP
AAA ATPase domain protein			Predicted ATPases		CDS	FIG00712041: hypothetical protein			0	0	0
restriction endonuclease family protein			Predicted endonuclease distantly related to archaeal Holliday junction resolvase and Mrr-like restriction enzymes		CDS	putative			0	0	0
neuraminyllactose-binding hemagglutinin family protein			hypothetical protein		CDS	putative			base_one HP	0	base_one HP
ABC transporter family protein			ABC-type multidrug transport system, ATPase and permease components	3.6.3.-	CDS	Phospholipid-lipopolysaccharide ABC transporter			0	0	0
outer membrane family protein			Putative outer membrane protein.		CDS	Outer membrane protein			lit-s	lit-s	lit-s
aspartate carbamoyltransferase	2.1.3.2	pyrB	aspartate carbamoyltransferase (EC 2.1.3.2)	2.1.3.2	CDS	Aspartate carbamoyltransferase	2.1.3.2		base_tigr	base_ec	base_ec
conserved hypothetical protein			hypothetical protein		CDS	putative			lit-s	base_one HP	base_one HP
hemolysin TlyA family protein			hemolysin TlyA family protein		CDS	RNA binding methyltransferase FtsJ like			base_lit-s	map	gs-sh
riboflavin biosynthesis protein RibF	2.7.1.26	ribF	riboflavin kinase/FMN adenylyltransferase	2.7.1.26, 2.7.7.2	CDS	Riboflavin kinase / FMN adenylyltransferase	2.7.1.26, 2.7.7.2		base_tigr	base_ec-d	base_ec
transketolase	2.2.1.1	tkt	transketolase (EC 2.2.1.1)	2.2.1.1	CDS	Transketolase	2.2.1.1		base_tigr	base_ec	base_ec
conserved hypothetical protein			Inactivated superfamily I helicase		CDS	FIG00710462: hypothetical protein			base_one HP	base_one HP	0
ftsK/SpoIIIE family protein			DNA segregation ATPase FtsK/SpoIIIE and related proteins		CDS	Cell division protein FtsK			gs-sh	gs-sh	gs-sh
sugar (and other) transporter family protein			Arabinose efflux permease		CDS	dicarboxylic acid transporter PcaT			0	0	0
flagellar basal-body rod protein		flgG2	fagellar hook-basal body proteins		CDS	Flagellar basal-body rod protein FlgG			gs-sh	gs-sh	gs-sh
conserved hypothetical protein						FIG00710964: hypothetical protein			base_one HP	base_one HP	base_one miss
transposase, IS605 OrfB family			transposase, IS605 OrfB family, central region		CDS	Mobile element protein			base_tigr	0	0
conserved hypothetical protein			hypothetical protein		CDS	hypothetical protein			lit-s	lit-s	base_lit-s
transposase IS200 like family protein			Transposase and inactivated derivatives		CDS	IS605 transposase (tnpA)			0	0	gs-sh
putative beta-lactamase hcpC			FOG: TPR repeat, SEL1 subfamily		CDS	TETRATRICOPEPTIDE REPEAT FAMILY PROTEIN			gs-sh	0	0
KHG/KDPG aldolase	4.1.2.14	eda	2-keto-3-deoxy-phosphogluconate aldolase	4.1.2.14, 4.1.3.16,4.1.2.14	CDS	4-hydroxy-2-oxoglutarate aldolase @ 2-dehydro-3-deoxyphosphogluconate aldolase	4.1.3.16, 4.1.2.14		base_ec-d	base_ec-d	base_ec-d
phosphogluconate dehydratase	4.2.1.12	edd	6-phosphogluconate dehydratase (EC 4.2.1.12)	4.2.1.12	CDS	Phosphogluconate dehydratase	4.2.1.12		base_tigr	base_ec	base_ec
glucose-6-phosphate dehydrogenase, NAD binding domain protein			glucose-6-phosphate 1-dehydrogenase (EC 1.1.1.49)	1.1.1.49	CDS	Glucose-6-phosphate 1-dehydrogenase	1.1.1.49		0	0	base_ec
6-phosphogluconolactonase	3.1.1.31	pgl	6-phosphogluconolactonase (EC 3.1.1.31)	3.1.1.31	CDS	6-phosphogluconolactonase, eukaryotic type	3.1.1.31		base_tigr	base_ec	base_ec
glucokinase	2.7.1.2	glk	glucokinase (EC 2.7.1.2)	2.7.1.2	CDS	Glucokinase	2.7.1.2		base_tigr	base_ec	base_ec
zinc-binding dehydrogenase family protein			Zn-dependent alcohol dehydrogenases	1.-	CDS	Cinnamyl alcohol dehydrogenase/reductase @ Alcohol dehydrogenase	1.1.1.195, 1.1.1.1		0	0	0
glycosyl transferase 8 family protein			Lipopolysaccharide biosynthesis proteins, LPS:glycosyltransferases		CDS	putative lipopolysaccharide biosynthesis protein			0	0	0
conserved hypothetical protein			hypothetical protein		CDS	putative			lit-s	base_one HP	base_one HP
helicobacter outer membrane family protein			Helicobacter outer membrane protein.		CDS	putative Outer membrane protein			lit-s	tf_idf	tf_idf
pyruvate synthase subunit porC	1.2.7.1	porC	2-oxoacid:acceptor oxidoreductase, gamma subunit, pyruvate/2-ketoisovalerate family	1.2.7.1	CDS	Pyruvate:ferredoxin oxidoreductase, gamma subunit	1.2.7.1		base_ec	base_ec	base_ec
acceptor oxidoreductase, delta subunit, pyruvate/2-ketoisovalerate family protein			2-oxoacid:acceptor oxidoreductase, delta subunit, pyruvate/2-ketoisovalerate family	1.2.7.1	CDS	Pyruvate:ferredoxin oxidoreductase, delta subunit	1.2.7.1		base_tigr	map	base_ec
pyruvate synthase subunit porA	1.2.7.1	porA	Pyruvate:ferredoxin oxidoreductase and related 2-oxoacid:ferredoxin oxidoreductases, alpha subunit	1.2.7.1	CDS	Pyruvate:ferredoxin oxidoreductase, alpha subunit	1.2.7.1		base_ec	base_ec	base_ec
thiamine pyrophosphate enzyme, C-terminal TPP binding domain protein			Pyruvate:ferredoxin oxidoreductase and related 2-oxoacid:ferredoxin oxidoreductases, beta subunit	1.2.7.1	CDS	Pyruvate:ferredoxin oxidoreductase, beta subunit	1.2.7.1		0	0	base_ec
adenylosuccinate lyase	4.3.2.2	purB	Adenylosuccinate lyase (EC 4.3.2.2)	4.3.2.2	CDS	Adenylosuccinate lyase	4.3.2.2		base_tigr	base_ec	base_ec
helicobacter outer membrane family protein			Helicobacter outer membrane protein.		CDS	putative Outer membrane protein			lit-s	tf_idf	tf_idf
excinuclease ABC subunit B	3.1.25.-	uvrB	Excinuclease ABC subunit B		CDS	Excinuclease ABC subunit B			base_tigr	lit-s	base_lit-s
conserved hypothetical protein			hypothetical protein		CDS	FIG00710908: hypothetical protein			lit-s	base_one HP	base_one HP
conserved hypothetical protein			Protein of unknown function (DUF3519).		CDS	FIG00710333: hypothetical protein			base_one HP	base_one HP	lit-s
sel1 repeat family protein			FOG: TPR repeat, SEL1 subfamily		CDS	TETRATRICOPEPTIDE REPEAT FAMILY PROTEIN			0	0	0
gamma-glutamyltransferase	2.3.2.2	ggt	gamma-glutamyltransferase 1 (EC:2.3.2.2). Threonine peptidase. MEROPS family T03	2.3.2.2	CDS	Gamma-glutamyltranspeptidase	2.3.2.2		base_tigr	base_ec	base_ec
flagellar hook-associated protein FlgK		flgK	flagellar hook-associated protein FlgK		CDS	Flagellar hook-associated protein FlgK			base_lit-s	lit-s	lit-s
conserved hypothetical protein			hypothetical protein		CDS	FIG00710673: hypothetical protein			lit-s	base_one HP	base_one HP
DNA (cytosine-5-)-methyltransferase family protein	2.1.1.37	dcm	DNA-methyltransferase (dcm)	2.1.1.37	CDS	DNA-cytosine methyltransferase	2.1.1.37		base_tigr	base_ec	base_ec
anti-sigma-28 factor, FlgM family protein			Anti-sigma-28 factor, FlgM.		CDS	FlgM protein			lit-s	pfam-sh	gs-sh
conserved hypothetical protein			hypothetical protein		CDS	FIG00710166: hypothetical protein			lit-s	base_one HP	base_one HP
FKBP-type peptidyl-prolyl cis-trans isomerase slyD	5.2.1.8	slyD	FKBP-type peptidyl prolyl cis-trans isomerase/Apo-metallochaperone SlyD	5.2.1.8	CDS	FKBP-type peptidyl-prolyl cis-trans isomerase SlyD	5.2.1.8		base_ec	base_ec	base_ec
tetratricopeptide repeat family protein			Uncharacterized protein conserved in bacteria		CDS	TPR repeat containing exported protein; Putative periplasmic protein contains a protein prenylyltransferase domain			0	0	0
ompA family protein			Outer membrane protein and related peptidoglycan-associated (lipo)proteins		CDS	putative Outer membrane protein			gs-sh	orth	orth
tol-Pal system beta propeller repeat protein TolB		tolB	Periplasmic component of the Tol biopolymer transport system		CDS	tolB protein precursor, periplasmic protein involved in the tonb-independent uptake of group A colicins			base_tigr	gs-sh	gs-sh
tonB C terminal family protein			TonB C terminal.		CDS	TonB-like; putative TolA function			lit-s	gs-sh	gs-sh
conserved hypothetical protein			hypothetical protein		CDS	TonB-like; putative TolA function			lit-s	base_one HP	base_one HP
exbD/tolR family transport protein		exbD3	Cell division and transport-associated protein TolR (TC 2.C.1.2.1)		CDS	Biopolymer transport protein ExbD/TolR			gs-sh	gs-sh	gs-sh
motA/TolQ/ExbB proton channel family protein			Cell division and transport-associated protein TolQ (TC 2.C.1.2.1)		CDS	MotA/TolQ/ExbB proton channel family protein			gs-sh	lit-s	gs-sh
ATP synthase F1, epsilon subunit	3.6.3.14	atpC	ATP synthase F1 subcomplex epsilon subunit	3.6.3.14	CDS	ATP synthase epsilon chain	3.6.3.14		base_tigr	base_ec	base_ec
ATP synthase F1, beta subunit	3.6.3.14	atpD	ATP synthase, F1 beta subunit	3.6.3.14	CDS	ATP synthase beta chain	3.6.3.14		base_tigr	base_ec	base_ec
ATP synthase F1, gamma subunit	3.6.3.14	atpG	ATP synthase, F1 gamma subunit	3.6.3.14	CDS	ATP synthase gamma chain	3.6.3.14		base_tigr	base_ec	base_ec
ATP synthase F1, alpha subunit	3.6.3.14	atpA	ATP synthase F1 subcomplex alpha subunit	3.6.3.14	CDS	ATP synthase alpha chain	3.6.3.14		base_tigr	base_ec	base_ec
ATP synthase delta (OSCP) subunit			F0F1-type ATP synthase, delta subunit (mitochondrial oligomycin sensitivity protein)	3.6.3.14	CDS	ATP synthase delta chain	3.6.3.14		map	tf_idf	base_ec
ATP synthase B/B' CF family protein			F0F1-type ATP synthase, subunit b	3.6.3.14	CDS	ATP synthase B chain	3.6.3.14		0	0	base_ec
ATP synthase B/B' CF family protein			F0F1-type ATP synthase, subunit b	3.6.3.14	CDS	ATP synthase B' chain	3.6.3.14		0	0	base_ec
parB/RepB/Spo0J family partition domain protein			chromosome segregation DNA-binding protein		CDS	Chromosome (plasmid) partitioning protein ParB / Stage 0 sporulation protein J			base_tigr	gs-sh	gs-sh
cobQ/CobB/MinD/ParA nucleotide binding domain protein			chromosome segregation ATPase		CDS	Chromosome (plasmid) partitioning protein ParA			gs-sh	pfam-sh	gs-sh
biotin--[acetyl-CoA-carboxylase] ligase	6.3.4.15		birA, biotin-[acetyl-CoA-carboxylase] ligase region	6.3.4.15	CDS	Biotin-protein ligase	6.3.4.15		base_tigr	base_ec	base_ec
methionyl-tRNA formyltransferase	2.1.2.9	fmt	methionyl-tRNA formyltransferase (EC 2.1.2.9)	2.1.2.9	CDS	Methionyl-tRNA formyltransferase	2.1.2.9		base_tigr	base_ec	base_ec
AAA domain protein			Uncharacterized protein conserved in bacteria		CDS	trans-Golgi membrane protein p230			0	0	0
conserved hypothetical protein			Uncharacterized protein conserved in bacteria		CDS	FIG00711003: hypothetical protein			base_one HP	base_one HP	lit-s
putative membrane protein						hypothetical protein			base_one miss	base_one HP	base_one HP
conserved hypothetical protein						FIG00710800: hypothetical protein			base_one HP	base_one HP	base_one miss
									base_both miss	base_both miss	base_both miss
									base_both miss	base_both miss	base_both miss
conserved hypothetical protein			hypothetical protein		CDS	FIG00710802: hypothetical protein			lit-s	base_one HP	base_one HP
putative putative			hypothetical protein		CDS	FIG00710768: hypothetical protein			base_one HP	lit-s	base_one HP
ribosomal protein L19		rplS	ribosomal protein L19, bacterial type		CDS	LSU ribosomal protein L19p			base_tigr	0	0
tRNA (guanine(37)-N(1))-methyltransferase		trmD	tRNA (Guanine37-N(1)-) methyltransferase	2.1.1.31	CDS	tRNA (Guanine37-N1) -methyltransferase	2.1.1.31		base_tigr	gs-sh	base_ec
16S rRNA processing protein RimM		rimM	16S rRNA processing protein RimM		CDS	16S rRNA processing protein RimM			base_lit-s	base_lit-s	base_lit-s
KH domain protein			Predicted RNA-binding protein (contains KH domain)		CDS	KH domain RNA binding protein YlqC			0	0	0
ribosomal protein S16		rpsP	SSU ribosomal protein S16P		CDS	SSU ribosomal protein S16p			base_tigr	map	lit-s
signal recognition particle protein		ffh	signal recognition particle subunit FFH/SRP54 (srp54)		CDS	Signal recognition particle, subunit Ffh SRP54 (TC 3.A.5.1.1)			base_tigr	tf_idf	pfam-sh
valine--tRNA ligase	6.1.1.9	valS	valyl-tRNA synthetase (EC 6.1.1.9)	6.1.1.9	CDS	Valyl-tRNA synthetase	6.1.1.9		base_tigr	base_ec	base_ec
flagellar assembly factor FliW 2		fliW2	Uncharacterized protein conserved in bacteria		CDS	Flagellar assembly factor FliW			gs-sh	pfam-sh	0
undecaprenyldiphospho-muramoylpentapeptide beta-N-acetylglucosaminyltransferase	2.4.1.227	murG	UDP-N-acetylglucosamine-N-acetylmuramylpentapeptide N-acetylglucosamine transferase	2.4.1.227	CDS	UDP-N-acetylglucosamine--N-acetylmuramyl-(pentapeptide) pyrophosphoryl-undecaprenol N-acetylglucosamine transferase	2.4.1.227		base_tigr	base_ec	base_ec
helicobacter outer membrane family protein			Helicobacter outer membrane protein.		CDS	putative Outer membrane protein			lit-s	tf_idf	tf_idf
helicobacter outer membrane family protein			Helicobacter outer membrane protein.		CDS	putative Outer membrane protein			lit-s	tf_idf	tf_idf
pyrroline-5-carboxylate reductase	1.5.1.2	proC	pyrroline-5-carboxylate reductase (EC 1.5.1.2)	1.5.1.2	CDS	Pyrroline-5-carboxylate reductase	1.5.1.2		base_tigr	base_ec	base_ec
fic/DOC family protein			Protein involved in cell division		CDS	putative cAMP-induced cell filamentation protein			0	0	orth
conserved hypothetical protein			metalloprotein, YbeY/UPF0054 family		CDS	Metal-dependent hydrolase YbeY, involved in rRNA and/or ribosome maturation and assembly			base_one HP	base_one HP	gs-sh
flavodoxin			flavodoxin, long chain		CDS	Flavodoxin 1			base_tigr	orth	map
conserved hypothetical protein			Uncharacterized membrane-associated protein		CDS	DedA family protein			base_one HP	base_one HP	gs-sh
cytochrome oxidase maturation protein, cbb3-type		ccoS	cytochrome oxidase maturation protein, cbb3-type		CDS	putative component of cation transport for cbb3-type oxidase			base_lit-s	0	0
pyridine nucleotide-disulfide oxidoreductase family protein			Thioredoxin reductase	1.8.1.9	CDS	Thioredoxin reductase	1.8.1.9		0	0	base_lit-s
major Facilitator Superfamily protein			Arabinose efflux permease		CDS	tetracycline resistance protein tetA(P), putative			0	0	gs-sh
phosphoglucose isomerase family protein			glucose-6-phosphate isomerase (EC 5.3.1.9)	5.3.1.9	CDS	Glucose-6-phosphate isomerase	5.3.1.9		0	0	base_ec
outer membrane family protein			Putative outer membrane protein.		CDS	Outer membrane protein			lit-s	lit-s	lit-s
carbon starvation CstA family protein			Carbon starvation protein, predicted membrane protein		CDS	Carbon starvation protein A			gs-sh	tf_idf	orth
amino ABC transporter, permease , 3-TM region, His/Glu/Gln/Arg/opine family domain protein			amino acid ABC transporter membrane protein 1, PAAT family (TC 3.A.1.3.-)		CDS	Polar amino acid ABC uptake transporter membrane-spanning protein			base_tigr	tf_idf	map
amino ABC transporter, permease , 3-TM region, His/Glu/Gln/Arg/opine family domain protein			amino acid ABC transporter membrane protein 2, PAAT family (TC 3.A.1.3.-)		CDS	ABC-type amino acid transport system, permease component			base_tigr	0	0
ABC transporter family protein			amino acid ABC transporter ATP-binding protein, PAAT family (TC 3.A.1.3.-)	3.6.3.21	CDS	Methionine ABC transporter ATP-binding protein			0	0	0
putative amino-acid transporter periplasmic solute-binding protein			amino acid ABC transporter substrate-binding protein, PAAT family (TC 3.A.1.3.-)		CDS	Lysine-arginine-ornithine-binding periplasmic protein precursor (TC 3.A.1.3.1)			0	0	0
conserved hypothetical protein			hypothetical protein		CDS	putative			lit-s	base_one HP	base_one HP
glucose/galactose transporter WARNING family protein		gluP	glucose/galactose transporter		CDS	Homolog of fucose/glucose/galactose permeases			base_tigr	0	0
permease family protein			Permeases		CDS	Guanine-hypoxanthine permease			0	0	orth
helicobacter outer membrane family protein			Helicobacter outer membrane protein.		CDS	putative Outer membrane protein			lit-s	tf_idf	tf_idf
conserved hypothetical protein						FIG00712485: hypothetical protein			base_one HP	base_one HP	base_one miss
purine nucleoside phosphorylase	2.4.2.1	deoD	purine-nucleoside phosphorylase (EC 2.4.2.1)	2.4.2.1	CDS	Purine nucleoside phosphorylase	2.4.2.1		base_tigr	base_ec	base_ec
phosphopentomutase	5.4.2.7	deoB	phosphopentomutase	5.4.2.7	CDS	Phosphopentomutase	5.4.2.7		base_lit-s	base_ec	base_ec
nucleoside transporter, NupC family protein			nucleoside transporter		CDS	Nucleoside permease NupC			base_tigr	map	orth
sugar (and other) transporter family protein			Arabinose efflux permease		CDS	Putative efflux protein			0	0	0
PP-loop family protein			Predicted ATPase of the PP-loop superfamily implicated in cell cycle control		CDS	tRNA(Cytosine32)-2-thiocytidine synthetase			0	0	gs-sh
sodium/hydrogen exchanger family protein			transporter, CPA2 family (TC 2.A.37)		CDS	putative NA+/H+ ANTIPORTER			0	orth	0
matE family protein			Na+-driven multidrug efflux pump		CDS	Multi antimicrobial extrusion protein (Na(+)/drug antiporter), MATE family of MDR efflux pumps			gs-sh	0	0
major Facilitator Superfamily protein			Arabinose efflux permease		CDS	Probable sugar efflux transporter			0	0	0
eukaryotic-type carbonic anhydrase family protein			Carbonic anhydrase	4.2.1.1	CDS	Carbonic anhydrase	4.2.1.1		0	0	base_lit-s
conserved hypothetical protein			Helicobacter pylori protein of unknown function (DUF874).		CDS	FIG00710511: hypothetical protein			base_one HP	base_one HP	0
conserved hypothetical protein			Helicobacter pylori protein of unknown function (DUF874).		CDS	FIG00710511: hypothetical protein			base_one HP	base_one HP	0
aspartate-semialdehyde dehydrogenase	1.2.1.11	asd	aspartate semialdehyde dehydrogenase (EC 1.2.1.11)	1.2.1.11	CDS	Aspartate-semialdehyde dehydrogenase	1.2.1.11		base_ec	base_ec	base_ec
histidine--tRNA ligase	6.1.1.21	hisS	histidyl-tRNA synthetase (EC 6.1.1.21)	6.1.1.21	CDS	Histidyl-tRNA synthetase	6.1.1.21		base_tigr	base_ec	base_ec
lipopolysaccharide heptosyltransferase II	2.4.-.-	rfaF	lipopolysaccharide heptosyltransferase II	2.4.-	CDS	ADP-heptose--lipooligosaccharide heptosyltransferase II	2.4.1.-		base_lit-s	gs-sh	tf_idf
putative secreted protein involved in flagellar motility			hypothetical protein		CDS	FIG00710217: hypothetical protein			base_one HP	0	base_one HP
aldo/keto reductase family protein			Predicted oxidoreductases (related to aryl-alcohol dehydrogenases)		CDS	Aldo-keto reductase			0	0	0
translation elongation factor G		fusA	translation elongation factor 2 (EF-2/EF-G)		CDS	Translation elongation factor G			gs-sh	lit-s	map
ribosomal protein S7		rpsG	SSU ribosomal protein S7P		CDS	SSU ribosomal protein S7p (S5e)			base_tigr	0	0
ribosomal protein S12		rpsL	SSU ribosomal protein S12P		CDS	SSU ribosomal protein S12p (S23e)			base_tigr	0	0
DNA-directed RNA polymerase, beta'' subunit	2.7.7.6		DNA-directed RNA polymerase subunit beta' (EC 2.7.7.6)	2.7.7.6	CDS	DNA-directed RNA polymerase beta subunit / DNA-directed RNA polymerase beta' subunit	2.7.7.6, 2.7.7.6		base_ec	base_ec-d	base_ec-d
ribosomal protein L7/L12		rplL	LSU ribosomal protein L12P		CDS	LSU ribosomal protein L7/L12 (P1/P2)			base_tigr	0	0
ribosomal L10 family protein			LSU ribosomal protein L10P		CDS	LSU ribosomal protein L10p (P0)			0	0	0
ribosomal protein L1		rplA	LSU ribosomal protein L1P		CDS	LSU ribosomal protein L1p (L10Ae)			base_tigr	0	0
ribosomal protein L11		rplK	LSU ribosomal protein L11P		CDS	LSU ribosomal protein L11p (L12e)			base_tigr	0	0
transcription termination/antitermination factor NusG		nusG	transcription antitermination protein nusG		CDS	Transcription antitermination protein NusG			base_tigr	pfam-sh	lit-s
preprotein translocase, SecE subunit		secE	preprotein translocase, SecE subunit, bacterial		CDS	Preprotein translocase subunit SecE (TC 3.A.5.1.1)			base_tigr	lit-s	lit-s
ribosomal protein L33		rpmG	LSU ribosomal protein L33P		CDS	LSU ribosomal protein L33p			base_tigr	map	lit-s
translation elongation factor Tu		tuf	translation elongation factor 1A (EF-1A/EF-Tu)		CDS	Translation elongation factor Tu			gs-sh	lit-s	map
ABC transporter family protein			ABC-type multidrug transport system, ATPase and permease components		CDS	Phospholipid-lipopolysaccharide ABC transporter			0	0	orth
HAD hydrolase, IA, variant 1 family protein			Predicted phosphatases		CDS	Haloacid dehalogenase/epoxide hydrolase family			0	0	0
D12 class N6 adenine-specific DNA methyltransferase family protein			Adenine-specific DNA methylase	2.1.1.72	CDS	Modification methylase NlaIII	2.1.1.72		0	0	base_ec
HNH endonuclease family protein			ICEA Protein.	3.1.21.4	CDS	ulcer-associated gene restriction endonuclease (iceA)			0	0	0
serine O-acetyltransferase	2.3.1.30	cysE	serine O-acetyltransferase (EC 2.3.1.30)	2.3.1.30	CDS	Serine acetyltransferase	2.3.1.30		base_tigr	base_ec	base_ec
ATP synthase subunit C family protein			ATP synthase F0 subcomplex C subunit	3.6.3.14	CDS	ATP synthase C chain	3.6.3.14		tf_idf	lit-s	base_ec
polyribonucleotide nucleotidyltransferase	2.7.7.8	pnp	polyribonucleotide nucleotidyltransferase	2.7.7.8	CDS	Polyribonucleotide nucleotidyltransferase	2.7.7.8		base_lit-s	base_ec	base_ec
putative phosphoribosyltransferase			Predicted phosphoribosyltransferases		CDS	FIG00387830: hypothetical protein			0	0	0
conserved hypothetical protein			hypothetical protein		CDS	Outer membrane protein Imp, required for envelope biogenesis / Organic solvent tolerance protein precursor			lit-s	base_one HP	base_one HP
ostA-like family protein			Organic solvent tolerance protein OstA		CDS	Outer membrane protein Imp, required for envelope biogenesis / Organic solvent tolerance protein precursor			gs-sh	0	0
RDD family protein			RDD family.		CDS	FIG00710413: hypothetical protein			lit-s	0	0
phosphoribosylamine--glycine ligase	6.3.4.13	purD	phosphoribosylamine--glycine ligase (EC 6.3.4.13)	6.3.4.13	CDS	Phosphoribosylamine--glycine ligase	6.3.4.13		base_tigr	base_ec	base_ec
ABC transporter family protein			ABC-type multidrug transport system, ATPase component		CDS	ABC transporter, ATP-binding protein (yhcG)			map	gs-sh	gs-sh
di-trans,poly-cis-decaprenylcistransferase	2.5.1.31	uppS	Undecaprenyl pyrophosphate synthetase (EC 2.5.1.31)	2.5.1.31	CDS	Undecaprenyl diphosphate synthase	2.5.1.31		base_tigr	base_ec	base_ec
4Fe-4S dicluster domain protein			FAD/FMN-containing dehydrogenases	1.1.2.4	CDS	Predicted D-lactate dehydrogenase, Fe-S protein, FAD/FMN-containing			0	0	0
rhodanese-like domain protein			Rhodanese-related sulfurtransferase		CDS	putative			0	0	0
uroporphyrinogen-III synthase HemD family protein			Uroporphyrinogen-III synthase	4.2.1.75	CDS	Uroporphyrinogen-III synthase	4.2.1.75		gs-sh	gs-sh	base_lit-s
crcB-like family protein			camphor resistance protein CrcB		CDS	Protein crcB homolog			gs-sh	gs-sh	gs-sh
radical SAM superfamily protein			coproporphyrinogen III oxidase, anaerobic (EC 1.3.99.22)	1.3.99.22	CDS	Hypothetical radical SAM family enzyme in heat shock gene cluster, similarity with CPO of BS HemN-type			0	0	gs-sh
cytochrome c-553			Cytochrome c553		CDS	Cytochrome C553 (soluble cytochrome f)			orth	0	0
RNA pyrophosphohydrolase	3.6.1.-	rppH	NTP pyrophosphohydrolases including oxidative damage repair enzymes	3.6.1.-	CDS	Adenosine (5')-pentaphospho-(5'')-adenosine pyrophosphohydrolase	3.6.1.-		gs-sh	0	0
aspartate kinase, monofunctional class	2.7.2.4		aspartate kinase (EC 2.7.2.4)	2.7.2.4	CDS	Aspartokinase	2.7.2.4		base_ec	base_ec	base_ec
DNA replication regulator family protein			DNA replication regulator.		CDS	hypothetical protein			lit-s	base_one HP	base_one HP
DNA polymerase III, delta subunit			DNA polymerase III, delta prime subunit (EC 2.7.7.7)	2.7.7.7	CDS	DNA poymerase III subunit delta'	2.7.7.7		tf_idf	tf_idf	base_ec
dihydropteroate synthase	2.5.1.15	folP	dihydropteroate synthase	2.5.1.15	CDS	Alternative dihydrofolate reductase 2 / Dihydropteroate synthase	2.5.1.15		base_lit-s	base_ec	base_ec
conserved hypothetical protein			hypothetical protein		CDS	putative			lit-s	base_one HP	base_one HP
sugar transport family protein			Permeases of the drug/metabolite transporter (DMT) superfamily		CDS	Integral membrane protein, DUF6			0	0	0
dolichyl-phosphate-mannose-mannosyltransferase family protein			Dolichyl-phosphate-mannose-protein mannosyltransferase.		CDS	INTEGRAL MEMBRANE PROTEIN (Rhomboid family)			0	0	0
conserved hypothetical protein			Uncharacterized protein conserved in bacteria		CDS	Hypothetical protein probably associated with Carbamoyl-phosphate synthase			base_one HP	base_one HP	0
carbamoyl-phosphate synthase, small subunit	6.3.5.5	carA	carbamoyl-phosphate synthase, small subunit	6.3.5.5	CDS	Carbamoyl-phosphate synthase small chain	6.3.5.5		base_lit-s	base_ec	base_ec
formamidase	3.5.1.49	amiF	Predicted amidohydrolase	3.5.1.49	CDS	Formamidase amiF	3.5.1.49		base_ec	base_ec	base_ec
septum formation protein Maf		maf	MAF protein		CDS	Septum formation protein Maf			base_tigr	lit-s	orth
alanine--tRNA ligase	6.1.1.7	alaS	alanyl-tRNA synthetase (EC 6.1.1.7)	6.1.1.7	CDS	Alanyl-tRNA synthetase	6.1.1.7		base_tigr	base_ec	base_ec
conserved hypothetical protein			Uncharacterized protein conserved in bacteria		CDS	FIG00710114: hypothetical protein			base_one HP	base_one HP	lit-s
hypothetical protein						hypothetical protein			base_one HP	base_lit-s	base_one HP
helicobacter outer membrane family protein			Helicobacter outer membrane protein.		CDS	putative Outer membrane protein			lit-s	tf_idf	tf_idf
ribosomal protein S18		rpsR	SSU ribosomal protein S18P		CDS	SSU ribosomal protein S18p @ SSU ribosomal protein S18p, zinc-independent			base_tigr	0	0
single-stranded DNA-binding protein		ssb	single-strand binding protein		CDS	Single-stranded DNA-binding protein			gs-sh	lit-s	map
ribosomal protein S6		rpsF	SSU ribosomal protein S6P		CDS	SSU ribosomal protein S6p			base_tigr	map	lit-s
protein HP_1247			DNA polymerase III, delta subunit (EC 2.7.7.7)	2.7.7.7	CDS	FIG00710294: hypothetical protein			0	0	0
RNB domain protein			RNAse R	3.1.-,3.1.-.-	CDS	3'-to-5' exoribonuclease RNase R			0	0	0
shikimate 5-dehydrogenase	1.1.1.25	aroE	shikimate dehydrogenase (EC 1.1.1.25)	1.1.1.25	CDS	Shikimate 5-dehydrogenase I alpha	1.1.1.25		base_tigr	base_ec	base_ec
bacterial SH3 domain protein			Bacterial SH3 domain.		CDS	FIG00710904: hypothetical protein			lit-s	0	0
binding--dependent transport system inner membrane component family protein			ABC-type uncharacterized transport system, permease component		CDS	Oligopeptide transport system permease protein OppB (TC 3.A.1.5.1)			0	0	gs-sh
bacterial extracellular solute-binding s, 5 Middle family protein			ABC-type oligopeptide transport system, periplasmic component		CDS	Oligopeptide ABC transporter, periplasmic oligopeptide-binding protein OppA (TC 3.A.1.5.1)			0	0	gs-sh
tryptophan--tRNA ligase	6.1.1.2	trpS	tryptophanyl-tRNA synthetase (EC 6.1.1.2)	6.1.1.2	CDS	Tryptophanyl-tRNA synthetase	6.1.1.2		base_tigr	base_ec	base_ec
methyltransferase domain protein			Methylase involved in ubiquinone/menaquinone biosynthesis	2.1.1.197	CDS	biotin synthesis protein (bioC)			map	gs-sh	gs-sh
preprotein translocase, SecG subunit		secG	protein translocase, SecG subunit		CDS	Preprotein translocase subunit SecG (TC 3.A.5.1.1)			base_tigr	lit-s	pfam-sh
ribosome recycling factor		frr	ribosome recycling factor		CDS	Ribosome recycling factor			base_lit-s	lit-s	lit-s
orotate phosphoribosyltransferase	2.4.2.10	pyrE	orotate phosphoribosyltransferase (EC 2.4.2.10)	2.4.2.10	CDS	Orotate phosphoribosyltransferase	2.4.2.10		base_tigr	base_ec	base_ec
RDD family protein			Predicted membrane protein/domain		CDS	Putative integral membrane protein			0	0	0
sir2 family protein			NAD-dependent protein deacetylases, SIR2 family	3.5.1.-	CDS	NAD-dependent protein deacetylase of SIR2 family			0	0	pfam-sh
NADH-ubiquinone/plastoquinone oxidoreductase, chain 3 family protein			NADH:ubiquinone oxidoreductase subunit 3 (chain A)	1.6.5.3	CDS	NADH ubiquinone oxidoreductase chain A	1.6.5.3		0	0	base_ec
NADH-quinone oxidoreductase subunit 6	1.6.99.5	nqo6	NADH dehydrogenase subunit B (EC 1.6.5.3)	1.6.5.3	CDS	NADH-ubiquinone oxidoreductase chain B	1.6.5.3		base_ec-d	base_ec-d	base_ec
NADH (or F420H2) dehydrogenase, subunit C family protein		nuoC	NADH dehydrogenase subunit C (EC 1.6.5.3)	1.6.5.3	CDS	NADH-ubiquinone oxidoreductase chain C	1.6.5.3		base_tigr	gs-sh	base_ec
NADH dehydrogenase (quinone), D subunit	1.6.99.5	nuoD	NADH dehydrogenase subunit D (EC 1.6.5.3)	1.6.5.3	CDS	NADH-ubiquinone oxidoreductase chain D	1.6.5.3		base_tigr	base_ec-d	base_ec
putative nADH-ubiquinone oxidoreductase, chain E			hypothetical protein	1.6.5.3	CDS	NADH-ubiquinone oxidoreductase chain E	1.6.5.3		base_one HP	lit-s	base_one HP
putative nADH dehydrogenase I chain F			hypothetical protein	1.6.5.3	CDS	NADH-ubiquinone oxidoreductase chain G	1.6.5.3		base_one HP	0	base_one HP
2Fe-2S iron-sulfur cluster binding domain protein			NADH dehydrogenase subunit G (EC 1.6.5.3)	1.6.5.3	CDS	NADH-ubiquinone oxidoreductase chain G	1.6.5.3		0	0	base_ec
NADH dehydrogenase family protein			NADH dehydrogenase subunit H (EC 1.6.5.3)	1.6.5.3	CDS	NADH-ubiquinone oxidoreductase chain H	1.6.5.3		0	0	base_ec
NADH-quinone oxidoreductase, chain I family protein			NADH-quinone oxidoreductase, chain I	1.6.5.3	CDS	NADH-ubiquinone oxidoreductase chain I	1.6.5.3		base_tigr	tf_idf	base_ec
NADH-ubiquinone/plastoquinone oxidoreductase chain 6 family protein			NADH dehydrogenase subunit J (EC 1.6.5.3)	1.6.5.3	CDS	NADH-ubiquinone oxidoreductase chain J	1.6.5.3		0	0	base_ec
NADH-ubiquinone/plastoquinone oxidoreductase chain 4L family protein			NADH dehydrogenase subunit K (EC 1.6.5.3)	1.6.5.3	CDS	NADH-ubiquinone oxidoreductase chain K	1.6.5.3		0	0	base_ec
proton-translocating NADH-quinone oxidoreductase, chain L family protein	1.6.-.-		NADH dehydrogenase subunit L (EC 1.6.5.3)	1.6.5.3	CDS	NADH-ubiquinone oxidoreductase chain L	1.6.5.3		base_tigr	map	base_ec
proton-translocating NADH-quinone oxidoreductase, chain M family protein			NADH dehydrogenase subunit M (EC 1.6.5.3)	1.6.5.3	CDS	NADH-ubiquinone oxidoreductase chain M	1.6.5.3		base_tigr	map	base_ec
proton-translocating NADH-quinone oxidoreductase, chain N family protein			NADH dehydrogenase subunit N (EC 1.6.5.3)	1.6.5.3	CDS	NADH-ubiquinone oxidoreductase chain N	1.6.5.3		base_tigr	map	base_ec
tetratricopeptide repeat family protein			Uncharacterized protein conserved in bacteria		CDS	Paralysed flagella protein PflA			0	0	gs-sh
putative phospho-sugar mutase			Phosphomannomutase	5.4.2.2, 5.4.2.8	CDS	Phosphomannomutase / Phosphoglucomutase / Phosphoglucosamine mutase	5.4.2.8, 5.4.2.2, 5.4.2.10		0	0	base_ec-d
telomere-length maintenance and DNA damage repair family protein			Telomere-length maintenance and DNA damage repair.		CDS	FIG00711908: hypothetical protein			lit-s	0	0
tryptophan synthase, alpha subunit	4.2.1.20	trpA	tryptophan synthase, alpha chain (EC 4.2.1.20)	4.2.1.20	CDS	Tryptophan synthase alpha chain	4.2.1.20		base_tigr	base_ec	base_ec
tryptophan synthase, beta subunit	4.2.1.20	trpB	tryptophan synthase, beta chain (EC 4.2.1.20)	4.2.1.20	CDS	Tryptophan synthase beta chain	4.2.1.20		base_tigr	base_ec	base_ec
indole-3-glycerol phosphate synthase family protein			Indole-3-glycerol phosphate synthase	4.1.1.48, 5.3.1.24	CDS	Indole-3-glycerol phosphate synthase / Phosphoribosylanthranilate isomerase	4.1.1.48, 5.3.1.24		lit-s	map	base_ec
anthranilate phosphoribosyltransferase	2.4.2.18	trpD	anthranilate phosphoribosyltransferase	2.4.2.18	CDS	Anthranilate phosphoribosyltransferase	2.4.2.18		base_lit-s	base_ec	base_ec
glutamine amidotransferase of anthranilate synthase/aminodeoxychorismate synthase family protein			anthranilate synthase, component II (EC 4.1.3.27)	4.1.3.27	CDS	ANTHRANILATE SYNTHASE COMPONENT II			base_tigr	map	lit-s
anthranilate synthase component I	4.1.3.27	trpE	anthranilate synthase, component I (EC 4.1.3.27)	4.1.3.27	CDS	Anthranilate synthase, aminase component	4.1.3.27		base_tigr	base_ec	base_ec
glycosyltransferase 9 family protein			ADP-heptose:LPS heptosyltransferase		CDS	H. pylori predicted coding region HP1283			0	0	0
glycosyltransferase 9 family protein			ADP-heptose:LPS heptosyltransferase		CDS	ADP-heptose--lipooligosaccharide heptosyltransferase II	2.4.1.-		0	0	orth
5'-nucleotidase, lipoprotein e(P4) family			5'-nucleotidase, lipoprotein e(P4) family		CDS	Acid phosphatase	3.1.3.2		base_lit-s	0	0
yceI-like domain protein			Uncharacterized conserved protein		CDS	Protein yceI precursor			gs-sh	gs-sh	gs-sh
TENA/THI-4/PQQC family protein			thiaminase/4-amino-5-aminomethyl-2-methylpyrimidine deaminase	3.5.99.2	CDS	Thiaminase II	3.5.99.2		0	0	base_ec
conserved hypothetical protein			hypothetical protein		CDS	hypothetical protein			lit-s	lit-s	base_lit-s
putative membrane protein			hypothetical protein		CDS	FIG00713032: hypothetical protein			base_one HP	0	base_one HP
nicotinamide mononucleotide transporter PnuC family protein		pnuC	nicotinamide mononucleotide transporter PnuC		CDS	Predicted thiamin transporter PnuT			base_tigr	0	0
thiamine pyrophosphokinase	2.7.6.2		thiamine pyrophosphokinase	2.7.6.2	CDS	Thiamin pyrophosphokinase	2.7.6.2		base_lit-s	base_ec	base_ec
ribosomal protein L17		rplQ	LSU ribosomal protein L17P		CDS	LSU ribosomal protein L17p			base_tigr	map	lit-s
DNA-directed RNA polymerase, alpha subunit	2.7.7.6	rpoA	DNA-directed RNA polymerase subunit alpha (EC 2.7.7.6)	2.7.7.6	CDS	DNA-directed RNA polymerase alpha subunit	2.7.7.6		base_tigr	base_ec	base_ec
ribosomal protein S4		rpsD	SSU ribosomal protein S4P		CDS	SSU ribosomal protein S4p (S9e)			base_tigr	0	0
30S ribosomal protein S11		rpsK	SSU ribosomal protein S11P		CDS	SSU ribosomal protein S11p (S14e)			base_tigr	0	0
30S ribosomal protein S13		rpsM	30S ribosomal protein S13		CDS	SSU ribosomal protein S13p (S18e)			base_lit-s	0	0
translation initiation factor IF-1		infA	bacterial translation initiation factor 1 (bIF-1)		CDS	Translation initiation factor 1			base_tigr	gs-sh	map
methionine aminopeptidase, type I	3.4.11.18	map	methionine aminopeptidase, type I (EC 3.4.11.18)	3.4.11.18	CDS	Methionine aminopeptidase	3.4.11.18		base_tigr	base_ec	base_ec
preprotein translocase, SecY subunit		secY	protein translocase subunit secY/sec61 alpha		CDS	Preprotein translocase secY subunit (TC 3.A.5.1.1)			base_tigr	lit-s	gs-sh
ribosomal protein L15		rplO	LSU ribosomal protein L15P		CDS	LSU ribosomal protein L15p (L27Ae)			base_tigr	0	0
ribosomal protein S5		rpsE	SSU ribosomal protein S5P		CDS	SSU ribosomal protein S5p (S2e)			base_tigr	0	0
ribosomal protein L18		rplR	LSU ribosomal protein L18P		CDS	LSU ribosomal protein L18p (L5e)			base_tigr	0	0
ribosomal protein L6		rplF	LSU ribosomal protein L6P		CDS	LSU ribosomal protein L6p (L9e)			base_tigr	0	0
30S ribosomal protein S8		rpsH	SSU ribosomal protein S8P		CDS	SSU ribosomal protein S8p (S15Ae)			gs-sh	0	0
50S ribosomal protein L5		rplE	LSU ribosomal protein L5P		CDS	LSU ribosomal protein L5p (L11e)			gs-sh	0	0
ribosomal protein L24		rplX	ribosomal protein L24, bacterial/organelle		CDS	LSU ribosomal protein L24p (L26e)			base_tigr	0	0
ribosomal protein L14		rplN	LSU ribosomal protein L14P		CDS	LSU ribosomal protein L14p (L23e)			base_tigr	0	0
30S ribosomal protein S17		rpsQ	SSU ribosomal protein S17P		CDS	SSU ribosomal protein S17p (S11e)			base_tigr	0	0
ribosomal protein L29		rpmC	LSU ribosomal protein L29P		CDS	LSU ribosomal protein L29p (L35e)			base_tigr	0	0
ribosomal protein L16		rplP	LSU ribosomal protein L16P		CDS	LSU ribosomal protein L16p (L10e)			base_tigr	0	0
ribosomal protein S3		rpsC	SSU ribosomal protein S3P		CDS	SSU ribosomal protein S3p (S3e)			base_tigr	0	0
ribosomal protein L22		rplV	LSU ribosomal protein L22P		CDS	LSU ribosomal protein L22p (L17e)			base_tigr	0	0
ribosomal protein S19		rpsS	SSU ribosomal protein S19P		CDS	SSU ribosomal protein S19p (S15e)			base_tigr	0	0
ribosomal protein L2		rplB	LSU ribosomal protein L2P		CDS	LSU ribosomal protein L2p (L8e)			base_tigr	0	0
ribosomal L23 family protein			LSU ribosomal protein L23P		CDS	LSU ribosomal protein L23p (L23Ae)			0	0	0
50S ribosomal protein L4		rplD	50S ribosomal protein L4, bacterial/organelle		CDS	LSU ribosomal protein L4p (L1e)			base_tigr	0	0
50S ribosomal protein L3		rplC	LSU ribosomal protein L3P		CDS	LSU ribosomal protein L3p (L3e)			base_tigr	0	0
ribosomal protein S10		rpsJ	SSU ribosomal protein S10P		CDS	SSU ribosomal protein S10p (S20e)			base_tigr	0	0
AAA domain protein			Predicted ATPase (AAA+ superfamily)		CDS	Putative helix-turn-helix containsing protein			0	0	0
ribonuclease HII family protein			RNase HII (EC 3.1.26.4)	3.1.26.4	CDS	Ribonuclease HII	3.1.26.4		map	lit-s	base_ec
conserved hypothetical protein			hypothetical protein		CDS	FIG00710606: hypothetical protein			lit-s	base_one HP	base_one HP
conserved hypothetical protein			hypothetical protein		CDS	FIG00710172: hypothetical protein			lit-s	base_one HP	base_one HP
fumarate hydratase, class II	4.2.1.2	fumC	fumarase, class II (EC 4.2.1.2)	4.2.1.2	CDS	Fumarate hydratase class II	4.2.1.2		base_tigr	base_ec	base_ec
ytkA-like family protein			YtkA-like.		CDS	putative			lit-s	0	0
outer membrane efflux family protein			Outer membrane protein		CDS	Heavy metal RND efflux outer membrane protein, CzcC family			0	0	gs-sh
hlyD secretion family protein			Membrane-fusion protein		CDS	Probable Co/Zn/Cd efflux system membrane fusion protein			gs-sh	0	0
heavy metal efflux pump, CzcA family protein			heavy metal efflux pump (cobalt-zinc-cadmium)		CDS	Cobalt-zinc-cadmium resistance protein CzcA; Cation efflux system protein CusA			base_tigr	0	0
branched-chain amino acid transport family protein			Predicted branched-chain amino acid permeases (azaleucine resistance)		CDS	branched-chain amino acid transport			tf_idf	lit-s	tf_idf
azaleucine resistance protein AzlC		azlC	4-azaleucine resistance probable transporter AzlC		CDS	Branched-chain amino acid transport protein azlC			base_tigr	gs-sh	gs-sh
chaperone protein DnaJ		dnaJ	chaperone protein DnaJ		CDS	Chaperone protein DnaJ			base_lit-s	lit-s	lit-s
conserved hypothetical protein			hypothetical protein		CDS	putative			lit-s	base_one HP	base_one HP
NYN domain protein			Uncharacterized conserved protein		CDS	FIG00712012: hypothetical protein			0	0	lit-s
tRNA (5-methylaminomethyl-2-thiouridylate)-methyltransferase	2.1.1.61	trmU	tRNA (5-methylaminomethyl-2-thiouridylate)-methyltransferase	2.8.1.-,2.1.1.61	CDS	tRNA-specific 2-thiouridylase MnmA			base_lit-s	gs-sh	gs-sh
nicotinate (nicotinamide) nucleotide adenylyltransferase	2.7.7.18	nadD	nicotinate-nucleotide adenylyltransferase (EC 2.7.7.18)	2.7.7.18	CDS	Nicotinate-nucleotide adenylyltransferase	2.7.7.18		base_ec	base_ec	base_ec
dnaJ domain protein			DnaJ-class molecular chaperone with C-terminal Zn finger domain		CDS	FIG00710276: hypothetical protein			gs-sh	0	0
putative nickel-responsive regulator			transcriptional regulator, CopG family		CDS	Nickel responsive regulator NikR			orth	map	gs-sh
tonB-system energizer ExbB		exbB	outer membrane transport energization protein ExbB (TC 2.C.1.1.1)		CDS	Ferric siderophore transport system, biopolymer transport protein ExbB			base_tigr	0	0
tonB system transport protein ExbD		expD	TonB system transport protein ExbD, group 2		CDS	Biopolymer transport protein ExbD/TolR			base_tigr	pfam-sh	gs-sh
tonB family C-terminal domain protein			outer membrane transport energization protein TonB (TC 2.C.1.1.1)		CDS	Ferric siderophore transport system, periplasmic binding protein TonB			base_tigr	gs-sh	pfam-sh
helicobacter outer membrane family protein			Helicobacter outer membrane protein.		CDS	putative Outer membrane protein			lit-s	tf_idf	tf_idf
integral membrane TerC family protein			Membrane protein TerC, possibly involved in tellurium resistance		CDS	Integral membrane protein			pfam-sh	map	orth
magnesium and cobalt transport protein CorA		corA	magnesium Mg(2+) and cobalt Co(2+) transport protein (corA)		CDS	Magnesium and cobalt transport protein CorA			base_tigr	lit-s	gs-sh
phosphoglycerate kinase	2.7.2.3	pgk	phosphoglycerate kinase (EC 2.7.2.3)	2.7.2.3	CDS	Phosphoglycerate kinase	2.7.2.3		base_ec	base_ec	base_ec
glyceraldehyde-3-phosphate dehydrogenase, type I	1.2.1.-	gap	glyceraldehyde-3-phosphate dehydrogenase, type I	1.2.1.12	CDS	NAD-dependent glyceraldehyde-3-phosphate dehydrogenase	1.2.1.12		base_lit-s	gs-sh	base_ec
uracil-DNA glycosylase	3.2.2.27	ung	Uracil-DNA glycosylase	3.2.2.27,3.2.2.-	CDS	Uracil-DNA glycosylase, family 1			base_tigr	gs-sh	tf_idf
1-acylglycerol-3-phosphate O-acyltransferases domain protein	2.3.1.51		1-acyl-sn-glycerol-3-phosphate acyltransferases	2.3.1.51	CDS	1-acyl-sn-glycerol-3-phosphate acyltransferase	2.3.1.51		base_tigr	base_ec	base_ec
conserved hypothetical protein			hypothetical protein		CDS	Putative periplasmic protein			lit-s	base_one HP	base_one HP
C-terminal processing peptidase family protein	3.4.21.-		C-terminal peptidase (prc)	3.4.21.102	CDS	protease			base_tigr	0	0
conserved hypothetical protein			hypothetical protein		CDS	FIG00712274: hypothetical protein			lit-s	base_one HP	base_one HP
DNA methylase family protein			DNA modification methylase	2.1.1.72	CDS	adenine specific DNA methyltransferase (HINFIM)			tf_idf	0	0
putative adenine specific DNA methyltransferase 2			hypothetical protein		CDS	adenine specific DNA methyltransferase			base_one HP	0	base_one HP
N-6 DNA Methylase family protein			Predicted helicase		CDS	Adenine specific DNA methyltransferase			0	0	0
nicotinate-nucleotide diphosphorylase	2.4.2.19	nadC	nicotinate-nucleotide pyrophosphorylase [carboxylating] (EC 2.4.2.19)	2.4.2.19	CDS	Quinolinate phosphoribosyltransferase [decarboxylating]	2.4.2.19		base_tigr	base_ec	base_ec
quinolinate synthetase complex, A subunit	2.5.1.72	nadA	quinolinate synthetase (EC 2.5.1.72)	2.5.1.72	CDS	Quinolinate synthetase	2.5.1.72		base_tigr	base_ec	base_ec
phosphatidylserine decarboxylase	4.1.1.65	psd	phosphatidylserine decarboxylase precursor	4.1.1.65	CDS	Phosphatidylserine decarboxylase	4.1.1.65		base_tigr	base_ec	base_ec
conserved hypothetical protein			hypothetical protein		CDS	FIG00710119: hypothetical protein			lit-s	base_one HP	base_one HP
conserved hypothetical protein			hypothetical protein		CDS	putative			lit-s	base_one HP	base_one HP
ubiA prenyltransferase family protein			4-hydroxybenzoate polyprenyltransferase	2.5.1.-,2.5.1.39	CDS	Menaquinone via futalosine polyprenyltransferase (MenA homolog)			gs-sh	gs-sh	gs-sh
competence family protein			Predicted membrane metal-binding protein		CDS	Competence protein			0	lit-s	0
replicative DNA helicase	3.6.4.12	dnaB	primary replicative DNA helicase	3.6.4.12,3.6.1.-	CDS	Replicative DNA helicase	3.6.1.-		base_tigr	lit-s	tf_idf
conserved hypothetical protein			yjeF C-terminal region, hydroxyethylthiazole kinase-related/yjeF N-terminal region		CDS	NAD(P)HX epimerase / NAD(P)HX dehydratase			base_one HP	base_one HP	0
his Kinase A domain protein			His Kinase A (phospho-acceptor) domain./Histidine kinase-, DNA gyrase B-, and HSP90-like ATPase.	2.7.13.3	CDS	Two-component system histidine kinase			0	0	0
transcriptional regulatory , C terminal family protein			Response regulators consisting of a CheY-like receiver domain and a winged-helix DNA-binding domain		CDS	Two-component system response regulator			0	0	0
putative typeIIS restriction enzyme			hypothetical protein	3.1.21.4	CDS	type IIS restriction enzyme R protein (MBOIIR)			base_one HP	0	base_one HP
modification methylase MboII	2.1.1.72	mboIIM	DNA modification methylase	2.1.1.72	CDS	type IIS restriction enzyme M1 protein (mod)			base_ec	0	0
DNA methylase family protein			DNA modification methylase	2.1.1.113	CDS	TYPE II DNA MODIFICATION ENZYME (METHYLTRANSFERASE)			tf_idf	0	0
DNA methylase family protein			Adenine specific DNA methylase Mod		CDS	Type III restriction-modification system methylation subunit	2.1.1.72		0	0	0
DNA methylase family protein			Adenine specific DNA methylase Mod		CDS	Type III restriction-modification system methylation subunit	2.1.1.72		0	0	0
DEAD/DEAH box helicase family protein			Type I site-specific restriction-modification system, R (restriction) subunit and related helicases		CDS	Type III restriction-modification system DNA endonuclease res	3.1.21.5		0	0	0
rod shape-determining MreC family protein			Cell shape-determining protein		CDS	Rod shape-determining protein MreC			gs-sh	lit-s	gs-sh
cell shape determining , MreB/Mrl family protein			rod shape-determining protein MreB		CDS	Rod shape-determining protein MreB			base_tigr	gs-sh	lit-s
ATP-dependent Clp protease, ATP-binding subunit ClpX		clpX	ATP-dependent Clp protease ATP-binding subunit ClpX	3.4.21.92	CDS	ATP-dependent Clp protease ATP-binding subunit ClpX			base_tigr	lit-s	base_lit-s
acyl-[acyl-carrier-protein]-UDP-N-acetylglucosamine O-acyltransferase	2.3.1.129	lpxA	acyl-[acyl-carrier-protein]--UDP-N-acetylglucosamine O-acyltransferase (EC 2.3.1.129)	2.3.1.129	CDS	Acyl-[acyl-carrier-protein]--UDP-N-acetylglucosamine O-acyltransferase	2.3.1.129		base_tigr	base_ec	base_ec
beta-hydroxyacyl-(acyl-carrier-protein) dehydratase FabZ	4.2.1.-	fabZ	3-hydroxyacyl-[acyl-carrier-protein] dehydratase (EC 4.2.1.-)	4.2.1.-	CDS	(3R)-hydroxymyristoyl-[acyl carrier protein] dehydratase	4.2.1.-		base_tigr	0	0
flagellar assembly factor FliW 2		fliW2	Uncharacterized protein conserved in bacteria		CDS	Flagellar assembly factor FliW			gs-sh	pfam-sh	0
outer membrane assembly lipoYfiO family protein		yfiO	Beta-barrel assembly machine subunit BamD		CDS	Putative lipoprotein			base_tigr	gs-sh	map
ATP-dependent protease La	3.4.21.53	lon	ATP-dependent proteinase. Serine peptidase. MEROPS family S16	3.4.21.53	CDS	ATP-dependent protease La Type I	3.4.21.53		base_tigr	base_ec	base_ec
NAD binding domain of 6-phosphogluconate dehydrogenase family protein			prephenate dehydrogenase (EC 1.3.1.12)	1.3.1.12	CDS	Prephenate and/or arogenate dehydrogenase (unknown specificity)(EC 1.3.1.43)	1.3.1.12		0	0	base_ec
conserved hypothetical protein			hypothetical protein		CDS	FIG00712372: hypothetical protein			lit-s	base_one HP	base_one HP
DNA/RNA non-specific endonuclease family protein			DNA/RNA endonuclease G, NUC1		CDS	putative endonuclease G( EC:3.1.30.- )			0	0	0
type I restriction modification DNA specificity domain protein						Type I restriction-modification system, specificity subunit S	3.1.21.3		base_one miss	0	base_one miss
conserved hypothetical protein			hypothetical protein		CDS	FIG00710809: hypothetical protein			lit-s	base_one HP	base_one HP
fructose-1-6-bisphosphatase family protein			D-fructose 1,6-bisphosphatase (EC 3.1.3.11)	3.1.3.11	CDS	Fructose-1,6-bisphosphatase, type I	3.1.3.11		0	0	base_ec
ribulose-phosphate 3-epimerase	5.1.3.1	rpe	ribulose-5-phosphate 3-epimerase (EC 5.1.3.1)	5.1.3.1	CDS	Ribulose-phosphate 3-epimerase	5.1.3.1		base_tigr	base_ec	base_ec
exonuclease, DNA polymerase III, epsilon subunit family domain protein	2.7.7.7		exonuclease, DNA polymerase III, epsilon subunit family	2.7.7.7	CDS	DNA polymerase III epsilon subunit (dnaQ)			base_tigr	tf_idf	gs-sh
hypothetical protein						hypothetical protein			base_one HP	base_lit-s	base_one HP
conserved hypothetical protein			hypothetical protein		CDS	FIG00712000: hypothetical protein			lit-s	base_one HP	base_one HP
			hypothetical protein		CDS	hypothetical protein			base_one HP	base_one HP	base_lit-s
conserved hypothetical protein			hypothetical protein		CDS	hypothetical protein			lit-s	lit-s	base_lit-s
conserved hypothetical protein			hypothetical protein		CDS	putative			lit-s	base_one HP	base_one HP
fibronectin-binding A family protein			Predicted RNA-binding protein homologous to eukaryotic snRNP		CDS	Fibronectin/fibrinogen-binding protein			0	0	0
recF/RecN/SMC N terminal domain protein			ATPase involved in DNA repair		CDS	DNA repair protein RecN			gs-sh	gs-sh	gs-sh
ATP-NAD kinase family protein			Predicted sugar kinase	2.7.1.23	CDS	NAD kinase	2.7.1.23		0	0	base_ec
helicobacter outer membrane family protein			Helicobacter outer membrane protein.		CDS	outer membrane protein (omp30)			lit-s	tf_idf	tf_idf
conserved hypothetical protein			Protein of unknown function (DUF1524).		CDS	FIG00710110: hypothetical protein			base_one HP	base_one HP	lit-s
conserved hypothetical protein			Uncharacterized conserved protein		CDS	FIG01257004: hypothetical protein			base_one HP	base_one HP	lit-s
alanine dehydrogenase	1.4.1.1		L-alanine dehydrogenase (EC 1.4.1.1)	1.4.1.1	CDS	Alanine dehydrogenase	1.4.1.1		base_ec	base_ec	base_ec
arginase	3.5.3.1	rocF	arginase (EC 3.5.3.1)	3.5.3.1	CDS	Arginase	3.5.3.1		base_tigr	base_ec	base_ec
tonB-dependent Receptor Plug domain protein			Outer membrane receptor for Fe3+-dicitrate		CDS	Iron(III) dicitrate transport protein FecA			gs-sh	gs-sh	gs-sh
conserved hypothetical protein			Predicted metal-dependent hydrolase		CDS	Putative predicted metal-dependent hydrolase			base_one HP	base_one HP	lit-s
type I site-specific deoxyribonuclease, HsdR family protein	3.1.21.3	hsdR	type I site-specific deoxyribonuclease, HsdR family	3.1.21.3	CDS	Type I restriction-modification system, restriction subunit R	3.1.21.3		base_tigr	base_ec	base_ec
type I restriction-modification system, M subunit	2.1.1.72	hsdM	type I restriction system adenine methylase (hsdM)	2.1.1.72	CDS	Type I restriction-modification system, DNA-methyltransferase subunit M	2.1.1.72		base_tigr	base_ec	base_ec
conserved hypothetical protein						hypothetical protein			base_one HP	lit-s	base_one HP
conserved hypothetical protein			hypothetical protein		CDS	hypothetical protein			lit-s	lit-s	base_lit-s
biotin synthase	2.8.1.6	bioB	biotin synthase (EC 2.8.1.6)	2.8.1.6	CDS	Biotin synthase	2.8.1.6		base_tigr	base_ec	base_ec
yihY family inner membrane domain protein		yihY	Predicted membrane protein		CDS	Inner membrane protein YihY, formerly thought to be RNase BN			base_tigr	0	0
									base_both miss	base_both miss	base_both miss
									base_both miss	base_both miss	base_both miss
conserved hypothetical protein						hypothetical protein			base_one HP	lit-s	base_one HP
putative phospho-2-dehydro-3-heoxyheptonate aldolase						hypothetical protein			base_one miss	base_one HP	base_one HP
conserved hypothetical protein			Uncharacterized conserved protein		CDS	FIG00710554: hypothetical protein			base_one HP	base_one HP	lit-s
DHH family protein			Single-stranded DNA-specific exonuclease		CDS	FIG00711083: hypothetical protein			0	0	0
conserved hypothetical protein			hypothetical protein		CDS	hypothetical protein			lit-s	lit-s	base_lit-s
conserved hypothetical protein			hypothetical protein		CDS	FIG00710585: hypothetical protein			lit-s	base_one HP	base_one HP
7-cyano-7-deazaguanine reductase	1.7.1.13	queF	7-cyano-7-deazaguanine reductase	1.7.1.13	CDS	NADPH-dependent 7-cyano-7-deazaguanine reductase	1.7.1.-		base_lit-s	gs-sh	orth
oligomerisation domain protein			iojap-like ribosome-associated protein		CDS	Iojap protein			0	0	0
tRNA dimethylallyltransferase	2.5.1.75	miaA	tRNA dimethylallyltransferase	2.5.1.75	CDS	tRNA dimethylallyltransferase	2.5.1.75		base_lit-s	base_lit-s	base_lit-s
glycosyl transferase 8 family protein			Lipopolysaccharide biosynthesis proteins, LPS:glycosyltransferases	2.4.1.58	CDS	lipopolysaccharide biosynthesis protein			0	0	0
sulfatase family protein			Predicted membrane-associated, metal-dependent hydrolase		CDS	hypothetical protein			0	base_one HP	base_one HP
sulfatase family protein			Predicted membrane-associated, metal-dependent hydrolase		CDS	hypothetical protein			0	base_one HP	base_one HP
UDP-N-acetylenolpyruvoylglucosamine reductase	1.1.1.158	murB	UDP-N-acetylmuramate dehydrogenase (EC 1.1.1.158)	1.1.1.158	CDS	UDP-N-acetylenolpyruvoylglucosamine reductase	1.1.1.158		base_tigr	base_lit-s	base_ec
flagellar biosynthetic protein FliQ		fliQ	flagellar biosynthetic protein FliQ		CDS	Flagellar biosynthesis protein FliQ			base_lit-s	lit-s	lit-s
flagellum-specific ATP synthase	3.6.3.14	fliI	ATPase FliI/YscN family	3.6.3.14	CDS	Flagellum-specific ATP synthase FliI			base_ec	gs-sh	gs-sh
type II/IV secretion system family protein			Type IV secretory pathway, VirB11 components, and related ATPases involved in archaeal flagella biosynthesis		CDS	ATPase required for both assembly of type IV secretion complex and secretion of T-DNA complex, VirB11			0	0	0
isoleucine--tRNA ligase	6.1.1.5	ileS	Isoleucyl-tRNA synthetase (EC 6.1.1.5)	6.1.1.5	CDS	Isoleucyl-tRNA synthetase	6.1.1.5		base_tigr	base_ec	base_ec
conserved hypothetical protein			Ribosome-associated heat shock protein implicated in the recycling of the 50S subunit (S4 paralog)		CDS	Ribosome-associated heat shock protein implicated in the recycling of the 50S subunit (S4 paralog)			base_one HP	base_one HP	base_lit-s
conserved hypothetical protein			hypothetical protein		CDS	putative			lit-s	base_one HP	base_one HP
conserved hypothetical protein			hypothetical protein		CDS	FIG00710917: hypothetical protein			lit-s	base_one HP	base_one HP
conserved hypothetical protein			hypothetical protein		CDS	FIG00710274: hypothetical protein			lit-s	base_one HP	base_one HP
conserved hypothetical protein			hypothetical protein		CDS				lit-s	base_one HP	base_one HP
23S rRNA m2A2503 methyltransferase	2.1.1.-	rlmN	23S rRNA m(2)A-2503 methyltransferase (EC 2.1.1.192)	2.1.1.192	CDS	Ribosomal RNA large subunit methyltransferase N	2.1.1.-		base_tigr	gs-sh	map
sugar isomerase, KpsF/GutQ family protein			KpsF/GutQ family protein	5.3.1.13	CDS	Arabinose 5-phosphate isomerase	5.3.1.13		base_tigr	map	base_ec
conserved hypothetical family protein			conserved hypothetical protein	3.1.-	CDS	Zn-dependent hydrolase, RNA-metabolising			base_one HP	0	base_one HP
dimethyladenosine transferase	2.1.1.-	ksgA	dimethyladenosine transferase	2.1.1.182,2.1.1.-	CDS	SSU rRNA (adenine(1518)-N(6)/adenine(1519)-N(6))-dimethyltransferase	2.1.1.182		base_lit-s	gs-sh	gs-sh
			hypothetical protein		CDS				base_one HP	base_both miss	base_one HP
hypothetical protein						hypothetical protein			base_one HP	base_lit-s	base_one HP
conserved hypothetical protein			hypothetical protein		CDS	FIG00711868: hypothetical protein			lit-s	base_one HP	base_one HP
formyltetrahydrofolate deformylase	3.5.1.10	purU	formyltetrahydrofolate deformylase (EC 3.5.1.10)	3.5.1.10	CDS	Formyltetrahydrofolate deformylase	3.5.1.10		base_tigr	base_ec	base_ec
signal peptide peptidase SppA, 36K type	3.4.-.-	sppA	signal peptide peptidase SppA, 36K type	3.4.21.-	CDS	protease IV (PspA)			base_lit-s	gs-sh	gs-sh
conserved hypothetical protein			hypothetical protein		CDS	putative			lit-s	base_one HP	base_one HP
conserved hypothetical protein			hypothetical protein		CDS	FIG00710817: hypothetical protein			lit-s	base_one HP	base_one HP
conserved hypothetical protein			hypothetical protein		CDS	FIG311301: hypothetical lipoprotein LppH			lit-s	base_one HP	base_one HP
conserved hypothetical protein			hypothetical protein		CDS	FIG00710502: hypothetical protein			lit-s	base_one HP	base_one HP
conserved hypothetical protein						FIG00711566: hypothetical protein			base_one HP	base_one HP	base_one miss
putative membrane protein						hypothetical protein			base_one miss	base_one HP	base_one HP
									base_both miss	base_both miss	base_both miss
									base_both miss	base_both miss	base_both miss
conserved hypothetical protein			hypothetical protein		CDS	putative			lit-s	base_one HP	base_one HP
cyclophilin type peptidyl-prolyl cis-trans isomerase/CLD family protein			Peptidyl-prolyl cis-trans isomerase (rotamase) - cyclophilin family	5.2.1.8	CDS	Peptidyl-prolyl cis-trans isomerase	5.2.1.8		0	0	base_ec
carbon storage regulator		csrA	carbon storage regulator, CsrA		CDS	Carbon storage regulator			base_tigr	lit-s	gs-sh
4-(cytidine 5'-diphospho)-2-C-methyl-D-erythritol kinase	2.7.1.148	ispE	4-diphosphocytidyl-2-C-methyl-D-erythritol kinase (EC 2.7.1.148)	2.7.1.148	CDS	4-diphosphocytidyl-2-C-methyl-D-erythritol kinase	2.7.1.148		base_tigr	base_ec	base_ec
ssrA-binding protein		smpB	SsrA-binding protein		CDS	tmRNA-binding protein SmpB			base_tigr	gs-sh	gs-sh
tonB-system energizer ExbB		exbB	outer membrane transport energization protein ExbB (TC 2.C.1.1.1)		CDS	Ferric siderophore transport system, biopolymer transport protein ExbB			base_tigr	0	0
biopolymer transport ExbD/TolR family protein			Biopolymer transport protein		CDS	Biopolymer transport protein ExbD/TolR			gs-sh	lit-s	gs-sh
ribonuclease P protein component	3.1.26.5	rnpA	ribonuclease P protein component, eubacterial	3.1.26.5	CDS	Ribonuclease P protein component	3.1.26.5		base_tigr	base_ec	base_ec
haemolytic domain protein						Protein YidD			base_one miss	0	base_one miss
membrane protein insertase, YidC/Oxa1 family, N-terminal domain		yidC	protein translocase subunit yidC		CDS	Inner membrane protein translocase component YidC, long form			gs-sh	gs-sh	gs-sh
putative spoIIIJ-associated protein			Predicted RNA-binding protein		CDS	RNA-binding protein Jag			0	0	0
tRNA modification GTPase TrmE	3.6.-.-	trmE	tRNA modification GTPase trmE	3.6.-	CDS	GTPase and tRNA-U34 5-formylation enzyme TrmE			lit-s	pfam-sh	gs-sh
helicobacter outer membrane family protein			Helicobacter outer membrane protein.		CDS	Outer membrane protein			lit-s	tf_idf	tf_idf
hypothetical protein						FIG00712068: hypothetical protein			base_one HP	base_one HP	base_one miss
LPP20 lipofamily protein			LPP20 lipoprotein.		CDS	putative			pfam-sh	0	0
conserved hypothetical protein			hypothetical protein		CDS	putative			lit-s	base_one HP	base_one HP
LPP20 lipoprotein		lpp20	LPP20 lipoprotein.		CDS	membrane-associated lipoprotein (lpp20)			lit-s	gs-sh	gs-sh
conserved hypothetical protein			uncharacterized proteobacterial lipoprotein		CDS	putative lipoprotein			base_one HP	base_one HP	0
hypothetical protein									base_one HP	base_one HP	base_both miss
thioredoxin		trxA	Thioredoxin domain-containing protein		CDS	Thioredoxin			lit-s	lit-s	lit-s
pseudouridine synthase family protein	5.4.99.-		pseudouridine synthase	5.4.99.22	CDS	Ribosomal large subunit pseudouridine synthase B	4.2.1.70		base_tigr	tf_idf	base_ec-d
DNA polymerase III, alpha subunit	2.7.7.7	dnaE	DNA polymerase III, alpha subunit (EC 2.7.7.7)	2.7.7.7	CDS	DNA polymerase III alpha subunit	2.7.7.7		base_tigr	base_ec	base_ec
cytochrome c551 peroxidase	1.11.1.5	ccpA-2	Cytochrome c peroxidase	1.11.1.5	CDS	Cytochrome c551 peroxidase	1.11.1.5		base_ec	base_ec	base_ec
META domain protein			Heat shock protein		CDS	secreted protein involved in flagellar motility			0	0	0
conserved hypothetical protein			Protein of unknown function (DUF330).		CDS	putative			base_one HP	base_one HP	lit-s
mce related family protein			ABC-type transport system involved in resistance to organic solvents, periplasmic component		CDS	ABC transporter, periplasmic substrate-binding protein, putative			0	0	0
ABC transporter family protein			ABC-type transport system involved in resistance to organic solvents, ATPase component		CDS	Methionine ABC transporter ATP-binding protein			0	tf_idf	0
conserved hypothetical family protein			conserved hypothetical integral membrane protein		CDS	ABC-type transport system involved in resistance to organic solvents, permease component			base_tigr	0	orth
helicobacter outer membrane family protein			Helicobacter outer membrane protein.		CDS	Outer membrane protein			lit-s	tf_idf	tf_idf
branched-chain amino acid aminotransferase	2.6.1.42	ilvE	branched chain amino acid aminotransferase apoenzyme (EC 2.6.1.42)	2.6.1.42	CDS	Branched-chain amino acid aminotransferase	2.6.1.42		base_tigr	base_ec	base_ec
helicobacter outer membrane family protein			Helicobacter outer membrane protein.		CDS	putative Outer membrane protein			lit-s	tf_idf	tf_idf
DNA polymerase I family protein	2.7.7.7	polA	DNA polymerase I (EC 2.7.7.7)	2.7.7.7	CDS	DNA polymerase I	2.7.7.7		base_tigr	base_ec	base_ec
type I restriction modification DNA specificity domain protein			Type I restriction modification DNA specificity domain.		CDS	restriction enzyme BcgI alpha chain-like protein( EC:2.1.1.72 )			lit-s	0	0
N-6 DNA Methylase family protein			Type I restriction-modification system methyltransferase subunit	2.1.1.72	CDS	restriction enzyme BcgI alpha chain-like protein( EC:2.1.1.72 )			0	0	0
putative amidophosphoribosyltransferase			Predicted amidophosphoribosyltransferases		CDS	putative			0	0	0
thymidylate kinase	2.7.4.9	tmk	thymidylate kinase (EC 2.7.4.9)	2.7.4.9	CDS	Thymidylate kinase	2.7.4.9		base_tigr	base_ec	base_ec
pantetheine-phosphate adenylyltransferase	2.7.7.3	coaD	Phosphopantetheine adenylyltransferase (EC 2.7.7.3)	2.7.7.3	CDS	Phosphopantetheine adenylyltransferase	2.7.7.3		base_ec	base_ec	base_ec
polyprenyl P-hydroxybenzoate and phenylacrylic acid decarboxylase family protein	4.1.1.-		polyprenyl P-hydroxybenzoate and phenylacrylic acid decarboxylases	4.1.1.-	CDS	UbiX family decarboxylase associated with menaquinone via futalosine			base_tigr	map	gs-sh
flagella basal body P-ring formation protein FlgA		flgA	flagella basal body P-ring formation protein FlgA		CDS	Flagellar basal-body P-ring formation protein FlgA			base_lit-s	tf_idf	tf_idf
uvrD/REP helicase N-terminal domain protein			Superfamily I DNA and RNA helicases	3.6.4.12	CDS	ATP-dependent DNA helicase UvrD/PcrA/Rep, epsilon proteobacterial type 2			gs-sh	gs-sh	gs-sh
TPR repeat family protein			Thioredoxin domain-containing protein		CDS	PUTATIVE TRANSMEMBRANE PROTEIN			0	0	0
serine--tRNA ligase	6.1.1.11	serS	seryl-tRNA synthetase (EC 6.1.1.11)	6.1.1.11	CDS	Seryl-tRNA synthetase	6.1.1.11		base_tigr	base_ec	base_ec
carbon-nitrogen hydrolase family protein			Predicted amidohydrolase		CDS	putative			0	0	0
exonuclease VII small subunit			Exodeoxyribonuclease VII small subunit (EC 3.1.11.6)	3.1.11.6	CDS	Exodeoxyribonuclease VII small subunit	3.1.11.6		0	0	base_ec
ubiquinone/menaquinone biosynthesis methyltransferase family protein	2.1.1.-		demethylmenaquinone methyltransferase	2.1.1.163, 2.1.1.201,2.1.1.163	CDS	Ubiquinone/menaquinone biosynthesis methyltransferase UbiE @ 2-heptaprenyl-1,4-naphthoquinone methyltransferase	2.1.1.-, 2.1.1.163		base_tigr	tf_idf	gs-sh
copper resistance D family protein			TIGR00701 family protein		CDS	Protoporphyrinogen IX oxidase, novel form, HemJ	1.3.-.-		0	0	0
conserved hypothetical protein			uncharacterized protein, YigZ family		CDS	FIG000605: protein co-occurring with transport systems (COG1739)			base_one HP	base_one HP	0
ABC-2 type transporter family protein			ABC-type multidrug transport system, permease component		CDS	ABC-type multidrug transport system, permease component			0	0	lit-s
ABC-2 transporter family protein			Predicted membrane protein		CDS	ABC-type multidrug transport system, permease component			0	0	0
hlyD secretion family protein			Multidrug resistance efflux pump		CDS	Predicted membrane fusion protein (MFP) component of efflux pump, membrane anchor protein YbhG			gs-sh	0	0
outer membrane efflux family protein			Outer membrane protein		CDS	Outer membrane protein			tf_idf	tf_idf	base_lit-s
transporter associated domain protein			Hemolysins and related proteins containing CBS domains		CDS	Hemolysins and related proteins containing CBS domains			0	0	base_lit-s
phosphate transporter family protein			Phosphate/sulphate permeases		CDS	Probable low-affinity inorganic phosphate transporter			0	0	0
nifU-like domain protein			Thioredoxin-like proteins and domains		CDS	Iron-sulfur cluster assembly scaffold protein NifU			gs-sh	gs-sh	gs-sh
conserved hypothetical protein			hypothetical protein		CDS	FIG00711107: hypothetical protein			lit-s	base_one HP	base_one HP
UDP-N-acetylmuramyl-tripeptide synthetase family protein		murE	UDP-N-acetylmuramoylalanyl-D-glutamate--2,6-diaminopimelate ligase (EC 6.3.2.13)	6.3.2.13	CDS	UDP-N-acetylmuramoylalanyl-D-glutamate--2,6-diaminopimelate ligase	6.3.2.13		base_tigr	gs-sh	base_ec
transaldolase	2.2.1.2	tal	transaldolase (EC 2.2.1.2)	2.2.1.2	CDS	Transaldolase	2.2.1.2		base_tigr	base_ec	base_ec
ribosomal protein L25, Ctc-form			LSU ribosomal protein L25P		CDS	LSU ribosomal protein L25p			base_tigr	map	lit-s
peptidyl-tRNA hydrolase	3.1.1.29	pth	peptidyl-tRNA hydrolase (EC 3.1.1.29)	3.1.1.29	CDS	Peptidyl-tRNA hydrolase	3.1.1.29		base_tigr	base_ec	base_ec
putative permease YjgP/YjgQ family protein			Predicted permeases		CDS	Permease YjgP/YjgQ			0	lit-s	0
PLD-like domain protein			Predicted HKD family nuclease		CDS	putative			0	0	0
helicobacter outer membrane family protein			Helicobacter outer membrane protein.		CDS	Outer membrane protein/porin			lit-s	tf_idf	tf_idf
heavy metal translocating P-type ATPase family protein	3.6.3.-		ATPase, P-type (transporting), HAD superfamily, subfamily IC/heavy metal translocating P-type ATPase	3.6.3.4	CDS	Lead, cadmium, zinc and mercury transporting ATPase; Copper-translocating P-type ATPase	3.6.3.3, 3.6.3.5, 3.6.3.4		0	0	base_ec-d
putative membrane protein			Uncharacterized protein conserved in bacteria		CDS	FIG00710492: hypothetical protein			0	0	lit-s
methyltransferase small domain protein			Predicted O-methyltransferase		CDS	tRNA (adenine37-N(6))-methyltransferase TrmN6	2.1.1.223		0	0	gs-sh
ribD C-terminal domain protein			diaminohydroxyphosphoribosylaminopyrimidine deaminase	3.5.4.26, 1.1.1.193,3.5.4.26	CDS	Diaminohydroxyphosphoribosylaminopyrimidine deaminase / 5-amino-6-(5-phosphoribosylamino)uracil reductase	3.5.4.26, 1.1.1.193		gs-sh	0	base_ec-d
sodium/glutamate symporter		gltS	sodium--glutamate symport carrier (gltS)		CDS	Sodium/glutamate symport protein			base_tigr	0	0
saccharopine dehydrogenase family protein			carboxynorspermidine dehydrogenase	1.5.1.7	CDS	Carboxynorspermidine dehydrogenase			0	0	lit-s
cytochrome c oxidase accessory protein CcoG		ccoG	cytochrome c oxidase accessory protein FixG		CDS	ferrodoxin-like protein			base_tigr	0	0
acyl-phosphate glycerol 3-phosphate acyltransferase	2.3.1.-	plsY	acyl-phosphate glycerol-3-phosphate acyltransferase	2.3.1.15	CDS	Acyl-phosphate:glycerol-3-phosphate O-acyltransferase PlsY			base_tigr	0	0
folB domain protein			FolB domain	4.1.2.25	CDS	Dihydroneopterin aldolase	4.1.2.25		lit-s	gs-sh	base_ec
putative iron-regulated outer membrane protein FrpB4			hypothetical protein		CDS	putative			base_one HP	0	base_one HP
tonB dependent receptor family protein			Outer membrane receptor proteins, mostly Fe transport		CDS	iron-regulated outer membrane protein (frpB)			gs-sh	gs-sh	gs-sh
L-seryl-tRNA selenium transferase family protein			L-seryl-tRNA(Sec) selenium transferase (EC 2.9.1.1)	2.9.1.1	CDS	L-seryl-tRNA(Sec) selenium transferase, probably playing another role			gs-sh	gs-sh	gs-sh
transcription termination factor NusA		nusA	NusA antitermination factor		CDS	Transcription termination protein NusA			base_tigr	pfam-sh	pfam-sh
conserved hypothetical protein			hypothetical protein		CDS	FIG00710608: hypothetical protein			lit-s	base_one HP	base_one HP
eco57I restriction-modification methylase family protein			Type II restriction enzyme, methylase subunits	2.1.1.72	CDS	putative type IIS restriction/modification enzyme			0	0	0
putative type I DNA modification enzyme			hypothetical protein		CDS	putative type IIS restriction/modification enzyme			base_one HP	0	base_one HP
conserved hypothetical protein			hypothetical protein		CDS	FIG00710921: hypothetical protein			lit-s	base_one HP	base_one HP
conserved hypothetical protein			hypothetical protein		CDS	FIG00712118: hypothetical protein			lit-s	base_one HP	base_one HP
DEAD/DEAH box helicase family protein			Restriction endonuclease	3.1.21.5	CDS	Type III restriction-modification system restriction subunit	3.1.21.5		0	0	base_ec
putative adenine specific DNA methyltransferase			hypothetical protein		CDS	Type III restriction-modification system methylation subunit	2.1.1.72		base_one HP	0	base_one HP
DNA methylase family protein			Adenine specific DNA methylase Mod	2.1.1.72	CDS	Type III restriction-modification system methylation subunit	2.1.1.72		0	0	base_ec
DEAD/DEAH box helicase family protein			ATP-dependent DNA helicase RecG	3.6.4.12,3.6.1.-	CDS	ATP-dependent DNA helicase RecG	3.6.1.-		0	0	base_lit-s
conserved hypothetical protein			hypothetical protein		CDS	putative			lit-s	base_one HP	base_one HP
exodeoxyribonuclease III	3.1.11.2	xth	exodeoxyribonuclease III	3.1.11.2	CDS	Exodeoxyribonuclease III	3.1.11.2		base_lit-s	base_ec	base_ec
helicobacter outer membrane family protein			Helicobacter outer membrane protein.		CDS	Outer membrane protein			lit-s	0	0
putative periplasmic competence protein			hypothetical protein		CDS	putative			base_one HP	0	base_one HP
chromosomal replication initiator protein DnaA		dnaA	chromosomal replication initiator protein DnaA		CDS	Chromosomal replication initiator protein DnaA			base_lit-s	lit-s	lit-s
phosphorylase superfamily protein			Nucleoside phosphorylase		CDS	purine nucleoside phosphorylase (punB)			0	0	gs-sh
conserved hypothetical protein			Protein of unknown function (DUF2443).		CDS	FIG00710874: hypothetical protein			base_one HP	base_one HP	lit-s
glutamine-fructose-6-phosphate transaminase	2.6.1.16	glmS	glutamine--fructose-6-phosphate transaminase	2.6.1.16	CDS	Glucosamine--fructose-6-phosphate aminotransferase [isomerizing]	2.6.1.16		base_tigr	base_ec	base_ec
thymidylate synthase, flavin-dependent	2.1.1.148	thyX	thymidylate synthase, flavin-dependent	2.1.1.148	CDS	Thymidylate synthase thyX	2.1.1.-		base_lit-s	gs-sh	gs-sh
conserved hypothetical protein						FIG00710359: hypothetical protein			base_one HP	base_one HP	base_one miss
transposase, IS605 OrfB family			transposase, IS605 OrfB family, central region		CDS	Mobile element protein			base_tigr	0	0
transposase IS200 like family protein			Transposase and inactivated derivatives		CDS	IS605 transposase (tnpA)			0	0	gs-sh
putative N-6 Adenine-specific DNA methylase domain protein						putative type II methylase protein			base_one miss	0	base_one miss
conserved hypothetical protein			hypothetical protein		CDS	FIG00710438: hypothetical protein			lit-s	base_one HP	base_one HP
putative ubiquinol-cytochrome C reductase cytochrome C subunit			Cytochrome c1		CDS	ubiquinol cytochrome C oxidoreductase, cytochrome C1 subunit			0	0	0
cytochrome b(C-terminal)/b6/petD family protein			Cytochrome b subunit of the bc complex		CDS	Ubiquinol--cytochrome c reductase, cytochrome B subunit	1.10.2.2		gs-sh	tf_idf	map
ubiquinol-cytochrome c reductase, iron-sulfur subunit	1.10.2.2	petA	Rieske Fe-S protein	1.10.2.2	CDS	Ubiquinol-cytochrome C reductase iron-sulfur subunit	1.10.2.2		base_tigr	base_ec	base_ec
transcription-repair coupling factor	3.6.1.-	mfd	transcription-repair coupling factor (mfd)	3.6.4.-	CDS	Transcription-repair coupling factor			base_tigr	lit-s	gs-sh
polymer-forming cytoskeletal family protein			Integral membrane protein CcmA involved in cell shape determination		CDS	Protein of unknown function, DUF583 superfamily			0	0	0
peptidase M23 family protein			Membrane proteins related to metalloendopeptidases		CDS	Membrane proteins related to metalloendopeptidases			0	0	base_lit-s
peptidase M23 family protein			Membrane proteins related to metalloendopeptidases		CDS	toxR-activated gene (tagE)			0	0	gs-sh
bifunctional FolC family protein	6.3.2.-	folC	folylpolyglutamate synthase/dihydrofolate synthase	6.3.2.17, 6.3.2.12	CDS	Dihydrofolate synthase / Folylpolyglutamate synthase	6.3.2.12, 6.3.2.17		base_tigr	0	base_ec-d
lipopolysaccharide-assembly family protein			Lipopolysaccharide-assembly.		CDS	Probable lipoprotein Cj1090c			lit-s	0	0
leucine--tRNA ligase	6.1.1.4	leuS	leucyl-tRNA synthetase (EC 6.1.1.4)	6.1.1.4	CDS	Leucyl-tRNA synthetase	6.1.1.4		base_tigr	base_ec	base_ec
putative membrane protein			hypothetical protein		CDS	FIG00388820: hypothetical protein			base_one HP	0	base_one HP
-export membrane protein SecF		secF	protein translocase subunit secF		CDS	Protein-export membrane protein SecF (TC 3.A.5.1.1)			gs-sh	gs-sh	gs-sh
-export membrane protein SecD		secD	protein-export membrane protein, SecD/SecF family		CDS	Protein-export membrane protein SecD (TC 3.A.5.1.1)			gs-sh	0	0
preprotein translocase, YajC subunit		yajC	protein translocase subunit yajC		CDS	Preprotein translocase subunit YajC (TC 3.A.5.1.1)			base_tigr	lit-s	gs-sh
na+/H+ antiporter NhaA		nhaA	sodium/proton antiporter, NhaA family (TC 2.A.33.1.1)		CDS	Na+/H+ antiporter NhaA type			base_tigr	lit-s	gs-sh
uvrD/REP helicase N-terminal domain protein			ATP-dependent exoDNAse (exonuclease V) beta subunit (contains helicase and exonuclease domains)		CDS	helicase			gs-sh	gs-sh	orth
ribosomal protein S2		rpsB	SSU ribosomal protein S2P		CDS	SSU ribosomal protein S2p (SAe)			base_tigr	0	0
translation elongation factor Ts		tsf	translation elongation factor Ts (EF-Ts)		CDS	Translation elongation factor Ts			base_tigr	lit-s	tf_idf
penicillin binding transpeptidase domain protein			Cell division protein FtsI/penicillin-binding protein 2	2.4.1.129	CDS	Cell division protein FtsI [Peptidoglycan synthetase]	2.4.1.129		orth	map	base_ec
flagellar hook-basal body complex protein FliE		fliE	flagellar hook-basal body complex protein FliE		CDS	Flagellar hook-basal body complex protein FliE			base_lit-s	lit-s	lit-s
flagellar basal-body rod protein FlgC		flgC	flagellar basal-body rod protein FlgC		CDS	Flagellar basal-body rod protein FlgC			base_lit-s	lit-s	lit-s
flagellar basal-body rod protein FlgB		flgB	flagellar basal-body rod protein FlgB		CDS	Flagellar basal-body rod protein FlgB			base_lit-s	lit-s	lit-s
cell cycle family protein			Bacterial cell division membrane protein		CDS	Cell division protein FtsW			0	0	gs-sh
periplasmic binding family protein			ABC-type Fe3+-hydroxamate transport system, periplasmic component		CDS	iron(III) ABC transporter, periplasmic iron-binding protein (ceuE)			0	0	gs-sh
periplasmic binding family protein			ABC-type Fe3+-hydroxamate transport system, periplasmic component		CDS	iron(III) ABC transporter, periplasmic iron-binding protein (ceuE)			0	0	gs-sh
putative peroxiredoxin			Peroxiredoxin	1.11.1.15	CDS	Alkyl hydroperoxide reductase subunit C-like protein			lit-s	0	0
NLPA lipofamily protein			ABC-type metal ion transport system, periplasmic component/surface antigen		CDS	Methionine ABC transporter substrate-binding protein			0	0	0
hypothetical protein						FIG00710391: hypothetical protein			base_one HP	base_one HP	base_one miss
penicillin-binding protein 2		mrdA	peptidoglycan glycosyltransferase	2.4.1.129	CDS	Cell division protein FtsI [Peptidoglycan synthetase]	2.4.1.129		base_tigr	gs-sh	base_ec
putative membrane protein			hypothetical protein		CDS	putative			base_one HP	0	base_one HP
ribosome biogenesis GTP-binding protein YsxC		ysxC	ribosome biogenesis GTP-binding protein YsxC/EngB		CDS	GTP-binding protein EngB			base_tigr	0	0
lipopolysaccharide transport periplasmic protein LptA		lptA	lipopolysaccharide transport periplasmic protein LptA		CDS	OstA family organic solvent tolerance protein			base_lit-s	0	0
conserved hypothetical protein			hypothetical protein		CDS	FIG00710344: hypothetical protein			lit-s	base_one HP	base_one HP
3-deoxy-D-manno-octulosonate 8-phosphate phosphatase, YrbI family protein	3.1.3.45		3-deoxy-D-manno-octulosonate 8-phosphate phosphatase, YrbI family	3.1.3.45	CDS	3-deoxy-D-manno-octulosonate 8-phosphate phosphatase	3.1.3.45		base_ec	base_ec	base_ec
rare lipoA family protein		rlpA	rare lipoprotein A		CDS	Rare lipoprotein A precursor			base_tigr	gs-sh	orth
lysM domain protein			Soluble lytic murein transglycosylase and related regulatory proteins (some contain LysM/invasin domains)	3.2.1.-	CDS	Membrane-bound lytic murein transglycosylase D precursor	3.2.1.-		gs-sh	0	0
hydrolase, TatD family protein			hydrolase, TatD family	3.1.21.-	CDS	Putative deoxyribonuclease YcfH			base_tigr	0	0
riboflavin synthase, alpha subunit	2.5.1.9	ribE	riboflavin synthase alpha chain (EC 2.5.1.9)	2.5.1.9	CDS	Riboflavin synthase eubacterial/eukaryotic	2.5.1.9		base_tigr	base_ec	base_ec
flhB HrpN YscU SpaS family protein			Uncharacterized homolog of the cytoplasmic domain of flagellar protein FhlB		CDS	ABC transporter, putative			gs-sh	0	0
ABC transporter family protein			ABC-type metal ion transport system, ATPase component		CDS	Methionine ABC transporter ATP-binding protein			0	0	0
binding--dependent transport system inner membrane component family protein			ABC-type metal ion transport system, permease component		CDS	Methionine ABC transporter permease protein			0	0	0
glycosyl transferase 8 family protein			Lipopolysaccharide biosynthesis proteins, LPS:glycosyltransferases		CDS	LPS biosynthesis protein			0	orth	0
conserved hypothetical protein			hypothetical protein		CDS	putative			lit-s	base_one HP	base_one HP
PAP2 superfamily protein			Membrane-associated phospholipid phosphatase		CDS	putative			0	0	0
glycosyl transferase 4 family protein			UDP-N-acetylmuramyl pentapeptide phosphotransferase/UDP-N-acetylglucosamine-1-phosphate transferase		CDS	Undecaprenyl-phosphate N-acetylglucosaminyl 1-phosphate transferase	2.7.8.-		0	0	0
pyridoxine 5'-phosphate synthase	2.6.99.2	pdxJ	pyridoxine 5'-phosphate synthase (EC 2.6.99.2)	2.6.99.2	CDS	Pyridoxine 5'-phosphate synthase	2.6.99.2		base_tigr	base_ec	base_ec
4-hydroxythreonine-4-phosphate dehydrogenase	1.1.1.262	pdxA	4-hydroxythreonine-4-phosphate dehydrogenase (EC 1.1.1.262)	1.1.1.262	CDS	4-hydroxythreonine-4-phosphate dehydrogenase	1.1.1.262		base_tigr	base_lit-s	base_ec
metallohydrolase, glycoprotease/Kae1 family protein			O-sialoglycoprotein endopeptidase (EC 3.4.24.57)	3.4.24.57	CDS	TsaD/Kae1/Qri7 protein, required for threonylcarbamoyladenosine t(6)A37 formation in tRNA			0	0	gs-sh
flagellar basal-body rod protein FlgF		flgF	Flagellar basal body rod protein		CDS	Flagellar basal-body rod protein FlgG			gs-sh	gs-sh	gs-sh
putative membrane protein									base_one miss	base_one miss	base_both miss
ubiquinol-cytochrome C chaperone family protein			Uncharacterized protein conserved in bacteria		CDS	FIG00711192: hypothetical protein			0	0	lit-s
ubiquinol-cytochrome C chaperone family protein			Uncharacterized protein conserved in bacteria		CDS	FIG00711288: hypothetical protein			0	0	lit-s
ubiquinol-cytochrome C chaperone family protein			Uncharacterized protein conserved in bacteria		CDS	hypothetical protein			0	base_one HP	base_one HP
