# Supplementary material for: A semi-automated genome annotation comparison and integration scheme
Source: BMC Bioinformatics. 2013 Jun 1;14:172. doi: 10.1186/1471-2105-14-172 (PMC3680241; doi:10.1186/1471-2105-14-172)
Supplement: Additional file 1 — The code and datasets: file contains the python code and related datasets used in our research. We used two datasets in our research. (1). ‘pfam_mapped_dic.csv’ file contains the Pfam IDs obtained from Pfam database; (2) ‘gene_info_dic.csv’ file contains the gene symbol data obtained from Entrez gene database; (3) ‘database data’ folder contains the automated annotation results and the OMA data to run the program. [file 1471-2105-14-172-S1.zip › Additional file 1 code and datasets/results/hpyl tfidf res.txt]

0.000	0.000	0.000
0.000	0.000	0.000
0.000	0.000	0.000
0.000	0.000	0.000
0.000	0.000	0.000
0.000	0.000	0.000
0.707	0.707	0.866
0.435	0.435	0.325
0.705	0.095	0.120
0.000	0.000	0.000
0.284	0.573	0.143
0.000	0.954	0.954
0.000	0.000	0.904
0.000	0.000	0.000
0.692	0.692	0.478
0.497	0.497	0.227
0.452	0.427	0.533
0.000	0.000	0.000
0.000	0.133	0.459
0.827	0.224	0.352
0.752	0.752	0.920
0.000	0.000	0.000
0.963	0.963	0.799
0.000	0.000	0.000
0.000	0.000	0.000
0.000	0.000	0.000
0.000	0.000	0.000
0.000	0.000	0.834
0.828	0.214	0.828
0.000	0.916	0.916
0.000	0.000	0.000
0.000	0.000	0.000
0.866	0.866	0.000
0.000	0.000	0.930
0.167	0.096	0.000
0.000	0.000	0.000
0.000	0.102	0.875
0.000	0.000	0.000
0.420	0.000	0.000
0.707	0.549	0.397
0.000	0.000	0.000
0.191	0.026	0.466
0.000	0.000	0.000
0.000	0.000	0.000
0.379	0.476	0.595
0.734	0.641	0.381
0.000	0.000	0.000
0.000	0.000	0.000
0.000	1.000	1.000
0.000	1.000	1.000
0.000	0.272	0.953
0.000	0.000	0.000
0.852	0.056	0.816
0.000	0.000	0.000
0.000	0.000	0.000
0.000	0.424	0.424
0.000	0.000	0.000
0.000	0.000	0.000
0.000	0.000	0.000
0.000	0.000	1.000
0.000	1.000	1.000
0.000	0.000	0.000
0.000	0.000	0.000
0.000	0.000	0.000
0.000	0.000	0.000
0.000	0.000	0.000
0.000	0.000	0.000
0.200	0.828	0.220
0.000	0.000	0.000
0.000	0.000	0.000
0.000	0.000	0.000
0.000	0.000	0.000
0.770	0.335	0.335
0.000	0.000	0.000
0.997	0.891	0.997
0.000	1.000	1.000
0.688	0.596	0.688
0.000	0.000	0.000
0.751	0.919	0.751
0.417	0.340	0.295
0.842	0.344	0.298
0.000	0.000	0.000
0.000	0.000	0.000
0.000	0.329	0.140
0.000	0.000	0.000
0.807	0.697	0.000
0.000	0.000	0.000
0.000	0.000	0.000
0.481	0.805	0.658
0.000	0.000	0.000
0.000	0.000	0.000
0.000	0.000	0.000
0.000	0.462	0.494
0.000	0.000	0.000
0.000	0.000	0.000
0.753	0.923	0.753
0.617	0.617	0.000
0.538	0.044	0.000
0.348	0.348	0.904
0.631	0.726	0.773
0.000	0.069	0.529
0.000	0.000	0.000
0.000	0.000	0.000
0.065	0.040	0.049
0.000	0.000	0.000
0.000	0.000	0.000
0.000	0.000	0.000
0.000	0.000	0.000
0.508	0.102	0.102
0.000	0.000	0.000
0.329	0.329	0.854
0.733	0.589	0.833
0.000	0.000	0.000
0.927	0.156	0.927
0.000	0.000	0.000
1.000	0.000	1.000
0.000	0.000	1.000
0.000	0.000	0.000
0.000	0.000	0.000
0.000	0.000	0.000
0.986	0.572	0.661
0.000	0.000	0.000
0.833	0.340	0.340
0.760	0.760	0.931
0.000	0.000	0.000
0.000	0.000	0.000
0.000	0.000	0.000
0.000	0.000	0.000
0.000	0.000	0.000
0.112	0.168	0.000
0.818	0.818	0.436
0.626	0.626	0.410
0.683	0.351	0.222
0.000	0.000	0.000
0.455	0.637	0.954
0.050	0.561	0.878
0.000	0.000	0.000
0.000	0.000	0.000
0.000	0.000	0.000
0.913	0.913	0.777
0.866	0.791	0.823
0.966	0.966	0.728
0.000	0.000	0.000
0.000	0.000	0.000
0.000	0.000	0.000
0.000	0.000	0.000
0.448	0.894	0.949
0.000	0.000	0.000
0.000	0.000	0.000
0.000	0.000	0.000
0.000	0.000	0.448
0.000	0.000	0.000
0.071	0.493	0.855
0.000	0.531	0.313
0.445	0.207	0.064
0.725	0.000	0.513
0.907	0.202	0.202
0.218	0.218	0.667
0.000	0.000	0.000
0.822	0.310	0.657
0.000	0.000	0.000
0.000	1.000	1.000
0.520	0.173	0.733
0.000	0.928	0.928
0.000	0.000	0.000
0.135	0.571	0.817
0.000	0.000	0.000
0.000	0.000	0.387
0.000	0.000	0.000
0.000	0.000	0.000
0.986	0.872	0.986
0.599	0.531	0.599
0.884	0.093	0.963
0.937	0.937	0.647
0.773	0.713	0.255
0.000	0.000	0.000
0.000	0.000	0.000
0.000	0.000	0.000
0.000	0.000	0.000
0.000	0.000	0.000
0.000	0.000	0.000
0.589	0.589	0.217
0.736	0.000	0.176
0.000	0.000	0.000
0.000	0.000	0.000
0.905	0.010	0.905
0.000	0.000	0.000
0.000	0.000	0.000
0.000	0.000	0.000
0.000	0.000	0.000
0.000	0.000	0.000
0.000	0.000	0.000
0.000	0.000	0.000
0.000	0.000	0.000
0.000	0.000	0.000
0.000	0.000	0.000
1.000	0.000	1.000
0.000	0.000	1.000
0.000	0.238	0.559
0.000	0.000	0.000
0.000	0.000	0.000
0.058	0.487	0.881
0.194	0.356	0.356
0.000	0.000	0.000
0.000	0.000	0.000
0.136	0.522	0.504
0.564	0.261	0.837
0.000	0.000	0.000
0.258	0.183	0.258
0.098	0.000	0.390
0.000	0.000	1.000
0.000	0.000	0.000
0.000	0.000	0.000
0.000	0.000	1.000
0.000	0.000	0.000
0.000	0.000	0.000
0.000	0.000	0.386
0.816	0.816	1.000
0.727	0.729	0.768
0.786	0.786	0.962
0.000	0.000	0.000
0.000	0.534	0.935
0.000	0.000	0.000
0.643	0.787	0.538
0.000	0.000	0.000
0.370	0.549	0.336
0.000	0.000	0.196
0.000	0.000	0.000
0.000	0.000	0.000
0.000	0.000	0.000
0.553	0.524	0.633
0.000	0.000	0.000
0.000	0.000	0.000
0.495	0.394	0.354
0.175	0.092	0.259
0.000	0.000	0.000
0.000	0.000	0.000
0.523	0.272	0.280
0.659	0.659	0.287
0.000	0.000	0.000
0.152	0.192	0.184
0.360	0.568	0.426
0.784	0.784	0.961
0.760	0.760	0.931
0.000	0.000	0.000
0.000	0.000	0.866
0.000	0.658	0.000
0.000	0.000	0.000
0.000	0.000	0.000
0.425	0.538	0.376
0.000	0.000	0.000
0.548	0.000	0.000
0.828	0.807	0.524
0.022	0.074	0.215
0.652	0.753	0.716
0.058	0.772	0.058
0.741	0.157	0.353
0.000	0.000	0.000
0.000	0.000	0.000
0.000	0.000	0.000
0.000	0.000	0.000
0.000	0.000	0.000
0.000	0.000	0.000
0.000	0.000	0.715
0.210	0.149	0.297
0.968	0.968	0.000
0.901	0.000	0.901
0.000	0.000	0.000
0.000	0.000	0.000
0.873	0.460	0.914
0.000	0.000	0.000
0.000	0.000	0.000
0.000	0.000	0.000
0.937	0.625	0.937
0.000	0.000	0.000
0.000	0.207	0.887
0.000	0.000	0.000
0.288	0.288	0.766
0.659	0.659	0.373
0.000	0.000	0.000
0.774	0.948	0.774
0.000	0.000	0.000
0.069	0.253	0.791
0.000	0.000	0.000
0.357	0.669	0.619
0.824	0.336	0.336
0.833	0.833	0.340
0.447	0.500	0.626
0.324	0.525	0.767
0.390	0.425	0.691
0.849	0.291	0.339
0.576	0.115	0.692
0.794	0.794	0.634
0.000	0.000	0.866
0.000	0.000	0.196
0.000	0.000	0.000
0.000	0.000	0.833
0.000	1.000	1.000
0.677	0.185	0.019
0.067	0.484	0.921
0.000	0.000	0.000
0.695	0.000	0.017
0.563	0.054	0.473
0.000	0.000	0.000
0.000	0.910	0.608
0.000	0.000	0.000
0.000	0.000	0.000
0.707	0.707	0.866
0.080	0.080	0.097
0.000	0.000	0.000
0.000	0.000	0.000
0.000	0.000	0.000
0.159	0.504	0.000
0.154	0.000	0.710
0.774	0.774	0.948
0.945	0.711	0.869
0.080	0.080	0.209
0.000	0.000	0.000
0.000	0.000	0.000
0.000	0.000	0.000
0.000	0.000	0.000
0.000	0.000	0.000
0.000	0.000	0.000
0.421	0.421	0.478
0.090	0.000	0.827
0.000	0.000	0.000
0.000	0.000	0.000
0.000	0.000	0.000
0.000	0.000	0.000
0.000	0.000	0.000
0.904	0.904	0.913
0.000	1.000	1.000
0.000	0.000	0.000
0.442	0.589	0.442
0.000	0.000	0.000
0.000	0.000	0.000
0.000	0.000	0.000
0.661	0.241	0.668
0.000	0.000	0.000
0.000	0.000	0.000
0.000	0.000	0.000
0.000	0.894	0.894
0.000	0.000	0.000
0.000	0.000	0.000
0.000	0.000	0.000
0.000	0.000	0.000
0.000	0.000	0.000
0.000	0.000	0.000
0.361	0.188	0.314
0.000	0.000	0.000
0.000	0.000	0.000
0.000	0.000	0.000
0.857	0.000	0.857
0.000	0.000	0.000
0.529	0.751	0.531
0.000	0.000	0.253
0.000	0.000	0.000
0.613	0.707	0.707
0.820	0.129	0.904
0.820	0.129	0.904
0.000	0.000	0.000
0.000	0.000	0.000
0.000	0.000	0.000
0.804	0.804	0.985
0.054	0.054	0.147
0.000	1.000	1.000
0.000	0.000	0.000
0.000	0.838	0.838
0.813	0.654	0.757
0.000	0.000	0.000
0.463	0.681	0.941
0.147	0.290	0.149
0.499	0.488	0.458
0.000	0.000	0.000
0.000	0.000	1.000
0.000	0.000	0.000
0.000	0.000	0.000
0.000	0.000	0.000
0.000	0.000	0.000
0.000	0.000	0.000
0.972	0.615	0.794
0.000	0.000	0.000
0.000	0.000	0.000
0.210	0.388	0.592
0.000	0.376	0.266
0.695	0.067	0.285
0.162	0.198	0.157
0.000	0.000	0.000
0.000	0.000	0.000
0.000	0.000	0.000
0.000	0.000	0.000
0.000	0.000	0.000
0.000	0.000	0.000
0.000	0.000	0.000
0.000	0.000	0.000
0.553	0.111	0.139
0.000	0.000	0.000
0.335	0.340	0.982
0.000	0.000	0.000
0.000	0.000	0.000
0.819	0.685	0.075
0.000	0.000	0.000
0.000	0.000	0.000
0.588	0.525	0.541
0.848	0.593	0.420
0.000	0.000	0.000
0.000	0.000	0.000
0.196	0.981	0.981
0.000	0.000	0.000
0.657	0.000	0.000
0.642	0.504	0.267
0.000	0.000	0.000
0.000	0.000	0.000
0.000	0.000	0.000
0.000	0.000	0.000
0.000	0.000	0.000
0.000	0.000	0.000
0.000	0.000	0.000
0.000	0.000	0.000
0.000	0.000	0.000
0.000	0.000	0.000
0.834	0.263	0.834
0.000	0.000	0.000
0.730	0.730	0.645
0.802	0.802	0.945
0.000	0.000	0.000
0.000	0.000	0.000
0.000	0.000	0.000
0.000	0.000	0.000
0.508	0.489	0.526
0.000	0.000	0.000
0.000	0.000	0.000
0.897	0.506	0.826
0.000	0.000	0.000
0.000	0.000	0.000
0.000	0.000	0.000
0.000	0.000	0.000
0.000	0.000	0.000
0.000	1.000	1.000
0.000	0.000	0.000
0.000	0.000	0.000
0.000	0.000	0.000
0.000	0.000	0.000
0.000	0.000	0.000
0.000	0.000	0.000
0.000	0.000	1.000
0.000	0.000	0.000
0.000	0.000	0.000
0.000	0.000	0.000
0.000	0.000	0.000
0.000	0.000	0.000
0.000	0.000	0.000
0.000	0.000	0.000
0.571	0.571	0.440
0.000	0.000	0.000
0.839	0.425	0.708
0.286	0.387	0.582
0.321	0.744	0.835
0.000	0.000	0.000
0.000	0.000	0.866
0.578	0.816	0.943
1.000	0.000	1.000
0.000	0.000	0.000
0.315	0.369	0.739
0.661	0.110	0.433
0.784	0.784	0.961
0.000	0.000	0.000
0.903	0.903	0.388
0.725	0.051	0.308
0.000	0.000	0.000
0.000	0.000	0.000
0.119	0.358	0.738
0.000	0.000	0.000
0.000	0.000	0.000
0.443	0.366	0.523
0.000	0.000	0.000
1.000	0.000	0.000
0.000	0.000	0.000
0.000	0.756	0.756
0.000	0.000	0.000
0.000	0.000	0.000
0.000	0.000	0.000
0.000	0.000	0.000
0.000	0.000	0.000
0.000	0.000	0.000
0.092	0.168	0.763
0.000	0.000	0.000
0.848	0.700	0.000
0.000	0.000	0.000
0.000	0.000	0.000
0.000	0.000	0.000
0.503	0.069	0.526
0.478	0.562	0.630
0.574	0.279	0.424
0.746	0.687	0.777
0.000	0.000	0.000
0.000	0.000	0.000
0.000	0.000	0.000
0.000	1.000	1.000
0.000	0.000	1.000
0.534	0.195	0.195
0.000	0.000	0.000
0.302	0.427	0.427
0.762	0.762	0.365
0.000	0.000	0.000
0.000	0.000	0.000
0.000	0.000	0.000
0.738	0.738	0.309
0.822	0.336	0.336
0.000	0.000	0.000
0.000	0.000	0.000
0.000	0.000	0.000
0.000	0.717	0.478
0.000	0.000	0.894
0.000	0.000	0.832
0.000	0.000	0.000
0.000	0.000	0.784
0.216	0.555	0.343
0.498	0.498	0.430
0.000	0.000	0.971
0.000	0.000	0.211
0.000	0.000	0.784
0.000	0.000	0.832
0.000	0.000	0.000
0.000	0.000	0.961
0.893	0.824	0.824
0.000	0.000	0.000
0.000	0.000	0.000
0.961	0.000	0.971
0.000	0.000	0.000
0.971	0.000	0.784
0.000	0.000	0.832
0.000	0.000	0.832
0.971	0.000	0.784
0.971	0.000	0.784
0.000	0.000	0.784
0.000	0.000	0.000
0.553	0.553	0.095
0.000	0.000	0.000
0.000	0.000	0.971
0.000	0.000	0.000
0.378	0.000	0.195
0.000	0.000	0.000
0.000	0.000	0.000
0.000	0.000	0.000
0.000	0.000	0.000
0.807	0.330	0.330
0.355	0.226	0.168
0.240	0.470	0.700
0.000	0.962	0.962
0.000	0.000	0.000
0.000	1.000	1.000
0.000	0.000	0.000
0.000	0.000	0.000
0.000	0.000	0.000
0.000	0.000	0.000
0.834	0.834	0.369
0.000	0.000	0.000
0.000	0.000	0.000
0.000	0.000	0.000
0.000	0.000	0.000
0.338	0.237	0.321
0.160	0.160	0.140
0.089	0.759	0.639
0.951	0.570	0.777
0.000	0.000	0.000
0.000	0.000	0.000
0.309	0.926	0.926
0.000	0.000	0.000
0.561	0.298	0.330
0.000	0.000	0.000
0.000	0.000	0.000
0.699	0.527	0.372
0.000	0.904	0.904
0.068	0.236	0.774
0.000	0.000	0.000
0.000	0.000	0.000
0.000	0.000	0.000
0.000	0.000	0.000
0.957	0.356	0.957
0.000	0.468	0.156
1.000	0.000	1.000
0.531	0.265	0.000
0.083	0.767	0.774
0.643	0.654	0.653
0.000	0.000	0.000
0.777	0.759	0.744
0.000	0.531	0.754
0.410	0.398	0.468
0.000	0.000	0.000
0.893	0.893	0.000
0.000	0.000	0.000
0.000	0.385	0.385
0.821	0.821	0.042
0.064	0.501	0.931
0.706	0.846	0.000
0.720	0.174	0.588
0.842	0.663	0.938
0.296	0.363	0.755
0.000	0.000	0.000
0.000	0.000	0.000
0.968	0.741	0.750
0.319	0.319	0.632
0.000	0.529	0.623
0.000	0.000	1.000
0.000	0.000	0.000
0.000	0.000	0.000
0.000	0.000	0.000
0.000	0.000	0.289
0.903	0.102	0.918
0.000	0.000	0.000
0.000	0.000	0.000
0.360	0.634	0.665
0.000	0.000	0.000
0.000	0.000	0.000
0.000	0.000	0.000
0.000	0.000	0.000
0.000	0.000	0.000
0.000	0.000	0.000
0.451	0.451	0.260
0.000	0.000	0.000
0.000	0.000	0.000
0.071	0.531	0.434
0.000	0.000	0.000
0.736	0.475	0.475
0.000	0.000	0.000
0.477	0.455	0.225
0.737	0.737	0.442
0.065	0.545	0.623
0.000	0.000	0.000
0.000	0.000	0.000
0.000	0.000	0.000
0.000	0.000	0.000
0.000	0.000	0.000
0.000	0.000	0.000
0.000	0.000	0.000
0.752	0.752	0.920
0.289	0.105	0.236
0.602	0.711	0.465
0.000	0.000	0.000
0.655	0.356	0.561
0.000	0.000	0.000
0.339	0.776	0.543
0.381	0.747	0.883
0.000	0.000	0.000
0.000	0.000	0.000
0.000	0.000	0.000
0.000	0.000	0.000
0.666	0.000	0.666
0.000	0.577	0.000
0.000	0.000	0.000
0.649	0.164	0.422
0.000	0.000	0.305
0.637	0.051	0.655
0.000	0.000	0.000
0.499	0.362	0.407
0.000	0.000	0.000
0.000	0.000	0.530
0.000	0.000	0.000
0.000	0.000	0.000
0.000	0.000	0.000
0.000	0.000	0.000
0.000	0.000	0.000
0.000	0.000	0.000
0.027	0.027	0.000
0.000	0.000	0.000
0.000	0.000	0.000
0.146	0.437	0.292
0.000	0.000	0.000
0.760	0.760	0.931
0.473	0.473	0.946
0.000	0.000	0.000
0.000	0.000	0.000
0.000	0.000	0.000
0.000	0.000	0.000
0.000	0.000	0.279
0.000	0.000	0.000
0.000	0.000	0.000
0.000	0.000	0.000
0.000	1.000	1.000
0.000	0.000	0.000
0.529	0.910	0.910
0.529	0.910	0.910
0.000	0.000	0.000
0.980	0.486	0.980
0.676	0.676	0.316
0.000	0.000	0.000
0.000	0.000	0.000
0.000	0.000	0.000
0.000	0.000	0.000
0.000	0.090	0.917
0.479	0.479	0.821
0.000	0.000	0.000
0.000	0.000	0.000
0.000	0.000	0.000
0.000	0.000	0.000
0.000	0.000	0.000
0.000	0.000	0.000
0.000	0.000	0.000
0.046	0.373	0.027
0.000	0.000	0.000
0.779	0.779	0.954
0.000	0.000	0.000
0.000	0.000	0.000
0.000	0.846	0.846
0.667	0.667	0.816
0.000	0.000	0.000
0.000	0.000	0.000
0.000	0.000	0.000
0.000	0.000	0.000
0.802	0.117	0.725
0.480	0.170	0.098
0.000	0.000	0.000
0.351	0.246	0.526
0.000	0.000	0.000
0.000	0.000	0.000
1.000	0.000	1.000
0.000	0.000	0.000
0.697	0.024	0.697
0.776	0.851	0.784
0.000	0.000	0.000
0.808	0.808	0.140
0.410	0.513	0.411
0.000	0.000	0.000
0.000	0.000	0.000
0.000	0.000	0.000
0.000	0.000	0.000
0.000	0.000	0.000
0.000	0.000	1.000
0.797	0.398	0.337
0.000	0.000	0.000
0.305	0.000	0.607
0.526	0.462	0.589
0.957	0.702	0.957
0.000	0.000	0.000
0.794	0.527	0.810
0.000	0.000	0.000
0.149	0.198	0.439
0.000	0.000	0.000
0.000	0.000	0.000
0.000	0.000	0.000
0.000	0.000	0.000
0.648	0.782	0.782
0.928	0.541	0.696
0.000	0.000	0.000
0.133	0.000	0.800
0.000	0.000	0.000
0.377	0.137	0.291
0.464	0.591	0.372
0.000	0.000	0.000
0.000	0.000	0.000
0.000	0.000	0.000
0.267	0.439	0.351
0.709	0.112	0.012
0.589	0.109	0.084
0.297	0.297	0.280
0.000	0.000	0.000
0.000	0.000	0.000
0.000	0.000	0.000
0.000	0.000	0.000
0.000	0.000	0.000
0.000	0.000	0.000
0.000	0.000	0.000
0.000	0.000	0.000
0.000	0.000	0.000
0.000	0.000	0.000
0.000	0.000	0.000
0.000	1.000	1.000
0.000	0.000	0.000
0.000	0.760	0.000
0.000	0.000	0.000
0.266	0.391	0.560
0.000	0.000	0.000
0.000	0.000	0.000
0.000	0.000	0.000
0.000	0.000	0.000
0.000	0.000	0.000
0.000	0.000	0.000
0.000	0.000	0.000
0.000	0.000	0.000
0.000	0.000	0.000
0.000	0.000	0.000
0.284	0.255	0.788
0.000	0.000	0.000
0.207	0.508	0.623
0.000	0.000	0.000
0.855	0.413	0.717
0.000	0.000	0.000
0.000	0.000	0.000
0.000	0.000	0.000
0.000	0.000	0.000
0.995	0.995	0.703
0.784	0.784	0.961
0.362	0.320	0.832
0.000	0.000	0.000
0.597	0.387	0.546
0.000	0.738	0.069
0.000	0.000	0.000
0.000	0.000	0.000
0.866	0.866	0.409
0.000	0.000	0.000
0.000	0.000	0.000
0.585	0.226	0.264
0.000	0.000	0.000
0.000	0.000	0.000
0.000	0.000	0.000
0.271	0.271	0.000
0.000	0.000	0.000
0.000	0.795	0.795
0.234	0.078	0.166
0.000	0.000	0.000
0.000	0.000	0.000
0.000	0.000	0.000
0.000	0.000	0.000
0.374	0.262	0.034
0.156	0.098	0.854
0.000	0.000	0.000
0.000	0.000	0.000
0.000	0.000	0.000
0.000	0.000	0.000
0.763	0.078	0.763
0.000	0.000	0.000
0.000	0.000	0.000
0.375	0.281	0.415
0.247	0.624	0.784
0.000	0.000	0.000
0.000	0.000	0.000
0.000	0.000	0.000
0.000	0.000	0.000
0.000	0.000	0.000
0.000	0.000	0.000
0.394	0.394	0.987
0.000	0.000	0.000
0.000	0.000	0.000
0.000	0.000	0.000
0.000	0.000	0.000
0.851	0.263	0.785
0.033	0.033	0.047
0.000	0.000	0.000
0.000	0.000	0.000
0.000	0.000	0.000
0.000	0.000	0.000
0.000	0.000	0.000
0.000	0.000	0.000
0.904	0.381	0.663
0.000	0.000	0.000
0.000	0.000	0.000
0.242	0.256	0.256
0.588	0.588	0.392
0.860	0.610	0.795
0.000	0.000	0.000
0.185	0.436	0.000
0.000	0.000	0.000
0.954	0.954	0.793
0.317	0.415	0.410
0.000	0.000	0.000
0.831	0.635	0.684
0.000	0.740	0.543
0.000	0.000	0.000
0.590	0.417	0.417
0.000	0.000	0.000
0.000	0.000	0.000
0.000	0.000	0.000
0.000	0.000	0.000
0.000	0.000	0.000
0.000	0.000	0.000
0.000	0.000	0.000
0.000	0.000	0.000
0.000	0.000	0.000
0.000	1.000	1.000
0.000	0.894	0.894
0.000	0.000	0.000
0.485	0.585	0.742
0.000	0.000	0.000
0.000	0.000	0.000
0.000	0.894	0.894
0.000	0.000	0.000
0.000	0.000	0.000
0.000	0.000	0.000
0.000	0.000	0.000
0.454	0.454	0.000
0.000	0.000	0.000
0.813	0.074	0.905
0.502	0.104	0.263
0.327	0.512	0.689
0.303	0.219	0.195
0.215	0.772	0.772
0.673	0.655	0.284
0.000	0.000	0.000
0.533	0.493	0.639
0.000	0.000	0.000
0.816	0.816	1.000
0.000	0.000	0.000
0.000	0.000	0.000
0.000	0.000	0.000
0.000	0.000	0.000
0.302	0.302	0.904
0.000	0.000	0.000
0.000	0.000	0.000
0.000	0.000	0.000
0.000	0.000	0.000
0.000	0.000	0.000
0.000	0.000	0.000
0.000	0.000	0.000
0.820	0.820	0.615
0.578	0.194	0.843
0.800	0.116	0.116
0.103	0.488	0.667
0.000	0.000	0.000
0.000	0.000	0.000
0.779	0.779	0.954
0.779	0.779	0.779
0.000	0.000	0.000
0.000	0.469	0.995
0.000	0.000	0.000
0.000	0.000	0.000
0.000	0.000	0.000
0.044	0.420	0.540
0.000	0.000	0.000
0.662	0.662	0.625
0.000	0.000	0.000
0.000	0.000	0.000
0.000	0.000	0.000
0.000	0.000	0.000
0.104	0.225	0.673
0.000	0.000	0.000
0.394	0.451	0.374
0.000	0.000	0.000
0.000	0.000	0.000
0.000	0.000	0.000
0.498	0.731	0.000
0.000	0.404	0.679
0.000	0.000	0.707
0.217	0.760	0.323
0.000	0.000	0.000
0.000	0.000	0.000
0.737	0.752	0.461
0.151	0.747	0.751
0.000	0.000	0.000
0.307	0.307	0.339
0.088	0.302	0.829
0.000	0.237	0.237
0.000	0.000	0.000
0.958	0.158	0.103
0.000	0.000	0.000
0.000	0.000	0.000
0.065	0.599	0.046
0.000	0.000	0.000
0.000	0.000	0.000
0.000	0.000	0.000
0.000	0.000	0.000
0.638	0.000	0.000
0.000	0.000	0.000
0.494	0.190	0.785
0.000	0.000	0.000
0.000	0.329	0.697
0.100	0.000	0.596
0.000	0.000	0.000
0.800	0.965	0.688
0.000	0.000	0.000
0.000	0.000	1.000
0.000	0.000	0.000
0.000	0.000	1.000
0.000	0.000	0.447
0.000	0.802	0.727
0.951	0.765	0.536
0.000	0.000	0.208
0.707	0.577	0.408
0.000	0.000	0.000
0.000	0.000	0.000
0.000	0.000	0.000
0.000	0.000	0.000
0.000	0.000	0.000
0.000	0.648	0.790
0.000	0.000	0.000
0.000	0.000	0.000
0.000	0.000	0.000
0.408	0.408	0.000
0.000	0.000	0.000
0.000	0.000	0.000
0.000	0.000	0.000
0.856	0.642	0.642
0.000	0.000	0.000
0.000	0.000	0.000
0.000	0.000	0.000
0.000	0.000	0.000
0.000	0.000	0.000
0.508	0.489	0.526
0.923	0.800	0.000
0.000	0.000	0.000
0.000	0.000	0.000
0.000	0.000	0.000
0.000	0.000	0.000
1.000	0.000	1.000
0.244	0.595	0.385
0.000	0.000	1.000
0.000	0.000	0.000
0.508	0.489	0.526
0.000	0.000	0.000
0.000	0.000	0.000
0.000	0.000	1.000
0.000	0.000	0.000
0.000	0.000	0.000
0.000	0.000	0.000
0.000	1.000	1.000
0.000	0.000	0.000
0.000	0.000	0.000
0.000	0.000	0.000
0.588	0.525	0.541
0.000	0.000	0.000
0.000	0.000	0.000
0.000	0.000	0.000
0.000	0.000	0.000
0.000	0.000	0.000
0.378	0.318	0.376
0.000	0.000	0.000
0.084	0.059	0.193
0.000	1.000	1.000
0.000	0.000	0.000
0.886	0.405	0.355
0.236	0.617	0.806
0.000	0.000	0.000
0.899	0.142	0.778
0.656	0.587	0.000
0.000	0.000	0.000
0.025	0.136	0.214
0.000	0.000	0.000
0.266	0.075	0.639
0.846	0.400	0.829
0.000	0.000	0.000
0.866	0.000	0.866
0.000	0.000	0.000
0.000	0.000	0.000
0.827	0.612	0.838
0.000	0.000	0.000
0.000	0.132	0.719
0.000	0.000	0.000
0.000	0.000	0.000
0.080	0.772	0.173
0.000	0.000	0.000
0.723	0.557	0.134
0.824	0.336	0.291
0.000	0.000	0.000
0.917	0.000	0.000
0.705	0.268	0.758
0.000	0.000	0.000
0.000	0.000	0.000
0.000	0.000	0.000
0.000	0.000	0.000
0.892	0.515	0.595
0.289	0.000	0.289
0.000	0.000	0.000
0.000	0.756	0.000
0.000	0.000	0.000
0.000	0.000	0.000
0.039	0.083	0.039
0.000	0.000	0.000
0.000	0.000	0.577
0.000	0.000	0.000
0.000	0.000	0.000
0.000	0.000	0.000
0.496	0.496	0.498
0.000	0.000	0.000
0.000	0.000	0.000
0.000	0.000	0.000
0.000	0.000	0.000
0.000	0.000	0.000
0.739	0.739	0.905
0.000	0.000	0.000
0.984	0.249	0.984
0.000	0.000	0.000
0.000	0.000	0.000
0.000	0.000	0.000
0.000	0.000	0.000
0.000	0.000	0.000
0.000	0.000	0.000
0.195	0.787	0.113
0.000	0.000	0.000
0.476	0.354	0.164
0.000	0.000	0.000
0.289	0.000	0.408
0.865	0.432	0.216
0.000	1.000	1.000
0.174	0.330	0.142
0.000	0.000	0.000
0.000	0.000	0.000
0.000	0.000	0.000
0.600	0.600	0.050
0.000	0.000	0.000
0.000	0.000	0.000
0.917	0.000	0.917
0.000	0.000	0.000
0.214	0.337	0.186
0.000	0.000	0.000
0.000	0.000	0.000
0.000	0.000	0.000
0.000	0.000	0.000
0.508	0.489	0.526
0.381	0.388	0.190
0.000	0.000	0.000
0.000	0.000	0.000
0.431	0.965	0.965
0.000	0.000	0.000
0.000	0.000	0.000
0.466	0.382	0.602
0.000	0.629	0.952
0.000	0.000	0.000
0.784	0.784	0.961
0.000	0.000	0.000
0.644	0.614	0.956
0.000	0.000	0.000
0.421	0.604	0.706
0.000	0.000	0.000
0.779	0.779	0.954
0.000	0.000	0.000
0.000	0.000	0.000
0.000	0.000	0.000
0.596	0.599	0.321
0.000	0.000	0.000
0.000	0.000	0.000
0.000	0.000	0.000
0.000	0.000	0.000
0.000	0.000	0.000
0.000	0.000	0.000
0.000	0.000	0.000
0.303	0.322	0.525
0.000	0.000	0.000
0.000	0.000	0.000
0.000	0.000	0.000
0.000	0.000	0.000
0.000	0.000	0.000
0.000	0.000	0.000
0.000	0.000	0.000
0.000	0.000	0.000
0.000	0.000	0.000
0.000	0.000	0.000
0.781	0.590	0.901
0.544	0.860	0.962
0.617	0.775	0.917
0.000	0.000	0.000
0.000	0.000	0.000
0.000	0.000	0.000
0.000	0.000	0.000
0.000	0.875	0.000
0.000	0.000	0.000
0.000	0.000	0.000
0.000	0.000	0.000
0.000	0.000	0.000
0.000	0.000	0.000
0.000	0.000	0.000
0.000	0.000	0.000
0.824	0.824	0.336
0.000	0.000	0.000
0.000	0.000	0.000
0.000	0.113	0.000
0.810	0.331	0.331
0.987	0.748	0.748
0.000	0.000	0.000
0.873	0.261	0.911
0.000	0.000	0.000
0.760	0.760	0.931
0.774	0.774	0.948
0.000	0.000	0.000
0.000	0.559	0.652
0.000	0.000	0.000
0.830	0.587	0.840
0.000	0.000	0.000
0.561	0.561	0.934
0.496	0.494	0.494
0.799	0.131	0.189
0.551	0.981	0.981
0.000	0.000	0.000
0.820	0.720	0.845
0.705	0.700	0.723
0.741	0.653	0.582
0.645	0.765	0.696
0.514	0.598	0.165
0.000	0.000	0.000
0.738	0.904	0.000
0.630	0.149	0.472
0.786	0.786	0.962
0.000	0.000	0.000
0.000	0.000	0.000
0.000	0.000	0.000
0.732	0.791	0.681
0.255	0.000	0.000
0.174	0.213	0.217
0.105	0.090	0.865
0.421	0.646	0.657
0.614	0.201	0.602
0.646	0.791	0.791
1.000	0.000	1.000
0.000	0.000	0.000
0.000	0.000	0.000
0.000	0.000	0.000
0.787	0.787	0.760
1.000	0.000	0.000
0.980	0.073	0.556
0.970	0.588	0.970
0.824	0.336	0.291
0.824	0.336	0.291
0.000	0.000	0.000
0.807	0.347	0.571
0.827	0.338	0.292
0.824	0.336	0.291
0.819	0.340	0.295
0.000	0.000	0.000
0.000	0.000	0.000
0.808	0.373	0.373
0.997	0.589	0.997
0.737	0.292	0.618
0.530	0.093	0.718
0.725	0.668	0.405
0.295	0.000	0.746
0.000	0.000	0.000
0.900	0.823	0.900
0.000	0.000	0.000
0.721	0.000	0.577
0.000	0.000	0.000
0.000	0.866	0.548
0.500	0.500	0.500
0.000	0.000	0.000
0.840	0.150	0.873
0.000	0.000	0.000
0.128	0.073	0.361
0.000	0.113	0.640
0.000	0.000	0.000
0.000	0.000	0.000
0.000	0.785	0.000
0.752	0.650	0.639
0.671	0.013	0.156
0.000	0.000	0.000
0.000	0.000	0.000
0.949	0.956	0.743
0.000	0.000	0.000
0.000	0.000	0.000
0.061	0.300	0.573
0.000	0.000	0.785
0.745	0.745	0.372
0.000	0.000	0.000
0.000	0.000	0.000
0.000	0.000	0.000
0.000	0.000	0.000
0.000	0.000	0.000
0.000	0.000	0.000
0.770	0.770	0.943
0.824	0.336	0.311
0.861	0.245	0.861
0.826	0.337	0.337
0.036	0.976	0.036
0.000	0.351	0.444
0.000	0.000	0.000
0.000	0.000	1.000
0.334	0.459	0.436
0.427	0.337	0.608
0.000	0.000	0.000
0.077	0.000	0.841
0.000	0.000	0.000
0.000	0.000	0.000
0.000	0.000	0.000
0.518	0.073	0.147
0.000	0.000	0.000
0.424	0.585	0.623
0.000	0.000	0.000
0.000	0.000	0.000
0.000	0.000	0.000
0.000	0.000	0.000
0.532	0.097	0.614
0.000	0.550	0.825
0.436	0.660	0.558
0.845	0.845	0.717
0.358	0.715	0.583
0.341	0.512	0.635
0.432	0.620	0.543
0.436	0.667	0.537
0.496	0.628	0.561
0.421	0.054	0.843
0.000	0.656	0.443
0.000	0.000	1.000
0.000	0.000	0.000
0.000	0.000	0.000
0.467	0.467	0.530
0.000	0.000	0.000
0.686	0.933	0.933
0.000	0.000	0.000
0.000	0.408	0.000
0.200	0.488	0.705
0.352	0.352	0.634
0.000	0.000	0.000
0.000	0.000	0.000
0.000	0.000	0.000
0.000	1.000	1.000
0.944	0.944	0.304
0.000	0.000	0.000
0.801	0.327	0.327
0.000	0.000	0.000
0.815	0.333	0.288
0.998	0.336	0.291
0.998	0.998	0.291
0.982	0.591	0.683
0.000	0.000	0.000
0.000	0.000	0.000
0.870	0.424	0.367
0.835	0.341	0.295
0.826	0.348	0.301
0.824	0.336	0.291
0.998	0.336	0.291
0.998	0.336	0.291
0.807	0.659	0.285
0.824	0.336	0.291
0.987	0.339	0.294
0.885	0.396	0.343
0.824	0.336	0.291
0.824	0.336	0.291
0.831	0.339	0.294
0.833	0.340	0.295
0.824	0.336	0.291
0.868	0.443	0.383
0.979	0.848	0.291
0.955	0.339	0.293
0.824	0.336	0.291
0.000	0.059	0.290
0.979	0.447	0.979
0.000	0.000	0.000
0.000	0.000	0.000
0.000	0.000	0.000
0.000	0.000	1.000
0.739	0.603	0.484
0.540	0.035	0.399
0.697	0.599	0.527
0.963	0.714	0.963
0.000	0.000	0.000
0.000	0.000	0.000
0.000	0.000	0.000
0.000	0.858	0.858
0.000	0.000	0.000
0.000	0.000	0.000
0.000	0.000	0.894
0.740	0.696	0.619
0.503	0.512	0.794
0.000	0.000	0.000
0.000	0.000	0.000
0.816	0.816	1.000
0.737	0.631	0.664
0.000	0.000	0.000
0.000	0.000	0.000
0.000	0.000	0.000
0.985	0.985	0.832
0.000	0.000	0.000
0.000	0.000	0.000
0.313	0.037	0.723
0.000	0.000	0.000
0.751	0.755	0.457
0.000	0.000	0.000
0.356	0.000	0.946
0.000	0.000	0.000
0.000	0.000	0.000
0.000	0.000	0.000
0.000	0.000	0.000
0.000	0.000	0.000
0.000	0.000	0.000
0.484	0.129	0.484
0.964	0.835	0.964
0.589	0.079	0.000
0.258	0.135	0.567
0.115	0.306	0.811
0.566	0.000	0.600
0.521	0.816	0.074
0.883	0.862	0.435
0.000	0.000	0.000
0.000	0.000	0.333
0.000	0.388	0.444
0.000	0.000	0.000
0.000	0.000	0.000
0.000	0.000	0.000
0.000	0.000	0.000
0.472	0.545	0.820
0.851	0.231	0.922
0.030	0.000	0.843
0.000	0.000	0.000
0.415	0.936	0.602
0.000	0.000	0.000
0.000	0.000	0.000
0.000	0.000	0.000
0.000	0.000	0.000
0.108	0.000	0.546
0.000	0.000	0.000
0.907	0.907	0.885
0.000	0.000	0.000
0.000	0.000	0.000
0.000	0.000	0.000
0.000	0.000	0.000
0.000	0.000	0.000
0.136	0.000	0.861
0.000	0.000	0.000
0.427	0.427	0.427
0.792	0.792	0.792
0.000	0.000	0.000
0.000	0.000	0.000
0.000	0.000	0.000
0.000	0.000	0.000
0.000	0.000	0.000
0.000	0.000	0.000
0.000	0.000	0.000
0.000	0.000	0.000
0.000	0.000	0.000
0.000	0.000	0.000
0.000	0.000	0.000
0.076	0.105	0.287
0.000	0.000	0.000
0.000	0.000	0.000
0.000	0.000	0.000
0.000	0.000	0.000
0.000	0.000	0.000
0.000	0.000	0.000
0.000	0.000	0.000
0.000	0.000	0.000
0.000	0.000	0.000
0.000	0.000	0.331
0.000	0.000	0.000
0.000	0.426	0.738
0.000	0.000	0.000
0.000	0.000	0.000
0.000	0.000	0.000
0.000	0.000	0.000
0.000	0.000	0.000
0.441	0.267	0.505
0.000	0.000	0.000
0.000	0.000	0.000
0.000	0.000	0.000
0.000	0.000	0.000
0.000	0.000	0.000
0.000	0.000	0.000
0.215	0.185	0.962
0.437	0.104	0.477
0.390	0.390	0.301
0.000	0.000	0.000
0.000	0.000	0.000
0.000	0.000	0.000
0.000	0.000	0.000
0.000	0.000	0.000
0.000	0.000	0.000
0.000	0.000	0.000
0.000	0.000	0.000
0.000	0.000	0.000
0.000	0.000	0.000
0.000	0.000	0.000
0.000	0.000	0.000
0.000	0.000	0.000
0.000	0.000	0.000
0.000	0.000	0.000
0.558	0.808	0.966
0.000	0.000	0.000
0.000	0.000	0.000
0.000	0.000	0.000
0.390	0.392	0.739
0.000	0.000	0.000
0.000	0.000	0.000
0.000	0.000	0.000
0.000	0.000	0.000
0.000	0.000	0.000
0.000	0.000	0.000
0.770	0.770	0.943
0.000	0.000	0.000
0.000	0.000	0.904
0.000	0.000	0.000
0.000	0.000	0.000
0.340	0.411	0.581
0.000	0.000	0.000
0.000	0.000	0.000
0.938	0.938	0.837
0.000	0.000	0.000
0.000	0.000	0.000
0.169	0.119	0.680
0.000	0.000	0.000
0.204	0.632	0.550
0.774	0.041	0.846
0.183	0.212	0.524
0.856	0.856	0.953
0.000	0.000	0.000
0.792	0.792	0.971
0.000	0.000	0.000
0.310	0.310	0.310
0.535	0.286	0.332
0.090	0.000	0.090
0.000	0.000	0.000
0.000	0.000	0.000
0.453	0.453	0.281
0.911	0.911	0.749
0.000	0.000	0.000
0.591	0.000	0.093
0.000	0.000	0.000
0.966	0.062	0.125
0.577	0.938	0.938
0.746	0.474	0.797
0.000	0.698	0.000
0.624	0.000	0.056
0.763	0.361	0.361
0.678	0.178	0.428
0.836	0.145	0.163
0.938	0.863	0.863
0.186	0.290	0.290
0.740	0.035	0.659
0.000	0.000	0.000
0.000	0.000	0.000
0.000	0.000	0.000
0.000	0.000	0.000
0.698	0.343	0.343
0.000	0.000	0.000
0.730	0.000	0.730
0.000	0.000	1.000
0.745	0.745	0.745
0.659	0.689	0.600
0.532	0.532	0.532
0.238	0.056	0.076
0.426	0.289	0.486
0.695	0.274	0.560
0.706	0.442	0.442
0.000	0.016	0.070
0.327	0.756	0.327
0.000	0.000	0.000
0.000	0.224	0.224
0.000	0.000	0.000
0.000	0.000	0.000
0.000	0.000	0.000
0.000	0.000	0.000
0.189	0.566	0.616
0.000	0.000	0.000
0.000	0.000	0.000
0.000	0.000	0.000
0.033	0.580	0.828
0.000	0.000	0.000
0.000	0.000	0.000
0.295	0.896	0.896
0.000	0.000	0.000
0.000	0.000	0.000
0.000	0.000	0.000
0.930	0.329	0.329
0.000	0.000	0.000
0.571	0.807	0.880
0.000	0.000	0.000
0.000	0.000	0.000
0.000	0.000	0.000
0.000	0.000	0.000
0.923	0.800	0.000
0.508	0.489	0.526
0.000	0.000	0.000
0.000	0.000	0.000
0.000	0.000	0.000
0.737	0.658	0.775
0.000	0.000	0.000
0.000	0.000	0.000
0.000	0.176	0.761
0.454	0.228	0.228
0.362	0.000	0.591
0.221	0.757	0.866
0.000	0.000	0.543
0.000	0.000	0.000
0.349	0.813	0.813
0.000	0.000	0.000
0.651	0.594	0.912
0.000	0.000	0.000
0.000	0.000	0.000
0.000	0.000	0.000
0.824	0.336	0.291
0.980	0.885	0.980
0.290	0.392	0.534
0.000	0.000	0.000
0.000	0.000	0.000
0.000	0.000	0.000
0.509	0.737	0.952
0.661	0.351	0.801
0.621	0.253	0.805
0.355	0.355	0.592
0.043	0.023	0.061
0.000	0.000	0.000
0.000	0.000	0.000
0.000	1.000	1.000
0.377	0.377	0.973
0.198	0.198	0.297
0.000	0.000	0.000
0.000	0.000	0.000
0.000	0.000	0.000
0.000	0.550	0.815
0.269	0.269	0.346
0.000	0.000	0.000
0.215	0.510	0.047
0.529	0.009	0.819
0.183	0.364	0.770
0.804	0.201	0.261
0.000	0.000	0.000
0.540	0.078	0.135
0.455	0.197	0.524
0.000	0.000	0.000
0.000	0.000	0.000
0.000	0.993	0.000
0.000	0.000	0.000
0.000	0.000	0.000
0.000	0.000	0.000
0.000	0.852	0.852
0.000	0.852	0.852
