# Supplementary material for: A semi-automated genome annotation comparison and integration scheme
Source: BMC Bioinformatics. 2013 Jun 1;14:172. doi: 10.1186/1471-2105-14-172 (PMC3680241; doi:10.1186/1471-2105-14-172)
Supplement: Additional file 1 — The code and datasets: file contains the python code and related datasets used in our research. We used two datasets in our research. (1). ‘pfam_mapped_dic.csv’ file contains the Pfam IDs obtained from Pfam database; (2) ‘gene_info_dic.csv’ file contains the gene symbol data obtained from Entrez gene database; (3) ‘database data’ folder contains the automated annotation results and the OMA data to run the program. [file 1471-2105-14-172-S1.zip › Additional file 1 code and datasets/results/hpyl_sta_res.txt]

base_both miss	10	0.62%
base_one miss	13	0.81%
base_ec	59	3.69%
base_ec-d	11	0.69%
base_tigr	370	23.11%
base_gs	0	0
base_one HP	220	13.74%
base_lit-s	103	6.43%
lit-s	294	18.36%
pfam-sh	6	0.37%
gs-sh	130	8.12%
orth	11	0.69%
tf_idf	20	1.25%
map	18	1.12%
0	336	20.99%
Entire gene number	1601
----------------------------------
base_both miss	15	0.94%
base_one miss	2	0.12%
base_ec	228	14.24%
base_ec-d	24	1.50%
base_tigr	0	0
base_gs	0	0
base_one HP	296	18.49%
base_lit-s	37	2.31%
lit-s	140	8.74%
pfam-sh	21	1.31%
gs-sh	115	7.18%
orth	19	1.19%
tf_idf	81	5.06%
map	45	2.81%
0	578	36.10%
Entire gene number	1601
----------------------------------
base_both miss	15	0.94%
base_one miss	24	1.50%
base_ec	308	19.24%
base_ec-d	41	2.56%
base_tigr	0	0
base_gs	0	0
base_one HP	286	17.86%
base_lit-s	66	4.12%
lit-s	121	7.56%
pfam-sh	20	1.25%
gs-sh	165	10.31%
orth	31	1.94%
tf_idf	52	3.25%
map	27	1.69%
0	445	27.80%
Entire gene number	1601
----------------------------------
base_both miss	10	0.62%
base_one miss	13	0.81%
base_ec	59	3.69%
base_ec-d	11	0.69%
base_tigr	370	23.11%
base_gs	0	0
base_one HP	220	13.74%
base_lit-s	103	6.43%
lit-s	294	18.36%
pfam-sh	6	0.37%
gs-sh	130	8.12%
orth	11	0.69%
tf_idf	20	1.25%
map	18	1.12%
0	336	20.99%
Entire gene number	1601
----------------------------------
base_both miss	15	0.94%
base_one miss	2	0.12%
base_ec	228	14.24%
base_ec-d	24	1.50%
base_tigr	0	0
base_gs	0	0
base_one HP	296	18.49%
base_lit-s	37	2.31%
lit-s	140	8.74%
pfam-sh	21	1.31%
gs-sh	115	7.18%
orth	19	1.19%
tf_idf	81	5.06%
map	45	2.81%
0	578	36.10%
Entire gene number	1601
----------------------------------
base_both miss	15	0.94%
base_one miss	24	1.50%
base_ec	308	19.24%
base_ec-d	41	2.56%
base_tigr	0	0
base_gs	0	0
base_one HP	286	17.86%
base_lit-s	66	4.12%
lit-s	121	7.56%
pfam-sh	20	1.25%
gs-sh	165	10.31%
orth	31	1.94%
tf_idf	52	3.25%
map	27	1.69%
0	445	27.80%
Entire gene number	1601
----------------------------------
