# Supplementary material for: A semi-automated genome annotation comparison and integration scheme
Source: BMC Bioinformatics. 2013 Jun 1;14:172. doi: 10.1186/1471-2105-14-172 (PMC3680241; doi:10.1186/1471-2105-14-172)
Supplement: Additional file 1 — The code and datasets: file contains the python code and related datasets used in our research. We used two datasets in our research. (1). ‘pfam_mapped_dic.csv’ file contains the Pfam IDs obtained from Pfam database; (2) ‘gene_info_dic.csv’ file contains the gene symbol data obtained from Entrez gene database; (3) ‘database data’ folder contains the automated annotation results and the OMA data to run the program. [file 1471-2105-14-172-S1.zip › Additional file 1 code and datasets/results/mgen_sta_res.txt]

base_both miss	571	52.24%
base_one miss	0	0
base_ec	16	1.46%
base_ec-d	1	0.09%
base_tigr	166	15.19%
base_gs	0	0
base_one HP	87	7.96%
base_lit-s	43	3.93%
lit-s	84	7.69%
pfam-sh	4	0.37%
gs-sh	40	3.66%
orth	2	0.18%
tf_idf	3	0.27%
map	1	0.09%
0	75	6.86%
Entire gene number	1093
----------------------------------
base_both miss	6	0.55%
base_one miss	616	56.36%
base_ec	65	5.95%
base_ec-d	4	0.37%
base_tigr	0	0
base_gs	0	0
base_one HP	195	17.84%
base_lit-s	12	1.10%
lit-s	36	3.29%
pfam-sh	6	0.55%
gs-sh	34	3.11%
orth	1	0.09%
tf_idf	8	0.73%
map	13	1.19%
0	97	8.87%
Entire gene number	1093
----------------------------------
base_both miss	9	0.82%
base_one miss	624	57.09%
base_ec	78	7.14%
base_ec-d	8	0.73%
base_tigr	0	0
base_gs	0	0
base_one HP	160	14.64%
base_lit-s	22	2.01%
lit-s	33	3.02%
pfam-sh	7	0.64%
gs-sh	30	2.74%
orth	5	0.46%
tf_idf	5	0.46%
map	9	0.82%
0	103	9.42%
Entire gene number	1093
----------------------------------
base_both miss	571	52.24%
base_one miss	0	0
base_ec	16	1.46%
base_ec-d	1	0.09%
base_tigr	166	15.19%
base_gs	0	0
base_one HP	87	7.96%
base_lit-s	43	3.93%
lit-s	84	7.69%
pfam-sh	4	0.37%
gs-sh	40	3.66%
orth	2	0.18%
tf_idf	3	0.27%
map	1	0.09%
0	75	6.86%
Entire gene number	1093
----------------------------------
base_both miss	6	0.55%
base_one miss	616	56.36%
base_ec	65	5.95%
base_ec-d	4	0.37%
base_tigr	0	0
base_gs	0	0
base_one HP	195	17.84%
base_lit-s	12	1.10%
lit-s	36	3.29%
pfam-sh	6	0.55%
gs-sh	34	3.11%
orth	1	0.09%
tf_idf	8	0.73%
map	13	1.19%
0	97	8.87%
Entire gene number	1093
----------------------------------
base_both miss	9	0.82%
base_one miss	624	57.09%
base_ec	78	7.14%
base_ec-d	8	0.73%
base_tigr	0	0
base_gs	0	0
base_one HP	160	14.64%
base_lit-s	22	2.01%
lit-s	33	3.02%
pfam-sh	7	0.64%
gs-sh	30	2.74%
orth	5	0.46%
tf_idf	5	0.46%
map	9	0.82%
0	103	9.42%
Entire gene number	1093
----------------------------------
