# Supplementary material for: A semi-automated genome annotation comparison and integration scheme
Source: BMC Bioinformatics. 2013 Jun 1;14:172. doi: 10.1186/1471-2105-14-172 (PMC3680241; doi:10.1186/1471-2105-14-172)
Supplement: Additional file 1 — The code and datasets: file contains the python code and related datasets used in our research. We used two datasets in our research. (1). ‘pfam_mapped_dic.csv’ file contains the Pfam IDs obtained from Pfam database; (2) ‘gene_info_dic.csv’ file contains the gene symbol data obtained from Entrez gene database; (3) ‘database data’ folder contains the automated annotation results and the OMA data to run the program. [file 1471-2105-14-172-S1.zip › Additional file 1 code and datasets/results/mytu pairwise comp.txt]

chromosomal replication initiator protein DnaA		dnaA	chromosomal replication initiator protein DnaA		CDS	Chromosomal replication initiator protein DnaA			base_lit-s	lit-s	lit-s
DNA polymerase III, beta subunit	2.7.7.7	dnaN	DNA polymerase III, beta subunit (EC 2.7.7.7)	2.7.7.7	CDS	DNA polymerase III beta subunit	2.7.7.7		base_tigr	base_ec	base_ec
DNA replication and repair RecF family protein		recF	DNA replication and repair protein RecF		CDS	DNA recombination and repair protein RecF			base_tigr	gs-sh	gs-sh
conserved hypothetical protein			Zn-ribbon-containing, possibly RNA-binding protein and truncated derivatives		CDS	Zn-ribbon-containing, possibly RNA-binding protein and truncated derivatives			base_one HP	base_one HP	lit-s
DNA gyrase, B subunit	5.99.1.3	gyrB	DNA gyrase subunit B (EC 5.99.1.3)	5.99.1.3	CDS	DNA gyrase subunit B	5.99.1.3		base_tigr	base_ec	base_ec
DNA gyrase, A subunit	5.99.1.3	gyrA	DNA gyrase subunit A (EC 5.99.1.3)	5.99.1.3	CDS	DNA gyrase subunit A	5.99.1.3		base_tigr	base_ec	base_ec
conserved hypothetical protein			hypothetical protein		CDS	FIG00822768: hypothetical protein			lit-s	base_one HP	base_one HP
conserved hypothetical protein			Transmembrane domain of unknown function (DUF3566).		CDS	FIG187021: hypothetical protein			base_one HP	base_one HP	0
hypothetical protein									base_one HP	base_one HP	base_both miss
putative predicted protein			hypothetical protein		CDS	FIG00822946: hypothetical protein			base_one HP	lit-s	base_one HP
conserved hypothetical protein			Protein of unknown function (DUF2562).		CDS	FIG024317: hypothetical protein			base_one HP	base_one HP	lit-s
putative peptidyl-prolyl cis-trans isomerase A			Peptidyl-prolyl cis-trans isomerase (rotamase) - cyclophilin family	5.2.1.8	CDS	Peptidyl-prolyl cis-trans isomerase	5.2.1.8		tf_idf	tf_idf	base_ec
conserved hypothetical protein			hypothetical protein		CDS	FIG00822644: hypothetical protein			lit-s	base_one HP	base_one HP
conserved hypothetical protein			4-alpha-glucanotransferase		CDS	FIG020554: membrane protein			base_one HP	base_one HP	0
conserved hypothetical protein			Uncharacterised protein family (UPF0233).		CDS	FIG018426: putative septation inhibitor protein			base_one HP	base_one HP	0
conserved hypothetical protein			Uncharacterized protein conserved in bacteria		CDS	FIG215594: Membrane spanning protein			base_one HP	base_one HP	0
serine/threonine-protein kinase pknB	2.7.11.1	pknB	Uncharacterized protein conserved in bacteria	2.7.11.1	CDS	PknB			base_ec	gs-sh	0
glutamine amidotransferase of anthranilate synthase/aminodeoxychorismate synthase family protein			anthranilate synthase, component II	2.6.1.85,4.1.3.27	CDS	Anthranilate synthase, amidotransferase component @ Para-aminobenzoate synthase, amidotransferase component # TrpAb@PabAb	4.1.3.27, 2.6.1.85		base_tigr	0	base_ec-d
putative serine/threonine-protein kinase pknA			Serine/threonine protein kinase	2.7.11.1	CDS	Serine/threonine-protein kinase PknA	2.7.11.1		gs-sh	lit-s	base_ec
penicillin-binding protein A		pbpA	Cell division protein FtsI/penicillin-binding protein 2	2.4.1.129	CDS	Cell division protein FtsI [Peptidoglycan synthetase]	2.4.1.129		gs-sh	gs-sh	base_ec
cell cycle family protein			cell elongation-specific peptidoglycan biosynthesis regulator RodA		CDS	Cell division protein FtsW			0	0	gs-sh
phosphatase 2C family protein			Serine/threonine protein phosphatase	3.1.3.16	CDS	Serine/threonine phosphatase PPP	3.1.3.16		tf_idf	tf_idf	base_ec
FHA domain protein			FOG: FHA domain		CDS	FIG00818182: hypothetical protein			lit-s	0	0
FHA domain protein			FOG: FHA domain		CDS	FIG025441: hypothetical protein			lit-s	0	0
conserved hypothetical protein						FIG00830002: hypothetical protein			base_one HP	base_one HP	base_one miss
nitronate monooxygenase family protein			Dioxygenases related to 2-nitropropane dioxygenase	1.13.12.16	CDS	hypothetical protein			0	base_one HP	base_one HP
putative transcriptional regulatory protein (Whib-like), WhiB5			Transcription factor WhiB.		CDS	WhiB family transcriptional regulator			0	0	0
helix-turn-helix family protein			Predicted transcriptional regulators		CDS	Transcriptional regulatory protein			0	0	0
nlpC/P60 family protein			Cell wall-associated hydrolases (invasion-associated proteins)		CDS	NlpC/P60 family, cell wall-associated hydrolase, invasion-associated protein			gs-sh	0	0
conserved hypothetical protein			Domain of unknown function (DUF4226).		CDS	FIG00821242: hypothetical protein			base_one HP	base_one HP	lit-s
conserved hypothetical protein			Domain of unknown function (DUF4226).		CDS	FIG00821131: hypothetical protein			base_one HP	base_one HP	lit-s
conserved hypothetical protein			Protein of unknown function (DUF2580).		CDS	FIG00822329: hypothetical protein			base_one HP	base_one HP	lit-s
conserved hypothetical protein			Protein of unknown function (DUF2694).		CDS	FIG00820005: hypothetical protein			base_one HP	base_one HP	lit-s
conserved hypothetical protein			hypothetical protein		CDS	Vegetative cell wall protein gp1 precursor			lit-s	base_one HP	base_one HP
conserved hypothetical protein			Protein of unknown function (DUF2710).		CDS	FIG00820917: hypothetical protein			base_one HP	base_one HP	lit-s
aminotransferase class-V family protein			7-keto-8-aminopelargonate synthetase and related enzymes	2.3.1.47	CDS	aminotransferase, class II			0	0	0
phosphopantetheine attachment site family protein			Acyl carrier protein		CDS	Acyl carrier protein			0	0	base_lit-s
snoaL-like domain protein			Ketosteroid isomerase-related protein		CDS	FIG00821634: hypothetical protein			0	0	0
AMP-binding enzyme family protein			Acyl-CoA synthetases (AMP-forming)/AMP-acid ligases II		CDS	Long-chain-fatty-acid--CoA ligase	6.2.1.3		pfam-sh	0	0
conserved hypothetical protein			TIGR03084 family protein		CDS	FIG00822256: hypothetical protein			base_one HP	base_one HP	lit-s
major Facilitator Superfamily protein			Major Facilitator Superfamily.		CDS	Possible membrane protein			lit-s	0	0
conserved hypothetical protein			Putative transcriptional regulator		CDS	FIG00996838: hypothetical protein			base_one HP	base_one HP	0
putative membrane protein			hypothetical protein		CDS	Possible membrane protein			base_one HP	lit-s	base_one HP
putative lipoLpqN family protein			Probable lipoprotein LpqN.		CDS	Proline-rich 28 kDa antigen			0	0	0
leucine--tRNA ligase	6.1.1.4	leuS	leucyl-tRNA synthetase (EC 6.1.1.4)	6.1.1.4	CDS	Leucyl-tRNA synthetase	6.1.1.4		base_tigr	base_ec	base_ec
marR family protein			transcriptional regulator, MarR family		CDS	Transcriptional regulator, MarR family			gs-sh	gs-sh	lit-s
bacterial regulatory s, gntR family protein			transcriptional regulator, GntR family		CDS	Transcriptional regulator, GntR family			gs-sh	gs-sh	lit-s
putative F420-dependent oxidoreductase, MSMEG_2906 family protein			probable F420-dependent oxidoreductase, MSMEG_2906 family		CDS	Possible oxidoreductase			base_tigr	0	0
alpha/beta hydrolase fold family protein			Predicted hydrolases or acyltransferases (alpha/beta hydrolase superfamily)		CDS	Hydrolase			0	0	0
inositol 1-phosphate synthase	5.5.1.-		inositol 1-phosphate synthase, Actinobacterial type	5.5.1.4	CDS	Inositol-1-phosphate synthase	5.5.1.4		base_tigr	map	base_ec
transcriptional regulator PadR-like family protein			transcriptional regulator, PadR family		CDS	Transcriptional regulator, PadR family			pfam-sh	pfam-sh	lit-s
conserved hypothetical protein			Domain of unknown function (DUF1707).		CDS	Possible membrane protein			base_one HP	base_one HP	0
conserved hypothetical protein			hypothetical protein		CDS	hypothetical protein			lit-s	lit-s	base_lit-s
penicillin binding transpeptidase domain protein			Membrane carboxypeptidase (penicillin-binding protein)		CDS	Multimodular transpeptidase-transglycosylase	2.4.1.129, 3.4.-.-		0	0	0
conserved hypothetical protein			Predicted integral membrane protein		CDS	Multimodular transpeptidase-transglycosylase	2.4.1.129, 3.4.-.-		base_one HP	base_one HP	0
DJ-1/PfpI family protein			Transcriptional regulator containing an amidase domain and an AraC-type DNA-binding HTH domain		CDS	ThiJ/PfpI family protein			map	orth	gs-sh
ribosomal protein S6		rpsF	SSU ribosomal protein S6P		CDS	SSU ribosomal protein S6p			base_tigr	map	lit-s
single-stranded DNA-binding protein		ssb	single-strand binding protein		CDS	Single-stranded DNA-binding protein			gs-sh	lit-s	orth
ribosomal protein S18		rpsR	SSU ribosomal protein S18P		CDS	SSU ribosomal protein S18p @ SSU ribosomal protein S18p, zinc-dependent			base_tigr	0	0
ribosomal protein L9		rplI	LSU ribosomal protein L9P		CDS	LSU ribosomal protein L9p			base_tigr	map	lit-s
			hypothetical protein		CDS	FIG00822036: hypothetical protein			base_one HP	base_one miss	base_one HP
replicative DNA helicase	3.6.4.12	dnaB	replicative DNA helicase	3.6.4.12	CDS	Replicative DNA helicase @ intein-containing	3.6.1.-		base_lit-s	tf_idf	tf_idf
conserved hypothetical protein			hypothetical protein		CDS	FIG00821672: hypothetical protein			lit-s	base_one HP	base_one HP
macro domain protein			Predicted phosphatase homologous to the C-terminal domain of histone macroH2A1		CDS	ADP-ribose 1"-phosphate phophatase related protein			0	0	0
conserved hypothetical protein			hypothetical protein		CDS	FIG00822718: hypothetical protein			lit-s	base_one HP	base_one HP
conserved hypothetical protein						FIG00820573: hypothetical protein			base_one HP	base_one HP	base_one miss
endoglucanase A	3.2.1.4	cenA	Cellobiohydrolase A (1,4-beta-cellobiosidase A)	3.2.1.4	CDS	Endoglucanase A precursor	3.2.1.4		base_ec	base_ec	base_ec
FAD binding domain protein			FAD/FMN-containing dehydrogenases		CDS	Oxidoreductase			0	0	0
putative predicted protein			hypothetical protein		CDS	FIG00823318: hypothetical protein			base_one HP	lit-s	base_one HP
conserved hypothetical protein			Uncharacterized conserved protein		CDS	INTEGRAL MEMBRANE PROTEIN (Rhomboid family)			base_one HP	base_one HP	0
putative antitoxin VapB1			hypothetical protein		CDS	FIG00821519: hypothetical protein			base_one HP	0	base_one HP
PIN domain protein			Predicted nucleic acid-binding protein, contains PIN domain		CDS	FIG00821043: hypothetical protein			pfam-sh	0	0
isocitrate dehydrogenase, NADP-dependent	1.1.1.42		isocitrate dehydrogenase, NADP-dependent, monomeric type	1.1.1.42	CDS	Isocitrate dehydrogenase [NADP]; Monomeric isocitrate dehydrogenase [NADP]	1.1.1.42, 1.1.1.42		base_tigr	base_ec-d	base_ec-d
transcriptional regulator, TetR family			transcriptional regulator, TetR family		CDS	Transcriptional regulator, TetR family			base_lit-s	lit-s	lit-s
short chain dehydrogenase family protein			Dehydrogenases with different specificities (related to short-chain alcohol dehydrogenases)		CDS	Oxidoreductase/Short-chain dehydrogenase			0	0	0
L-serine ammonia-lyase	4.3.1.17		L-serine ammonia-lyase (EC 4.3.1.17)	4.3.1.17	CDS	L-serine dehydratase	4.3.1.17		base_tigr	base_ec	base_ec
serine hydroxymethyltransferase family protein			serine hydroxymethyltransferase (EC 2.1.2.1)	2.1.2.1	CDS	Serine hydroxymethyltransferase	2.1.2.1		lit-s	lit-s	base_ec
reverse transcriptase family protein			Retron-type reverse transcriptase		CDS	Retron-type RNA-directed DNA polymerase	2.7.7.49		0	0	0
ftsX-like permease family protein			ABC-type transport system, involved in lipoprotein release, permease component		CDS	Glutamine-transport transmembrane protein ABC transporter			gs-sh	0	0
ABC transporter family protein			ABC-type antimicrobial peptide transport system, ATPase component		CDS	Glutamine-transport ATP-binding protein ABC transporter			0	tf_idf	0
amidohydrolase family protein			Imidazolonepropionase and related amidohydrolases		CDS	hypothetical protein			0	base_one HP	base_one HP
beta C-S lyase	3.-.-.-	aecD	Bifunctional PLP-dependent enzyme with beta-cystathionase and maltose regulon repressor activities	4.4.1.8	CDS	Cystathionine beta-lyase, type II	4.4.1.8		gs-sh	map	base_ec
putative membrane protein			hypothetical protein		CDS	PROBABLE MEMBRANE PROTEIN			base_one HP	lit-s	base_one HP
alpha/beta hydrolase fold family protein			Predicted hydrolases or acyltransferases (alpha/beta hydrolase superfamily)		CDS	Oxidoreductase			0	0	0
bacterial regulatory s, tetR family protein			transcriptional regulator, TetR family		CDS	Transcriptional regulator, TetR family			gs-sh	gs-sh	lit-s
conserved hypothetical protein			Nucleotidyl transferase of unknown function (DUF1814).		CDS	FIG00822098: hypothetical protein			base_one HP	base_one HP	0
			hypothetical protein		CDS				base_one HP	base_both miss	base_one HP
conserved hypothetical protein			hypothetical protein		CDS	FIG00820894: hypothetical protein			lit-s	base_one HP	base_one HP
pyridoxamine 5'-phosphate oxidase family protein			Predicted flavin-nucleotide-binding protein		CDS	FIG033054: hypothetical protein			0	0	0
conserved hypothetical protein			transcriptional regulator, ArsR family		CDS	regulatory protein, ArsR			base_one HP	base_one HP	pfam-sh
NADH ubiquinone oxidoreductase, 20 Kd subunit			Ni,Fe-hydrogenase III small subunit		CDS	Formate hydrogenlyase subunit 7			0	0	orth
NADH-Ubiquinone/plastoquinone (complex I), various chains family protein			Formate hydrogenlyase subunit 3/Multisubunit Na+/H+ antiporter, MnhD subunit		CDS	Hydrogenase-4 component B / Formate hydrogenlyase subunit 3	1.-.-.-		0	0	0
NADH dehydrogenase family protein			Formate hydrogenlyase subunit 4		CDS	Formate hydrogenlyase subunit 4			0	0	base_lit-s
putative membrane protein			Hydrogenase 4 membrane component (E)	1.-	CDS	Hydrogenase-4 component E	1.-.-.-		0	0	orth
NADH-Ubiquinone/plastoquinone (complex I), various chains family protein			Formate hydrogenlyase subunit 3/Multisubunit Na+/H+ antiporter, MnhD subunit	1.-	CDS	Hydrogenase-4 component F	1.-.-.-		0	0	0
respiratory-chain NADH dehydrogenase, 30 Kd subunit			NADH dehydrogenase subunit C	1.6.5.3	CDS	Formate hydrogenlyase subunit 5			0	0	0
polyketide cyclase / dehydrase and lipid transport family protein			Oligoketide cyclase/lipid transport protein		CDS	FIG00821781: hypothetical protein			0	0	0
methyltransferase domain protein			Methylase involved in ubiquinone/menaquinone biosynthesis		CDS	Methyltransferase/methylase			0	0	orth
conserved hypothetical protein			Predicted membrane protein		CDS	Possible membrane protein			base_one HP	base_one HP	lit-s
			hypothetical protein		CDS				base_one HP	base_both miss	base_one HP
MTA/SAH nucleosidase	3.2.2.16	mtnN	Nucleoside phosphorylase	3.2.2.9	CDS	5'-methylthioadenosine nucleosidase / S-adenosylhomocysteine nucleosidase	3.2.2.16, 3.2.2.9		base_tigr	base_ec-d	base_ec-d
			Predicted integral membrane protein		CDS				base_one miss	base_both miss	base_one miss
copper-translocating P-type ATPase	3.6.3.4		copper-(or silver)-translocating P-type ATPase	3.6.3.-	CDS	Lead, cadmium, zinc and mercury transporting ATPase; Copper-translocating P-type ATPase	3.6.3.3, 3.6.3.5, 3.6.3.4		0	base_ec-d	0
conserved hypothetical protein			Domain of unknown function (DUF222).		CDS	Partial REP13E12 repeat protein			base_one HP	base_one HP	0
conserved hypothetical protein			Domain of unknown function (DUF222).		CDS	Partial REP13E12 repeat protein			base_one HP	base_one HP	0
conserved hypothetical protein						FIG00821345: hypothetical protein			base_one HP	base_one HP	base_one miss
PPE family protein			PPE-repeat proteins		CDS	PPE family protein			pfam-sh	base_lit-s	pfam-sh
taurine catabolism dioxygenase TauD, TfdA family protein			Probable taurine catabolism dioxygenase		CDS	Oxidoreductase			0	0	0
conserved hypothetical protein			FcoT-like thioesterase domain.		CDS	FIG00822555: hypothetical protein			base_one HP	base_one HP	0
AMP-binding enzyme family protein			Acyl-CoA synthetases (AMP-forming)/AMP-acid ligases II	6.2.1.-	CDS	Long-chain-fatty-acid--CoA ligase	6.2.1.3		pfam-sh	0	0
phosphopantetheine attachment site family protein			Phosphopantetheine attachment site.		CDS	FIG024827: hypothetical protein			lit-s	0	0
thioester reductase domain protein			amino acid adenylation domain/thioester reductase domain		CDS	Long-chain-fatty-acid--CoA ligase	6.2.1.3		0	0	0
cytochrome c oxidase caa3 assembly factor family protein			Predicted membrane protein		CDS	Cytochrome c oxidase caa3-type, assembly factor CtaG-related protein			0	0	0
copper-translocating P-type ATPase	3.6.3.4		copper-(or silver)-translocating P-type ATPase	3.6.3.-	CDS	Lead, cadmium, zinc and mercury transporting ATPase; Copper-translocating P-type ATPase	3.6.3.3, 3.6.3.5, 3.6.3.4		0	base_ec-d	0
cyclic nucleotide-binding domain protein			Cyclic nucleotide-binding domain.		CDS	FIG00823331: hypothetical protein			lit-s	0	0
ribosomal protein L28		rpmB	LSU ribosomal protein L28P		CDS	LSU ribosomal protein L28p			base_tigr	map	lit-s
cobW/HypB/UreG, nucleotide-binding domain protein			Putative GTPases (G3E family)		CDS	Putative metal chaperone, involved in Zn homeostasis, GTPase of COG0523 family			gs-sh	0	0
HAD ATPase, P-type, IC family protein	3.6.3.-		ATPase, P-type (transporting), HAD superfamily, subfamily IC	3.6.3.-	CDS	Probable cation-transporting ATPase I	3.6.3.-		base_tigr	0	0
conserved hypothetical protein			hypothetical protein		CDS	FIG00821282: hypothetical protein			lit-s	base_one HP	base_one HP
PE family protein			PE family.		CDS	PE-PGRS FAMILY PROTEIN			lit-s	0	0
rhomboid family protein			Uncharacterized membrane protein (homolog of Drosophila rhomboid)		CDS	FIG056164: rhomboid family serine protease			0	0	0
acyltransferase family protein			Predicted acyltransferases		CDS	Transmembrane acyltransferase (EC:2.3.1.-)			0	0	0
polysaccharide biosynthesis family protein			Nucleoside-diphosphate-sugar epimerases	4.2.1.47	CDS	GDP-mannose 4,6 dehydratase	4.2.1.47		0	0	base_ec
phosphoheptose isomerase	5.3.1.28	gmhA	phosphoheptose isomerase	5.3.1.28,5.3.1.-	CDS	Phosphoheptose isomerase	5.3.1.-		base_lit-s	lit-s	lit-s
hypothetical protein						FIG00820450: hypothetical protein			base_one HP	base_one HP	base_one miss
			histidinol-phosphate phosphatase family domain/HAD-superfamily hydrolase, subfamily IIIA	3.1.3.82, 3.1.3.83	CDS				base_one miss	base_both miss	base_one miss
D-glycero-D-manno-heptose 1-phosphate kinase			Predicted kinase related to galactokinase and mevalonate kinase	2.7.1.168	CDS	D,D-heptose 7-phosphate kinase			0	0	0
hypothetical protein			hypothetical protein		CDS	FIG00821503: hypothetical protein			base_lit-s	base_one HP	base_one HP
L,D-transpeptidase catalytic domain protein			Uncharacterized protein conserved in bacteria		CDS	Possible membrane protein			0	0	0
oxalyl-CoA decarboxylase	4.1.1.8	oxc	oxalyl-CoA decarboxylase	4.1.1.8	CDS	Oxalyl-CoA decarboxylase	4.1.1.8		base_lit-s	base_ec	base_ec
bacterial regulatory helix-turn-helix , lysR family protein			Transcriptional regulator		CDS	Hydrogen peroxide-inducible genes activator			gs-sh	0	0
putative peroxisomal-coenzyme A synthetase			Acyl-CoA synthetases (AMP-forming)/AMP-acid ligases II		CDS	Long-chain-fatty-acid--CoA ligase	6.2.1.3		0	0	0
small GTP-binding domain protein			translation elongation factor 2 (EF-2/EF-G)		CDS	Translation elongation factor G-related protein			0	0	0
pyridoxamine 5'-phosphate oxidase family protein			PPOX class probable F420-dependent enzyme, Rv0121 family		CDS	PPOX class F420-dependent enzyme			0	0	gs-sh
conserved hypothetical protein			hypothetical protein		CDS	FIG00823664: hypothetical protein			lit-s	base_one HP	base_one HP
ribbon-helix-helix , copG family protein			Ribbon-helix-helix protein, copG family.		CDS	DNA-binding protein, CopG family			lit-s	gs-sh	gs-sh
hypothetical protein						FIG00824260: hypothetical protein			base_one HP	base_one HP	base_one miss
PE family protein			PE family.		CDS	PE-PGRS family protein			lit-s	0	0
trypsin family protein			Trypsin-like serine proteases, typically periplasmic, contain C-terminal PDZ domain		CDS	Serine protease PepA			0	0	0
trehalose synthase	5.4.99.16	treS	trehalose synthase	3.2.1.1, 5.4.99.16	CDS	Trehalose synthase	5.4.99.16		base_lit-s	base_ec	base_ec-d
phosphotransferase enzyme family protein			Uncharacterized protein, probably involved in trehalose biosynthesis		CDS	Uncharacterized protein, probably involved in trehalose biosynthesis [Carbohydrate transport and metabolism]			0	0	0
conserved hypothetical protein			Predicted membrane protein		CDS	Possible membrane protein			base_one HP	base_one HP	lit-s
antigen 85-C	2.3.1.-	fbpC	Predicted esterase		CDS	Antigen 85-C precursor (85C) (Antigen 85 complex C) (Ag85C) (Mycolyl transferase 85C)	2.3.1.-		gs-sh	0	0
putative enoyl-CoA hydratase 1			Acyl dehydratase		CDS	Probable enoyl-CoA hydratase 1	4.2.1.17		0	lit-s	0
acyl-CoA dehydrogenase, N-terminal domain protein			Acyl-CoA dehydrogenases	1.3.99.3	CDS	PROBABLE ACYL-CoA DEHYDROGENASE FADE1	1.3.99.-		0	tf_idf	0
F420-dependent oxidoreductase, G6PDH family protein	1.-.-.-		F420-dependent oxidoreductase, G6PDH family		CDS	F420-dependent glucose-6-phosphate dehydrogenase Fgd3			base_tigr	0	0
acetyltransferase family protein			Predicted acetyltransferase		CDS	Histone acetyltransferase HPA2 and related acetyltransferases			lit-s	0	0
bacterial regulatory s, tetR family protein			transcriptional regulator, TetR family		CDS	Transcriptional regulator, TetR family			gs-sh	gs-sh	lit-s
alpha/beta hydrolase fold family protein			Predicted hydrolases or acyltransferases (alpha/beta hydrolase superfamily)		CDS	epoxide hydrolase			0	0	0
cytochrome P450 family protein			Cytochrome P450		CDS	Cytochrome P450 138			lit-s	tf_idf	tf_idf
peptide-methionine (S)-S-oxide reductase	1.8.4.11	msrA	methionine-S-sulfoxide reductase	1.8.4.11	CDS	Peptide methionine sulfoxide reductase MsrA	1.8.4.11		base_tigr	base_ec	base_ec
snoaL-like domain protein			SnoaL-like domain.		CDS	FIG00821695: hypothetical protein			lit-s	0	0
NAD dependent epimerase/dehydratase family protein			Nucleoside-diphosphate-sugar epimerases	1.1.1.219	CDS	Dihydroflavonol-4-reductase	1.1.1.219		0	0	base_ec
snoaL-like domain protein			Ketosteroid isomerase-related protein		CDS	FIG00820093: hypothetical protein			0	0	0
conserved hypothetical protein			Uncharacterized protein conserved in bacteria		CDS	FIG00822464: hypothetical protein			base_one HP	base_one HP	lit-s
conserved hypothetical protein			3-methyladenine DNA glycosylase/8-oxoguanine DNA glycosylase		CDS	FIG00822261: hypothetical protein			base_one HP	base_one HP	0
voltage gated chloride channel family protein			Chloride channel protein EriC		CDS	Chloride channel protein			0	tf_idf	0
bacterial regulatory s, tetR family protein			transcriptional regulator, TetR family		CDS	Transcriptional regulator, TetR family			gs-sh	gs-sh	lit-s
putative S-adenosyl-L-methionine-dependent methyltransferase ML2640			methyltransferase, putative, TIGR00027 family		CDS	FIG00823034: hypothetical protein			0	0	0
putative S-adenosyl-L-methionine-dependent methyltransferase ML2640			methyltransferase, putative, TIGR00027 family		CDS	FIG00823034: hypothetical protein			0	0	0
aldehyde dehydrogenase, dimeric NADP-preferring	1.2.1.5	Aldh3a1	NAD-dependent aldehyde dehydrogenases	1.2.1.3	CDS	Aldehyde dehydrogenase	1.2.1.3		base_ec-d	base_ec-d	base_ec
putative short-chain type dehydrogenase/reductase Rv0148			Dehydrogenases with different specificities (related to short-chain alcohol dehydrogenases)		CDS	Short-chain dehydrogenase/reductase SDR			0	tf_idf	0
conserved hypothetical protein			hypothetical protein		CDS	FIG00820781: hypothetical protein			lit-s	base_one HP	base_one HP
zinc-binding dehydrogenase family protein			NADPH:quinone reductase and related Zn-dependent oxidoreductases	1.6.5.5	CDS	Quinone oxidoreductase	1.6.5.5		0	0	base_ec
PE family protein			PE-PPE domain./PE family.		CDS	PE family protein			0	base_lit-s	0
PE-PPE domain protein			PE-PPE domain.		CDS	PE family protein			lit-s	0	0
PE family protein			PE family.		CDS	PE-PGRS FAMILY PROTEIN			lit-s	0	0
tyrosine phosphatase family protein			Protein tyrosine/serine phosphatase	3.1.3.48	CDS	Protein tyrosine phosphatase	3.1.3.48		map	lit-s	base_ec
acyl-CoA dehydrogenase, N-terminal domain protein			Acyl-CoA dehydrogenases	1.3.99.3	CDS	Butyryl-CoA dehydrogenase	1.3.99.2		0	0	base_ec-d
alanine dehydrogenase/pyridine nucleotide transhydrogenase			NAD/NADP transhydrogenase alpha subunit	1.6.1.2	CDS	NAD(P) transhydrogenase alpha subunit	1.6.1.2		0	0	base_ec
conserved hypothetical protein			NAD/NADP transhydrogenase alpha subunit	1.6.1.2	CDS	NAD(P) transhydrogenase alpha subunit	1.6.1.2		base_one HP	base_one HP	base_ec
NAD(P) transhydrogenase beta subunit			NAD/NADP transhydrogenase beta subunit	1.6.1.2	CDS	NAD(P) transhydrogenase subunit beta	1.6.1.2		orth	lit-s	base_ec
bacterial regulatory s, tetR family protein			transcriptional regulator, TetR family		CDS	Transcriptional regulator, TetR family			gs-sh	gs-sh	lit-s
PE family protein			PE-PPE domain./PE family.		CDS	PE family protein			0	base_lit-s	0
PE family protein			PE-PPE domain./PE family.		CDS	PE family protein			0	base_lit-s	0
FAD linked oxidase, C-terminal domain protein			FAD/FMN-containing dehydrogenases		CDS	putative oxidoreductase			0	0	0
zinc-binding dehydrogenase family protein			Zn-dependent alcohol dehydrogenases, class III	1.1.1.1	CDS	Alcohol dehydrogenase	1.1.1.1		0	0	base_ec
thioesterase superfamily protein			Predicted thioesterase	3.1.2.-	CDS	putative 4-hydroxybenzoyl-CoA thioesterase			lit-s	0	0
polyketide cyclase / dehydrase and lipid transport family protein			Oligoketide cyclase/lipid transport protein		CDS	FIG00820956: hypothetical protein			0	0	0
bacterial regulatory s, gntR family protein			transcriptional regulator, GntR family		CDS	Predicted regulator PutR for proline utilization, GntR family			gs-sh	gs-sh	pfam-sh
AMP-binding enzyme family protein			Acyl-CoA synthetases (AMP-forming)/AMP-acid ligases II	6.2.1.-	CDS	Long-chain-fatty-acid--CoA ligase	6.2.1.3		pfam-sh	0	0
permease family protein			ABC-type transport system involved in resistance to organic solvents, permease component		CDS	Conserved hypothetical integral membrane protein YrbE1A			0	0	0
permease family protein			ABC-type transport system involved in resistance to organic solvents, permease component		CDS	Conserved hypothetical integral membrane protein YrbE1B			0	0	0
mce related family protein			virulence factor Mce family protein		CDS	MCE-family protein Mce1A			gs-sh	0	0
mce related family protein			virulence factor Mce family protein		CDS	MCE-family protein Mce1B			gs-sh	0	0
mce related family protein			virulence factor Mce family protein		CDS	MCE-family protein Mce1C			gs-sh	0	0
mce related family protein			virulence factor Mce family protein		CDS	MCE-family protein Mce1D			gs-sh	0	0
mce related family protein			virulence factor Mce family protein		CDS	MCE-family lipoprotein LprK (MCE-family lipoprotein Mce1e)			gs-sh	0	0
mce related family protein			virulence factor Mce family protein		CDS	MCE-family protein Mce1F			gs-sh	0	0
putative cONSERVED MCE ASSOCIATED MEMBRANE PROTEIN			hypothetical protein		CDS	FIG033430: Probable conserved MCE associated membrane protein			base_one HP	lit-s	base_one HP
RDD family protein			Predicted membrane protein/domain		CDS	FIG033285: Conserved MCE associated transmembrane protein			0	0	0
conserved hypothetical protein			hypothetical protein		CDS	FIG034772: Probable conserved MCE associated protein			lit-s	base_one HP	base_one HP
putative predicted protein			hypothetical protein		CDS	FIG030769: Probable conserved MCE associated membrane protein			base_one HP	0	base_one HP
conserved hypothetical protein			Predicted periplasmic protein (DUF2233).		CDS	Possible lipoprotein LprO			base_one HP	base_one HP	0
conserved hypothetical protein			Predicted membrane protein		CDS	Possible membrane protein			base_one HP	base_one HP	lit-s
pirin family protein			Pirin-related protein		CDS	Pirin-like protein Rv0181c/MT0192			0	0	0
RNA polymerase sigma factor, sigma-70 family protein			RNA polymerase, sigma subunit, ECF family		CDS	RNA polymerase factor sigma-70			tf_idf	tf_idf	tf_idf
dienelactone hydrolase family protein			Lysophospholipase		CDS	lysophospholipase, putative			0	0	lit-s
conserved hypothetical protein			Protein of unknown function (DUF2786).		CDS	FIG00819976: hypothetical protein			base_one HP	base_one HP	lit-s
conserved hypothetical protein			hypothetical protein		CDS	FIG00820103: hypothetical protein			lit-s	base_one HP	base_one HP
glycosyl hydrolase family 3 C-terminal domain protein			Beta-glucosidase-related glycosidases	3.2.1.21	CDS	Beta-glucosidase	3.2.1.21		0	0	base_ec
O-methyltransferase family protein			Predicted O-methyltransferase		CDS	O-methyltransferase			lit-s	lit-s	lit-s
SPW repeat family protein			SPW repeat.		CDS	PROBABLE CONSERVED TRANSMEMBRANE PROTEIN			lit-s	0	0
dihydroxy-acid dehydratase	4.2.1.9	ilvD	dihydroxyacid dehydratase (EC 4.2.1.9)	4.2.1.9	CDS	Dihydroxy-acid dehydratase	4.2.1.9		base_tigr	base_ec	base_ec
metal-sensitive transcriptional repressor family protein			Uncharacterized protein conserved in bacteria		CDS	FIG00820970: hypothetical protein			0	0	lit-s
major Facilitator Superfamily protein			Arabinose efflux permease		CDS	Integral membrane protein, sugar transporter			0	0	0
			hypothetical protein		CDS				base_one HP	base_both miss	base_one HP
L,D-transpeptidase catalytic domain protein			peptidoglycan transpeptidase precursor, ErfK-YbiS-YhnG family		CDS	YkuD domain-containing hypothetical lipoprotein			0	0	0
conserved hypothetical protein			hypothetical protein		CDS	FIG00821418: hypothetical protein			lit-s	base_one HP	base_one HP
lipid A export permease/ATP-binding protein MsbA		msbA	ABC-type multidrug transport system, ATPase and permease components		CDS	ATP binding cassette (ABC) transporter homolog			gs-sh	0	0
bacterial regulatory s, luxR family protein			Response regulator containing a CheY-like receiver domain and an HTH DNA-binding domain		CDS	Transcriptional regulator, LuxR family			gs-sh	0	0
bacterial regulatory s, tetR family protein			transcriptional regulator, TetR family		CDS	Transcriptional regulator, TetR family			gs-sh	gs-sh	lit-s
peptidase M13 family protein			endothelin-converting enzyme. Metallo peptidase. MEROPS family M13	3.4.24.-,3.4.24.71	CDS	Metallopeptidase			0	0	0
molydopterin dinucleotide binding domain protein			Anaerobic dehydrogenases, typically selenocysteine-containing		CDS	Formate dehydrogenase-O, major subunit	1.2.1.2		0	0	0
putative conserved membrane protein			hypothetical protein		CDS	Possible membrane protein			base_one HP	lit-s	base_one HP
conserved hypothetical protein			hypothetical protein		CDS	FIG00821048: hypothetical protein			lit-s	base_one HP	base_one HP
putative conserved transmembrane protein			hypothetical protein		CDS	Possible membrane protein			base_one HP	0	base_one HP
MMPL family protein			Predicted drug exporters of the RND superfamily		CDS	Transmembrane transport protein MmpL13			0	0	0
putative exported protein			hypothetical protein		CDS	POSSIBLE EXPORTED PROTEIN			base_one HP	lit-s	base_one HP
TIGR00374 family protein			Predicted integral membrane protein		CDS	Possible membrane protein			base_tigr	0	0
MMPL family protein			Predicted drug exporters of the RND superfamily		CDS	Transmembrane transport protein MmpL5			0	0	0
conserved hypothetical protein			Predicted permease		CDS	Possible membrane protein			base_one HP	base_one HP	0
NYN domain protein			NYN domain.		CDS	FIG01001556: hypothetical protein			lit-s	0	0
tRNA (guanine-N(7)-)-methyltransferase	2.1.1.33	trmB	tRNA (guanine-N(7)-)-methyltransferase	2.1.1.33	CDS	tRNA (guanine46-N7-)-methyltransferase	2.1.1.33		base_lit-s	base_ec	base_ec
conserved hypothetical protein			hypothetical protein		CDS	FIG032248: hypothetical protein			lit-s	base_one HP	base_one HP
conserved hypothetical protein			hypothetical protein		CDS	FIG033897: hypothetical protein			lit-s	base_one HP	base_one HP
phosphoenolpyruvate carboxykinase [GTP]	4.1.1.32	pckG	Phosphoenolpyruvate carboxykinase (GTP)	4.1.1.32	CDS	Phosphoenolpyruvate carboxykinase [GTP]	4.1.1.32		base_ec	base_ec	base_ec
nicotinamide-nucleotide adenylyltransferase	2.7.7.1		nicotinamide-nucleotide adenylyltransferase, NadR type		CDS	Nicotinamide-nucleotide adenylyltransferase, NadR family / Ribosylnicotinamide kinase	2.7.7.1, 2.7.1.22		0	base_ec-d	0
radical SAM superfamily protein			Fe-S oxidoreductase		CDS	POSSIBLE METHYLTRANSFERASE (METHYLASE)			0	0	0
AMP-binding enzyme family protein			Acyl-CoA synthetases (AMP-forming)/AMP-acid ligases II	6.2.1.3	CDS	Long-chain-fatty-acid--CoA ligase	6.2.1.3		pfam-sh	map	base_ec
acyl-CoA dehydrogenase, N-terminal domain protein			Acyl-CoA dehydrogenases		CDS	putative acyl-CoA dehydrogenase fadE3( EC:1.3.99.- )			0	tf_idf	0
alpha/beta hydrolase fold family protein			Esterase/lipase		CDS	Esterase LipW			0	0	orth
conserved hypothetical protein			Acyl dehydratase		CDS	hypothetical protein			base_one HP	lit-s	base_one HP
oxidoreductase molybdopterin binding domain protein			Sulfite oxidase and related enzymes		CDS	Possible membrane protein			0	0	0
putative conserved transmembrane protein			hypothetical protein		CDS	PROBABLE CONSERVED TRANSMEMBRANE PROTEIN			base_one HP	lit-s	base_one HP
alpha/beta hydrolase fold family protein			Esterase/lipase	3.1.1.-	CDS	Esterase LipC			orth	orth	orth
acyltransferase, WS/DGAT/MGAT family protein	2.3.1.-		acyltransferase, WS/DGAT/MGAT		CDS	Diacyglycerol O-acyltransferase	2.3.1.20		base_tigr	0	0
enoyl-CoA hydratase EchA1		echA1	short chain enoyl-CoA hydratase (EC 4.2.1.17)	4.2.1.17	CDS	Enoyl-CoA hydratase	4.2.1.17		gs-sh	gs-sh	base_ec
aldehyde dehydrogenase family protein			NAD-dependent aldehyde dehydrogenases	1.2.1.3	CDS	Aldehyde dehydrogenase	1.2.1.3		map	lit-s	base_ec
ubiE/COQ5 methyltransferase family protein			Methylase involved in ubiquinone/menaquinone biosynthesis		CDS	POSSIBLE METHYLTRANSFERASE (METHYLASE)			gs-sh	0	0
glycosyl transferases group 1 family protein			Glycosyltransferase		CDS	Glycosyltransferase	2.4.1.-		0	0	base_lit-s
putative membrane protein			hypothetical protein		CDS	Possible membrane protein			base_one HP	lit-s	base_one HP
conserved hypothetical protein			Protein of unknown function (DUF3068).		CDS	PROBABLE CONSERVED MEMBRANE PROTEIN			base_one HP	base_one HP	0
acyltransferase family protein			Predicted acyltransferases		CDS	Lysophospholipid acyltransferase			0	0	0
putative ribonuclease VapC21			Predicted nucleic acid-binding protein, contains PIN domain		CDS	Cell division protein DivIC (FtsB), stabilizes FtsL against RasP cleavage			0	0	gs-sh
toxin domain protein			hypothetical protein		CDS	FIG00821454: hypothetical protein			base_one HP	0	base_one HP
aryldialkylphosphatase	3.1.8.1	php	Predicted metal-dependent hydrolase with the TIM-barrel fold		CDS	Phosphotriesterase homology protein			gs-sh	orth	orth
acyl-CoA dehydrogenase, C-terminal domain protein			Acyl-CoA dehydrogenases	1.3.99.3	CDS	Acyl-CoA dehydrogenase	1.3.99.3		map	lit-s	base_ec
bacterial regulatory s, tetR family protein			transcriptional regulator, TetR family		CDS	Transcriptional regulator, TetR family			gs-sh	gs-sh	lit-s
R2-like ligand binding oxidase	1.-.-.-		Ribonucleotide reductase, beta subunit	1.17.4.1	CDS	Ribonucleotide-diphosphate reductase subunit beta	1.17.4.1		orth	orth	base_ec
aldehyde dehydrogenase family protein			NAD-dependent aldehyde dehydrogenases	1.2.1.16	CDS	Succinate-semialdehyde dehydrogenase [NAD]; Succinate-semialdehyde dehydrogenase [NADP+]	1.2.1.24, 1.2.1.16		0	tf_idf	base_ec-d
lipase maturation factor 1		Lmf1	Lipase maturation factor.		CDS	Possible membrane protein			gs-sh	0	0
F5/8 type C domain protein			Domain of unknown function (DUF3367)./F5/8 type C domain.		CDS	PROBABLE CONSERVED TRANSMEMBRANE PROTEIN			0	0	0
conserved hypothetical protein			Protein of unknown function (DUF2613).		CDS	SMALL SECRETED PROTEIN			base_one HP	base_one HP	0
glycosyl hydrolase family 3 N terminal domain protein			Beta-glucosidase-related glycosidases	3.2.1.21	CDS	Beta-hexosaminidase	3.2.1.52		0	0	base_ec-d
putative transcriptional regulator			transcriptional regulator, TetR family		CDS	Transcriptional regulator, TetR family			gs-sh	gs-sh	lit-s
putative antitoxin VapB24			hypothetical protein		CDS	FIG00821638: hypothetical protein			base_one HP	0	base_one HP
mycobacterium tuberculosis PIN domain protein			Predicted nucleic acid-binding protein, contains PIN domain		CDS	FIG00823838: hypothetical protein			base_tigr	0	0
maoC like domain protein			Acyl dehydratase		CDS	Acyl dehydratase			gs-sh	gs-sh	base_lit-s
short chain dehydrogenase family protein			Dehydrogenases with different specificities (related to short-chain alcohol dehydrogenases)	1.1.1.100	CDS	3-oxoacyl-[acyl-carrier protein] reductase	1.1.1.100		0	0	base_ec
acetyl-CoA C-acetyltransferase family protein			3-ketoacyl-CoA thiolase	2.3.1.9,2.3.1.16	CDS	3-ketoacyl-CoA thiolase @ Acetyl-CoA acetyltransferase	2.3.1.16, 2.3.1.9		base_tigr	0	base_ec-d
acyl-CoA dehydrogenase, C-terminal domain protein			Acyl-CoA dehydrogenases		CDS	PROBABLE ACYL-COA DEHYDROGENASE FADE5( EC:1.3.99.- )			0	tf_idf	0
flavin reductase like domain protein			Conserved protein/domain typically associated with flavoprotein oxygenases, DIM6/NTAB family		CDS	Nitrilotriacetate monooxygenase component B	1.14.13.-		0	0	0
succinate dehydrogenase and fumarate reductase iron-sulfur family protein			succinate dehydrogenase subunit B	1.3.99.1,1.3.5.1	CDS	Succinate dehydrogenase iron-sulfur protein	1.3.99.1		base_tigr	tf_idf	base_ec-d
putative membrane protein			hypothetical protein		CDS	Possible membrane protein			base_one HP	lit-s	base_one HP
pyridine nucleotide-disulfide oxidoreductase family protein			succinate dehydrogenase subunit A	1.3.99.1,1.3.5.1	CDS	Succinate dehydrogenase flavoprotein subunit	1.3.99.1		0	0	base_ec-d
putative membrane protein			hypothetical protein		CDS	putative succinate dehydrogenase [membrane anchor subunit] (succinic dehydrogenase)			base_one HP	0	base_one HP
conserved hypothetical protein			hypothetical protein		CDS	FIG00820825: hypothetical protein			lit-s	base_one HP	base_one HP
hsp20/alpha crystallin family protein			Molecular chaperone (small heat shock protein)		CDS	Heat shock protein hsp			0	orth	0
nitrite reductase [NAD(P)H], large subunit	1.7.1.4	nirB	assimilatory nitrite reductase (NAD(P)H) large subunit precursor (EC 1.7.1.4)	1.7.1.4	CDS	Nitrite reductase [NAD(P)H] large subunit	1.7.1.4		base_tigr	base_ec	base_ec
nitrite reductase [NAD(P)H], small subunit	1.7.1.4	nirD	nitrite reductase [NAD(P)H], small subunit	1.7.1.4	CDS	Nitrite reductase [NAD(P)H] small subunit	1.7.1.4		base_lit-s	base_ec	base_ec
cobinamide kinase / cobinamide phosphate guanyltransferase family protein			adenosylcobinamide kinase (EC 2.7.1.156)/adenosylcobinamide-phosphate guanylyltransferase (EC 2.7.7.62)	2.7.1.156, 2.7.7.62	CDS	Adenosylcobinamide-phosphate guanylyltransferase	2.7.7.62		0	0	base_ec-d
cobyric acid synthase CobQ	6.3.5.10	cobQ	adenosylcobyric acid synthase (glutamine-hydrolysing) (EC 6.3.5.10)	6.3.5.10	CDS	Cobyric acid synthase			base_tigr	gs-sh	map
PPE family protein			PPE-repeat proteins		CDS	Predicted cobalt transporter in Mycobacteria			pfam-sh	0	0
conserved hypothetical protein			transcriptional regulator, TetR family		CDS	FIG00825710: hypothetical protein			base_one HP	base_one HP	0
cbiX family protein			Uncharacterized conserved protein		CDS	Sirohydrochlorin ferrochelatase	4.99.1.4		gs-sh	0	0
uroporphyrinogen-III synthase HemD family protein			Uroporphyrinogen-III synthase	4.2.1.75	CDS	Bifunctional uroporphyrinogen-III synthetase/response regulator domain protein			gs-sh	0	0
major Facilitator Superfamily protein			Nitrate/nitrite transporter		CDS	Nitrate/nitrite transporter			0	0	base_lit-s
aminoglycoside 2'-N-acetyltransferase	2.3.1.-	aac	Predicted acetyltransferase		CDS	Aminoglycoside 2'-N-acetyltransferase AAC (AAC(2')-IC)			gs-sh	0	0
allophanate hydrolase subunit 2			biotin-dependent carboxylase uncharacterized domain		CDS	Allophanate hydrolase 2 subunit 2	3.5.1.54		0	lit-s	0
allophanate hydrolase subunit 1			Allophanate hydrolase subunit 1		CDS	Allophanate hydrolase 2 subunit 1	3.5.1.54		lit-s	0	0
periplasmic binding family protein			ABC-type Fe3+-hydroxamate transport system, periplasmic component		CDS	ABC transporter, periplasmic iron-transport lipoprotein			0	0	0
hydantoinase B/oxoprolinase family protein			5-oxoprolinase (ATP-hydrolysing) (EC 3.5.2.9)	3.5.2.9	CDS	Similar to 5-oxoprolinase and Methylhydantoinases A, B, contradiction in experimental data (see Annotation)	3.5.2.9, 3.5.2.14		0	0	base_ec-d
nitrite extrusion protein 1		narK	nitrite extrusion protein (nitrite facilitator)		CDS	Nitrate/nitrite transporter			gs-sh	gs-sh	map
prevent-host-death family protein			prevent-host-death family protein		CDS	FIG00820728: hypothetical protein			base_lit-s	0	0
eukaryotic and archaeal DNA primase small subunit			Predicted eukaryotic-type DNA primase		CDS	ATP-dependent DNA ligase	6.5.1.1		0	0	0
AMP-binding enzyme family protein			Acyl-CoA synthetases (AMP-forming)/AMP-acid ligases II	6.2.1.-	CDS	Long-chain-fatty-acid--CoA ligase	6.2.1.3		pfam-sh	0	0
acyl-CoA dehydrogenase, N-terminal domain protein			Acyl-CoA dehydrogenases		CDS	FadE6			0	0	0
alpha/beta hydrolase family protein			Alpha/beta hydrolase family.		CDS	FIG00820646: hypothetical protein			lit-s	0	0
bacterial regulatory s, tetR family protein			transcriptional regulator, TetR family		CDS	Transcriptional regulator, TetR family			gs-sh	gs-sh	lit-s
bacterial regulatory s, tetR family protein			transcriptional regulator, TetR family		CDS	Transcriptional regulator, TetR family			gs-sh	gs-sh	lit-s
			Lactoylglutathione lyase and related lyases		CDS				base_one miss	base_both miss	base_one miss
conserved hypothetical protein			Uncharacterized protein conserved in bacteria		CDS	FIG00820338: hypothetical protein			base_one HP	base_one HP	lit-s
putative ribonuclease VapC25			Predicted nucleic acid-binding protein, contains PIN domain		CDS	FIG00820219: hypothetical protein			0	0	0
antitoxin VapB25		vapB25				FIG00820304: hypothetical protein			base_one miss	0	base_one miss
PE family protein			hypothetical protein		CDS	PE-PGRS FAMILY PROTEIN			base_one HP	0	base_one HP
PE family protein			PE family.		CDS	PE-PGRS FAMILY PROTEIN			lit-s	0	0
			hypothetical protein		CDS				base_one HP	base_both miss	base_one HP
PPE family protein			PPE-repeat proteins		CDS	PPE family protein			pfam-sh	base_lit-s	pfam-sh
putative S-adenosyl-L-methionine-dependent methyltransferase ML2640			methyltransferase, putative, TIGR00027 family		CDS	O-Methyltransferase			0	0	0
type VII secretion AAA-ATPase EccA		eccA	type VII secretion AAA-ATPase EccA		CDS	AAA family ATPase, ESX-1 secretion system component Rv3868			base_lit-s	pfam-sh	pfam-sh
type VII secretion protein EccB		eccB	type VII secretion protein EccB, Actinobacterial		CDS	Type VII secretion protein EccB			base_tigr	lit-s	map
type VII secretion protein EccCb		eccCb	type VII secretion protein EccCa/type VII secretion protein EccCb		CDS	Type VII secretion protein EccCa			0	0	0
PE family protein			PE family.		CDS	PE family protein			lit-s	base_lit-s	lit-s
PPE family protein			PPE-repeat proteins		CDS	PPE family protein			pfam-sh	base_lit-s	pfam-sh
pe family protein			Proteins of 100 residues with WXG.		CDS	PE family protein			0	lit-s	0
ESAT-6-like protein esxH		esxH	WXG100 family type VII secretion target		CDS	10 kDa antigen CFP7			gs-sh	0	0
espG family protein			EspG family.		CDS	RD1 region associated protein Rv3866			lit-s	0	0
type VII secretion integral membrane protein EccD		eccD	type VII secretion integral membrane protein EccD		CDS	ESX-3 secretion system protein EccD3			base_lit-s	0	0
type VII secretion-associated serine protease mycosin	3.4.21.-	mycP	type VII secretion-associated serine protease mycosin	3.4.21.-	CDS	Type VII secretion-associated serine protease mycosin MycP3			base_lit-s	0	0
alpha/beta hydrolase family protein			Esterase/lipase		CDS	FIG00821889: hypothetical protein			0	0	0
type VII secretion protein EccE		eccE	type VII secretion protein EccE		CDS	ESX-3 secretion system protein EccE3			base_lit-s	0	0
sulfotransferase			Uncharacterized protein conserved in bacteria		CDS	Sulfotransferase			0	lit-s	0
methyltransferase domain protein			Trans-aconitate methyltransferase	2.1.1.144	CDS	Trans-aconitate 2-methyltransferase	2.1.1.144		0	0	base_ec
type I phosphodiesterase / nucleotide pyrophosphatase family protein			Arylsulfatase A and related enzymes		CDS	Choline-sulfatase	3.1.6.6		0	0	0
PE family protein			PE family.		CDS	PE-PGRS family protein			lit-s	0	0
antitoxin Rv0298/MT0312			Ribbon-helix-helix protein, copG family.		CDS	Programmed cell death antitoxin YdcD			0	0	0
toxin Rv0299			hypothetical protein		CDS	Programmed cell death toxin YdcE			base_one HP	0	base_one HP
			Ribbon-helix-helix protein, copG family.		CDS	FIG00821978: hypothetical protein			base_one miss	base_one miss	0
ribonuclease VapC2	3.1.-.-	vapC2	Predicted nucleic acid-binding protein, contains PIN domain		CDS	FIG036853: hypothetical protein			gs-sh	0	0
bacterial regulatory s, tetR family protein			transcriptional regulator, TetR family		CDS	TetR/ACRR family transcriptional regulator			gs-sh	gs-sh	pfam-sh
short chain dehydrogenase family protein			Dehydrogenases with different specificities (related to short-chain alcohol dehydrogenases)		CDS	"Oxidoreductase, short-chain dehydrogenase/reductase family"			0	0	0
pentapeptide repeats family protein			Pentapeptide repeats (8 copies).		CDS	PPE family protein			0	0	0
PPE family protein			PPE-repeat proteins		CDS	PPE family protein			pfam-sh	base_lit-s	pfam-sh
putative conserved protein			hypothetical protein		CDS	FIG00820335: hypothetical protein			base_one HP	lit-s	base_one HP
5,6-dimethylbenzimidazole synthase	1.14.99.40	bluB	cob(II)yrinic acid a,c-diamide reductase/5,6-dimethylbenzimidazole synthase	1.14.99.40,1.16.8.1, 1.14.99.40	CDS	Cobalamin biosynthesis protein BluB @ 5,6-dimethylbenzimidazole synthase, flavin destructase family			base_tigr	0	0
PAP2 superfamily protein			Membrane-associated phospholipid phosphatase		CDS	Possible membrane protein			orth	0	0
L,D-transpeptidase catalytic domain protein			Uncharacterized protein conserved in bacteria		CDS	FIG019540: hypothetical protein			0	0	lit-s
snoaL-like domain protein			SnoaL-like domain.		CDS	Bile acid 7-alpha dehydratase BaiE	4.2.1.106		lit-s	0	0
conserved hypothetical protein			hypothetical protein		CDS	FIG00823053: hypothetical protein			lit-s	base_one HP	base_one HP
hsp70 family protein			Molecular chaperone		CDS	Proline and threonine rich protein			0	0	0
conserved hypothetical protein			hypothetical protein		CDS	FIG00822480: hypothetical protein			lit-s	base_one HP	base_one HP
conserved hypothetical protein			Protein of unknown function (DUF3060).		CDS	Cell division protein DivIC (FtsB), stabilizes FtsL against RasP cleavage			base_one HP	base_one HP	gs-sh
glycosyl hydrolases family protein 16			Beta-glucanase/Beta-glucan synthetase		CDS	"Possible beta-1,3-glucanase"			0	0	0
muconolactone delta-isomerase family protein			Muconolactone delta-isomerase		CDS	Muconolactone isomerase	5.3.3.4		lit-s	map	orth
glycerophosphoryl diester phosphodiesterase family protein			Glycerophosphoryl diester phosphodiesterase	3.1.4.46	CDS	Glycerophosphoryl diester phosphodiesterase	3.1.4.46		lit-s	lit-s	base_lit-s
ZIP Zinc transporter family protein			Predicted divalent heavy-metal cations transporter		CDS	Possible membrane protein			orth	0	0
pyroglutamyl-peptidase I	3.4.19.3	pcp	pyroglutamyl-peptidase I (EC:3.4.19.3). Cysteine peptidase. MEROPS family C15	3.4.19.3	CDS	Pyrrolidone-carboxylate peptidase	3.4.19.3		base_tigr	base_ec	base_ec
conserved hypothetical protein			hypothetical protein		CDS	Possible conserved exported protein			lit-s	base_one HP	base_one HP
deoxycytidine triphosphate deaminase	3.5.4.13	dcd	dCTP deaminase (EC 3.5.4.13)	3.5.4.13	CDS	Deoxycytidine triphosphate deaminase (dUMP-forming)	3.5.4.30		base_tigr	base_ec-d	base_ec-d
glcNAc-PI de-N-acetylase family protein			Uncharacterized proteins, LmbE homologs		CDS	FIG030768: hypothetical protein			0	0	0
nucleotide sugar dehydrogenase family protein			nucleotide sugar dehydrogenase	1.1.1.22	CDS	UDP-glucose dehydrogenase	1.1.1.22		base_tigr	map	base_ec
bacterial regulatory , arsR family protein			transcriptional regulator, ArsR family		CDS	Transcriptional regulator, ArsR family			gs-sh	gs-sh	lit-s
conserved hypothetical protein			hypothetical protein		CDS	Methyltransferase	2.1.1.-		lit-s	base_one HP	base_one HP
cytochrome P450 family protein			Cytochrome P450		CDS	Cytochrome P450 135A1			lit-s	tf_idf	tf_idf
methyltransferase domain protein			Methylase involved in ubiquinone/menaquinone biosynthesis		CDS	Methylated-DNA--protein-cysteine methyltransferase	2.1.1.63		0	0	0
ubiE/COQ5 methyltransferase family protein			Methylase involved in ubiquinone/menaquinone biosynthesis		CDS	FIG034077: hypothetical protein			gs-sh	0	0
bacterial regulatory s, tetR family protein			transcriptional regulator, TetR family		CDS	HTH-type transcriptional regulator BetI			gs-sh	0	0
bacterial regulatory s, tetR family protein			transcriptional regulator, TetR family		CDS	Transcriptional regulator, TetR family			gs-sh	gs-sh	lit-s
pyridine nucleotide-disulfide oxidoreductase family protein			Uncharacterized NAD(FAD)-dependent dehydrogenases		CDS	Oxidoreductase (flavoprotein)			0	0	0
conserved hypothetical protein			uncharacterized Actinobacterial protein TIGR03083		CDS	FIG00820643: hypothetical protein			base_one HP	base_one HP	0
snoaL-like domain protein			SnoaL-like domain.		CDS	FIG00820524: hypothetical protein			lit-s	0	0
glucose-1-phosphate thymidylyltransferase	2.7.7.24	rfbA	Glucose-1-phosphate thymidylyltransferase (EC 2.7.7.24)	2.7.7.24	CDS	Glucose-1-phosphate thymidylyltransferase	2.7.7.24		base_tigr	base_ec	base_ec
PE family protein						PE family protein			base_one miss	base_lit-s	base_one miss
			hypothetical protein		CDS				base_one HP	base_both miss	base_one HP
conserved hypothetical protein			Domain of unknown function (DUF222).		CDS	13E12 repeat family protein			base_one HP	base_one HP	0
aminotransferase class-V family protein			L-aspartate aminotransferase apoenzyme	2.6.1.2, 2.6.1.66,2.6.1.1	CDS	aspartate aminotransferase AspC			0	0	0
4Fe-4S dicluster domain protein			Fe-S oxidoreductase		CDS	Iron-sulphur-binding reductase			0	0	0
bacterial regulatory s, luxR family protein			Response regulator containing a CheY-like receiver domain and an HTH DNA-binding domain		CDS	POSSIBLE TRANSCRIPTIONAL REGULATORY PROTEIN			gs-sh	0	0
conserved hypothetical protein			hypothetical protein		CDS	FIG00820657: hypothetical protein			lit-s	base_one HP	base_one HP
putative isoniazid-inductible protein iniB			hypothetical protein		CDS	Isoniazid inductible protein IniB			base_one HP	0	base_one HP
isoniazid-inductible protein iniA		iniA	Predicted GTPases (dynamin-related)		CDS	Isoniazid inductible protein IniA			gs-sh	0	0
50S ribosome-binding GTPase family protein			Dynamin family.		CDS	Isoniazid inductible protein IniC			0	0	0
putative lpqJ protein			hypothetical protein		CDS	Lipoprotein LpqJ			base_one HP	gs-sh	base_one HP
hypothetical protein						hypothetical protein			base_one HP	base_lit-s	base_one HP
mobA-like NTP transferase domain protein			MobA-like NTP transferase domain.		CDS	CTP:molybdopterin cytidylyltransferase			lit-s	0	0
amino acid permease family protein			asparagine:proton symporter, AAT family (TC 2.A.3.1.8)		CDS	L-asparagine permease			0	tf_idf	0
hypothetical protein						hypothetical protein			base_one HP	base_lit-s	base_one HP
TIGR04255 family protein			hypothetical protein		CDS	FIG047027: hypothetical protein			base_one HP	lit-s	base_one HP
hypothetical protein			hypothetical protein		CDS	FIG00821445: hypothetical protein			base_lit-s	base_one HP	base_one HP
putative transcriptional regulator			hypothetical protein		CDS	FIG046367: hypothetical protein			base_one HP	0	base_one HP
conserved hypothetical protein			hypothetical protein		CDS	FIG00820329: hypothetical protein			lit-s	base_one HP	base_one HP
chaperone protein DnaK		dnaK	chaperone protein DnaK		CDS	Chaperone protein DnaK			base_lit-s	lit-s	lit-s
grpE family protein			Molecular chaperone GrpE (heat shock protein)		CDS	Heat shock protein GrpE			gs-sh	gs-sh	pfam-sh
chaperone protein DnaJ		dnaJ	chaperone protein DnaJ		CDS	Chaperone protein DnaJ			base_lit-s	lit-s	lit-s
merR regulatory family protein			Predicted transcriptional regulators		CDS	HspR, transcriptional repressor of DnaK operon			gs-sh	gs-sh	gs-sh
pPE FAMILY PROTEIN		PPE7	hypothetical protein		CDS	PPE family protein			base_one HP	lit-s	base_one HP
PPE family protein			PPE-repeat proteins		CDS	PPE family protein			pfam-sh	base_lit-s	pfam-sh
thioesterase superfamily protein			Uncharacterized protein, possibly involved in aromatic compounds catabolism		CDS	FIG00822066: hypothetical protein			0	0	0
adenylosuccinate synthase	6.3.4.4	purA	Adenylosuccinate synthetase (EC 6.3.4.4)	6.3.4.4	CDS	Adenylosuccinate synthetase	6.3.4.4		base_tigr	base_ec	base_ec
conserved hypothetical protein			hypothetical protein		CDS	FIG00820475: hypothetical protein			lit-s	base_one HP	base_one HP
peptidase M50 family protein			Zn-dependent proteases		CDS	Possible membrane protein			0	0	0
conserved hypothetical protein			Protein of unknown function (DUF3151).		CDS	hypothetical protein			base_one HP	lit-s	base_one HP
conserved hypothetical protein			hypothetical protein		CDS	PROBABLE CONSERVED MEMBRANE PROTEIN			lit-s	base_one HP	base_one HP
magnesium transporter		mgtE	Mg2+ transporter (mgtE)		CDS	Mg/Co/Ni transporter MgtE / CBS domain			base_tigr	0	0
fructose-bisphosphate aldolase, class II	4.1.2.13	fbaA	fructose-bisphosphate aldolase (EC 4.1.2.13)	4.1.2.13	CDS	Fructose-bisphosphate aldolase class II	4.1.2.13		base_ec	base_ec	base_ec
glycosyl hydrolase 76 family protein			Predicted glycosyl hydrolase		CDS	fructose-bisphosphate aldolase family protein			orth	orth	orth
conserved hypothetical protein			Uncharacterized membrane-associated protein		CDS	DedA protein			base_one HP	base_one HP	gs-sh
zeta toxin family protein			Uncharacterized protein conserved in bacteria		CDS	FIG027960: hypothetical protein			0	0	lit-s
conserved hypothetical protein			Protein of unknown function (DUF3423).		CDS	FIG00824223: hypothetical protein			base_one HP	base_one HP	lit-s
VWA domain containing CoxE-like family protein			Protein containing von Willebrand factor type A (vWA) domain		CDS	Carbon monoxide oxidation accessory protein CoxE			0	0	0
carbon monoxide dehydrogenase subunit G family protein			Uncharacterized conserved protein		CDS	Carbon monoxide oxidation accessory protein CoxG			0	0	0
AAA domain family protein			MoxR-like ATPases		CDS	Carbon monoxide oxidation accessory protein CoxD			0	0	0
moba relate protein			Uncharacterized MobA-related protein		CDS	Uncharacterized MobA-related protein			0	0	base_lit-s
xdhC and CoxI family protein			Xanthine and CO dehydrogenases maturation factor, XdhC/CoxF family		CDS	Aerobic carbon monoxide dehydrogenase molybdenum cofactor insertion protein CoxF			gs-sh	gs-sh	gs-sh
carbon-monoxide dehydrogenase, large subunit	1.2.99.2		carbon monoxide dehydrogenase, large subunit apoprotein	1.2.99.2	CDS	Carbon monoxide dehydrogenase form I, large chain( EC:1.2.99.2 )			base_tigr	0	0
carbon monoxide dehydrogenase small chain	1.2.99.2	coxS	Aerobic-type carbon monoxide dehydrogenase, small subunit CoxS/CutS homologs	1.2.99.2	CDS	Carbon monoxide dehydrogenase small chain	1.2.99.2		base_ec	base_ec	base_ec
FAD binding domain in molybdopterin dehydrogenase family protein			carbon monoxide dehydrogenase, medium subunit	1.2.99.2	CDS	Carbon monoxide dehydrogenase medium chain	1.2.99.2		0	0	base_ec
xanthine dehydrogenase			Xanthine and CO dehydrogenases maturation factor, XdhC/CoxF family		CDS	CO dehydrogenases maturation factor, CoxF family			0	0	gs-sh
bacterial regulatory helix-turn-helix , lysR family protein			transcriptional regulator, LysR family		CDS	Transcription regulator in CO-DH cluster			gs-sh	0	0
hypothetical protein			hypothetical protein		CDS	PE_PGRS family protein			base_lit-s	base_one HP	base_one HP
dodecin family protein			Uncharacterized conserved protein		CDS	Preprotein translocase subunit SecE2			0	0	0
spoU rRNA Methylase family protein			rRNA methylases		CDS	probable RNA methyltransferase			gs-sh	gs-sh	map
conserved hypothetical protein			hypothetical protein		CDS	hypothetical protein Rv0381c			lit-s	base_one HP	base_one HP
orotate phosphoribosyltransferase	2.4.2.10	pyrE	orotate phosphoribosyltransferase (EC 2.4.2.10)	2.4.2.10	CDS	Orotate phosphoribosyltransferase	2.4.2.10		base_tigr	base_ec	base_ec
putative conserved secreted protein			hypothetical protein		CDS	Possible membrane protein			base_one HP	0	base_one HP
ATP-dependent chaperone protein ClpB		clpB	ATP-dependent chaperone ClpB		CDS	ClpB protein			base_tigr	gs-sh	map
oxidoreductase NAD-binding domain protein			2-polyprenylphenol hydroxylase and related flavodoxin oxidoreductases		CDS	Flavohemoprotein (Hemoglobin-like protein) (Flavohemoglobin) (Nitric oxide dioxygenase)	1.14.12.17		0	0	0
bacterial regulatory s, luxR family protein			Predicted ATPase		CDS	Adenylyl cyclase class-3/4/guanylyl cyclase / Disease resistance domain-containing protein / Tetratricopeptide repeat-containing protein / Transcriptional regulator, LuxR family			gs-sh	0	0
polymorphic PE/PPE s C terminal family protein			Polymorphic PE/PPE proteins C terminal.		CDS	PPE family protein			pfam-sh	pfam-sh	pfam-sh
PPE family protein			PPE family.		CDS	PPE family protein			lit-s	base_lit-s	lit-s
putative predicted protein						FIG00822289: hypothetical protein			base_one miss	lit-s	base_one miss
phosphoribosylglycinamide formyltransferase 2	2.1.2.-	purT	formate-dependent phosphoribosylglycinamide formyltransferase	2.1.2.2,6.3.4.-	CDS	Phosphoribosylglycinamide formyltransferase 2	2.1.2.-		base_tigr	lit-s	map
rhodanese-like domain protein			Rhodanese-related sulfurtransferase		CDS	Rhodanese-related sulfurtransferase			0	0	base_lit-s
glucose inhibited division A family protein			NADH dehydrogenase, FAD-containing subunit	1.6.99.3	CDS	NADH dehydrogenase	1.6.99.3		0	0	base_ec
O-succinylhomoserine sulfhydrylase	4.2.99.-	metZ	O-succinylhomoserine sulfhydrylase	2.5.1.-	CDS	O-acetylhomoserine sulfhydrylase	2.5.1.49		base_lit-s	0	0
conserved hypothetical protein			Domain of unknown function (DUF222).		CDS	CONSERVED 13E12 REPEAT FAMILY PROTEIN			base_one HP	base_one HP	0
conserved hypothetical protein			Domain of unknown function (DUF222).		CDS	13E12 repeat family protein			base_one HP	base_one HP	0
putative secreted protein			hypothetical protein		CDS	Possible membrane protein			base_one HP	0	base_one HP
hypothetical protein			hypothetical protein		CDS	FIG00820904: hypothetical protein			base_lit-s	base_one HP	base_one HP
conserved hypothetical protein			hypothetical protein		CDS	FIG00821159: hypothetical protein			lit-s	base_one HP	base_one HP
putative hNH endonuclease			hypothetical protein		CDS	13E12 repeat family protein			base_one HP	0	base_one HP
putative secreted protein			hypothetical protein		CDS	Possible membrane protein			base_one HP	0	base_one HP
beta-lactamase family protein			Beta-lactamase class C and other penicillin binding proteins		CDS	D-alanyl-D-alanine carboxypeptidase	3.4.16.4		0	0	0
acyl-CoA dehydrogenase, N-terminal domain protein			Acyl-CoA dehydrogenases	1.3.99.7	CDS	Glutaryl-CoA dehydrogenase	1.3.99.7		map	tf_idf	base_ec
conserved hypothetical protein			Protein of unknown function (DUF3054).		CDS	Possible membrane protein			base_one HP	base_one HP	0
transport family protein			Transport protein		CDS	Transmembrane transport protein MmpL1			base_tigr	0	0
mycobacterium membrane family protein			Mycobacterium membrane protein.		CDS	membrane protein, MmpS family			lit-s	0	0
long-chain-fatty-acid--AMP ligase FadD30	6.2.1.-	fadD30	Acyl-CoA synthetases (AMP-forming)/AMP-acid ligases II		CDS	Long-chain-fatty-acid--CoA ligase	6.2.1.3		pfam-sh	0	0
			Zn-dependent hydrolases, including glyoxylases		CDS				base_one miss	base_both miss	base_one miss
phenolphthiocerol synthesis polyketide synthase type I Pks15/1	2.3.1.41	pks15/1	Polyketide synthase modules and related proteins		CDS	Malonyl CoA-acyl carrier protein transacylase	2.3.1.39		gs-sh	base_ec-d	0
glucose-6-phosphate dehydrogenase	1.1.98.2	fgd	glucose-6-phosphate dehydrogenase (coenzyme-F420)	1.1.98.2	CDS	F420-dependent glucose-6-phosphate dehydrogenase			base_ec	0	0
phosphate acetyltransferase	2.3.1.8	pta	phosphotransacetylase (EC 2.3.1.8)	2.3.1.8	CDS	Phosphate acetyltransferase	2.3.1.8		base_tigr	base_ec	base_ec
acetate kinase	2.7.2.1	ackA	acetate kinase (EC 2.7.2.1)	2.7.2.1	CDS	Acetate kinase	2.7.2.1		base_tigr	base_ec	base_ec
putative serine/threonine-protein kinase pknG			Protein kinase domain.	2.7.11.1	CDS	serine/threonine protein kinase			gs-sh	map	tf_idf
bacterial extracellular solute-binding s, 3 family protein			amino acid ABC transporter substrate-binding protein, PAAT family (TC 3.A.1.3.-)		CDS	"Glutamine ABC transporter, periplasmic glutamine-binding protein (TC 3.A.1.3.2)"			0	0	0
putative cONSERVED MEMBRANE PROTEIN			hypothetical protein		CDS	Possible membrane protein			base_one HP	lit-s	base_one HP
thiamine-phosphate pyrophosphorylase	2.5.1.3	thiE	thiamine-phosphate diphosphorylase	2.5.1.3	CDS	Thiamin-phosphate pyrophosphorylase	2.5.1.3		base_tigr	base_ec	base_ec
NUDIX domain protein			ADP-ribose pyrophosphatase	3.6.1.-	CDS	"Possible mutator protein MutT3 (7,8-dihydro-8-oxoguanine-triphosphatase) "			0	0	0
glycine oxidase ThiO	1.4.3.19	thiO	glycine oxidase (EC 1.4.3.19)	1.4.3.19	CDS	Glycine oxidase ThiO	1.4.3.19		base_tigr	base_ec	base_ec
thiamine biosynthesis protein ThiS		thiS	thiamine biosynthesis protein ThiS		CDS	sulfur carrier protein ThiS			base_lit-s	pfam-sh	pfam-sh
thiazole synthase	4.-.-.-	thiG	thiazole-phosphate synthase		CDS	Thiazole biosynthesis protein ThiG			gs-sh	gs-sh	gs-sh
conserved hypothetical protein						FIG00822290: hypothetical protein			base_one HP	base_one HP	base_one miss
peptidase M20/M25/M40 family protein			aminopeptidase Y (EC:3.4.11.15). Metallo peptidase. MEROPS family M28A	3.4.11.-	CDS	Aminopeptidase Y (Arg, Lys, Leu preference)	3.4.11.15		0	0	0
putative tRANSMEMBRANE PROTEIN			hypothetical protein		CDS	Possible membrane protein			base_one HP	0	base_one HP
neutral zinc metallopeptidase family protein			Predicted metalloprotease		CDS	Lipoprotein peptidase LpqM			0	0	orth
alpha/beta hydrolase family protein			Predicted hydrolase of the alpha/beta-hydrolase fold		CDS	FIG022825: hypothetical protein			0	0	0
phosphomethylpyrimidine kinase	2.7.4.7	thiD	phosphomethylpyrimidine kinase	2.7.4.7, 2.7.1.49	CDS	Phosphomethylpyrimidine kinase	2.7.4.7		base_lit-s	base_ec	base_ec-d
thiamine biosynthesis protein ThiC		thiC	hydroxymethylpyrimidine synthase		CDS	Thiamin biosynthesis protein ThiC			base_tigr	pfam-sh	gs-sh
conserved hypothetical protein			hypothetical protein		CDS	FIG00821936: hypothetical protein			lit-s	base_one HP	base_one HP
HAD ATPase, P-type, IC family protein	3.6.3.-		ATPase, P-type (transporting), HAD superfamily, subfamily IC		CDS	Metal cation transporting P-type ATPase CtpH			base_tigr	0	0
putative transmembrane protein			hypothetical protein		CDS	Possible membrane protein			base_one HP	0	base_one HP
exodeoxyribonuclease III	3.1.11.2	xth	Exodeoxyribonuclease III (EC 3.1.11.2)	3.1.11.2	CDS	Exodeoxyribonuclease III	3.1.11.2		base_ec	base_ec	base_ec
putative acetyltransferase			hypothetical protein		CDS	Histone acetyltransferase HPA2 and related acetyltransferases			base_one HP	0	base_one HP
peptide deformylase	3.5.1.88	def	peptide deformylase	3.5.1.88	CDS	Peptide deformylase	3.5.1.88		base_lit-s	base_ec	base_ec
conserved hypothetical protein			Protein of unknown function (DUF3263).		CDS	FIG00822394: hypothetical protein			base_one HP	base_one HP	lit-s
lytR cell envelope-related transcriptional attenuator family protein			LytR cell envelope-related transcriptional attenuator.		CDS	Tuberculin related peptide			lit-s	0	0
superoxide dismutase [Cu-Zn]	1.15.1.1	sodC	Cu/Zn superoxide dismutase	1.15.1.1	CDS	Superoxide dismutase [Cu-Zn] precursor	1.15.1.1		base_ec	base_ec	base_ec
carboxylate-amine ligase, YbdK family protein	6.3.-.-		carboxylate-amine ligase, YbdK family	6.3.-	CDS	Carboxylate-amine ligase			base_tigr	0	0
ATP-dependent protease La domain protein			Uncharacterized protein, similar to the N-terminal domain of Lon protease		CDS	Uncharacterized protein, similar to the N-terminal domain of Lon protease			0	0	lit-s
spermatogenesis-associated 5 domain protein		SPATA5	ATPases of the AAA+ class		CDS	Cell division protein FtsH	3.4.24.-		gs-sh	gs-sh	gs-sh
CDP-diacylglycerol-serine O-phosphatidyltransferase	2.7.8.8	pssA	CDP-diacylglycerol--serine O-phosphatidyltransferase	2.7.8.8	CDS	CDP-diacylglycerol--serine O-phosphatidyltransferase	2.7.8.8		base_tigr	base_ec	base_lit-s
phosphatidylserine decarboxylase family protein			phosphatidylserine decarboxylase precursor-related protein	4.1.1.65	CDS	Phosphatidylserine decarboxylase	4.1.1.65		tf_idf	lit-s	base_ec
molybdenum cofactor synthesis domain protein			molybdopterin molybdochelatase	2.10.1.1	CDS	Molybdopterin biosynthesis protein MoeA			base_tigr	map	gs-sh
short chain dehydrogenase family protein			Dehydrogenases with different specificities (related to short-chain alcohol dehydrogenases)		CDS	probable oxidoreductase/Short-chain dehydrogenase			0	0	0
chaperonin GroL		groL	chaperonin GroL		CDS	Heat shock protein 60 family chaperone GroEL			base_lit-s	0	0
conserved hypothetical protein			hypothetical protein		CDS	FIG00825576: hypothetical protein			lit-s	base_one HP	base_one HP
PPE family protein			PPE-repeat proteins		CDS	PPE family protein			pfam-sh	base_lit-s	pfam-sh
dinB superfamily protein			Protein of unknown function (DUF664).		CDS	FIG00820451: hypothetical protein			gs-sh	0	lit-s
anti-sigma-K factor rskA		rskA	Uncharacterized protein conserved in bacteria		CDS	FIG111991: hypothetical protein			gs-sh	0	lit-s
RNA polymerase sigma factor, sigma-70 family protein			RNA polymerase sigma factor, sigma-70 family		CDS	alternative RNA polymerase sigma factor SigK			base_tigr	tf_idf	tf_idf
conserved hypothetical protein			Predicted membrane protein		CDS	FIG005069: Hypothetical protein			base_one HP	base_one HP	0
mycolic acid cyclopropane synthetase family protein			Cyclopropane fatty acid synthase and related methyltransferases	2.1.1.79	CDS	Cyclopropane-fatty-acyl-phospholipid synthase, plant type	2.1.1.79		0	0	base_ec
conserved hypothetical protein			Uncharacterized conserved protein		CDS	FIG001571: Hypothetical protein			base_one HP	base_one HP	lit-s
flavin containing amine oxidoreductase family protein			Predicted NAD/FAD-binding protein		CDS	COG2907: Amine oxidase, flavin-containing			0	0	0
transport family protein			Transport protein		CDS	Transmembrane transport protein MmpL4			base_tigr	0	0
mycobacterium membrane family protein			Mycobacterium membrane protein.		CDS	membrane protein, MmpS family			lit-s	0	0
bacterial regulatory s, tetR family protein			transcriptional regulator, TetR family		CDS	Transcriptional regulator, TetR family			gs-sh	gs-sh	lit-s
PPE family protein			PPE-repeat proteins		CDS	PPE family protein			pfam-sh	base_lit-s	pfam-sh
conserved hypothetical protein			hypothetical protein		CDS	FIG00820218: hypothetical protein			lit-s	base_one HP	base_one HP
hypothetical protein			hypothetical protein		CDS	FIG00821186: hypothetical protein			base_lit-s	base_one HP	base_one HP
conserved hypothetical protein			Protein of unknown function (DUF2782).		CDS	Possible membrane protein			base_one HP	base_one HP	0
enoyl-CoA hydratase/isomerase family protein			Enoyl-CoA hydratase/carnithine racemase	4.2.1.17	CDS	Enoyl-CoA hydratase	4.2.1.17		0	0	base_ec
prolyl oligopeptidase family protein			Serine proteases of the peptidase family S9A	3.4.21.26	CDS	PROBABLE PEPTIDASE( EC:3.4.- )			0	0	0
EPTC-inducible aldehyde dehydrogenase	1.2.1.3	thcA	NAD-dependent aldehyde dehydrogenases	1.2.1.3	CDS	Aldehyde dehydrogenase	1.2.1.3		base_ec	base_ec	base_ec
conserved hypothetical protein			Uncharacterized protein conserved in bacteria		CDS	FIG00821442: hypothetical protein			base_one HP	base_one HP	lit-s
putative membrane protein			hypothetical protein		CDS	Possible membrane protein			base_one HP	lit-s	base_one HP
putative tRANSMEMBRANE PROTEIN			hypothetical protein		CDS	Possible membrane protein			base_one HP	0	base_one HP
dihydrolipoyl dehydrogenase	1.8.1.4	lpdA	dihydrolipoamide dehydrogenase (EC 1.8.1.4)	1.8.1.4	CDS	Dihydrolipoamide dehydrogenase	1.8.1.4		base_tigr	base_ec	base_ec
putative membrane protein			hypothetical protein		CDS	Possible membrane protein			base_one HP	lit-s	base_one HP
carboxymuconolactone decarboxylase family protein			Uncharacterized conserved protein		CDS	FIG00821074: hypothetical protein			0	0	lit-s
helix-turn-helix family protein			Predicted transcriptional regulator		CDS	"Transcriptional regulator, XRE family"			0	0	0
thioesterase superfamily protein			Acyl-ACP thioesterase		CDS	Acyl-ACP thioesterase			0	0	base_lit-s
isocitrate lyase	4.1.3.1	aceA	isocitrate lyase	4.1.3.1	CDS	Isocitrate lyase / Methylisocitrate lyase	4.1.3.1, 4.1.3.30		base_lit-s	base_ec-d	base_ec-d
3-hydroxybutyryl-CoA dehydrogenase	1.1.1.157	fadB2	3-hydroxyacyl-CoA dehydrogenase	1.1.1.157,1.1.1.35	CDS	3-hydroxybutyryl-CoA dehydrogenase; 3-hydroxyacyl-CoA dehydrogenase	1.1.1.157, 1.1.1.35		base_ec-d	base_ec-d	base_ec-d
cyclopropane mycolic acid synthase 3	2.1.1.79	pcaA	Cyclopropane fatty acid synthase and related methyltransferases	2.1.1.79	CDS	POSSIBLE MYCOLIC ACID SYNTHASE UMAA1			base_ec	0	0
cyclopropane mycolic acid synthase 3	2.1.1.79	pcaA	Cyclopropane fatty acid synthase and related methyltransferases	2.1.1.79	CDS	Mycolic acid synthase (PcaA/UmaA2) (Cyclopropane Synthase)			base_ec	tf_idf	map
conserved hypothetical protein			hypothetical protein		CDS	FIG00823681: hypothetical protein			lit-s	base_one HP	base_one HP
putative prenyltransferase			hypothetical protein		CDS	FIG00820166: hypothetical protein			base_one HP	0	base_one HP
bacterial regulatory s, tetR family protein			transcriptional regulator, TetR family		CDS	"Transcriptional regulator, TetR family"			gs-sh	gs-sh	pfam-sh
conserved hypothetical protein			Predicted membrane protein		CDS	Possible membrane protein			base_one HP	base_one HP	lit-s
helix-turn-helix family protein			Predicted transcriptional regulators		CDS	"Transcriptional regulator, XRE family"			0	0	0
putative iron-regulated heparin binding hemagglutinin HbhA			hypothetical protein		CDS	Iron-regulated heparin binding hemagglutinin HbhA (Adhesin)			base_one HP	0	base_one HP
conserved hypothetical protein			Protein of unknown function (DUF2516).		CDS	FIG00820770: hypothetical membrane protein			base_one HP	base_one HP	lit-s
conserved hypothetical protein			Protein of unknown function (DUF2599).		CDS	POSSIBLE CONSERVED SECRETED PROTEIN			base_one HP	base_one HP	0
deoxyribose-phosphate aldolase	4.1.2.4	deoC	deoxyribose-phosphate aldolase	4.1.2.4	CDS	Deoxyribose-phosphate aldolase	4.1.2.4		base_lit-s	base_ec	base_ec
conserved hypothetical protein			Protein of unknown function (DUF2993).		CDS	Possible membrane protein			base_one HP	base_one HP	0
carbon-nitrogen hydrolase family protein			Predicted amidohydrolase		CDS	Carbon-nitrogen hydrolase			0	lit-s	0
conserved hypothetical protein						Carbon-nitrogen hydrolase			base_one HP	base_one HP	base_one miss
conserved hypothetical protein			Protein of unknown function (DUF2505).		CDS	FIG00996480: hypothetical protein			base_one HP	base_one HP	lit-s
UDP-N-acetylenolpyruvoylglucosamine reductase	1.1.1.158	murB	UDP-N-acetylmuramate dehydrogenase (EC 1.1.1.158)	1.1.1.158	CDS	UDP-N-acetylenolpyruvoylglucosamine reductase	1.1.1.158		base_tigr	base_lit-s	base_ec
short chain dehydrogenase family protein			Short-chain alcohol dehydrogenase of unknown specificity		CDS	Serine 3-dehydrogenase			0	0	0
L,D-transpeptidase catalytic domain protein			Uncharacterized protein conserved in bacteria		CDS	Possible lipoprotein LprQ			0	0	0
ROK family protein			Transcriptional regulator/sugar kinase		CDS	Transcriptional regulatory protein			orth	orth	orth
D-inositol-3-phosphate glycosyltransferase	2.4.1.250	mshA	UDP-N-acetylglucosamine: 1L-myo-inositol-1-phosphate 1-alpha-D-N-acetylglucosaminyltransferase	2.4.1.250	CDS	Glycosyltransferase MshA involved in mycothiol biosynthesis	2.4.1.-		base_tigr	gs-sh	map
bacterial sensory transduction regulator family protein			Putative bacterial sensory transduction regulator.		CDS	Uncharacterized protein Rv0487/MT0505 clustered with mycothiol biosynthesis gene			lit-s	0	0
L-lysine exporter family protein		lysE	L-lysine exporter		CDS	"Transporter, LysE family"			base_tigr	0	0
phosphoglycerate mutase 1 family protein			phosphoglycerate mutase (EC 5.4.2.1)	5.4.2.1	CDS	Phosphoglycerate mutase	5.4.2.1		base_tigr	tf_idf	base_ec
signal-transduction histidine kinase senX3	2.7.13.3	senX3	Signal transduction histidine kinase	2.7.13.3	CDS	Phosphate regulon sensor protein PhoR (SphS); Sensor-like histidine kinase senX3	2.7.13.3, 2.7.13.3		base_ec	base_ec-d	base_ec-d
FAD binding domain protein			Choline dehydrogenase and related flavoproteins		CDS	GMC-type oxidoreductase			0	0	0
sensory transduction protein regX3		regX3	Response regulators consisting of a CheY-like receiver domain and a winged-helix DNA-binding domain		CDS	Phosphate regulon transcriptional regulatory protein PhoB (SphR); Sensory transduction protein regX3			gs-sh	gs-sh	gs-sh
conserved hypothetical protein			hypothetical protein		CDS	FIG00823091: hypothetical protein			lit-s	base_one HP	base_one HP
conserved hypothetical protein			hypothetical protein		CDS	FIG00824158: hypothetical protein			lit-s	base_one HP	base_one HP
bacterial regulatory s, gntR family protein			transcriptional regulator, GntR family		CDS	Lactate-responsive regulator LldR in Enterobacteria, GntR family			gs-sh	gs-sh	pfam-sh
conserved hypothetical protein			hypothetical protein		CDS	FIG00820527: hypothetical protein			lit-s	base_one HP	base_one HP
ppx/GppA phosphatase family protein			Exopolyphosphatase	3.6.1.11, 3.6.1.40	CDS	Exopolyphosphatase	3.6.1.11		gs-sh	gs-sh	base_lit-s
conserved hypothetical protein			hypothetical protein		CDS	Possible membrane protein			lit-s	base_one HP	base_one HP
xylose isomerase-like TIM barrel family protein			Sugar phosphate isomerases/epimerases		CDS	"AP endonuclease, family protein 2"			0	0	0
thioesterase-like superfamily protein			Uncharacterized protein, possibly involved in aromatic compounds catabolism		CDS	TesB-like acyl-CoA thioesterase 3			0	0	0
pyrroline-5-carboxylate reductase	1.5.1.2	proC	pyrroline-5-carboxylate reductase (EC 1.5.1.2)	1.5.1.2	CDS	Pyrroline-5-carboxylate reductase	1.5.1.2		base_tigr	base_ec	base_ec
DNA binding , excisionase family domain protein			DNA binding domain, excisionase family		CDS	"DNA binding domain protein, excisionase family"			base_tigr	0	0
NAD dependent epimerase/dehydratase family protein			Nucleoside-diphosphate-sugar epimerases	5.1.3.2	CDS	UDP-glucose 4-epimerase	5.1.3.2		map	orth	base_ec
acyltransferase family protein			1-acyl-sn-glycerol-3-phosphate acyltransferase		CDS	Phospholipid/glycerol acyltransferase			0	tf_idf	0
cyclopropane mycolic acid synthase 2	2.1.1.79	cmaA2	Cyclopropane fatty acid synthase and related methyltransferases	2.1.1.79	CDS	Cyclopropane-fatty-acyl-phospholipid synthase 2, CmaA2	2.1.1.79		base_ec	base_ec	base_ec
maoC like domain protein			Acyl dehydratase		CDS	(3R)-hydroxyacyl-ACP dehydratase subunit HadA			gs-sh	0	0
HAD phosphoserine phosphatase-like hydrolase, IB family protein			HAD-superfamily subfamily IB hydrolase, TIGR01490		CDS	Phosphoserine phosphatase	3.1.3.3		pfam-sh	map	orth
mycobacterium membrane family protein			Mycobacterium membrane protein.		CDS	membrane protein, MmpS family			lit-s	0	0
transport family protein			Transport protein		CDS	Putative membrane protein			base_tigr	0	0
conserved hypothetical protein			Glutaredoxin-like domain (DUF836).		CDS	FIG00822170: hypothetical protein			base_one HP	base_one HP	0
glutamyl-tRNA reductase	1.2.1.70	hemA	glutamyl-tRNA reductase (EC 1.2.1.70)	1.2.1.70	CDS	Glutamyl-tRNA reductase	1.2.1.70		base_tigr	base_ec	base_ec
porphobilinogen deaminase	2.5.1.61	hemC	hydroxymethylbilane synthase (EC 2.5.1.61)	2.5.1.61	CDS	Porphobilinogen deaminase	2.5.1.61		base_tigr	base_ec	base_ec
uroporphyrinogen-III synthase HemD family protein			uroporphyrinogen-III synthase/uroporphyrinogen-III C-methyltransferase	2.1.1.107, 4.2.1.75,4.2.1.75, 2.1.1.107	CDS	Uroporphyrinogen-III methyltransferase / Uroporphyrinogen-III synthase	2.1.1.107, 4.2.1.75		gs-sh	0	base_ec-d
delta-aminolevulinic acid dehydratase family protein			porphobilinogen synthase (EC 4.2.1.24)	4.2.1.24	CDS	Porphobilinogen synthase	4.2.1.24		0	0	base_ec
putative transmembrane protein			hypothetical protein		CDS	Transmembrane transport protein MmpL2			base_one HP	0	base_one HP
putative transmembrane protein			hypothetical protein		CDS	Possible membrane protein			base_one HP	0	base_one HP
STAS domain protein			Anti-anti-sigma regulatory factor (antagonist of anti-sigma factor)		CDS	Anti-sigma F factor antagonist (spoIIAA-2); Anti-sigma B factor antagonist RsbV			gs-sh	0	0
conserved hypothetical protein			Domain of unknown function (DUF222).		CDS	13E12 repeat family protein			base_one HP	base_one HP	0
acyltransferase family protein			Predicted acyltransferases		CDS	Membrane acyltransferase			0	lit-s	0
GDSL-like Lipase/Acylhydrolase family protein			Lysophospholipase L1 and related esterases		CDS	Possible membrane protein			0	0	0
esterase family protein			Enterochelin esterase and related enzymes		CDS	Possible membrane protein			0	0	0
methyltransferase domain protein			Methylase involved in ubiquinone/menaquinone biosynthesis		CDS	Similar to methyltransferase domain of sarcosine-dimethylglycine methyltransferase			0	0	0
glycine-sarcosine methyltransferase domain protein			hypothetical protein		CDS	POSSIBLE METHYLTRANSFERASE/METHYLASE (FRAGMENT)			base_one HP	0	base_one HP
deazaflavin-dependent oxidoreductase, nitroreductase family protein			deazaflavin-dependent nitroreductase family protein		CDS	FIG00820204: hypothetical protein			base_tigr	0	0
amino acid permease family protein			gamma-aminobutyrate:proton symporter, AAT family (TC 2.A.3.1.5)		CDS	Aromatic amino acid transport protein AroP			0	0	0
glutamate-1-semialdehyde-2,1-aminomutase	5.4.3.8	hemL	glutamate-1-semialdehyde 2,1-aminomutase (EC 5.4.3.8)	5.4.3.8	CDS	Glutamate-1-semialdehyde aminotransferase	5.4.3.8		base_tigr	base_ec	base_ec
conserved hypothetical protein			Fructose-2,6-bisphosphatase		CDS	Hypothetical, related to broad specificity phosphatases COG0406			base_one HP	base_one HP	0
secreted thiol-disulfide isomerase/thioredoxin			Thiol-disulfide isomerase and thioredoxins		CDS	Thiol:disulfide oxidoreductase related to ResA			0	0	0
cytochrome C biogenesis transmembrane region family protein			Cytochrome c biogenesis protein		CDS	Cytochrome c-type biogenesis protein CcdA (DsbD analog)			tf_idf	map	gs-sh
resB-like family protein			ResB protein required for cytochrome c biosynthesis		CDS	Ccs1/ResB-related putative cytochrome C-type biogenesis protein			gs-sh	map	pfam-sh
cytochrome c-type biogenesis protein CcsB		ccsB	cytochrome c-type biogenesis protein CcsB		CDS	Cytochrome c-type biogenesis protein CcsA/ResC			base_lit-s	0	0
conserved hypothetical protein			hypothetical protein		CDS	FIG00822430: hypothetical protein			lit-s	base_one HP	base_one HP
cobQ/CobB/MinD/ParA nucleotide binding domain protein			ATPases involved in chromosome partitioning		CDS	RD1 region associated protein Rv3876			gs-sh	0	0
conserved hypothetical protein			Protein of unknown function (DUF4229).		CDS	Possible membrane protein			base_one HP	base_one HP	0
			3-oxoacyl-[acyl-carrier-protein] synthase III	2.3.1.-,2.3.1.41	CDS				base_one miss	base_both miss	base_one miss
PE family protein			PE family.		CDS	PE-PGRS family protein			lit-s	0	0
1,4-dihydroxy-2-naphthoate octaprenyltransferase	2.5.1.74	menA	1,4-dihydroxy-2-naphthoate prenyltransferase	2.5.1.74, 2.5.1.-,2.5.1.74	CDS	1,4-dihydroxy-2-naphthoate octaprenyltransferase	2.5.1.74		base_tigr	base_ec	map
methylthioadenosine phosphorylase	2.4.2.28	mtnP	methylthioadenosine phosphorylase (EC 2.4.2.28)	2.4.2.28	CDS	5'-methylthioadenosine phosphorylase	2.4.2.28		base_tigr	base_ec	base_ec
polysaccharide biosynthesis family protein			Nucleoside-diphosphate-sugar epimerases	5.1.3.2	CDS	UDP-glucose 4-epimerase	5.1.3.2		0	0	base_ec
putative membrane protein			hypothetical protein		CDS	Possible membrane protein			base_one HP	lit-s	base_one HP
putative conserved membrane protein			hypothetical protein		CDS	Possible membrane protein			base_one HP	lit-s	base_one HP
glycosyl transferase 2 family protein			Glycosyltransferases involved in cell wall biogenesis		CDS	PROBABLE DOLICHYL-PHOSPHATE SUGAR SYNTHASE (DOLICHOL-PHOSPHATE SUGAR SYNTHETASE) (DOLICHOL-PHOSPHATE SUGAR TRANSFERASE) (SUGAR PHOSPHORYLDOLICHOL SYNTHASE)( EC:2.4.1.- )			0	0	0
conserved hypothetical protein			Uncharacterized protein conserved in bacteria		CDS	FIG00821404: hypothetical protein			base_one HP	base_one HP	lit-s
putative membrane protein			hypothetical protein		CDS	Putative ESX-1 secretion system component Rv3877			base_one HP	0	base_one HP
AMP-binding enzyme family protein			Acyl-CoA synthetases (AMP-forming)/AMP-acid ligases II	6.2.1.26	CDS	O-succinylbenzoic acid--CoA ligase	6.2.1.26		pfam-sh	map	base_ec
conserved hypothetical protein			Protein of unknown function (DUF3349).		CDS	FIG00995255: hypothetical protein			base_one HP	base_one HP	lit-s
conserved hypothetical protein			hypothetical protein		CDS	Possible membrane protein			lit-s	base_one HP	base_one HP
phosphate transporter family protein			Phosphate/sulphate permeases		CDS	Probable low-affinity inorganic phosphate transporter			0	tf_idf	0
glyoxalase/Bleomycin resistance /Dioxygenase superfamily protein			Predicted enzyme related to lactoylglutathione lyase		CDS	FIG020377: hypothetical protein			0	0	0
fatty acyl-CoA reductase	1.2.1.n2	acr1	Short-chain dehydrogenases of various substrate specificities		CDS	"Oxidoreductase, short-chain dehydrogenase/reductase family"			gs-sh	0	0
naphthoate synthase	4.1.3.36	menB	1,4-Dihydroxy-2-naphthoyl-CoA synthase (EC 4.1.3.36)	4.1.3.36	CDS	Naphthoate synthase	4.1.3.36		base_tigr	base_ec	base_ec
putative ribonuclease VapC3			Predicted nucleic acid-binding protein, contains PIN domain		CDS	Toxin 1, PIN domain			0	0	pfam-sh
antitoxin VapB3		vapB3	Post-segregation antitoxin (ccd killing mechanism protein) encoded by the F plasmid		CDS	Antitoxin 1a			0	0	0
putative predicted protein						FIG00821203: hypothetical protein			base_one miss	lit-s	base_one miss
AMP-binding enzyme family protein			Acyl-CoA synthetases (AMP-forming)/AMP-acid ligases II	6.2.1.-	CDS	Long-chain-fatty-acid--CoA ligase	6.2.1.3		pfam-sh	0	0
amidohydrolase family protein			Predicted metal-dependent hydrolase with the TIM-barrel fold		CDS	Amidohydrolase family protein			0	lit-s	0
mandelate racemase / muconate lactonizing enzyme, C-terminal domain protein			L-alanine-DL-glutamate epimerase and related enzymes of enolase superfamily	4.2.1.113	CDS	O-succinylbenzoate synthase	4.2.1.113		0	0	base_ec
alpha/beta hydrolase fold family protein			Predicted hydrolases or acyltransferases (alpha/beta hydrolase superfamily)	1.11.1.-	CDS	2-succinyl-6-hydroxy-2,4-cyclohexadiene-1-carboxylate synthase	4.2.99.20		0	0	0
2-succinyl-5-enolpyruvyl-6-hydroxy-3-cyclohexene-1-carboxylic-acid synthase	2.2.1.9	menD	2-succinyl-5-enolpyruvyl-6-hydroxy-3-cyclohexene-1-carboxylate synthase (EC 2.2.1.9)	2.2.1.9	CDS	2-succinyl-5-enolpyruvyl-6-hydroxy-3-cyclohexene-1-carboxylic-acid synthase	2.2.1.9		base_tigr	base_lit-s	base_ec
putative cONSERVED TRANSMEMBRANE PROTEIN			hypothetical protein		CDS	Possible membrane protein			base_one HP	0	base_one HP
GDP-mannose-dependent alpha-mannosyltransferase	2.4.1.-	mgtA	Glycosyltransferase	2.4.1.-	CDS	Glycosyltransferase			gs-sh	gs-sh	base_lit-s
ubiquinone/menaquinone biosynthesis methyltransferase family protein	2.1.1.-		2-octaprenyl-6-methoxy-1,4-benzoquinone methylase/demethylmenaquinone methyltransferase	2.1.1.163, 2.1.1.201,2.1.1.-, 2.1.1.163	CDS	ubiquinone/menaquinone biosynthesis methyltransferase			base_tigr	lit-s	map
conserved hypothetical protein			Protein of unknown function (DUF732).		CDS	POSSIBLE CONSERVED SECRETED PROTEIN			base_one HP	base_one HP	0
methyltransferase domain protein			Methyltransferase domain.		CDS	Possible benzoquinone methyltransferase			lit-s	tf_idf	tf_idf
geranylgeranyl reductase family protein	1.3.1.-		geranylgeranyl reductase family		CDS	Possible oxidoreductase	1.-.-.-		base_tigr	0	0
geranylgeranyl pyrophosphate synthase	2.5.1.-	ispB	Geranylgeranyl pyrophosphate synthase	2.5.1.30	CDS	Octaprenyl diphosphate synthase / Dimethylallyltransferase / (2E,6E)-farnesyl diphosphate synthase / Geranylgeranyl diphosphate synthase	2.5.1.90, 2.5.1.1, 2.5.1.10, 2.5.1.29		lit-s	0	base_ec-d
peptidase M48 family protein			Heat shock protein. Metallo peptidase. MEROPS family M48B	3.4.24.-	CDS	Probable protease htpX homolog	3.4.24.-		map	gs-sh	gs-sh
NAD-dependent glycerol-3-phosphate dehydrogenase family protein			Glycerol-3-phosphate dehydrogenase	1.1.1.94	CDS	Glycerol-3-phosphate dehydrogenase [NAD(P)+]	1.1.1.94		0	0	base_ec
FAD-containing monooxygenase EthA	1.14.13.-	ethA	Predicted flavoprotein involved in K+ transport		CDS	Cyclohexanone monooxygenase	1.14.13.22		gs-sh	0	0
conserved hypothetical protein			Uncharacterized protein conserved in bacteria		CDS	FIG001943: hypothetical protein YajQ			base_one HP	base_one HP	0
O-methyltransferase family protein			Methylase involved in ubiquinone/menaquinone biosynthesis		CDS	O-methyltransferase			0	lit-s	0
cytochrome P450 family protein			Cytochrome P450		CDS	Cytochrome P450 135B1			lit-s	tf_idf	tf_idf
conserved hypothetical protein			Domain of unknown function (DUF1918).		CDS	FIG00820469: hypothetical protein			base_one HP	base_one HP	lit-s
ribonucleoside-diphosphate reductase, alpha subunit	1.17.4.1		ribonucleoside-diphosphate reductase class II	1.17.4.1,1.17.4.-	CDS	Ribonucleotide reductase of class II (coenzyme B12-dependent)	1.17.4.1		0	base_ec	0
dienelactone hydrolase domain protein			Predicted phosphoribosyltransferases		CDS	Phosphoribosyl transferase domain protein			0	0	0
conserved hypothetical protein			hypothetical protein		CDS	FIG00822603: hypothetical protein			lit-s	base_one HP	base_one HP
conserved hypothetical protein			hypothetical protein		CDS	FIG00820669: hypothetical protein			lit-s	base_one HP	base_one HP
nicotinate phosphoribosyltransferase family protein			putative nicotinate phosphoribosyltransferase	2.4.2.11	CDS	Nicotinate phosphoribosyltransferase	2.4.2.11		lit-s	lit-s	base_ec
bacterial capsule synthesis PGA_cap family protein			Putative enzyme of poly-gamma-glutamate biosynthesis (capsule formation)		CDS	Capsule biosynthesis protein CapA			0	0	0
FAD binding domain protein			2-polyprenyl-6-methoxyphenol hydroxylase and related FAD-dependent oxidoreductases		CDS	Oxidoreductase			0	0	0
conserved hypothetical protein			transcriptional regulator, ArsR family		CDS	Transcriptional regulator, ArsR family			base_one HP	base_one HP	lit-s
27 kDa antigen Cfp30B		cfp30B	Predicted enzyme related to lactoylglutathione lyase		CDS	27 kDa antigen Cfp30B			gs-sh	base_lit-s	map
PE family protein			PE family.		CDS	PE-PGRS FAMILY PROTEIN			lit-s	0	0
ub domain fused to Mut7-C family protein			Uncharacterized conserved protein		CDS	FIG00825218: hypothetical protein			0	0	lit-s
conserved hypothetical protein			hypothetical protein		CDS	FIG030357: hypothetical protein			lit-s	base_one HP	base_one HP
antitoxin VapB26		vapB26	Ribbon-helix-helix protein, copG family.		CDS	FIG00820371: hypothetical protein			0	0	0
putative ribonuclease VapC26			Predicted nucleic acid-binding protein, contains PIN domain		CDS	FIG00821513: hypothetical protein			0	0	0
putative lipoLpqN family protein			Probable lipoprotein LpqN.		CDS	Lipoprotein LpqN			0	0	lit-s
hypothetical protein									base_one HP	base_one HP	base_both miss
alpha-1,2-mannosidase family protein			alpha-1,2-mannosidase, putative		CDS	Alpha-1,2-mannosidase			base_tigr	lit-s	lit-s
TIGR00374 family protein			Predicted integral membrane protein		CDS	Possible membrane protein			base_tigr	0	0
iron dependent repressor, N-terminal DNA binding domain protein			transcriptional regulator, GntR family		CDS	Transcriptional regulator, GntR family			0	0	lit-s
permease family protein			ABC-type transport system involved in resistance to organic solvents, permease component		CDS	Conserved hypothetical integral membrane protein YrbE1A			0	0	0
permease family protein			ABC-type transport system involved in resistance to organic solvents, permease component		CDS	Conserved hypothetical integral membrane protein YrbE1B			0	0	0
mce related family protein			virulence factor Mce family protein		CDS	MCE-family protein Mce1A			gs-sh	0	0
mce related family protein			virulence factor Mce family protein		CDS	MCE-family protein Mce1B			gs-sh	0	0
MCE-family Mce1B domain protein		mce1B	hypothetical protein		CDS	MCE-family protein Mce1B			base_one HP	lit-s	base_one HP
mce related family protein			virulence factor Mce family protein		CDS	MCE-family protein Mce1C			gs-sh	0	0
mce related family protein			virulence factor Mce family protein		CDS	MCE-family protein Mce1D			gs-sh	0	0
mce related family protein			virulence factor Mce family protein		CDS	MCE-family lipoprotein LprK (MCE-family lipoprotein Mce1e)			gs-sh	0	0
mce related family protein			virulence factor Mce family protein		CDS	MCE-family protein Mce1F			gs-sh	0	0
putative ribonuclease VapC4			Predicted nucleic acid-binding protein, contains PIN domain		CDS	FIG00822047: hypothetical protein			0	0	0
antitoxin VapB4		vapB4	prevent-host-death family protein		CDS	FIG044579: hypothetical protein			0	0	0
conserved hypothetical protein			Predicted ATPase (AAA+ superfamily)		CDS	ATPase			base_one HP	base_one HP	0
putative ribonuclease VapC27			PIN domain.		CDS	Toxin 1, PIN domain			0	0	pfam-sh
conserved hypothetical protein			hypothetical protein		CDS	FIG00822992: hypothetical protein			lit-s	base_one HP	base_one HP
antitoxin VapB27		vapB27	looped-hinge helix DNA binding domain, AbrB family		CDS	FIG00820380: hypothetical protein			0	0	0
sensor histidine kinase component HK1	2.7.13.3		Histidine kinase-, DNA gyrase B-, and HSP90-like ATPase.		CDS	PROBABLE TWO COMPONENT SENSOR KINASE [SECOND PART]			0	0	0
sensor histidine kinase component HK2	2.7.13.3		His Kinase A (phospho-acceptor) domain./HAMP domain.	2.7.13.3	CDS	Integral membrane sensor signal transduction histidine kinase			base_ec	0	0
transcriptional regulatory protein tcrA		tcrA	Response regulators consisting of a CheY-like receiver domain and a winged-helix DNA-binding domain		CDS	Two component DNA binding Transcriptional regulatory protein TcrA			gs-sh	0	0
peptidase propeptide and YPEB domain protein			hypothetical protein		CDS	POSSIBLE EXPORTED PROTEIN			base_one HP	0	base_one HP
conserved hypothetical protein			Domain of Unknown Function (DUF1259).		CDS	PROBABLE CONSERVED LIPOPROTEIN LPQO			base_one HP	base_one HP	0
resolvase, N terminal domain protein			Predicted site-specific integrase-resolvase		CDS	Resolvase			0	0	0
putative transposase family protein			Transposase and inactivated derivatives		CDS	Transposase			0	lit-s	0
conserved hypothetical protein			hypothetical protein		CDS	FIG00822227: hypothetical protein			lit-s	base_one HP	base_one HP
antitoxin VapB28		vapB28	Uncharacterized protein conserved in bacteria		CDS	FIG036639: hypothetical protein			0	0	lit-s
putative ribonuclease VapC28			Uncharacterized protein conserved in bacteria		CDS	FIG00821655: hypothetical protein			0	0	lit-s
conserved hypothetical protein						FIG00821340: hypothetical protein			base_one HP	base_one HP	base_one miss
hypothetical protein			hypothetical protein		CDS	FIG00822720: hypothetical protein			base_lit-s	base_one HP	base_one HP
conserved hypothetical protein			hypothetical protein		CDS	FIG00821968: hypothetical protein			lit-s	base_one HP	base_one HP
hypothetical protein			hypothetical protein		CDS	hypothetical protein			base_lit-s	base_lit-s	base_lit-s
conserved hypothetical protein			hypothetical protein		CDS	FIG00820918: hypothetical protein			lit-s	base_one HP	base_one HP
SEC-C motif family protein			SEC-C motif.		CDS	hypothetical protein			lit-s	base_one HP	base_one HP
conserved hypothetical protein			hypothetical protein		CDS	Possible membrane protein			lit-s	base_one HP	base_one HP
putative membrane protein			hypothetical protein		CDS	Possible membrane protein			base_one HP	lit-s	base_one HP
putative antitoxin VapB29			hypothetical protein		CDS	FIG00820212: hypothetical protein			base_one HP	0	base_one HP
mycobacterium tuberculosis PIN domain protein			Predicted nucleic acid-binding protein, contains PIN domain		CDS	FIG037359: hypothetical protein			base_tigr	0	0
galactose-1-phosphate uridyl transferase, N-terminal domain protein			Galactose-1-phosphate uridylyltransferase	2.7.7.12	CDS	Galactose-1-phosphate uridylyltransferase	2.7.7.10		0	0	base_lit-s
galactose-1-phosphate uridyl transferase, C-terminal domain protein			Galactose-1-phosphate uridylyltransferase	2.7.7.12	CDS	Galactose-1-phosphate uridylyltransferase	2.7.7.10		0	0	base_lit-s
galactokinase	2.7.1.6	galK	galactokinase (EC 2.7.1.6)	2.7.1.6	CDS	Galactokinase	2.7.1.6		base_tigr	base_ec	base_ec
putative membrane protein			hypothetical protein		CDS	Possible membrane protein			base_one HP	lit-s	base_one HP
conserved hypothetical protein			Protein of unknown function (DUF732).		CDS	Possible membrane protein			base_one HP	base_one HP	0
antitoxin VapB30		vapB30	Uncharacterized protein conserved in bacteria		CDS	FIG00821357: hypothetical protein			0	0	lit-s
putative ribonuclease VapC30			Uncharacterized protein conserved in bacteria		CDS	FIG00825799: hypothetical protein			0	0	lit-s
conserved hypothetical protein			Uncharacterized conserved protein		CDS	Possible membrane protein			base_one HP	base_one HP	0
putative antitoxin VapB5			prevent-host-death family protein		CDS	FIG00822638: hypothetical protein			0	0	0
ribonuclease VapC5	3.1.-.-	vapC5	Predicted nucleic acid-binding protein, contains PIN domain		CDS	FIG00821685: hypothetical protein			0	0	0
FIST N domain protein			Uncharacterized protein conserved in bacteria		CDS	FIG00822946: hypothetical protein			0	0	lit-s
exodeoxyribonuclease V, alpha subunit	3.1.11.5	recD	DNA helicase/exodeoxyribonuclease V, alpha subunit (EC 3.1.11.5)	3.1.11.5	CDS	Exodeoxyribonuclease V alpha chain	3.1.11.5		base_tigr	base_ec	base_ec
exodeoxyribonuclease V, beta subunit	3.1.11.5	recB	DNA helicase/exodeoxyribonuclease V, beta subunit (EC 3.1.11.5)	3.1.11.5	CDS	Exodeoxyribonuclease V beta chain	3.1.11.5		base_tigr	base_ec	base_ec
exodeoxyribonuclease V, gamma subunit	3.1.11.5	recC	DNA helicase/exodeoxyribonuclease V, gamma subunit (EC 3.1.11.5)	3.1.11.5	CDS	Exodeoxyribonuclease V gamma chain	3.1.11.5		base_tigr	base_ec	base_ec
enoyl-CoA hydratase, EchA3		echA3	Enoyl-CoA hydratase/carnithine racemase	4.2.1.17	CDS	Enoyl-CoA hydratase			gs-sh	gs-sh	map
conserved hypothetical protein			hypothetical protein		CDS	Possible membrane protein			lit-s	base_one HP	base_one HP
metallo-beta-lactamase superfamily protein			Zn-dependent hydrolases, including glyoxylases	3.1.2.6	CDS	FIG00822416: hypothetical protein			0	0	0
conserved hypothetical protein			Transcription regulator of the Arc/MetJ class		CDS	FIG00822280: hypothetical protein			base_one HP	base_one HP	0
ribosomal protein L33		rpmG	LSU ribosomal protein L33P		CDS	LSU ribosomal protein L33p @ LSU ribosomal protein L33p, zinc-dependent			base_tigr	0	0
metal-binding domain of MaoC dehydratase family protein			Acyl dehydratase		CDS	FIG00995223: hypothetical protein			gs-sh	0	0
maoC like domain protein			Acyl dehydratase		CDS	(3R)-hydroxyacyl-ACP dehydratase subunit HadB			gs-sh	0	0
metal-binding domain of MaoC dehydratase family protein			Acyl dehydratase		CDS	FIG00820537: hypothetical protein			gs-sh	0	0
preprotein translocase, SecE subunit		secE	protein translocase subunit secE/sec61 gamma		CDS	Preprotein translocase subunit SecE (TC 3.A.5.1.1)			base_tigr	lit-s	gs-sh
transcription termination/antitermination factor NusG		nusG	transcription antitermination protein nusG		CDS	Transcription antitermination protein NusG			base_tigr	pfam-sh	lit-s
ribosomal protein L11		rplK	LSU ribosomal protein L11P		CDS	LSU ribosomal protein L11p (L12e)			base_tigr	0	0
ribosomal protein L1		rplA	LSU ribosomal protein L1P		CDS	LSU ribosomal protein L1p (L10Ae)			base_tigr	0	0
hydroxymycolate synthase MmaA4	2.1.1.-	mmaA4	Cyclopropane fatty acid synthase and related methyltransferases	2.1.1.79	CDS	Cyclopropane-fatty-acyl-phospholipid synthase	2.1.1.79		gs-sh	map	base_ec
cyclopropane mycolic acid synthase MmaA2	2.1.1.79	mmaA2	Cyclopropane fatty acid synthase and related methyltransferases	2.1.1.79	CDS	Cyclopropane-fatty-acyl-phospholipid synthase	2.1.1.79		base_ec	base_ec	base_ec
cyclopropane mycolic acid synthase MmaA2	2.1.1.79	mmaA2	Cyclopropane fatty acid synthase and related methyltransferases	2.1.1.79	CDS	Cyclopropane-fatty-acyl-phospholipid synthase	2.1.1.79		base_ec	base_ec	base_ec
cyclopropane mycolic acid synthase 1	2.1.1.79	cmaA1	Cyclopropane fatty acid synthase and related methyltransferases	2.1.1.79	CDS	Methoxy mycolic acid synthase 1 MmaA1	2.1.1.-		base_ec	tf_idf	map
alpha/beta hydrolase fold family protein			Predicted hydrolases or acyltransferases (alpha/beta hydrolase superfamily)		CDS	Carboxyl esterase			0	0	0
phosphotransferase enzyme family protein			Predicted unusual protein kinase		CDS	Ubiquinone biosynthesis monooxygenase UbiB			0	0	gs-sh
NPCBM-associated, NEW3 domain of alpha-galactosidase family protein			Alpha-mannosidase		CDS	Alpha-mannosidase	3.2.1.24		0	0	base_lit-s
putative malonyl CoA-acyl carrier protein transacylase, FabD2			hypothetical protein	2.3.1.39	CDS	POSSIBLE MALONYL COA-ACYL CARRIER PROTEIN TRANSACYLASE FABD2 (MCT)	2.3.1.39		base_one HP	tf_idf	base_one HP
ROK family protein			glucokinase (EC 2.7.1.2)	2.7.1.2	CDS	Sugar kinase			0	orth	0
50S ribosomal protein L10		rplJ	LSU ribosomal protein L10P		CDS	LSU ribosomal protein L10p (P0)			gs-sh	0	0
bacterial regulatory s, tetR family protein			transcriptional regulator, TetR family		CDS	Transcriptional regulator, TetR family			gs-sh	gs-sh	lit-s
ribosomal protein L7/L12		rplL	LSU ribosomal protein L12P		CDS	LSU ribosomal protein L7/L12 (P1/P2)			base_tigr	0	0
retinal pigment epithelial membrane family protein			Lignostilbene-alpha,beta-dioxygenase and related enzymes		CDS	"Lignostilbene-alpha,beta-dioxygenase and related enzymes"			0	0	0
ABC transporter family protein			ABC-type transport system involved in resistance to organic solvents, ATPase component		CDS	Methionine ABC transporter ATP-binding protein			0	tf_idf	0
PIN domain protein			PIN domain.		CDS	hypothetical protein			lit-s	base_one HP	base_one HP
putative ribonuclease VapC6						FIG00820147: hypothetical protein			base_one miss	0	base_one miss
conserved hypothetical protein			Uncharacterized protein conserved in bacteria (DUF2191).		CDS	FIG00821248: hypothetical protein			base_one HP	base_one HP	lit-s
CAAX protease self-immunity family protein			Predicted metal-dependent membrane protease		CDS	Possible membrane protein			0	0	0
pemK-like family protein			Growth inhibitor	3.1.-	CDS	Death on curing protein, Doc toxin			gs-sh	0	0
putative antitoxin MazE2			hypothetical protein		CDS	Prevent host death protein, Phd antitoxin			base_one HP	0	base_one HP
PIN domain protein			Predicted nucleic acid-binding protein, contains PIN domain		CDS	FIG00822666: hypothetical protein			pfam-sh	0	0
			hypothetical protein		CDS	"DNA-binding protein, CopG family"			base_one HP	base_one miss	base_one HP
sulfatase family protein			Arylsulfatase A and related enzymes	3.1.6.1	CDS	Arylsulfatase	3.1.6.1		0	0	base_ec
			hypothetical protein		CDS				base_one HP	base_both miss	base_one HP
PIN domain protein			Predicted nucleic acid-binding protein, contains PIN domain		CDS	FIG00821129: hypothetical protein			pfam-sh	0	0
hypothetical protein			hypothetical protein		CDS	hypothetical protein			base_lit-s	base_lit-s	base_lit-s
DNA-directed RNA polymerase, beta subunit	2.7.7.6	rpoB	DNA-directed RNA polymerase subunit beta (EC 2.7.7.6)	2.7.7.6	CDS	DNA-directed RNA polymerase beta subunit	2.7.7.6		base_tigr	base_ec	base_ec
DNA-directed RNA polymerase, beta' subunit	2.7.7.6	rpoC	DNA-directed RNA polymerase subunit beta' (EC 2.7.7.6)	2.7.7.6	CDS	DNA-directed RNA polymerase beta' subunit	2.7.7.6		base_tigr	base_ec	base_ec
neutral ceramidase	3.5.1.23		Neutral/alkaline non-lysosomal ceramidase.		CDS	Alkaline ceramidase			0	0	0
xylose isomerase-like TIM barrel family protein			Endonuclease IV	3.1.21.2,3.1.21.-	CDS	Endonuclease IV	3.1.21.2		0	0	base_lit-s
esterase PHB depolymerase family protein			Poly(3-hydroxybutyrate) depolymerase		CDS	Lipoprotein LpqP			0	0	0
acyl-CoA dehydrogenase, C-terminal domain protein			Acyl-CoA dehydrogenases		CDS	Acyl-CoA dehydrogenase	1.3.99.3		0	lit-s	0
enoyl-CoA hydratase			Enoyl-CoA hydratase/carnithine racemase	4.2.1.17	CDS	Enoyl-CoA hydratase			0	lit-s	0
paaX-like family protein			transcriptional regulator, PaaX family		CDS	Phenylacetic acid degradation operon negative regulatory protein PaaX			gs-sh	map	pfam-sh
enoyl-CoA hydratase, EchA5		echA5	Enoyl-CoA hydratase/carnithine racemase	4.2.1.17	CDS	Enoyl-CoA hydratase	4.2.1.17		gs-sh	gs-sh	base_ec
transport family protein			Transport protein		CDS	Transmembrane transport protein MmpL5			base_tigr	tf_idf	orth
mycobacterium membrane family protein			Mycobacterium membrane protein.		CDS	membrane protein, MmpS family			lit-s	0	0
putative regulatory protein MarR			hypothetical protein		CDS	FIG00822074: hypothetical protein			base_one HP	0	base_one HP
conserved hypothetical protein			Protein of unknown function (DUF3060).		CDS	Cell division protein DivIC (FtsB), stabilizes FtsL against RasP cleavage			base_one HP	base_one HP	gs-sh
conserved hypothetical protein			Protein of unknown function (DUF3060).		CDS	Possible membrane protein			base_one HP	base_one HP	0
hypothetical protein						FIG00820507: hypothetical protein			base_one HP	base_one HP	base_one miss
bacterial regulatory s, tetR family protein			transcriptional regulator, TetR family		CDS	Transcriptional regulator, TetR family			gs-sh	gs-sh	lit-s
ribosomal protein S12		rpsL	SSU ribosomal protein S12P		CDS	SSU ribosomal protein S12p (S23e)			base_tigr	0	0
ribosomal protein S7		rpsG	SSU ribosomal protein S7P		CDS	SSU ribosomal protein S7p (S5e)			base_tigr	0	0
translation elongation factor G		fusA	translation elongation factor 2 (EF-2/EF-G)		CDS	Translation elongation factor G			gs-sh	lit-s	map
translation elongation factor Tu		tuf	translation elongation factor 1A (EF-1A/EF-Tu)		CDS	Translation elongation factor Tu			gs-sh	lit-s	map
short C-terminal domain protein			Short C-terminal domain.		CDS	FIG025093: Probable membrane protein			lit-s	0	0
putative short-chain type dehydrogenase/reductase MSMEG_6031			oxidoreductase, SDR family		CDS	3-oxoacyl-[acyl-carrier protein] reductase	1.1.1.100		0	0	0
glyoxalase/bleomycin resistance /dioxygenase domain protein						FIG00822343: hypothetical protein			base_one miss	0	base_one miss
pyridine nucleotide-disulfide oxidoreductase family protein			NAD(P)H-nitrite reductase		CDS	Ferredoxin reductase			0	0	0
			hypothetical protein		CDS				base_one HP	base_both miss	base_one HP
conserved hypothetical protein			Uncharacterized protein conserved in bacteria		CDS	FIG00821437: hypothetical protein			base_one HP	base_one HP	lit-s
bacterial regulatory s, tetR family protein			transcriptional regulator, TetR family		CDS	Mycofactocin system transcriptional regulator			gs-sh	0	0
mycofactocin		mftA	mycofactocin precursor		CDS	Mycofactocin precursor			base_tigr	map	lit-s
conserved hypothetical protein			mycofactocin system RPExFGAL protein		CDS	Mycofactocin system small protein			base_one HP	base_one HP	0
mycofactocin radical SAM maturase		mftC	mycofactocin radical SAM maturase		CDS	Mycofactocin radical SAM maturase			base_lit-s	lit-s	lit-s
FMN-dependent dehydrogenase family protein			heme/flavin dehydrogenase, mycofactocin system	1.1.2.3	CDS	Mycofactocin system heme/flavin dehydrogenase			0	0	lit-s
creatinine amidohydrolase family protein			creatinine amidohydrolase family protein, mycofactocin system		CDS	Cyclic amid hydrolase in mycofactocin cluster			0	0	0
glycosyl transferase 2 family protein			mycofactocin system glycosyltransferase		CDS	Mycofactocin system glycosyltransferase			0	0	lit-s
GMC oxidoreductase family protein			dehydrogenase, Rv0697 family		CDS	Dehydrogenase in mycofactocin cluster			0	0	0
conserved hypothetical protein						FIG055611: hypothetical protein			base_one HP	base_one HP	base_one miss
			hypothetical protein		CDS				base_one HP	base_both miss	base_one HP
conserved hypothetical protein						FIG00820963: hypothetical protein			base_one HP	base_one HP	base_one miss
ribosomal protein S10		rpsJ	SSU ribosomal protein S10P		CDS	SSU ribosomal protein S10p (S20e)			base_tigr	0	0
50S ribosomal protein L3		rplC	LSU ribosomal protein L3P		CDS	LSU ribosomal protein L3p (L3e)			base_tigr	0	0
50S ribosomal protein L4		rplD	LSU ribosomal protein L4P		CDS	LSU ribosomal protein L4p (L1e)			base_tigr	0	0
50S ribosomal protein L23		rplW	LSU ribosomal protein L23P		CDS	LSU ribosomal protein L23p (L23Ae)			gs-sh	0	0
ribosomal protein L2		rplB	LSU ribosomal protein L2P		CDS	LSU ribosomal protein L2p (L8e)			base_tigr	0	0
ribosomal protein S19		rpsS	SSU ribosomal protein S19P		CDS	SSU ribosomal protein S19p (S15e)			base_tigr	0	0
ribosomal protein L22		rplV	LSU ribosomal protein L22P		CDS	LSU ribosomal protein L22p (L17e)			base_tigr	0	0
ribosomal protein S3		rpsC	SSU ribosomal protein S3P		CDS	SSU ribosomal protein S3p (S3e)			base_tigr	0	0
ribosomal protein L16		rplP	LSU ribosomal protein L16P		CDS	LSU ribosomal protein L16p (L10e)			base_tigr	0	0
ribosomal protein L29		rpmC	LSU ribosomal protein L29P		CDS	LSU ribosomal protein L29p (L35e)			base_tigr	0	0
30S ribosomal protein S17		rpsQ	SSU ribosomal protein S17P		CDS	SSU ribosomal protein S17p (S11e)			base_tigr	0	0
sulfatase family protein			Arylsulfatase A and related enzymes	3.1.6.1	CDS	Arylsulfatase	3.1.6.1		0	0	base_ec
formylglycine-generating sulfatase enzyme family protein			Uncharacterized conserved protein		CDS	Sulfatase modifying factor 1 precursor (C-alpha-formyglycine- generating enzyme 1)			0	0	0
putative conserved transmembrane protein			hypothetical protein		CDS	Possible membrane protein			base_one HP	0	base_one HP
ribosomal protein L14		rplN	LSU ribosomal protein L14P		CDS	LSU ribosomal protein L14p (L23e)			base_tigr	0	0
ribosomal protein L24		rplX	LSU ribosomal protein L24P		CDS	LSU ribosomal protein L24p (L26e)			base_tigr	0	0
50S ribosomal protein L5		rplE	LSU ribosomal protein L5P		CDS	LSU ribosomal protein L5p (L11e)			gs-sh	0	0
30S ribosomal protein S14 type Z		rpsZ	SSU ribosomal protein S14P		CDS	SSU ribosomal protein S14p (S29e) @ SSU ribosomal protein S14p (S29e), zinc-dependent			gs-sh	0	0
30S ribosomal protein S8		rpsH	SSU ribosomal protein S8P		CDS	SSU ribosomal protein S8p (S15Ae)			gs-sh	0	0
ribosomal protein L6		rplF	LSU ribosomal protein L6P		CDS	LSU ribosomal protein L6p (L9e)			base_tigr	0	0
ribosomal protein L18		rplR	LSU ribosomal protein L18P		CDS	LSU ribosomal protein L18p (L5e)			base_tigr	0	0
ribosomal protein S5		rpsE	SSU ribosomal protein S5P		CDS	SSU ribosomal protein S5p (S2e)			base_tigr	0	0
ribosomal protein L30		rpmD	LSU ribosomal protein L30P		CDS	LSU ribosomal protein L30p (L7e)			base_tigr	0	0
ribosomal protein L15		rplO	LSU ribosomal protein L15P		CDS	LSU ribosomal protein L15p (L27Ae)			base_tigr	0	0
signal peptide peptidase SppA, 67K type	3.4.-.-	sppA	signal peptide peptidase SppA, 67K type	3.4.21.-	CDS	Possible protease IV SppA (endopeptidase IV) (signal peptide peptidase)			base_lit-s	gs-sh	gs-sh
methyltransferase, TIGR00027 family protein	2.1.1.-		methyltransferase, putative, TIGR00027 family		CDS	FIG00819993: hypothetical protein			base_tigr	0	0
methyltransferase, TIGR00027 family protein	2.1.1.-		methyltransferase, putative, TIGR00027 family		CDS	FIG00824343: hypothetical protein			base_tigr	0	0
class II Aldolase and Adducin N-terminal domain protein			Ribulose-5-phosphate 4-epimerase and related epimerases and aldolases	4.1.2.17	CDS	L-fuculose phosphate aldolase	4.1.2.17		0	0	base_ec
D-isomer specific 2-hydroxyacid dehydrogenase, catalytic domain protein			Phosphoglycerate dehydrogenase and related dehydrogenases	1.1.1.95	CDS	D-3-phosphoglycerate dehydrogenase	1.1.1.95		0	0	base_ec
carbohydrate kinase, FGGY family			Sugar (pentulose and hexulose) kinases	2.7.1.17	CDS	Putative xylulose kinase	2.7.1.17		gs-sh	map	base_ec
acetyltransferase domain protein			Type IIA topoisomerase (DNA gyrase/topo II, topoisomerase IV), A subunit		CDS	FIG00820922: hypothetical protein			0	0	0
methyltransferase, TIGR00027 family protein	2.1.1.-		methyltransferase, putative, TIGR00027 family		CDS	FIG00819993: hypothetical protein			base_tigr	0	0
preprotein translocase, SecY subunit		secY	protein translocase subunit secY/sec61 alpha		CDS	Preprotein translocase secY subunit (TC 3.A.5.1.1)			base_tigr	lit-s	gs-sh
adenylate kinase	2.7.4.3	adk	Adenylate kinase (EC 2.7.4.3)	2.7.4.3	CDS	Adenylate kinase	2.7.4.3		base_ec	base_ec	base_ec
methionine aminopeptidase, type I	3.4.11.18	map	methionine aminopeptidase, type I (EC 3.4.11.18)	3.4.11.18	CDS	Methionine aminopeptidase	3.4.11.18		base_tigr	base_ec	base_ec
RNA polymerase sigma factor, sigma-70 family protein			RNA polymerase sigma factor, sigma-70 family		CDS	RNA polymerase sigma-70 factor			base_tigr	tf_idf	tf_idf
zinc-finger family protein			Predicted transmembrane transcriptional regulator (anti-sigma factor)		CDS	Possible membrane protein			0	0	0
thiamine pyrophosphate enzyme, N-terminal TPP binding domain protein						COG0028: Thiamine pyrophosphate-requiring enzymes			base_one miss	0	base_one miss
marR family protein			Transcriptional regulators		CDS	Transcriptional regulator, MarR family			gs-sh	gs-sh	gs-sh
hypothetical protein						FIG00828360: hypothetical protein			base_one HP	base_one HP	base_one miss
conserved hypothetical protein			TIGR03086 family protein		CDS	FIG00822571: hypothetical protein			base_one HP	base_one HP	lit-s
conserved hypothetical protein			Domain of unknown function (DUF4226).		CDS	FIG00822485: hypothetical protein			base_one HP	base_one HP	lit-s
conserved hypothetical protein			hypothetical protein		CDS	FIG00821514: hypothetical protein			lit-s	base_one HP	base_one HP
transposase family protein			Transposase and inactivated derivatives		CDS	Mobile element protein			0	0	0
PE family protein			PE family.		CDS	PE-PGRS FAMILY PROTEIN			lit-s	0	0
conserved hypothetical protein			hypothetical protein		CDS	FIG00821670: hypothetical protein			lit-s	base_one HP	base_one HP
DNA binding , excisionase family domain protein			DNA binding domain, excisionase family		CDS	POSSIBLE TRANSCRIPTIONAL REGULATORY PROTEIN			base_tigr	0	0
PE family protein			Membrane protein involved in colicin uptake		CDS	PE-PGRS virulence associated protein			0	0	0
PE family protein			PE family.		CDS	PE-PGRS FAMILY PROTEIN			lit-s	0	0
antitoxin VapB31		vapB31	Ribbon-helix-helix protein, copG family.		CDS	FIG00820737: hypothetical protein			0	0	0
putative ribonuclease VapC31			Predicted nucleic acid-binding protein, contains PIN domain		CDS	FIG00820914: hypothetical protein			0	0	0
conserved hypothetical protein			hypothetical protein		CDS	FIG00823268: hypothetical protein			lit-s	base_one HP	base_one HP
3-hydroxyisobutyrate dehydrogenase	1.1.1.31	mmsB	3-hydroxyisobutyrate dehydrogenase (EC 1.1.1.31)	1.1.1.31	CDS	3-hydroxyisobutyrate dehydrogenase	1.1.1.31		base_tigr	base_lit-s	base_ec
acyl-CoA dehydrogenase, C-terminal domain protein			Acyl-CoA dehydrogenases		CDS	PROBABLE ACYL-COA DEHYDROGENASE FADE9( EC:1.3.99.- )			0	0	0
methylmalonate-semialdehyde dehydrogenase	1.2.1.27	mmsA	methylmalonic acid semialdehyde dehydrogenase	1.2.1.18, 1.2.1.27	CDS	Methylmalonate-semialdehyde dehydrogenase	1.2.1.27		base_tigr	base_ec	base_ec-d
histidine phosphatase super family protein			Fructose-2,6-bisphosphatase		CDS	PE-PGRS FAMILY PROTEIN			0	0	0
PPE family protein			PPE-repeat proteins		CDS	PPE family protein			pfam-sh	base_lit-s	pfam-sh
transposase family protein			Helix-turn-helix domain.		CDS	PUTATIVE TRANSPOSASE (FRAGMENT)			0	tf_idf	0
conserved hypothetical protein			hypothetical protein		CDS	FIG00820010: hypothetical protein			lit-s	base_one HP	base_one HP
response regulator			Response regulators consisting of a CheY-like receiver domain and a winged-helix DNA-binding domain		CDS	DNA-binding response regulator			0	0	0
HIT domain protein			Diadenosine tetraphosphate (Ap4A) hydrolase and other HIT family hydrolases		CDS	HIT family protein			pfam-sh	lit-s	pfam-sh
HAMP domain protein			Signal transduction histidine kinase	2.7.13.3	CDS	PhoR			gs-sh	0	0
snoaL-like domain protein			Nuclear transport factor 2 (NTF2) domain.	5.3.3.1	CDS	steroid isomerase, putative			0	0	0
NDMA-dependent alcohol dehydrogenase, Rxyl_3153 family protein	1.1.99.36		oxidoreductase, Rxyl_3153 family	1.1.1.284, 1.1.1.1	CDS	Alcohol dehydrogenase	1.1.1.1		base_tigr	base_ec-d	base_ec-d
conserved hypothetical protein			hypothetical protein		CDS	FIG00994119: hypothetical protein			lit-s	base_one HP	base_one HP
4Fe-4S single cluster domain protein			Ferredoxin		CDS	Ferredoxin			0	0	base_lit-s
lanosterol 14-alpha demethylase	1.14.13.70	cyp51	Cytochrome P450	1.14.13.70	CDS	Cytochrome P450 51			base_ec	gs-sh	orth
short chain dehydrogenase family protein			Short-chain alcohol dehydrogenase of unknown specificity		CDS	oxidoreductase, short-chain dehydrogenase/reductase family			0	0	0
cytochrome P450 family protein			Cytochrome P450		CDS	putative cytochrome P450 hydroxylase			lit-s	tf_idf	tf_idf
bacterial regulatory s, tetR family protein			transcriptional regulator, TetR family		CDS	Transcriptional regulator, TetR family			gs-sh	gs-sh	lit-s
aldehyde dehydrogenase family protein			NAD-dependent aldehyde dehydrogenases	1.2.1.3	CDS	Aldehyde dehydrogenase	1.2.1.3		map	lit-s	base_ec
conserved hypothetical protein			Dehydrogenases with different specificities (related to short-chain alcohol dehydrogenases)		CDS	3-oxoacyl-[acyl-carrier protein] reductase	1.1.1.100		base_one HP	base_one HP	0
putative oxidoreductase			3-hydroxyisobutyrate dehydrogenase and related beta-hydroxyacid dehydrogenases		CDS	PROBABLE DEHYDROGENASE/REDUCTASE( EC:1.1.1.- )			0	0	0
carboxymuconolactone decarboxylase family protein			Uncharacterized homolog of gamma-carboxymuconolactone decarboxylase subunit	4.1.1.44	CDS	4-carboxymuconolactone decarboxylase	4.1.1.44		map	tf_idf	base_ec
gamma-glutamyltransferase	2.3.2.2	ggt	gamma-glutamyltransferase 2. Threonine peptidase. MEROPS family T03	2.3.2.2	CDS	Gamma-glutamyltranspeptidase	2.3.2.2		base_tigr	base_ec	base_ec
phosphoribosylamine--glycine ligase	6.3.4.13	purD	phosphoribosylamine--glycine ligase (EC 6.3.4.13)	6.3.4.13	CDS	Phosphoribosylamine--glycine ligase	6.3.4.13		base_tigr	base_ec	base_ec
esterase family protein			Predicted esterase		CDS	Gamma-glutamyltranspeptidase	2.3.2.2		lit-s	0	0
conserved hypothetical protein			Uncharacterized protein conserved in bacteria		CDS	FIG00820278: hypothetical protein			base_one HP	base_one HP	lit-s
bacterial regulatory s, tetR family protein			transcriptional regulator, TetR family		CDS	Transcriptional regulator, TetR family			gs-sh	gs-sh	lit-s
adenylosuccinate lyase	4.3.2.2	purB	adenylosuccinate lyase	4.3.2.2	CDS	Adenylosuccinate lyase	4.3.2.2		base_lit-s	base_ec	base_ec
putative transmembrane protein			hypothetical protein		CDS	POSSIBLE CONSERVED TRANSMEMBRANE PROTEIN			base_one HP	lit-s	base_one HP
cytochrome P450 family protein			Cytochrome P450		CDS	Cytochrome P450 126A3			lit-s	tf_idf	tf_idf
phosphoribosylaminoimidazolesuccinocarboxamide synthase	6.3.2.6	purC	phosphoribosylaminoimidazole-succinocarboxamide synthase (EC 6.3.2.6)	6.3.2.6	CDS	Phosphoribosylaminoimidazole-succinocarboxamide synthase	6.3.2.6		base_tigr	base_ec	base_ec
prolyl oligopeptidase, N-terminal beta-propeller domain protein			Protease II	3.4.21.83	CDS	Protease II	3.4.21.83		0	0	base_lit-s
conserved hypothetical protein			hypothetical protein		CDS	FIG00821840: hypothetical protein			lit-s	base_one HP	base_one HP
prolyl oligopeptidase family protein			Protease II		CDS	Protease II	3.4.21.83		0	0	base_lit-s
H+ antiporter-2 family protein			drug resistance transporter, EmrB/QacA subfamily		CDS	Inner membrane component of tripartite multidrug resistance system			base_tigr	0	0
conserved hypothetical protein			Predicted deacetylase		CDS	FIG00998196: hypothetical protein			base_one HP	base_one HP	0
ksdD-like steroid dehydrogenase MSMEG_5835	1.3.99.-		Predicted oxidoreductase		CDS	Fumarate/succinate/L-aspartate dehydrogenases			gs-sh	0	0
beta-lactamase superfamily domain protein			Predicted Zn-dependent hydrolases of the beta-lactamase fold		CDS	FIG00998332: hypothetical protein			0	0	0
conserved hypothetical protein			hypothetical protein		CDS	FIG00820729: hypothetical protein			lit-s	base_one HP	base_one HP
phosphoribosylformylglycinamidine synthase, purS protein		purS	phosphoribosylformylglycinamidine synthase, purS protein	6.3.5.3	CDS	Phosphoribosylformylglycinamidine synthase, PurS subunit	6.3.5.3		base_lit-s	lit-s	base_ec
phosphoribosylformylglycinamidine synthase I	6.3.5.3	purQ	phosphoribosylformylglycinamidine synthase subunit I (EC 6.3.5.3)	6.3.5.3	CDS	Phosphoribosylformylglycinamidine synthase, glutamine amidotransferase subunit	6.3.5.3		base_tigr	base_ec	base_ec
conserved hypothetical protein			hypothetical protein		CDS	FIG00820357: hypothetical protein			lit-s	base_one HP	base_one HP
transglutaminase-like superfamily protein			Transglutaminase-like enzymes, putative cysteine proteases		CDS	Transglutaminase-like enzymes, putative cysteine proteases			0	0	lit-s
putative F420-dependent oxidoreductase, Rv2161c family domain protein			probable F420-dependent oxidoreductase, Rv2161c family		CDS	Coenzyme F420-dependent N5,N10-methylene tetrahydromethanopterin reductase and related flavin-dependent oxidoreductases			base_tigr	0	0
bacterial regulatory s, gntR family protein			transcriptional regulator, GntR family		CDS	PF00070 family, FAD-dependent NAD(P)-disulphide oxidoreductase			gs-sh	0	0
antibiotic biosynthesis monooxygenase family protein			Uncharacterized conserved protein		CDS	FIG00823434: hypothetical protein			0	0	lit-s
pyridine nucleotide-disulfide oxidoreductase family protein			Pyruvate/2-oxoglutarate dehydrogenase complex, dihydrolipoamide dehydrogenase (E3) component, and related enzymes	1.8.1.4	CDS	PF00070 family, FAD-dependent NAD(P)-disulphide oxidoreductase			0	0	0
transposase family protein			Transposase and inactivated derivatives		CDS	Mobile element protein			0	0	0
integrase core domain protein			Transposase and inactivated derivatives		CDS	Mobile element protein			0	0	0
linocin-M18	3.4.-.-	lin	Uncharacterized protein, linocin/CFP29 homolog		CDS	Encapsulating protein for a DyP-type peroxidase or ferritin-like protein oligomers			gs-sh	0	0
transposase IS116/IS110/IS902 family protein			Transposase and inactivated derivatives		CDS	Mobile element protein			0	0	0
conserved hypothetical protein			Dyp-type peroxidase family		CDS	Predicted dye-decolorizing peroxidase (DyP), encapsulated subgroup			base_one HP	base_one HP	0
aminopeptidase I zinc metalloprotease family protein			Aspartyl aminopeptidase	3.4.11.-	CDS	Aspartyl aminopeptidase			0	0	base_lit-s
acetyltransferase domain protein			Acetyltransferases, including N-acetylases of ribosomal proteins		CDS	FIG00821487: hypothetical protein			0	0	0
glyoxalase-like domain protein			Predicted enzyme related to lactoylglutathione lyase		CDS	glyoxalase family protein superfamily			0	0	0
phosphoribosylformylglycinamidine synthase II	6.3.5.3	purL	phosphoribosylformylglycinamidine synthase subunit II (EC 6.3.5.3)	6.3.5.3	CDS	Phosphoribosylformylglycinamidine synthase, synthetase subunit	6.3.5.3		base_tigr	base_ec	base_ec
CAAX protease self-immunity family protein			CAAX protease self-immunity.		CDS	3',5'-cyclic-nucleotide phosphodiesterase	3.1.4.17		lit-s	0	0
conserved hypothetical protein			hypothetical protein	5.1.3.2	CDS	probable UDP-glucose-4-epimerase			lit-s	base_one HP	base_one HP
			Predicted phosphohydrolases		CDS				base_one miss	base_both miss	base_one miss
conserved hypothetical protein			hypothetical protein		CDS	hypothetical protein			lit-s	lit-s	base_lit-s
amidophosphoribosyltransferase	2.4.2.14	purF	amidophosphoribosyltransferase (EC 2.4.2.14)	2.4.2.14	CDS	Amidophosphoribosyltransferase	2.4.2.14		base_tigr	base_ec	base_ec
phosphoribosylformylglycinamidine cyclo-ligase	6.3.3.1	purM	phosphoribosylformylglycinamidine cyclo-ligase (EC 6.3.3.1)	6.3.3.1	CDS	Phosphoribosylformylglycinamidine cyclo-ligase	6.3.3.1		base_tigr	base_ec	base_ec
conserved hypothetical protein			Protein of unknown function (DUF3073).		CDS	FIG00821405: hypothetical protein			base_one HP	base_one HP	lit-s
glycine cleavage T-C-terminal barrel domain protein			folate-binding protein YgfZ		CDS	Folate-dependent protein for Fe/S cluster synthesis/repair in oxidative stress			0	0	0
aminotransferase class IV family protein			Branched-chain amino acid aminotransferase/4-amino-4-deoxychorismate lyase	4.1.3.38	CDS	Aminodeoxychorismate lyase	4.1.3.38		0	0	base_ec
conserved hypothetical protein			Domain of unknown function (DUF1794).		CDS	DUF1794			base_one HP	base_one HP	lit-s
conserved hypothetical protein			Protein of unknown function (DUF1416).		CDS	hypothetical protein			base_one HP	lit-s	base_one HP
putative thiosulfate sulfurtransferase			thiosulfate sulfurtransferase	2.8.1.2, 2.8.1.1,2.8.1.1	CDS	Thiosulfate sulfurtransferase, rhodanese	2.8.1.1		lit-s	tf_idf	base_ec-d
thioredoxin family protein			Thiol-disulfide isomerase and thioredoxins		CDS	Thioredoxin			0	lit-s	0
conserved hypothetical protein			Protein of unknown function (DUF2993).		CDS	FIG00821015: hypothetical protein			base_one HP	base_one HP	lit-s
transcriptional regulatory , C terminal family protein			Response regulators consisting of a CheY-like receiver domain and a winged-helix DNA-binding domain		CDS	GlnR-family transcriptional regulator			0	0	0
mycothiol synthase	2.3.1.189	mshD	mycothiol synthase	2.3.1.189	CDS	Acetyl-CoA:Cys-GlcN-Ins acetyltransferase, mycothiol synthase MshD			base_lit-s	0	0
phosphate ABC transporter, ATP-binding protein	3.6.3.27	pstB	phosphate ABC transporter ATP-binding protein, PhoT family (TC 3.A.1.7.1)	3.6.3.27	CDS	Phosphate transport ATP-binding protein PstB (TC 3.A.1.7.1)			base_tigr	gs-sh	gs-sh
phosphate transport system regulatory protein PhoU		phoU	phosphate transport system regulatory protein PhoU		CDS	Phosphate transport system regulatory protein PhoU			base_lit-s	lit-s	lit-s
cell envelope-related function transcriptional attenuator common domain protein			transcriptional attenuator, LytR family		CDS	Cell envelope-associated transcriptional attenuator LytR-CpsA-Psr, subfamily A1 (as in PMID19099556)			base_tigr	map	pfam-sh
TIM-barrel , nifR3 family protein			putative TIM-barrel protein, nifR3 family		CDS	tRNA dihydrouridine synthase B	1.-.-.-		base_tigr	map	gs-sh
putative acyl-[acyl-carrier-protein] desaturase desA1			Fatty acid desaturase.		CDS	Fatty acid desaturase occurring in virulence cluster			0	0	0
bacterial regulatory s, tetR family protein			transcriptional regulator, TetR family		CDS	Transcriptional regulator, TetR family			gs-sh	gs-sh	lit-s
conserved hypothetical protein			Uncharacterized protein conserved in bacteria		CDS	FIG00820092: hypothetical protein			base_one HP	base_one HP	lit-s
bacterial regulatory , arsR family protein			transcriptional regulator, ArsR family		CDS	transcriptional regulator, ArsR family			gs-sh	gs-sh	lit-s
cytidine and deoxycytidylate deaminase zinc-binding region family protein			Cytosine/adenosine deaminases		CDS	Deaminase			0	0	0
putative transposase DNA-binding domain protein						Mobile element protein			base_one miss	0	base_one miss
methyltransferase, TIGR00027 family protein	2.1.1.-		methyltransferase, putative, TIGR00027 family		CDS	O-Methyltransferase involved in polyketide biosynthesis			base_tigr	0	0
TIGR04255 family protein			hypothetical protein		CDS	FIG00821728: hypothetical protein			base_one HP	lit-s	base_one HP
PE family protein			PE family.		CDS	PE_PGRS family protein			lit-s	0	0
pE-PGRS FAMILY PROTEIN		PE_PGRS13	hypothetical protein		CDS	hypothetical protein			base_one HP	base_one HP	base_lit-s
putative predicted protein						FIG00823878: hypothetical protein			base_one miss	lit-s	base_one miss
PE family protein			Ca2+-dependent lipid-binding protein, contains C2 domain		CDS	PE_PGRS			0	0	0
			hypothetical protein		CDS				base_one HP	base_both miss	base_one HP
pknH-like extracellular domain protein			PknH-like extracellular domain.		CDS	POSSIBLE LIPOPROTEIN LPQQ			lit-s	0	0
conserved hypothetical protein			Uncharacterized protein conserved in bacteria		CDS	FIG00820906: hypothetical protein			base_one HP	base_one HP	lit-s
conserved hypothetical protein			Uncharacterized protein conserved in bacteria		CDS	COG4861: Uncharacterized protein conserved in bacteria			base_one HP	base_one HP	lit-s
putative peptidase S15						FIG00822787: hypothetical protein			base_one miss	0	base_one miss
putative predicted protein						FIG00821659: hypothetical protein			base_one miss	lit-s	base_one miss
D-ala-D-ala dipeptidase family protein			D-alanyl-D-alanine dipeptidase	3.4.13.22	CDS	D-alanyl-D-alanine dipeptidase			0	0	base_lit-s
methyltransferase domain protein			Methylase involved in ubiquinone/menaquinone biosynthesis		CDS	Methyltransferase	2.1.1.-		0	lit-s	0
proline-specific peptidase family protein			tricorn interacting aminopeptidase F1. Serine peptidase. MEROPS family S33	3.4.11.5	CDS	Proline iminopeptidase	3.4.11.5		base_tigr	map	base_ec
putative membrane protein						PROBABLE CONSERVED TRANSMEMBRANE PROTEIN			base_one miss	0	base_one miss
major Facilitator Superfamily protein			Arabinose efflux permease		CDS	PROBABLE CONSERVED TRANSMEMBRANE PROTEIN			0	0	0
dehydrogenase E1 component family protein			Pyruvate/2-oxoglutarate dehydrogenase complex, dehydrogenase (E1) component, eukaryotic type, alpha subunit	1.2.4.1	CDS	PROBABLE DEHYDROGENASE			tf_idf	tf_idf	tf_idf
putative transcriptional regulatory protein NarL			two component transcriptional regulator, LuxR family		CDS	DNA-binding response regulator, LuxR family			0	0	0
histidine kinase-, DNA gyrase B-, and HSP90-like ATPase family protein			Signal transduction histidine kinase	2.7.13.3	CDS	POSSIBLE TWO COMPONENT SENSOR KINASE			0	0	orth
multicopper oxidase family protein			Putative multicopper oxidases		CDS	Multicopper oxidase			lit-s	lit-s	lit-s
putative lipoprotein lpqS			hypothetical protein		CDS	PROBABLE LIPOPROTEIN LPQS			base_one HP	lit-s	base_one HP
pyridoxal-phosphate dependent enzyme family protein			Cysteine synthase	2.5.1.47	CDS	putative cysteine synthase A CysK2			0	0	orth
major Facilitator Superfamily protein			Major Facilitator Superfamily.		CDS	PROBABLE CONSERVED INTEGRAL MEMBRANE TRANSPORT PROTEIN			lit-s	0	0
short chain dehydrogenase family protein			Short-chain alcohol dehydrogenase of unknown specificity		CDS	short chain dehydrogenase			0	lit-s	0
helix-turn-helix domain of transposase ISL3 family protein			Helix-turn-helix domain of transposase family ISL3.		CDS	PUTATIVE TRANSPOSASE (FRAGMENT)			lit-s	0	0
hypothetical protein						FIG00826747: hypothetical protein			base_one HP	base_one HP	base_one miss
putative fatty-acid-CoA ligase FadD16			hypothetical protein		CDS	POSSIBLE FATTY-ACID-COA LIGASE FADD16 (FATTY-ACID-COA SYNTHETASE) (FATTY-ACID-COA SYNTHASE)			base_one HP	0	base_one HP
indole-3-pyruvate decarboxylase	4.1.1.74	ipdC	Pyruvate decarboxylase and related thiamine pyrophosphate-requiring enzymes	4.1.1.74	CDS	Pyruvate decarboxylase; Alpha-keto-acid decarboxylase	4.1.1.1, 4.1.1.-		base_ec	0	0
polyketide cyclase / dehydrase and lipid transport family protein			Polyketide cyclase / dehydrase and lipid transport.		CDS	FIG00823411: hypothetical protein			lit-s	0	0
coA-transferase III family protein			Predicted acyl-CoA transferases/carnitine dehydratase	5.1.99.4	CDS	Alpha-methylacyl-CoA racemase	5.1.99.4		0	0	base_ec
polyketide cyclase / dehydrase and lipid transport family protein			Polyketide cyclase / dehydrase and lipid transport.		CDS	FIG00822577: hypothetical protein			lit-s	0	0
aminotransferase class-V family protein			succinyldiaminopimelate aminotransferase apoenzyme (EC 2.6.1.17)	2.6.1.17	CDS	putative aminotransferase			0	0	0
polyketide cyclase / dehydrase and lipid transport family protein			Polyketide cyclase / dehydrase and lipid transport.		CDS	FIG00822577: hypothetical protein			lit-s	0	0
putative acyltransferase Rv0859			acetyl-CoA acetyltransferases	2.3.1.9	CDS	3-ketoacyl-CoA thiolase [isoleucine degradation]	2.3.1.16		0	0	base_ec-d
enoyl-CoA hydratase/isomerase family protein			3-hydroxyacyl-CoA dehydrogenase	1.1.1.35, 4.2.1.17, 5.1.2.3	CDS	Enoyl-CoA hydratase [isoleucine degradation] / 3-hydroxyacyl-CoA dehydrogenase / 3-hydroxybutyryl-CoA epimerase	4.2.1.17, 1.1.1.35, 5.1.2.3		0	0	base_ec-d
type III restriction enzyme, res subunit			DNA or RNA helicases of superfamily II	3.6.4.12	CDS	DNA repair helicase			orth	orth	orth
						hypothetical protein			base_both miss	base_one HP	base_one HP
helicase conserved C-terminal domain protein			Predicted transcriptional regulator		CDS	probable DNA-binding protein			0	0	0
conserved hypothetical protein			hypothetical protein		CDS	FIG057355: hypothetical protein			lit-s	base_one HP	base_one HP
molybdenum cofactor biosynthesis protein C		moaC	molybdenum cofactor biosynthesis protein MoaC		CDS	Molybdenum cofactor biosynthesis protein MoaC			base_tigr	gs-sh	lit-s
molybdenum cofactor synthesis domain			molybdopterin adenylyltransferase	2.7.7.75	CDS	Molybdenum cofactor biosynthesis protein MoaB			0	0	gs-sh
moaE family protein			Molybdopterin converting factor, large subunit	2.-	CDS	Molybdenum cofactor biosynthesis protein MoaE			gs-sh	0	0
transglycosylase-like domain protein			Chemotaxis protein histidine kinase and related kinases		CDS	FIG00820555: hypothetical protein			0	0	0
thiS family protein			Molybdopterin converting factor, small subunit		CDS	Molybdenum cofactor biosynthesis protein MoaD			gs-sh	gs-sh	gs-sh
molybdenum cofactor biosynthesis protein A		moaA	molybdenum cofactor biosynthesis protein A, bacterial		CDS	Molybdenum cofactor biosynthesis protein MoaA			base_tigr	gs-sh	gs-sh
conserved hypothetical protein			Predicted membrane protein		CDS	FIG020413: transmembrane protein			base_one HP	base_one HP	0
'Cold-shock' DNA-binding domain protein			cold-shock DNA-binding protein family		CDS	Cold shock protein CspC			0	0	gs-sh
PE family protein			PE family.		CDS	PE-PGRS virulence associated protein			lit-s	0	0
acyl-CoA dehydrogenase, N-terminal domain protein			Acyl-CoA dehydrogenases		CDS	FadE10			0	0	0
FIST N domain protein			Uncharacterized protein conserved in bacteria		CDS	FIG00822946: hypothetical protein			0	0	lit-s
conserved hypothetical protein			Protein of unknown function (DUF2771).		CDS	POSSIBLE CONSERVED EXPORTED PROTEIN			base_one HP	base_one HP	0
major Facilitator Superfamily protein			Arabinose efflux permease		CDS	possible membrane protein			0	0	0
conserved hypothetical protein			Protein of unknown function (DUF3027).		CDS	hypothetical protein			base_one HP	lit-s	base_one HP
PPE family protein			PPE-repeat proteins		CDS	PPE family protein			pfam-sh	base_lit-s	pfam-sh
conserved hypothetical protein			Protein of unknown function (DUF2530).		CDS	POSSIBLE CONSERVED TRANSMEMBRANE PROTEIN			base_one HP	base_one HP	0
						FIG00824650: hypothetical protein			base_both miss	base_one miss	base_one miss
marR family protein			Transcriptional regulators		CDS	Transcriptional regulator, MarR family			gs-sh	gs-sh	gs-sh
spoU rRNA Methylase family protein			rRNA methylases		CDS	putative rRNA methylase			gs-sh	gs-sh	gs-sh
conserved hypothetical protein			Protein of unknown function (DUF3071).		CDS	FIG00996668: hypothetical protein			base_one HP	base_one HP	lit-s
conserved hypothetical protein			Protein of unknown function (DUF2537).		CDS	PROBABLE TRANSMEMBRANE PROTEIN			base_one HP	base_one HP	0
putative phosphoserine aminotransferase			phosphoserine aminotransferase apoenzyme (EC 2.6.1.52)	2.6.1.52	CDS	Phosphoserine aminotransferase	2.6.1.52		base_tigr	lit-s	base_ec
P-aminobenzoate N-oxygenase AurF family protein			P-aminobenzoate N-oxygenase AurF.		CDS	possible transmembrane protein			lit-s	0	0
glyoxalase/Bleomycin resistance /Dioxygenase superfamily protein			Uncharacterized protein conserved in bacteria		CDS	phnB protein, putative			0	0	gs-sh
pyridine nucleotide-disulfide oxidoreductase family protein			NADPH-dependent glutamate synthase beta chain and related oxidoreductases	1.18.1.2	CDS	Ferredoxin / Ferredoxin--NADP(+) reductase, actinobacterial (eukaryote-like) type	1.18.1.2		0	0	base_ec
endonuclease/Exonuclease/phosphatase family protein			Uncharacterized protein conserved in bacteria		CDS	PROBABLE EXPORTED PROTEIN			0	0	0
citrate synthase family protein			citrate synthase (EC 2.3.3.1)	2.3.3.1	CDS	Citrate synthase (si)	2.3.3.1		lit-s	tf_idf	base_ec
bacterial regulatory s, luxR family protein			Predicted ATPase		CDS	Disease resistance domain-containing protein / Transcriptional regulator, LuxR family			gs-sh	0	0
adenylate and Guanylate cyclase catalytic domain protein						Adenylyl cyclase class-3/4/guanylyl cyclase			base_one miss	0	base_one miss
			hypothetical protein		CDS				base_one HP	base_both miss	base_one HP
putative S-adenosyl-L-methionine-dependent methyltransferase ML2640			methyltransferase, putative, TIGR00027 family		CDS	O-Methyltransferase involved in polyketide biosynthesis			0	0	0
pyridine nucleotide-disulfide oxidoreductase family protein			Predicted flavoprotein involved in K+ transport		CDS	Cyclohexanone monooxygenase	1.14.13.22		0	0	0
AAA ATPase domain protein			Predicted ATPase		CDS	Disease resistance domain-containing protein			0	0	0
putative diacyglycerol O-acyltransferase tgs2			Diacylglycerol O-acyltransferase	2.3.1.20	CDS	Wax ester synthase/acyl-CoA:diacylglycerol acyltransferase			0	0	0
citrate (Si)-synthase	2.3.3.1	gltA	citrate synthase (EC 2.3.3.1)	2.3.3.1	CDS	Citrate synthase (si)	2.3.3.1		base_tigr	base_ec	base_ec
FAD binding domain protein			Phytoene dehydrogenase and related proteins		CDS	Beta-carotene ketolase	1.14.-.-		0	0	0
conserved hypothetical protein			Protein of unknown function (DUF2630).		CDS	FIG00821893: hypothetical protein			base_one HP	base_one HP	lit-s
BON domain protein			Outer membrane protein and related peptidoglycan-associated (lipo)proteins		CDS	Outer membrane protein			0	0	0
hypothetical protein			hypothetical protein		CDS	POSSIBLE MEMBRANE PROTEIN			base_lit-s	base_one HP	base_one HP
putative conserved exported/membrane protein			hypothetical protein		CDS	POSSIBLE CONSERVED EXPORTED OR MEMBRANE PROTEIN			base_one HP	0	base_one HP
sensor-type histidine kinase prrB	2.7.13.3	prrB	Signal transduction histidine kinase	2.7.13.3	CDS	Sensor-type histidine kinase prrB	2.7.13.3		base_ec	base_ec	base_ec
transcriptional regulatory protein prrA		prrA	Response regulators consisting of a CheY-like receiver domain and a winged-helix DNA-binding domain		CDS	DNA-binding response regulator			gs-sh	0	0
carboxyl transferase domain protein			Acetyl-CoA carboxylase alpha subunit	6.4.1.2	CDS	Acetyl-coenzyme A carboxyl transferase alpha chain / Acetyl-coenzyme A carboxyl transferase beta chain	6.4.1.2, 6.4.1.2		0	tf_idf	base_ec-d
putative enoyl-CoA hydratase echA6			Enoyl-CoA hydratase/carnithine racemase	4.2.1.17	CDS	Enoyl-CoA hydratase	4.2.1.17		map	tf_idf	base_ec
beta-lactamase superfamily domain protein			Predicted Zn-dependent hydrolases of the beta-lactamase fold		CDS	Outer membrane protein romA			0	0	gs-sh
beta-lactamase family protein			Beta-lactamase class C and other penicillin binding proteins		CDS	Beta-lactamase	3.5.2.6		0	lit-s	0
HAD ATPase, P-type, IC family protein	3.6.3.-		ATPase, P-type (transporting), HAD superfamily, subfamily IC	3.6.3.-	CDS	Cation-transporting ATPase, E1-E2 family			base_tigr	0	0
conserved hypothetical protein			hypothetical protein		CDS	FIG00820576: hypothetical protein			lit-s	base_one HP	base_one HP
antitoxin Rv0909/MT0933			MT0933-like antitoxin protein.		CDS	FIG00821394: hypothetical protein			0	0	0
toxin Rv0910/MT0934			Uncharacterized conserved protein		CDS	FIG00820677: hypothetical protein			0	0	lit-s
glyoxalase/Bleomycin resistance /Dioxygenase superfamily protein			Predicted enzyme related to lactoylglutathione lyase		CDS	Putative hydroxylase			0	0	0
putative membrane protein			hypothetical protein		CDS	PROBABLE CONSERVED TRANSMEMBRANE PROTEIN			base_one HP	0	base_one HP
conserved hypothetical protein			hypothetical protein		CDS	FIG00823217: hypothetical protein			lit-s	base_one HP	base_one HP
retinal pigment epithelial membrane family protein			Lignostilbene-alpha,beta-dioxygenase and related enzymes		CDS	Lignostilbene-alpha,beta-dioxygenase and related enzymes			0	0	lit-s
thiolase, C-terminal domain protein			Acetyl-CoA acetyltransferase	2.3.1.9	CDS	3-ketoacyl-CoA thiolase	2.3.1.16		0	0	base_ec-d
PPE family protein			PPE-repeat proteins		CDS	PPE family protein			pfam-sh	base_lit-s	pfam-sh
PE family protein			PE family.		CDS	PE family protein			lit-s	base_lit-s	lit-s
transporter, betaine/carnitine/choline transporter family protein			choline/carnitine/betaine transport		CDS	High-affinity choline uptake protein BetT			base_tigr	0	0
hypothetical protein			hypothetical protein		CDS	FIG00821313: hypothetical protein			base_lit-s	base_one HP	base_one HP
conserved hypothetical protein			Uncharacterized protein conserved in bacteria		CDS	FIG032766: hypothetical protein			base_one HP	base_one HP	lit-s
acetyltransferase family protein			Predicted acetyltransferase		CDS	FIG001353: Acetyltransferase			lit-s	lit-s	lit-s
transposase, Mutator family protein			Transposase and inactivated derivatives		CDS	Probable transposase for the insertion element IS2606			0	0	0
resolvase, N terminal domain protein			Predicted site-specific integrase-resolvase		CDS	POSSIBLE RESOLVASE			0	0	0
putative transposase family protein			Transposase and inactivated derivatives		CDS	Transposase			0	lit-s	0
conserved hypothetical protein			Phage-related replication protein		CDS	FIG00823130: hypothetical protein			base_one HP	base_one HP	0
metal ion transporter, metal ion family protein			NRAMP (natural resistance-associated macrophage protein) metal ion transporters		CDS	Manganese transport protein MntH			base_tigr	0	0
NADPH-dependent FMN reductase family protein			NADPH-dependent FMN reductase.		CDS	BRAMP			lit-s	0	0
dihydrodipicolinate reductase, family protein			Uncharacterized conserved protein related to dihydrodipicolinate reductase		CDS	FIG00820002: hypothetical protein			tf_idf	0	0
short chain dehydrogenase family protein			Dehydrogenases with different specificities (related to short-chain alcohol dehydrogenases)	1.1.1.159	CDS	7-alpha-hydroxysteroid dehydrogenase	1.1.1.159		0	0	base_ec
phosphate ABC transporter, phosphate-binding protein PstS		pstS	phosphate ABC transporter substrate-binding protein, PhoT family (TC 3.A.1.7.1)		CDS	Phosphate ABC transporter, periplasmic phosphate-binding protein PstS (TC 3.A.1.7.1)			base_tigr	gs-sh	gs-sh
phosphate ABC transporter, permease protein PstC		pstC	phosphate ABC transporter membrane protein 1, PhoT family (TC 3.A.1.7.1)		CDS	Phosphate transport system permease protein PstC (TC 3.A.1.7.1)			base_tigr	gs-sh	gs-sh
serine/threonine-protein kinase pknD	2.7.11.1	pknD	NHL repeat./Protein kinase domain.	2.7.11.1	CDS	Serine/threonine-protein kinase pknD	2.7.11.1		base_ec	base_ec	base_ec
phosphate ABC transporter, permease protein PstA		pstA	phosphate ABC transporter membrane protein 2, PhoT family (TC 3.A.1.7.1)		CDS	Phosphate transport system permease protein PstA (TC 3.A.1.7.1)			base_tigr	gs-sh	gs-sh
phosphate ABC transporter, phosphate-binding protein PstS		pstS	phosphate ABC transporter substrate-binding protein, PhoT family (TC 3.A.1.7.1)		CDS	Phosphate ABC transporter, periplasmic phosphate-binding protein PstS (TC 3.A.1.7.1)			base_tigr	gs-sh	gs-sh
phosphate ABC transporter, ATP-binding protein	3.6.3.27	pstB	phosphate ABC transporter ATP-binding protein, PhoT family (TC 3.A.1.7.1)	3.6.3.27	CDS	Phosphate transport ATP-binding protein PstB (TC 3.A.1.7.1)			base_tigr	gs-sh	gs-sh
phosphate ABC transporter, phosphate-binding protein PstS		pstS	phosphate ABC transporter substrate-binding protein, PhoT family (TC 3.A.1.7.1)		CDS	Phosphate ABC transporter, periplasmic phosphate-binding protein PstS (TC 3.A.1.7.1)			base_tigr	gs-sh	gs-sh
phosphate ABC transporter, permease protein PstC		pstC	phosphate ABC transporter membrane protein 1, PhoT family (TC 3.A.1.7.1)		CDS	Phosphate transport system permease protein PstC (TC 3.A.1.7.1)			base_tigr	gs-sh	gs-sh
ku protein			DNA end-binding protein Ku		CDS	Ku domain protein			base_tigr	lit-s	map
phosphate ABC transporter, permease protein PstA		pstA	phosphate ABC transporter membrane protein 2, PhoT family (TC 3.A.1.7.1)		CDS	Phosphate transport system permease protein PstA (TC 3.A.1.7.1)			base_tigr	gs-sh	gs-sh
DNA ligase D		ligD	ATP-dependent DNA ligase LigD ligase module/ATP-dependent DNA ligase LigD phosphoesterase module/ATP-dependent DNA ligase LigD polymerase module	6.5.1.1	CDS	ATP-dependent DNA ligase clustered with Ku protein, LigD	6.5.1.1		gs-sh	map	base_ec
metallo-beta-lactamase superfamily protein			2-keto-4-pentenoate hydratase/2-oxohepta-3-ene-1,7-dioic acid hydratase (catechol pathway)		CDS	hypothetical protein			0	base_one HP	base_one HP
putative F420-dependent oxidoreductase, Rv2161c family domain protein			probable F420-dependent oxidoreductase, Rv2161c family		CDS	Hydride transferase 1 (Fragment)			base_tigr	0	0
STAS domain protein			STAS domain.		CDS	FIG00823384: hypothetical protein			lit-s	0	0
conserved hypothetical protein			hypothetical protein		CDS	Cyclohexanone monooxygenase	1.14.13.22		lit-s	base_one HP	base_one HP
formamidopyrimidine-DNA glycosylase H2TH domain protein			Formamidopyrimidine-DNA glycosylase	4.2.99.18, 3.2.2.23	CDS	Formamidopyrimidine-DNA glycosylase	3.2.2.23		0	0	base_lit-s
short chain dehydrogenase family protein			Short-chain dehydrogenases of various substrate specificities		CDS	Oxidoreductase, short-chain dehydrogenase/reductase family	1.1.1.-		0	0	0
glucose-6-phosphate isomerase	5.3.1.9	pgi	glucose-6-phosphate isomerase (EC 5.3.1.9)	5.3.1.9	CDS	Glucose-6-phosphate isomerase	5.3.1.9		base_ec	base_ec	base_ec
secreted antigen 85-C FbpC_2 domain protein		fbpC_2				FIG00820067: hypothetical protein			base_one miss	0	base_one miss
hypothetical protein						FIG00820095: hypothetical protein			base_one HP	base_one HP	base_one miss
conserved hypothetical protein			chorismate mutase (EC 5.4.99.5)	5.4.99.5	CDS	Chorismate mutase I	5.4.99.5		base_one HP	base_one HP	base_ec
ATP-dependent DNA helicase PcrA	3.6.4.12	pcrA	ATP-dependent DNA helicase PcrA	3.6.4.12,3.6.1.-	CDS	ATP-dependent DNA helicase UvrD/PcrA			base_lit-s	gs-sh	gs-sh
peptidase M23 family protein			Membrane proteins related to metalloendopeptidases		CDS	Phage peptidoglycan binding endopeptidase			0	0	0
succinyl-CoA ligase [ADP-forming] subunit beta	6.2.1.5	sucC	succinyl-CoA synthetase (ADP-forming) beta subunit (EC 6.2.1.5)	6.2.1.5	CDS	Succinyl-CoA ligase [ADP-forming] beta chain	6.2.1.5		base_ec	base_ec	base_ec
succinate-CoA ligase, alpha subunit	6.2.1.-	sucD	succinyl-CoA synthetase (ADP-forming) alpha subunit (EC 6.2.1.5)	6.2.1.5	CDS	Succinyl-CoA ligase [ADP-forming] alpha chain	6.2.1.5		base_tigr	map	base_ec
putative F420-dependent oxidoreductase, Rv2161c family domain protein			probable F420-dependent oxidoreductase, Rv2161c family		CDS	Hydride transferase 1 (Fragment)			base_tigr	0	0
conserved hypothetical protein			hypothetical protein		CDS	antigen 34 kDa			lit-s	base_one HP	base_one HP
putative membrane protein			hypothetical protein		CDS	PROBABLE CONSERVED INTEGRAL MEMBRANE PROTEIN			base_one HP	orth	base_one HP
phosphoribosylglycinamide formyltransferase	2.1.2.2	purN	phosphoribosylglycinamide formyltransferase, formyltetrahydrofolate-dependent	2.1.2.2	CDS	Phosphoribosylglycinamide formyltransferase	2.1.2.2		base_tigr	base_ec	base_ec
phosphoribosylaminoimidazolecarboxamide formyltransferase/IMP cyclohydrolase	2.1.2.3	purH	IMP cyclohydrolase/phosphoribosylaminoimidazolecarboxamide formyltransferase	2.1.2.3, 3.5.4.10,3.5.4.10, 2.1.2.3	CDS	IMP cyclohydrolase / Phosphoribosylaminoimidazolecarboxamide formyltransferase	3.5.4.10, 2.1.2.3		base_tigr	base_ec-d	base_ec-d
AAA domain family protein			Mg-chelatase subunit ChlI	6.6.1.1	CDS	Magnesium chelatase, subunit ChlI	6.6.1.1		0	0	base_ec
von Willebrand factor type A domain protein			Uncharacterized protein with a von Willebrand factor type A (vWA) domain		CDS	FIG019045: long form Mg-chelase associated protein with vWA domain			tf_idf	0	0
putative antitoxin VapB9			hypothetical protein		CDS	Antitoxin 1			base_one HP	0	base_one HP
PIN domain protein			Predicted nucleic acid-binding protein, contains PIN domain		CDS	Toxin 1, PIN domain			pfam-sh	pfam-sh	pfam-sh
putative membrane protein			hypothetical protein		CDS	PROBABLE INTEGRAL MEMBRANE PROTEIN			base_one HP	0	base_one HP
conserved hypothetical protein			hypothetical protein		CDS	lipoprotein, putative			lit-s	base_one HP	base_one HP
alpha/beta hydrolase family protein			Alpha/beta hydrolase.		CDS	Putative secreted protein			lit-s	0	0
conserved hypothetical protein						FIG00821697: hypothetical protein			base_one HP	base_one HP	base_one miss
conserved hypothetical protein			hypothetical protein		CDS	FIG00820456: hypothetical protein			lit-s	base_one HP	base_one HP
conserved hypothetical protein			Domain of unknown function (DUF1707).		CDS	FIG00821093: hypothetical protein			base_one HP	base_one HP	lit-s
metal-sensitive transcriptional repressor family protein			Uncharacterized protein conserved in bacteria		CDS	FIG00821819: hypothetical protein			0	0	lit-s
conserved hypothetical protein			Protein of unknown function (DUF1490).		CDS	FIG00822349: hypothetical protein			base_one HP	base_one HP	lit-s
copper-translocating P-type ATPase	3.6.3.4		copper-(or silver)-translocating P-type ATPase	3.6.3.-	CDS	Lead, cadmium, zinc and mercury transporting ATPase; Copper-translocating P-type ATPase	3.6.3.3, 3.6.3.5, 3.6.3.4		0	base_ec-d	0
putative membrane protein			hypothetical protein		CDS	probable integral membrane protein			base_one HP	0	base_one HP
enoyl-CoA hydratase			Enoyl-CoA hydratase/carnithine racemase	4.2.1.17	CDS	Methylglutaconyl-CoA hydratase	4.2.1.18		0	0	base_ec-d
acyl-CoA dehydrogenase fadE12	1.3.99.-	fadE12	Acyl-CoA dehydrogenases		CDS	PROBABLE ACYL-COA DEHYDROGENASE FADE12( EC:1.3.99.- )			gs-sh	tf_idf	map
carbamoyl-phosphate synthase L chain, ATP binding domain protein			Acetyl/propionyl-CoA carboxylase, alpha subunit	6.4.1.3	CDS	Methylcrotonyl-CoA carboxylase biotin-containing subunit	6.4.1.4		0	0	base_ec-d
carboxyl transferase domain protein			Acetyl-CoA carboxylase, carboxyltransferase component (subunits alpha and beta)		CDS	Methylcrotonyl-CoA carboxylase carboxyl transferase subunit	6.4.1.4		0	0	0
putative acyl-CoA dehydrogenase			Acyl-CoA dehydrogenases	1.3.99.3	CDS	Isovaleryl-CoA dehydrogenase	1.3.99.10		0	0	base_ec-d
conserved hypothetical protein			Protein of unknown function (DUF1446).		CDS	expressed protein			base_one HP	base_one HP	0
PE family protein			PE family.		CDS	PE-PGRS FAMILY PROTEIN			lit-s	0	0
PE family protein			40-residue YVTN family beta-propeller repeat		CDS	PE_PGRS family protein			0	0	0
ribosomal protein L32		rpmF	LSU ribosomal protein L32P		CDS	LSU ribosomal protein L32p			base_tigr	orth	lit-s
kelch motif family protein			40-residue YVTN family beta-propeller repeat		CDS	PE_PGRS family protein			0	0	0
response regulator		mprA	Response regulators consisting of a CheY-like receiver domain and a winged-helix DNA-binding domain		CDS	Mycobacterial persistence regulator MprA (Two component response transcriptional regulatory protein)			gs-sh	0	0
signal transduction histidine-protein kinase/phosphatase mprB	3.1.3.-	mprB	Signal transduction histidine kinase	2.7.13.3	CDS	Osmosensitive K+ channel histidine kinase KdpD	2.7.3.-		gs-sh	gs-sh	gs-sh
trypsin family protein			Trypsin-like serine proteases, typically periplasmic, contain C-terminal PDZ domain	3.4.21.-	CDS	Heat shock protein HtrA			0	0	gs-sh
pterin-4-alpha-carbinolamine dehydratase MoaB2		moaB2	molybdenum cofactor synthesis domain		CDS	Molybdenum cofactor biosynthesis protein MoaB			gs-sh	gs-sh	gs-sh
large conductance mechanosensitive channel protein		mscL	large conductance mechanosensitive channel protein		CDS	Large-conductance mechanosensitive channel			base_lit-s	gs-sh	orth
ABC transporter family protein			ABC-type antimicrobial peptide transport system, ATPase component		CDS	AttE component of AttEFGH ABC transport system			0	0	0
ftsX-like permease family protein			ABC-type transport system, involved in lipoprotein release, permease component		CDS	AttF component of AttEFGH ABC transport system / AttG component of AttEFGH ABC transport system			gs-sh	0	0
hydroxyneurosporene synthase family protein			Predicted secreted hydrolase		CDS	AttH component of AttEFGH ABC transport system			0	0	0
geranylgeranyl pyrophosphate synthase	2.5.1.-	ispB	Geranylgeranyl pyrophosphate synthase	2.5.1.30	CDS	Octaprenyl diphosphate synthase / Dimethylallyltransferase / (2E,6E)-farnesyl diphosphate synthase / Geranylgeranyl diphosphate synthase	2.5.1.90, 2.5.1.1, 2.5.1.10, 2.5.1.29		lit-s	0	base_ec-d
SAF-like family protein			Flagellar basal body P-ring biosynthesis protein		CDS	Heat shock protein 22.5 (Hsp22.5)			0	0	0
			putative regulatory protein, FmdB family		CDS	Type I antifreeze protein			base_one miss	base_one miss	0
hypothetical protein									base_one HP	base_one HP	base_both miss
5-formyltetrahydrofolate cyclo-ligase	6.3.3.2		5,10-methenyltetrahydrofolate synthetase		CDS	5-formyltetrahydrofolate cyclo-ligase	6.3.3.2		base_tigr	base_lit-s	map
UTP-GLUCOSE-1-PHOSPHATE URIDYLYLTRANSFERASE	2.7.7.9	galU1	UDP-glucose pyrophosphorylase (EC 2.7.7.9)	2.7.7.9	CDS	UTP--glucose-1-phosphate uridylyltransferase	2.7.7.9		base_ec	base_ec	base_ec
molybdenum cofactor synthesis domain protein			molybdenum cofactor synthesis domain		CDS	Molybdopterin biosynthesis protein MoeA			base_tigr	map	gs-sh
acetyltransferase family protein			Acetyltransferases, including N-acetylases of ribosomal proteins	2.3.1.128	CDS	Ribosomal-protein-S5p-alanine acetyltransferase			0	0	0
putative transmembrane protein			hypothetical protein		CDS	PROBABLE CONSERVED TRANSMEMBRANE PROTEIN			base_one HP	lit-s	base_one HP
conserved hypothetical protein			hypothetical protein		CDS	FIG00822908: hypothetical protein			lit-s	base_one HP	base_one HP
methyltransferase domain protein			hypothetical protein		CDS	FIG00821497: hypothetical protein			base_one HP	0	base_one HP
methyltransferase domain protein						methyltransferase			base_one miss	lit-s	base_one miss
acetyltransferase family protein			Cyclic nucleotide-binding domain./Acetyltransferase (GNAT) domain.		CDS	cyclic nucleotide-binding protein			0	0	0
conserved hypothetical protein			hypothetical protein		CDS	FIG00820856: hypothetical protein			lit-s	base_one HP	base_one HP
2OG-Fe(II) oxygenase superfamily protein			DNA-N1-methyladenine dioxygenase	1.14.11.-	CDS	Alkylated DNA repair protein AlkB			0	0	0
arginine deiminase	3.5.3.6	arcA	arginine deiminase (EC 3.5.3.6)	3.5.3.6	CDS	Arginine deiminase	3.5.3.6		base_tigr	base_ec	base_ec
dolichyl-phosphate-mannose-mannosyltransferase family protein			Dolichyl-phosphate-mannose--protein O-mannosyl transferase		CDS	CONSERVED MEMBRANE PROTEIN			0	0	orth
tetrapyrrole (Corrin/Porphyrin) Methylases family protein			probable S-adenosylmethionine-dependent methyltransferase, YraL family	2.1.1.198	CDS	rRNA small subunit methyltransferase I			0	0	gs-sh
putative membrane protein			hypothetical protein		CDS	elastin			base_one HP	0	base_one HP
aminodeoxychorismate synthase, component I	2.6.1.85	pabB	aminodeoxychorismate synthase, component I, bacterial clade	2.6.1.85	CDS	Para-aminobenzoate synthase, aminase component	2.6.1.85		base_tigr	base_ec	base_ec
conserved hypothetical protein			hypothetical protein		CDS	FIG00820568: hypothetical protein			lit-s	base_one HP	base_one HP
methionyl-tRNA synthetase	6.1.1.10	metG	methionyl-tRNA synthetase (EC 6.1.1.10)	6.1.1.10	CDS	Methionyl-tRNA synthetase	6.1.1.10		base_ec	base_ec	base_ec
hydrolase, TatD family protein			hydrolase, TatD family	3.1.21.-	CDS	Putative deoxyribonuclease YcfH			base_tigr	0	0
conserved hypothetical protein			Uncharacterized protein conserved in bacteria		CDS	Cell wall-binding protein			base_one HP	base_one HP	0
dimethyladenosine transferase	2.1.1.-	ksgA	dimethyladenosine transferase	2.1.1.182,2.1.1.-	CDS	SSU rRNA (adenine(1518)-N(6)/adenine(1519)-N(6))-dimethyltransferase	2.1.1.182		base_lit-s	gs-sh	gs-sh
4-(cytidine 5'-diphospho)-2-C-methyl-D-erythritol kinase	2.7.1.148	ispE	4-diphosphocytidyl-2-C-methyl-D-erythritol kinase (EC 2.7.1.148)	2.7.1.148	CDS	4-diphosphocytidyl-2-C-methyl-D-erythritol kinase	2.7.1.148		base_tigr	base_ec	base_ec
putative ligase Rv1013			Acyl-CoA synthetases (AMP-forming)/AMP-acid ligases II	6.2.1.-	CDS	Long-chain-fatty-acid--CoA ligase	6.2.1.3		0	0	0
peptidyl-tRNA hydrolase	3.1.1.29	pth	peptidyl-tRNA hydrolase (EC 3.1.1.29)	3.1.1.29	CDS	Peptidyl-tRNA hydrolase	3.1.1.29		base_tigr	base_ec	base_ec
ribosomal protein L25, Ctc-form			LSU ribosomal protein L25P		CDS	LSU ribosomal protein L25p			base_tigr	map	lit-s
putative lipoLpqN family protein			Probable lipoprotein LpqN.		CDS	lipoprotein, putative			0	0	0
hypothetical protein						FIG00825050: hypothetical protein			base_one HP	base_one HP	base_one miss
ribose-phosphate pyrophosphokinase	2.7.6.1	prs	ribose-phosphate pyrophosphokinase	2.7.6.1	CDS	Ribose-phosphate pyrophosphokinase	2.7.6.1		base_lit-s	base_ec	base_ec
UDP-N-acetylglucosamine diphosphorylase/glucosamine-1-phosphate N-acetyltransferase	2.7.7.23	glmU	UDP-N-acetylglucosamine pyrophosphorylase/glucosamine-1-phosphate N-acetyltransferase	2.3.1.157, 2.7.7.23,2.7.7.23, 2.3.1.157	CDS	N-acetylglucosamine-1-phosphate uridyltransferase / Glucosamine-1-phosphate N-acetyltransferase	2.7.7.23, 2.3.1.157		base_tigr	base_ec-d	base_ec-d
hypothetical protein						FIG00825223: hypothetical protein			base_one HP	base_one HP	base_one miss
bacterial regulatory s, tetR family protein			transcriptional regulator, TetR family		CDS	Transcriptional regulator, TetR family			gs-sh	gs-sh	lit-s
transcription-repair coupling factor	3.6.1.-	mfd	transcription-repair coupling factor	3.6.4.-	CDS	Transcription-repair coupling factor			base_lit-s	lit-s	lit-s
nucleoside triphosphate pyrophosphohydrolase	3.6.1.8	mazG	Protein containing tetrapyrrole methyltransferase domain and MazG-like (predicted pyrophosphatase) domain	3.6.1.19	CDS	Nucleoside triphosphate pyrophosphohydrolase MazG	3.6.1.8		base_ec-d	base_ec	base_ec-d
transglycosylase SLT domain protein			Transglycosylase SLT domain.		CDS	FIG00997322: hypothetical protein			lit-s	0	0
phosphopyruvate hydratase	4.2.1.11	eno	enolase (EC 4.2.1.11)	4.2.1.11	CDS	Enolase	4.2.1.11		base_tigr	base_ec	base_ec
septum formation initiator family protein			Septum formation initiator		CDS	Cell division protein DivIC (FtsB), stabilizes FtsL against RasP cleavage			lit-s	map	gs-sh
conserved hypothetical protein			Uncharacterized conserved protein		CDS	FIG004853: possible toxin to DivIC			base_one HP	base_one HP	0
ppx/GppA phosphatase family protein			Exopolyphosphatase	3.6.1.11, 3.6.1.40	CDS	Exopolyphosphatase	3.6.1.11		gs-sh	gs-sh	base_lit-s
transcriptional regulatory , C terminal family protein			Response regulators consisting of a CheY-like receiver domain and a winged-helix DNA-binding domain		CDS	DNA-binding response regulator KdpE			0	0	0
						FIG00821068: hypothetical protein			base_both miss	base_one miss	base_one miss
universal stress family protein			Osmosensitive K+ channel histidine kinase	2.7.13.3	CDS	Osmosensitive K+ channel histidine kinase KdpD	2.7.3.-		0	0	gs-sh
K+-transporting ATPase, A subunit	3.6.3.12	kdpA	K+-transporting ATPase, KdpA	3.6.3.12	CDS	Potassium-transporting ATPase A chain (TC 3.A.3.7.1)	3.6.3.12		base_tigr	base_ec	base_ec
K+-transporting ATPase, B subunit	3.6.3.12	kdpB	K+-transporting ATPase, B subunit	3.6.3.12	CDS	Potassium-transporting ATPase B chain (TC 3.A.3.7.1)	3.6.3.12		base_lit-s	base_ec	base_ec
K+-transporting ATPase, C subunit	3.6.3.12	kdpC	K+-transporting ATPase, C subunit	3.6.3.12	CDS	Potassium-transporting ATPase C chain (TC 3.A.3.7.1)	3.6.3.12		base_lit-s	base_ec	base_ec
putative sensor histidine kinase TcrY			Signal transduction histidine kinase	2.7.13.3	CDS	Sensor protein basS/pmrB	2.7.3.-		tf_idf	map	gs-sh
putative transcriptional regulatory protein TcrX			Response regulators consisting of a CheY-like receiver domain and a winged-helix DNA-binding domain		CDS	DNA-binding response regulator TrcR			0	0	0
transposase DDE domain protein			Transposase and inactivated derivatives, IS5 family		CDS	transposase			0	0	0
putative transposase			hypothetical protein		CDS	PROBABLE TRANSPOSASE (FRAGMENT)			base_one HP	tf_idf	base_one HP
conserved hypothetical protein			hypothetical protein		CDS	Mobile element protein			lit-s	base_one HP	base_one HP
putative ESAT-6-like protein 6			Proteins of 100 residues with WXG.		CDS	ESAT-6-like protein EsxL			0	0	0
putative ESAT-6-like protein 7			WXG100 family type VII secretion target		CDS	COG0840: Methyl-accepting chemotaxis protein			0	0	0
PPE family protein			PPE-repeat proteins		CDS	PPE family protein			pfam-sh	base_lit-s	pfam-sh
PE family protein			Polymorphic PE/PPE proteins C terminal./PE family.		CDS	PPE family protein			0	0	pfam-sh
hypothetical protein						hypothetical protein			base_one HP	base_lit-s	base_one HP
conserved hypothetical protein			hypothetical protein		CDS	FIG00822458: hypothetical protein			lit-s	base_one HP	base_one HP
conserved hypothetical protein						FIG00824608: hypothetical protein			base_one HP	base_one HP	base_one miss
transposase DDE domain protein			Transposase and inactivated derivatives		CDS	Mobile element protein			0	0	0
conserved hypothetical protein			Transposase and inactivated derivatives		CDS	FIG00821422: hypothetical protein			base_one HP	base_one HP	0
trypsin family protein			Trypsin-like serine proteases, typically periplasmic, contain C-terminal PDZ domain		CDS	protease-related protein			0	0	0
conserved hypothetical protein			Predicted transcriptional regulator		CDS	FIG00820089: hypothetical protein			base_one HP	base_one HP	0
conserved hypothetical protein			Nucleotidyl transferase of unknown function (DUF1814).		CDS	FIG00821115: hypothetical protein			base_one HP	base_one HP	0
						hypothetical protein			base_both miss	base_one HP	base_one HP
transposase, Mutator family protein			Transposase and inactivated derivatives		CDS	Mobile element protein			0	0	0
conserved hypothetical protein			hypothetical protein		CDS	FIG00821061: hypothetical protein			lit-s	base_one HP	base_one HP
hypothetical protein			hypothetical protein		CDS	FIG00820551: hypothetical protein			base_lit-s	base_one HP	base_one HP
marR family protein			Transcriptional regulators		CDS	Organic hydroperoxide resistance transcriptional regulator			gs-sh	0	0
short chain dehydrogenase family protein			Short-chain alcohol dehydrogenase of unknown specificity		CDS	Oxidoreductase, short-chain dehydrogenase/reductase family	1.1.1.-		0	0	0
conserved hypothetical protein			Helix-turn-helix domain./Nucleotidyl transferase of unknown function (DUF1814).		CDS	FIG00821028: hypothetical protein			base_one HP	base_one HP	0
						Abortive infection protein AbiGI			base_both miss	base_one miss	base_one miss
			hypothetical protein		CDS				base_one HP	base_both miss	base_one HP
			hypothetical protein		CDS				base_one HP	base_both miss	base_one HP
hypothetical protein			hypothetical protein		CDS	hypothetical protein			base_lit-s	base_lit-s	base_lit-s
conserved hypothetical protein			hypothetical protein		CDS				lit-s	base_one HP	base_one HP
putative gp85						Integrase			base_one miss	0	base_one miss
conserved hypothetical protein			Uncharacterized protein conserved in bacteria		CDS	FIG00820480: hypothetical protein			base_one HP	base_one HP	lit-s
lactonase, 7-bladed beta-propeller family protein			Uncharacterized conserved protein		CDS	surface antigen, putative			0	0	0
AMP-binding enzyme family protein			Acyl-CoA synthetases (AMP-forming)/AMP-acid ligases II	6.2.1.-	CDS	Long-chain-fatty-acid--CoA ligase	6.2.1.3		pfam-sh	0	0
dihydrodipicolinate reductase, family protein			Uncharacterized conserved protein related to dihydrodipicolinate reductase		CDS	FIG00821199: hypothetical protein			tf_idf	0	0
polyketide cyclase / dehydrase and lipid transport family protein			Polyketide cyclase / dehydrase and lipid transport.		CDS	FIG00820309: hypothetical protein			lit-s	0	0
glutamine amidotransferase domain protein			Predicted glutamine amidotransferase		CDS	glutamine amidotransferases, class-II			lit-s	0	0
patatin-like phospholipase family protein			Predicted esterase of the alpha-beta hydrolase superfamily		CDS	probably phosphoesterase, evidenced by COGnitor			0	0	0
patatin-like phospholipase family protein			Predicted esterase of the alpha-beta hydrolase superfamily		CDS	UPF0028 protein YchK			0	0	0
putative lipoprotein lpqV			hypothetical protein		CDS	PUTATIVE LIPOPROTEIN LPQV			base_one HP	lit-s	base_one HP
cysteine dioxygenase type I family protein			Cysteine dioxygenase type I.		CDS	FIG00822063: hypothetical protein			lit-s	0	0
rhodanese-like domain protein			Rhodanese-related sulfurtransferase		CDS	FIG00820003: hypothetical protein			orth	0	0
PE family protein			PE family.		CDS	PE-PGRS FAMILY PROTEIN			lit-s	0	0
PE family protein			PE family.		CDS	PE-PGRS FAMILY PROTEIN			lit-s	0	0
conserved hypothetical protein			Predicted membrane protein		CDS	Predicted membrane protein (DUF2319)			base_one HP	base_one HP	lit-s
putative enoyl-CoA hydratase echA8			short chain enoyl-CoA hydratase (EC 4.2.1.17)	4.2.1.17	CDS	enoyl-CoA hydratase( EC:4.2.1.17 )			0	0	0
enoyl-CoA hydratase/isomerase family protein			Enoyl-CoA hydratase/carnithine racemase	4.2.1.17	CDS	3-hydroxyisobutyryl-CoA hydrolase	3.1.2.4		0	orth	base_ec-d
inhibitor of apoptosis-promoting Bax1 family protein			Predicted membrane protein		CDS	PROBABLE CONSERVED TRANSMEMBRANE PROTEIN			0	0	0
conserved hypothetical protein			Uncharacterized protein conserved in bacteria		CDS	FIG00823211: hypothetical protein			base_one HP	base_one HP	lit-s
acetyl-CoA C-acetyltransferase family protein			acetyl-CoA acetyltransferases	2.3.1.9	CDS	3-ketoacyl-CoA thiolase @ Acetyl-CoA acetyltransferase	2.3.1.16, 2.3.1.9		base_tigr	0	base_ec-d
GDSL-like Lipase/Acylhydrolase family protein			Lysophospholipase L1 and related esterases		CDS	CONSERVED EXPORTED PROTEIN			0	0	0
alpha/beta hydrolase fold family protein			Esterase/lipase		CDS	esterase			0	0	0
cystathionine beta-synthase	4.2.1.22		cystathionine beta-synthase (EC 4.2.1.22)	4.2.1.22	CDS	Cystathionine beta-synthase	4.2.1.22		base_tigr	base_ec	base_ec
RDD family protein			RDD family.		CDS	Proline-rich antigen homolog			lit-s	orth	map
cystathionine gamma-synthase MetB		metB	cystathionine gamma-lyase	2.5.1.48,4.4.1.1	CDS	Cystathionine gamma-lyase	4.4.1.1		gs-sh	gs-sh	base_ec-d
transcription elongation factor greA		greA	transcription elongation factor GreA		CDS	Transcription elongation factor GreA			lit-s	lit-s	lit-s
conserved hypothetical protein			Domain of unknown function (DUF4307).		CDS	FIG00821098: hypothetical protein			base_one HP	base_one HP	lit-s
mycothiol conjugate amidase Mca		mca	mycothiol conjugate amidase Mca		CDS	Mycothiol S-conjugate amidase Mca			base_lit-s	gs-sh	map
conserved hypothetical protein			hypothetical protein		CDS	probable secreted protein			lit-s	base_one HP	base_one HP
conserved hypothetical protein			Highly conserved protein containing a thioredoxin domain		CDS	Thymidylate kinase	2.7.4.9		base_one HP	base_one HP	0
channel , hemolysin III family protein			channel protein, hemolysin III family		CDS	COG1272: Predicted membrane protein hemolysin III homolog			base_tigr	0	0
di-trans,poly-cis-decaprenylcistransferase	2.5.1.31	uppS	Undecaprenyl pyrophosphate synthetase	2.5.1.68,2.5.1.31	CDS	(2E,6Z)-farnesyl diphosphate synthase	2.5.1.68		base_tigr	base_ec-d	base_ec-d
PE family protein			PE family.		CDS	hypothetical protein			lit-s	base_one HP	base_one HP
undecaprenyl diphosphate synthase family protein			Undecaprenyl pyrophosphate synthase		CDS	Undecaprenyl diphosphate synthase	2.5.1.31		0	lit-s	0
PE family protein						PE family protein			base_one miss	base_lit-s	base_one miss
pE family protein			hypothetical protein		CDS	PE family protein			base_one HP	lit-s	base_one HP
putative predicted protein						hypothetical protein			base_one miss	base_one HP	base_one HP
glycosyl hydrolase 12 family protein			Glycosyl hydrolase family 12.	3.2.1.4	CDS	PROBABLE CELLULASE CELA2B (ENDO-1,4-BETA-GLUCANASE) (ENDOGLUCANASE) (CARBOXYMETHYL CELLULASE)	3.2.1.4		lit-s	map	base_ec
PE family protein			PE family.		CDS	PE-PGRS FAMILY PROTEIN			lit-s	0	0
pantothenate kinase	2.7.1.33	coaA	pantothenate kinase (EC 2.7.1.33)	2.7.1.33	CDS	Pantothenate kinase	2.7.1.33		base_tigr	base_ec	base_ec
serine hydroxymethyltransferase 1	2.1.2.1	glyA1	serine hydroxymethyltransferase (EC 2.1.2.1)	2.1.2.1	CDS	Serine hydroxymethyltransferase 1	2.1.2.1		base_ec	base_ec	base_ec
putative acyl-[acyl-carrier-protein] desaturase desA2			Fatty acid desaturase.		CDS	Fatty acid desaturase occurring in virulence cluster			0	0	0
PIN domain protein			Predicted ATPase related to phosphate starvation-inducible protein PhoH		CDS	Predicted ATPase related to phosphate starvation-inducible protein PhoH			0	0	base_lit-s
polysaccharide deacetylase family protein			Predicted xylanase/chitin deacetylase		CDS	Possible glycosyl hydrolase	3.-.-.-		orth	orth	orth
putative glycine and proline rich membrane protein			hypothetical protein		CDS	PROBABLE MEMBRANE GLYCINE AND PROLINE RICH PROTEIN			base_one HP	lit-s	base_one HP
fumarate hydratase class II	4.2.1.2	fumC	fumarase, class II (EC 4.2.1.2)	4.2.1.2	CDS	Fumarate hydratase class II	4.2.1.2		base_ec	base_ec	base_ec
fructose-1,6-bisphosphatase, class II	3.1.3.11	glpX	fructose-1,6-bisphosphatase, class II	3.1.3.11	CDS	Fructose-1,6-bisphosphatase, GlpX type	3.1.3.11		base_lit-s	base_ec	base_ec
conserved hypothetical protein			Protein of unknown function (DUF4245).		CDS	FIG00820022: hypothetical protein			base_one HP	base_one HP	lit-s
conserved hypothetical protein			Predicted permease		CDS	CONSERVED MEMBRANE PROTEIN			base_one HP	base_one HP	0
mRNA interferase MazF3	3.1.-.-	mazF3	Growth inhibitor	3.1.-	CDS	Death on curing protein, Doc toxin			0	0	0
antitoxin MazE3		mazE3	hypothetical protein		CDS	Prevent host death protein, Phd antitoxin			base_one HP	0	base_one HP
alpha/beta hydrolase fold family protein			Carboxylesterase type B	3.1.1.-	CDS	Carboxylesterase	3.1.1.1		0	0	0
carboxylesterase family protein						Carboxylesterase, type B			base_one miss	0	base_one miss
carboxylesterase family protein			Carboxylesterase type B	3.1.1.-	CDS	Carboxylesterase, type B			0	0	lit-s
3 beta-hydroxysteroid dehydrogenase/Delta 5-->4-isomerase	5.3.3.1		Nucleoside-diphosphate-sugar epimerases	1.1.1.145, 5.3.3.1	CDS	PROBABLE CHOLESTEROL DEHYDROGENASE			base_ec-d	0	0
exodeoxyribonuclease VII, small subunit	3.1.11.6	xseB	Exodeoxyribonuclease VII small subunit (EC 3.1.11.6)	3.1.11.6	CDS	Exodeoxyribonuclease VII small subunit	3.1.11.6		base_tigr	base_ec	base_ec
exodeoxyribonuclease VII, large subunit	3.1.11.6	xseA	Exodeoxyribonuclease VII large subunit (EC 3.1.11.6)	3.1.11.6	CDS	Exodeoxyribonuclease VII large subunit	3.1.11.6		base_tigr	base_ec	base_ec
conserved hypothetical protein			hypothetical protein		CDS	FIG00997309: hypothetical protein			lit-s	base_one HP	base_one HP
4-hydroxy-3-methylbut-2-enyl diphosphate reductase	1.17.1.2	ispH	4-hydroxy-3-methylbut-2-enyl diphosphate reductase (EC 1.17.1.2)	1.17.1.2	CDS	4-hydroxy-3-methylbut-2-enyl diphosphate reductase	1.17.1.2		base_tigr	base_lit-s	base_ec
putative membrane protein			hypothetical protein		CDS	INTEGRAL MEMBRANE PROTEIN (Rhomboid family)			base_one HP	0	base_one HP
50S ribosome-binding GTPase family protein			GTP-binding protein YchF		CDS	GTP-binding and nucleic acid-binding protein YchF			0	0	gs-sh
antitoxin VapB32		vapB32	Uncharacterized protein conserved in bacteria (DUF2191).		CDS	FIG00820531: hypothetical protein			0	0	lit-s
putative ribonuclease VapC32			Predicted nucleic acid-binding protein, contains PIN domain		CDS	PIN domain protein			0	0	pfam-sh
nlpC/P60 family protein			hypothetical protein		CDS	hypothetical protein Rv1115			base_one HP	0	base_one HP
pe family domain protein			hypothetical protein		CDS	PE family protein			base_one HP	lit-s	base_one HP
			hypothetical protein		CDS				base_one HP	base_both miss	base_one HP
antibiotic biosynthesis monooxygenase family protein			Uncharacterized conserved protein		CDS	FIG00822251: hypothetical protein			0	0	lit-s
conserved hypothetical protein			hypothetical protein		CDS	FIG022780: hypothetical protein			lit-s	base_one HP	base_one HP
conserved hypothetical protein			hypothetical protein		CDS	hypothetical protein Rv1119c			lit-s	base_one HP	base_one HP
conserved hypothetical protein			hypothetical protein		CDS	FIG00820811: hypothetical protein			lit-s	base_one HP	base_one HP
adenylate and Guanylate cyclase catalytic domain protein			Adenylate cyclase, family 3 (some proteins contain HAMP domain)		CDS	lipJ			0	0	gs-sh
glucose-6-phosphate dehydrogenase	1.1.1.49	zwf	glucose-6-phosphate 1-dehydrogenase (EC 1.1.1.49)	1.1.1.49	CDS	Glucose-6-phosphate 1-dehydrogenase	1.1.1.49		base_tigr	base_ec	base_ec
alpha/beta hydrolase fold family protein			Predicted hydrolases or acyltransferases (alpha/beta hydrolase superfamily)	1.11.1.-	CDS	Possible peroxidase bpoB (Non-haem peroxidase)	1.11.1.-		0	0	gs-sh
6-phosphogluconate dehydrogenase	1.1.1.44	gnd	6-phosphogluconate dehydrogenase (decarboxylating) (EC 1.1.1.44)	1.1.1.44	CDS	6-phosphogluconate dehydrogenase, decarboxylating	1.1.1.44		base_tigr	base_ec	base_ec
hypothetical protein						FIG00821602: hypothetical protein			base_one HP	base_one HP	base_one miss
alpha/beta hydrolase fold family protein			Predicted hydrolases or acyltransferases (alpha/beta hydrolase superfamily)	3.3.2.9	CDS	Probable epoxide hydrolase ephC	3.3.2.9		0	0	base_ec
conserved hypothetical protein			hypothetical protein		CDS	FIG028963: hypothetical protein			lit-s	base_one HP	base_one HP
conserved hypothetical protein			hypothetical protein		CDS	FIG00823918: hypothetical protein			lit-s	base_one HP	base_one HP
pyruvate phosphate dikinase, PEP/pyruvate binding domain protein			Phosphoenolpyruvate synthase/pyruvate phosphate dikinase	2.7.9.1	CDS	Pyruvate,phosphate dikinase	2.7.9.1		0	0	base_ec
conserved hypothetical protein			Domain of unknown function (DUF222).		CDS	FIG00829478: hypothetical protein			base_one HP	base_one HP	lit-s
helix-turn-helix family protein			Predicted transcriptional regulator		CDS	Transcriptional regulator, XRE family			0	0	tf_idf
mmgE/PrpD family protein			Uncharacterized protein involved in propionate catabolism	4.2.1.79	CDS	2-methylcitrate dehydratase	4.2.1.79		gs-sh	gs-sh	base_ec
2-methylcitrate synthase 1	2.3.3.5	prpC1	2-methylcitrate synthase/citrate synthase II	2.3.3.1	CDS	2-methylcitrate synthase	2.3.3.5		base_ec-d	base_ec	base_ec-d
conserved hypothetical protein			Transmembrane protein of unknown function (DUF3556).		CDS	CONSERVED MEMBRANE PROTEIN			base_one HP	base_one HP	0
5-methyltetrahydropteroyltriglutamate--homocysteine S-methyltransferase	2.1.1.14	metE	methionine synthase (B12-independent) (EC 2.1.1.14)	2.1.1.14	CDS	5-methyltetrahydropteroyltriglutamate--homocysteine methyltransferase	2.1.1.14		base_tigr	base_ec	base_ec
conserved hypothetical protein			hypothetical protein		CDS	MTCI65.01 protein			lit-s	base_one HP	base_one HP
PPE family protein			PPE-repeat proteins		CDS	PPE family protein			pfam-sh	base_lit-s	pfam-sh
thiolase, C-terminal domain protein			Acetyl-CoA acetyltransferase	2.3.1.9	CDS	ketoacyl-CoA thiolase-related protein			0	0	orth
carnitinyl-CoA dehydratase	4.2.1.-		Enoyl-CoA hydratase/carnithine racemase		CDS	Enoyl-CoA hydratase	4.2.1.17		0	0	0
putative enoyl-CoA hydratase/isomerase						FIG00825033: hypothetical protein			base_one miss	0	base_one miss
FAD binding domain protein			Dehydrogenases (flavoproteins)		CDS	PUTATIVE OXIDOREDUCTASE			0	0	0
isoprenylcysteine carboxyl methyltransferase family protein			Uncharacterized protein conserved in bacteria		CDS	FIG00823635: hypothetical protein			0	0	lit-s
			hypothetical protein		CDS				base_one HP	base_both miss	base_one HP
CAAX protease self-immunity family protein			CAAX protease self-immunity.		CDS	PROBABLE INTEGRAL MEMBRANE PROTEIN			lit-s	0	0
enoyl-CoA hydratase/isomerase			Enoyl-CoA hydratase (EC 4.2.1.17)	4.2.1.17	CDS	Enoyl-CoA hydratase	4.2.1.17		0	0	base_ec
enoyl-CoA hydratase/isomerase			Enoyl-CoA hydratase (EC 4.2.1.17)	4.2.1.17	CDS	Enoyl-CoA hydratase	4.2.1.17		tf_idf	tf_idf	base_ec
coA-transferase III family protein			Predicted acyl-CoA transferases/carnitine dehydratase	5.1.99.4	CDS	Alpha-methylacyl-CoA racemase	5.1.99.4		0	0	base_ec
short chain dehydrogenase family protein			Dehydrogenases with different specificities (related to short-chain alcohol dehydrogenases)		CDS	3-hydroxyacyl-CoA dehydrogenase [isoleucine degradation]	1.1.1.35		0	0	0
MMPL family protein			Predicted drug exporters of the RND superfamily		CDS	Transmembrane transport protein MmpL13b			0	0	0
MMPL family protein			Predicted drug exporters of the RND superfamily		CDS	Transmembrane transport protein MmpL13b			0	0	0
methyltransferase domain protein			Methyltransferase domain.		CDS	Methyltransferase	2.1.1.-		lit-s	lit-s	lit-s
conserved hypothetical protein						FIG00820117: hypothetical protein			base_one HP	base_one HP	base_one miss
hypothetical protein						Partial REP13E12 repeat protein			base_one HP	base_one HP	base_one miss
HNH endonuclease family protein			Domain of unknown function (DUF222)./HNH endonuclease.		CDS	Partial REP13E12 repeat protein			pfam-sh	0	0
conserved hypothetical protein			Transposase and inactivated derivatives		CDS	FIG00821422: hypothetical protein			base_one HP	base_one HP	0
transposase DDE domain protein			Transposase and inactivated derivatives		CDS	Mobile element protein			0	0	0
NAD-dependent deacetylase	3.5.1.-	cobB	NAD-dependent protein deacetylases, SIR2 family	3.5.1.-	CDS	NAD-dependent protein deacetylase of SIR2 family			gs-sh	map	pfam-sh
leucine carboxyl methyltransferase family protein			O-Methyltransferase involved in polyketide biosynthesis		CDS	omt (omt)			0	0	0
bacterial regulatory s, gntR family protein			transcriptional regulator, GntR family		CDS	Transcriptional regulator, GntR family			gs-sh	gs-sh	lit-s
conserved hypothetical protein			Uncharacterized protein conserved in bacteria		CDS	FIG00820224: hypothetical protein			base_one HP	base_one HP	lit-s
putative pyridoxine/pyridoxamine 5'-phosphate oxidase			PPOX class probable F420-dependent enzyme		CDS	Pyridoxine 5'-phosphate oxidase, Rv1155			0	0	0
conserved hypothetical protein			hypothetical protein		CDS	FIG00821392: hypothetical protein			lit-s	base_one HP	base_one HP
hhH-GPD superbase excision DNA repair family protein			uncharacterized HhH-GPD family protein		CDS	FIG00822543: hypothetical protein			0	0	0
conserved hypothetical protein			hypothetical protein		CDS	FIG00824206: hypothetical protein			lit-s	base_one HP	base_one HP
conserved hypothetical protein			hypothetical protein		CDS	Conserved alanine and proline rich protein			lit-s	base_one HP	base_one HP
putative pterin-4-alpha-carbinolamine dehydratase			pterin-4-alpha-carbinolamine dehydratase (EC 4.2.1.96)	4.2.1.96	CDS	Pterin-4-alpha-carbinolamine dehydratase	4.2.1.96		lit-s	lit-s	base_ec
polyprenol-phosphate-mannose-dependent alpha-(1-2)-phosphatidylinositol pentamannoside mannosyltransferase	2.4.1.-	pimE	Protein of unknown function (DUF2029).	2.4.1.-	CDS	probable conserved membrane protein			gs-sh	0	0
NUDIX domain protein			ADP-ribose pyrophosphatase	3.6.1.-	CDS	Mutator mutT protein (7,8-dihydro-8-oxoguanine-triphosphatase)	3.6.1.-		0	0	gs-sh
nitrate reductase, alpha subunit	1.7.99.4		respiratory nitrate reductase alpha subunit apoprotein	1.7.99.4	CDS	Respiratory nitrate reductase alpha chain	1.7.99.4		base_tigr	base_ec	base_ec
nitrate reductase, beta subunit	1.7.99.4	narH	respiratory nitrate reductase beta subunit	1.7.99.4	CDS	Respiratory nitrate reductase beta chain	1.7.99.4		base_tigr	base_ec	base_ec
nitrate reductase molybdenum cofactor assembly chaperone		narJ	respiratory nitrate reductase chaperone NarJ		CDS	Respiratory nitrate reductase delta chain	1.7.99.4		base_tigr	gs-sh	map
respiratory nitrate reductase, gamma subunit	1.7.99.4	narI	respiratory nitrate reductase, gamma subunit	1.7.99.4	CDS	Respiratory nitrate reductase gamma chain	1.7.99.4		base_lit-s	base_ec	base_ec
GTP-binding protein TypA/BipA		typA	GTP-binding protein TypA/BipA		CDS	GTP-binding protein TypA/BipA			base_lit-s	base_lit-s	base_lit-s
putative monoacyl phosphatidylinositol tetramannoside-binding protein LpqW			Bacterial extracellular solute-binding proteins, family 5 Middle.		CDS	LpqW			0	0	0
bacterial regulatory s, tetR family protein			transcriptional regulator, TetR family		CDS	Transcriptional regulator, TetR family			gs-sh	gs-sh	lit-s
conserved hypothetical protein			Polymorphic PE/PPE proteins C terminal./PPE family.		CDS	PPE family protein			base_one HP	base_one HP	pfam-sh
PE family protein			PE family.		CDS	(MTV005.05c), len: 100. similar to the N-terminal region of the M. tuberculosis PE family of proteinseg. TR:O05297 (EMBL:Z93777) MTCI364.07 (99 aa), fasta scores; opt: 209 z-score: 407.6 E(): 1.6e-15, 37.4% identityin 99 aa overlap. Also simlar to the N-terminus of M. tuberculosis TR:P77909 (EMBL:U76006) ESTERASE/LIPASE (TRIACYLGLYCEROL LIPASE) (437 aa), fasta scores; opt: 193z-score: 381.8 E(): …	3.1.1.3		lit-s	0	0
N-acetyl-1-D-myo-inositol-2-amino-2-deoxy-alpha-D-glucopyranoside deacetylase	3.5.1.103	mshB	N-acetyl-1-D-myo-inositol-2-amino-2-deoxy-alpha-D-glucopyranoside deacetylase	3.5.1.103	CDS	N-acetyl-1-D-myo-inosityl-2-amino-2-deoxy-alpha-D-glucopyranoside deacetylase MshB			base_lit-s	gs-sh	map
putative membrane protein			hypothetical protein		CDS	FIG00820431: hypothetical protein			base_one HP	0	base_one HP
PE family protein			PE family.		CDS	PE-PGRS FAMILY PROTEIN			lit-s	0	0
7,8-didemethyl-8-hydroxy-5-deazariboflavin synthase, CofG subunit	2.5.1.77	cofG	FO synthase subunit 1/FO synthase subunit 2	2.5.1.-,2.5.1.77, 2.5.1.77	CDS	7,8-didemethyl-8-hydroxy-5-deazariboflavin synthase subunit 1 / 7,8-didemethyl-8-hydroxy-5-deazariboflavin synthase subunit 2			gs-sh	0	0
putative rv1174c protein			hypothetical protein		CDS	LOW MOLECULAR WEIGHT T-CELL ANTIGEN TB8.4			base_one HP	0	base_one HP
NADH:flavin oxidoreductase / NADH oxidase family protein			2,4-dienoyl-CoA reductase (EC 1.3.1.34)	1.3.1.34	CDS	2,4-dienoyl-CoA reductase [NADPH]	1.3.1.34		0	0	base_ec
transcriptional regulator PadR-like family protein			transcriptional regulator, PadR family		CDS	Transcriptional regulator, PadR family			pfam-sh	pfam-sh	lit-s
ferredoxin		fdxA	Ferredoxin		CDS	4Fe-4S ferredoxin, iron-sulfur binding			lit-s	orth	orth
succinyldiaminopimelate transaminase	2.6.1.17	dapC	succinyldiaminopimelate aminotransferase apoenzyme	2.6.1.17	CDS	N-succinyl-L,L-diaminopimelate aminotransferase alternative	2.6.1.17		base_tigr	base_ec	base_ec
helicase conserved C-terminal domain protein			DNA or RNA helicases of superfamily II		CDS	DNA or RNA helicases of superfamily II			0	0	base_lit-s
beta-ketoacyl synthase, C-terminal domain protein			Beta-ketoacyl synthase, N-terminal domain./Beta-ketoacyl synthase, C-terminal domain.		CDS	Polyketide synthase			tf_idf	0	0
mycocerosic acid synthase	2.3.1.111	mas	KR domain./Alcohol dehydrogenase GroES-like domain./Acyl transferase domain./Zinc-binding dehydrogenase./Phosphopantetheine attachment site.		CDS	Polyketide synthase			gs-sh	0	0
trehalose-2-sulfate acyltransferase papA2	2.3.1.-	papA2	Condensation domain.		CDS	POSSIBLE CONSERVED POLYKETIDE SYNTHASE ASSOCIATED PROTEIN PAPA2			gs-sh	0	0
membrane transport protein mmpL8		mmpL8	Transport protein		CDS	membrane protein, MmpL family, putative			gs-sh	map	orth
PE-PPE domain protein			PE-PPE domain.		CDS	POSSIBLE EXPORTED PROTEIN			lit-s	0	0
putative fatty-acid--CoA ligase fadD21			Acyl-CoA synthetases (AMP-forming)/AMP-acid ligases II		CDS	Long-chain-fatty-acid--CoA ligase	6.2.1.3		0	0	0
pucR C-terminal helix-turn-helix domain protein			Regulator of polyketide synthase expression		CDS	Regulator of polyketide synthase expression			gs-sh	map	base_lit-s
1-pyrroline-5-carboxylate dehydrogenase	1.5.1.12	pruA	delta-1-pyrroline-5-carboxylate dehydrogenase (EC 1.5.1.12)	1.5.1.12	CDS	Delta-1-pyrroline-5-carboxylate dehydrogenase	1.5.1.12		base_tigr	base_ec	base_ec
proline dehydrogenase family protein			L-proline dehydrogenase (EC 1.5.99.8)	1.5.99.8	CDS	Proline dehydrogenase (Proline oxidase)	1.5.99.8		map	tf_idf	base_ec
RNA polymerase sigma factor, sigma-70 family protein			RNA polymerase sigma factor, sigma-70 family		CDS	putative RNA polymerase sigma factor			base_tigr	tf_idf	tf_idf
alpha/beta hydrolase fold family protein			Predicted hydrolases or acyltransferases (alpha/beta hydrolase superfamily)		CDS	hydrolase, alpha/beta hydrolase fold family			0	lit-s	0
alpha/beta hydrolase fold family protein			Predicted hydrolases or acyltransferases (alpha/beta hydrolase superfamily)		CDS	putative RNA polymerase sigma factor			0	0	0
alpha/beta hydrolase family protein			Predicted hydrolases or acyltransferases (alpha/beta hydrolase superfamily)		CDS	FIG00820332: hypothetical protein			0	0	0
putative fatty acid synthase			Acyl-CoA synthetases (AMP-forming)/AMP-acid ligases II		CDS	Long-chain-fatty-acid--CoA ligase	6.2.1.3		0	0	0
pucR C-terminal helix-turn-helix domain protein			Regulator of polyketide synthase expression		CDS	Regulator of polyketide synthase expression			gs-sh	map	base_lit-s
conserved hypothetical protein						FIG00822167: hypothetical protein			base_one HP	base_one HP	base_one miss
hypothetical protein									base_one HP	base_one HP	base_both miss
PE family protein			PE family.		CDS	PE family protein			lit-s	base_lit-s	lit-s
PPE family protein			PPE-repeat proteins		CDS	PPE family protein			pfam-sh	base_lit-s	pfam-sh
putative ESAT-6-like protein 7			WXG100 family type VII secretion target		CDS	ESAT-6-like protein EsxK			0	0	0
putative ESAT-6-like protein 6			Proteins of 100 residues with WXG.		CDS	ESAT-6-like protein EsxL			0	0	0
transposase, Mutator family protein			Transposase and inactivated derivatives		CDS	Mobile element protein			0	0	0
2,3,4,5-tetrahydropyridine-2,6-dicarboxylate N-succinyltransferase	2.3.1.117	dapD	2,3,4,5-tetrahydropyridine-2,6-dicarboxylate N-succinyltransferase	2.3.1.117	CDS	2,3,4,5-tetrahydropyridine-2,6-dicarboxylate N-succinyltransferase	2.3.1.117		base_lit-s	base_ec	base_ec
H+ symporter family protein			metabolite-proton symporter		CDS	Permeases of the major facilitator superfamily			base_tigr	0	0
conserved hypothetical protein			hypothetical protein		CDS	FIG00820207: hypothetical protein			lit-s	base_one HP	base_one HP
succinyl-diaminopimelate desuccinylase	3.5.1.18	dapE	succinyldiaminopimelate desuccinylase (EC 3.5.1.18)	3.5.1.18	CDS	N-succinyl-L,L-diaminopimelate desuccinylase	3.5.1.18		base_tigr	base_ec	base_ec
AAA ATPase domain protein			AAA ATPase domain.		CDS	ATPase			lit-s	0	0
conserved hypothetical protein			TIGR00730 family protein		CDS	Lysine decarboxylase family			base_one HP	base_one HP	0
AMP-binding enzyme family protein			Acyl-CoA synthetases (AMP-forming)/AMP-acid ligases II	6.2.1.-	CDS	Acetoacetyl-CoA synthetase / Long-chain-fatty-acid--CoA ligase	6.2.1.16, 6.2.1.3		pfam-sh	0	0
inactive dihydropteroate synthase 2 domain protein	2.5.1.15	folP2	hypothetical protein		CDS	FIG00822783: hypothetical protein			base_one HP	0	base_one HP
dihydropteroate synthase	2.5.1.15	folP	Dihydropteroate synthase (EC 2.5.1.15)	2.5.1.15	CDS	Non functional Dihydropteroate synthase 2			base_tigr	0	0
conserved hypothetical protein			Glycosyltransferases involved in cell wall biogenesis	2.4.1.-	CDS	Glycosyltransferases involved in cell wall biogenesis			base_one HP	base_one HP	base_lit-s
divIVA domain protein			DivIVA domain		CDS	FIG01000442: hypothetical protein			base_tigr	0	0
DNA-3-methyladenine glycosylase I family protein	3.2.2.20	tag	DNA-3-methyladenine glycosylase I (EC 3.2.2.20)	3.2.2.20	CDS	DNA-3-methyladenine glycosylase	3.2.2.20		base_tigr	base_ec	base_ec
conserved hypothetical protein			Protein of unknown function (DUF3117).		CDS	hypothetical protein			base_one HP	lit-s	base_one HP
glycogen synthase, Corynebacterium family protein		glgA	glycogen synthase (ADP-glucose)	2.4.1.21	CDS	Predicted glycogen synthase, ADP-glucose transglucosylase, Actinobacterial type	2.4.1.21		base_tigr	map	base_ec
glucose-1-phosphate adenylyltransferase	2.7.7.27	glgC	glucose-1-phosphate adenylyltransferase	2.7.7.27	CDS	Glucose-1-phosphate adenylyltransferase	2.7.7.27		base_lit-s	base_ec	base_ec
PE family protein			PE family.		CDS	PE-PGRS FAMILY PROTEIN			lit-s	0	0
hydrolase CocE/NonD family protein			putative hydrolase, CocE/NonD family		CDS	Cocaine esterase	3.1.1.-		base_tigr	0	0
ergosterol biosynthesis ERG4/ERG24 family protein			Putative protein-S-isoprenylcysteine methyltransferase		CDS	hypothetical protein			0	base_one HP	base_one HP
ABC-2 transporter family protein			Putative exporter of polyketide antibiotics		CDS	PROBABLE TETRONASIN-TRANSPORT INTEGRAL MEMBRANE PROTEIN ABC TRANSPORTER			0	0	orth
ABC transporter family protein			ABC-type multidrug transport system, ATPase component		CDS	ABC-type multidrug transport system, ATPase component			0	0	lit-s
bacterial regulatory s, tetR family protein			transcriptional regulator, TetR family		CDS	Transcriptional regulator, TetR family			gs-sh	gs-sh	lit-s
putative O-methyltransferase MSMEG_5073			Predicted O-methyltransferase		CDS	PROBABLE METHYLTRANSFERASE	2.1.1.-		0	0	0
RNA polymerase sigma factor, sigma-70 family protein			RNA polymerase, sigma 29 subunit, SigE		CDS	RNA polymerase sigma-70 factor, ECF subfamily			base_tigr	tf_idf	map
conserved hypothetical protein						FIG00826611: hypothetical protein			base_one HP	base_one HP	base_one miss
conserved hypothetical protein			hypothetical protein		CDS	conserved hypothetical protein			lit-s	base_lit-s	lit-s
trypsin family protein			Trypsin-like serine proteases, typically periplasmic, contain C-terminal PDZ domain		CDS	serine protease			0	0	0
twin arginine-targeting protein translocase TatB		tatB	twin arginine-targeting protein translocase TatB		CDS	Twin-arginine translocation protein TatB			base_lit-s	gs-sh	orth
HAD hydrolase, IA, variant 1 family protein			Predicted sugar phosphatases of the HAD superfamily		CDS	HAD-superfamily subfamily IIA hydrolase, hypothetical 2			pfam-sh	pfam-sh	pfam-sh
bacterial PH domain protein			Predicted membrane protein		CDS	transmembrane protein, distant homology with ydbT			0	0	gs-sh
bacterial PH domain protein			Uncharacterized conserved protein		CDS	transmembrane protein, distant homology with ydbS			0	0	gs-sh
putative lipoprotein lpqX			hypothetical protein		CDS	PUTATIVE LIPOPROTEIN LPQX			base_one HP	lit-s	base_one HP
antitoxin Phd_YefM, type II toxin-antitoxin system family protein						FIG00820789: hypothetical protein			base_one miss	0	base_one miss
cobQ/CobB/MinD/ParA nucleotide binding domain protein			ATPases involved in chromosome partitioning		CDS	Mrp protein homolog			gs-sh	0	0
transglycosylase SLT domain protein			Membrane-bound lytic murein transglycosylase B		CDS	POSSIBLE MEMBRANE PROTEIN			0	0	0
conserved hypothetical protein			Predicted membrane protein		CDS	PROBABLE MEMBRANE PROTEIN			base_one HP	base_one HP	lit-s
CBS domain protein			Mg/Co/Ni transporter MgtE (contains CBS domain)		CDS	Mg/Co/Ni transporter MgtE / CBS domain			0	0	pfam-sh
conserved hypothetical protein			Domain of unknown function (DUF4190).		CDS	hypothetical protein			base_one HP	lit-s	base_one HP
putative transmembrane protein			hypothetical protein		CDS	FIG00945083: hypothetical protein			base_one HP	0	base_one HP
bacterial extracellular solute-binding family protein			carbohydrate ABC transporter substrate-binding protein, CUT1 family (TC 3.A.1.1.-)		CDS	Maltose/maltodextrin ABC transporter, substrate binding periplasmic protein MalE			0	0	gs-sh
binding--dependent transport system inner membrane component family protein			carbohydrate ABC transporter membrane protein 1, CUT1 family (TC 3.A.1.1.-)		CDS	Maltose/maltodextrin ABC transporter, permease protein MalF			0	0	gs-sh
binding--dependent transport system inner membrane component family protein			carbohydrate ABC transporter membrane protein 2, CUT1 family (TC 3.A.1.1.-)		CDS	SugB			0	0	0
ABC transporter family protein			carbohydrate ABC transporter ATP-binding protein, CUT1 family (TC 3.A.1.1.-)		CDS	SugC			0	0	0
magnesium and cobalt transport protein CorA		corA	magnesium Mg(2+) and cobalt Co(2+) transport protein (corA)		CDS	Magnesium and cobalt transport protein CorA			base_tigr	lit-s	gs-sh
malate dehydrogenase family protein	1.1.1.-		malate dehydrogenase (NAD) (EC 1.1.1.37)	1.1.1.37	CDS	Malate dehydrogenase	1.1.1.37		base_tigr	lit-s	base_ec
antitoxin VapB33		vapB33	hypothetical protein		CDS	FIG00822111: hypothetical protein			base_one HP	0	base_one HP
putative ribonuclease VapC33			Predicted nucleic acid-binding protein, contains PIN domain		CDS	FIG00822247: hypothetical protein			0	0	0
PE family protein			PE family.		CDS	PE family protein			lit-s	base_lit-s	lit-s
substrate binding domain of ABC-type glycine betaine transport system family protein			Periplasmic glycine betaine/choline-binding (lipo)protein of an ABC-type transport system (osmoprotectant binding protein)		CDS	Substrate-binding region of ABC-type glycine betaine transport system			0	0	0
short chain dehydrogenase family protein			Short-chain alcohol dehydrogenase of unknown specificity		CDS	Short-chain type dehydrogenase/reductase			0	0	0
toxin RelE	3.1.-.-	relE	Cytotoxic translational repressor of toxin-antitoxin stability system		CDS	RelE/StbE replicon stabilization toxin			gs-sh	gs-sh	gs-sh
antitoxin RelB		relB	prevent-host-death family protein		CDS	RelB/StbD replicon stabilization protein (antitoxin to RelE/StbE)			gs-sh	pfam-sh	gs-sh
oxoglutarate dehydrogenase (succinyl-transferring), E1 component	1.2.4.2	sucA	2-oxoglutarate dehydrogenase E1 component	4.1.1.71,1.2.4.2	CDS	Dihydrolipoamide succinyltransferase component (E2) of 2-oxoglutarate dehydrogenase complex / 2-oxoglutarate dehydrogenase E1 component	2.3.1.61, 1.2.4.2		base_tigr	base_ec-d	base_ec-d
putative membrane protein			hypothetical protein		CDS	Possible membrane protein			base_one HP	lit-s	base_one HP
recB nuclease, TM0106 family domain protein			RecB family nuclease, putative, TM0106 family		CDS	Superfamily I DNA and RNA helicases and helicase subunits			base_tigr	0	0
			drug resistance transporter, EmrB/QacA subfamily		CDS				base_one miss	base_both miss	base_one miss
lppP/LprE lipofamily protein			LppP/LprE lipoprotein.		CDS	Putative lipoprotein lprE precursor			gs-sh	gs-sh	gs-sh
						FIG00820414: hypothetical protein			base_both miss	base_one miss	base_one miss
helicase conserved C-terminal domain protein			ATP-dependent RNA helicase CsdA	3.6.4.13,5.99.1.-	CDS	Cold-shock DEAD-box protein A			0	0	0
bacterial regulatory s, tetR family protein			transcriptional regulator, TetR family		CDS	Possible oxidoreductase subunit			gs-sh	0	0
acyltransferase family protein			Predicted acyltransferases		CDS	Acyltransferase			0	lit-s	0
putative cytochrome P450 130			Cytochrome P450		CDS	Cytochrome P450 130			orth	lit-s	tf_idf
FAD binding domain protein			FAD/FMN-containing dehydrogenases		CDS	"Glycolate oxidase, subunit GlcD"			0	0	0
putative multidrug-efflux transporter Rv1258c/MT1297			Arabinose efflux permease		CDS	H+ antiporter integral membrane transport protein			0	0	0
uracil DNA glycosylase superfamily protein			Uracil-DNA glycosylase		CDS	hypothetical protein			0	base_one HP	base_one HP
FAD binding domain protein			2-polyprenyl-6-methoxyphenol hydroxylase and related FAD-dependent oxidoreductases		CDS	Oxidoreductase			0	0	0
deazaflavin-dependent oxidoreductase, nitroreductase family protein			deazaflavin-dependent nitroreductase family protein		CDS	FIG029194: hypothetical protein			base_tigr	0	0
HIT family protein			Diadenosine tetraphosphate (Ap4A) hydrolase and other HIT family hydrolases		CDS	Bis(5'-nucleosyl)-tetraphosphatase (asymmetrical)	3.6.1.17		pfam-sh	0	0
amidase family protein			Asp-tRNAAsn/Glu-tRNAGln amidotransferase A subunit and related amidases	3.5.1.4	CDS	Amidase	3.5.1.4		map	lit-s	base_ec
pH-sensitive adenylate cyclase Rv1264	4.6.1.1		Adenylate cyclase, family 3 (some proteins contain HAMP domain)	4.6.1.1	CDS	Adenylate cyclase	4.6.1.1		base_ec	base_ec	base_ec
conserved hypothetical protein			hypothetical protein		CDS	FIG00820425: hypothetical protein			lit-s	base_one HP	base_one HP
putative serine/threonine-protein kinase pknH			Serine/threonine protein kinase	2.7.11.1	CDS	Serine/threonine protein kinase	2.7.11.1		gs-sh	map	base_lit-s
putative regulatory protein embR			DNA-binding transcriptional activator of the SARP family		CDS	Transcriptional regulatory protein EmbR			gs-sh	0	0
hypothetical protein						FIG00821408: hypothetical protein			base_one HP	base_one HP	base_one miss
peptidase_C39 like family protein			Peptidase_C39 like family.		CDS	FIG00820366: hypothetical protein			lit-s	0	0
protein Rv1269c/MT1307			Domain of unknown function (DUF4189).		CDS	Possible membrane protein			0	0	0
putative lipoprotein lprA			Protein of unknown function (DUF1396).		CDS	Lipoprotein LprA			gs-sh	lit-s	0
conserved hypothetical protein			Protein of unknown function (DUF732).		CDS	FIG00820785: hypothetical protein			base_one HP	base_one HP	lit-s
ABC transporter family protein			ABC-type multidrug transport system, ATPase and permease components		CDS	Lipid A export ATP-binding/permease protein MsbA			0	0	0
ABC transporter family protein			ABC-type multidrug transport system, ATPase and permease components		CDS	ABC transporter ATP-binding protein			0	tf_idf	0
conserved hypothetical protein			Protein of unknown function (DUF3558).		CDS	Lipoprotein LprB			base_one HP	base_one HP	0
conserved hypothetical protein			Protein of unknown function (DUF3558).		CDS	Putative lipoprotein LprC precursor			base_one HP	base_one HP	0
histidine phosphatase super family protein			Phosphohistidine phosphatase SixA	3.1.3.-	CDS	Phosphohistidine phosphatase SixA			0	0	base_lit-s
calcineurin-like phosphoesterase family protein			DNA repair exonuclease		CDS	DNA double-strand break repair protein Mre11			0	0	0
AAA domain protein			AAA domain.		CDS	DNA double-strand break repair Rad50 ATPase			lit-s	0	0
GMC oxidoreductase family protein			Choline dehydrogenase and related flavoproteins		CDS	Choline dehydrogenase	1.1.99.1		0	0	0
bacterial extracellular solute-binding s, 5 Middle family protein			ABC-type dipeptide transport system, periplasmic component		CDS	Oligopeptide ABC transporter, periplasmic oligopeptide-binding protein OppA (TC 3.A.1.5.1)			0	0	gs-sh
nickel import ATP-binding protein NikE	3.6.3.24	nikE	oligopeptide/dipeptide ABC transporter, ATP-binding protein, C-terminal domain		CDS	Probable ABC transport protein, ATP-binding component			gs-sh	0	0
binding--dependent transport system inner membrane component family protein			ABC-type dipeptide/oligopeptide/nickel transport systems, permease components		CDS	Oligopeptide transport system permease protein OppC (TC 3.A.1.5.1)			0	0	gs-sh
binding--dependent transport system inner membrane component family protein			ABC-type dipeptide/oligopeptide/nickel transport systems, permease components		CDS	Oligopeptide transport system permease protein OppB (TC 3.A.1.5.1)			0	0	gs-sh
carbonic anhydrase family protein			Carbonic anhydrase	4.2.1.1	CDS	Carbonic anhydrase	4.2.1.1		lit-s	lit-s	base_lit-s
sulfate adenylyltransferase, small subunit	2.7.7.4	cysD	sulfate adenylyltransferase subunit 2 (EC 2.7.7.4)	2.7.7.4	CDS	Sulfate adenylyltransferase subunit 2	2.7.7.4		base_tigr	base_ec	base_ec
bifunctional enzyme CysN/CysC	2.7.1.25	cysNC	adenylylsulfate kinase/sulfate adenylyltransferase subunit 1	2.7.7.4, 2.7.1.25,2.7.1.25, 2.7.7.4	CDS	Sulfate adenylyltransferase subunit 1 / Adenylylsulfate kinase	2.7.7.4, 2.7.1.25		base_ec-d	base_ec-d	base_ec-d
rrf2 family protein			transcriptional regulator, BadM/Rrf2 family		CDS	Predicted transcriptional regulator of sulfate adenylyltransferase, Rrf2 family			base_tigr	map	pfam-sh
phage Tail Protein X family protein			Predicted esterase		CDS	Putative esterase			0	0	lit-s
conserved hypothetical protein			hypothetical protein		CDS	FIG00820436: hypothetical protein			lit-s	base_one HP	base_one HP
conserved hypothetical protein			Predicted membrane protein		CDS	FIG00820284: hypothetical protein			base_one HP	base_one HP	0
conserved hypothetical protein			hypothetical protein		CDS	Mb1322, -, len: 104 aa. Equivalent to Rv1290A, len: 104 aa, from Mycobacterium tuberculosis strain H37Rv, (100% identity in 104 aa overlap). Hypothetical unknown protein, equivalent to AAK45590 from Mycobacterium tuberculosis strain CDC1551 (122 aa) but shorter 18 aa.			lit-s	base_one HP	base_one HP
conserved hypothetical protein			Protein of unknown function (DUF732).		CDS	FIG00823516: hypothetical protein			base_one HP	base_one HP	lit-s
arginine--tRNA ligase	6.1.1.19	argS	arginyl-tRNA synthetase (EC 6.1.1.19)	6.1.1.19	CDS	Arginyl-tRNA synthetase	6.1.1.19		base_tigr	base_ec	base_ec
diaminopimelate decarboxylase	4.1.1.20	lysA	diaminopimelate decarboxylase (EC 4.1.1.20)	4.1.1.20	CDS	Diaminopimelate decarboxylase	4.1.1.20		base_tigr	base_ec	base_ec
homoserine dehydrogenase	1.1.1.3	hom	homoserine dehydrogenase (EC 1.1.1.3)	1.1.1.3	CDS	Homoserine dehydrogenase	1.1.1.3		base_ec	base_ec	base_ec
threonine synthase	4.2.3.1	thrC	L-threonine synthase (EC 4.2.3.1)	4.2.3.1	CDS	Threonine synthase	4.2.3.1		base_tigr	base_ec	base_ec
hypothetical protein			hypothetical protein		CDS	hypothetical protein			base_lit-s	base_lit-s	base_lit-s
homoserine kinase	2.7.1.39	thrB	homoserine kinase (EC 2.7.1.39)	2.7.1.39	CDS	Homoserine kinase	2.7.1.39		base_tigr	base_ec	base_ec
conserved hypothetical protein									base_one HP	base_one HP	base_both miss
conserved hypothetical protein						unknown			base_one HP	base_one HP	base_one miss
transcription termination factor Rho	3.6.4.-	rho	transcription termination factor Rho		CDS	Transcription termination factor Rho			base_lit-s	lit-s	lit-s
ribosomal protein L31		rpmE	LSU ribosomal protein L31P		CDS	LSU ribosomal protein L31p @ LSU ribosomal protein L31p, zinc-dependent			base_tigr	0	0
peptide chain release factor 1		prfA	bacterial peptide chain release factor 1 (bRF-1)		CDS	Peptide chain release factor 1			base_tigr	lit-s	tf_idf
methyltransferase, HemK family protein			HemK family putative methylases	2.1.1.-	CDS	Protein-N(5)-glutamine methyltransferase PrmC, methylates polypeptide chain release factors RF1 and RF2			base_tigr	0	0
telomere recombination family protein			translation factor SUA5		CDS	TsaC protein (YrdC domain) required for threonylcarbamoyladenosine t(6)A37 modification in tRNA			0	0	gs-sh
glycosyl transferase 4 family protein			UDP-N-acetylmuramyl pentapeptide phosphotransferase/UDP-N-acetylglucosamine-1-phosphate transferase		CDS	Undecaprenyl-phosphate N-acetylglucosaminyl 1-phosphate transferase	2.7.8.-		0	0	0
ATP synthase I chain family protein			ATP synthase I chain.		CDS	hypothetical protein			lit-s	base_one HP	base_one HP
ATP synthase F0, A subunit	3.6.3.14	atpB	ATP synthase F0 subcomplex A subunit	3.6.3.14	CDS	ATP synthase A chain	3.6.3.14		base_tigr	base_ec	base_ec
ATP synthase F0, C subunit	3.6.3.14	atpE	ATP synthase F0 subcomplex C subunit	3.6.3.14	CDS	ATP synthase C chain	3.6.3.14		base_tigr	base_ec	base_ec
ATP synthase B/B' CF family protein			F0F1-type ATP synthase, subunit b	3.6.3.14	CDS	ATP synthase B chain	3.6.3.14		0	0	base_ec
ATP synthase F1, delta subunit	3.6.3.14	atpH	ATP synthase F1 subcomplex delta subunit	3.6.3.14	CDS	ATP synthase B' chain / ATP synthase delta chain	3.6.3.14, 3.6.3.14		base_ec	base_ec-d	base_ec-d
ATP synthase F1, alpha subunit	3.6.3.14	atpA	ATP synthase F1 subcomplex alpha subunit	3.6.3.14	CDS	ATP synthase alpha chain	3.6.3.14		base_tigr	base_ec	base_ec
ATP synthase F1, gamma subunit	3.6.3.14	atpG	ATP synthase F1 subcomplex gamma subunit	3.6.3.14	CDS	ATP synthase gamma chain	3.6.3.14		base_tigr	base_ec	base_ec
ATP synthase F1, beta subunit	3.6.3.14	atpD	ATP synthase, F1 beta subunit	3.6.3.14	CDS	ATP synthase beta chain	3.6.3.14		base_tigr	base_ec	base_ec
ATP synthase F1, epsilon subunit	3.6.3.14	atpC	ATP synthase, F1 epsilon subunit (delta in mitochondria)	3.6.3.14	CDS	ATP synthase epsilon chain	3.6.3.14		base_tigr	base_ec	base_ec
conserved hypothetical protein			Protein of unknown function (DUF2550).		CDS	Possible membrane protein			base_one HP	base_one HP	0
transposase family protein			Transposase and inactivated derivatives		CDS	Mobile element protein			0	0	0
cob(I)yrinic acid a,c-diamide adenosyltransferase	2.5.1.17		ATP:cob(I)alamin adenosyltransferase		CDS	Cob(I)alamin adenosyltransferase PduO	2.5.1.17		orth	base_ec	map
UDP-N-acetylglucosamine 1-carboxyvinyltransferase	2.5.1.7	murA	UDP-N-acetylglucosamine 1-carboxyvinyltransferase (EC 2.5.1.7)	2.5.1.7	CDS	UDP-N-acetylglucosamine 1-carboxyvinyltransferase	2.5.1.7		base_tigr	base_lit-s	base_ec
									base_both miss	base_both miss	base_both miss
									base_both miss	base_both miss	base_both miss
									base_both miss	base_both miss	base_both miss
									base_both miss	base_both miss	base_both miss
methylated-DNA-[]-cysteine S-methyltransferase family protein	2.1.1.63		O-6-methylguanine DNA methyltransferase	2.1.1.63	CDS	Methylated-DNA--protein-cysteine methyltransferase	2.1.1.63		base_tigr	base_ec	base_ec
alkA N-terminal domain protein			DNA-3-methyladenine glycosylase II (EC 3.2.2.21)	3.2.2.21	CDS	Methylated-DNA--protein-cysteine methyltransferase	2.1.1.63		gs-sh	0	base_ec-d
HAMP domain protein			Adenylate cyclase, family 3 (some proteins contain HAMP domain)	4.6.1.1	CDS	Adenylate cyclase	4.6.1.1		pfam-sh	map	base_ec
adenylate and Guanylate cyclase catalytic domain protein			Adenylate cyclase, family 3 (some proteins contain HAMP domain)	4.6.1.1	CDS	Adenylate cyclase	4.6.1.1		0	0	base_ec
HAMP domain protein			Adenylate cyclase, family 3 (some proteins contain HAMP domain)	4.6.1.1	CDS	Adenylate cyclase	4.6.1.1		pfam-sh	map	base_ec
conserved hypothetical protein			Predicted nuclease of the RecB family		CDS	FIG00996186: hypothetical protein			base_one HP	base_one HP	0
methylmalonyl-CoA epimerase	5.1.99.1	mce	methylmalonyl-CoA epimerase	5.1.99.1	CDS	Methylmalonyl-CoA epimerase; Ethylmalonyl-CoA epimerase	5.1.99.1		base_lit-s	base_ec	base_ec
putative acetyl-CoA acetyltransferase			acetyl-CoA acetyltransferases	2.3.1.9	CDS	3-ketoacyl-CoA thiolase @ Acetyl-CoA acetyltransferase	2.3.1.16, 2.3.1.9		0	0	base_ec-d
thioredoxin family protein			Thioredoxin domain-containing protein		CDS	COG3118: Thioredoxin domain-containing protein EC-YbbN			lit-s	0	0
PE family protein			PE family.		CDS	PE-PGRS FAMILY PROTEIN			lit-s	0	0
1,4-alpha-glucan branching enzyme	2.4.1.18	glgB	alpha-1,4-glucan:alpha-1,4-glucan 6-glycosyltransferase	2.4.1.18	CDS	1,4-alpha-glucan (glycogen) branching enzyme, GH-13-type	2.4.1.18		base_tigr	base_ec	base_ec
putative glucanase GlgE			Glycosidases		CDS	Putative glucanase glgE	3.2.1.-		map	lit-s	gs-sh
alpha-glucan phosphorylases family protein	2.4.1.1	glgP	alpha-glucan phosphorylases	2.4.1.1	CDS	Glycogen phosphorylase	2.4.1.1		base_tigr	base_ec	base_ec
DEAD/DEAH box helicase family protein			Rad3-related DNA helicases	3.6.4.12	CDS	DinG family ATP-dependent helicase YoaA			0	0	gs-sh
nicotinate phosphoribosyltransferase family protein			putative nicotinate phosphoribosyltransferase	2.4.2.11	CDS	Nicotinate phosphoribosyltransferase	2.4.2.11		lit-s	lit-s	base_ec
ATP-dependent Clp protease adaptor ClpS family protein			Uncharacterized conserved protein		CDS	ATP-dependent Clp protease adaptor protein ClpS			0	lit-s	0
conserved hypothetical protein			Domain of unknown function (DUF2017).		CDS	Transcriptional regulatory protein			base_one HP	base_one HP	0
peptidase S58 family protein			L-aminopeptidase/D-esterase		CDS	possible hydrolase			0	0	0
cysO-cysteine peptidase		mec	Predicted metal-dependent protease of the PAD1/JAB1 superfamily		CDS	Mec+			gs-sh	0	0
sulfur carrier protein CysO		cysO	molybdopterin synthase subunit MoaD	2.8.1.12	CDS	9.5 kDa culture filtrate antigen Cfp10A			gs-sh	0	0
O-phosphoserine sulfhydrylase		cysM	cysteine synthase (EC 2.5.1.47)	2.5.1.47	CDS	Cysteine synthase B	2.5.1.47		gs-sh	gs-sh	base_ec
rhomboid family protein			Uncharacterized membrane protein (homolog of Drosophila rhomboid)		CDS	Rhomboid membrane family protein			0	lit-s	0
glutamate racemase	5.1.1.3	murI	glutamate racemase (EC 5.1.1.3)	5.1.1.3	CDS	Glutamate racemase	5.1.1.3		base_tigr	base_ec	base_ec
beta-lactamase superfamily domain protein			Metal-dependent hydrolases of the beta-lactamase superfamily III		CDS	Metal-dependent hydrolases of the beta-lactamase superfamily III			0	0	base_lit-s
ribonuclease PH	2.7.7.56	rph	RNAse PH (EC 2.7.7.56)	2.7.7.56	CDS	Ribonuclease PH	2.7.7.56		base_tigr	base_ec	base_ec
integral membrane domain protein			integral membrane protein		CDS	CONSERVED MEMBRANE PROTEIN			base_tigr	0	0
non-canonical purine NTP pyrophosphatase, RdgB/HAM1 family	3.6.1.-	rdgB	non-canonical purine NTP pyrophosphatase, RdgB/HAM1 family	3.6.1.19	CDS	Nucleoside 5-triphosphatase RdgB (dHAPTP, dITP, XTP-specific)	3.6.1.15		base_lit-s	0	base_ec-d
conserved hypothetical protein			Glucitol operon activator		CDS	Lipoprotein LprD			base_one HP	base_one HP	0
acyl carrier protein MbtL		mbtL	Acyl carrier protein		CDS	Acyl carrier protein MbtL			orth	lit-s	orth
						hypothetical protein			base_both miss	base_one HP	base_one HP
AMP-binding enzyme family protein			Acyl-CoA synthetases (AMP-forming)/AMP-acid ligases II	6.2.1.20	CDS	acyl-CoA synthase			pfam-sh	0	0
lysine N-acyltransferase mbtK	2.3.1.-	mbtK	Acetyltransferases, including N-acetylases of ribosomal proteins		CDS	Lysine N-acyltransferase mbtK (N-acyltransferase mbtK) (Mycobactin synthetase protein K)	2.3.1.-		gs-sh	gs-sh	gs-sh
acyl-CoA dehydrogenase, C-terminal domain protein			Acyl-CoA dehydrogenases		CDS	Isovaleryl-CoA dehydrogenase	1.3.99.10		0	0	0
iron import ATP-binding/permease protein IrtA	3.6.3.-	irtA	ABC-type multidrug transport system, ATPase and permease components	3.6.3.-	CDS	ABC transporter ATP-binding protein			0	0	0
iron import ATP-binding/permease protein IrtB	3.6.3.-	irtB	ABC-type multidrug transport system, ATPase and permease components	3.6.3.-	CDS	ABC transporter ATP-binding protein			0	0	0
short chain dehydrogenase family protein			Dehydrogenases with different specificities (related to short-chain alcohol dehydrogenases)	1.1.1.100	CDS	3-oxoacyl-[acyl-carrier protein] reductase	1.1.1.100		0	0	base_ec
conserved hypothetical protein			hypothetical protein		CDS	FIG00821860: hypothetical protein			lit-s	base_one HP	base_one HP
conserved hypothetical protein			hypothetical protein		CDS	FIG00831546: hypothetical protein			lit-s	base_one HP	base_one HP
bacterial regulatory s, tetR family protein			transcriptional regulator, TetR family		CDS	Transcriptional regulator, TetR family			gs-sh	gs-sh	lit-s
diguanylate cyclase domain protein			diguanylate cyclase/phosphodiesterase with GAF sensor		CDS	Sensory box/GGDEF family protein			base_tigr	0	0
nitroreductase family protein			Dinucleotide-utilizing enzymes involved in molybdopterin and thiamine biosynthesis family 2		CDS	Molybdopterin biosynthesis protein MoeY			0	0	0
conserved hypothetical protein			hypothetical protein		CDS	FIG00822688: hypothetical protein			lit-s	base_one HP	base_one HP
EAL domain protein			FOG: EAL domain		CDS	Sensory box/GGDEF family protein			lit-s	orth	map
bacterial regulatory s, luxR family protein			Predicted ATPase		CDS	Adenylyl cyclase class-3/4/guanylyl cyclase / Disease resistance domain-containing protein / Tetratricopeptide repeat-containing protein / Transcriptional regulator, LuxR family			gs-sh	0	0
conserved hypothetical protein			Adenylate cyclase, family 3 (some proteins contain HAMP domain)		CDS	Adenylyl cyclase class-3/4/guanylyl cyclase			base_one HP	base_one HP	0
conserved hypothetical protein			hypothetical protein		CDS	FIG00821517: hypothetical protein			lit-s	base_one HP	base_one HP
putative F420-dependent oxidoreductase, MSMEG_2256 family protein			probable F420-dependent oxidoreductase, MSMEG_2256 family		CDS	Oxidoreductase			base_tigr	0	0
PPE family protein			PPE-repeat proteins		CDS	PPE family protein			pfam-sh	base_lit-s	pfam-sh
conserved hypothetical protein			hypothetical protein		CDS	Possible membrane protein			lit-s	base_one HP	base_one HP
conserved hypothetical protein			hypothetical protein		CDS	Possible membrane protein			lit-s	base_one HP	base_one HP
conserved hypothetical protein			PAS domain S-box		CDS	Serine phosphatase RsbU, regulator of sigma subunit			base_one HP	base_one HP	gs-sh
anti-anti-sigma factor family protein			anti-anti-sigma factor		CDS	Anti-sigma factor antagonist			base_tigr	0	0
region found in RelA / SpoT s family protein			Uncharacterized protein conserved in bacteria		CDS	GTP pyrophosphokinase	2.7.6.5		gs-sh	0	0
conserved hypothetical protein			hypothetical protein		CDS	FIG00824301: hypothetical protein			lit-s	base_one HP	base_one HP
beta-lactamase family protein			Beta-lactamase class C and other penicillin binding proteins		CDS	Beta-lactamase class C and other penicillin binding proteins			0	0	base_lit-s
conserved hypothetical protein			Protein of unknown function (DUF1396).		CDS	Lipoprotein LprF			base_one HP	base_one HP	0
integrase core domain protein			Transposase and inactivated derivatives		CDS	Mobile element protein			0	0	0
transposase family protein			Transposase and inactivated derivatives		CDS	Mobile element protein			0	0	0
fatty acid desaturase family protein			Fatty acid desaturase		CDS	Desaturase-related protein			lit-s	0	0
alpha-pyrone synthesis polyketide synthase-like Pks18	2.3.1.-	pks18	Predicted naringenin-chalcone synthase		CDS	Chalcone synthase	2.3.1.74		gs-sh	0	0
glycolipid sulfotransferase Rv1373	2.8.2.-		Sulfotransferase domain.		CDS	Glycolipid sulfotransferase			map	orth	tf_idf
conserved hypothetical protein			uncharacterized domain		CDS	FIG00820054: hypothetical protein			base_one HP	base_one HP	lit-s
			Methyltransferase domain.		CDS				base_one miss	base_both miss	base_one miss
tfuA-like family protein			Uncharacterized conserved protein		CDS	FIG029924: hypothetical protein			gs-sh	0	lit-s
conserved hypothetical protein			Domain of unknown function (DUF222).		CDS	HNH nuclease			base_one HP	base_one HP	0
bifunctional protein pyrR	2.4.2.9	pyrR	Pyrimidine operon attenuation protein/uracil phosphoribosyltransferase	2.4.2.9	CDS	Uracil phosphoribosyltransferase / Pyrimidine operon regulatory protein PyrR	2.4.2.9		base_ec	base_ec	base_ec
aspartate carbamoyltransferase	2.1.3.2	pyrB	aspartate carbamoyltransferase (EC 2.1.3.2)	2.1.3.2	CDS	Aspartate carbamoyltransferase	2.1.3.2		base_tigr	base_ec	base_ec
dihydroorotase, multifunctional complex type domain protein	3.5.2.3	pyrC	dihydroorotase (EC 3.5.2.3)	3.5.2.3	CDS	Dihydroorotase	3.5.2.3		base_tigr	base_ec	base_ec
putative eXPORT/MEMBRANE PROTEIN			hypothetical protein		CDS	hypothetical protein			base_one HP	base_one HP	base_lit-s
carbamoyl-phosphate synthase, small subunit	6.3.5.5	carA	carbamoyl-phosphate synthase small subunit	6.3.5.5	CDS	Carbamoyl-phosphate synthase small chain	6.3.5.5		base_tigr	base_ec	base_ec
carbamoyl-phosphate synthase, large subunit	6.3.5.5	carB	carbamoyl-phosphate synthase large subunit	6.3.5.5	CDS	Carbamoyl-phosphate synthase large chain	6.3.5.5		base_tigr	base_ec	base_ec
orotidine 5'-phosphate decarboxylase	4.1.1.23	pyrF	orotidine-5'-phosphate decarboxylase (EC 4.1.1.23)	4.1.1.23	CDS	Orotidine 5'-phosphate decarboxylase	4.1.1.23		base_tigr	base_ec	base_ec
PE family protein			PE family.		CDS	PE family protein			lit-s	base_lit-s	lit-s
PPE family protein			PPE-repeat proteins		CDS	PPE family protein			pfam-sh	base_lit-s	pfam-sh
putative predicted protein									base_one miss	base_one miss	base_both miss
						hypothetical protein			base_both miss	base_one HP	base_one HP
putative integration host factor			hypothetical protein		CDS	integration host factor			base_one HP	lit-s	base_one HP
guanylate kinase	2.7.4.8	gmk	guanylate kinase (EC 2.7.4.8)	2.7.4.8	CDS	Guanylate kinase	2.7.4.8		base_tigr	base_ec	base_ec
DNA-directed RNA polymerase, omega subunit	2.7.7.6	rpoZ	DNA-directed RNA polymerase, omega subunit	2.7.7.6	CDS	DNA-directed RNA polymerase omega subunit	2.7.7.6		base_lit-s	base_ec	base_ec
phosphopantothenoylcysteine decarboxylase / phosphopantothenate--cysteine ligase	4.1.1.36	coaBC	Phosphopantothenate-cysteine ligase/Phosphopantothenoylcysteine decarboxylase	4.1.1.36, 6.3.2.5,6.3.2.5, 4.1.1.36	CDS	Phosphopantothenoylcysteine decarboxylase / Phosphopantothenoylcysteine synthetase	4.1.1.36, 6.3.2.5		base_tigr	base_ec-d	base_ec-d
methionine adenosyltransferase	2.5.1.6	metK	methionine adenosyltransferase (EC 2.5.1.6)	2.5.1.6	CDS	S-adenosylmethionine synthetase	2.5.1.6		base_tigr	base_ec	base_ec
pyridine nucleotide-disulfide oxidoreductase family protein			Predicted flavoprotein involved in K+ transport	1.14.13.22	CDS	Cyclohexanone monooxygenase	1.14.13.22		0	0	base_ec
cytochrome P450 family protein			Cytochrome P450		CDS	Cytochrome P450 132			lit-s	tf_idf	tf_idf
bacterial regulatory helix-turn-helix s, AraC family protein			transcriptional regulator, AraC family		CDS	Transcriptional regulator, AraC family			pfam-sh	pfam-sh	lit-s
PE family protein			PE family.		CDS	hypothetical protein			lit-s	base_one HP	base_one HP
putative ribonuclease VapC19			Predicted nucleic acid-binding protein, contains PIN domain		CDS	FIG00821201: hypothetical protein			0	0	0
ribbon-helix-helix , copG family protein			Ribbon-helix-helix protein, copG family.		CDS	"Transcriptional regulator, CopG family"			lit-s	gs-sh	gs-sh
hydrolase			Esterase/lipase		CDS	Esterase/lipase			0	0	base_lit-s
hydrolase			Esterase/lipase		CDS	Esterase/lipase			0	0	base_lit-s
yhhN-like family protein			Predicted membrane protein		CDS	YhhN family membrane protein			gs-sh	0	0
putative primosomal protein N'			replication restart DNA helicase PriA	3.6.4.-	CDS	Helicase PriA essential for oriC/DnaA-independent DNA replication			0	0	gs-sh
ubiE/COQ5 methyltransferase family protein			Methylase involved in ubiquinone/menaquinone biosynthesis		CDS	Methyltransferase			gs-sh	gs-sh	map
marR family protein			Transcriptional regulators		CDS	Transcriptional regulator, MarR family			gs-sh	gs-sh	gs-sh
methyltransferase domain protein			Methylase involved in ubiquinone/menaquinone biosynthesis		CDS	Methyltransferase			0	lit-s	0
methionyl-tRNA formyltransferase	2.1.2.9	fmt	methionyl-tRNA formyltransferase (EC 2.1.2.9)	2.1.2.9	CDS	Methionyl-tRNA formyltransferase	2.1.2.9		base_tigr	base_ec	base_ec
nusB family protein			tRNA and rRNA cytosine-C5-methylases	2.1.1.176	CDS	16S rRNA (cytosine(967)-C(5))-methyltransferase	2.1.1.176		gs-sh	gs-sh	base_ec
ribulose-phosphate 3-epimerase	5.1.3.1	rpe	ribulose-5-phosphate 3-epimerase (EC 5.1.3.1)	5.1.3.1	CDS	Ribulose-phosphate 3-epimerase	5.1.3.1		base_tigr	base_ec	base_ec
sugar (and other) transporter family protein			Arabinose efflux permease		CDS	EmrB/QacA family drug resistance transporter			0	0	0
riboflavin biosynthesis protein RibD	3.5.4.26	ribD	riboflavin biosynthesis protein RibD	1.1.1.193, 3.5.4.26	CDS	Diaminohydroxyphosphoribosylaminopyrimidine deaminase / 5-amino-6-(5-phosphoribosylamino)uracil reductase	3.5.4.26, 1.1.1.193		base_lit-s	base_ec-d	base_ec-d
lipoprotein lprG		lprG	Protein of unknown function (DUF1396).		CDS	Lipoprotein LprG			gs-sh	lit-s	0
riboflavin synthase, alpha subunit	2.5.1.9	ribE	riboflavin synthase alpha chain (EC 2.5.1.9)	2.5.1.9	CDS	Riboflavin synthase eubacterial/eukaryotic	2.5.1.9		base_tigr	base_ec	base_ec
alanine racemase, N-terminal domain protein			Predicted amino acid aldolase or racemase		CDS	METAL-ACTIVATED PYRIDOXAL ENZYME			0	0	0
putative serine dehydratase domain protein			Predicted amino acid aldolase or racemase		CDS	METAL-ACTIVATED PYRIDOXAL ENZYME			0	0	0
GTP cyclohydrolase II	3.5.4.25	ribA	GTP cyclohydrolase II (EC 3.5.4.25)/3,4-dihydroxy-2-butanone 4-phosphate synthase (EC 4.1.99.12)	3.5.4.25, 4.1.99.12	CDS	3,4-dihydroxy-2-butanone 4-phosphate synthase / GTP cyclohydrolase II	4.1.99.12, 3.5.4.25		base_ec-d	base_ec-d	base_ec-d
6,7-dimethyl-8-ribityllumazine synthase	6.3.3.-	ribH	6,7-dimethyl-8-ribityllumazine synthase (EC 2.5.1.78)	2.5.1.78	CDS	6,7-dimethyl-8-ribityllumazine synthase	2.5.1.78		base_tigr	lit-s	base_ec
conserved hypothetical protein			Protein of unknown function (DUF2581).		CDS	Cell division protein DivIC (FtsB), stabilizes FtsL against RasP cleavage			base_one HP	base_one HP	gs-sh
pknH-like extracellular domain protein			PknH-like extracellular domain.		CDS	Lipoprotein LprH			lit-s	0	0
ricin-type beta-trefoil lectin domain protein			Ricin-type beta-trefoil lectin domain.		CDS	FIG00821636: hypothetical protein			lit-s	0	0
excinuclease ABC subunit C	3.1.25.-	uvrC	Excinuclease ABC subunit C		CDS	Excinuclease ABC subunit C			base_tigr	lit-s	base_lit-s
P-loop ATPase family protein			Predicted P-loop-containing kinase		CDS	FIG000506: Predicted P-loop-containing kinase			0	0	lit-s
conserved hypothetical family protein			conserved hypothetical protein, cofD-related		CDS	hypothetical protein			base_tigr	base_one HP	base_one HP
putative sporulation transcription regulator whiA			Uncharacterized protein conserved in bacteria		CDS	FIG001886: Cytoplasmic hypothetical protein			gs-sh	0	0
conserved hypothetical protein			hypothetical protein		CDS	FIG00820381: hypothetical protein			lit-s	base_one HP	base_one HP
acyltransferase, WS/DGAT/MGAT family protein	2.3.1.-		Diacylglycerol O-acyltransferase	2.3.1.20	CDS	Wax ester synthase/acyl-CoA:diacylglycerol acyltransferase			base_tigr	0	0
alpha/beta hydrolase fold family protein			Esterase/lipase		CDS	Lipase	3.1.1.3		0	0	0
AMP-binding enzyme family protein			Acyl-CoA synthetases (AMP-forming)/AMP-acid ligases II		CDS	Long-chain-fatty-acid--CoA ligase	6.2.1.3		pfam-sh	0	0
diacylglycerol acyltransferase family protein			1-acyl-sn-glycerol-3-phosphate acyltransferase		CDS	Long-chain-fatty-acid--CoA ligase	6.2.1.3		0	0	0
pucR C-terminal helix-turn-helix domain protein			Regulator of polyketide synthase expression		CDS	"Putative transcriptional regulator, PucR family"			gs-sh	0	0
PE family protein			PE-PPE domain./PE family.		CDS	PE family protein			0	base_lit-s	0
conserved hypothetical protein			Transmembrane protein of unknown function (DUF3556).		CDS	Possible membrane protein			base_one HP	base_one HP	0
hypothetical protein						FIG00823623: hypothetical protein			base_one HP	base_one HP	base_one miss
FAD binding domain protein			Phytoene dehydrogenase and related proteins		CDS	Phytoene dehydrogenase and related proteins			0	0	base_lit-s
L,D-transpeptidase catalytic domain protein			Uncharacterized protein conserved in bacteria		CDS	FIG00826591: hypothetical protein			0	0	lit-s
putative conserved glycine, proline and valine-rich secreted protein						"Probable conserved Proline, Glycine, Valine-rich secreted protein"			base_one miss	0	base_one miss
			hypothetical protein		CDS				base_one HP	base_both miss	base_one HP
glyceraldehyde-3-phosphate dehydrogenase, type I	1.2.1.-	gap	glyceraldehyde-3-phosphate dehydrogenase (NAD+) (EC 1.2.1.12)	1.2.1.12	CDS	NAD-dependent glyceraldehyde-3-phosphate dehydrogenase	1.2.1.12		base_tigr	gs-sh	base_ec
phosphoglycerate kinase	2.7.2.3	pgk	phosphoglycerate kinase (EC 2.7.2.3)	2.7.2.3	CDS	Phosphoglycerate kinase	2.7.2.3		base_ec	base_ec	base_ec
triose-phosphate isomerase	5.3.1.1	tpiA	triosephosphate isomerase (EC 5.3.1.1)	5.3.1.1	CDS	Triosephosphate isomerase	5.3.1.1		base_tigr	base_ec	base_ec
hypothetical protein			hypothetical protein		CDS	Transcriptional regulatory protein			base_lit-s	base_one HP	base_one HP
snoaL-like polyketide cyclase family protein			SnoaL-like domain.		CDS	FIG00822160: hypothetical protein			0	0	0
hypothetical protein						FIG00820520: hypothetical protein			base_one HP	base_one HP	base_one miss
			hypothetical protein		CDS				base_one HP	base_both miss	base_one HP
preprotein translocase, SecG subunit		secG	protein translocase, SecG subunit		CDS	Preprotein translocase subunit SecG (TC 3.A.5.1.1)			base_tigr	lit-s	pfam-sh
PE family protein			PE family.		CDS	PE-PGRS FAMILY PROTEIN			lit-s	0	0
molybdopterin guanine dinucleotide-containing S/N-oxide reductases family protein			molybdopterin guanine dinucleotide-containing S/N-oxide reductases	1.-	CDS	Biotin sulfoxide reductase	1.-.-.-		base_tigr	0	0
polyketide cyclase / dehydrase and lipid transport family protein			Uncharacterized conserved protein		CDS	FIG00824621: hypothetical protein			0	0	lit-s
hypothetical protein			hypothetical protein		CDS	FIG00820605: hypothetical protein			base_lit-s	base_one HP	base_one HP
conserved hypothetical protein			Uncharacterised protein family (UPF0184).		CDS	FIG00820198: hypothetical protein			base_one HP	base_one HP	lit-s
6-phosphogluconolactonase	3.1.1.31	pgl	6-phosphogluconolactonase (EC 3.1.1.31)	3.1.1.31	CDS	6-phosphogluconolactonase, eukaryotic type	3.1.1.31		base_ec	base_ec	base_ec
glucose-6-phosphate dehydrogenase assembly protein OpcA		opcA	opcA protein		CDS	OpcA, an allosteric effector of glucose-6-phosphate dehydrogenase, actinobacterial			base_tigr	pfam-sh	map
glucose-6-phosphate dehydrogenase	1.1.1.49	zwf	glucose-6-phosphate 1-dehydrogenase (EC 1.1.1.49)	1.1.1.49	CDS	Glucose-6-phosphate 1-dehydrogenase	1.1.1.49		base_tigr	base_ec	base_ec
transaldolase	2.2.1.2	tal	transaldolase (EC 2.2.1.2)	2.2.1.2	CDS	Transaldolase	2.2.1.2		base_tigr	base_ec	base_ec
transketolase	2.2.1.1	tkt	transketolase (EC 2.2.1.1)	2.2.1.1	CDS	Transketolase	2.2.1.1		base_tigr	base_ec	base_ec
putative domain protein						FIG00825039: hypothetical protein			base_one miss	lit-s	base_one miss
PE family protein			PE family.		CDS	PE_PGRS family protein			lit-s	0	0
protoheme IX farnesyltransferase	2.5.1.-	cyoE	protoheme IX farnesyltransferase	2.5.1.-	CDS	Heme O synthase, protoheme IX farnesyltransferase COX10-CtaB	2.5.1.-		base_lit-s	0	0
PE family protein			PE family.		CDS	PE_PGRS family protein			lit-s	0	0
pucR C-terminal helix-turn-helix domain protein			Regulator of polyketide synthase expression		CDS	FIG00822825: hypothetical protein			gs-sh	0	0
zinc-binding dehydrogenase family protein			NADPH:quinone reductase and related Zn-dependent oxidoreductases	1.6.5.5	CDS	Quinone oxidoreductase	1.6.5.5		0	0	base_ec
cytochrome oxidase assembly family protein			Uncharacterized protein required for cytochrome oxidase assembly		CDS	Cytochrome oxidase assembly protein			tf_idf	lit-s	tf_idf
			hypothetical protein		CDS				base_one HP	base_both miss	base_one HP
ABC-2 transporter family protein			ABC transporter efflux protein, DrrB family		CDS	ABC-type multidrug transport system, permease component			0	0	orth
ABC transporter family protein			ABC-type multidrug transport system, ATPase component		CDS	ABC-type multidrug transport system, ATPase component			0	0	lit-s
putative membrane protein			hypothetical protein	2.4.1.-	CDS	POSSIBLE CONSERVED INTEGRAL MEMBRANE PROTEIN			base_one HP	orth	base_one HP
bacterial regulatory , arsR family protein			Predicted transcriptional regulator		CDS	Iron-sulfur cluster regulator SufR			gs-sh	0	0
feS assembly protein SufB		sufB	ABC-type transport system involved in Fe-S cluster assembly, permease component		CDS	Iron-sulfur cluster assembly protein SufB @ intein-containing			gs-sh	gs-sh	gs-sh
feS assembly protein SufD		sufD	Iron-regulated ABC transporter permease protein SufD		CDS	Iron-sulfur cluster assembly protein SufD			base_tigr	gs-sh	gs-sh
feS assembly ATPase SufC		sufC	FeS assembly ATPase SufC		CDS	Iron-sulfur cluster assembly ATPase protein SufC			base_tigr	gs-sh	gs-sh
cysteine desulfurase, SufS family protein		sufS	cysteine desulfurase	4.4.1.16, 2.8.1.7,2.8.1.7	CDS	Cysteine desulfurase, SufS subfamily	2.8.1.7		base_tigr	lit-s	base_ec-d
SUF system FeS assembly protein, NifU family			SUF system FeS assembly protein, NifU family		CDS	Putative iron-sulfur cluster assembly scaffold protein for SUF system, SufE2			base_lit-s	0	0
conserved hypothetical protein			Predicted metal-sulfur cluster biosynthetic enzyme		CDS	PaaD-like protein (DUF59) involved in Fe-S cluster assembly			base_one HP	base_one HP	gs-sh
acyl-CoA dehydrogenase, C-terminal domain protein			Acyl-CoA dehydrogenases		CDS	acyl-CoA dehydrogenase FadE15			0	tf_idf	0
PE family protein			PE family.		CDS	PE family protein			lit-s	base_lit-s	lit-s
cadmium-translocating P-type ATPase	3.6.3.3	cadA	heavy metal-(Cd/Co/Hg/Pb/Zn)-translocating P-type ATPase	3.6.3.-	CDS	Lead, cadmium, zinc and mercury transporting ATPase; Copper-translocating P-type ATPase	3.6.3.3, 3.6.3.5, 3.6.3.4		gs-sh	base_ec-d	0
thioredoxin family protein			Thioredoxin domain-containing protein		CDS	Thioredoxin TrxA			lit-s	tf_idf	gs-sh
thioredoxin		trxA	thioredoxin		CDS	Thioredoxin TrxB1			base_lit-s	0	0
enoyl-CoA hydratase/isomerase family protein			Enoyl-CoA hydratase (EC 4.2.1.17)	4.2.1.17	CDS	Enoyl-CoA hydratase	4.2.1.17		tf_idf	tf_idf	base_ec
heme ABC exporter, ATP-binding protein CcmA	3.6.3.41	ccmA	ATPase components of ABC transporters with duplicated ATPase domains		CDS	ABC transporter ATP-binding protein			gs-sh	gs-sh	map
putative transcriptional regulatory protein			hypothetical protein		CDS	POSSIBLE TRANSCRIPTIONAL REGULATORY PROTEIN			base_one HP	lit-s	base_one HP
HTH-type transcriptional repressor AcnR		acnR	transcriptional regulator, TetR family		CDS	Transcriptional regulator, TetR family			gs-sh	gs-sh	lit-s
aconitate hydratase 1	4.2.1.3	acnA	aconitase (EC 4.2.1.3)	4.2.1.3	CDS	Aconitate hydratase @ 2-methylisocitrate dehydratase	4.2.1.3, 4.2.1.99		base_tigr	base_ec-d	base_ec-d
putative conserved membrane protein			hypothetical protein		CDS	Possible membrane protein			base_one HP	lit-s	base_one HP
nlpC/P60 family protein			Cell wall-associated hydrolases (invasion-associated proteins)		CDS	NLP/P60 family protein			gs-sh	0	0
nlpC/P60 family protein			Cell wall-associated hydrolases (invasion-associated proteins)		CDS	Invasion protein			gs-sh	0	0
AAA domain family protein			MoxR-like ATPases	3.6.3.-	CDS	COG0714: MoxR-like ATPases			0	0	lit-s
conserved hypothetical protein			Uncharacterized conserved protein (some members contain a von Willebrand factor type A (vWA) domain)		CDS	hypothetical protein			base_one HP	lit-s	base_one HP
von Willebrand factor type A domain protein			Mg-chelatase subunit ChlD		CDS	Possible membrane protein			0	0	0
conserved hypothetical protein			Domain of unknown function (DUF4095).		CDS	FIG00821775: hypothetical protein			base_one HP	base_one HP	lit-s
3-oxoacyl-[acyl-carrier-protein] reductase FabG1	1.1.1.100	fabG1	3-oxoacyl-[acyl-carrier-protein] reductase (EC 1.1.1.100)	1.1.1.100	CDS	3-oxoacyl-[acyl-carrier protein] reductase	1.1.1.100		base_ec	base_ec	base_ec
enoyl-[acyl-carrier-protein] reductase [NADH]	1.3.1.9	inhA	Enoyl-[acyl-carrier-protein] reductase [NADH] (EC 1.3.1.9)	1.3.1.9	CDS	Enoyl-[acyl-carrier-protein] reductase [NADH]	1.3.1.9		base_ec	base_ec	base_ec
conserved hypothetical protein			hypothetical protein		CDS	hypothetical protein			lit-s	lit-s	base_lit-s
ferrochelatase	4.99.1.1	hemH	ferrochelatase (EC 4.99.1.1)	4.99.1.1	CDS	Ferrochelatase, protoheme ferro-lyase	4.99.1.1		base_tigr	base_ec	base_ec
membrane protein implicated in regulation of membrane protease activity			Membrane protein implicated in regulation of membrane protease activity		CDS	Putative activity regulator of membrane protease YbbK			lit-s	0	0
SPFH domain / Band 7 family protein			SPFH domain, Band 7 family protein		CDS	Putative stomatin/prohibitin-family membrane protease subunit YbbK			lit-s	0	0
doxX-like family protein			DoxX-like family.		CDS	FIG00822897: hypothetical protein			lit-s	0	0
methylmalonyl-CoA mutase family protein			Methylmalonyl-CoA mutase, N-terminal domain/subunit		CDS	methylmalonyl-CoA mutase( EC:5.4.99.2 )			0	0	0
putative membrane protein			hypothetical protein		CDS	Possible membrane protein			base_one HP	lit-s	base_one HP
hypothetical protein						FIG00821853: hypothetical protein			base_one HP	base_one HP	base_one miss
conserved hypothetical protein			Uncharacterized conserved protein		CDS	DedA family protein paralog			base_one HP	base_one HP	gs-sh
methylmalonyl-CoA mutase, small subunit	5.4.99.2	mutA	methylmalonyl-CoA mutase, heterodimeric type, beta chain	5.4.99.2	CDS	Methylmalonyl-CoA mutase, small subunit	5.4.99.2		base_ec	base_ec	base_ec
methylmalonyl-CoA mutase N-terminal domain protein	5.4.99.-		methylmalonyl-CoA mutase (EC 5.4.99.2)	5.4.99.2	CDS	Methylmalonyl-CoA mutase	5.4.99.2		lit-s	lit-s	base_ec
putative antitoxin MazE4			hypothetical protein		CDS	FIG00821542: hypothetical protein			base_one HP	0	base_one HP
mRNA interferase MazF4	3.1.-.-	mazF4	Growth inhibitor	3.1.-	CDS	FIG00822400: hypothetical protein			0	0	0
LAO/AO transport system ATPase	2.7.-.-		LAO/AO transport system ATPase	2.7.-	CDS	putative periplasmic protein kinase ArgK and related GTPases of G3E family			base_lit-s	map	gs-sh
beta-lactamase family protein			Beta-lactamase class C and other penicillin binding proteins		CDS	Esterase LipL			0	0	0
methyltransferase domain protein			Methylase involved in ubiquinone/menaquinone biosynthesis		CDS	Methyltransferase	2.1.1.-		0	lit-s	0
conserved hypothetical protein			Uncharacterized conserved protein		CDS	FIG00820700: hypothetical protein			base_one HP	base_one HP	lit-s
conserved hypothetical protein						FIG00821021: hypothetical protein			base_one HP	base_one HP	base_one miss
putative glycosyltransferases			Glycosyltransferases involved in cell wall biogenesis	2.4.-	CDS	Glycosyl transferase, family 2			0	0	0
phytanoyl-CoA dioxygenase family protein			Protein involved in biosynthesis of mitomycin antibiotics/polyketide fumonisin		CDS	FIG027348: hypothetical protein			0	0	0
conserved hypothetical protein			hypothetical protein		CDS	FIG00821234: hypothetical protein			lit-s	base_one HP	base_one HP
degT/DnrJ/EryC1/StrS aminotransferase family protein			Predicted pyridoxal phosphate-dependent enzyme apparently involved in regulation of cell wall biogenesis		CDS	hypothetical protein			gs-sh	base_one HP	base_one HP
degT/DnrJ/EryC1/StrS aminotransferase family protein			Predicted pyridoxal phosphate-dependent enzyme apparently involved in regulation of cell wall biogenesis		CDS	4-keto-6-deoxy-N-Acetyl-D-hexosaminyl-(Lipid carrier) aminotransferase			gs-sh	0	0
sugar O-acyltransferase, sialic acid O-acetyltransferase NeuD family protein			sugar O-acyltransferase, sialic acid O-acetyltransferase NeuD family		CDS	Acyltransferase			base_tigr	0	0
conserved hypothetical protein			Methyltransferase domain.		CDS	SAM (And some other nucleotide) binding motif			base_one HP	base_one HP	0
SAM-binding motif containing domain protein						SAM (And some other nucleotide) binding motif			base_one miss	0	base_one miss
wbqC-like family protein			WbqC-like protein family.		CDS	FIG00821895: hypothetical protein			lit-s	0	0
conserved hypothetical protein			Protein of unknown function (DUF2029).		CDS	Possible membrane protein			base_one HP	base_one HP	0
NAD dependent epimerase/dehydratase family protein			hypothetical protein		CDS	FIG00822916: hypothetical protein			base_one HP	0	base_one HP
methyltransferase domain protein			Methyltransferase domain.		CDS	Methyltransferase domain			lit-s	lit-s	lit-s
			hypothetical protein		CDS				base_one HP	base_both miss	base_one HP
putative membrane protein			hypothetical protein		CDS	hypothetical protein			base_one HP	base_one HP	base_lit-s
GDP-mannose 4,6-dehydratase	4.2.1.47	gmd	GDP-mannose 4,6-dehydratase	4.2.1.47	CDS	"GDP-mannose 4,6-dehydratase"	4.2.1.47		base_lit-s	base_ec	base_ec
GDP-L-fucose synthase 1	1.1.1.271	GER1	Nucleoside-diphosphate-sugar epimerases	1.1.1.271	CDS	GDP-fucose synthetase			base_ec	0	0
methyltransferase, FkbM family domain protein			methyltransferase, FkbM family		CDS	FkbM family methyltransferase			base_tigr	lit-s	lit-s
glycosyl transferase 2 family protein			Glycosyltransferases involved in cell wall biogenesis		CDS	Putative glycosyl transferase			0	tf_idf	0
methyltransferase domain protein			Methyltransferase domain.		CDS	FIG00822023: hypothetical protein			lit-s	0	0
glycosyl transferase 2 family protein			Glycosyltransferases involved in cell wall biogenesis		CDS	hypothetical protein Rv1516c			0	0	0
conserved hypothetical protein			Protein of unknown function (DUF2910).		CDS	hypothetical protein Rv1517			base_one HP	base_one HP	0
glycosyl transferase 2 family protein			Glycosyltransferases involved in cell wall biogenesis		CDS	Glycosyltransferase PglI	2.4.1.-		0	0	0
degT/DnrJ/EryC1/StrS aminotransferase family protein						FIG00821351: hypothetical protein			base_one miss	0	base_one miss
conserved hypothetical protein			hypothetical protein		CDS	FIG00820990: hypothetical protein			lit-s	base_one HP	base_one HP
glycosyl transferase 2 family protein			Glycosyltransferases involved in cell wall biogenesis		CDS	Uncharacterized protein Rv1520/MT1570			0	0	0
long-chain-fatty-acid--AMP ligase FadD28	6.2.1.-	fadD28	Acyl-CoA synthetases (AMP-forming)/AMP-acid ligases II		CDS	Long-chain-fatty-acid--CoA ligase	6.2.1.3		pfam-sh	0	0
membrane transport protein mmpL8		mmpL8	Transport protein		CDS	Putative membrane protein MmpL12			gs-sh	0	0
methyltransferase domain protein						FIG00820235: hypothetical protein			base_one miss	0	base_one miss
ubiE/COQ5 methyltransferase family protein			Methylase involved in ubiquinone/menaquinone biosynthesis		CDS	Probable methyltransferase	2.1.1.-		gs-sh	gs-sh	map
glycosyltransferase family 28 N-terminal domain protein			Glycosyl transferases, related to UDP-glucuronosyltransferase		CDS	Uncharacterized glycosyltransferase Rv1524/MT1575	2.-.-.-		0	0	0
glycosyltransferase family 28 N-terminal domain protein			Glycosyl transferases, related to UDP-glucuronosyltransferase		CDS	Uncharacterized protein Rv1526c/MT1577			0	0	0
putative rhamnosyl transferase wbbL2			Predicted glycosyltransferases		CDS	POSSIBLE RHAMNOSYL TRANSFERASE WBBL2			0	lit-s	0
mycocerosic acid synthase	2.3.1.111	mas	Polyketide synthase modules and related proteins		CDS	Polyketide synthase			gs-sh	map	tf_idf
putative polyketide synthase associated protein papA4			hypothetical protein		CDS	PROBABLE CONSERVED POLYKETIDE SYNTHASE ASSOCIATED PROTEIN PAPA4			base_one HP	lit-s	base_one HP
long-chain-fatty-acid--AMP ligase FadD28	6.2.1.-	fadD28	Acyl-CoA synthetases (AMP-forming)/AMP-acid ligases II		CDS	Long-chain-fatty-acid--CoA ligase	6.2.1.3		pfam-sh	0	0
zinc-binding dehydrogenase family protein			Threonine dehydrogenase and related Zn-dependent dehydrogenases	1.1.1.1	CDS	Alcohol dehydrogenase	1.1.1.1		0	0	base_ec
carboxymuconolactone decarboxylase family protein			Uncharacterized conserved protein		CDS	Carboxymuconolactone decarboxylase			0	lit-s	0
conserved hypothetical protein			uncharacterized domain 1		CDS	Putative uncharacterized protein BCG_1584c			base_one HP	base_one HP	0
nitronate monooxygenase family protein			Dioxygenases related to 2-nitropropane dioxygenase		CDS	Enoyl-[acyl-carrier-protein] reductase [FMN]	1.3.1.9		0	0	0
bacterial regulatory s, tetR family protein			transcriptional regulator, TetR family		CDS	Transcriptional regulator, TetR family			gs-sh	gs-sh	lit-s
									base_both miss	base_both miss	base_both miss
conserved hypothetical protein			hypothetical protein		CDS	Putative uncharacterized protein BCG_1587			lit-s	base_one HP	base_one HP
isoleucine--tRNA ligase	6.1.1.5	ileS	Isoleucyl-tRNA synthetase (EC 6.1.1.5)	6.1.1.5	CDS	Isoleucyl-tRNA synthetase	6.1.1.5		base_tigr	base_ec	base_ec
asparaginase family protein			asparaginase (EC 3.5.1.1)	3.5.1.1	CDS	L-asparaginase	3.5.1.1		lit-s	map	base_ec
impB/mucB/samB family protein			Nucleotidyltransferase/DNA polymerase involved in DNA repair	2.7.7.7	CDS	DNA polymerase IV	2.7.7.7		gs-sh	gs-sh	base_ec
signal peptidase II	3.4.23.36	lspA	signal peptidase II (EC:3.4.23.36). Aspartic peptidase. MEROPS family A08	3.4.23.36	CDS	Lipoprotein signal peptidase	3.4.23.36		base_tigr	base_ec	base_ec
pseudouridine synthase, RluA family protein	5.4.99.-		ribosomal large subunit pseudouridine synthase D	5.4.99.23,5.4.99.-	CDS	Ribosomal large subunit pseudouridine synthase D	4.2.1.70		base_tigr	map	lit-s
conserved hypothetical protein			Uncharacterized protein conserved in bacteria, putative lipoprotein		CDS	"Lipoprotein, LprL"			base_one HP	base_one HP	0
group 1 truncated hemoglobin glbN		glbN	Truncated hemoglobins		CDS	Cyanoglobin; Hemoglobin-like protein HbN			gs-sh	0	0
hypothetical protein									base_one HP	base_one HP	base_both miss
fatty acyl-CoA reductase	1.2.1.n2	acr1	Short-chain dehydrogenases of various substrate specificities		CDS	"Oxidoreductase, short-chain dehydrogenase/reductase family"			gs-sh	0	0
short chain dehydrogenase family protein			Short-chain dehydrogenases of various substrate specificities		CDS	Ketoacyl reductase			0	0	0
			hypothetical protein		CDS				base_one HP	base_both miss	base_one HP
polyketide cyclase / dehydrase and lipid transport family protein			Polyketide cyclase / dehydrase and lipid transport.		CDS	FIG00820144: hypothetical protein			lit-s	0	0
DNA polymerase III, alpha subunit	2.7.7.7	dnaE	DNA polymerase III, alpha subunit (EC 2.7.7.7)	2.7.7.7	CDS	DNA polymerase III alpha subunit	2.7.7.7		base_tigr	base_ec	base_ec
PPE family protein			PPE-repeat proteins		CDS	PPE family protein			pfam-sh	base_lit-s	pfam-sh
AMP-binding enzyme family protein			Long-chain acyl-CoA synthetases (AMP-forming)		CDS	Long-chain-fatty-acid--CoA ligase	6.2.1.3		pfam-sh	0	0
AMP-binding enzyme family protein			Long-chain acyl-CoA synthetases (AMP-forming)		CDS	Long-chain-fatty-acid--CoA ligase	6.2.1.3		pfam-sh	0	0
acyltransferase family protein			glycerol-3-phosphate acyltransferase (EC 2.3.1.15)	2.3.1.15	CDS	Glycerol-3-phosphate acyltransferase	2.3.1.15		0	0	base_ec
hypothetical protein			hypothetical protein		CDS	FIG00821243: hypothetical protein			base_lit-s	base_one HP	base_one HP
fumarate reductase, flavoprotein subunit	1.3.99.1	frdA	succinate dehydrogenase subunit A	1.3.99.1,1.3.5.1	CDS	Succinate dehydrogenase flavoprotein subunit	1.3.99.1		base_ec-d	base_ec	base_ec-d
succinate dehydrogenase and fumarate reductase iron-sulfur family protein			succinate dehydrogenase subunit B	1.3.99.1,1.3.5.1	CDS	Succinate dehydrogenase iron-sulfur protein	1.3.99.1		base_tigr	tf_idf	base_ec-d
fumarate reductase subunit C family protein			Fumarate reductase subunit C		CDS	Fumarate reductase subunit C			lit-s	lit-s	base_lit-s
fumarate reductase subunit D family protein			succinate dehydrogenase subunit D	1.3.5.1	CDS	Fumarate reductase subunit D			0	lit-s	0
bacterial regulatory s, tetR family protein			transcriptional regulator, TetR family		CDS	Transcriptional regulator, TetR family			gs-sh	gs-sh	lit-s
MMPL family protein			Predicted drug exporters of the RND superfamily		CDS	putative transmembrane transport protein mmpL6			0	0	0
putative nitroreductase Rv1558/MT1609			deazaflavin-dependent nitroreductase family protein		CDS	AclJ			0	0	0
threonine dehydratase	4.3.1.19	ilvA	L-threonine ammonia-lyase (EC 4.3.1.19)	4.3.1.19	CDS	Threonine dehydratase	4.3.1.19		base_tigr	base_ec	base_ec
antitoxin VapB11		vapB11	Transcription regulator of the Arc/MetJ class		CDS	FIG00821924: hypothetical protein			0	0	0
ribonuclease VapC11	3.1.-.-	vapC11	Predicted nucleic acid-binding protein, contains PIN domain		CDS	FIG00820947: hypothetical protein			0	0	0
malto-oligosyltrehalose trehalohydrolase	3.2.1.141	treZ	maltooligosyl trehalose hydrolase (EC 3.2.1.141)	3.2.1.141	CDS	Malto-oligosyltrehalose trehalohydrolase	3.2.1.141		base_tigr	base_ec	base_ec
malto-oligosyltrehalose synthase	5.4.99.15	treY	maltooligosyl trehalose synthase (EC 5.4.99.15)	5.4.99.15	CDS	Malto-oligosyltrehalose synthase	5.4.99.15		base_tigr	base_ec	base_ec
glycogen debranching enzyme GlgX	3.2.1.-	glgX	isoamylase	3.2.1.-	CDS	Glycogen debranching enzyme	3.2.1.-		base_tigr	orth	orth
acyltransferase family protein			Predicted acyltransferases		CDS	O-antigen acetylase			0	0	0
conserved hypothetical protein			Cell wall-associated hydrolases (invasion-associated proteins)		CDS	Invasion protein			base_one HP	base_one HP	0
conserved hypothetical protein			hypothetical protein		CDS	FIG00821756: hypothetical protein			lit-s	base_one HP	base_one HP
adenosylmethionine-8-amino-7-oxononanoate transaminase	2.6.1.62	bioA	adenosylmethionine-8-amino-7-oxononanoate aminotransferase apoenzyme (EC 2.6.1.62)	2.6.1.62	CDS	Adenosylmethionine-8-amino-7-oxononanoate aminotransferase	2.6.1.62		base_tigr	base_ec	base_ec
aminotransferase class-V family protein			7-keto-8-aminopelargonate synthetase and related enzymes	2.3.1.47	CDS	8-amino-7-oxononanoate synthase	2.3.1.47		0	0	base_ec
dethiobiotin synthase	6.3.3.3	bioD	dethiobiotin synthase (EC 6.3.3.3)	6.3.3.3	CDS	Dethiobiotin synthetase	6.3.3.3		base_tigr	base_ec	base_ec
2'-5' RNA ligase superfamily protein			2'-5' RNA ligase		CDS	FIG00820026: hypothetical protein			lit-s	0	0
hypothetical protein						hypothetical protein			base_one HP	base_lit-s	base_one HP
putative phiRv1 phage protein			hypothetical protein		CDS	Probable phiRV1 phage protein			base_one HP	lit-s	base_one HP
						hypothetical protein			base_both miss	base_one HP	base_one HP
conserved hypothetical protein						hypothetical protein			base_one HP	lit-s	base_one HP
phage major capsid protein, HK97 family			phage major capsid protein, HK97 family		CDS	Phage major capsid protein			base_lit-s	tf_idf	tf_idf
			hypothetical protein		CDS				base_one HP	base_both miss	base_one HP
phage prohead protease, HK97 family	3.4.-.-		prohead peptidase. Unknown type peptidase. MEROPS family U35		CDS	PhiRv1 phage, prohead protease, HK97 family			base_tigr	tf_idf	map
phage terminase, small subunit, P27 family			phage terminase, small subunit, putative, P27 family		CDS	Probable phiRv1 phage protein			base_tigr	orth	orth
putative phiRv1 phage protein			hypothetical protein		CDS	Probable phiRv1 phage protein			base_one HP	lit-s	base_one HP
putative phiRv1 phage protein			hypothetical protein		CDS	Probable phiRv1 phage protein			base_one HP	lit-s	base_one HP
putative phiRv1 phage protein			hypothetical protein		CDS	Probable phiRv1 phage protein			base_one HP	lit-s	base_one HP
			hypothetical protein		CDS				base_one HP	base_both miss	base_one HP
phage/plasmid primase, P4 family, C-terminal domain protein			phage/plasmid primase, P4 family, C-terminal domain		CDS	DNA primase/helicase, phage-associated			base_tigr	0	0
conserved hypothetical protein			Protein of unknown function (DUF2742).		CDS	Probable phiRv1 phage protein			base_one HP	base_one HP	0
putative phiRv1 phage protein			hypothetical protein		CDS	Putative phiRv1 phage protein			base_one HP	lit-s	base_one HP
conserved hypothetical protein			hypothetical protein		CDS	Putative phiRv1 phage protein			lit-s	base_one HP	base_one HP
recombinase family protein			Site-specific recombinases, DNA invertase Pin homologs		CDS	Probable phiRv1 integrase			0	0	0
conserved hypothetical protein						Partial REP13E12 repeat protein			base_one HP	base_one HP	base_one miss
			hypothetical protein		CDS				base_one HP	base_both miss	base_one HP
			Domain of unknown function (DUF222).		CDS				base_one miss	base_both miss	base_one miss
biotin synthase	2.8.1.6	bioB	biotin synthase (EC 2.8.1.6)	2.8.1.6	CDS	Biotin synthase	2.8.1.6		base_tigr	base_ec	base_ec
			hypothetical protein		CDS	FIG00820826: hypothetical protein			base_one HP	base_one miss	base_one HP
conserved hypothetical protein			Protein of unknown function (DUF2567).		CDS	Possible membrane protein			base_one HP	base_one HP	0
alpha/beta hydrolase family protein			Secretory lipase.		CDS	Lipase 1	3.1.1.3		0	0	0
NUDIX domain protein			ADP-ribose pyrophosphatase		CDS	Nudix-related transcriptional regulator NrtR			0	0	0
quinolinate synthetase complex, A subunit	2.5.1.72	nadA	quinolinate synthetase (EC 2.5.1.72)	2.5.1.72	CDS	Quinolinate synthetase	2.5.1.72		base_tigr	base_ec	base_ec
L-aspartate oxidase	1.4.3.16	nadB	L-aspartate oxidase (EC 1.4.3.16)	1.4.3.16	CDS	L-aspartate oxidase	1.4.3.16		base_tigr	base_lit-s	base_ec
nicotinate-nucleotide diphosphorylase	2.4.2.19	nadC	nicotinate-nucleotide pyrophosphorylase [carboxylating] (EC 2.4.2.19)	2.4.2.19	CDS	Quinolinate phosphoribosyltransferase [decarboxylating]	2.4.2.19		base_tigr	base_ec	base_ec
methyltransferase domain protein			Methylase involved in ubiquinone/menaquinone biosynthesis		CDS	Methyltransferase	2.1.1.-		0	lit-s	0
deazaflavin-dependent oxidoreductase, nitroreductase family protein			deazaflavin-dependent nitroreductase family protein		CDS	FIG00820654: hypothetical protein			base_tigr	0	0
histidinol dehydrogenase	1.1.1.23	hisD	histidinol dehydrogenase (EC 1.1.1.23)	1.1.1.23	CDS	Histidinol dehydrogenase	1.1.1.23		base_tigr	base_ec	base_ec
histidinol-phosphate transaminase	2.6.1.9	hisC	histidinol phosphate aminotransferase apoenzyme (EC 2.6.1.9)	2.6.1.9	CDS	Histidinol-phosphate aminotransferase	2.6.1.9		base_tigr	base_ec	base_ec
imidazoleglycerol-phosphate dehydratase	4.2.1.19	hisB	imidazoleglycerol-phosphate dehydratase (EC 4.2.1.19)	4.2.1.19	CDS	Imidazoleglycerol-phosphate dehydratase	4.2.1.19		base_ec	base_ec	base_ec
imidazole glycerol phosphate synthase, glutamine amidotransferase subunit	2.4.2.-	hisH	imidazole glycerol phosphate synthase subunit hisH (EC 2.4.2.-)	2.4.2.-	CDS	Imidazole glycerol phosphate synthase amidotransferase subunit	2.4.2.-		base_tigr	gs-sh	gs-sh
bifunctional HisA/TrpF protein	5.3.1.16		1-(5-phosphoribosyl)-5-[(5-phosphoribosylamino)methylideneamino] imidazole-4-carboxamide isomerase	5.3.1.24,5.3.1.16	CDS	Phosphoribosylformimino-5-aminoimidazole carboxamide ribotide isomerase / Acting phosphoribosylanthranilate isomerase	5.3.1.16, 5.3.1.24		base_ec-d	base_ec-d	base_ec-d
inositol-1-monophosphatase ImpA	3.1.3.25	impA	Archaeal fructose-1,6-bisphosphatase and related enzymes of inositol monophosphatase family	3.1.3.25	CDS	Histidinol-phosphatase [alternative form]	3.1.3.15		base_ec	base_ec-d	base_ec-d
imidazole glycerol phosphate synthase subunit hisF	4.1.3.-	hisF	imidazole glycerol phosphate synthase subunit hisF (EC 4.1.3.-)	4.1.3.-	CDS	Imidazole glycerol phosphate synthase cyclase subunit	4.1.3.-		lit-s	gs-sh	gs-sh
phosphoribosyl-AMP cyclohydrolase family protein			phosphoribosyl-AMP cyclohydrolase (EC 3.5.4.19)	3.5.4.19	CDS	Phosphoribosyl-AMP cyclohydrolase	3.5.4.19		lit-s	lit-s	base_ec
sodium/calcium exchanger family protein			Ca2+/H+ antiporter		CDS	Calcium/proton antiporter			0	0	orth
ahpC/TSA family protein			Peroxiredoxin	1.11.1.15	CDS	Alkyl hydroperoxide reductase subunit C-like protein			gs-sh	0	0
anthranilate synthase component I	4.1.3.27	trpE	anthranilate synthase, component I (EC 4.1.3.27)	4.1.3.27	CDS	Anthranilate synthase, aminase component	4.1.3.27		base_tigr	base_ec	base_ec
tryptophan-associated transmembrane family protein			trp region conserved hypothetical membrane protein		CDS	FIG00997095: hypothetical protein			0	0	0
indole-3-glycerol phosphate synthase	4.1.1.48	trpC	indole-3-glycerol phosphate synthase (EC 4.1.1.48)	4.1.1.48	CDS	Indole-3-glycerol phosphate synthase	4.1.1.48		base_ec	base_ec	base_ec
tryptophan synthase, beta subunit	4.2.1.20	trpB	tryptophan synthase, beta chain (EC 4.2.1.20)	4.2.1.20	CDS	Tryptophan synthase beta chain	4.2.1.20		base_tigr	base_ec	base_ec
tryptophan synthase, alpha subunit	4.2.1.20	trpA	tryptophan synthase, alpha chain (EC 4.2.1.20)	4.2.1.20	CDS	Tryptophan synthase alpha chain	4.2.1.20		base_tigr	base_ec	base_ec
hypothetical protein						FIG00821863: hypothetical protein			base_one HP	base_one HP	base_one miss
prolipoprotein diacylglyceryl transferase	2.4.99.-	lgt	prolipoprotein diacylglyceryl transferase		CDS	Prolipoprotein diacylglyceryl transferase	2.4.99.-		base_lit-s	lit-s	lit-s
TM2 domain protein			Predicted membrane protein		CDS	FIG00822583: hypothetical protein			0	0	0
conserved hypothetical protein			Protein of unknown function (DUF2752).		CDS	Possible membrane protein			base_one HP	base_one HP	0
pyruvate kinase	2.7.1.40	pyk	pyruvate kinase (EC 2.7.1.40)	2.7.1.40	CDS	Pyruvate kinase	2.7.1.40		base_tigr	base_ec	base_ec
acyl-CoA thioesterase II	3.1.2.-	tesB	acyl-CoA thioesterase II	3.1.2.-	CDS	Acyl-CoA thioesterase II	3.1.2.-		base_lit-s	lit-s	lit-s
hypothetical protein						FIG00824830: hypothetical protein			base_one HP	base_one HP	base_one miss
thiol reductant ABC exporter, CydC subunit		cydC	thiol reductant ABC exporter, CydC subunit		CDS	Transport ATP-binding protein CydC			base_lit-s	0	0
			Uncharacterized conserved protein		CDS				base_one miss	base_both miss	base_one miss
thiol reductant ABC exporter, CydD subunit		cydD	thiol reductant ABC exporter, CydD subunit		CDS	Transport ATP-binding protein CydD			base_lit-s	0	0
cytochrome d ubiquinol oxidase, subunit II	1.10.3.-	cydB	cytochrome bd-I ubiquinol oxidase subunit 2 apoprotein	1.10.3.-,1.10.3.10	CDS	Cytochrome d ubiquinol oxidase subunit II	1.10.3.-		base_tigr	lit-s	map
bacterial Cytochrome Ubiquinol Oxidase family protein			cytochrome bd-I ubiquinol oxidase subunit 1 apoprotein	1.10.3.-,1.10.3.10	CDS	Cytochrome d ubiquinol oxidase subunit I	1.10.3.-		0	tf_idf	0
conserved hypothetical protein			Uncharacterized conserved protein		CDS	Possible membrane protein			base_one HP	base_one HP	0
adenylate cyclase	4.6.1.1	cya	Adenylate cyclase, family 3 (some proteins contain HAMP domain)		CDS	Adenylate cyclase	4.6.1.1		gs-sh	base_ec	map
putative transcriptional regulatory protein pdtaR			response regulator receiver and ANTAR domain protein		CDS	response regulator			0	0	orth
3-Oxoacyl-[acyl-carrier-(ACP)] synthase III family protein			Acetyl-CoA acetyltransferase		CDS	Probable nonspecific lipid-transfer protein			0	0	0
conserved hypothetical protein			Predicted nucleic-acid-binding protein containing a Zn-ribbon		CDS	FIG00823085: hypothetical protein			base_one HP	base_one HP	0
DNA polymerase I family protein	2.7.7.7	polA	DNA polymerase I (EC 2.7.7.7)	2.7.7.7	CDS	DNA polymerase I	2.7.7.7		base_tigr	base_ec	base_ec
S1 RNA binding domain protein			SSU ribosomal protein S1P		CDS	SSU ribosomal protein S1p			0	0	lit-s
dephospho-CoA kinase	2.7.1.24	coaE	dephospho-CoA kinase (EC 2.7.1.24)	2.7.1.24	CDS	Dephospho-CoA kinase	2.7.1.24		base_tigr	base_ec	base_ec
conserved hypothetical protein			Uncharacterized conserved protein		CDS	FIG00996124: hypothetical protein			base_one HP	base_one HP	lit-s
excinuclease ABC subunit B	3.1.25.-	uvrB	Excinuclease ABC subunit B		CDS	Excinuclease ABC subunit B			base_tigr	lit-s	base_lit-s
dolichyl-phosphate-mannose-mannosyltransferase family protein			Predicted membrane protein	2.4.1.-	CDS	Possible membrane protein			0	0	lit-s
putative multidrug-efflux transporter Rv1634/MT1670			Arabinose efflux permease		CDS	Drug efflux membrane protein			0	0	0
putative predicted protein			hypothetical protein		CDS	FIG00824005: hypothetical protein			base_one HP	lit-s	base_one HP
universal stress family protein			Universal stress protein UspA and related nucleotide-binding proteins		CDS	Universal stress protein UspA and related nucleotide-binding proteins			0	0	base_lit-s
metallo-beta-lactamase superfamily protein			Zn-dependent hydrolases, including glyoxylases		CDS	metallo-beta-lactamase superfamily protein			0	base_lit-s	0
excinuclease ABC subunit A	3.1.25.-	uvrA	Excinuclease ABC subunit A		CDS	Excinuclease ABC subunit A			base_tigr	lit-s	base_lit-s
conserved hypothetical protein			hypothetical protein		CDS	FIG00820127: hypothetical protein			lit-s	base_one HP	base_one HP
esterase family protein			Predicted esterase		CDS	FIG00824695: hypothetical protein			lit-s	0	0
lysine--tRNA ligase	6.1.1.6	lysS	lysyl-tRNA synthetase, class II (EC 6.1.1.6)	6.1.1.6	CDS	Putative membrane protein found fused to lysyl-tRNA synthetase like protein / Lysyl-tRNA synthetase (class II) related protein found fused to membrane protein			base_tigr	gs-sh	gs-sh
translation initiation factor IF-3		infC	bacterial translation initiation factor 3 (bIF-3)		CDS	Translation initiation factor 3			base_tigr	gs-sh	map
ribosomal protein L35		rpmI	LSU ribosomal protein L35P		CDS	LSU ribosomal protein L35p			base_tigr	map	lit-s
ribosomal protein L20		rplT	LSU ribosomal protein L20P		CDS	LSU ribosomal protein L20p			base_tigr	map	lit-s
RNA 2'-O ribose methyltransferase substrate binding family protein			rRNA methylases		CDS	RNA methyltransferase, TrmH family			0	0	0
conserved hypothetical protein			Uncharacterized protein conserved in bacteria		CDS	FIG00820092: hypothetical protein			base_one HP	base_one HP	lit-s
PE family protein			PE family.		CDS	PE family protein			lit-s	base_lit-s	lit-s
adenylate and Guanylate cyclase catalytic domain protein			Adenylate cyclase, family 3 (some proteins contain HAMP domain)		CDS	Purine cyclase-related protein			0	0	0
putative membrane protein			hypothetical protein		CDS	Possible membrane protein			base_one HP	lit-s	base_one HP
phenylalanine--tRNA ligase, alpha subunit	6.1.1.20	pheS	phenylalanyl-tRNA synthetase, alpha subunit (EC 6.1.1.20)	6.1.1.20	CDS	Phenylalanyl-tRNA synthetase alpha chain	6.1.1.20		base_tigr	base_ec	base_ec
phenylalanine--tRNA ligase, beta subunit	6.1.1.20	pheT	phenylalanyl-tRNA synthetase beta subunit (EC 6.1.1.20)	6.1.1.20	CDS	Phenylalanyl-tRNA synthetase beta chain	6.1.1.20		base_tigr	base_ec	base_ec
PE family protein			PE family.		CDS	PE family protein			lit-s	base_lit-s	lit-s
N-acetyl-gamma-glutamyl-phosphate reductase	1.2.1.38	argC	N-acetyl-gamma-glutamyl-phosphate reductase (EC 1.2.1.38)	1.2.1.38	CDS	N-acetyl-gamma-glutamyl-phosphate reductase	1.2.1.38		base_tigr	base_lit-s	base_ec
glutamate N-acetyltransferase/amino-acid acetyltransferase	2.3.1.35	argJ	glutamate N-acetyltransferase	2.3.1.1, 2.3.1.35,2.3.1.35	CDS	Glutamate N-acetyltransferase / N-acetylglutamate synthase	2.3.1.35, 2.3.1.1		base_tigr	base_ec-d	base_ec-d
acetylglutamate kinase	2.7.2.8	argB	N-acetylglutamate kinase (EC 2.7.2.8)	2.7.2.8	CDS	Acetylglutamate kinase	2.7.2.8		base_ec	base_ec	base_ec
acetylornithine aminotransferase	2.6.1.11	argD	acetylornithine aminotransferase apoenzyme (EC 2.6.1.11)	2.6.1.11	CDS	Acetylornithine aminotransferase	2.6.1.11		base_ec	base_ec	base_ec
ornithine carbamoyltransferase	2.1.3.3	argF	ornithine carbamoyltransferase (EC 2.1.3.3)	2.1.3.3	CDS	Ornithine carbamoyltransferase	2.1.3.3		base_tigr	base_ec	base_ec
arginine repressor		argR	transcriptional regulator, ArgR family		CDS	Arginine pathway regulatory protein ArgR, repressor of arg regulon			base_tigr	gs-sh	gs-sh
argininosuccinate synthase	6.3.4.5	argG	argininosuccinate synthase (EC 6.3.4.5)	6.3.4.5	CDS	Argininosuccinate synthase	6.3.4.5		base_tigr	base_ec	base_ec
argininosuccinate lyase	4.3.2.1	argH	argininosuccinate lyase (EC 4.3.2.1)	4.3.2.1	CDS	Argininosuccinate lyase	4.3.2.1		base_tigr	base_ec	base_ec
polyketide synthase-like Pks10	2.3.1.-	pks10	Predicted naringenin-chalcone synthase		CDS	Chalcone synthase	2.3.1.74		gs-sh	gs-sh	map
phenolphthiocerol synthesis polyketide synthase type I Pks15/1	2.3.1.41	pks15/1	KR domain./Alcohol dehydrogenase GroES-like domain./Acyl transferase domain./Zinc-binding dehydrogenase./Phosphopantetheine attachment site.		CDS	Probable polyketide synthase pks7			gs-sh	0	0
phenolphthiocerol synthesis polyketide synthase type I Pks15/1	2.3.1.41	pks15/1	Polyketide synthase modules and related proteins		CDS	Probable polyketide synthase pks7			gs-sh	0	0
polysaccharide biosynthesis family protein			Dehydrogenases with different specificities (related to short-chain alcohol dehydrogenases)		CDS	Polyketide synthase Pks17			0	0	0
phenolphthiocerol synthesis polyketide synthase type I Pks15/1	2.3.1.41	pks15/1	Polyketide synthase modules and related proteins		CDS	Polyketide synthase			gs-sh	gs-sh	map
cytochrome P450 family protein			Cytochrome P450		CDS	Cytochrome P450 139			lit-s	tf_idf	tf_idf
alpha-pyrone synthesis polyketide synthase-like Pks11	2.3.1.-	pks11	Predicted naringenin-chalcone synthase		CDS	Chalcone synthase	2.3.1.74		gs-sh	gs-sh	map
ABC transporter family protein			ATPase components of ABC transporters with duplicated ATPase domains		CDS	ABC transporter, ATP-binding protein			0	tf_idf	0
ABC transporter family protein			ATPase components of ABC transporters with duplicated ATPase domains		CDS	hypothetical protein Rv1667c			0	0	0
						FIG00821328: hypothetical protein			base_both miss	base_one miss	base_one miss
conserved hypothetical protein			Uncharacterized protein conserved in bacteria		CDS	FIG00820311: hypothetical protein			base_one HP	base_one HP	lit-s
putative membrane protein			hypothetical protein		CDS	Possible membrane protein			base_one HP	lit-s	base_one HP
major Facilitator Superfamily protein			Sugar phosphate permease		CDS	Integral membrane transport protein			0	0	0
transglutaminase-like superfamily protein			Transglutaminase-like enzymes, putative cysteine proteases		CDS	"Transglutaminase-like enzymes, putative cysteine proteases"			0	0	0
bacterial regulatory , arsR family protein			transcriptional regulator, ArsR family		CDS	Transcriptional regulator, ArsR family			gs-sh	gs-sh	lit-s
cyclic nucleotide-binding domain protein			cAMP-binding proteins - catabolite gene activator and regulatory subunit of cAMP-dependent protein kinases		CDS	transcriptional regulator, Crp/Fnr family			0	0	0
integral membrane domain protein			hypothetical protein		CDS	hypothetical protein			base_one HP	base_one HP	base_lit-s
ahpC/TSA family protein			Peroxiredoxin		CDS	FIG00820852: hypothetical protein			gs-sh	0	0
soluble secreted antigen MPT53		mpt53	Thiol-disulfide isomerase and thioredoxins		CDS	Lipoprotein DsbF			gs-sh	0	0
putative membrane protein			hypothetical protein		CDS	fig|419947.9.peg.2833			base_one HP	0	base_one HP
acyl-CoA dehydrogenase, N-terminal domain protein			Acyl-CoA dehydrogenases		CDS	Acyl-CoA dehydrogenase, short-chain specific	1.3.99.2		0	0	0
ABC transporter, phosphonate, periplasmic substrate-binding family protein			ABC-type phosphate/phosphonate transport system, periplasmic component		CDS	Phosphonate ABC transporter phosphate-binding periplasmic component (TC 3.A.1.9.1)			0	0	0
radical SAM superfamily protein			Radical SAM superfamily.		CDS	Molybdopterin biosynthesis protein MoeX			lit-s	0	0
divIVA family protein			DivIVA protein.		CDS	AbpS-like protein			lit-s	0	0
hypothetical protein									base_one HP	base_one HP	base_both miss
alpha/beta hydrolase fold family protein			Poly(3-hydroxyalkanoate) synthetase	6.2.1.-	CDS	Polyhydroxyalkanoic acid synthase			0	0	0
bacterial regulatory s, tetR family protein			transcriptional regulator, TetR family		CDS	Transcriptional regulator, TetR family			gs-sh	gs-sh	lit-s
conserved hypothetical protein			Uncharacterized conserved protein		CDS	FIG002473: Protein YcaR in KDO2-Lipid A biosynthesis cluster			base_one HP	base_one HP	0
ABC-2 type transporter family protein			ABC transporter efflux protein, DrrB family		CDS	"ABC drug efflux pump, inner membrane subunit, DrrB family"			0	0	0
ABC transporter family protein			ABC-type multidrug transport system, ATPase component		CDS	ABC transporter ATP-binding protein			0	tf_idf	0
DNA-3-methyladenine glycosylase family protein	3.2.2.-		DNA-3-methyladenine glycosylase (3mg)	3.2.2.21	CDS	DNA-3-methyladenine glycosylase II	3.2.2.21		base_tigr	map	base_ec
tyrosine--tRNA ligase	6.1.1.1	tyrS	tyrosyl-tRNA synthetase (EC 6.1.1.1)	6.1.1.1	CDS	Tyrosyl-tRNA synthetase	6.1.1.1		base_tigr	base_ec	base_ec
conserved hypothetical protein			Protein of unknown function (DUF732).		CDS	Lipoprotein LprJ			base_one HP	base_one HP	0
tetratrico peptide repeat family protein			Tetratrico peptide repeat.		CDS	TPR-repeat-containing protein			lit-s	0	0
HAD hydrolase, IIA family protein			Predicted sugar phosphatases of the HAD superfamily		CDS	4-nitrophenylphosphatase	3.1.3.41		base_tigr	0	0
conserved hypothetical protein			hypothetical protein		CDS	FIG00820006: hypothetical protein			lit-s	base_one HP	base_one HP
hemolysin TlyA family protein			hemolysin TlyA family protein		CDS	RNA binding methyltransferase FtsJ like			base_lit-s	map	gs-sh
inorganic polyphosphate/ATP-NAD kinase	2.7.1.23	ppnK	Predicted sugar kinase	2.7.1.23	CDS	NAD kinase	2.7.1.23		base_ec	base_ec	base_ec
DNA repair protein RecN		recN	DNA replication and repair protein RecN		CDS	DNA repair protein RecN			base_tigr	base_lit-s	gs-sh
thiamine pyrophosphokinase C terminal family protein			Uncharacterized membrane-anchored protein conserved in bacteria		CDS	FIG005773: conserved membrane protein ML1361			0	0	0
conserved hypothetical protein			Protein of unknown function (DUF3186).		CDS	FIG007481: hypothetical protein			base_one HP	base_one HP	lit-s
CTP synthase	6.3.4.2	pyrG	CTP synthase (EC 6.3.4.2)	6.3.4.2	CDS	CTP synthase	6.3.4.2		base_tigr	base_lit-s	base_ec
NUDIX domain protein			NTP pyrophosphohydrolases including oxidative damage repair enzymes	3.6.1.13	CDS	ADP-ribose pyrophosphatase	3.6.1.13		0	0	base_ec
tyrosine recombinase XerD		xerD	tyrosine recombinase XerD subunit		CDS	Tyrosine recombinase XerD			base_tigr	lit-s	lit-s
conserved hypothetical protein			Domain of unknown function (DUF222).		CDS	FIG00829478: hypothetical protein			base_one HP	base_one HP	lit-s
conserved hypothetical protein			hypothetical protein		CDS	FIG00820900: hypothetical protein			lit-s	base_one HP	base_one HP
O-methyltransferase family protein			Predicted O-methyltransferase	2.1.1.6	CDS	Probable catechol-o-methyltransferase	2.1.1.6		lit-s	map	base_ec
D-serine/D-alanine/glycine transporter		cycA	D-serine/D-alanine/glycine:proton symporter, AAT family (TC 2.A.3.1.7)		CDS	D-serine/D-alanine/glycine transporter			gs-sh	base_lit-s	map
PPE family protein			PPE-repeat proteins		CDS	PPE family protein			pfam-sh	base_lit-s	pfam-sh
PPE family protein			Polymorphic PE/PPE proteins C terminal./PPE family.		CDS	PPE family protein			pfam-sh	base_lit-s	pfam-sh
			hypothetical protein		CDS				base_one HP	base_both miss	base_one HP
hypothetical protein			hypothetical protein		CDS	FIG00821036: hypothetical protein			base_lit-s	base_one HP	base_one HP
sulfate transporter family protein			Sulfate permease and related transporters (MFS superfamily)		CDS	Sulfate permease			tf_idf	0	0
cobQ/CobB/MinD/ParA nucleotide binding domain protein			ATPases involved in chromosome partitioning		CDS	Chromosome (plasmid) partitioning protein ParA / Sporulation initiation inhibitor protein Soj			gs-sh	pfam-sh	gs-sh
scpA/B family protein			condensin subunit ScpA		CDS	Segregation and condensation protein A			gs-sh	0	0
segregation and condensation protein B		scpB	condensin subunit ScpB		CDS	Segregation and condensation protein B			base_tigr	lit-s	orth
pseudouridine synthase family protein	5.4.99.-		ribosomal large subunit pseudouridine synthase B	5.4.99.22,5.4.99.-	CDS	Ribosomal large subunit pseudouridine synthase B	4.2.1.70		base_tigr	tf_idf	lit-s
cytidylate kinase	2.7.4.14	cmk	cytidylate kinase (EC 2.7.4.14)	2.7.4.14	CDS	Cytidylate kinase	2.7.4.14		base_tigr	base_ec	base_ec
ribosome-associated GTPase EngA		engA	ribosome-associated GTPase EngA		CDS	GTP-binding protein EngA			base_lit-s	0	0
short chain dehydrogenase family protein			Dehydrogenases with different specificities (related to short-chain alcohol dehydrogenases)		CDS	COG1028: Dehydrogenases with different specificities (related to short-chain alcohol dehydrogenases)			0	0	lit-s
NAD binding domain of 6-phosphogluconate dehydrogenase family protein			3-hydroxyacyl-CoA dehydrogenase	1.1.1.157,1.1.1.35	CDS	3-hydroxybutyryl-CoA dehydrogenase	1.1.1.157		0	0	base_ec-d
cyclase family protein			Predicted metal-dependent hydrolase		CDS	Metal-dependent hydrolase			orth	map	lit-s
cupin domain protein			Cupin domain.		CDS	FIG041522: hypothetical protein			lit-s	0	0
conserved hypothetical protein			Uncharacterized conserved protein		CDS	FIG00820704: hypothetical protein			base_one HP	base_one HP	lit-s
helix-turn-helix family protein			transcriptional regulator, IclR family		CDS	Transcriptional regulator, IclR family			0	0	lit-s
PIN domain protein			Predicted nucleic acid-binding protein, contains PIN domain		CDS	Toxin 1, PIN domain			pfam-sh	pfam-sh	pfam-sh
conserved hypothetical protein			hypothetical protein		CDS	Antitoxin 1			lit-s	base_one HP	base_one HP
ATP-grasp domain protein			Biotin carboxylase		CDS	Biotin carboxylase-like protein			0	0	0
beta-lactamase family protein			Beta-lactamase class C and other penicillin binding proteins		CDS	6-aminohexanoate-dimer hydrolase	3.5.1.46		0	orth	0
conserved hypothetical protein			hypothetical protein		CDS	FIG00820406: hypothetical protein			lit-s	base_one HP	base_one HP
hxlR-like helix-turn-helix family protein			transcriptional regulator, HxlR family		CDS	Transcriptional regulator, HxlR family			gs-sh	map	lit-s
FAD binding domain protein			FAD/FMN-containing dehydrogenases		CDS	Oxidoreductase			0	orth	0
conserved hypothetical protein			TIGR03086 family protein		CDS	FIG00820895: hypothetical protein			base_one HP	base_one HP	lit-s
conserved hypothetical protein			hypothetical protein		CDS	Possible membrane protein			lit-s	base_one HP	base_one HP
methyltransferase, TIGR00027 family protein	2.1.1.-		methyltransferase, putative, TIGR00027 family		CDS	FIG00819993: hypothetical protein			base_tigr	0	0
beta-lactamase family protein			Beta-lactamase class C and other penicillin binding proteins		CDS	Beta-lactamase	3.5.2.6		0	lit-s	0
aldehyde dehydrogenase family protein			NAD-dependent aldehyde dehydrogenases	1.2.1.16	CDS	Aldehyde dehydrogenase	1.2.1.3		0	lit-s	base_ec-d
ahpC/TSA family protein			Peroxiredoxin		CDS	Alkyl hydroperoxide reductase and/or thiol-specific antioxidant family (AhpC/TSA) protein			gs-sh	pfam-sh	gs-sh
putative membrane protein Rv1733c/MT1774			hypothetical protein		CDS	Possible membrane protein			base_one HP	0	base_one HP
2-oxoacid dehydrogenases acyltransferase family protein			Pyruvate/2-oxoglutarate dehydrogenase complex, dihydrolipoamide acyltransferase (E2) component, and related enzymes		CDS	FIG00821291: hypothetical protein			0	0	0
conserved hypothetical protein			Tellurite resistance protein and related permeases		CDS	C4-dicarboxylate transporter/malic acid transport protein			base_one HP	base_one HP	0
			hypothetical protein		CDS				base_one HP	base_both miss	base_one HP
hypothetical protein			C4-dicarboxylate transporter/malic acid transport protein.		CDS	Tellurite-resistance/Dicarboxylate Transporter (TDT) family			base_one HP	base_one HP	0
nitrate reductase molybdenum cofactor assembly chaperone		narJ	NarX protein		CDS	Probable nitrate reductase NarX( EC:1.7.99.4 )			gs-sh	0	0
putative nitrate/nitrite transporter narK2			Nitrate/nitrite transporter		CDS	Nitrate/nitrite transporter co-occurring with respiratory nitrate reductase			0	0	0
conserved hypothetical protein			Domain of unknown function (DUF1876).		CDS	FIG041371: hypothetical protein, Rv1738/MT1780			base_one HP	base_one HP	tf_idf
putative sulfate transporter Rv1739c/MT1781			high affinity sulphate transporter 1		CDS	Sulfate transporter			0	0	0
antitoxin VapB30		vapB30	Uncharacterized protein conserved in bacteria		CDS	FIG00820182: hypothetical protein			0	0	lit-s
putative ribonuclease VapC30			hypothetical protein		CDS	Toxin 1, PIN domain			base_one HP	0	base_one HP
conserved hypothetical protein			hypothetical protein		CDS	FIG00821912: hypothetical protein			lit-s	base_one HP	base_one HP
serine/threonine-protein kinase pknE	2.7.11.1	pknE	Serine/threonine protein kinase	2.7.11.1	CDS	Serine/threonine-protein kinase PknE	2.7.11.1		base_ec	base_ec	base_ec
conserved hypothetical protein						FIG00820409: hypothetical protein			base_one HP	base_one HP	base_one miss
			hypothetical protein		CDS				base_one HP	base_both miss	base_one HP
isopentenyl-diphosphate delta-isomerase	5.3.3.2	idi	isopentenyl-diphosphate delta-isomerase (EC 5.3.3.2)	5.3.3.2	CDS	Isopentenyl-diphosphate delta-isomerase	5.3.3.2		base_tigr	base_ec	base_ec
hypothetical protein						FIG00830366: hypothetical protein			base_one HP	base_one HP	base_one miss
serine/threonine-protein kinase pknF	2.7.11.1	pknF	Protein kinase domain.	2.7.11.1	CDS	Probable serine/threonine-protein kinase pknF	2.7.11.1		base_ec	base_ec	base_ec
ABC transporter family protein			FHA modulated ABC efflux pump with fused ATPase and integral membrane subunits		CDS	Probable conserved transmembrane ATP-binding protein ABC transporter			0	0	orth
putative membrane protein			hypothetical protein		CDS	Possible membrane protein			base_one HP	lit-s	base_one HP
conserved hypothetical protein			hypothetical protein		CDS	Putative uncharacterized protein BCG_1787			lit-s	base_one HP	base_one HP
long-chain-fatty-acid--CoA ligase FadD17	6.2.1.3	fadD17	Acyl-CoA synthetases (AMP-forming)/AMP-acid ligases II	6.2.1.-	CDS	Long-chain-fatty-acid--CoA ligase	6.2.1.3		gs-sh	base_ec	map
FAD binding domain protein			2-polyprenyl-6-methoxyphenol hydroxylase and related FAD-dependent oxidoreductases		CDS	2-polyprenyl-6-methoxyphenol hydroxylase and related FAD-dependent oxidoreductases			0	0	base_lit-s
conserved hypothetical protein									base_one HP	base_one HP	base_both miss
conserved hypothetical protein			hypothetical protein		CDS	FIG00823939: hypothetical protein			lit-s	base_one HP	base_one HP
PPE family protein			PPE-repeat proteins		CDS	PPE family protein			pfam-sh	base_lit-s	pfam-sh
conserved hypothetical protein			Domain of unknown function (DUF4185).		CDS	FIG00821263: hypothetical protein			base_one HP	base_one HP	lit-s
						FIG00825719: hypothetical protein			base_both miss	base_one miss	base_one miss
phosphoesterase family protein			Phospholipase C		CDS	Phospholipase C 4 precursor	3.1.4.3		0	0	tf_idf
integrase core domain protein			Transposase and inactivated derivatives		CDS	Mobile element protein			0	0	0
transposase family protein			Transposase and inactivated derivatives		CDS	Mobile element protein			0	0	0
cutinase family protein			Cutinase.	3.1.1.-	CDS	Cutinase Cut1			lit-s	tf_idf	tf_idf
PE family protein			PE family.		CDS	PE-PGRS FAMILY PROTEIN			lit-s	0	0
hypothetical protein						FIG00822708: hypothetical protein			base_one HP	base_one HP	base_one miss
acyltransferase, WS/DGAT/MGAT family protein	2.3.1.-		Diacylglycerol O-acyltransferase	2.3.1.20	CDS	Wax ester synthase/acyl-CoA:diacylglycerol acyltransferase			base_tigr	0	0
conserved hypothetical protein			hypothetical protein		CDS	FIG00820067: hypothetical protein			lit-s	base_one HP	base_one HP
heavy-metal-binding family protein			Uncharacterized conserved protein		CDS	FIG00825647: hypothetical protein			0	0	lit-s
transposase family protein			Transposase and inactivated derivatives		CDS	Mobile element protein			0	0	0
integrase core domain protein			Transposase and inactivated derivatives		CDS	Mobile element protein			0	0	0
HNH endonuclease family protein			Domain of unknown function (DUF222)./HNH endonuclease.		CDS	Transcriptional regulator, IclR family			pfam-sh	map	gs-sh
putative transposase subunit B						PUTATIVE TRANSPOSASE (FRAGMENT)			base_one miss	0	base_one miss
metal-sensitive transcriptional repressor family protein			Uncharacterized protein conserved in bacteria		CDS	FIG00820648: hypothetical protein			0	0	lit-s
alkylhydroperoxidase AhpD family core domain protein			alkylhydroperoxidase AhpD family core domain		CDS	Possible carboxymuconolactone decarboxylase family protein	4.1.1.44		base_tigr	0	0
PE family protein			PE family.		CDS	PE_PGRS			lit-s	0	0
alanine racemase, N-terminal domain protein			Predicted amino acid aldolase or racemase		CDS	L-gulono-1,4-lactone oxidase	1.1.3.8		0	0	0
peptidase M28 family protein			Predicted aminopeptidases		CDS	Putative aminopeptidase			0	0	0
FAD-linked oxidoreductase family protein			FAD-linked oxidoreductase	1.1.3.8	CDS	oxidoreductase, FAD-binding			base_tigr	map	orth
			Response regulator with putative antiterminator output domain		CDS				base_one miss	base_both miss	base_one miss
bacterial transcriptional regulator family protein			transcriptional regulator, IclR family		CDS	Transcriptional regulator, IclR family			gs-sh	gs-sh	lit-s
FAD binding domain protein			FAD/FMN-containing dehydrogenases		CDS	oxidoreductase, FAD-binding			0	0	0
conserved hypothetical protein			hypothetical protein		CDS	FIG00820194: hypothetical protein			lit-s	base_one HP	base_one HP
bacterial regulatory s, tetR family protein			transcriptional regulator, TetR family		CDS	Transcriptional regulator, TetR family			gs-sh	gs-sh	lit-s
cytochrome P450 family protein			Cytochrome P450		CDS	Cytochrome P450 144			lit-s	tf_idf	tf_idf
conserved hypothetical protein			hypothetical protein		CDS	FIG00821218: hypothetical protein			lit-s	base_one HP	base_one HP
conserved hypothetical protein			Domain of unknown function (DUF4407).		CDS	FIG00821637: hypothetical protein			base_one HP	base_one HP	lit-s
conserved hypothetical protein			hypothetical protein		CDS	FIG00820556: hypothetical protein			lit-s	base_one HP	base_one HP
4-alpha-glucanotransferase	2.4.1.25	malQ	4-alpha-glucanotransferase	2.4.1.25	CDS	4-alpha-glucanotransferase (amylomaltase)	2.4.1.25		base_lit-s	base_ec	base_ec
type VII secretion protein EccB		eccB	type VII secretion protein EccB, Actinobacterial		CDS	Possible membrane protein			base_tigr	0	0
ESX-5 secretion system eccCb5 domain protein		eccCb5	hypothetical protein		CDS	Type VII secretion protein EccCa, FtsK/SpoIIIE family			base_one HP	0	base_one HP
type VII secretion protein EccCb		eccCb	type VII secretion protein EccCb		CDS	Type VII secretion protein EccCa, FtsK/SpoIIIE family			base_lit-s	map	gs-sh
cytochrome P450 family protein			Cytochrome P450		CDS	Cytochrome P450 143			lit-s	tf_idf	tf_idf
4Fe-4S single cluster domain protein			Ferredoxin		CDS	Putative ferredoxin			0	0	lit-s
PPE family protein			PPE-repeat proteins		CDS	PPE family protein			pfam-sh	base_lit-s	pfam-sh
PE family protein			PE family.		CDS	PE family protein			lit-s	base_lit-s	lit-s
PPE family protein			PPE-repeat proteins		CDS	PPE family protein			pfam-sh	base_lit-s	pfam-sh
PPE family protein			PPE-repeat proteins		CDS	PPE family protein			pfam-sh	base_lit-s	pfam-sh
PE family protein			PE family.		CDS	PE family protein			lit-s	base_lit-s	lit-s
putative ESAT-6-like protein 7			Proteins of 100 residues with WXG.		CDS	ESAT-6-like protein EsxK			0	0	0
putative ESAT-6-like protein 6			Proteins of 100 residues with WXG.		CDS	ESAT-6-like protein EsxL			0	0	0
espG family protein			EspG family.		CDS	FIG00820957: hypothetical protein			lit-s	0	0
type VII secretion integral membrane protein EccD		eccD	type VII secretion integral membrane protein EccD		CDS	Type VII secretion integral membrane protein EccD			base_lit-s	lit-s	lit-s
type VII secretion-associated serine protease mycosin	3.4.21.-	mycP	type VII secretion-associated serine protease mycosin	3.4.21.-	CDS	Type VII secretion-associated serine protease mycosin			base_lit-s	lit-s	lit-s
type VII secretion protein EccE		eccE	type VII secretion protein EccE		CDS	Type VII secretion protein EccE			base_lit-s	lit-s	lit-s
type VII secretion AAA-ATPase EccA		eccA	type VII secretion AAA-ATPase EccA		CDS	Type VII secretion AAA-ATPase EccA			base_lit-s	lit-s	lit-s
hypothetical protein			hypothetical protein		CDS	Lipoprotein LppT			base_lit-s	base_one HP	base_one HP
PPE family protein			PPE-repeat proteins		CDS	PPE family protein			pfam-sh	base_lit-s	pfam-sh
PPE family protein			PPE-repeat proteins		CDS	PPE family protein			pfam-sh	base_lit-s	pfam-sh
PPE family protein			PPE-repeat proteins		CDS	PPE family protein			pfam-sh	base_lit-s	pfam-sh
PE family protein			PE family.		CDS	PE family protein			lit-s	base_lit-s	lit-s
conserved hypothetical protein			Protein of unknown function (DUF732).		CDS	FIG00819992: hypothetical protein			base_one HP	base_one HP	lit-s
									base_both miss	base_both miss	base_both miss
PE family protein			PE family.		CDS	PE family protein			lit-s	base_lit-s	lit-s
PPE family protein			PPE-repeat proteins		CDS	PPE family protein			pfam-sh	base_lit-s	pfam-sh
PPE family protein			PPE-repeat proteins		CDS	PPE family protein			pfam-sh	base_lit-s	pfam-sh
PPE family protein			PPE-repeat proteins		CDS	PPE family protein			pfam-sh	base_lit-s	pfam-sh
conserved hypothetical protein			Protein of unknown function (DUF732).		CDS	FIG00819992: hypothetical protein			base_one HP	base_one HP	lit-s
mgtC family protein			Uncharacterized membrane protein		CDS	Mg(2+) transport ATPase protein C			gs-sh	orth	map
pyridine nucleotide-disulfide oxidoreductase family protein			NADH dehydrogenase, FAD-containing subunit	1.6.99.3	CDS	NADH dehydrogenase	1.6.99.3		0	0	base_ec
protein Rv1269c/MT1307			Domain of unknown function (DUF4189).		CDS	Possible membrane protein			0	0	0
fatty acid hydroxylase superfamily protein			Sterol desaturase		CDS	Membrane-bound C-5 sterol desaturase Erg3			0	0	0
conserved hypothetical protein			hypothetical protein		CDS	FIG00820470: hypothetical protein			lit-s	base_one HP	base_one HP
bacterial regulatory s, tetR family protein			transcriptional regulator, TetR family		CDS	Transcriptional regulator, TetR family			gs-sh	gs-sh	lit-s
FAD binding domain protein			Succinate dehydrogenase/fumarate reductase, flavoprotein subunit		CDS	fumarate reductase/succinate dehydrogenase flavoprotein, N-terminal:FAD dependent oxidoreductase			0	0	0
PE family protein			PE family.		CDS	PE family protein			lit-s	base_lit-s	lit-s
ABC transporter family protein			ABC-type uncharacterized transport system, permease and ATPase components		CDS	Drugs-transport transmembrane ATP-binding protein ABC transporter			0	0	0
hypothetical protein						FIG00823201: hypothetical protein			base_one HP	base_one HP	base_one miss
thiamine pyrophosphate enzyme, C-terminal TPP binding domain protein			Thiamine pyrophosphate-requiring enzymes [acetolactate synthase, pyruvate dehydrogenase (cytochrome), glyoxylate carboligase, phosphonopyruvate decarboxylase]	2.2.1.6	CDS	COG0028: Thiamine pyrophosphate-requiring enzymes			0	0	0
accessory Sec system translocase SecA2		secA2	protein translocase subunit secA		CDS	Protein export cytoplasm protein SecA ATPase RNA helicase (TC 3.A.5.1.1)			gs-sh	gs-sh	gs-sh
CDP-alcohol phosphatidyltransferase family protein			CDP-diacylglycerol-phosphatidylglycerol phosphatidyltransferase	2.7.8.5,2.7.8.-	CDS	CDP-diacylglycerol--glycerol-3-phosphate 3-phosphatidyltransferase	2.7.8.5		0	0	0
conserved hypothetical protein			Uncharacterized protein conserved in bacteria		CDS	FIG030330: hypothetical protein			base_one HP	base_one HP	lit-s
conserved hypothetical protein			Uncharacterized conserved protein (small basic protein)		CDS	FIG025307: hypothetical protein			base_one HP	base_one HP	0
conserved hypothetical protein			Uncharacterized protein conserved in bacteria		CDS	Division initiation protein			base_one HP	base_one HP	0
glycine cleavage system H protein		gcvH	glycine cleavage system H protein		CDS	Glycine cleavage system H protein			base_lit-s	lit-s	lit-s
oxoglutarate dehydrogenase inhibitor		odhI	FOG: FHA domain		CDS	FIG00672531: hypothetical protein			gs-sh	0	0
merR regulatory family protein			Predicted transcriptional regulators		CDS	Transcriptional regulator, MerR family			gs-sh	gs-sh	map
bifunctional nuclease family protein			Uncharacterized conserved protein		CDS	hypothetical protein			0	base_one HP	base_one HP
merR HTH regulatory family protein			Predicted transcriptional regulators		CDS	Uncharacterized HTH-type transcriptional regulator			gs-sh	0	0
			hypothetical protein		CDS				base_one HP	base_both miss	base_one HP
glycine dehydrogenase	1.4.4.2	gcvP	glycine dehydrogenase (decarboxylating) alpha subunit/glycine dehydrogenase (decarboxylating) beta subunit	1.4.4.2,1.4.4.2, 1.4.4.2	CDS	Glycine dehydrogenase [decarboxylating] (glycine cleavage system P protein)	1.4.4.2		base_tigr	base_ec	base_ec-d
alpha/beta hydrolase fold family protein			Predicted hydrolases or acyltransferases (alpha/beta hydrolase superfamily)	3.8.1.5	CDS	Haloalkane dehalogenase 2	3.8.1.5		0	0	base_ec
alpha/beta hydrolase fold family protein			Predicted hydrolases or acyltransferases (alpha/beta hydrolase superfamily)		CDS	Hydrolase			0	0	0
hydrolase CocE/NonD family protein			putative hydrolase, CocE/NonD family		CDS	Glutaryl-7-ACA acylase			base_tigr	0	0
bacterial extracellular solute-binding family protein			Bacterial extracellular solute-binding protein./von Willebrand factor type A domain.		CDS	FIG00996932: hypothetical protein			0	0	0
malate synthase G	2.3.3.9	glcB	malate synthase (EC 2.3.3.9)	2.3.3.9	CDS	Malate synthase G	2.3.3.9		base_tigr	base_ec	base_ec
PIN domain protein			Predicted nucleic acid-binding protein, contains PIN domain		CDS	FIG00821467: hypothetical protein			pfam-sh	0	0
putative predicted protein									base_one miss	base_one miss	base_both miss
putative dNA-binding protein			hypothetical protein		CDS	FIG034581: hypothetical protein			base_one HP	0	base_one HP
PE family protein			hypothetical protein		CDS	PE family protein			base_one HP	base_lit-s	base_one HP
CBS domain protein			Hemolysins and related proteins containing CBS domains		CDS	Magnesium and cobalt efflux protein CorC			pfam-sh	map	gs-sh
transporter associated domain protein			Hemolysins and related proteins containing CBS domains		CDS	Magnesium and cobalt efflux protein CorC			0	0	gs-sh
nitronate monooxygenase family protein			IMP dehydrogenase family protein	1.1.1.205	CDS	Inosine-5'-monophosphate dehydrogenase	1.1.1.205		0	0	base_ec
6-phosphogluconate dehydrogenase	1.1.1.44	gnd	6-phosphogluconate dehydrogenase (decarboxylating) (EC 1.1.1.44)	1.1.1.44	CDS	6-phosphogluconate dehydrogenase, decarboxylating	1.1.1.44		base_tigr	base_ec	base_ec
peptidase M48 family protein			Zn-dependent protease with chaperone function		CDS	Peptidase M48, Ste24p precursor			0	tf_idf	0
transcriptional regulator BlaI		blaI	Predicted transcriptional regulator		CDS	POSSIBLE TRANSCRIPTIONAL REGULATORY PROTEIN			gs-sh	orth	map
putative esterase Rv1847/MT1895			uncharacterized domain 1		CDS	Putative esterase			orth	0	0
urease, gamma subunit	3.5.1.5	ureA	urease, gamma subunit	3.5.1.5	CDS	Urease gamma subunit	3.5.1.5		base_lit-s	base_ec	base_ec
urease, beta subunit	3.5.1.5	ureB	urease, beta subunit	3.5.1.5	CDS	Urease beta subunit	3.5.1.5		base_lit-s	base_ec	base_ec
urease, alpha subunit	3.5.1.5	ureC	urease. Metallo peptidase. MEROPS family M38	3.5.1.5	CDS	Urease alpha subunit	3.5.1.5		base_tigr	base_ec	base_ec
ureF family protein			Urease accessory protein UreF		CDS	Urease accessory protein UreF			gs-sh	gs-sh	base_lit-s
urease accessory protein UreG		ureG	urease accessory protein UreG		CDS	Urease accessory protein UreG			base_lit-s	lit-s	lit-s
ureD urease accessory family protein			Urease accessory protein UreH		CDS	Urease accessory protein UreD			gs-sh	lit-s	gs-sh
glucose inhibited division A family protein			NADH dehydrogenase, FAD-containing subunit	1.6.99.3	CDS	NADH dehydrogenase	1.6.99.3		0	0	base_ec
putative F420-dependent oxidoreductase, Rv1855c family protein			probable F420-dependent oxidoreductase, Rv1855c family		CDS	Oxidoreductase			base_tigr	0	0
short chain dehydrogenase family protein			Dehydrogenases with different specificities (related to short-chain alcohol dehydrogenases)		CDS	Oxidoreductase, short-chain dehydrogenase/reductase family			0	0	0
[truncated: 2,242 more rows]
