# Supplementary material for: A semi-automated genome annotation comparison and integration scheme
Source: BMC Bioinformatics. 2013 Jun 1;14:172. doi: 10.1186/1471-2105-14-172 (PMC3680241; doi:10.1186/1471-2105-14-172)
Supplement: Additional file 1 — The code and datasets: file contains the python code and related datasets used in our research. We used two datasets in our research. (1). ‘pfam_mapped_dic.csv’ file contains the Pfam IDs obtained from Pfam database; (2) ‘gene_info_dic.csv’ file contains the gene symbol data obtained from Entrez gene database; (3) ‘database data’ folder contains the automated annotation results and the OMA data to run the program. [file 1471-2105-14-172-S1.zip › Additional file 1 code and datasets/results/mytu tfidf res.txt]

0.000	0.000	0.000
0.000	0.000	0.000
0.000	0.000	0.000
0.000	0.000	0.000
0.000	0.000	0.000
0.000	0.000	0.000
0.000	0.000	0.000
0.785	0.000	0.785
0.000	0.000	0.000
0.000	0.000	0.000
0.000	0.000	0.000
0.831	0.825	0.949
0.000	0.000	0.000
0.841	0.000	0.421
0.609	0.609	0.000
0.635	0.635	0.367
0.581	0.049	0.099
0.666	0.806	0.549
0.000	0.000	0.000
0.000	0.000	0.000
0.864	0.390	0.645
0.800	0.850	0.749
0.772	0.772	0.295
0.800	0.800	0.200
0.000	0.000	0.000
0.000	0.717	0.249
0.870	0.112	0.365
0.105	0.593	0.889
0.000	0.173	0.232
0.000	0.000	0.000
0.000	0.000	0.000
0.000	0.000	0.000
0.000	0.000	0.000
0.000	0.000	0.000
0.000	0.000	0.000
0.134	0.401	0.327
0.000	0.978	0.978
0.000	0.000	0.802
0.237	0.194	0.336
0.000	0.000	0.000
0.742	0.742	0.394
0.428	0.454	0.428
0.000	0.000	0.000
0.000	0.000	0.425
0.000	0.000	0.000
0.000	0.000	0.000
0.000	0.000	0.000
0.433	0.433	0.375
0.914	0.597	0.633
0.420	0.364	0.515
0.000	0.000	0.000
0.355	0.355	0.621
0.000	0.000	0.000
0.157	0.426	0.035
0.599	0.454	0.000
0.189	0.213	0.615
0.857	0.345	0.345
0.000	0.000	0.000
0.875	0.386	0.357
0.849	0.346	0.346
0.000	0.000	0.000
0.939	0.939	0.728
0.000	0.000	0.000
0.040	0.040	0.000
0.000	0.000	0.000
0.000	0.000	0.000
0.000	0.000	0.000
0.494	0.095	0.270
0.000	0.000	0.000
0.456	0.456	0.460
0.000	0.000	0.000
0.000	0.000	0.707
0.000	0.000	0.000
0.000	0.000	0.000
0.119	0.166	0.048
0.000	0.000	0.000
0.000	0.000	0.000
0.289	0.354	0.102
0.362	0.344	0.689
0.922	0.136	0.835
0.664	0.188	0.310
0.000	0.035	0.399
0.000	0.000	0.000
0.951	0.578	0.157
0.000	0.000	0.000
0.707	0.000	0.707
0.000	0.000	0.000
0.000	0.000	0.000
0.609	0.056	0.222
0.000	0.000	0.000
0.590	0.111	0.428
0.176	0.170	0.362
0.383	0.607	0.607
0.491	0.793	0.080
0.174	0.236	0.287
0.120	0.103	0.428
0.000	0.000	0.911
0.771	0.364	0.257
0.000	0.000	0.000
0.000	0.000	0.000
0.000	0.000	0.000
0.000	0.000	0.000
0.570	0.428	0.538
0.000	0.000	0.000
0.000	0.000	0.000
0.000	0.000	0.000
0.000	0.000	0.000
0.524	0.677	0.533
0.774	0.000	0.774
0.000	0.098	0.543
0.000	0.000	0.774
0.151	0.257	0.030
0.000	0.295	0.000
0.600	0.465	0.531
0.000	0.000	0.667
0.906	0.400	0.400
0.000	0.032	0.018
0.000	0.000	0.000
0.000	0.000	0.000
0.000	0.000	0.366
0.518	0.598	0.345
0.794	0.000	0.553
0.057	0.000	0.196
0.000	0.000	0.000
0.000	0.000	0.000
0.000	0.000	0.000
0.578	0.710	0.578
0.000	0.000	0.000
0.000	0.281	0.281
0.000	0.000	0.000
0.482	0.702	0.000
0.203	0.057	0.497
0.278	0.538	0.603
0.666	0.102	0.118
0.000	0.000	0.000
0.000	0.000	0.000
0.000	0.000	0.000
0.000	0.000	0.402
0.027	0.588	0.690
0.000	0.000	0.000
0.222	0.196	0.124
0.000	0.000	0.000
0.512	0.595	0.330
0.100	0.393	0.100
0.896	0.460	0.831
0.155	0.155	0.582
0.454	0.454	0.227
0.000	0.000	0.000
0.884	0.561	0.649
0.959	0.959	0.844
0.000	0.000	0.000
0.000	0.000	0.909
0.342	0.055	0.000
0.000	0.000	0.873
0.000	0.000	0.000
0.913	0.135	0.913
0.716	0.658	0.764
0.000	0.000	0.000
0.337	0.438	0.583
0.457	0.735	0.170
0.000	0.000	0.000
0.701	0.205	0.956
0.000	0.000	0.000
0.678	0.290	0.353
0.949	0.000	0.949
0.000	0.000	0.945
0.945	0.945	0.000
0.534	0.697	0.534
0.912	0.556	0.368
0.504	0.522	0.788
0.000	0.000	0.000
0.000	0.000	0.000
0.000	0.000	0.000
0.945	0.000	0.945
0.647	0.305	0.647
0.915	0.000	0.179
0.614	0.291	0.943
0.956	0.956	0.676
0.000	0.000	0.375
0.000	0.000	0.000
0.030	0.012	0.482
0.215	0.329	0.806
0.121	0.173	0.849
0.000	0.000	0.885
0.171	0.164	0.483
0.165	0.191	0.816
0.000	0.000	0.904
0.067	0.117	0.895
0.289	0.501	0.477
0.000	0.000	0.000
0.724	0.110	0.513
0.000	0.000	0.000
0.400	0.400	0.849
0.616	0.000	0.678
0.000	0.000	0.000
0.322	0.092	0.423
0.856	0.730	0.823
0.315	0.404	0.404
0.000	0.000	0.000
0.000	0.000	0.000
0.397	0.000	0.758
0.000	0.000	0.000
0.389	0.389	0.314
0.000	0.000	0.000
0.000	0.804	0.804
0.681	0.098	0.496
0.000	0.000	0.000
0.000	0.037	0.171
0.000	0.000	0.000
0.008	0.074	0.651
0.412	0.238	0.898
0.000	0.000	0.000
0.166	0.035	0.196
0.067	0.118	0.136
0.000	0.000	0.000
0.000	0.000	0.000
0.912	0.054	0.161
0.215	0.124	0.273
0.000	0.000	0.000
0.754	0.219	0.275
0.113	0.610	0.218
0.543	0.091	0.453
0.000	0.000	0.928
0.000	0.000	0.000
0.000	0.000	0.000
0.000	0.000	0.000
0.000	0.000	0.000
0.101	0.345	0.369
0.906	0.154	0.086
0.000	0.075	0.471
0.946	0.417	0.718
0.731	0.044	0.170
0.000	0.000	0.000
0.896	0.051	0.218
0.000	0.000	0.000
0.000	0.000	0.000
0.314	0.314	0.079
0.000	0.000	0.000
0.960	0.348	0.960
0.610	0.035	0.645
0.880	0.258	0.258
0.000	0.000	0.000
0.728	0.728	0.573
0.789	0.000	0.558
0.000	0.000	0.000
0.000	0.213	0.213
0.000	0.000	0.000
0.964	0.515	0.964
0.000	0.000	0.000
0.000	0.000	0.000
0.862	0.289	0.742
0.203	0.176	0.457
0.000	0.000	0.733
0.043	0.043	0.948
0.444	0.281	0.199
0.000	0.000	0.000
0.000	0.707	0.707
0.000	0.000	0.707
0.000	0.000	0.000
0.214	0.222	0.309
0.406	0.385	0.541
0.958	0.526	0.726
0.589	0.000	0.000
0.965	0.526	0.804
0.000	0.000	0.000
0.155	0.649	0.783
0.511	0.086	0.904
0.000	0.000	0.000
0.047	0.638	0.765
0.000	0.000	0.000
0.000	0.000	0.000
0.660	0.352	0.292
0.883	0.512	0.874
0.884	0.000	0.000
0.894	0.000	0.894
0.500	0.065	0.031
0.461	0.565	0.146
0.581	0.093	0.093
0.415	0.000	0.283
0.871	0.087	0.804
0.503	0.503	0.436
0.797	0.474	0.665
0.221	0.463	0.276
0.524	0.662	0.544
0.000	0.000	0.707
0.445	0.445	0.408
0.000	0.051	0.415
0.942	0.512	0.145
0.000	0.000	0.931
0.000	0.000	0.000
0.000	0.000	0.000
0.000	0.000	0.000
0.000	0.000	0.000
0.000	0.000	0.707
0.000	0.000	0.000
0.000	0.000	0.236
0.000	0.000	0.303
0.000	0.000	0.000
0.000	0.000	0.000
0.468	0.721	0.271
0.000	0.000	0.000
0.000	0.000	0.000
0.000	0.000	0.000
0.000	0.000	0.000
0.000	0.000	0.000
0.400	0.000	0.400
0.422	0.000	0.522
0.000	0.000	0.000
0.148	0.148	0.048
0.157	0.157	0.185
0.000	0.000	0.911
0.000	0.000	0.000
0.077	0.920	0.077
0.283	0.681	0.897
0.000	0.206	0.036
0.000	0.000	0.468
0.000	0.300	0.000
0.118	0.833	0.000
0.000	0.000	0.832
0.000	0.000	0.512
0.000	0.000	0.000
0.182	0.247	0.245
0.133	0.094	0.141
0.000	0.000	0.000
0.000	0.000	0.000
0.000	0.555	0.055
0.269	0.289	0.346
0.000	0.484	0.484
0.000	0.000	0.129
0.000	0.000	0.000
0.000	0.000	0.855
0.000	0.000	0.000
0.000	0.000	0.000
0.287	0.000	0.060
0.678	0.678	0.904
0.000	0.000	0.000
0.614	0.414	0.315
0.000	0.000	0.000
0.000	0.000	0.000
0.000	0.000	0.000
0.000	0.645	0.183
0.319	0.319	0.742
0.000	0.000	0.000
0.000	0.000	0.000
0.852	0.852	0.881
0.697	0.000	0.493
0.725	0.018	0.129
0.403	0.945	0.604
0.000	0.000	0.000
0.572	0.067	0.377
0.676	0.000	0.676
0.000	0.000	0.880
0.000	0.000	0.000
0.000	0.000	0.000
0.000	0.000	0.000
0.000	0.000	0.000
0.606	0.495	0.603
0.179	0.179	0.202
0.448	0.317	0.568
0.000	0.000	0.000
0.277	0.196	0.679
0.263	0.000	0.565
0.000	0.000	0.849
0.000	0.000	0.000
0.000	0.000	0.000
0.040	0.040	0.000
0.746	0.000	0.761
0.000	0.000	0.000
0.000	0.000	0.000
0.000	0.000	0.000
0.465	0.164	0.164
0.000	0.000	0.000
0.000	0.000	0.000
0.000	0.000	0.000
0.000	0.000	0.000
0.000	0.000	0.000
0.000	0.000	0.000
0.000	0.000	0.000
0.875	0.000	0.219
0.000	0.000	0.000
0.000	0.000	0.000
0.934	0.100	0.142
0.000	0.000	0.000
0.000	0.000	0.000
0.581	0.468	0.331
0.000	0.000	0.000
0.000	0.000	0.000
0.000	0.000	0.000
0.000	0.947	0.947
0.000	0.000	0.000
0.669	0.560	0.303
0.948	0.063	0.457
0.129	0.030	0.000
0.000	0.113	0.113
0.000	0.000	0.000
0.884	0.717	0.606
0.000	0.000	0.000
0.627	0.694	0.694
0.595	0.606	0.399
0.489	0.933	0.311
0.000	0.000	0.000
0.000	0.000	0.335
0.367	0.087	0.691
0.000	0.000	0.000
0.000	0.000	0.000
0.439	0.731	0.146
0.532	0.532	0.440
0.430	0.340	0.058
0.468	0.000	0.469
0.000	0.000	0.000
0.000	0.000	0.000
0.000	0.000	0.000
0.712	0.538	0.712
0.593	0.180	0.180
0.000	0.405	0.496
0.910	0.910	0.477
0.109	0.109	0.767
0.109	0.109	0.767
0.774	0.258	0.000
0.000	0.000	0.000
0.000	0.000	0.000
0.000	0.000	0.866
0.730	0.548	0.000
0.802	0.381	0.249
0.874	0.338	0.752
0.458	0.458	0.458
0.577	0.577	0.889
0.560	0.560	0.640
0.644	0.051	0.438
0.000	0.000	0.000
0.476	0.674	0.000
0.684	0.558	0.827
0.000	0.000	0.000
0.000	0.000	0.000
0.679	0.833	0.898
0.710	0.352	0.151
0.000	0.000	0.000
0.000	0.000	0.000
0.669	0.038	0.080
0.000	0.000	0.000
0.000	0.000	0.000
0.000	0.000	0.000
0.000	0.000	0.000
0.231	0.360	0.388
0.596	0.596	0.447
0.027	0.047	0.847
0.112	0.206	0.830
0.000	0.000	0.000
0.000	0.000	0.000
0.000	0.000	0.000
0.535	0.641	0.960
0.808	0.347	0.231
0.000	0.000	0.000
0.157	0.188	0.078
0.000	0.000	0.000
0.000	0.000	0.000
0.000	0.000	0.962
0.000	0.000	0.000
0.364	0.364	0.445
0.495	0.439	0.439
0.000	0.000	0.000
0.000	0.000	0.000
0.874	0.714	0.874
0.295	0.480	0.881
0.097	0.121	0.097
0.457	0.457	0.371
0.000	0.000	0.000
0.000	0.000	0.000
0.000	0.938	0.938
0.186	0.857	0.857
0.852	0.852	0.721
0.597	0.380	0.597
0.393	0.381	0.756
0.000	0.000	0.000
0.506	0.092	0.426
0.527	0.527	0.791
0.510	0.510	0.510
0.000	0.000	0.000
0.000	0.000	0.000
0.000	0.000	0.000
0.000	0.000	0.000
0.217	0.217	0.000
0.747	0.381	0.654
0.817	0.232	0.241
0.000	0.000	0.000
0.000	0.000	0.000
0.000	0.000	0.000
0.853	0.213	0.213
0.000	0.000	0.000
0.000	0.000	0.000
0.920	0.122	0.122
0.136	0.816	0.335
0.662	0.937	0.937
0.000	0.000	0.000
0.000	0.000	0.000
0.685	0.471	0.814
0.773	0.644	0.814
0.000	0.000	0.000
0.000	0.707	0.707
0.000	0.000	0.000
0.000	0.000	0.000
0.183	0.830	0.371
0.667	0.506	0.617
0.000	0.000	0.000
0.860	0.860	0.307
0.000	0.000	0.000
0.763	0.763	0.446
0.373	0.066	0.373
0.000	0.000	0.000
0.000	0.000	0.000
0.000	0.000	0.000
0.163	0.344	0.072
0.000	0.051	0.399
0.000	0.000	0.000
0.061	0.000	0.050
0.000	0.000	0.708
0.359	0.359	0.072
0.765	0.874	0.874
0.000	0.000	0.000
0.000	0.154	0.636
0.000	0.000	0.000
0.000	0.000	0.000
0.000	0.000	0.000
0.000	0.000	0.000
0.000	0.000	0.000
0.000	0.000	0.000
0.000	0.000	0.000
0.826	0.000	0.035
0.000	0.000	0.032
0.000	0.000	0.000
0.850	0.850	0.283
0.432	0.000	0.249
0.752	0.562	0.958
0.000	0.000	0.000
0.205	0.579	0.386
0.594	0.888	0.224
0.522	0.522	0.609
0.456	0.456	0.228
0.167	0.033	0.167
0.000	0.000	0.000
0.000	0.000	0.000
0.307	0.382	0.333
0.888	0.304	0.304
0.891	0.167	0.515
0.950	0.146	0.073
0.304	0.233	0.329
0.000	0.000	1.000
0.753	0.022	0.640
0.000	0.000	0.000
0.231	0.163	0.808
0.000	0.000	0.102
0.000	0.258	0.730
0.000	0.000	0.774
0.879	0.082	0.438
0.000	0.000	0.000
0.127	0.021	0.057
0.250	0.250	0.144
0.882	0.885	0.643
0.348	0.626	0.226
0.549	0.549	0.517
0.000	0.000	0.000
0.000	0.294	0.000
0.852	0.852	0.427
0.000	0.000	0.000
0.000	0.000	0.762
0.787	0.401	0.787
0.000	0.000	0.000
0.000	0.020	0.442
0.000	0.000	0.000
0.000	0.000	0.000
0.891	0.092	0.292
0.000	0.000	0.000
0.767	0.140	0.000
0.000	0.046	0.770
0.000	0.000	0.000
0.000	0.000	0.000
0.878	0.000	0.848
0.628	0.000	0.212
0.058	0.224	0.299
0.000	0.000	0.000
0.000	0.000	0.000
0.000	0.000	0.000
0.000	0.000	0.000
0.000	0.047	0.449
0.675	0.028	0.675
0.435	0.000	0.582
0.928	0.594	0.000
0.000	0.000	0.000
0.781	0.335	0.335
0.000	0.000	0.000
0.814	0.426	0.814
0.290	0.290	0.483
0.722	0.722	0.802
0.701	0.701	0.346
0.495	0.495	0.578
0.321	0.268	0.654
0.672	0.758	0.949
0.234	0.000	0.287
0.835	0.835	0.622
0.749	0.000	0.749
0.940	0.940	0.853
0.000	0.000	0.000
0.730	0.546	0.471
0.108	0.000	0.000
0.000	0.000	0.000
0.000	0.000	0.000
0.000	0.000	0.000
0.486	0.760	0.409
0.037	0.337	0.449
0.000	0.000	0.000
0.056	0.040	0.056
0.079	0.079	0.316
0.000	0.678	0.678
0.000	0.000	0.000
0.000	0.000	0.707
0.000	0.000	0.555
0.000	0.875	0.875
0.000	0.000	0.000
0.000	0.000	0.000
0.652	0.608	0.504
0.044	0.636	0.636
0.186	0.127	0.651
0.274	0.224	0.685
0.105	0.183	0.447
0.465	0.729	0.094
0.000	0.000	0.000
0.000	0.000	0.442
0.408	0.706	0.115
0.394	0.682	0.415
0.000	0.000	0.442
0.000	0.000	0.436
0.000	0.000	0.667
0.534	0.617	0.534
0.000	0.000	0.000
0.000	0.000	0.000
0.000	0.253	0.169
0.549	0.000	0.737
0.549	0.246	0.449
0.681	0.112	0.904
0.000	0.471	0.707
0.120	0.120	0.845
0.402	0.000	0.696
0.816	0.471	0.816
0.000	0.000	0.000
0.000	0.600	0.600
0.000	0.577	0.577
0.000	0.000	0.000
0.000	0.000	0.000
0.000	0.000	0.000
0.000	0.000	0.000
0.000	0.000	0.000
0.000	0.000	0.000
0.000	0.000	0.000
0.000	0.000	0.000
0.000	0.707	0.707
0.000	0.000	0.707
0.298	0.730	0.730
0.316	0.775	0.775
0.000	0.000	0.000
0.000	0.000	0.000
0.101	0.101	0.909
0.000	0.453	0.453
0.000	0.488	0.488
0.800	0.800	0.178
0.000	0.639	0.426
0.000	0.000	0.263
0.000	0.934	0.934
0.000	0.000	0.000
0.000	0.000	0.000
0.000	0.000	0.000
0.547	0.478	0.614
0.000	0.000	0.000
0.115	0.014	0.058
0.436	0.378	0.436
0.806	0.355	0.329
0.111	0.136	0.830
0.489	0.451	0.291
0.000	0.000	0.872
0.000	0.000	0.000
0.000	0.000	0.000
0.836	0.355	0.308
0.841	0.344	0.298
0.418	0.435	0.723
0.000	0.000	0.000
0.000	0.000	0.000
0.726	0.484	0.780
0.958	0.611	0.031
0.000	0.000	0.000
0.000	0.271	0.271
0.892	0.042	0.848
0.500	0.115	0.706
0.961	0.339	0.294
0.000	0.000	0.000
0.832	0.354	0.588
0.146	0.000	0.000
0.820	0.149	0.788
0.000	0.000	0.000
0.000	0.000	0.667
0.000	0.000	0.000
0.135	0.406	0.468
0.000	0.000	0.000
0.000	0.707	0.000
0.000	0.000	0.707
0.000	0.000	0.000
0.850	0.301	0.355
0.000	0.000	0.000
0.000	0.000	0.707
0.000	0.000	0.000
0.000	0.000	0.000
0.000	0.000	0.000
0.546	0.480	0.504
0.067	0.813	0.813
0.307	0.512	0.690
0.881	0.440	0.881
0.757	0.444	0.757
0.172	0.627	0.724
0.000	0.000	0.000
0.807	0.807	0.736
0.784	0.784	0.555
0.413	0.172	0.172
0.000	0.000	0.000
0.222	0.222	0.055
0.000	0.000	0.000
0.000	0.000	0.000
0.844	0.354	0.307
0.844	0.369	0.319
0.958	0.606	0.958
0.951	0.597	0.951
0.000	0.000	0.490
0.695	0.336	0.018
0.000	0.000	0.707
0.493	0.188	0.443
0.000	0.000	0.000
0.000	0.000	0.000
0.378	0.949	0.686
0.000	0.000	0.000
0.903	0.000	0.000
0.000	0.000	0.000
0.570	0.279	0.279
0.275	0.225	0.000
0.924	0.044	0.044
0.616	0.261	0.237
0.000	0.000	0.000
0.000	0.000	0.000
0.000	0.000	0.000
0.847	0.351	0.304
0.961	0.352	0.305
0.963	0.346	0.300
0.951	0.374	0.324
0.853	0.353	0.305
0.853	0.358	0.310
0.899	0.439	0.380
0.856	0.354	0.306
0.838	0.347	0.301
0.868	0.379	0.328
0.955	0.394	0.341
0.803	0.308	0.436
0.044	0.625	0.316
0.933	0.208	0.104
0.846	0.350	0.303
0.850	0.352	0.305
0.966	0.347	0.300
0.846	0.371	0.303
0.964	0.347	0.300
0.847	0.350	0.303
0.850	0.352	0.305
0.867	0.358	0.310
0.848	0.381	0.330
0.872	0.361	0.313
0.000	0.000	0.000
0.628	0.628	0.349
0.209	0.209	0.625
0.651	0.000	0.721
0.811	0.434	0.656
0.955	0.372	0.444
0.000	0.000	0.839
0.196	0.196	0.392
0.000	0.000	0.000
0.000	0.000	0.000
0.000	0.000	0.000
0.795	0.795	0.756
0.000	0.640	0.414
0.000	0.000	0.000
0.000	0.000	0.000
0.000	0.000	0.000
0.000	0.000	0.000
0.000	0.000	0.000
0.000	0.000	0.000
0.904	0.522	0.000
0.000	0.000	0.928
0.000	0.000	0.000
0.113	0.113	0.906
0.000	0.155	0.253
0.000	0.000	0.337
0.000	0.000	0.707
0.000	0.000	0.707
0.000	0.000	0.000
0.000	0.000	0.000
0.939	0.527	0.664
0.000	0.000	0.000
0.000	0.000	0.945
0.000	0.000	0.000
0.834	0.000	0.737
0.000	0.000	0.000
0.715	0.320	0.552
0.000	0.000	0.000
0.033	0.538	0.000
0.000	0.897	0.000
0.000	0.000	0.000
0.000	0.000	0.000
0.000	0.644	0.644
0.000	0.000	0.000
0.136	0.384	0.757
0.961	0.961	0.785
0.000	0.000	0.000
0.942	0.444	0.942
0.033	0.185	0.038
0.208	0.332	0.176
0.816	0.450	0.838
0.000	0.000	0.000
0.000	0.000	0.000
0.823	0.823	0.000
0.000	0.000	0.000
0.000	0.000	0.000
0.000	0.000	0.000
0.000	0.000	0.000
0.955	0.955	0.812
0.000	0.000	0.000
0.000	0.816	0.816
0.000	0.000	0.000
0.399	0.692	0.692
0.000	0.519	0.549
0.934	0.094	0.934
0.236	0.175	0.000
0.000	0.000	0.577
0.000	0.000	0.000
0.000	0.000	0.000
0.000	0.000	0.000
0.000	0.000	0.000
0.209	0.120	0.120
0.086	0.086	0.070
0.361	0.945	0.000
0.974	0.144	0.144
0.678	0.109	0.378
0.822	0.475	0.031
0.000	0.408	0.250
0.000	0.050	0.000
0.931	0.468	0.016
0.080	0.915	0.320
0.504	0.777	0.777
0.251	0.094	0.251
0.000	0.000	0.100
0.000	0.000	0.000
0.202	0.202	0.000
0.000	0.000	0.000
0.000	0.000	0.000
0.000	0.000	0.000
0.000	0.000	0.000
0.000	0.000	0.000
0.000	0.000	0.000
0.519	0.000	0.000
0.597	0.529	0.087
0.000	0.000	0.000
0.000	0.000	0.000
0.928	0.928	0.827
0.913	0.020	0.913
0.000	0.000	0.000
0.438	0.327	0.722
0.037	0.037	0.203
0.000	0.000	0.000
0.000	0.000	0.000
0.868	0.624	0.515
0.397	0.397	0.356
0.592	0.820	0.635
0.000	0.000	0.000
0.000	0.000	0.000
0.000	0.000	0.000
0.612	0.000	0.815
0.548	0.000	0.000
0.516	0.516	0.365
0.000	0.000	0.000
0.000	0.000	0.000
0.000	0.000	0.000
0.000	0.000	0.000
0.000	0.000	0.000
0.000	0.000	0.000
0.000	0.000	0.973
0.000	0.000	0.000
0.000	0.000	0.000
0.000	0.000	0.000
0.000	0.000	0.000
0.685	0.727	0.727
0.762	0.047	0.762
0.063	0.157	0.524
0.000	0.000	0.873
0.675	0.063	0.027
0.892	0.769	0.826
0.492	0.625	0.689
0.223	0.754	0.681
0.000	0.000	0.000
0.000	0.000	0.000
0.127	0.664	0.738
0.786	0.786	0.309
0.268	0.399	0.268
0.471	0.471	0.722
0.000	0.000	0.000
0.904	0.000	0.652
0.656	0.562	0.657
0.000	0.000	0.215
0.000	0.000	0.515
0.000	0.000	0.588
0.504	0.411	0.713
0.000	0.000	0.832
0.021	0.415	0.235
0.163	0.744	0.488
0.000	0.000	0.000
0.000	0.000	0.000
0.000	0.000	0.000
0.000	0.000	0.000
0.000	0.000	0.000
0.304	0.531	0.348
0.453	0.608	0.537
0.233	0.114	0.047
0.000	0.000	0.000
0.000	0.000	0.000
0.706	0.510	0.000
0.324	0.667	0.531
0.000	0.000	0.329
0.905	0.437	0.086
0.000	0.898	0.898
0.191	0.191	0.828
0.784	0.000	0.167
0.000	0.000	0.000
0.000	0.000	0.000
0.801	0.801	0.334
0.000	0.000	0.000
0.000	0.000	0.000
0.000	0.000	0.000
0.000	0.000	0.000
0.597	0.597	0.664
0.000	0.000	0.000
0.000	0.000	0.065
0.617	0.045	0.000
0.180	0.097	0.406
0.000	0.485	0.728
0.860	0.860	0.847
0.218	0.000	0.634
0.000	0.000	0.000
0.000	0.000	0.000
0.222	0.192	0.272
0.043	0.093	0.499
0.000	0.000	0.000
0.000	0.000	0.000
0.000	0.000	0.000
0.369	0.470	0.000
0.000	0.000	0.000
0.000	0.397	0.561
0.000	0.000	0.000
0.000	0.224	0.791
0.000	0.000	0.000
0.570	0.225	0.408
0.844	0.293	0.778
0.740	0.443	0.785
0.292	0.486	0.281
0.852	0.413	0.852
0.671	0.760	0.595
0.000	0.000	0.000
0.000	0.000	0.924
0.000	0.855	0.855
0.614	0.126	0.044
0.061	0.788	0.425
0.000	0.000	0.000
0.000	0.078	0.078
0.755	0.513	0.624
0.000	0.000	0.000
0.000	0.000	0.000
0.546	0.433	0.135
0.000	0.000	0.000
0.000	0.000	0.000
0.000	0.000	0.000
0.929	0.496	0.454
0.396	0.000	0.687
0.901	0.520	0.901
0.539	0.000	0.539
0.090	0.297	0.686
0.000	0.000	0.088
0.880	0.876	0.273
0.118	0.211	0.094
0.000	0.000	0.000
0.000	0.000	0.000
0.000	0.000	0.000
0.000	0.000	0.000
0.000	0.000	0.000
0.000	0.000	0.000
0.000	0.000	0.000
0.000	0.000	0.000
0.744	0.430	0.744
0.000	0.000	0.000
0.691	0.715	0.635
0.000	0.179	0.100
0.142	0.142	0.031
0.162	0.162	0.649
0.000	0.000	0.000
0.693	0.848	0.848
0.189	0.238	0.757
0.000	0.000	0.000
0.000	0.000	0.000
0.000	0.000	0.000
0.000	0.000	0.000
0.000	0.000	0.000
0.563	0.000	0.000
0.000	0.000	0.000
0.421	0.814	0.705
0.165	0.165	0.000
0.000	0.000	0.000
0.000	0.000	0.000
0.000	0.000	0.000
0.000	0.000	0.000
0.000	0.156	0.889
0.978	0.865	0.000
0.000	0.000	0.000
0.000	0.000	0.000
0.612	0.204	0.866
0.000	0.000	0.000
0.000	0.000	0.000
0.000	0.000	0.000
0.000	0.000	0.000
0.000	0.000	0.000
0.067	0.758	0.758
0.000	0.000	0.000
0.651	0.432	0.561
0.603	0.302	0.853
0.620	0.423	0.101
0.869	0.513	0.753
0.532	0.501	0.337
0.207	0.589	0.524
0.943	0.534	0.422
0.834	0.834	0.000
0.000	0.000	0.372
0.000	0.238	0.000
0.000	0.000	0.000
0.000	0.183	0.000
0.790	0.318	0.674
0.000	0.000	0.000
0.022	0.379	0.051
0.000	0.000	0.000
0.000	0.000	0.000
0.729	0.092	0.361
0.277	0.315	0.272
0.000	0.242	0.095
0.594	0.594	0.638
0.000	0.000	0.000
0.000	0.300	0.060
0.000	0.000	0.000
0.755	0.000	0.755
0.000	0.000	0.000
0.427	0.427	0.734
0.414	0.087	0.293
0.000	0.000	0.000
0.000	0.000	0.000
0.000	0.707	0.707
0.000	0.000	0.000
0.000	0.645	0.912
0.000	0.000	0.000
0.395	0.054	0.589
0.000	0.000	0.000
0.000	0.394	0.219
0.412	0.165	0.143
0.351	0.351	0.070
0.000	0.000	0.000
0.000	0.000	0.000
0.000	0.000	0.000
0.403	0.403	0.295
0.258	0.258	0.000
0.000	0.000	0.000
0.000	0.000	0.000
0.330	0.108	0.315
0.000	0.000	0.000
0.624	0.383	0.383
0.000	0.588	0.831
0.000	0.000	0.000
0.000	0.000	0.000
0.000	0.000	0.000
0.000	0.000	0.000
0.000	0.000	0.000
0.000	0.000	0.000
0.000	0.000	0.000
0.153	0.153	0.130
0.000	0.000	0.000
0.946	0.946	0.000
0.865	0.865	0.000
0.000	0.000	0.000
0.356	0.309	0.506
0.000	0.000	0.000
0.000	0.509	0.571
0.000	0.000	0.000
0.000	0.000	0.000
0.000	0.000	0.000
0.802	0.730	0.337
0.303	0.233	0.632
0.514	0.364	0.727
0.884	0.177	0.750
0.000	0.000	0.000
0.000	0.000	0.000
0.000	0.000	0.000
0.000	0.000	0.000
0.889	0.000	0.000
0.000	0.000	0.000
0.000	0.000	0.000
0.000	0.000	0.000
0.583	0.476	0.000
0.000	0.603	0.000
0.000	0.000	0.333
0.928	0.000	0.928
0.707	0.000	0.707
0.000	0.000	0.000
0.000	0.000	0.000
0.000	0.000	0.000
0.000	0.000	0.000
0.568	0.748	0.473
0.221	0.312	0.811
0.707	0.000	0.707
0.000	0.000	0.000
0.000	0.000	0.000
0.000	0.000	0.000
0.000	0.000	0.000
0.000	0.000	0.000
0.000	0.000	0.774
0.000	0.000	0.000
0.232	0.494	0.044
0.023	0.096	0.479
0.959	0.830	0.082
0.000	0.000	0.912
0.839	0.839	0.631
0.057	0.070	0.036
0.177	0.232	0.000
0.000	0.000	0.000
0.969	0.969	0.079
0.593	0.060	0.381
0.000	0.000	0.500
0.000	0.000	0.800
0.000	0.000	0.000
0.575	0.605	0.559
0.850	0.413	0.073
0.000	0.419	0.186
0.000	0.000	0.000
0.421	0.604	0.579
0.000	0.000	0.238
0.267	0.093	0.277
0.000	0.000	0.000
0.534	0.534	0.582
0.000	0.000	0.000
0.000	0.000	0.000
0.000	0.000	0.000
0.498	0.498	0.383
0.000	0.000	0.000
0.582	0.196	0.069
0.638	0.638	0.686
0.000	0.000	0.000
0.000	0.000	0.000
0.000	0.000	0.000
0.000	0.000	0.000
0.000	0.000	0.000
0.000	0.000	0.000
0.000	0.000	0.737
0.000	0.000	0.182
0.000	0.000	0.000
0.000	0.000	0.000
0.549	0.786	0.609
0.000	0.390	0.390
0.000	0.000	0.000
0.000	0.000	0.000
0.000	0.000	0.000
0.000	0.000	0.000
0.000	0.000	0.000
0.392	0.392	0.448
0.000	0.426	0.000
0.000	0.707	0.000
0.000	0.267	0.189
0.000	0.000	0.000
0.000	0.000	0.000
0.010	0.034	0.236
0.000	0.000	0.000
0.000	0.000	0.000
0.000	0.000	0.000
0.000	0.000	0.000
0.249	0.893	0.172
0.041	0.628	0.479
0.042	0.951	0.951
0.000	0.171	0.197
0.000	0.408	0.433
0.000	0.000	0.000
0.000	0.000	0.000
0.906	0.367	0.367
0.000	0.000	0.000
0.000	0.000	0.000
0.000	0.000	0.000
0.200	0.179	0.000
0.000	0.000	0.000
0.959	0.568	0.150
0.000	0.000	0.000
0.000	0.000	0.000
0.926	0.580	0.597
0.000	0.000	0.000
0.000	0.000	0.000
0.826	0.592	0.401
0.000	0.000	0.000
0.159	0.878	0.915
0.000	0.000	0.000
0.000	0.000	0.000
0.716	0.000	0.521
0.000	0.000	0.000
0.000	0.000	0.000
0.000	0.000	0.000
0.192	0.816	0.272
0.000	0.429	0.788
0.000	0.000	0.707
0.173	0.000	0.420
0.576	0.637	0.637
0.000	0.000	0.000
0.153	0.153	0.375
0.681	0.851	0.851
0.784	0.738	0.738
0.000	0.054	0.288
0.108	0.207	0.120
0.000	0.000	0.667
0.000	0.000	1.000
0.000	0.000	0.000
0.000	0.000	0.000
0.000	0.000	0.000
0.000	0.000	0.000
0.000	0.603	0.000
0.583	0.476	0.000
0.591	0.389	0.669
0.050	0.771	0.086
0.000	0.000	0.000
0.000	0.000	0.000
0.338	0.039	0.304
0.000	0.000	0.000
0.528	0.876	0.203
0.000	0.000	0.000
0.000	0.000	0.000
0.000	0.000	0.000
0.028	0.614	0.273
0.324	0.000	0.499
0.000	0.000	0.000
0.000	0.000	0.000
0.843	0.659	0.757
0.000	0.000	0.000
0.000	0.000	0.000
0.084	0.798	0.168
0.000	0.000	0.000
0.000	0.000	0.000
0.918	0.918	0.089
0.311	0.311	0.445
0.295	0.883	0.883
0.937	0.937	0.000
0.173	0.382	0.247
0.069	0.624	0.682
0.349	0.739	0.713
0.000	0.000	0.000
0.000	0.000	0.000
0.000	0.000	0.000
0.243	0.000	0.000
0.955	0.855	0.593
0.447	0.000	0.547
0.000	0.594	0.441
0.533	0.702	0.466
0.638	0.638	0.160
0.596	0.105	0.365
0.113	0.292	0.292
0.000	0.000	0.000
0.946	0.435	0.864
0.800	0.800	0.797
0.861	0.526	0.859
0.968	0.588	0.000
0.075	0.106	0.843
0.394	0.041	0.425
0.000	0.000	0.000
0.000	0.000	0.000
0.000	0.000	0.000
0.000	0.000	0.000
0.000	0.000	0.000
0.000	0.000	0.000
0.000	0.000	0.000
0.316	0.258	0.316
0.000	0.000	0.000
0.082	0.033	0.163
0.000	0.000	0.000
0.000	0.000	0.000
0.422	0.422	0.298
0.746	0.746	0.176
0.029	0.083	0.548
0.738	0.000	0.000
0.968	0.968	0.660
0.000	0.000	0.000
0.054	0.054	0.910
0.000	0.000	0.000
0.000	0.000	0.000
0.326	0.326	0.253
0.000	0.000	0.000
1.000	1.000	0.000
0.431	0.431	0.144
0.000	0.329	0.175
0.456	0.407	0.656
0.901	0.168	0.168
0.000	0.000	0.000
0.533	0.754	0.287
0.814	0.529	0.834
0.000	0.000	0.000
0.000	0.000	0.000
0.104	0.309	0.424
0.000	0.000	0.000
0.000	0.000	0.000
0.000	0.396	0.110
0.000	0.374	0.166
0.000	0.000	0.000
0.000	0.000	0.000
0.026	0.295	0.567
0.272	0.458	0.384
0.000	0.000	0.000
0.276	0.525	0.586
0.000	0.000	0.000
0.251	0.877	0.877
0.732	0.211	0.216
0.578	0.527	0.426
0.612	0.533	0.181
0.582	0.575	0.020
0.000	0.000	0.000
0.000	0.000	0.000
0.000	0.707	0.707
0.000	0.000	0.707
0.000	0.000	0.000
0.694	0.431	0.890
0.124	0.363	0.832
0.000	0.000	0.000
0.000	0.000	0.000
0.000	0.000	0.000
0.000	0.000	0.000
0.526	0.526	0.043
0.000	0.000	0.000
0.000	0.000	0.000
0.000	0.000	0.000
0.552	0.797	0.237
0.424	0.931	0.000
0.799	0.000	0.799
0.856	0.958	0.856
0.370	0.044	0.205
0.046	0.068	0.483
0.465	0.983	0.024
0.000	0.259	0.370
0.000	0.000	0.787
0.405	0.177	0.094
0.925	0.039	0.925
0.000	0.000	0.000
0.000	0.000	0.000
0.610	0.874	0.874
0.453	0.468	0.768
0.000	0.000	0.000
0.000	0.000	0.801
0.142	0.424	0.000
0.973	0.000	0.973
0.000	0.000	0.000
0.908	0.107	0.029
0.880	0.197	0.820
0.000	0.000	0.957
0.000	0.000	0.800
0.282	0.847	0.847
0.000	0.619	0.272
0.000	0.000	0.361
0.777	0.108	0.133
0.681	0.153	0.276
0.152	0.883	0.559
0.630	0.322	0.448
0.718	0.354	0.418
0.000	0.000	0.000
0.000	0.000	0.000
0.000	0.000	0.000
0.159	0.869	0.567
0.000	0.707	0.707
0.000	0.000	0.000
0.758	0.474	0.758
0.000	0.000	0.000
0.000	0.000	0.000
0.000	0.000	0.000
0.000	0.000	0.000
0.000	0.000	0.000
0.000	0.000	0.000
0.000	0.000	0.000
0.000	0.000	0.000
0.000	0.000	0.000
0.000	0.000	0.000
0.000	0.000	0.000
0.838	0.368	0.340
0.970	0.868	0.970
0.407	0.336	0.106
0.000	0.310	0.000
0.429	0.220	0.495
0.000	0.000	0.000
0.000	0.000	0.000
0.000	0.000	0.000
0.487	0.841	0.934
0.000	0.000	0.000
0.000	0.000	0.000
0.000	0.000	0.000
0.000	0.000	0.000
0.000	0.000	0.000
0.883	0.883	0.000
0.864	0.499	0.018
0.504	0.765	0.637
0.000	0.000	0.000
0.000	0.000	0.000
0.000	0.000	0.000
0.000	0.000	0.000
0.000	0.000	0.000
0.000	0.000	0.000
0.102	0.044	0.000
0.179	0.539	0.726
0.534	0.409	0.647
0.000	0.475	0.752
0.938	0.116	0.938
0.000	0.000	0.000
0.731	0.442	0.608
0.873	0.873	0.617
0.000	0.000	0.447
0.000	0.000	0.000
0.042	0.000	0.042
0.000	0.000	0.000
0.377	0.270	0.712
0.000	0.000	0.000
0.987	0.082	0.987
0.850	0.850	0.321
0.764	0.020	0.041
0.021	0.226	0.000
0.000	0.151	0.305
0.000	0.000	0.000
0.617	0.428	0.606
0.000	0.000	0.000
0.295	0.443	0.443
0.000	0.000	0.000
0.261	0.261	0.369
0.128	0.128	0.000
0.316	0.000	0.745
0.000	0.000	0.000
0.000	0.000	0.000
0.000	0.119	0.573
0.000	0.000	0.000
0.920	0.502	0.418
0.049	0.152	0.837
0.000	0.213	0.726
0.000	0.152	0.516
0.000	0.000	0.000
0.000	0.000	0.000
0.000	0.000	0.000
0.356	0.623	0.019
0.000	0.187	0.289
0.000	0.000	0.000
0.585	0.585	0.087
0.279	0.000	0.375
0.204	0.000	0.000
0.000	0.000	0.000
0.450	0.450	0.724
0.000	0.000	0.000
0.000	0.000	0.000
0.000	0.000	0.000
0.000	0.000	0.000
0.667	0.667	0.272
0.000	0.667	0.000
0.000	0.000	0.000
0.918	0.410	0.410
0.000	0.000	0.920
0.000	0.408	0.250
0.822	0.475	0.031
0.000	0.000	0.154
0.037	0.691	0.883
0.678	0.747	0.755
0.000	0.000	0.000
0.000	0.000	0.000
0.000	0.802	0.802
0.707	0.707	0.000
0.000	0.000	0.000
0.000	0.000	0.000
0.000	0.000	0.000
0.000	0.000	0.000
0.000	0.000	0.000
0.000	0.000	0.000
0.000	0.000	0.000
0.000	0.000	0.000
0.000	0.000	0.000
0.000	0.000	0.000
0.000	0.000	0.000
0.000	0.000	0.000
0.000	0.000	0.000
0.000	0.000	0.000
0.000	0.000	0.000
0.000	0.000	0.000
0.000	0.080	0.862
0.978	0.978	0.853
0.000	0.000	0.000
0.000	0.000	0.000
0.000	0.174	0.603
0.000	0.000	0.000
0.394	0.169	0.169
0.544	0.000	0.000
0.512	0.548	0.672
0.416	0.155	0.141
0.638	0.000	0.903
0.000	0.000	0.000
0.866	0.000	0.866
0.000	0.000	0.000
0.000	0.000	0.000
0.000	0.000	0.000
0.017	0.083	0.087
0.000	0.000	0.000
0.782	0.065	0.782
0.000	0.000	0.000
0.000	0.000	0.000
0.000	0.000	0.000
0.000	0.000	0.000
0.000	0.000	0.000
0.000	0.000	0.000
0.000	0.000	0.973
0.096	0.096	0.667
0.000	0.000	0.000
0.163	0.392	0.392
0.000	0.000	0.000
0.166	0.718	0.508
0.000	0.000	0.000
0.155	0.155	0.098
0.400	0.049	0.148
0.000	0.099	0.512
0.558	0.628	0.000
0.086	0.489	0.252
0.873	0.000	0.873
0.156	0.000	0.937
0.000	0.000	0.000
0.436	0.513	0.513
0.000	0.416	0.416
0.487	0.000	0.218
0.000	0.000	0.000
0.000	0.000	0.000
0.000	0.000	0.000
0.000	0.000	0.000
0.000	0.000	0.000
0.000	0.000	0.707
0.000	0.000	0.000
0.000	0.000	0.000
0.000	0.000	0.000
0.000	0.000	0.544
0.755	0.755	0.572
0.000	0.811	0.811
0.000	0.000	0.000
0.000	0.000	0.000
0.000	0.000	0.000
0.527	0.799	0.430
0.000	0.000	0.000
0.000	0.000	0.000
0.000	0.000	0.000
0.000	0.000	0.000
0.000	0.000	0.000
0.773	0.773	0.641
0.000	0.000	0.000
0.000	0.085	0.338
0.501	0.431	0.487
0.908	0.786	0.908
0.000	0.000	0.000
0.480	0.782	0.227
0.889	0.136	0.136
0.000	0.000	0.000
0.283	0.778	0.424
0.000	0.000	0.000
0.000	0.000	0.000
0.000	0.000	0.000
0.000	0.000	0.000
0.476	0.476	0.137
0.000	0.000	0.000
0.946	0.473	0.813
0.000	0.000	0.000
0.624	0.476	0.585
0.732	0.732	0.863
0.848	0.848	0.622
0.849	0.766	0.766
0.443	0.611	0.922
0.000	0.000	0.000
0.000	0.000	0.000
0.000	0.000	0.000
0.000	0.000	0.000
0.204	0.143	0.651
0.000	0.127	0.355
0.055	0.137	0.137
0.000	0.000	0.000
0.950	0.000	0.133
0.000	0.000	0.000
0.000	0.000	0.000
0.000	0.000	0.000
0.000	0.000	0.000
0.000	0.000	0.000
0.777	0.777	0.469
0.462	0.462	0.421
0.000	0.000	0.832
0.000	0.000	0.000
0.000	0.000	0.000
0.000	0.000	0.000
0.000	0.000	0.000
0.000	0.000	0.000
0.000	0.000	0.000
0.000	0.667	0.667
0.000	0.000	0.667
0.820	0.820	0.175
0.733	0.328	0.571
0.921	0.000	0.921
0.000	0.000	0.000
0.000	0.000	0.000
0.000	0.000	0.814
0.698	0.114	0.460
0.000	0.000	0.000
0.000	0.000	0.000
0.000	0.000	0.000
0.173	0.173	0.035
0.294	0.470	0.683
0.374	0.000	0.683
0.000	0.000	0.955
0.000	0.000	1.000
0.000	0.000	0.000
0.000	0.000	0.000
0.000	0.000	0.000
0.000	0.000	0.000
0.000	0.000	0.000
0.379	0.062	0.402
0.000	0.000	0.000
0.880	0.000	0.748
0.000	0.000	1.000
0.895	0.022	0.031
0.728	0.728	0.600
0.936	0.080	0.094
0.000	0.000	0.577
0.000	0.000	0.000
0.816	0.000	0.064
0.368	0.000	0.451
0.414	0.478	0.507
0.913	0.000	0.183
0.645	0.000	0.913
0.427	0.697	0.160
0.370	0.423	0.052
0.881	0.000	0.881
0.379	0.716	0.877
0.000	0.000	0.000
0.281	0.066	0.344
0.552	0.353	0.945
0.937	0.177	0.937
0.251	0.251	0.042
0.000	0.698	0.000
0.000	0.000	0.000
0.000	0.000	0.000
0.000	0.000	0.000
0.000	0.000	0.000
0.062	0.062	0.863
0.000	0.000	0.000
0.000	0.000	0.000
0.627	0.872	0.872
0.766	0.829	0.117
0.140	0.148	0.100
0.000	0.000	0.000
0.302	0.301	0.268
0.351	0.208	0.176
0.000	0.000	0.000
0.000	0.000	0.809
0.000	0.000	0.000
0.000	0.000	0.000
0.000	0.000	0.000
0.056	0.085	0.537
0.611	0.865	0.865
0.000	0.000	0.000
0.000	0.000	0.000
0.907	0.395	0.752
0.000	0.000	0.000
0.883	0.181	0.883
0.000	0.000	0.000
0.447	0.000	0.775
0.053	0.000	0.000
0.000	0.000	0.000
0.000	0.000	0.707
0.000	0.000	0.471
0.000	0.000	0.000
0.000	0.000	0.000
0.000	0.000	0.000
0.748	0.031	0.022
0.056	0.000	0.000
0.000	0.000	0.000
0.000	0.000	0.000
0.062	0.480	0.898
0.000	0.000	0.000
0.000	0.000	0.899
0.000	0.000	0.000
0.000	0.000	0.000
0.000	0.000	0.000
0.000	0.000	0.000
0.940	0.940	0.830
0.000	0.000	0.000
0.866	0.262	0.826
0.000	0.000	0.000
0.000	0.000	0.000
0.000	0.000	0.000
0.000	0.000	0.000
0.000	0.000	0.000
0.913	0.913	0.055
0.000	0.000	0.000
0.000	0.000	0.000
0.000	0.000	0.000
0.731	0.196	0.143
0.000	0.000	0.000
0.000	0.000	0.000
0.000	0.000	0.000
0.000	0.000	0.000
0.000	0.000	0.000
0.301	0.301	0.060
0.000	0.729	0.539
0.640	0.159	0.000
0.000	0.000	0.000
0.000	0.000	0.000
0.000	0.000	0.000
0.810	0.000	0.810
0.000	0.000	0.902
0.000	0.000	0.000
0.000	0.000	0.000
0.000	0.000	0.000
0.000	0.000	0.000
0.000	0.000	0.000
0.000	0.000	0.000
0.000	0.000	0.000
0.000	0.000	0.000
0.552	0.352	0.679
0.095	0.189	0.316
0.000	0.000	0.000
0.036	0.947	0.555
0.000	0.000	0.000
0.000	0.000	0.000
0.000	0.000	0.000
0.000	0.000	0.000
0.000	0.000	0.000
0.656	0.348	0.309
0.804	0.804	0.473
0.000	0.000	0.000
0.000	0.000	0.000
0.000	0.000	0.000
0.306	0.306	0.336
0.000	0.000	0.000
0.249	0.249	0.552
0.957	0.561	0.957
0.816	0.605	0.948
0.781	0.781	0.391
0.745	0.505	0.745
0.068	0.717	0.702
0.000	0.075	0.786
0.750	0.372	0.750
0.000	0.000	0.000
0.406	0.403	0.403
0.000	0.000	0.000
0.000	0.000	0.000
0.000	0.000	0.000
0.000	0.797	0.797
0.107	0.107	0.334
0.000	0.000	0.000
0.689	0.753	0.753
0.147	0.024	0.147
0.000	0.000	0.000
0.000	0.000	0.000
0.748	0.748	0.333
0.000	0.000	0.000
0.962	0.608	0.702
0.795	0.324	0.324
0.847	0.351	0.351
0.379	0.282	0.504
0.000	0.000	0.000
0.000	0.000	0.000
0.594	0.467	0.051
0.000	0.000	0.000
0.000	0.000	0.000
0.000	0.000	0.000
0.000	0.000	0.000
0.000	0.000	0.000
0.000	0.000	0.000
0.000	0.000	0.000
0.000	0.000	0.000
0.000	0.000	0.000
0.000	0.000	0.000
0.000	0.000	0.000
0.000	0.000	0.000
0.266	0.569	0.732
0.423	0.052	0.583
0.474	0.646	0.622
0.000	0.052	0.926
0.465	0.657	0.805
0.866	0.866	0.788
0.140	0.311	0.754
0.802	0.429	0.873
0.941	0.639	0.026
0.000	0.000	0.000
0.000	0.000	0.000
0.000	0.000	0.000
0.804	0.024	0.159
0.219	0.227	0.090
0.000	0.000	0.000
0.339	0.191	0.816
0.000	0.000	0.000
0.000	0.000	0.875
0.040	0.092	0.422
0.000	0.000	0.000
0.949	0.463	0.671
0.692	0.677	0.692
0.408	0.408	0.816
0.000	0.000	0.000
0.000	0.000	0.000
0.000	0.391	0.391
0.000	0.000	0.000
0.737	0.737	0.000
0.616	0.736	0.299
0.895	0.137	0.889
0.683	0.558	0.584
0.000	0.000	0.000
0.095	0.095	0.868
0.000	0.000	0.121
0.731	0.209	0.052
0.000	0.000	0.000
0.526	0.526	0.036
0.000	0.000	0.000
0.000	0.000	0.000
0.199	0.000	0.047
0.000	0.000	0.000
0.000	0.000	0.000
0.220	0.028	0.466
0.000	0.000	0.000
0.000	0.000	0.000
0.000	0.000	0.000
0.569	0.569	0.302
0.507	0.186	0.507
0.000	0.000	0.000
0.000	0.000	0.000
0.000	0.000	0.000
0.000	0.000	0.000
0.892	0.802	0.635
0.000	0.000	0.000
0.000	0.075	0.575
0.000	0.000	0.000
0.828	0.905	0.905
0.000	0.000	0.000
0.278	0.278	0.850
0.000	0.074	0.074
0.449	0.871	0.764
0.869	0.154	0.154
0.525	0.525	0.394
0.000	0.000	0.000
0.060	0.900	0.900
0.000	0.000	0.000
0.000	0.000	0.000
0.000	0.660	0.220
0.593	0.316	0.719
0.000	0.000	0.000
0.117	0.940	0.940
0.532	0.075	0.346
0.000	0.000	0.000
0.000	0.000	0.000
0.302	0.302	0.603
0.654	0.494	0.654
0.461	0.063	0.461
0.000	0.000	0.000
0.090	0.192	0.128
0.000	0.000	0.707
0.655	0.000	0.000
0.000	0.000	0.000
0.000	0.000	0.000
0.464	0.487	0.811
0.356	0.418	0.304
0.802	0.802	0.756
0.604	0.305	0.740
0.000	0.707	0.707
0.000	0.707	0.000
0.000	0.000	0.000
0.000	0.000	0.000
0.000	0.000	0.000
0.000	0.000	0.000
0.000	0.000	0.000
0.000	0.000	0.000
0.000	0.000	0.000
0.747	0.652	0.698
0.000	0.000	0.000
0.000	0.000	0.000
0.419	0.036	0.514
0.030	0.523	0.523
0.000	0.000	0.000
0.000	0.000	0.000
0.000	0.000	0.000
0.000	0.000	0.000
0.000	0.000	0.000
0.000	0.816	0.866
0.000	0.408	0.250
0.822	0.475	0.031
0.882	0.882	0.832
0.000	0.000	0.126
0.000	0.000	0.000
0.239	0.000	0.076
0.000	0.000	0.000
0.000	0.802	0.802
0.822	0.475	0.031
0.000	0.408	0.250
0.000	0.000	0.000
0.577	0.000	0.577
0.000	0.898	0.898
0.862	0.862	0.264
0.000	0.000	0.000
0.266	0.612	0.000
0.250	0.000	0.177
0.621	0.621	0.472
0.000	0.000	0.000
0.000	0.000	0.000
0.514	0.000	0.404
0.000	0.000	0.000
0.000	0.000	0.000
0.955	0.955	0.857
0.000	0.000	0.000
0.000	0.000	0.000
0.000	0.000	0.000
0.000	0.000	0.000
0.000	0.000	0.900
0.000	0.000	0.000
0.000	0.000	0.283
0.770	0.770	0.809
0.000	0.628	0.628
0.000	0.000	0.000
0.000	0.000	0.000
0.000	0.000	0.000
0.000	0.000	0.000
0.000	0.000	0.000
0.000	0.000	0.000
0.000	0.000	0.000
0.000	0.000	0.507
0.000	0.000	0.000
0.000	0.000	0.000
0.000	0.000	0.000
0.000	0.000	0.000
0.000	0.000	0.000
0.000	0.000	0.000
0.000	0.000	0.000
0.000	0.000	0.000
0.000	0.000	0.000
0.000	0.000	0.000
0.000	0.000	0.000
0.000	0.000	0.000
0.000	0.000	0.000
0.000	0.000	0.000
0.000	0.000	0.000
0.000	0.000	0.000
0.337	0.023	0.386
0.594	0.221	0.271
0.000	0.667	0.000
0.059	0.823	0.582
0.000	0.000	0.000
0.000	0.000	0.000
0.122	0.259	0.830
0.000	0.000	0.000
0.781	0.081	0.638
0.000	0.000	0.000
0.052	0.366	0.026
0.000	0.000	0.000
0.814	0.426	0.352
0.000	0.000	0.000
0.451	0.625	0.451
0.633	0.633	0.179
0.000	0.000	0.000
0.027	0.697	0.326
0.589	0.687	0.915
0.000	0.792	0.792
0.460	0.726	0.605
0.000	0.000	0.000
0.000	0.000	0.000
0.895	0.589	0.253
0.832	0.507	0.589
0.084	0.084	0.105
0.037	0.411	0.582
0.000	0.000	0.000
0.000	0.000	0.632
0.000	0.000	0.000
0.316	0.632	0.632
0.000	0.000	0.000
0.429	0.364	0.000
0.141	0.374	0.071
0.000	0.921	0.576
0.000	0.000	0.000
0.772	0.069	0.831
0.564	0.674	0.546
0.060	0.127	0.042
0.000	0.000	0.000
0.000	0.000	0.000
0.000	0.000	0.000
0.000	0.000	0.000
0.000	0.000	0.000
0.000	0.000	0.000
0.023	0.563	0.657
0.333	0.333	0.488
0.394	0.166	0.741
[truncated: 2,242 more rows]
