# Supplementary material for: A semi-automated genome annotation comparison and integration scheme
Source: BMC Bioinformatics. 2013 Jun 1;14:172. doi: 10.1186/1471-2105-14-172 (PMC3680241; doi:10.1186/1471-2105-14-172)
Supplement: Additional file 1 — The code and datasets: file contains the python code and related datasets used in our research. We used two datasets in our research. (1). ‘pfam_mapped_dic.csv’ file contains the Pfam IDs obtained from Pfam database; (2) ‘gene_info_dic.csv’ file contains the gene symbol data obtained from Entrez gene database; (3) ‘database data’ folder contains the automated annotation results and the OMA data to run the program. [file 1471-2105-14-172-S1.zip › Additional file 1 code and datasets/results/mytu_anno_deter.txt]

base_lit-s	lit-s	lit-s	all-same	chromosomal replication initiator protein DnaA			3	1, 2, 3
base_tigr	base_ec	base_ec	all-same	DNA polymerase III, beta subunit (EC 2.7.7.7)	2.7.7.7		3	1, 2, 3
base_tigr	gs-sh	gs-sh	all-same	DNA replication and repair protein RecF			3	1, 2, 3
base_one HP	base_one HP	lit-s	all-same	Zn-ribbon-containing, possibly RNA-binding protein and truncated derivatives			2	2, 3
base_tigr	base_ec	base_ec	all-same	DNA gyrase subunit B (EC 5.99.1.3)	5.99.1.3		3	1, 2, 3
base_tigr	base_ec	base_ec	all-same	DNA gyrase subunit A (EC 5.99.1.3)	5.99.1.3		3	1, 2, 3
lit-s	base_one HP	base_one HP	all-same	FIG00822768: hypothetical protein			0	1, 2
base_one HP	base_one HP	0	majority	Transmembrane domain of unknown function (DUF3566).			1
base_one HP	base_one HP	base_both miss	all-hp	hypothetical protein	HP		0
base_one HP	lit-s	base_one HP	all-same	FIG00822946: hypothetical protein			0	1, 3
base_one HP	base_one HP	lit-s	all-same	FIG024317: hypothetical protein			0	2, 3
tf_idf	tf_idf	base_ec	all-same	Peptidyl-prolyl cis-trans isomerase (rotamase) - cyclophilin family	5.2.1.8		3	1, 2, 3
lit-s	base_one HP	base_one HP	all-same	FIG00822644: hypothetical protein			0	1, 2
base_one HP	base_one HP	0	man-rest	MANUAL-REST			2
base_one HP	base_one HP	0	majority	FIG018426: putative septation inhibitor protein			1
base_one HP	base_one HP	0	majority	FIG215594: Membrane spanning protein			1
base_ec	gs-sh	0	all-same	PknB			2	1, 2, 3
base_tigr	0	base_ec-d	majority	anthranilate synthase, component II	2.6.1.85,4.1.3.27		3	1, 2
gs-sh	lit-s	base_ec	all-same	Serine/threonine protein kinase	2.7.11.1		3	1, 2, 3
gs-sh	gs-sh	base_ec	all-same	Cell division protein FtsI/penicillin-binding protein 2	2.4.1.129		3	1, 2, 3
0	0	gs-sh	majority	cell elongation-specific peptidoglycan biosynthesis regulator RodA			3	2, 3
tf_idf	tf_idf	base_ec	all-same	Serine/threonine protein phosphatase	3.1.3.16		3	1, 2, 3
lit-s	0	0	all-same	FOG: FHA domain			2	1, 2
lit-s	0	0	all-same	FOG: FHA domain			2	1, 2
base_one HP	base_one HP	base_one miss	all-hp	hypothetical protein	HP		0
0	base_one HP	base_one HP	man-rest	MANUAL-REST			2
0	0	0	man-rest	MANUAL-REST			3
0	0	0	man-rest	MANUAL-REST			3
gs-sh	0	0	majority	Cell wall-associated hydrolases (invasion-associated proteins)			3	1, 2
base_one HP	base_one HP	lit-s	all-same	FIG00821242: hypothetical protein			0	2, 3
base_one HP	base_one HP	lit-s	all-same	FIG00821131: hypothetical protein			0	2, 3
base_one HP	base_one HP	lit-s	all-same	FIG00822329: hypothetical protein			0	2, 3
base_one HP	base_one HP	lit-s	all-same	FIG00820005: hypothetical protein			0	2, 3
lit-s	base_one HP	base_one HP	all-same	Vegetative cell wall protein gp1 precursor			1	1, 2
base_one HP	base_one HP	lit-s	all-same	FIG00820917: hypothetical protein			0	2, 3
0	0	0	man-rest	MANUAL-REST			3
0	0	base_lit-s	majority	Acyl carrier protein			3	2, 3
0	0	0	man-rest	MANUAL-REST			2
pfam-sh	0	0	majority	Acyl-CoA synthetases (AMP-forming)/AMP-acid ligases II			3	1, 2
base_one HP	base_one HP	lit-s	all-same	FIG00822256: hypothetical protein			0	2, 3
lit-s	0	0	majority	Major Facilitator Superfamily.			3	1, 2
base_one HP	base_one HP	0	majority	Putative transcriptional regulator			1
base_one HP	lit-s	base_one HP	all-same	Possible membrane protein			2	1, 3
0	0	0	man-rest	MANUAL-REST			3
base_tigr	base_ec	base_ec	all-same	leucyl-tRNA synthetase (EC 6.1.1.4)	6.1.1.4		3	1, 2, 3
gs-sh	gs-sh	lit-s	all-same	transcriptional regulator, MarR family			3	1, 2, 3
gs-sh	gs-sh	lit-s	all-same	transcriptional regulator, GntR family			3	1, 2, 3
base_tigr	0	0	majority	probable F420-dependent oxidoreductase, MSMEG_2906 family			3	1, 2
0	0	0	man-rest	MANUAL-REST			3
base_tigr	map	base_ec	all-same	inositol 1-phosphate synthase, Actinobacterial type	5.5.1.4		3	1, 2, 3
pfam-sh	pfam-sh	lit-s	all-same	transcriptional regulator, PadR family			3	1, 2, 3
base_one HP	base_one HP	0	majority	Possible membrane protein			1
lit-s	lit-s	base_lit-s	all-same	hypothetical protein			0	1, 2, 3
0	0	0	man-rest	MANUAL-REST			3
base_one HP	base_one HP	0	man-rest	MANUAL-REST			2
map	orth	gs-sh	all-same	Transcriptional regulator containing an amidase domain and an AraC-type DNA-binding HTH domain			3	1, 2, 3
base_tigr	map	lit-s	all-same	SSU ribosomal protein S6P			3	1, 2, 3
gs-sh	lit-s	orth	all-same	single-strand binding protein			3	1, 2, 3
base_tigr	0	0	majority	SSU ribosomal protein S18P			3	1, 2
base_tigr	map	lit-s	all-same	LSU ribosomal protein L9P			3	1, 2, 3
base_one HP	base_one miss	base_one HP	all-hp	hypothetical protein	HP		0
base_lit-s	tf_idf	tf_idf	all-same	replicative DNA helicase	3.6.4.12		3	1, 2, 3
lit-s	base_one HP	base_one HP	all-same	FIG00821672: hypothetical protein			0	1, 2
0	0	0	man-rest	MANUAL-REST			3
lit-s	base_one HP	base_one HP	all-same	FIG00822718: hypothetical protein			0	1, 2
base_one HP	base_one HP	base_one miss	all-hp	hypothetical protein	HP		0
base_ec	base_ec	base_ec	all-same	Cellobiohydrolase A (1,4-beta-cellobiosidase A)	3.2.1.4		3	1, 2, 3
0	0	0	man-rest	MANUAL-REST			3
base_one HP	lit-s	base_one HP	all-same	FIG00823318: hypothetical protein			0	1, 3
base_one HP	base_one HP	0	majority	INTEGRAL MEMBRANE PROTEIN (Rhomboid family)			1
base_one HP	0	base_one HP	majority	FIG00821519: hypothetical protein			1
pfam-sh	0	0	all-same	Predicted nucleic acid-binding protein, contains PIN domain			2	1, 2
base_tigr	base_ec-d	base_ec-d	majority	isocitrate dehydrogenase, NADP-dependent, monomeric type	1.1.1.42		3	1, 2
base_lit-s	lit-s	lit-s	all-same	transcriptional regulator, TetR family			3	1, 2, 3
0	0	0	man-rest	MANUAL-REST			3
base_tigr	base_ec	base_ec	all-same	L-serine ammonia-lyase (EC 4.3.1.17)	4.3.1.17		3	1, 2, 3
lit-s	lit-s	base_ec	all-same	serine hydroxymethyltransferase (EC 2.1.2.1)	2.1.2.1		3	1, 2, 3
0	0	0	man-rest	MANUAL-REST			3
gs-sh	0	0	majority	ABC-type transport system, involved in lipoprotein release, permease component			3	1, 2
0	tf_idf	0	majority	ABC-type antimicrobial peptide transport system, ATPase component			3	1, 3
0	base_one HP	base_one HP	man-rest	MANUAL-REST			2
gs-sh	map	base_ec	all-same	Bifunctional PLP-dependent enzyme with beta-cystathionase and maltose regulon repressor activities	4.4.1.8		3	1, 2, 3
base_one HP	lit-s	base_one HP	all-same	PROBABLE MEMBRANE PROTEIN			2	1, 3
0	0	0	man-rest	MANUAL-REST			3
gs-sh	gs-sh	lit-s	all-same	transcriptional regulator, TetR family			3	1, 2, 3
base_one HP	base_one HP	0	majority	Nucleotidyl transferase of unknown function (DUF1814).			1
base_one HP	base_both miss	base_one HP	all-hp	hypothetical protein	HP		0
lit-s	base_one HP	base_one HP	all-same	FIG00820894: hypothetical protein			0	1, 2
0	0	0	man-rest	MANUAL-REST			2
base_one HP	base_one HP	pfam-sh	all-same	transcriptional regulator, ArsR family			2	2, 3
0	0	orth	majority	Ni,Fe-hydrogenase III small subunit			3	2, 3
0	0	0	man-rest	MANUAL-REST			3
0	0	base_lit-s	majority	Formate hydrogenlyase subunit 4			3	2, 3
0	0	orth	majority	Hydrogenase 4 membrane component (E)	1.-		3	2, 3
0	0	0	man-rest	MANUAL-REST			3
0	0	0	man-rest	MANUAL-REST			3
0	0	0	man-rest	MANUAL-REST			2
0	0	orth	majority	Methylase involved in ubiquinone/menaquinone biosynthesis			3	2, 3
base_one HP	base_one HP	lit-s	all-same	Predicted membrane protein			2	2, 3
base_one HP	base_both miss	base_one HP	all-hp	hypothetical protein	HP		0
base_tigr	base_ec-d	base_ec-d	majority	Nucleoside phosphorylase	3.2.2.9		3	1, 2
base_one miss	base_both miss	base_one miss	majority	Predicted integral membrane protein			1
0	base_ec-d	0	man-rest	MANUAL-REST			3
base_one HP	base_one HP	0	majority	Partial REP13E12 repeat protein			1
base_one HP	base_one HP	0	majority	Partial REP13E12 repeat protein			1
base_one HP	base_one HP	base_one miss	all-hp	hypothetical protein	HP		0
pfam-sh	base_lit-s	pfam-sh	all-same	PPE-repeat proteins			3	1, 2, 3
0	0	0	man-rest	MANUAL-REST			3
base_one HP	base_one HP	0	majority	FcoT-like thioesterase domain.			1
pfam-sh	0	0	majority	Acyl-CoA synthetases (AMP-forming)/AMP-acid ligases II	6.2.1.-		3	1, 2
lit-s	0	0	all-same	Phosphopantetheine attachment site.			2	1, 2
0	0	0	man-rest	MANUAL-REST			3
0	0	0	man-rest	MANUAL-REST			3
0	base_ec-d	0	man-rest	MANUAL-REST			3
lit-s	0	0	all-same	Cyclic nucleotide-binding domain.			2	1, 2
base_tigr	map	lit-s	all-same	LSU ribosomal protein L28P			3	1, 2, 3
gs-sh	0	0	majority	Putative GTPases (G3E family)			3	1, 2
base_tigr	0	0	majority	ATPase, P-type (transporting), HAD superfamily, subfamily IC	3.6.3.-		3	1, 2
lit-s	base_one HP	base_one HP	all-same	FIG00821282: hypothetical protein			0	1, 2
lit-s	0	0	majority	PE family.			3	1, 2
0	0	0	man-rest	MANUAL-REST			3
0	0	0	man-rest	MANUAL-REST			3
0	0	base_ec	majority	Nucleoside-diphosphate-sugar epimerases	4.2.1.47		3	2, 3
base_lit-s	lit-s	lit-s	all-same	phosphoheptose isomerase	5.3.1.28,5.3.1.-		3	1, 2, 3
base_one HP	base_one HP	base_one miss	all-hp	hypothetical protein	HP		0
base_one miss	base_both miss	base_one miss	majority	histidinol-phosphate phosphatase family domain/HAD-superfamily hydrolase, subfamily IIIA	3.1.3.82, 3.1.3.83		1
0	0	0	man-rest	MANUAL-REST			3
base_lit-s	base_one HP	base_one HP	all-same	FIG00821503: hypothetical protein			0	1, 2
0	0	0	man-rest	MANUAL-REST			2
base_lit-s	base_ec	base_ec	all-same	oxalyl-CoA decarboxylase	4.1.1.8		3	1, 2, 3
gs-sh	0	0	majority	Transcriptional regulator			3	1, 2
0	0	0	man-rest	MANUAL-REST			3
0	0	0	man-rest	MANUAL-REST			3
0	0	gs-sh	majority	PPOX class probable F420-dependent enzyme, Rv0121 family			3	2, 3
lit-s	base_one HP	base_one HP	all-same	FIG00823664: hypothetical protein			0	1, 2
lit-s	gs-sh	gs-sh	all-same	Ribbon-helix-helix protein, copG family.			3	1, 2, 3
base_one HP	base_one HP	base_one miss	all-hp	hypothetical protein	HP		0
lit-s	0	0	majority	PE family.			3	1, 2
0	0	0	man-rest	MANUAL-REST			3
base_lit-s	base_ec	base_ec-d	all-same	trehalose synthase	3.2.1.1, 5.4.99.16		3	1, 2, 3
0	0	0	man-rest	MANUAL-REST			3
base_one HP	base_one HP	lit-s	all-same	Predicted membrane protein			2	2, 3
gs-sh	0	0	majority	Predicted esterase			3	1, 2
0	lit-s	0	majority	Acyl dehydratase			3	1, 3
0	tf_idf	0	majority	Acyl-CoA dehydrogenases	1.3.99.3		3	1, 3
base_tigr	0	0	majority	F420-dependent oxidoreductase, G6PDH family			3	1, 2
lit-s	0	0	majority	Predicted acetyltransferase			3	1, 2
gs-sh	gs-sh	lit-s	all-same	transcriptional regulator, TetR family			3	1, 2, 3
0	0	0	man-rest	MANUAL-REST			3
lit-s	tf_idf	tf_idf	all-same	Cytochrome P450			3	1, 2, 3
base_tigr	base_ec	base_ec	all-same	methionine-S-sulfoxide reductase	1.8.4.11		3	1, 2, 3
lit-s	0	0	all-same	SnoaL-like domain.			2	1, 2
0	0	base_ec	majority	Nucleoside-diphosphate-sugar epimerases	1.1.1.219		3	2, 3
0	0	0	man-rest	MANUAL-REST			2
base_one HP	base_one HP	lit-s	all-same	FIG00822464: hypothetical protein			0	2, 3
base_one HP	base_one HP	0	majority	3-methyladenine DNA glycosylase/8-oxoguanine DNA glycosylase			1
0	tf_idf	0	majority	Chloride channel protein EriC			3	1, 3
gs-sh	gs-sh	lit-s	all-same	transcriptional regulator, TetR family			3	1, 2, 3
0	0	0	man-rest	MANUAL-REST			2
0	0	0	man-rest	MANUAL-REST			2
base_ec-d	base_ec-d	base_ec	majority	NAD-dependent aldehyde dehydrogenases	1.2.1.3		3	2, 3
0	tf_idf	0	majority	Dehydrogenases with different specificities (related to short-chain alcohol dehydrogenases)			3	1, 3
lit-s	base_one HP	base_one HP	all-same	FIG00820781: hypothetical protein			0	1, 2
0	0	base_ec	majority	NADPH:quinone reductase and related Zn-dependent oxidoreductases	1.6.5.5		3	2, 3
0	base_lit-s	0	majority	PE-PPE domain./PE family.			3	1, 3
lit-s	0	0	majority	PE-PPE domain.			3	1, 2
lit-s	0	0	majority	PE family.			3	1, 2
map	lit-s	base_ec	all-same	Protein tyrosine/serine phosphatase	3.1.3.48		3	1, 2, 3
0	0	base_ec-d	man-rest	MANUAL-REST			3
0	0	base_ec	majority	NAD/NADP transhydrogenase alpha subunit	1.6.1.2		3	2, 3
base_one HP	base_one HP	base_ec	all-same	NAD/NADP transhydrogenase alpha subunit	1.6.1.2		2	2, 3
orth	lit-s	base_ec	all-same	NAD/NADP transhydrogenase beta subunit	1.6.1.2		3	1, 2, 3
gs-sh	gs-sh	lit-s	all-same	transcriptional regulator, TetR family			3	1, 2, 3
0	base_lit-s	0	majority	PE-PPE domain./PE family.			3	1, 3
0	base_lit-s	0	majority	PE-PPE domain./PE family.			3	1, 3
0	0	0	man-rest	MANUAL-REST			3
0	0	base_ec	majority	Zn-dependent alcohol dehydrogenases, class III	1.1.1.1		3	2, 3
lit-s	0	0	majority	Predicted thioesterase	3.1.2.-		3	1, 2
0	0	0	man-rest	MANUAL-REST			2
gs-sh	gs-sh	pfam-sh	all-same	transcriptional regulator, GntR family			3	1, 2, 3
pfam-sh	0	0	majority	Acyl-CoA synthetases (AMP-forming)/AMP-acid ligases II	6.2.1.-		3	1, 2
0	0	0	man-rest	MANUAL-REST			3
0	0	0	man-rest	MANUAL-REST			3
gs-sh	0	0	majority	virulence factor Mce family protein			3	1, 2
gs-sh	0	0	majority	virulence factor Mce family protein			3	1, 2
gs-sh	0	0	majority	virulence factor Mce family protein			3	1, 2
gs-sh	0	0	majority	virulence factor Mce family protein			3	1, 2
gs-sh	0	0	majority	virulence factor Mce family protein			3	1, 2
gs-sh	0	0	majority	virulence factor Mce family protein			3	1, 2
base_one HP	lit-s	base_one HP	all-same	FIG033430: Probable conserved MCE associated membrane protein			2	1, 3
0	0	0	man-rest	MANUAL-REST			3
lit-s	base_one HP	base_one HP	all-same	FIG034772: Probable conserved MCE associated protein			1	1, 2
base_one HP	0	base_one HP	majority	FIG030769: Probable conserved MCE associated membrane protein			1
base_one HP	base_one HP	0	man-rest	MANUAL-REST			2
base_one HP	base_one HP	lit-s	all-same	Predicted membrane protein			2	2, 3
0	0	0	man-rest	MANUAL-REST			3
tf_idf	tf_idf	tf_idf	all-same	RNA polymerase, sigma subunit, ECF family			3	1, 2, 3
0	0	lit-s	majority	Lysophospholipase			3	2, 3
base_one HP	base_one HP	lit-s	all-same	FIG00819976: hypothetical protein			0	2, 3
lit-s	base_one HP	base_one HP	all-same	FIG00820103: hypothetical protein			0	1, 2
0	0	base_ec	majority	Beta-glucosidase-related glycosidases	3.2.1.21		3	2, 3
lit-s	lit-s	lit-s	all-same	Predicted O-methyltransferase			3	1, 2, 3
lit-s	0	0	majority	SPW repeat.			3	1, 2
base_tigr	base_ec	base_ec	all-same	dihydroxyacid dehydratase (EC 4.2.1.9)	4.2.1.9		3	1, 2, 3
0	0	lit-s	all-same	FIG00820970: hypothetical protein			1	2, 3
0	0	0	man-rest	MANUAL-REST			3
base_one HP	base_both miss	base_one HP	all-hp	hypothetical protein	HP		0
0	0	0	man-rest	MANUAL-REST			3
lit-s	base_one HP	base_one HP	all-same	FIG00821418: hypothetical protein			0	1, 2
gs-sh	0	0	majority	ABC-type multidrug transport system, ATPase and permease components			3	1, 2
gs-sh	0	0	majority	Response regulator containing a CheY-like receiver domain and an HTH DNA-binding domain			3	1, 2
gs-sh	gs-sh	lit-s	all-same	transcriptional regulator, TetR family			3	1, 2, 3
0	0	0	man-rest	MANUAL-REST			3
0	0	0	man-rest	MANUAL-REST			3
base_one HP	lit-s	base_one HP	all-same	Possible membrane protein			2	1, 3
lit-s	base_one HP	base_one HP	all-same	FIG00821048: hypothetical protein			0	1, 2
base_one HP	0	base_one HP	man-rest	MANUAL-REST			2
0	0	0	man-rest	MANUAL-REST			3
base_one HP	lit-s	base_one HP	all-same	POSSIBLE EXPORTED PROTEIN			2	1, 3
base_tigr	0	0	all-same	Predicted integral membrane protein			2	1, 2
0	0	0	man-rest	MANUAL-REST			3
base_one HP	base_one HP	0	man-rest	MANUAL-REST			2
lit-s	0	0	all-same	NYN domain.			2	1, 2
base_lit-s	base_ec	base_ec	all-same	tRNA (guanine-N(7)-)-methyltransferase	2.1.1.33		3	1, 2, 3
lit-s	base_one HP	base_one HP	all-same	FIG032248: hypothetical protein			0	1, 2
lit-s	base_one HP	base_one HP	all-same	FIG033897: hypothetical protein			0	1, 2
base_ec	base_ec	base_ec	all-same	Phosphoenolpyruvate carboxykinase (GTP)	4.1.1.32		3	1, 2, 3
0	base_ec-d	0	man-rest	MANUAL-REST			3
0	0	0	man-rest	MANUAL-REST			3
pfam-sh	map	base_ec	all-same	Acyl-CoA synthetases (AMP-forming)/AMP-acid ligases II	6.2.1.3		3	1, 2, 3
0	tf_idf	0	majority	Acyl-CoA dehydrogenases			3	1, 3
0	0	orth	majority	Esterase/lipase			3	2, 3
base_one HP	lit-s	base_one HP	all-same	Acyl dehydratase			1	1, 3
0	0	0	man-rest	MANUAL-REST			3
base_one HP	lit-s	base_one HP	all-same	PROBABLE CONSERVED TRANSMEMBRANE PROTEIN			2	1, 3
orth	orth	orth	all-same	Esterase/lipase	3.1.1.-		3	1, 2, 3
base_tigr	0	0	majority	acyltransferase, WS/DGAT/MGAT			3	1, 2
gs-sh	gs-sh	base_ec	all-same	short chain enoyl-CoA hydratase (EC 4.2.1.17)	4.2.1.17		3	1, 2, 3
map	lit-s	base_ec	all-same	NAD-dependent aldehyde dehydrogenases	1.2.1.3		3	1, 2, 3
gs-sh	0	0	majority	Methylase involved in ubiquinone/menaquinone biosynthesis			3	1, 2
0	0	base_lit-s	majority	Glycosyltransferase			3	2, 3
base_one HP	lit-s	base_one HP	all-same	Possible membrane protein			2	1, 3
base_one HP	base_one HP	0	majority	PROBABLE CONSERVED MEMBRANE PROTEIN			1
0	0	0	man-rest	MANUAL-REST			3
0	0	gs-sh	majority	Predicted nucleic acid-binding protein, contains PIN domain			3	2, 3
base_one HP	0	base_one HP	majority	FIG00821454: hypothetical protein			1
gs-sh	orth	orth	all-same	Predicted metal-dependent hydrolase with the TIM-barrel fold			3	1, 2, 3
map	lit-s	base_ec	all-same	Acyl-CoA dehydrogenases	1.3.99.3		3	1, 2, 3
gs-sh	gs-sh	lit-s	all-same	transcriptional regulator, TetR family			3	1, 2, 3
orth	orth	base_ec	all-same	Ribonucleotide reductase, beta subunit	1.17.4.1		3	1, 2, 3
0	tf_idf	base_ec-d	majority	NAD-dependent aldehyde dehydrogenases	1.2.1.16		3	1, 3
gs-sh	0	0	majority	Lipase maturation factor.			3	1, 2
0	0	0	man-rest	MANUAL-REST			3
base_one HP	base_one HP	0	majority	SMALL SECRETED PROTEIN			1
0	0	base_ec-d	man-rest	MANUAL-REST			3
gs-sh	gs-sh	lit-s	all-same	transcriptional regulator, TetR family			3	1, 2, 3
base_one HP	0	base_one HP	majority	FIG00821638: hypothetical protein			1
base_tigr	0	0	all-same	Predicted nucleic acid-binding protein, contains PIN domain			2	1, 2
gs-sh	gs-sh	base_lit-s	all-same	Acyl dehydratase			3	1, 2, 3
0	0	base_ec	majority	Dehydrogenases with different specificities (related to short-chain alcohol dehydrogenases)	1.1.1.100		3	2, 3
base_tigr	0	base_ec-d	majority	3-ketoacyl-CoA thiolase	2.3.1.9,2.3.1.16		3	1, 2
0	tf_idf	0	majority	Acyl-CoA dehydrogenases			3	1, 3
0	0	0	man-rest	MANUAL-REST			3
base_tigr	tf_idf	base_ec-d	all-same	succinate dehydrogenase subunit B	1.3.99.1,1.3.5.1		3	1, 2, 3
base_one HP	lit-s	base_one HP	all-same	Possible membrane protein			2	1, 3
0	0	base_ec-d	man-rest	MANUAL-REST			3
base_one HP	0	base_one HP	man-rest	MANUAL-REST			2
lit-s	base_one HP	base_one HP	all-same	FIG00820825: hypothetical protein			0	1, 2
0	orth	0	majority	Molecular chaperone (small heat shock protein)			3	1, 3
base_tigr	base_ec	base_ec	all-same	assimilatory nitrite reductase (NAD(P)H) large subunit precursor (EC 1.7.1.4)	1.7.1.4		3	1, 2, 3
base_lit-s	base_ec	base_ec	all-same	nitrite reductase [NAD(P)H], small subunit	1.7.1.4		3	1, 2, 3
0	0	base_ec-d	man-rest	MANUAL-REST			3
base_tigr	gs-sh	map	all-same	adenosylcobyric acid synthase (glutamine-hydrolysing) (EC 6.3.5.10)	6.3.5.10		3	1, 2, 3
pfam-sh	0	0	majority	PPE-repeat proteins			3	1, 2
base_one HP	base_one HP	0	majority	transcriptional regulator, TetR family			1
gs-sh	0	0	all-same	Sirohydrochlorin ferrochelatase	4.99.1.4		2	1, 2
gs-sh	0	0	majority	Uroporphyrinogen-III synthase	4.2.1.75		3	1, 2
0	0	base_lit-s	majority	Nitrate/nitrite transporter			3	2, 3
gs-sh	0	0	majority	Predicted acetyltransferase			3	1, 2
0	lit-s	0	majority	biotin-dependent carboxylase uncharacterized domain			3	1, 3
lit-s	0	0	majority	Allophanate hydrolase subunit 1			3	1, 2
0	0	0	man-rest	MANUAL-REST			3
0	0	base_ec-d	man-rest	MANUAL-REST			3
gs-sh	gs-sh	map	all-same	nitrite extrusion protein (nitrite facilitator)			3	1, 2, 3
base_lit-s	0	0	all-same	prevent-host-death family protein			2	1, 2
0	0	0	man-rest	MANUAL-REST			3
pfam-sh	0	0	majority	Acyl-CoA synthetases (AMP-forming)/AMP-acid ligases II	6.2.1.-		3	1, 2
0	0	0	man-rest	MANUAL-REST			3
lit-s	0	0	all-same	Alpha/beta hydrolase family.			2	1, 2
gs-sh	gs-sh	lit-s	all-same	transcriptional regulator, TetR family			3	1, 2, 3
gs-sh	gs-sh	lit-s	all-same	transcriptional regulator, TetR family			3	1, 2, 3
base_one miss	base_both miss	base_one miss	majority	Lactoylglutathione lyase and related lyases			1
base_one HP	base_one HP	lit-s	all-same	FIG00820338: hypothetical protein			0	2, 3
0	0	0	man-rest	MANUAL-REST			2
base_one miss	0	base_one miss	majority	FIG00820304: hypothetical protein			1
base_one HP	0	base_one HP	man-rest	MANUAL-REST			2
lit-s	0	0	majority	PE family.			3	1, 2
base_one HP	base_both miss	base_one HP	all-hp	hypothetical protein	HP		0
pfam-sh	base_lit-s	pfam-sh	all-same	PPE-repeat proteins			3	1, 2, 3
0	0	0	man-rest	MANUAL-REST			3
base_lit-s	pfam-sh	pfam-sh	all-same	type VII secretion AAA-ATPase EccA			3	1, 2, 3
base_tigr	lit-s	map	all-same	type VII secretion protein EccB, Actinobacterial			3	1, 2, 3
0	0	0	man-rest	MANUAL-REST			3
lit-s	base_lit-s	lit-s	all-same	PE family.			3	1, 2, 3
pfam-sh	base_lit-s	pfam-sh	all-same	PPE-repeat proteins			3	1, 2, 3
0	lit-s	0	majority	Proteins of 100 residues with WXG.			3	1, 3
gs-sh	0	0	majority	WXG100 family type VII secretion target			3	1, 2
lit-s	0	0	majority	EspG family.			3	1, 2
base_lit-s	0	0	majority	type VII secretion integral membrane protein EccD			3	1, 2
base_lit-s	0	0	majority	type VII secretion-associated serine protease mycosin	3.4.21.-		3	1, 2
0	0	0	man-rest	MANUAL-REST			2
base_lit-s	0	0	majority	type VII secretion protein EccE			3	1, 2
0	lit-s	0	all-same	Sulfotransferase			2	1, 3
0	0	base_ec	majority	Trans-aconitate methyltransferase	2.1.1.144		3	2, 3
0	0	0	man-rest	MANUAL-REST			3
lit-s	0	0	majority	PE family.			3	1, 2
0	0	0	man-rest	MANUAL-REST			3
base_one HP	0	base_one HP	man-rest	MANUAL-REST			2
base_one miss	base_one miss	0	majority	Ribbon-helix-helix protein, copG family.			1
gs-sh	0	0	all-same	Predicted nucleic acid-binding protein, contains PIN domain			2	1, 2
gs-sh	gs-sh	pfam-sh	all-same	transcriptional regulator, TetR family			3	1, 2, 3
0	0	0	man-rest	MANUAL-REST			3
0	0	0	man-rest	MANUAL-REST			3
pfam-sh	base_lit-s	pfam-sh	all-same	PPE-repeat proteins			3	1, 2, 3
base_one HP	lit-s	base_one HP	all-same	FIG00820335: hypothetical protein			0	1, 3
base_tigr	0	0	majority	cob(II)yrinic acid a,c-diamide reductase/5,6-dimethylbenzimidazole synthase	1.14.99.40,1.16.8.1, 1.14.99.40		3	1, 2
orth	0	0	majority	Membrane-associated phospholipid phosphatase			3	1, 2
0	0	lit-s	all-same	FIG019540: hypothetical protein			1	2, 3
lit-s	0	0	majority	SnoaL-like domain.			3	1, 2
lit-s	base_one HP	base_one HP	all-same	FIG00823053: hypothetical protein			0	1, 2
0	0	0	man-rest	MANUAL-REST			3
lit-s	base_one HP	base_one HP	all-same	FIG00822480: hypothetical protein			0	1, 2
base_one HP	base_one HP	gs-sh	all-same	Cell division protein DivIC (FtsB), stabilizes FtsL against RasP cleavage			1	2, 3
0	0	0	man-rest	MANUAL-REST			3
lit-s	map	orth	all-same	Muconolactone delta-isomerase			3	1, 2, 3
lit-s	lit-s	base_lit-s	all-same	Glycerophosphoryl diester phosphodiesterase	3.1.4.46		3	1, 2, 3
orth	0	0	majority	Predicted divalent heavy-metal cations transporter			3	1, 2
base_tigr	base_ec	base_ec	all-same	pyroglutamyl-peptidase I (EC:3.4.19.3). Cysteine peptidase. MEROPS family C15	3.4.19.3		3	1, 2, 3
lit-s	base_one HP	base_one HP	all-same	Possible conserved exported protein			1	1, 2
base_tigr	base_ec-d	base_ec-d	majority	dCTP deaminase (EC 3.5.4.13)	3.5.4.13		3	1, 2
0	0	0	man-rest	MANUAL-REST			2
base_tigr	map	base_ec	all-same	nucleotide sugar dehydrogenase	1.1.1.22		3	1, 2, 3
gs-sh	gs-sh	lit-s	all-same	transcriptional regulator, ArsR family			3	1, 2, 3
lit-s	base_one HP	base_one HP	all-same	Methyltransferase	2.1.1.-		1	1, 2
lit-s	tf_idf	tf_idf	all-same	Cytochrome P450			3	1, 2, 3
0	0	0	man-rest	MANUAL-REST			3
gs-sh	0	0	all-same	Methylase involved in ubiquinone/menaquinone biosynthesis			2	1, 2
gs-sh	0	0	majority	transcriptional regulator, TetR family			3	1, 2
gs-sh	gs-sh	lit-s	all-same	transcriptional regulator, TetR family			3	1, 2, 3
0	0	0	man-rest	MANUAL-REST			3
base_one HP	base_one HP	0	majority	uncharacterized Actinobacterial protein TIGR03083			1
lit-s	0	0	all-same	SnoaL-like domain.			2	1, 2
base_tigr	base_ec	base_ec	all-same	Glucose-1-phosphate thymidylyltransferase (EC 2.7.7.24)	2.7.7.24		3	1, 2, 3
base_one miss	base_lit-s	base_one miss	all-same	PE family protein			2	1, 3
base_one HP	base_both miss	base_one HP	all-hp	hypothetical protein	HP		0
base_one HP	base_one HP	0	majority	13E12 repeat family protein			1
0	0	0	man-rest	MANUAL-REST			3
0	0	0	man-rest	MANUAL-REST			3
gs-sh	0	0	majority	Response regulator containing a CheY-like receiver domain and an HTH DNA-binding domain			3	1, 2
lit-s	base_one HP	base_one HP	all-same	FIG00820657: hypothetical protein			0	1, 2
base_one HP	0	base_one HP	man-rest	MANUAL-REST			2
gs-sh	0	0	majority	Predicted GTPases (dynamin-related)			3	1, 2
0	0	0	man-rest	MANUAL-REST			3
base_one HP	gs-sh	base_one HP	all-same	Lipoprotein LpqJ			2	1, 3
base_one HP	base_lit-s	base_one HP	all-same	hypothetical protein			0	1, 3
lit-s	0	0	majority	MobA-like NTP transferase domain.			3	1, 2
0	tf_idf	0	majority	asparagine:proton symporter, AAT family (TC 2.A.3.1.8)			3	1, 3
base_one HP	base_lit-s	base_one HP	all-same	hypothetical protein			0	1, 3
base_one HP	lit-s	base_one HP	all-same	FIG047027: hypothetical protein			0	1, 3
base_lit-s	base_one HP	base_one HP	all-same	FIG00821445: hypothetical protein			0	1, 2
base_one HP	0	base_one HP	majority	FIG046367: hypothetical protein			1
lit-s	base_one HP	base_one HP	all-same	FIG00820329: hypothetical protein			0	1, 2
base_lit-s	lit-s	lit-s	all-same	chaperone protein DnaK			3	1, 2, 3
gs-sh	gs-sh	pfam-sh	all-same	Molecular chaperone GrpE (heat shock protein)			3	1, 2, 3
base_lit-s	lit-s	lit-s	all-same	chaperone protein DnaJ			3	1, 2, 3
gs-sh	gs-sh	gs-sh	all-same	Predicted transcriptional regulators			3	1, 2, 3
base_one HP	lit-s	base_one HP	all-same	PPE family protein			2	1, 3
pfam-sh	base_lit-s	pfam-sh	all-same	PPE-repeat proteins			3	1, 2, 3
0	0	0	man-rest	MANUAL-REST			2
base_tigr	base_ec	base_ec	all-same	Adenylosuccinate synthetase (EC 6.3.4.4)	6.3.4.4		3	1, 2, 3
lit-s	base_one HP	base_one HP	all-same	FIG00820475: hypothetical protein			0	1, 2
0	0	0	man-rest	MANUAL-REST			3
base_one HP	lit-s	base_one HP	all-same	hypothetical protein			0	1, 3
lit-s	base_one HP	base_one HP	all-same	PROBABLE CONSERVED MEMBRANE PROTEIN			1	1, 2
base_tigr	0	0	majority	Mg2+ transporter (mgtE)			3	1, 2
base_ec	base_ec	base_ec	all-same	fructose-bisphosphate aldolase (EC 4.1.2.13)	4.1.2.13		3	1, 2, 3
orth	orth	orth	all-same	Predicted glycosyl hydrolase			3	1, 2, 3
base_one HP	base_one HP	gs-sh	all-same	Uncharacterized membrane-associated protein			2	2, 3
0	0	lit-s	all-same	FIG027960: hypothetical protein			1	2, 3
base_one HP	base_one HP	lit-s	all-same	FIG00824223: hypothetical protein			0	2, 3
0	0	0	man-rest	MANUAL-REST			3
0	0	0	man-rest	MANUAL-REST			2
0	0	0	man-rest	MANUAL-REST			3
0	0	base_lit-s	majority	Uncharacterized MobA-related protein			3	2, 3
gs-sh	gs-sh	gs-sh	all-same	Xanthine and CO dehydrogenases maturation factor, XdhC/CoxF family			3	1, 2, 3
base_tigr	0	0	majority	carbon monoxide dehydrogenase, large subunit apoprotein	1.2.99.2		3	1, 2
base_ec	base_ec	base_ec	all-same	Aerobic-type carbon monoxide dehydrogenase, small subunit CoxS/CutS homologs	1.2.99.2		3	1, 2, 3
0	0	base_ec	majority	carbon monoxide dehydrogenase, medium subunit	1.2.99.2		3	2, 3
0	0	gs-sh	majority	Xanthine and CO dehydrogenases maturation factor, XdhC/CoxF family			3	2, 3
gs-sh	0	0	majority	transcriptional regulator, LysR family			3	1, 2
base_lit-s	base_one HP	base_one HP	all-same	PE_PGRS family protein			1	1, 2
0	0	0	man-rest	MANUAL-REST			2
gs-sh	gs-sh	map	all-same	rRNA methylases			3	1, 2, 3
lit-s	base_one HP	base_one HP	all-same	hypothetical protein Rv0381c			1	1, 2
base_tigr	base_ec	base_ec	all-same	orotate phosphoribosyltransferase (EC 2.4.2.10)	2.4.2.10		3	1, 2, 3
base_one HP	0	base_one HP	man-rest	MANUAL-REST			2
base_tigr	gs-sh	map	all-same	ATP-dependent chaperone ClpB			3	1, 2, 3
0	0	0	man-rest	MANUAL-REST			3
gs-sh	0	0	majority	Predicted ATPase			3	1, 2
pfam-sh	pfam-sh	pfam-sh	all-same	Polymorphic PE/PPE proteins C terminal.			3	1, 2, 3
lit-s	base_lit-s	lit-s	all-same	PPE family.			3	1, 2, 3
base_one miss	lit-s	base_one miss	all-same	FIG00822289: hypothetical protein			0	1, 3
base_tigr	lit-s	map	all-same	formate-dependent phosphoribosylglycinamide formyltransferase	2.1.2.2,6.3.4.-		3	1, 2, 3
0	0	base_lit-s	majority	Rhodanese-related sulfurtransferase			3	2, 3
0	0	base_ec	majority	NADH dehydrogenase, FAD-containing subunit	1.6.99.3		3	2, 3
base_lit-s	0	0	majority	O-succinylhomoserine sulfhydrylase	2.5.1.-		3	1, 2
base_one HP	base_one HP	0	majority	CONSERVED 13E12 REPEAT FAMILY PROTEIN			1
base_one HP	base_one HP	0	majority	13E12 repeat family protein			1
base_one HP	0	base_one HP	man-rest	MANUAL-REST			2
base_lit-s	base_one HP	base_one HP	all-same	FIG00820904: hypothetical protein			0	1, 2
lit-s	base_one HP	base_one HP	all-same	FIG00821159: hypothetical protein			0	1, 2
base_one HP	0	base_one HP	man-rest	MANUAL-REST			2
base_one HP	0	base_one HP	man-rest	MANUAL-REST			2
0	0	0	man-rest	MANUAL-REST			3
map	tf_idf	base_ec	all-same	Acyl-CoA dehydrogenases	1.3.99.7		3	1, 2, 3
base_one HP	base_one HP	0	majority	Possible membrane protein			1
base_tigr	0	0	majority	Transport protein			3	1, 2
lit-s	0	0	majority	Mycobacterium membrane protein.			3	1, 2
pfam-sh	0	0	majority	Acyl-CoA synthetases (AMP-forming)/AMP-acid ligases II			3	1, 2
base_one miss	base_both miss	base_one miss	majority	Zn-dependent hydrolases, including glyoxylases			1
gs-sh	base_ec-d	0	majority	Polyketide synthase modules and related proteins			3	1, 2
base_ec	0	0	majority	glucose-6-phosphate dehydrogenase (coenzyme-F420)	1.1.98.2		3	1, 2
base_tigr	base_ec	base_ec	all-same	phosphotransacetylase (EC 2.3.1.8)	2.3.1.8		3	1, 2, 3
base_tigr	base_ec	base_ec	all-same	acetate kinase (EC 2.7.2.1)	2.7.2.1		3	1, 2, 3
gs-sh	map	tf_idf	all-same	Protein kinase domain.	2.7.11.1		3	1, 2, 3
0	0	0	man-rest	MANUAL-REST			3
base_one HP	lit-s	base_one HP	all-same	Possible membrane protein			2	1, 3
base_tigr	base_ec	base_ec	all-same	thiamine-phosphate diphosphorylase	2.5.1.3		3	1, 2, 3
0	0	0	man-rest	MANUAL-REST			3
base_tigr	base_ec	base_ec	all-same	glycine oxidase (EC 1.4.3.19)	1.4.3.19		3	1, 2, 3
base_lit-s	pfam-sh	pfam-sh	all-same	thiamine biosynthesis protein ThiS			3	1, 2, 3
gs-sh	gs-sh	gs-sh	all-same	thiazole-phosphate synthase			3	1, 2, 3
base_one HP	base_one HP	base_one miss	all-hp	hypothetical protein	HP		0
0	0	0	man-rest	MANUAL-REST			3
base_one HP	0	base_one HP	man-rest	MANUAL-REST			2
0	0	orth	majority	Predicted metalloprotease			3	2, 3
0	0	0	man-rest	MANUAL-REST			2
base_lit-s	base_ec	base_ec-d	all-same	phosphomethylpyrimidine kinase	2.7.4.7, 2.7.1.49		3	1, 2, 3
base_tigr	pfam-sh	gs-sh	all-same	hydroxymethylpyrimidine synthase			3	1, 2, 3
lit-s	base_one HP	base_one HP	all-same	FIG00821936: hypothetical protein			0	1, 2
base_tigr	0	0	majority	ATPase, P-type (transporting), HAD superfamily, subfamily IC			3	1, 2
base_one HP	0	base_one HP	man-rest	MANUAL-REST			2
base_ec	base_ec	base_ec	all-same	Exodeoxyribonuclease III (EC 3.1.11.2)	3.1.11.2		3	1, 2, 3
base_one HP	0	base_one HP	man-rest	MANUAL-REST			2
base_lit-s	base_ec	base_ec	all-same	peptide deformylase	3.5.1.88		3	1, 2, 3
base_one HP	base_one HP	lit-s	all-same	FIG00822394: hypothetical protein			0	2, 3
lit-s	0	0	majority	LytR cell envelope-related transcriptional attenuator.			3	1, 2
base_ec	base_ec	base_ec	all-same	Cu/Zn superoxide dismutase	1.15.1.1		3	1, 2, 3
base_tigr	0	0	majority	carboxylate-amine ligase, YbdK family	6.3.-		3	1, 2
0	0	lit-s	majority	Uncharacterized protein, similar to the N-terminal domain of Lon protease			3	2, 3
gs-sh	gs-sh	gs-sh	all-same	ATPases of the AAA+ class			3	1, 2, 3
base_tigr	base_ec	base_lit-s	all-same	CDP-diacylglycerol--serine O-phosphatidyltransferase	2.7.8.8		3	1, 2, 3
tf_idf	lit-s	base_ec	all-same	phosphatidylserine decarboxylase precursor-related protein	4.1.1.65		3	1, 2, 3
base_tigr	map	gs-sh	all-same	molybdopterin molybdochelatase	2.10.1.1		3	1, 2, 3
0	0	0	man-rest	MANUAL-REST			3
base_lit-s	0	0	majority	chaperonin GroL			3	1, 2
lit-s	base_one HP	base_one HP	all-same	FIG00825576: hypothetical protein			0	1, 2
pfam-sh	base_lit-s	pfam-sh	all-same	PPE-repeat proteins			3	1, 2, 3
gs-sh	0	lit-s	all-same	FIG00820451: hypothetical protein			1	1, 2, 3
gs-sh	0	lit-s	all-same	FIG111991: hypothetical protein			1	1, 2, 3
base_tigr	tf_idf	tf_idf	all-same	RNA polymerase sigma factor, sigma-70 family			3	1, 2, 3
base_one HP	base_one HP	0	majority	Predicted membrane protein			1
0	0	base_ec	majority	Cyclopropane fatty acid synthase and related methyltransferases	2.1.1.79		3	2, 3
base_one HP	base_one HP	lit-s	all-same	FIG001571: Hypothetical protein			0	2, 3
0	0	0	man-rest	MANUAL-REST			3
base_tigr	0	0	majority	Transport protein			3	1, 2
lit-s	0	0	majority	Mycobacterium membrane protein.			3	1, 2
gs-sh	gs-sh	lit-s	all-same	transcriptional regulator, TetR family			3	1, 2, 3
pfam-sh	base_lit-s	pfam-sh	all-same	PPE-repeat proteins			3	1, 2, 3
lit-s	base_one HP	base_one HP	all-same	FIG00820218: hypothetical protein			0	1, 2
base_lit-s	base_one HP	base_one HP	all-same	FIG00821186: hypothetical protein			0	1, 2
base_one HP	base_one HP	0	majority	Possible membrane protein			1
0	0	base_ec	majority	Enoyl-CoA hydratase/carnithine racemase	4.2.1.17		3	2, 3
0	0	0	man-rest	MANUAL-REST			3
base_ec	base_ec	base_ec	all-same	NAD-dependent aldehyde dehydrogenases	1.2.1.3		3	1, 2, 3
base_one HP	base_one HP	lit-s	all-same	FIG00821442: hypothetical protein			0	2, 3
base_one HP	lit-s	base_one HP	all-same	Possible membrane protein			2	1, 3
base_one HP	0	base_one HP	man-rest	MANUAL-REST			2
base_tigr	base_ec	base_ec	all-same	dihydrolipoamide dehydrogenase (EC 1.8.1.4)	1.8.1.4		3	1, 2, 3
base_one HP	lit-s	base_one HP	all-same	Possible membrane protein			2	1, 3
0	0	lit-s	all-same	FIG00821074: hypothetical protein			1	2, 3
0	0	0	man-rest	MANUAL-REST			3
0	0	base_lit-s	majority	Acyl-ACP thioesterase			3	2, 3
base_lit-s	base_ec-d	base_ec-d	majority	isocitrate lyase	4.1.3.1		3	1, 2
base_ec-d	base_ec-d	base_ec-d	man-rest	MANUAL-REST			3
base_ec	0	0	majority	Cyclopropane fatty acid synthase and related methyltransferases	2.1.1.79		3	1, 2
base_ec	tf_idf	map	all-same	Cyclopropane fatty acid synthase and related methyltransferases	2.1.1.79		3	1, 2, 3
lit-s	base_one HP	base_one HP	all-same	FIG00823681: hypothetical protein			0	1, 2
base_one HP	0	base_one HP	majority	FIG00820166: hypothetical protein			1
gs-sh	gs-sh	pfam-sh	all-same	transcriptional regulator, TetR family			3	1, 2, 3
base_one HP	base_one HP	lit-s	all-same	Predicted membrane protein			2	2, 3
0	0	0	man-rest	MANUAL-REST			3
base_one HP	0	base_one HP	man-rest	MANUAL-REST			2
base_one HP	base_one HP	lit-s	all-same	FIG00820770: hypothetical membrane protein			1	2, 3
base_one HP	base_one HP	0	majority	POSSIBLE CONSERVED SECRETED PROTEIN			1
base_lit-s	base_ec	base_ec	all-same	deoxyribose-phosphate aldolase	4.1.2.4		3	1, 2, 3
base_one HP	base_one HP	0	majority	Possible membrane protein			1
0	lit-s	0	majority	Predicted amidohydrolase			3	1, 3
base_one HP	base_one HP	base_one miss	majority	Carbon-nitrogen hydrolase			1
base_one HP	base_one HP	lit-s	all-same	FIG00996480: hypothetical protein			0	2, 3
base_tigr	base_lit-s	base_ec	all-same	UDP-N-acetylmuramate dehydrogenase (EC 1.1.1.158)	1.1.1.158		3	1, 2, 3
0	0	0	man-rest	MANUAL-REST			3
0	0	0	man-rest	MANUAL-REST			2
orth	orth	orth	all-same	Transcriptional regulator/sugar kinase			3	1, 2, 3
base_tigr	gs-sh	map	all-same	UDP-N-acetylglucosamine: 1L-myo-inositol-1-phosphate 1-alpha-D-N-acetylglucosaminyltransferase	2.4.1.250		3	1, 2, 3
lit-s	0	0	majority	Putative bacterial sensory transduction regulator.			3	1, 2
base_tigr	0	0	majority	L-lysine exporter			3	1, 2
base_tigr	tf_idf	base_ec	all-same	phosphoglycerate mutase (EC 5.4.2.1)	5.4.2.1		3	1, 2, 3
base_ec	base_ec-d	base_ec-d	majority	Signal transduction histidine kinase	2.7.13.3		3	1, 2
0	0	0	man-rest	MANUAL-REST			3
gs-sh	gs-sh	gs-sh	all-same	Response regulators consisting of a CheY-like receiver domain and a winged-helix DNA-binding domain			3	1, 2, 3
lit-s	base_one HP	base_one HP	all-same	FIG00823091: hypothetical protein			0	1, 2
lit-s	base_one HP	base_one HP	all-same	FIG00824158: hypothetical protein			0	1, 2
gs-sh	gs-sh	pfam-sh	all-same	transcriptional regulator, GntR family			3	1, 2, 3
lit-s	base_one HP	base_one HP	all-same	FIG00820527: hypothetical protein			0	1, 2
gs-sh	gs-sh	base_lit-s	all-same	Exopolyphosphatase	3.6.1.11, 3.6.1.40		3	1, 2, 3
lit-s	base_one HP	base_one HP	all-same	Possible membrane protein			1	1, 2
0	0	0	man-rest	MANUAL-REST			3
0	0	0	man-rest	MANUAL-REST			3
base_tigr	base_ec	base_ec	all-same	pyrroline-5-carboxylate reductase (EC 1.5.1.2)	1.5.1.2		3	1, 2, 3
base_tigr	0	0	majority	DNA binding domain, excisionase family			3	1, 2
map	orth	base_ec	all-same	Nucleoside-diphosphate-sugar epimerases	5.1.3.2		3	1, 2, 3
0	tf_idf	0	majority	1-acyl-sn-glycerol-3-phosphate acyltransferase			3	1, 3
base_ec	base_ec	base_ec	all-same	Cyclopropane fatty acid synthase and related methyltransferases	2.1.1.79		3	1, 2, 3
gs-sh	0	0	majority	Acyl dehydratase			3	1, 2
pfam-sh	map	orth	all-same	HAD-superfamily subfamily IB hydrolase, TIGR01490			3	1, 2, 3
lit-s	0	0	majority	Mycobacterium membrane protein.			3	1, 2
base_tigr	0	0	majority	Transport protein			3	1, 2
base_one HP	base_one HP	0	majority	Glutaredoxin-like domain (DUF836).			1
base_tigr	base_ec	base_ec	all-same	glutamyl-tRNA reductase (EC 1.2.1.70)	1.2.1.70		3	1, 2, 3
base_tigr	base_ec	base_ec	all-same	hydroxymethylbilane synthase (EC 2.5.1.61)	2.5.1.61		3	1, 2, 3
gs-sh	0	base_ec-d	majority	uroporphyrinogen-III synthase/uroporphyrinogen-III C-methyltransferase	2.1.1.107, 4.2.1.75,4.2.1.75, 2.1.1.107		3	1, 2
0	0	base_ec	majority	porphobilinogen synthase (EC 4.2.1.24)	4.2.1.24		3	2, 3
base_one HP	0	base_one HP	man-rest	MANUAL-REST			2
base_one HP	0	base_one HP	man-rest	MANUAL-REST			2
gs-sh	0	0	majority	Anti-anti-sigma regulatory factor (antagonist of anti-sigma factor)			3	1, 2
base_one HP	base_one HP	0	majority	13E12 repeat family protein			1
0	lit-s	0	majority	Predicted acyltransferases			3	1, 3
0	0	0	man-rest	MANUAL-REST			3
0	0	0	man-rest	MANUAL-REST			3
0	0	0	man-rest	MANUAL-REST			3
base_one HP	0	base_one HP	man-rest	MANUAL-REST			2
base_tigr	0	0	all-same	deazaflavin-dependent nitroreductase family protein			2	1, 2
0	0	0	man-rest	MANUAL-REST			3
base_tigr	base_ec	base_ec	all-same	glutamate-1-semialdehyde 2,1-aminomutase (EC 5.4.3.8)	5.4.3.8		3	1, 2, 3
base_one HP	base_one HP	0	man-rest	MANUAL-REST			2
0	0	0	man-rest	MANUAL-REST			3
tf_idf	map	gs-sh	all-same	Cytochrome c biogenesis protein			3	1, 2, 3
gs-sh	map	pfam-sh	all-same	ResB protein required for cytochrome c biosynthesis			3	1, 2, 3
base_lit-s	0	0	majority	cytochrome c-type biogenesis protein CcsB			3	1, 2
lit-s	base_one HP	base_one HP	all-same	FIG00822430: hypothetical protein			0	1, 2
gs-sh	0	0	majority	ATPases involved in chromosome partitioning			3	1, 2
base_one HP	base_one HP	0	majority	Possible membrane protein			1
base_one miss	base_both miss	base_one miss	majority	3-oxoacyl-[acyl-carrier-protein] synthase III	2.3.1.-,2.3.1.41		1
lit-s	0	0	majority	PE family.			3	1, 2
base_tigr	base_ec	map	all-same	1,4-dihydroxy-2-naphthoate prenyltransferase	2.5.1.74, 2.5.1.-,2.5.1.74		3	1, 2, 3
base_tigr	base_ec	base_ec	all-same	methylthioadenosine phosphorylase (EC 2.4.2.28)	2.4.2.28		3	1, 2, 3
0	0	base_ec	majority	Nucleoside-diphosphate-sugar epimerases	5.1.3.2		3	2, 3
base_one HP	lit-s	base_one HP	all-same	Possible membrane protein			2	1, 3
base_one HP	lit-s	base_one HP	all-same	Possible membrane protein			2	1, 3
0	0	0	man-rest	MANUAL-REST			3
base_one HP	base_one HP	lit-s	all-same	FIG00821404: hypothetical protein			0	2, 3
base_one HP	0	base_one HP	man-rest	MANUAL-REST			2
pfam-sh	map	base_ec	all-same	Acyl-CoA synthetases (AMP-forming)/AMP-acid ligases II	6.2.1.26		3	1, 2, 3
base_one HP	base_one HP	lit-s	all-same	FIG00995255: hypothetical protein			0	2, 3
lit-s	base_one HP	base_one HP	all-same	Possible membrane protein			1	1, 2
0	tf_idf	0	majority	Phosphate/sulphate permeases			3	1, 3
0	0	0	man-rest	MANUAL-REST			2
gs-sh	0	0	majority	Short-chain dehydrogenases of various substrate specificities			3	1, 2
base_tigr	base_ec	base_ec	all-same	1,4-Dihydroxy-2-naphthoyl-CoA synthase (EC 4.1.3.36)	4.1.3.36		3	1, 2, 3
0	0	pfam-sh	majority	Predicted nucleic acid-binding protein, contains PIN domain			3	2, 3
0	0	0	man-rest	MANUAL-REST			3
base_one miss	lit-s	base_one miss	all-same	FIG00821203: hypothetical protein			0	1, 3
pfam-sh	0	0	majority	Acyl-CoA synthetases (AMP-forming)/AMP-acid ligases II	6.2.1.-		3	1, 2
0	lit-s	0	majority	Predicted metal-dependent hydrolase with the TIM-barrel fold			3	1, 3
0	0	base_ec	majority	L-alanine-DL-glutamate epimerase and related enzymes of enolase superfamily	4.2.1.113		3	2, 3
0	0	0	man-rest	MANUAL-REST			3
base_tigr	base_lit-s	base_ec	all-same	2-succinyl-5-enolpyruvyl-6-hydroxy-3-cyclohexene-1-carboxylate synthase (EC 2.2.1.9)	2.2.1.9		3	1, 2, 3
base_one HP	0	base_one HP	man-rest	MANUAL-REST			2
gs-sh	gs-sh	base_lit-s	all-same	Glycosyltransferase	2.4.1.-		3	1, 2, 3
base_tigr	lit-s	map	all-same	2-octaprenyl-6-methoxy-1,4-benzoquinone methylase/demethylmenaquinone methyltransferase	2.1.1.163, 2.1.1.201,2.1.1.-, 2.1.1.163		3	1, 2, 3
base_one HP	base_one HP	0	majority	POSSIBLE CONSERVED SECRETED PROTEIN			1
lit-s	tf_idf	tf_idf	all-same	Methyltransferase domain.			3	1, 2, 3
base_tigr	0	0	majority	geranylgeranyl reductase family			3	1, 2
lit-s	0	base_ec-d	majority	Geranylgeranyl pyrophosphate synthase	2.5.1.30		3	1, 2
map	gs-sh	gs-sh	all-same	Heat shock protein. Metallo peptidase. MEROPS family M48B	3.4.24.-		3	1, 2, 3
0	0	base_ec	majority	Glycerol-3-phosphate dehydrogenase	1.1.1.94		3	2, 3
gs-sh	0	0	majority	Predicted flavoprotein involved in K+ transport			3	1, 2
base_one HP	base_one HP	0	majority	FIG001943: hypothetical protein YajQ			1
0	lit-s	0	majority	Methylase involved in ubiquinone/menaquinone biosynthesis			3	1, 3
lit-s	tf_idf	tf_idf	all-same	Cytochrome P450			3	1, 2, 3
base_one HP	base_one HP	lit-s	all-same	FIG00820469: hypothetical protein			0	2, 3
0	base_ec	0	majority	ribonucleoside-diphosphate reductase class II	1.17.4.1,1.17.4.-		3	1, 3
0	0	0	man-rest	MANUAL-REST			3
lit-s	base_one HP	base_one HP	all-same	FIG00822603: hypothetical protein			0	1, 2
lit-s	base_one HP	base_one HP	all-same	FIG00820669: hypothetical protein			0	1, 2
lit-s	lit-s	base_ec	all-same	putative nicotinate phosphoribosyltransferase	2.4.2.11		3	1, 2, 3
0	0	0	man-rest	MANUAL-REST			3
0	0	0	man-rest	MANUAL-REST			3
base_one HP	base_one HP	lit-s	all-same	transcriptional regulator, ArsR family			2	2, 3
gs-sh	base_lit-s	map	all-same	Predicted enzyme related to lactoylglutathione lyase			3	1, 2, 3
lit-s	0	0	majority	PE family.			3	1, 2
0	0	lit-s	all-same	FIG00825218: hypothetical protein			1	2, 3
lit-s	base_one HP	base_one HP	all-same	FIG030357: hypothetical protein			0	1, 2
0	0	0	man-rest	MANUAL-REST			2
0	0	0	man-rest	MANUAL-REST			2
0	0	lit-s	majority	Probable lipoprotein LpqN.			3	2, 3
base_one HP	base_one HP	base_both miss	all-hp	hypothetical protein	HP		0
base_tigr	lit-s	lit-s	all-same	alpha-1,2-mannosidase, putative			3	1, 2, 3
base_tigr	0	0	all-same	Predicted integral membrane protein			2	1, 2
0	0	lit-s	majority	transcriptional regulator, GntR family			3	2, 3
0	0	0	man-rest	MANUAL-REST			3
0	0	0	man-rest	MANUAL-REST			3
gs-sh	0	0	majority	virulence factor Mce family protein			3	1, 2
gs-sh	0	0	majority	virulence factor Mce family protein			3	1, 2
base_one HP	lit-s	base_one HP	all-same	MCE-family protein Mce1B			2	1, 3
gs-sh	0	0	majority	virulence factor Mce family protein			3	1, 2
gs-sh	0	0	majority	virulence factor Mce family protein			3	1, 2
gs-sh	0	0	majority	virulence factor Mce family protein			3	1, 2
gs-sh	0	0	majority	virulence factor Mce family protein			3	1, 2
0	0	0	man-rest	MANUAL-REST			2
0	0	0	man-rest	MANUAL-REST			2
base_one HP	base_one HP	0	man-rest	MANUAL-REST			2
0	0	pfam-sh	majority	PIN domain.			3	2, 3
lit-s	base_one HP	base_one HP	all-same	FIG00822992: hypothetical protein			0	1, 2
0	0	0	man-rest	MANUAL-REST			2
0	0	0	man-rest	MANUAL-REST			3
base_ec	0	0	majority	His Kinase A (phospho-acceptor) domain./HAMP domain.	2.7.13.3		3	1, 2
gs-sh	0	0	majority	Response regulators consisting of a CheY-like receiver domain and a winged-helix DNA-binding domain			3	1, 2
base_one HP	0	base_one HP	man-rest	MANUAL-REST			2
base_one HP	base_one HP	0	majority	PROBABLE CONSERVED LIPOPROTEIN LPQO			1
0	0	0	man-rest	MANUAL-REST			3
0	lit-s	0	majority	Transposase and inactivated derivatives			3	1, 3
lit-s	base_one HP	base_one HP	all-same	FIG00822227: hypothetical protein			0	1, 2
0	0	lit-s	all-same	FIG036639: hypothetical protein			1	2, 3
0	0	lit-s	all-same	FIG00821655: hypothetical protein			1	2, 3
base_one HP	base_one HP	base_one miss	all-hp	hypothetical protein	HP		0
base_lit-s	base_one HP	base_one HP	all-same	FIG00822720: hypothetical protein			0	1, 2
lit-s	base_one HP	base_one HP	all-same	FIG00821968: hypothetical protein			0	1, 2
base_lit-s	base_lit-s	base_lit-s	all-same	hypothetical protein			0	1, 2, 3
lit-s	base_one HP	base_one HP	all-same	FIG00820918: hypothetical protein			0	1, 2
lit-s	base_one HP	base_one HP	all-same	SEC-C motif.			2	1, 2
lit-s	base_one HP	base_one HP	all-same	Possible membrane protein			1	1, 2
base_one HP	lit-s	base_one HP	all-same	Possible membrane protein			2	1, 3
base_one HP	0	base_one HP	majority	FIG00820212: hypothetical protein			1
base_tigr	0	0	all-same	Predicted nucleic acid-binding protein, contains PIN domain			2	1, 2
0	0	base_lit-s	majority	Galactose-1-phosphate uridylyltransferase	2.7.7.12		3	2, 3
0	0	base_lit-s	majority	Galactose-1-phosphate uridylyltransferase	2.7.7.12		3	2, 3
base_tigr	base_ec	base_ec	all-same	galactokinase (EC 2.7.1.6)	2.7.1.6		3	1, 2, 3
base_one HP	lit-s	base_one HP	all-same	Possible membrane protein			2	1, 3
base_one HP	base_one HP	0	majority	Possible membrane protein			1
0	0	lit-s	all-same	FIG00821357: hypothetical protein			1	2, 3
0	0	lit-s	all-same	FIG00825799: hypothetical protein			1	2, 3
base_one HP	base_one HP	0	majority	Possible membrane protein			1
0	0	0	man-rest	MANUAL-REST			2
0	0	0	man-rest	MANUAL-REST			2
0	0	lit-s	all-same	FIG00822946: hypothetical protein			1	2, 3
base_tigr	base_ec	base_ec	all-same	DNA helicase/exodeoxyribonuclease V, alpha subunit (EC 3.1.11.5)	3.1.11.5		3	1, 2, 3
base_tigr	base_ec	base_ec	all-same	DNA helicase/exodeoxyribonuclease V, beta subunit (EC 3.1.11.5)	3.1.11.5		3	1, 2, 3
base_tigr	base_ec	base_ec	all-same	DNA helicase/exodeoxyribonuclease V, gamma subunit (EC 3.1.11.5)	3.1.11.5		3	1, 2, 3
gs-sh	gs-sh	map	all-same	Enoyl-CoA hydratase/carnithine racemase	4.2.1.17		3	1, 2, 3
lit-s	base_one HP	base_one HP	all-same	Possible membrane protein			1	1, 2
0	0	0	man-rest	MANUAL-REST			2
base_one HP	base_one HP	0	majority	Transcription regulator of the Arc/MetJ class			1
base_tigr	0	0	majority	LSU ribosomal protein L33P			3	1, 2
gs-sh	0	0	all-same	Acyl dehydratase			2	1, 2
gs-sh	0	0	majority	Acyl dehydratase			3	1, 2
gs-sh	0	0	all-same	Acyl dehydratase			2	1, 2
base_tigr	lit-s	gs-sh	all-same	protein translocase subunit secE/sec61 gamma			3	1, 2, 3
base_tigr	pfam-sh	lit-s	all-same	transcription antitermination protein nusG			3	1, 2, 3
base_tigr	0	0	majority	LSU ribosomal protein L11P			3	1, 2
base_tigr	0	0	majority	LSU ribosomal protein L1P			3	1, 2
gs-sh	map	base_ec	all-same	Cyclopropane fatty acid synthase and related methyltransferases	2.1.1.79		3	1, 2, 3
base_ec	base_ec	base_ec	all-same	Cyclopropane fatty acid synthase and related methyltransferases	2.1.1.79		3	1, 2, 3
base_ec	base_ec	base_ec	all-same	Cyclopropane fatty acid synthase and related methyltransferases	2.1.1.79		3	1, 2, 3
base_ec	tf_idf	map	all-same	Cyclopropane fatty acid synthase and related methyltransferases	2.1.1.79		3	1, 2, 3
0	0	0	man-rest	MANUAL-REST			3
0	0	gs-sh	majority	Predicted unusual protein kinase			3	2, 3
0	0	base_lit-s	majority	Alpha-mannosidase			3	2, 3
base_one HP	tf_idf	base_one HP	all-same	POSSIBLE MALONYL COA-ACYL CARRIER PROTEIN TRANSACYLASE FABD2 (MCT)	2.3.1.39		2	1, 3
0	orth	0	majority	glucokinase (EC 2.7.1.2)	2.7.1.2		3	1, 3
gs-sh	0	0	majority	LSU ribosomal protein L10P			3	1, 2
gs-sh	gs-sh	lit-s	all-same	transcriptional regulator, TetR family			3	1, 2, 3
base_tigr	0	0	majority	LSU ribosomal protein L12P			3	1, 2
0	0	0	man-rest	MANUAL-REST			3
0	tf_idf	0	majority	ABC-type transport system involved in resistance to organic solvents, ATPase component			3	1, 3
lit-s	base_one HP	base_one HP	all-same	PIN domain.			2	1, 2
base_one miss	0	base_one miss	majority	FIG00820147: hypothetical protein			1
base_one HP	base_one HP	lit-s	all-same	FIG00821248: hypothetical protein			0	2, 3
0	0	0	man-rest	MANUAL-REST			3
gs-sh	0	0	majority	Growth inhibitor	3.1.-		3	1, 2
base_one HP	0	base_one HP	man-rest	MANUAL-REST			2
pfam-sh	0	0	all-same	Predicted nucleic acid-binding protein, contains PIN domain			2	1, 2
base_one HP	base_one miss	base_one HP	majority	"DNA-binding protein, CopG family"			1
0	0	base_ec	majority	Arylsulfatase A and related enzymes	3.1.6.1		3	2, 3
base_one HP	base_both miss	base_one HP	all-hp	hypothetical protein	HP		0
pfam-sh	0	0	all-same	Predicted nucleic acid-binding protein, contains PIN domain			2	1, 2
base_lit-s	base_lit-s	base_lit-s	all-same	hypothetical protein			0	1, 2, 3
base_tigr	base_ec	base_ec	all-same	DNA-directed RNA polymerase subunit beta (EC 2.7.7.6)	2.7.7.6		3	1, 2, 3
base_tigr	base_ec	base_ec	all-same	DNA-directed RNA polymerase subunit beta' (EC 2.7.7.6)	2.7.7.6		3	1, 2, 3
0	0	0	man-rest	MANUAL-REST			3
0	0	base_lit-s	majority	Endonuclease IV	3.1.21.2,3.1.21.-		3	2, 3
0	0	0	man-rest	MANUAL-REST			3
0	lit-s	0	majority	Acyl-CoA dehydrogenases			3	1, 3
0	lit-s	0	majority	Enoyl-CoA hydratase/carnithine racemase	4.2.1.17		3	1, 3
gs-sh	map	pfam-sh	all-same	transcriptional regulator, PaaX family			3	1, 2, 3
gs-sh	gs-sh	base_ec	all-same	Enoyl-CoA hydratase/carnithine racemase	4.2.1.17		3	1, 2, 3
base_tigr	tf_idf	orth	all-same	Transport protein			3	1, 2, 3
lit-s	0	0	majority	Mycobacterium membrane protein.			3	1, 2
base_one HP	0	base_one HP	majority	FIG00822074: hypothetical protein			1
base_one HP	base_one HP	gs-sh	all-same	Cell division protein DivIC (FtsB), stabilizes FtsL against RasP cleavage			1	2, 3
base_one HP	base_one HP	0	majority	Possible membrane protein			1
base_one HP	base_one HP	base_one miss	all-hp	hypothetical protein	HP		0
gs-sh	gs-sh	lit-s	all-same	transcriptional regulator, TetR family			3	1, 2, 3
base_tigr	0	0	majority	SSU ribosomal protein S12P			3	1, 2
base_tigr	0	0	majority	SSU ribosomal protein S7P			3	1, 2
gs-sh	lit-s	map	all-same	translation elongation factor 2 (EF-2/EF-G)			3	1, 2, 3
gs-sh	lit-s	map	all-same	translation elongation factor 1A (EF-1A/EF-Tu)			3	1, 2, 3
lit-s	0	0	majority	Short C-terminal domain.			3	1, 2
0	0	0	man-rest	MANUAL-REST			3
base_one miss	0	base_one miss	majority	FIG00822343: hypothetical protein			1
0	0	0	man-rest	MANUAL-REST			3
base_one HP	base_both miss	base_one HP	all-hp	hypothetical protein	HP		0
base_one HP	base_one HP	lit-s	all-same	FIG00821437: hypothetical protein			0	2, 3
gs-sh	0	0	majority	transcriptional regulator, TetR family			3	1, 2
base_tigr	map	lit-s	all-same	mycofactocin precursor			3	1, 2, 3
base_one HP	base_one HP	0	man-rest	MANUAL-REST			2
base_lit-s	lit-s	lit-s	all-same	mycofactocin radical SAM maturase			3	1, 2, 3
0	0	lit-s	majority	heme/flavin dehydrogenase, mycofactocin system	1.1.2.3		3	2, 3
0	0	0	man-rest	MANUAL-REST			3
0	0	lit-s	majority	mycofactocin system glycosyltransferase			3	2, 3
0	0	0	man-rest	MANUAL-REST			3
base_one HP	base_one HP	base_one miss	all-hp	hypothetical protein	HP		0
base_one HP	base_both miss	base_one HP	all-hp	hypothetical protein	HP		0
base_one HP	base_one HP	base_one miss	all-hp	hypothetical protein	HP		0
base_tigr	0	0	majority	SSU ribosomal protein S10P			3	1, 2
base_tigr	0	0	majority	LSU ribosomal protein L3P			3	1, 2
base_tigr	0	0	majority	LSU ribosomal protein L4P			3	1, 2
gs-sh	0	0	majority	LSU ribosomal protein L23P			3	1, 2
base_tigr	0	0	majority	LSU ribosomal protein L2P			3	1, 2
base_tigr	0	0	majority	SSU ribosomal protein S19P			3	1, 2
base_tigr	0	0	majority	LSU ribosomal protein L22P			3	1, 2
base_tigr	0	0	majority	SSU ribosomal protein S3P			3	1, 2
base_tigr	0	0	majority	LSU ribosomal protein L16P			3	1, 2
base_tigr	0	0	majority	LSU ribosomal protein L29P			3	1, 2
base_tigr	0	0	majority	SSU ribosomal protein S17P			3	1, 2
0	0	base_ec	majority	Arylsulfatase A and related enzymes	3.1.6.1		3	2, 3
0	0	0	man-rest	MANUAL-REST			2
base_one HP	0	base_one HP	man-rest	MANUAL-REST			2
base_tigr	0	0	majority	LSU ribosomal protein L14P			3	1, 2
base_tigr	0	0	majority	LSU ribosomal protein L24P			3	1, 2
gs-sh	0	0	majority	LSU ribosomal protein L5P			3	1, 2
gs-sh	0	0	majority	SSU ribosomal protein S14P			3	1, 2
gs-sh	0	0	majority	SSU ribosomal protein S8P			3	1, 2
base_tigr	0	0	majority	LSU ribosomal protein L6P			3	1, 2
base_tigr	0	0	majority	LSU ribosomal protein L18P			3	1, 2
base_tigr	0	0	majority	SSU ribosomal protein S5P			3	1, 2
base_tigr	0	0	majority	LSU ribosomal protein L30P			3	1, 2
base_tigr	0	0	majority	LSU ribosomal protein L15P			3	1, 2
base_lit-s	gs-sh	gs-sh	all-same	signal peptide peptidase SppA, 67K type	3.4.21.-		3	1, 2, 3
base_tigr	0	0	all-same	methyltransferase, putative, TIGR00027 family			2	1, 2
base_tigr	0	0	all-same	methyltransferase, putative, TIGR00027 family			2	1, 2
0	0	base_ec	majority	Ribulose-5-phosphate 4-epimerase and related epimerases and aldolases	4.1.2.17		3	2, 3
0	0	base_ec	majority	Phosphoglycerate dehydrogenase and related dehydrogenases	1.1.1.95		3	2, 3
gs-sh	map	base_ec	all-same	Sugar (pentulose and hexulose) kinases	2.7.1.17		3	1, 2, 3
0	0	0	man-rest	MANUAL-REST			2
base_tigr	0	0	all-same	methyltransferase, putative, TIGR00027 family			2	1, 2
base_tigr	lit-s	gs-sh	all-same	protein translocase subunit secY/sec61 alpha			3	1, 2, 3
base_ec	base_ec	base_ec	all-same	Adenylate kinase (EC 2.7.4.3)	2.7.4.3		3	1, 2, 3
base_tigr	base_ec	base_ec	all-same	methionine aminopeptidase, type I (EC 3.4.11.18)	3.4.11.18		3	1, 2, 3
base_tigr	tf_idf	tf_idf	all-same	RNA polymerase sigma factor, sigma-70 family			3	1, 2, 3
0	0	0	man-rest	MANUAL-REST			3
base_one miss	0	base_one miss	man-rest	MANUAL-REST			2
gs-sh	gs-sh	gs-sh	all-same	Transcriptional regulators			3	1, 2, 3
base_one HP	base_one HP	base_one miss	all-hp	hypothetical protein	HP		0
base_one HP	base_one HP	lit-s	all-same	FIG00822571: hypothetical protein			0	2, 3
base_one HP	base_one HP	lit-s	all-same	FIG00822485: hypothetical protein			0	2, 3
lit-s	base_one HP	base_one HP	all-same	FIG00821514: hypothetical protein			0	1, 2
0	0	0	man-rest	MANUAL-REST			3
lit-s	0	0	majority	PE family.			3	1, 2
lit-s	base_one HP	base_one HP	all-same	FIG00821670: hypothetical protein			0	1, 2
base_tigr	0	0	majority	DNA binding domain, excisionase family			3	1, 2
0	0	0	man-rest	MANUAL-REST			3
lit-s	0	0	majority	PE family.			3	1, 2
0	0	0	man-rest	MANUAL-REST			2
0	0	0	man-rest	MANUAL-REST			2
lit-s	base_one HP	base_one HP	all-same	FIG00823268: hypothetical protein			0	1, 2
base_tigr	base_lit-s	base_ec	all-same	3-hydroxyisobutyrate dehydrogenase (EC 1.1.1.31)	1.1.1.31		3	1, 2, 3
0	0	0	man-rest	MANUAL-REST			3
base_tigr	base_ec	base_ec-d	all-same	methylmalonic acid semialdehyde dehydrogenase	1.2.1.18, 1.2.1.27		3	1, 2, 3
0	0	0	man-rest	MANUAL-REST			3
pfam-sh	base_lit-s	pfam-sh	all-same	PPE-repeat proteins			3	1, 2, 3
0	tf_idf	0	majority	Helix-turn-helix domain.			3	1, 3
lit-s	base_one HP	base_one HP	all-same	FIG00820010: hypothetical protein			0	1, 2
0	0	0	man-rest	MANUAL-REST			3
pfam-sh	lit-s	pfam-sh	all-same	Diadenosine tetraphosphate (Ap4A) hydrolase and other HIT family hydrolases			3	1, 2, 3
gs-sh	0	0	majority	Signal transduction histidine kinase	2.7.13.3		3	1, 2
0	0	0	man-rest	MANUAL-REST			3
base_tigr	base_ec-d	base_ec-d	majority	oxidoreductase, Rxyl_3153 family	1.1.1.284, 1.1.1.1		3	1, 2
lit-s	base_one HP	base_one HP	all-same	FIG00994119: hypothetical protein			0	1, 2
0	0	base_lit-s	majority	Ferredoxin			3	2, 3
base_ec	gs-sh	orth	all-same	Cytochrome P450	1.14.13.70		3	1, 2, 3
0	0	0	man-rest	MANUAL-REST			3
lit-s	tf_idf	tf_idf	all-same	Cytochrome P450			3	1, 2, 3
gs-sh	gs-sh	lit-s	all-same	transcriptional regulator, TetR family			3	1, 2, 3
map	lit-s	base_ec	all-same	NAD-dependent aldehyde dehydrogenases	1.2.1.3		3	1, 2, 3
base_one HP	base_one HP	0	man-rest	MANUAL-REST			2
0	0	0	man-rest	MANUAL-REST			3
map	tf_idf	base_ec	all-same	Uncharacterized homolog of gamma-carboxymuconolactone decarboxylase subunit	4.1.1.44		3	1, 2, 3
base_tigr	base_ec	base_ec	all-same	gamma-glutamyltransferase 2. Threonine peptidase. MEROPS family T03	2.3.2.2		3	1, 2, 3
base_tigr	base_ec	base_ec	all-same	phosphoribosylamine--glycine ligase (EC 6.3.4.13)	6.3.4.13		3	1, 2, 3
lit-s	0	0	majority	Predicted esterase			3	1, 2
base_one HP	base_one HP	lit-s	all-same	FIG00820278: hypothetical protein			0	2, 3
gs-sh	gs-sh	lit-s	all-same	transcriptional regulator, TetR family			3	1, 2, 3
base_lit-s	base_ec	base_ec	all-same	adenylosuccinate lyase	4.3.2.2		3	1, 2, 3
base_one HP	lit-s	base_one HP	all-same	POSSIBLE CONSERVED TRANSMEMBRANE PROTEIN			2	1, 3
lit-s	tf_idf	tf_idf	all-same	Cytochrome P450			3	1, 2, 3
base_tigr	base_ec	base_ec	all-same	phosphoribosylaminoimidazole-succinocarboxamide synthase (EC 6.3.2.6)	6.3.2.6		3	1, 2, 3
0	0	base_lit-s	majority	Protease II	3.4.21.83		3	2, 3
lit-s	base_one HP	base_one HP	all-same	FIG00821840: hypothetical protein			0	1, 2
0	0	base_lit-s	majority	Protease II			3	2, 3
base_tigr	0	0	majority	drug resistance transporter, EmrB/QacA subfamily			3	1, 2
base_one HP	base_one HP	0	majority	Predicted deacetylase			1
gs-sh	0	0	majority	Predicted oxidoreductase			3	1, 2
0	0	0	man-rest	MANUAL-REST			2
lit-s	base_one HP	base_one HP	all-same	FIG00820729: hypothetical protein			0	1, 2
base_lit-s	lit-s	base_ec	all-same	phosphoribosylformylglycinamidine synthase, purS protein	6.3.5.3		3	1, 2, 3
base_tigr	base_ec	base_ec	all-same	phosphoribosylformylglycinamidine synthase subunit I (EC 6.3.5.3)	6.3.5.3		3	1, 2, 3
lit-s	base_one HP	base_one HP	all-same	FIG00820357: hypothetical protein			0	1, 2
0	0	lit-s	majority	Transglutaminase-like enzymes, putative cysteine proteases			3	2, 3
base_tigr	0	0	majority	probable F420-dependent oxidoreductase, Rv2161c family			3	1, 2
gs-sh	0	0	majority	transcriptional regulator, GntR family			3	1, 2
0	0	lit-s	all-same	FIG00823434: hypothetical protein			1	2, 3
0	0	0	man-rest	MANUAL-REST			3
0	0	0	man-rest	MANUAL-REST			3
0	0	0	man-rest	MANUAL-REST			3
gs-sh	0	0	majority	Uncharacterized protein, linocin/CFP29 homolog			3	1, 2
0	0	0	man-rest	MANUAL-REST			3
base_one HP	base_one HP	0	man-rest	MANUAL-REST			2
0	0	base_lit-s	majority	Aspartyl aminopeptidase	3.4.11.-		3	2, 3
0	0	0	man-rest	MANUAL-REST			2
0	0	0	man-rest	MANUAL-REST			3
base_tigr	base_ec	base_ec	all-same	phosphoribosylformylglycinamidine synthase subunit II (EC 6.3.5.3)	6.3.5.3		3	1, 2, 3
lit-s	0	0	majority	CAAX protease self-immunity.			3	1, 2
lit-s	base_one HP	base_one HP	all-same	probable UDP-glucose-4-epimerase			1	1, 2
base_one miss	base_both miss	base_one miss	majority	Predicted phosphohydrolases			1
lit-s	lit-s	base_lit-s	all-same	hypothetical protein			0	1, 2, 3
base_tigr	base_ec	base_ec	all-same	amidophosphoribosyltransferase (EC 2.4.2.14)	2.4.2.14		3	1, 2, 3
base_tigr	base_ec	base_ec	all-same	phosphoribosylformylglycinamidine cyclo-ligase (EC 6.3.3.1)	6.3.3.1		3	1, 2, 3
base_one HP	base_one HP	lit-s	all-same	FIG00821405: hypothetical protein			0	2, 3
0	0	0	man-rest	MANUAL-REST			3
0	0	base_ec	majority	Branched-chain amino acid aminotransferase/4-amino-4-deoxychorismate lyase	4.1.3.38		3	2, 3
base_one HP	base_one HP	lit-s	all-same	DUF1794			0	2, 3
base_one HP	lit-s	base_one HP	all-same	hypothetical protein			0	1, 3
lit-s	tf_idf	base_ec-d	all-same	thiosulfate sulfurtransferase	2.8.1.2, 2.8.1.1,2.8.1.1		3	1, 2, 3
0	lit-s	0	majority	Thiol-disulfide isomerase and thioredoxins			3	1, 3
base_one HP	base_one HP	lit-s	all-same	FIG00821015: hypothetical protein			0	2, 3
0	0	0	man-rest	MANUAL-REST			3
base_lit-s	0	0	majority	mycothiol synthase	2.3.1.189		3	1, 2
base_tigr	gs-sh	gs-sh	all-same	phosphate ABC transporter ATP-binding protein, PhoT family (TC 3.A.1.7.1)	3.6.3.27		3	1, 2, 3
base_lit-s	lit-s	lit-s	all-same	phosphate transport system regulatory protein PhoU			3	1, 2, 3
base_tigr	map	pfam-sh	all-same	transcriptional attenuator, LytR family			3	1, 2, 3
base_tigr	map	gs-sh	all-same	putative TIM-barrel protein, nifR3 family			3	1, 2, 3
0	0	0	man-rest	MANUAL-REST			3
gs-sh	gs-sh	lit-s	all-same	transcriptional regulator, TetR family			3	1, 2, 3
base_one HP	base_one HP	lit-s	all-same	FIG00820092: hypothetical protein			0	2, 3
gs-sh	gs-sh	lit-s	all-same	transcriptional regulator, ArsR family			3	1, 2, 3
0	0	0	man-rest	MANUAL-REST			3
base_one miss	0	base_one miss	man-rest	MANUAL-REST			2
base_tigr	0	0	majority	methyltransferase, putative, TIGR00027 family			3	1, 2
base_one HP	lit-s	base_one HP	all-same	FIG00821728: hypothetical protein			0	1, 3
lit-s	0	0	majority	PE family.			3	1, 2
base_one HP	base_one HP	base_lit-s	all-same	hypothetical protein			1	2, 3
base_one miss	lit-s	base_one miss	all-same	FIG00823878: hypothetical protein			0	1, 3
0	0	0	man-rest	MANUAL-REST			3
base_one HP	base_both miss	base_one HP	all-hp	hypothetical protein	HP		0
lit-s	0	0	majority	PknH-like extracellular domain.			3	1, 2
base_one HP	base_one HP	lit-s	all-same	FIG00820906: hypothetical protein			0	2, 3
base_one HP	base_one HP	lit-s	all-same	COG4861: Uncharacterized protein conserved in bacteria			0	2, 3
base_one miss	0	base_one miss	majority	FIG00822787: hypothetical protein			1
base_one miss	lit-s	base_one miss	all-same	FIG00821659: hypothetical protein			0	1, 3
0	0	base_lit-s	majority	D-alanyl-D-alanine dipeptidase	3.4.13.22		3	2, 3
0	lit-s	0	majority	Methylase involved in ubiquinone/menaquinone biosynthesis			3	1, 3
base_tigr	map	base_ec	all-same	tricorn interacting aminopeptidase F1. Serine peptidase. MEROPS family S33	3.4.11.5		3	1, 2, 3
base_one miss	0	base_one miss	man-rest	MANUAL-REST			2
0	0	0	man-rest	MANUAL-REST			3
tf_idf	tf_idf	tf_idf	all-same	Pyruvate/2-oxoglutarate dehydrogenase complex, dehydrogenase (E1) component, eukaryotic type, alpha subunit	1.2.4.1		3	1, 2, 3
0	0	0	man-rest	MANUAL-REST			3
0	0	orth	majority	Signal transduction histidine kinase	2.7.13.3		3	2, 3
lit-s	lit-s	lit-s	all-same	Putative multicopper oxidases			3	1, 2, 3
base_one HP	lit-s	base_one HP	all-same	PROBABLE LIPOPROTEIN LPQS			2	1, 3
0	0	orth	majority	Cysteine synthase	2.5.1.47		3	2, 3
lit-s	0	0	majority	Major Facilitator Superfamily.			3	1, 2
0	lit-s	0	majority	Short-chain alcohol dehydrogenase of unknown specificity			3	1, 3
lit-s	0	0	majority	Helix-turn-helix domain of transposase family ISL3.			3	1, 2
base_one HP	base_one HP	base_one miss	all-hp	hypothetical protein	HP		0
base_one HP	0	base_one HP	man-rest	MANUAL-REST			2
base_ec	0	0	majority	Pyruvate decarboxylase and related thiamine pyrophosphate-requiring enzymes	4.1.1.74		3	1, 2
lit-s	0	0	all-same	Polyketide cyclase / dehydrase and lipid transport.			2	1, 2
0	0	base_ec	majority	Predicted acyl-CoA transferases/carnitine dehydratase	5.1.99.4		3	2, 3
lit-s	0	0	all-same	Polyketide cyclase / dehydrase and lipid transport.			2	1, 2
0	0	0	man-rest	MANUAL-REST			3
lit-s	0	0	all-same	Polyketide cyclase / dehydrase and lipid transport.			2	1, 2
0	0	base_ec-d	man-rest	MANUAL-REST			3
0	0	base_ec-d	man-rest	MANUAL-REST			3
orth	orth	orth	all-same	DNA or RNA helicases of superfamily II	3.6.4.12		3	1, 2, 3
base_both miss	base_one HP	base_one HP	all-hp	hypothetical protein	HP		0
0	0	0	man-rest	MANUAL-REST			3
lit-s	base_one HP	base_one HP	all-same	FIG057355: hypothetical protein			0	1, 2
base_tigr	gs-sh	lit-s	all-same	molybdenum cofactor biosynthesis protein MoaC			3	1, 2, 3
0	0	gs-sh	majority	molybdopterin adenylyltransferase	2.7.7.75		3	2, 3
gs-sh	0	0	majority	Molybdopterin converting factor, large subunit	2.-		3	1, 2
0	0	0	man-rest	MANUAL-REST			2
gs-sh	gs-sh	gs-sh	all-same	Molybdopterin converting factor, small subunit			3	1, 2, 3
base_tigr	gs-sh	gs-sh	all-same	molybdenum cofactor biosynthesis protein A, bacterial			3	1, 2, 3
base_one HP	base_one HP	0	man-rest	MANUAL-REST			2
0	0	gs-sh	majority	cold-shock DNA-binding protein family			3	2, 3
lit-s	0	0	majority	PE family.			3	1, 2
0	0	0	man-rest	MANUAL-REST			3
0	0	lit-s	all-same	FIG00822946: hypothetical protein			1	2, 3
base_one HP	base_one HP	0	majority	POSSIBLE CONSERVED EXPORTED PROTEIN			1
0	0	0	man-rest	MANUAL-REST			3
base_one HP	lit-s	base_one HP	all-same	hypothetical protein			0	1, 3
pfam-sh	base_lit-s	pfam-sh	all-same	PPE-repeat proteins			3	1, 2, 3
base_one HP	base_one HP	0	majority	POSSIBLE CONSERVED TRANSMEMBRANE PROTEIN			1
base_both miss	base_one miss	base_one miss	all-hp	hypothetical protein	HP		0
gs-sh	gs-sh	gs-sh	all-same	Transcriptional regulators			3	1, 2, 3
gs-sh	gs-sh	gs-sh	all-same	rRNA methylases			3	1, 2, 3
base_one HP	base_one HP	lit-s	all-same	FIG00996668: hypothetical protein			0	2, 3
base_one HP	base_one HP	0	majority	PROBABLE TRANSMEMBRANE PROTEIN			1
base_tigr	lit-s	base_ec	all-same	phosphoserine aminotransferase apoenzyme (EC 2.6.1.52)	2.6.1.52		3	1, 2, 3
lit-s	0	0	majority	P-aminobenzoate N-oxygenase AurF.			3	1, 2
0	0	gs-sh	all-same	phnB protein, putative			2	2, 3
0	0	base_ec	majority	NADPH-dependent glutamate synthase beta chain and related oxidoreductases	1.18.1.2		3	2, 3
0	0	0	man-rest	MANUAL-REST			2
lit-s	tf_idf	base_ec	all-same	citrate synthase (EC 2.3.3.1)	2.3.3.1		3	1, 2, 3
gs-sh	0	0	majority	Predicted ATPase			3	1, 2
base_one miss	0	base_one miss	man-rest	MANUAL-REST			2
base_one HP	base_both miss	base_one HP	all-hp	hypothetical protein	HP		0
0	0	0	man-rest	MANUAL-REST			3
0	0	0	man-rest	MANUAL-REST			3
0	0	0	man-rest	MANUAL-REST			3
0	0	0	man-rest	MANUAL-REST			3
base_tigr	base_ec	base_ec	all-same	citrate synthase (EC 2.3.3.1)	2.3.3.1		3	1, 2, 3
0	0	0	man-rest	MANUAL-REST			3
base_one HP	base_one HP	lit-s	all-same	FIG00821893: hypothetical protein			0	2, 3
0	0	0	man-rest	MANUAL-REST			3
base_lit-s	base_one HP	base_one HP	all-same	POSSIBLE MEMBRANE PROTEIN			1	1, 2
base_one HP	0	base_one HP	man-rest	MANUAL-REST			2
base_ec	base_ec	base_ec	all-same	Signal transduction histidine kinase	2.7.13.3		3	1, 2, 3
gs-sh	0	0	majority	Response regulators consisting of a CheY-like receiver domain and a winged-helix DNA-binding domain			3	1, 2
0	tf_idf	base_ec-d	majority	Acetyl-CoA carboxylase alpha subunit	6.4.1.2		3	1, 3
map	tf_idf	base_ec	all-same	Enoyl-CoA hydratase/carnithine racemase	4.2.1.17		3	1, 2, 3
0	0	gs-sh	majority	Predicted Zn-dependent hydrolases of the beta-lactamase fold			3	2, 3
0	lit-s	0	majority	Beta-lactamase class C and other penicillin binding proteins			3	1, 3
base_tigr	0	0	majority	ATPase, P-type (transporting), HAD superfamily, subfamily IC	3.6.3.-		3	1, 2
lit-s	base_one HP	base_one HP	all-same	FIG00820576: hypothetical protein			0	1, 2
0	0	0	man-rest	MANUAL-REST			2
0	0	lit-s	all-same	FIG00820677: hypothetical protein			1	2, 3
0	0	0	man-rest	MANUAL-REST			3
base_one HP	0	base_one HP	man-rest	MANUAL-REST			2
lit-s	base_one HP	base_one HP	all-same	FIG00823217: hypothetical protein			0	1, 2
0	0	lit-s	majority	Lignostilbene-alpha,beta-dioxygenase and related enzymes			3	2, 3
0	0	base_ec-d	man-rest	MANUAL-REST			3
pfam-sh	base_lit-s	pfam-sh	all-same	PPE-repeat proteins			3	1, 2, 3
lit-s	base_lit-s	lit-s	all-same	PE family.			3	1, 2, 3
base_tigr	0	0	majority	choline/carnitine/betaine transport			3	1, 2
base_lit-s	base_one HP	base_one HP	all-same	FIG00821313: hypothetical protein			0	1, 2
base_one HP	base_one HP	lit-s	all-same	FIG032766: hypothetical protein			0	2, 3
lit-s	lit-s	lit-s	all-same	Predicted acetyltransferase			3	1, 2, 3
0	0	0	man-rest	MANUAL-REST			3
0	0	0	man-rest	MANUAL-REST			3
0	lit-s	0	majority	Transposase and inactivated derivatives			3	1, 3
base_one HP	base_one HP	0	majority	Phage-related replication protein			1
base_tigr	0	0	majority	NRAMP (natural resistance-associated macrophage protein) metal ion transporters			3	1, 2
lit-s	0	0	majority	NADPH-dependent FMN reductase.			3	1, 2
tf_idf	0	0	all-same	Uncharacterized conserved protein related to dihydrodipicolinate reductase			2	1, 2
0	0	base_ec	majority	Dehydrogenases with different specificities (related to short-chain alcohol dehydrogenases)	1.1.1.159		3	2, 3
base_tigr	gs-sh	gs-sh	all-same	phosphate ABC transporter substrate-binding protein, PhoT family (TC 3.A.1.7.1)			3	1, 2, 3
base_tigr	gs-sh	gs-sh	all-same	phosphate ABC transporter membrane protein 1, PhoT family (TC 3.A.1.7.1)			3	1, 2, 3
base_ec	base_ec	base_ec	all-same	NHL repeat./Protein kinase domain.	2.7.11.1		3	1, 2, 3
base_tigr	gs-sh	gs-sh	all-same	phosphate ABC transporter membrane protein 2, PhoT family (TC 3.A.1.7.1)			3	1, 2, 3
base_tigr	gs-sh	gs-sh	all-same	phosphate ABC transporter substrate-binding protein, PhoT family (TC 3.A.1.7.1)			3	1, 2, 3
base_tigr	gs-sh	gs-sh	all-same	phosphate ABC transporter ATP-binding protein, PhoT family (TC 3.A.1.7.1)	3.6.3.27		3	1, 2, 3
base_tigr	gs-sh	gs-sh	all-same	phosphate ABC transporter substrate-binding protein, PhoT family (TC 3.A.1.7.1)			3	1, 2, 3
base_tigr	gs-sh	gs-sh	all-same	phosphate ABC transporter membrane protein 1, PhoT family (TC 3.A.1.7.1)			3	1, 2, 3
base_tigr	lit-s	map	all-same	DNA end-binding protein Ku			3	1, 2, 3
base_tigr	gs-sh	gs-sh	all-same	phosphate ABC transporter membrane protein 2, PhoT family (TC 3.A.1.7.1)			3	1, 2, 3
gs-sh	map	base_ec	all-same	ATP-dependent DNA ligase LigD ligase module/ATP-dependent DNA ligase LigD phosphoesterase module/ATP-dependent DNA ligase LigD polymerase module	6.5.1.1		3	1, 2, 3
0	base_one HP	base_one HP	man-rest	MANUAL-REST			2
base_tigr	0	0	majority	probable F420-dependent oxidoreductase, Rv2161c family			3	1, 2
lit-s	0	0	all-same	STAS domain.			2	1, 2
lit-s	base_one HP	base_one HP	all-same	Cyclohexanone monooxygenase	1.14.13.22		1	1, 2
0	0	base_lit-s	majority	Formamidopyrimidine-DNA glycosylase	4.2.99.18, 3.2.2.23		3	2, 3
0	0	0	man-rest	MANUAL-REST			3
base_ec	base_ec	base_ec	all-same	glucose-6-phosphate isomerase (EC 5.3.1.9)	5.3.1.9		3	1, 2, 3
base_one miss	0	base_one miss	majority	FIG00820067: hypothetical protein			1
base_one HP	base_one HP	base_one miss	all-hp	hypothetical protein	HP		0
base_one HP	base_one HP	base_ec	all-same	chorismate mutase (EC 5.4.99.5)	5.4.99.5		2	2, 3
base_lit-s	gs-sh	gs-sh	all-same	ATP-dependent DNA helicase PcrA	3.6.4.12,3.6.1.-		3	1, 2, 3
0	0	0	man-rest	MANUAL-REST			3
base_ec	base_ec	base_ec	all-same	succinyl-CoA synthetase (ADP-forming) beta subunit (EC 6.2.1.5)	6.2.1.5		3	1, 2, 3
base_tigr	map	base_ec	all-same	succinyl-CoA synthetase (ADP-forming) alpha subunit (EC 6.2.1.5)	6.2.1.5		3	1, 2, 3
base_tigr	0	0	majority	probable F420-dependent oxidoreductase, Rv2161c family			3	1, 2
lit-s	base_one HP	base_one HP	all-same	antigen 34 kDa			1	1, 2
base_one HP	orth	base_one HP	all-same	PROBABLE CONSERVED INTEGRAL MEMBRANE PROTEIN			2	1, 3
base_tigr	base_ec	base_ec	all-same	phosphoribosylglycinamide formyltransferase, formyltetrahydrofolate-dependent	2.1.2.2		3	1, 2, 3
base_tigr	base_ec-d	base_ec-d	majority	IMP cyclohydrolase/phosphoribosylaminoimidazolecarboxamide formyltransferase	2.1.2.3, 3.5.4.10,3.5.4.10, 2.1.2.3		3	1, 2
0	0	base_ec	majority	Mg-chelatase subunit ChlI	6.6.1.1		3	2, 3
tf_idf	0	0	majority	Uncharacterized protein with a von Willebrand factor type A (vWA) domain			3	1, 2
base_one HP	0	base_one HP	man-rest	MANUAL-REST			2
pfam-sh	pfam-sh	pfam-sh	all-same	Predicted nucleic acid-binding protein, contains PIN domain			3	1, 2, 3
base_one HP	0	base_one HP	man-rest	MANUAL-REST			2
lit-s	base_one HP	base_one HP	all-same	lipoprotein, putative			1	1, 2
lit-s	0	0	majority	Alpha/beta hydrolase.			3	1, 2
base_one HP	base_one HP	base_one miss	all-hp	hypothetical protein	HP		0
lit-s	base_one HP	base_one HP	all-same	FIG00820456: hypothetical protein			0	1, 2
base_one HP	base_one HP	lit-s	all-same	FIG00821093: hypothetical protein			0	2, 3
0	0	lit-s	all-same	FIG00821819: hypothetical protein			1	2, 3
base_one HP	base_one HP	lit-s	all-same	FIG00822349: hypothetical protein			0	2, 3
0	base_ec-d	0	man-rest	MANUAL-REST			3
base_one HP	0	base_one HP	man-rest	MANUAL-REST			2
0	0	base_ec-d	man-rest	MANUAL-REST			3
gs-sh	tf_idf	map	all-same	Acyl-CoA dehydrogenases			3	1, 2, 3
0	0	base_ec-d	man-rest	MANUAL-REST			3
0	0	0	man-rest	MANUAL-REST			3
0	0	base_ec-d	man-rest	MANUAL-REST			3
base_one HP	base_one HP	0	majority	expressed protein			1
lit-s	0	0	majority	PE family.			3	1, 2
0	0	0	man-rest	MANUAL-REST			3
base_tigr	orth	lit-s	all-same	LSU ribosomal protein L32P			3	1, 2, 3
0	0	0	man-rest	MANUAL-REST			3
gs-sh	0	0	majority	Response regulators consisting of a CheY-like receiver domain and a winged-helix DNA-binding domain			3	1, 2
gs-sh	gs-sh	gs-sh	all-same	Signal transduction histidine kinase	2.7.13.3		3	1, 2, 3
0	0	gs-sh	majority	Trypsin-like serine proteases, typically periplasmic, contain C-terminal PDZ domain	3.4.21.-		3	2, 3
gs-sh	gs-sh	gs-sh	all-same	molybdenum cofactor synthesis domain			3	1, 2, 3
base_lit-s	gs-sh	orth	all-same	large conductance mechanosensitive channel protein			3	1, 2, 3
0	0	0	man-rest	MANUAL-REST			3
gs-sh	0	0	majority	ABC-type transport system, involved in lipoprotein release, permease component			3	1, 2
0	0	0	man-rest	MANUAL-REST			3
lit-s	0	base_ec-d	majority	Geranylgeranyl pyrophosphate synthase	2.5.1.30		3	1, 2
0	0	0	man-rest	MANUAL-REST			3
base_one miss	base_one miss	0	man-rest	MANUAL-REST			2
base_one HP	base_one HP	base_both miss	all-hp	hypothetical protein	HP		0
base_tigr	base_lit-s	map	all-same	5,10-methenyltetrahydrofolate synthetase			3	1, 2, 3
base_ec	base_ec	base_ec	all-same	UDP-glucose pyrophosphorylase (EC 2.7.7.9)	2.7.7.9		3	1, 2, 3
base_tigr	map	gs-sh	all-same	molybdenum cofactor synthesis domain			3	1, 2, 3
0	0	0	man-rest	MANUAL-REST			3
base_one HP	lit-s	base_one HP	all-same	PROBABLE CONSERVED TRANSMEMBRANE PROTEIN			2	1, 3
lit-s	base_one HP	base_one HP	all-same	FIG00822908: hypothetical protein			0	1, 2
base_one HP	0	base_one HP	majority	FIG00821497: hypothetical protein			1
base_one miss	lit-s	base_one miss	all-same	methyltransferase			2	1, 3
0	0	0	man-rest	MANUAL-REST			3
lit-s	base_one HP	base_one HP	all-same	FIG00820856: hypothetical protein			0	1, 2
0	0	0	man-rest	MANUAL-REST			3
base_tigr	base_ec	base_ec	all-same	arginine deiminase (EC 3.5.3.6)	3.5.3.6		3	1, 2, 3
0	0	orth	majority	Dolichyl-phosphate-mannose--protein O-mannosyl transferase			3	2, 3
0	0	gs-sh	majority	probable S-adenosylmethionine-dependent methyltransferase, YraL family	2.1.1.198		3	2, 3
base_one HP	0	base_one HP	man-rest	MANUAL-REST			2
base_tigr	base_ec	base_ec	all-same	aminodeoxychorismate synthase, component I, bacterial clade	2.6.1.85		3	1, 2, 3
lit-s	base_one HP	base_one HP	all-same	FIG00820568: hypothetical protein			0	1, 2
base_ec	base_ec	base_ec	all-same	methionyl-tRNA synthetase (EC 6.1.1.10)	6.1.1.10		3	1, 2, 3
base_tigr	0	0	majority	hydrolase, TatD family	3.1.21.-		3	1, 2
base_one HP	base_one HP	0	majority	Cell wall-binding protein			1
base_lit-s	gs-sh	gs-sh	all-same	dimethyladenosine transferase	2.1.1.182,2.1.1.-		3	1, 2, 3
base_tigr	base_ec	base_ec	all-same	4-diphosphocytidyl-2-C-methyl-D-erythritol kinase (EC 2.7.1.148)	2.7.1.148		3	1, 2, 3
0	0	0	man-rest	MANUAL-REST			3
base_tigr	base_ec	base_ec	all-same	peptidyl-tRNA hydrolase (EC 3.1.1.29)	3.1.1.29		3	1, 2, 3
base_tigr	map	lit-s	all-same	LSU ribosomal protein L25P			3	1, 2, 3
0	0	0	man-rest	MANUAL-REST			3
base_one HP	base_one HP	base_one miss	all-hp	hypothetical protein	HP		0
base_lit-s	base_ec	base_ec	all-same	ribose-phosphate pyrophosphokinase	2.7.6.1		3	1, 2, 3
base_tigr	base_ec-d	base_ec-d	majority	UDP-N-acetylglucosamine pyrophosphorylase/glucosamine-1-phosphate N-acetyltransferase	2.3.1.157, 2.7.7.23,2.7.7.23, 2.3.1.157		3	1, 2
base_one HP	base_one HP	base_one miss	all-hp	hypothetical protein	HP		0
gs-sh	gs-sh	lit-s	all-same	transcriptional regulator, TetR family			3	1, 2, 3
base_lit-s	lit-s	lit-s	all-same	transcription-repair coupling factor	3.6.4.-		3	1, 2, 3
base_ec-d	base_ec	base_ec-d	majority	Protein containing tetrapyrrole methyltransferase domain and MazG-like (predicted pyrophosphatase) domain	3.6.1.19		3	1, 3
lit-s	0	0	all-same	Transglycosylase SLT domain.			2	1, 2
base_tigr	base_ec	base_ec	all-same	enolase (EC 4.2.1.11)	4.2.1.11		3	1, 2, 3
lit-s	map	gs-sh	all-same	Septum formation initiator			3	1, 2, 3
base_one HP	base_one HP	0	majority	FIG004853: possible toxin to DivIC			1
gs-sh	gs-sh	base_lit-s	all-same	Exopolyphosphatase	3.6.1.11, 3.6.1.40		3	1, 2, 3
0	0	0	man-rest	MANUAL-REST			3
base_both miss	base_one miss	base_one miss	all-hp	hypothetical protein	HP		0
0	0	gs-sh	majority	Osmosensitive K+ channel histidine kinase	2.7.13.3		3	2, 3
base_tigr	base_ec	base_ec	all-same	K+-transporting ATPase, KdpA	3.6.3.12		3	1, 2, 3
base_lit-s	base_ec	base_ec	all-same	K+-transporting ATPase, B subunit	3.6.3.12		3	1, 2, 3
base_lit-s	base_ec	base_ec	all-same	K+-transporting ATPase, C subunit	3.6.3.12		3	1, 2, 3
tf_idf	map	gs-sh	all-same	Signal transduction histidine kinase	2.7.13.3		3	1, 2, 3
0	0	0	man-rest	MANUAL-REST			3
0	0	0	man-rest	MANUAL-REST			3
base_one HP	tf_idf	base_one HP	all-same	PROBABLE TRANSPOSASE (FRAGMENT)			2	1, 3
lit-s	base_one HP	base_one HP	all-same	Mobile element protein			1	1, 2
0	0	0	man-rest	MANUAL-REST			3
0	0	0	man-rest	MANUAL-REST			3
pfam-sh	base_lit-s	pfam-sh	all-same	PPE-repeat proteins			3	1, 2, 3
0	0	pfam-sh	majority	Polymorphic PE/PPE proteins C terminal./PE family.			3	2, 3
base_one HP	base_lit-s	base_one HP	all-same	hypothetical protein			0	1, 3
lit-s	base_one HP	base_one HP	all-same	FIG00822458: hypothetical protein			0	1, 2
base_one HP	base_one HP	base_one miss	all-hp	hypothetical protein	HP		0
0	0	0	man-rest	MANUAL-REST			3
base_one HP	base_one HP	0	majority	Transposase and inactivated derivatives			1
0	0	0	man-rest	MANUAL-REST			3
base_one HP	base_one HP	0	majority	Predicted transcriptional regulator			1
base_one HP	base_one HP	0	majority	Nucleotidyl transferase of unknown function (DUF1814).			1
base_both miss	base_one HP	base_one HP	all-hp	hypothetical protein	HP		0
0	0	0	man-rest	MANUAL-REST			3
lit-s	base_one HP	base_one HP	all-same	FIG00821061: hypothetical protein			0	1, 2
base_lit-s	base_one HP	base_one HP	all-same	FIG00820551: hypothetical protein			0	1, 2
gs-sh	0	0	majority	Transcriptional regulators			3	1, 2
0	0	0	man-rest	MANUAL-REST			3
base_one HP	base_one HP	0	majority	Helix-turn-helix domain./Nucleotidyl transferase of unknown function (DUF1814).			1
base_both miss	base_one miss	base_one miss	majority	Abortive infection protein AbiGI			1
base_one HP	base_both miss	base_one HP	all-hp	hypothetical protein	HP		0
base_one HP	base_both miss	base_one HP	all-hp	hypothetical protein	HP		0
base_lit-s	base_lit-s	base_lit-s	all-same	hypothetical protein			0	1, 2, 3
lit-s	base_one HP	base_one HP	all-same				0	1, 2
base_one miss	0	base_one miss	man-rest	MANUAL-REST			2
base_one HP	base_one HP	lit-s	all-same	FIG00820480: hypothetical protein			0	2, 3
0	0	0	man-rest	MANUAL-REST			2
pfam-sh	0	0	majority	Acyl-CoA synthetases (AMP-forming)/AMP-acid ligases II	6.2.1.-		3	1, 2
tf_idf	0	0	all-same	Uncharacterized conserved protein related to dihydrodipicolinate reductase			2	1, 2
lit-s	0	0	all-same	Polyketide cyclase / dehydrase and lipid transport.			2	1, 2
lit-s	0	0	majority	Predicted glutamine amidotransferase			3	1, 2
0	0	0	man-rest	MANUAL-REST			3
0	0	0	man-rest	MANUAL-REST			3
base_one HP	lit-s	base_one HP	all-same	PUTATIVE LIPOPROTEIN LPQV			2	1, 3
lit-s	0	0	all-same	Cysteine dioxygenase type I.			2	1, 2
orth	0	0	all-same	Rhodanese-related sulfurtransferase			2	1, 2
lit-s	0	0	majority	PE family.			3	1, 2
lit-s	0	0	majority	PE family.			3	1, 2
base_one HP	base_one HP	lit-s	all-same	Predicted membrane protein			2	2, 3
0	0	0	man-rest	MANUAL-REST			3
0	orth	base_ec-d	majority	Enoyl-CoA hydratase/carnithine racemase	4.2.1.17		3	1, 3
0	0	0	man-rest	MANUAL-REST			3
base_one HP	base_one HP	lit-s	all-same	FIG00823211: hypothetical protein			0	2, 3
base_tigr	0	base_ec-d	majority	acetyl-CoA acetyltransferases	2.3.1.9		3	1, 2
0	0	0	man-rest	MANUAL-REST			3
0	0	0	man-rest	MANUAL-REST			3
base_tigr	base_ec	base_ec	all-same	cystathionine beta-synthase (EC 4.2.1.22)	4.2.1.22		3	1, 2, 3
lit-s	orth	map	all-same	RDD family.			3	1, 2, 3
gs-sh	gs-sh	base_ec-d	all-same	cystathionine gamma-lyase	2.5.1.48,4.4.1.1		3	1, 2, 3
lit-s	lit-s	lit-s	all-same	transcription elongation factor GreA			3	1, 2, 3
base_one HP	base_one HP	lit-s	all-same	FIG00821098: hypothetical protein			0	2, 3
base_lit-s	gs-sh	map	all-same	mycothiol conjugate amidase Mca			3	1, 2, 3
lit-s	base_one HP	base_one HP	all-same	probable secreted protein			1	1, 2
base_one HP	base_one HP	0	man-rest	MANUAL-REST			2
base_tigr	0	0	majority	channel protein, hemolysin III family			3	1, 2
base_tigr	base_ec-d	base_ec-d	majority	Undecaprenyl pyrophosphate synthetase	2.5.1.68,2.5.1.31		3	1, 2
lit-s	base_one HP	base_one HP	all-same	PE family.			2	1, 2
0	lit-s	0	majority	Undecaprenyl pyrophosphate synthase			3	1, 3
base_one miss	base_lit-s	base_one miss	all-same	PE family protein			2	1, 3
base_one HP	lit-s	base_one HP	all-same	PE family protein			2	1, 3
base_one miss	base_one HP	base_one HP	all-hp	hypothetical protein	HP		0
lit-s	map	base_ec	all-same	Glycosyl hydrolase family 12.	3.2.1.4		3	1, 2, 3
lit-s	0	0	majority	PE family.			3	1, 2
base_tigr	base_ec	base_ec	all-same	pantothenate kinase (EC 2.7.1.33)	2.7.1.33		3	1, 2, 3
base_ec	base_ec	base_ec	all-same	serine hydroxymethyltransferase (EC 2.1.2.1)	2.1.2.1		3	1, 2, 3
0	0	0	man-rest	MANUAL-REST			3
0	0	base_lit-s	majority	Predicted ATPase related to phosphate starvation-inducible protein PhoH			3	2, 3
orth	orth	orth	all-same	Predicted xylanase/chitin deacetylase			3	1, 2, 3
base_one HP	lit-s	base_one HP	all-same	PROBABLE MEMBRANE GLYCINE AND PROLINE RICH PROTEIN			2	1, 3
base_ec	base_ec	base_ec	all-same	fumarase, class II (EC 4.2.1.2)	4.2.1.2		3	1, 2, 3
base_lit-s	base_ec	base_ec	all-same	fructose-1,6-bisphosphatase, class II	3.1.3.11		3	1, 2, 3
base_one HP	base_one HP	lit-s	all-same	FIG00820022: hypothetical protein			0	2, 3
base_one HP	base_one HP	0	man-rest	MANUAL-REST			2
0	0	0	man-rest	MANUAL-REST			3
base_one HP	0	base_one HP	man-rest	MANUAL-REST			2
0	0	0	man-rest	MANUAL-REST			3
base_one miss	0	base_one miss	man-rest	MANUAL-REST			2
0	0	lit-s	majority	Carboxylesterase type B	3.1.1.-		3	2, 3
base_ec-d	0	0	man-rest	MANUAL-REST			3
base_tigr	base_ec	base_ec	all-same	Exodeoxyribonuclease VII small subunit (EC 3.1.11.6)	3.1.11.6		3	1, 2, 3
base_tigr	base_ec	base_ec	all-same	Exodeoxyribonuclease VII large subunit (EC 3.1.11.6)	3.1.11.6		3	1, 2, 3
lit-s	base_one HP	base_one HP	all-same	FIG00997309: hypothetical protein			0	1, 2
base_tigr	base_lit-s	base_ec	all-same	4-hydroxy-3-methylbut-2-enyl diphosphate reductase (EC 1.17.1.2)	1.17.1.2		3	1, 2, 3
base_one HP	0	base_one HP	man-rest	MANUAL-REST			2
0	0	gs-sh	majority	GTP-binding protein YchF			3	2, 3
0	0	lit-s	all-same	FIG00820531: hypothetical protein			1	2, 3
0	0	pfam-sh	majority	Predicted nucleic acid-binding protein, contains PIN domain			3	2, 3
base_one HP	0	base_one HP	man-rest	MANUAL-REST			2
base_one HP	lit-s	base_one HP	all-same	PE family protein			2	1, 3
base_one HP	base_both miss	base_one HP	all-hp	hypothetical protein	HP		0
0	0	lit-s	all-same	FIG00822251: hypothetical protein			1	2, 3
lit-s	base_one HP	base_one HP	all-same	FIG022780: hypothetical protein			0	1, 2
lit-s	base_one HP	base_one HP	all-same	hypothetical protein Rv1119c			1	1, 2
lit-s	base_one HP	base_one HP	all-same	FIG00820811: hypothetical protein			0	1, 2
0	0	gs-sh	majority	Adenylate cyclase, family 3 (some proteins contain HAMP domain)			3	2, 3
base_tigr	base_ec	base_ec	all-same	glucose-6-phosphate 1-dehydrogenase (EC 1.1.1.49)	1.1.1.49		3	1, 2, 3
0	0	gs-sh	majority	Predicted hydrolases or acyltransferases (alpha/beta hydrolase superfamily)	1.11.1.-		3	2, 3
base_tigr	base_ec	base_ec	all-same	6-phosphogluconate dehydrogenase (decarboxylating) (EC 1.1.1.44)	1.1.1.44		3	1, 2, 3
base_one HP	base_one HP	base_one miss	all-hp	hypothetical protein	HP		0
0	0	base_ec	majority	Predicted hydrolases or acyltransferases (alpha/beta hydrolase superfamily)	3.3.2.9		3	2, 3
lit-s	base_one HP	base_one HP	all-same	FIG028963: hypothetical protein			0	1, 2
lit-s	base_one HP	base_one HP	all-same	FIG00823918: hypothetical protein			0	1, 2
0	0	base_ec	majority	Phosphoenolpyruvate synthase/pyruvate phosphate dikinase	2.7.9.1		3	2, 3
base_one HP	base_one HP	lit-s	all-same	FIG00829478: hypothetical protein			0	2, 3
0	0	tf_idf	majority	Predicted transcriptional regulator			3	2, 3
gs-sh	gs-sh	base_ec	all-same	Uncharacterized protein involved in propionate catabolism	4.2.1.79		3	1, 2, 3
base_ec-d	base_ec	base_ec-d	majority	2-methylcitrate synthase/citrate synthase II	2.3.3.1		3	1, 3
base_one HP	base_one HP	0	man-rest	MANUAL-REST			2
base_tigr	base_ec	base_ec	all-same	methionine synthase (B12-independent) (EC 2.1.1.14)	2.1.1.14		3	1, 2, 3
lit-s	base_one HP	base_one HP	all-same	MTCI65.01 protein			1	1, 2
pfam-sh	base_lit-s	pfam-sh	all-same	PPE-repeat proteins			3	1, 2, 3
0	0	orth	majority	Acetyl-CoA acetyltransferase	2.3.1.9		3	2, 3
0	0	0	man-rest	MANUAL-REST			3
base_one miss	0	base_one miss	majority	FIG00825033: hypothetical protein			1
0	0	0	man-rest	MANUAL-REST			3
0	0	lit-s	all-same	FIG00823635: hypothetical protein			1	2, 3
base_one HP	base_both miss	base_one HP	all-hp	hypothetical protein	HP		0
lit-s	0	0	majority	CAAX protease self-immunity.			3	1, 2
0	0	base_ec	majority	Enoyl-CoA hydratase (EC 4.2.1.17)	4.2.1.17		3	2, 3
tf_idf	tf_idf	base_ec	all-same	Enoyl-CoA hydratase (EC 4.2.1.17)	4.2.1.17		3	1, 2, 3
0	0	base_ec	majority	Predicted acyl-CoA transferases/carnitine dehydratase	5.1.99.4		3	2, 3
0	0	0	man-rest	MANUAL-REST			3
0	0	0	man-rest	MANUAL-REST			3
0	0	0	man-rest	MANUAL-REST			3
lit-s	lit-s	lit-s	all-same	Methyltransferase domain.			3	1, 2, 3
base_one HP	base_one HP	base_one miss	all-hp	hypothetical protein	HP		0
base_one HP	base_one HP	base_one miss	majority	Partial REP13E12 repeat protein			1
pfam-sh	0	0	majority	Domain of unknown function (DUF222)./HNH endonuclease.			3	1, 2
base_one HP	base_one HP	0	majority	Transposase and inactivated derivatives			1
0	0	0	man-rest	MANUAL-REST			3
gs-sh	map	pfam-sh	all-same	NAD-dependent protein deacetylases, SIR2 family	3.5.1.-		3	1, 2, 3
0	0	0	man-rest	MANUAL-REST			3
gs-sh	gs-sh	lit-s	all-same	transcriptional regulator, GntR family			3	1, 2, 3
base_one HP	base_one HP	lit-s	all-same	FIG00820224: hypothetical protein			0	2, 3
0	0	0	man-rest	MANUAL-REST			3
lit-s	base_one HP	base_one HP	all-same	FIG00821392: hypothetical protein			0	1, 2
0	0	0	man-rest	MANUAL-REST			2
lit-s	base_one HP	base_one HP	all-same	FIG00824206: hypothetical protein			0	1, 2
lit-s	base_one HP	base_one HP	all-same	Conserved alanine and proline rich protein			1	1, 2
lit-s	lit-s	base_ec	all-same	pterin-4-alpha-carbinolamine dehydratase (EC 4.2.1.96)	4.2.1.96		3	1, 2, 3
gs-sh	0	0	all-same	probable conserved membrane protein			2	1, 2
0	0	gs-sh	majority	ADP-ribose pyrophosphatase	3.6.1.-		3	2, 3
base_tigr	base_ec	base_ec	all-same	respiratory nitrate reductase alpha subunit apoprotein	1.7.99.4		3	1, 2, 3
base_tigr	base_ec	base_ec	all-same	respiratory nitrate reductase beta subunit	1.7.99.4		3	1, 2, 3
base_tigr	gs-sh	map	all-same	respiratory nitrate reductase chaperone NarJ			3	1, 2, 3
base_lit-s	base_ec	base_ec	all-same	respiratory nitrate reductase, gamma subunit	1.7.99.4		3	1, 2, 3
base_lit-s	base_lit-s	base_lit-s	all-same	GTP-binding protein TypA/BipA			3	1, 2, 3
0	0	0	man-rest	MANUAL-REST			3
gs-sh	gs-sh	lit-s	all-same	transcriptional regulator, TetR family			3	1, 2, 3
base_one HP	base_one HP	pfam-sh	all-same	Polymorphic PE/PPE proteins C terminal./PPE family.			2	2, 3
lit-s	0	0	majority	PE family.			3	1, 2
base_lit-s	gs-sh	map	all-same	N-acetyl-1-D-myo-inositol-2-amino-2-deoxy-alpha-D-glucopyranoside deacetylase	3.5.1.103		3	1, 2, 3
base_one HP	0	base_one HP	majority	FIG00820431: hypothetical protein			1
lit-s	0	0	majority	PE family.			3	1, 2
gs-sh	0	0	majority	FO synthase subunit 1/FO synthase subunit 2	2.5.1.-,2.5.1.77, 2.5.1.77		3	1, 2
base_one HP	0	base_one HP	man-rest	MANUAL-REST			2
0	0	base_ec	majority	2,4-dienoyl-CoA reductase (EC 1.3.1.34)	1.3.1.34		3	2, 3
pfam-sh	pfam-sh	lit-s	all-same	transcriptional regulator, PadR family			3	1, 2, 3
lit-s	orth	orth	all-same	Ferredoxin			3	1, 2, 3
base_tigr	base_ec	base_ec	all-same	succinyldiaminopimelate aminotransferase apoenzyme	2.6.1.17		3	1, 2, 3
0	0	base_lit-s	majority	DNA or RNA helicases of superfamily II			3	2, 3
tf_idf	0	0	majority	Beta-ketoacyl synthase, N-terminal domain./Beta-ketoacyl synthase, C-terminal domain.			3	1, 2
gs-sh	0	0	majority	KR domain./Alcohol dehydrogenase GroES-like domain./Acyl transferase domain./Zinc-binding dehydrogenase./Phosphopantetheine attachment site.			3	1, 2
gs-sh	0	0	majority	Condensation domain.			3	1, 2
gs-sh	map	orth	all-same	Transport protein			3	1, 2, 3
lit-s	0	0	majority	PE-PPE domain.			3	1, 2
0	0	0	man-rest	MANUAL-REST			3
gs-sh	map	base_lit-s	all-same	Regulator of polyketide synthase expression			3	1, 2, 3
base_tigr	base_ec	base_ec	all-same	delta-1-pyrroline-5-carboxylate dehydrogenase (EC 1.5.1.12)	1.5.1.12		3	1, 2, 3
map	tf_idf	base_ec	all-same	L-proline dehydrogenase (EC 1.5.99.8)	1.5.99.8		3	1, 2, 3
base_tigr	tf_idf	tf_idf	all-same	RNA polymerase sigma factor, sigma-70 family			3	1, 2, 3
0	lit-s	0	majority	Predicted hydrolases or acyltransferases (alpha/beta hydrolase superfamily)			3	1, 3
0	0	0	man-rest	MANUAL-REST			3
0	0	0	man-rest	MANUAL-REST			2
0	0	0	man-rest	MANUAL-REST			3
gs-sh	map	base_lit-s	all-same	Regulator of polyketide synthase expression			3	1, 2, 3
base_one HP	base_one HP	base_one miss	all-hp	hypothetical protein	HP		0
base_one HP	base_one HP	base_both miss	all-hp	hypothetical protein	HP		0
lit-s	base_lit-s	lit-s	all-same	PE family.			3	1, 2, 3
pfam-sh	base_lit-s	pfam-sh	all-same	PPE-repeat proteins			3	1, 2, 3
0	0	0	man-rest	MANUAL-REST			3
0	0	0	man-rest	MANUAL-REST			3
0	0	0	man-rest	MANUAL-REST			3
base_lit-s	base_ec	base_ec	all-same	2,3,4,5-tetrahydropyridine-2,6-dicarboxylate N-succinyltransferase	2.3.1.117		3	1, 2, 3
base_tigr	0	0	majority	metabolite-proton symporter			3	1, 2
lit-s	base_one HP	base_one HP	all-same	FIG00820207: hypothetical protein			0	1, 2
base_tigr	base_ec	base_ec	all-same	succinyldiaminopimelate desuccinylase (EC 3.5.1.18)	3.5.1.18		3	1, 2, 3
lit-s	0	0	majority	AAA ATPase domain.			3	1, 2
base_one HP	base_one HP	0	majority	Lysine decarboxylase family			1
pfam-sh	0	0	majority	Acyl-CoA synthetases (AMP-forming)/AMP-acid ligases II	6.2.1.-		3	1, 2
base_one HP	0	base_one HP	majority	FIG00822783: hypothetical protein			1
base_tigr	0	0	majority	Dihydropteroate synthase (EC 2.5.1.15)	2.5.1.15		3	1, 2
base_one HP	base_one HP	base_lit-s	all-same	Glycosyltransferases involved in cell wall biogenesis	2.4.1.-		2	2, 3
base_tigr	0	0	all-same	DivIVA domain			2	1, 2
base_tigr	base_ec	base_ec	all-same	DNA-3-methyladenine glycosylase I (EC 3.2.2.20)	3.2.2.20		3	1, 2, 3
base_one HP	lit-s	base_one HP	all-same	hypothetical protein			0	1, 3
base_tigr	map	base_ec	all-same	glycogen synthase (ADP-glucose)	2.4.1.21		3	1, 2, 3
base_lit-s	base_ec	base_ec	all-same	glucose-1-phosphate adenylyltransferase	2.7.7.27		3	1, 2, 3
lit-s	0	0	majority	PE family.			3	1, 2
base_tigr	0	0	majority	putative hydrolase, CocE/NonD family			3	1, 2
0	base_one HP	base_one HP	man-rest	MANUAL-REST			2
0	0	orth	majority	Putative exporter of polyketide antibiotics			3	2, 3
0	0	lit-s	majority	ABC-type multidrug transport system, ATPase component			3	2, 3
gs-sh	gs-sh	lit-s	all-same	transcriptional regulator, TetR family			3	1, 2, 3
0	0	0	man-rest	MANUAL-REST			3
base_tigr	tf_idf	map	all-same	RNA polymerase, sigma 29 subunit, SigE			3	1, 2, 3
base_one HP	base_one HP	base_one miss	all-hp	hypothetical protein	HP		0
lit-s	base_lit-s	lit-s	all-same	conserved hypothetical protein			0	1, 2, 3
0	0	0	man-rest	MANUAL-REST			3
base_lit-s	gs-sh	orth	all-same	twin arginine-targeting protein translocase TatB			3	1, 2, 3
pfam-sh	pfam-sh	pfam-sh	all-same	Predicted sugar phosphatases of the HAD superfamily			3	1, 2, 3
0	0	gs-sh	majority	Predicted membrane protein			3	2, 3
0	0	gs-sh	all-same	transmembrane protein, distant homology with ydbS			2	2, 3
base_one HP	lit-s	base_one HP	all-same	PUTATIVE LIPOPROTEIN LPQX			2	1, 3
base_one miss	0	base_one miss	majority	FIG00820789: hypothetical protein			1
gs-sh	0	0	majority	ATPases involved in chromosome partitioning			3	1, 2
0	0	0	man-rest	MANUAL-REST			3
base_one HP	base_one HP	lit-s	all-same	Predicted membrane protein			2	2, 3
0	0	pfam-sh	majority	Mg/Co/Ni transporter MgtE (contains CBS domain)			3	2, 3
base_one HP	lit-s	base_one HP	all-same	hypothetical protein			0	1, 3
base_one HP	0	base_one HP	majority	FIG00945083: hypothetical protein			1
0	0	gs-sh	majority	carbohydrate ABC transporter substrate-binding protein, CUT1 family (TC 3.A.1.1.-)			3	2, 3
0	0	gs-sh	majority	carbohydrate ABC transporter membrane protein 1, CUT1 family (TC 3.A.1.1.-)			3	2, 3
0	0	0	man-rest	MANUAL-REST			3
0	0	0	man-rest	MANUAL-REST			3
base_tigr	lit-s	gs-sh	all-same	magnesium Mg(2+) and cobalt Co(2+) transport protein (corA)			3	1, 2, 3
base_tigr	lit-s	base_ec	all-same	malate dehydrogenase (NAD) (EC 1.1.1.37)	1.1.1.37		3	1, 2, 3
base_one HP	0	base_one HP	majority	FIG00822111: hypothetical protein			1
0	0	0	man-rest	MANUAL-REST			2
lit-s	base_lit-s	lit-s	all-same	PE family.			3	1, 2, 3
0	0	0	man-rest	MANUAL-REST			3
0	0	0	man-rest	MANUAL-REST			3
gs-sh	gs-sh	gs-sh	all-same	Cytotoxic translational repressor of toxin-antitoxin stability system			3	1, 2, 3
gs-sh	pfam-sh	gs-sh	all-same	prevent-host-death family protein			3	1, 2, 3
base_tigr	base_ec-d	base_ec-d	majority	2-oxoglutarate dehydrogenase E1 component	4.1.1.71,1.2.4.2		3	1, 2
base_one HP	lit-s	base_one HP	all-same	Possible membrane protein			2	1, 3
base_tigr	0	0	majority	RecB family nuclease, putative, TM0106 family			3	1, 2
base_one miss	base_both miss	base_one miss	majority	drug resistance transporter, EmrB/QacA subfamily			1
gs-sh	gs-sh	gs-sh	all-same	LppP/LprE lipoprotein.			3	1, 2, 3
base_both miss	base_one miss	base_one miss	all-hp	hypothetical protein	HP		0
0	0	0	man-rest	MANUAL-REST			3
gs-sh	0	0	majority	transcriptional regulator, TetR family			3	1, 2
0	lit-s	0	majority	Predicted acyltransferases			3	1, 3
orth	lit-s	tf_idf	all-same	Cytochrome P450			3	1, 2, 3
0	0	0	man-rest	MANUAL-REST			3
0	0	0	man-rest	MANUAL-REST			3
0	base_one HP	base_one HP	man-rest	MANUAL-REST			2
0	0	0	man-rest	MANUAL-REST			3
base_tigr	0	0	all-same	deazaflavin-dependent nitroreductase family protein			2	1, 2
pfam-sh	0	0	majority	Diadenosine tetraphosphate (Ap4A) hydrolase and other HIT family hydrolases			3	1, 2
map	lit-s	base_ec	all-same	Asp-tRNAAsn/Glu-tRNAGln amidotransferase A subunit and related amidases	3.5.1.4		3	1, 2, 3
base_ec	base_ec	base_ec	all-same	Adenylate cyclase, family 3 (some proteins contain HAMP domain)	4.6.1.1		3	1, 2, 3
lit-s	base_one HP	base_one HP	all-same	FIG00820425: hypothetical protein			0	1, 2
gs-sh	map	base_lit-s	all-same	Serine/threonine protein kinase	2.7.11.1		3	1, 2, 3
gs-sh	0	0	majority	DNA-binding transcriptional activator of the SARP family			3	1, 2
base_one HP	base_one HP	base_one miss	all-hp	hypothetical protein	HP		0
lit-s	0	0	all-same	Peptidase_C39 like family.			2	1, 2
0	0	0	man-rest	MANUAL-REST			2
gs-sh	lit-s	0	all-same	Lipoprotein LprA			2	1, 2, 3
base_one HP	base_one HP	lit-s	all-same	FIG00820785: hypothetical protein			0	2, 3
0	0	0	man-rest	MANUAL-REST			3
0	tf_idf	0	majority	ABC-type multidrug transport system, ATPase and permease components			3	1, 3
base_one HP	base_one HP	0	majority	Lipoprotein LprB			1
base_one HP	base_one HP	0	majority	Putative lipoprotein LprC precursor			1
0	0	base_lit-s	majority	Phosphohistidine phosphatase SixA	3.1.3.-		3	2, 3
0	0	0	man-rest	MANUAL-REST			3
lit-s	0	0	majority	AAA domain.			3	1, 2
0	0	0	man-rest	MANUAL-REST			3
0	0	gs-sh	majority	ABC-type dipeptide transport system, periplasmic component			3	2, 3
gs-sh	0	0	majority	oligopeptide/dipeptide ABC transporter, ATP-binding protein, C-terminal domain			3	1, 2
0	0	gs-sh	majority	ABC-type dipeptide/oligopeptide/nickel transport systems, permease components			3	2, 3
0	0	gs-sh	majority	ABC-type dipeptide/oligopeptide/nickel transport systems, permease components			3	2, 3
lit-s	lit-s	base_lit-s	all-same	Carbonic anhydrase	4.2.1.1		3	1, 2, 3
base_tigr	base_ec	base_ec	all-same	sulfate adenylyltransferase subunit 2 (EC 2.7.7.4)	2.7.7.4		3	1, 2, 3
base_ec-d	base_ec-d	base_ec-d	man-rest	MANUAL-REST			3
base_tigr	map	pfam-sh	all-same	transcriptional regulator, BadM/Rrf2 family			3	1, 2, 3
0	0	lit-s	majority	Predicted esterase			3	2, 3
lit-s	base_one HP	base_one HP	all-same	FIG00820436: hypothetical protein			0	1, 2
base_one HP	base_one HP	0	majority	Predicted membrane protein			1
lit-s	base_one HP	base_one HP	all-same	Mb1322, -, len: 104 aa. Equivalent to Rv1290A, len: 104 aa, from Mycobacterium tuberculosis strain H37Rv, (100% identity in 104 aa overlap). Hypothetical unknown protein, equivalent to AAK45590 from Mycobacterium tuberculosis strain CDC1551 (122 aa) but shorter 18 aa.			1	1, 2
base_one HP	base_one HP	lit-s	all-same	FIG00823516: hypothetical protein			0	2, 3
base_tigr	base_ec	base_ec	all-same	arginyl-tRNA synthetase (EC 6.1.1.19)	6.1.1.19		3	1, 2, 3
base_tigr	base_ec	base_ec	all-same	diaminopimelate decarboxylase (EC 4.1.1.20)	4.1.1.20		3	1, 2, 3
base_ec	base_ec	base_ec	all-same	homoserine dehydrogenase (EC 1.1.1.3)	1.1.1.3		3	1, 2, 3
base_tigr	base_ec	base_ec	all-same	L-threonine synthase (EC 4.2.3.1)	4.2.3.1		3	1, 2, 3
base_lit-s	base_lit-s	base_lit-s	all-same	hypothetical protein			0	1, 2, 3
base_tigr	base_ec	base_ec	all-same	homoserine kinase (EC 2.7.1.39)	2.7.1.39		3	1, 2, 3
base_one HP	base_one HP	base_both miss	all-hp	hypothetical protein	HP		0
base_one HP	base_one HP	base_one miss	all-hp	hypothetical protein	HP		0
base_lit-s	lit-s	lit-s	all-same	transcription termination factor Rho			3	1, 2, 3
base_tigr	0	0	majority	LSU ribosomal protein L31P			3	1, 2
base_tigr	lit-s	tf_idf	all-same	bacterial peptide chain release factor 1 (bRF-1)			3	1, 2, 3
base_tigr	0	0	majority	HemK family putative methylases	2.1.1.-		3	1, 2
0	0	gs-sh	majority	translation factor SUA5			3	2, 3
0	0	0	man-rest	MANUAL-REST			3
lit-s	base_one HP	base_one HP	all-same	ATP synthase I chain.			2	1, 2
base_tigr	base_ec	base_ec	all-same	ATP synthase F0 subcomplex A subunit	3.6.3.14		3	1, 2, 3
base_tigr	base_ec	base_ec	all-same	ATP synthase F0 subcomplex C subunit	3.6.3.14		3	1, 2, 3
0	0	base_ec	majority	F0F1-type ATP synthase, subunit b	3.6.3.14		3	2, 3
base_ec	base_ec-d	base_ec-d	majority	ATP synthase F1 subcomplex delta subunit	3.6.3.14		3	1, 2
base_tigr	base_ec	base_ec	all-same	ATP synthase F1 subcomplex alpha subunit	3.6.3.14		3	1, 2, 3
base_tigr	base_ec	base_ec	all-same	ATP synthase F1 subcomplex gamma subunit	3.6.3.14		3	1, 2, 3
base_tigr	base_ec	base_ec	all-same	ATP synthase, F1 beta subunit	3.6.3.14		3	1, 2, 3
base_tigr	base_ec	base_ec	all-same	ATP synthase, F1 epsilon subunit (delta in mitochondria)	3.6.3.14		3	1, 2, 3
base_one HP	base_one HP	0	majority	Possible membrane protein			1
0	0	0	man-rest	MANUAL-REST			3
orth	base_ec	map	all-same	ATP:cob(I)alamin adenosyltransferase			3	1, 2, 3
base_tigr	base_lit-s	base_ec	all-same	UDP-N-acetylglucosamine 1-carboxyvinyltransferase (EC 2.5.1.7)	2.5.1.7		3	1, 2, 3
base_both miss	base_both miss	base_both miss	all-hp	hypothetical protein	HP		0
base_both miss	base_both miss	base_both miss	all-hp	hypothetical protein	HP		0
base_both miss	base_both miss	base_both miss	all-hp	hypothetical protein	HP		0
base_both miss	base_both miss	base_both miss	all-hp	hypothetical protein	HP		0
base_tigr	base_ec	base_ec	all-same	O-6-methylguanine DNA methyltransferase	2.1.1.63		3	1, 2, 3
gs-sh	0	base_ec-d	majority	DNA-3-methyladenine glycosylase II (EC 3.2.2.21)	3.2.2.21		3	1, 2
pfam-sh	map	base_ec	all-same	Adenylate cyclase, family 3 (some proteins contain HAMP domain)	4.6.1.1		3	1, 2, 3
0	0	base_ec	majority	Adenylate cyclase, family 3 (some proteins contain HAMP domain)	4.6.1.1		3	2, 3
pfam-sh	map	base_ec	all-same	Adenylate cyclase, family 3 (some proteins contain HAMP domain)	4.6.1.1		3	1, 2, 3
base_one HP	base_one HP	0	majority	Predicted nuclease of the RecB family			1
base_lit-s	base_ec	base_ec	all-same	methylmalonyl-CoA epimerase	5.1.99.1		3	1, 2, 3
0	0	base_ec-d	man-rest	MANUAL-REST			3
lit-s	0	0	majority	Thioredoxin domain-containing protein			3	1, 2
lit-s	0	0	majority	PE family.			3	1, 2
base_tigr	base_ec	base_ec	all-same	alpha-1,4-glucan:alpha-1,4-glucan 6-glycosyltransferase	2.4.1.18		3	1, 2, 3
map	lit-s	gs-sh	all-same	Glycosidases			3	1, 2, 3
base_tigr	base_ec	base_ec	all-same	alpha-glucan phosphorylases	2.4.1.1		3	1, 2, 3
0	0	gs-sh	majority	Rad3-related DNA helicases	3.6.4.12		3	2, 3
lit-s	lit-s	base_ec	all-same	putative nicotinate phosphoribosyltransferase	2.4.2.11		3	1, 2, 3
0	lit-s	0	all-same	ATP-dependent Clp protease adaptor protein ClpS			2	1, 3
base_one HP	base_one HP	0	majority	Transcriptional regulatory protein			1
0	0	0	man-rest	MANUAL-REST			3
gs-sh	0	0	majority	Predicted metal-dependent protease of the PAD1/JAB1 superfamily			3	1, 2
gs-sh	0	0	majority	molybdopterin synthase subunit MoaD	2.8.1.12		3	1, 2
gs-sh	gs-sh	base_ec	all-same	cysteine synthase (EC 2.5.1.47)	2.5.1.47		3	1, 2, 3
0	lit-s	0	majority	Uncharacterized membrane protein (homolog of Drosophila rhomboid)			3	1, 3
base_tigr	base_ec	base_ec	all-same	glutamate racemase (EC 5.1.1.3)	5.1.1.3		3	1, 2, 3
0	0	base_lit-s	majority	Metal-dependent hydrolases of the beta-lactamase superfamily III			3	2, 3
base_tigr	base_ec	base_ec	all-same	RNAse PH (EC 2.7.7.56)	2.7.7.56		3	1, 2, 3
base_tigr	0	0	majority	integral membrane protein			3	1, 2
base_lit-s	0	base_ec-d	majority	non-canonical purine NTP pyrophosphatase, RdgB/HAM1 family	3.6.1.19		3	1, 2
base_one HP	base_one HP	0	man-rest	MANUAL-REST			2
orth	lit-s	orth	all-same	Acyl carrier protein			3	1, 2, 3
base_both miss	base_one HP	base_one HP	all-hp	hypothetical protein	HP		0
pfam-sh	0	0	majority	Acyl-CoA synthetases (AMP-forming)/AMP-acid ligases II	6.2.1.20		3	1, 2
gs-sh	gs-sh	gs-sh	all-same	Acetyltransferases, including N-acetylases of ribosomal proteins			3	1, 2, 3
0	0	0	man-rest	MANUAL-REST			3
0	0	0	man-rest	MANUAL-REST			3
0	0	0	man-rest	MANUAL-REST			3
0	0	base_ec	majority	Dehydrogenases with different specificities (related to short-chain alcohol dehydrogenases)	1.1.1.100		3	2, 3
lit-s	base_one HP	base_one HP	all-same	FIG00821860: hypothetical protein			0	1, 2
lit-s	base_one HP	base_one HP	all-same	FIG00831546: hypothetical protein			0	1, 2
gs-sh	gs-sh	lit-s	all-same	transcriptional regulator, TetR family			3	1, 2, 3
base_tigr	0	0	majority	diguanylate cyclase/phosphodiesterase with GAF sensor			3	1, 2
0	0	0	man-rest	MANUAL-REST			3
lit-s	base_one HP	base_one HP	all-same	FIG00822688: hypothetical protein			0	1, 2
lit-s	orth	map	all-same	FOG: EAL domain			3	1, 2, 3
gs-sh	0	0	majority	Predicted ATPase			3	1, 2
base_one HP	base_one HP	0	man-rest	MANUAL-REST			2
lit-s	base_one HP	base_one HP	all-same	FIG00821517: hypothetical protein			0	1, 2
base_tigr	0	0	majority	probable F420-dependent oxidoreductase, MSMEG_2256 family			3	1, 2
pfam-sh	base_lit-s	pfam-sh	all-same	PPE-repeat proteins			3	1, 2, 3
lit-s	base_one HP	base_one HP	all-same	Possible membrane protein			1	1, 2
lit-s	base_one HP	base_one HP	all-same	Possible membrane protein			1	1, 2
base_one HP	base_one HP	gs-sh	all-same	PAS domain S-box			2	2, 3
base_tigr	0	0	majority	anti-anti-sigma factor			3	1, 2
gs-sh	0	0	all-same	GTP pyrophosphokinase	2.7.6.5		2	1, 2
lit-s	base_one HP	base_one HP	all-same	FIG00824301: hypothetical protein			0	1, 2
0	0	base_lit-s	majority	Beta-lactamase class C and other penicillin binding proteins			3	2, 3
base_one HP	base_one HP	0	majority	Lipoprotein LprF			1
0	0	0	man-rest	MANUAL-REST			3
0	0	0	man-rest	MANUAL-REST			3
lit-s	0	0	majority	Fatty acid desaturase			3	1, 2
gs-sh	0	0	majority	Predicted naringenin-chalcone synthase			3	1, 2
map	orth	tf_idf	all-same	Sulfotransferase domain.			3	1, 2, 3
base_one HP	base_one HP	lit-s	all-same	FIG00820054: hypothetical protein			0	2, 3
base_one miss	base_both miss	base_one miss	majority	Methyltransferase domain.			1
gs-sh	0	lit-s	all-same	FIG029924: hypothetical protein			1	1, 2, 3
base_one HP	base_one HP	0	majority	HNH nuclease			1
base_ec	base_ec	base_ec	all-same	Pyrimidine operon attenuation protein/uracil phosphoribosyltransferase	2.4.2.9		3	1, 2, 3
base_tigr	base_ec	base_ec	all-same	aspartate carbamoyltransferase (EC 2.1.3.2)	2.1.3.2		3	1, 2, 3
base_tigr	base_ec	base_ec	all-same	dihydroorotase (EC 3.5.2.3)	3.5.2.3		3	1, 2, 3
base_one HP	base_one HP	base_lit-s	all-same	hypothetical protein			1	2, 3
base_tigr	base_ec	base_ec	all-same	carbamoyl-phosphate synthase small subunit	6.3.5.5		3	1, 2, 3
base_tigr	base_ec	base_ec	all-same	carbamoyl-phosphate synthase large subunit	6.3.5.5		3	1, 2, 3
base_tigr	base_ec	base_ec	all-same	orotidine-5'-phosphate decarboxylase (EC 4.1.1.23)	4.1.1.23		3	1, 2, 3
lit-s	base_lit-s	lit-s	all-same	PE family.			3	1, 2, 3
pfam-sh	base_lit-s	pfam-sh	all-same	PPE-repeat proteins			3	1, 2, 3
base_one miss	base_one miss	base_both miss	all-hp	hypothetical protein	HP		0
base_both miss	base_one HP	base_one HP	all-hp	hypothetical protein	HP		0
base_one HP	lit-s	base_one HP	all-same	integration host factor			2	1, 3
base_tigr	base_ec	base_ec	all-same	guanylate kinase (EC 2.7.4.8)	2.7.4.8		3	1, 2, 3
base_lit-s	base_ec	base_ec	all-same	DNA-directed RNA polymerase, omega subunit	2.7.7.6		3	1, 2, 3
base_tigr	base_ec-d	base_ec-d	majority	Phosphopantothenate-cysteine ligase/Phosphopantothenoylcysteine decarboxylase	4.1.1.36, 6.3.2.5,6.3.2.5, 4.1.1.36		3	1, 2
base_tigr	base_ec	base_ec	all-same	methionine adenosyltransferase (EC 2.5.1.6)	2.5.1.6		3	1, 2, 3
0	0	base_ec	majority	Predicted flavoprotein involved in K+ transport	1.14.13.22		3	2, 3
lit-s	tf_idf	tf_idf	all-same	Cytochrome P450			3	1, 2, 3
pfam-sh	pfam-sh	lit-s	all-same	transcriptional regulator, AraC family			3	1, 2, 3
lit-s	base_one HP	base_one HP	all-same	PE family.			2	1, 2
0	0	0	man-rest	MANUAL-REST			2
lit-s	gs-sh	gs-sh	all-same	Ribbon-helix-helix protein, copG family.			3	1, 2, 3
0	0	base_lit-s	majority	Esterase/lipase			3	2, 3
0	0	base_lit-s	majority	Esterase/lipase			3	2, 3
gs-sh	0	0	majority	Predicted membrane protein			3	1, 2
0	0	gs-sh	majority	replication restart DNA helicase PriA	3.6.4.-		3	2, 3
gs-sh	gs-sh	map	all-same	Methylase involved in ubiquinone/menaquinone biosynthesis			3	1, 2, 3
gs-sh	gs-sh	gs-sh	all-same	Transcriptional regulators			3	1, 2, 3
0	lit-s	0	majority	Methylase involved in ubiquinone/menaquinone biosynthesis			3	1, 3
base_tigr	base_ec	base_ec	all-same	methionyl-tRNA formyltransferase (EC 2.1.2.9)	2.1.2.9		3	1, 2, 3
gs-sh	gs-sh	base_ec	all-same	tRNA and rRNA cytosine-C5-methylases	2.1.1.176		3	1, 2, 3
base_tigr	base_ec	base_ec	all-same	ribulose-5-phosphate 3-epimerase (EC 5.1.3.1)	5.1.3.1		3	1, 2, 3
0	0	0	man-rest	MANUAL-REST			3
base_lit-s	base_ec-d	base_ec-d	majority	riboflavin biosynthesis protein RibD	1.1.1.193, 3.5.4.26		3	1, 2
gs-sh	lit-s	0	all-same	Lipoprotein LprG			2	1, 2, 3
base_tigr	base_ec	base_ec	all-same	riboflavin synthase alpha chain (EC 2.5.1.9)	2.5.1.9		3	1, 2, 3
0	0	0	man-rest	MANUAL-REST			3
0	0	0	man-rest	MANUAL-REST			3
base_ec-d	base_ec-d	base_ec-d	man-rest	MANUAL-REST			3
base_tigr	lit-s	base_ec	all-same	6,7-dimethyl-8-ribityllumazine synthase (EC 2.5.1.78)	2.5.1.78		3	1, 2, 3
base_one HP	base_one HP	gs-sh	all-same	Cell division protein DivIC (FtsB), stabilizes FtsL against RasP cleavage			1	2, 3
lit-s	0	0	majority	PknH-like extracellular domain.			3	1, 2
lit-s	0	0	all-same	Ricin-type beta-trefoil lectin domain.			2	1, 2
base_tigr	lit-s	base_lit-s	all-same	Excinuclease ABC subunit C			3	1, 2, 3
0	0	lit-s	majority	Predicted P-loop-containing kinase			3	2, 3
base_tigr	base_one HP	base_one HP	all-same	conserved hypothetical protein, cofD-related			1	1, 2
gs-sh	0	0	all-same	FIG001886: Cytoplasmic hypothetical protein			2	1, 2
lit-s	base_one HP	base_one HP	all-same	FIG00820381: hypothetical protein			0	1, 2
base_tigr	0	0	majority	Diacylglycerol O-acyltransferase	2.3.1.20		3	1, 2
0	0	0	man-rest	MANUAL-REST			3
pfam-sh	0	0	majority	Acyl-CoA synthetases (AMP-forming)/AMP-acid ligases II			3	1, 2
0	0	0	man-rest	MANUAL-REST			3
gs-sh	0	0	majority	Regulator of polyketide synthase expression			3	1, 2
0	base_lit-s	0	majority	PE-PPE domain./PE family.			3	1, 3
base_one HP	base_one HP	0	man-rest	MANUAL-REST			2
base_one HP	base_one HP	base_one miss	all-hp	hypothetical protein	HP		0
0	0	base_lit-s	majority	Phytoene dehydrogenase and related proteins			3	2, 3
0	0	lit-s	all-same	FIG00826591: hypothetical protein			1	2, 3
base_one miss	0	base_one miss	man-rest	MANUAL-REST			2
base_one HP	base_both miss	base_one HP	all-hp	hypothetical protein	HP		0
base_tigr	gs-sh	base_ec	all-same	glyceraldehyde-3-phosphate dehydrogenase (NAD+) (EC 1.2.1.12)	1.2.1.12		3	1, 2, 3
base_ec	base_ec	base_ec	all-same	phosphoglycerate kinase (EC 2.7.2.3)	2.7.2.3		3	1, 2, 3
base_tigr	base_ec	base_ec	all-same	triosephosphate isomerase (EC 5.3.1.1)	5.3.1.1		3	1, 2, 3
base_lit-s	base_one HP	base_one HP	all-same	Transcriptional regulatory protein			1	1, 2
0	0	0	man-rest	MANUAL-REST			2
base_one HP	base_one HP	base_one miss	all-hp	hypothetical protein	HP		0
base_one HP	base_both miss	base_one HP	all-hp	hypothetical protein	HP		0
base_tigr	lit-s	pfam-sh	all-same	protein translocase, SecG subunit			3	1, 2, 3
lit-s	0	0	majority	PE family.			3	1, 2
base_tigr	0	0	majority	molybdopterin guanine dinucleotide-containing S/N-oxide reductases	1.-		3	1, 2
0	0	lit-s	all-same	FIG00824621: hypothetical protein			1	2, 3
base_lit-s	base_one HP	base_one HP	all-same	FIG00820605: hypothetical protein			0	1, 2
base_one HP	base_one HP	lit-s	all-same	FIG00820198: hypothetical protein			0	2, 3
base_ec	base_ec	base_ec	all-same	6-phosphogluconolactonase (EC 3.1.1.31)	3.1.1.31		3	1, 2, 3
base_tigr	pfam-sh	map	all-same	opcA protein			3	1, 2, 3
base_tigr	base_ec	base_ec	all-same	glucose-6-phosphate 1-dehydrogenase (EC 1.1.1.49)	1.1.1.49		3	1, 2, 3
base_tigr	base_ec	base_ec	all-same	transaldolase (EC 2.2.1.2)	2.2.1.2		3	1, 2, 3
base_tigr	base_ec	base_ec	all-same	transketolase (EC 2.2.1.1)	2.2.1.1		3	1, 2, 3
base_one miss	lit-s	base_one miss	all-same	FIG00825039: hypothetical protein			0	1, 3
lit-s	0	0	majority	PE family.			3	1, 2
base_lit-s	0	0	majority	protoheme IX farnesyltransferase	2.5.1.-		3	1, 2
lit-s	0	0	majority	PE family.			3	1, 2
gs-sh	0	0	all-same	Regulator of polyketide synthase expression			2	1, 2
0	0	base_ec	majority	NADPH:quinone reductase and related Zn-dependent oxidoreductases	1.6.5.5		3	2, 3
tf_idf	lit-s	tf_idf	all-same	Uncharacterized protein required for cytochrome oxidase assembly			3	1, 2, 3
base_one HP	base_both miss	base_one HP	all-hp	hypothetical protein	HP		0
0	0	orth	majority	ABC transporter efflux protein, DrrB family			3	2, 3
0	0	lit-s	majority	ABC-type multidrug transport system, ATPase component			3	2, 3
base_one HP	orth	base_one HP	all-same	POSSIBLE CONSERVED INTEGRAL MEMBRANE PROTEIN			2	1, 3
gs-sh	0	0	majority	Predicted transcriptional regulator			3	1, 2
gs-sh	gs-sh	gs-sh	all-same	ABC-type transport system involved in Fe-S cluster assembly, permease component			3	1, 2, 3
base_tigr	gs-sh	gs-sh	all-same	Iron-regulated ABC transporter permease protein SufD			3	1, 2, 3
base_tigr	gs-sh	gs-sh	all-same	FeS assembly ATPase SufC			3	1, 2, 3
base_tigr	lit-s	base_ec-d	all-same	cysteine desulfurase	4.4.1.16, 2.8.1.7,2.8.1.7		3	1, 2, 3
base_lit-s	0	0	majority	SUF system FeS assembly protein, NifU family			3	1, 2
base_one HP	base_one HP	gs-sh	all-same	Predicted metal-sulfur cluster biosynthetic enzyme			2	2, 3
0	tf_idf	0	majority	Acyl-CoA dehydrogenases			3	1, 3
lit-s	base_lit-s	lit-s	all-same	PE family.			3	1, 2, 3
gs-sh	base_ec-d	0	majority	heavy metal-(Cd/Co/Hg/Pb/Zn)-translocating P-type ATPase	3.6.3.-		3	1, 2
lit-s	tf_idf	gs-sh	all-same	Thioredoxin domain-containing protein			3	1, 2, 3
base_lit-s	0	0	majority	thioredoxin			3	1, 2
tf_idf	tf_idf	base_ec	all-same	Enoyl-CoA hydratase (EC 4.2.1.17)	4.2.1.17		3	1, 2, 3
gs-sh	gs-sh	map	all-same	ATPase components of ABC transporters with duplicated ATPase domains			3	1, 2, 3
base_one HP	lit-s	base_one HP	all-same	POSSIBLE TRANSCRIPTIONAL REGULATORY PROTEIN			2	1, 3
gs-sh	gs-sh	lit-s	all-same	transcriptional regulator, TetR family			3	1, 2, 3
base_tigr	base_ec-d	base_ec-d	majority	aconitase (EC 4.2.1.3)	4.2.1.3		3	1, 2
base_one HP	lit-s	base_one HP	all-same	Possible membrane protein			2	1, 3
gs-sh	0	0	majority	Cell wall-associated hydrolases (invasion-associated proteins)			3	1, 2
gs-sh	0	0	majority	Cell wall-associated hydrolases (invasion-associated proteins)			3	1, 2
0	0	lit-s	majority	MoxR-like ATPases	3.6.3.-		3	2, 3
base_one HP	lit-s	base_one HP	all-same	Uncharacterized conserved protein (some members contain a von Willebrand factor type A (vWA) domain)			1	1, 3
0	0	0	man-rest	MANUAL-REST			3
base_one HP	base_one HP	lit-s	all-same	FIG00821775: hypothetical protein			0	2, 3
base_ec	base_ec	base_ec	all-same	3-oxoacyl-[acyl-carrier-protein] reductase (EC 1.1.1.100)	1.1.1.100		3	1, 2, 3
base_ec	base_ec	base_ec	all-same	Enoyl-[acyl-carrier-protein] reductase [NADH] (EC 1.3.1.9)	1.3.1.9		3	1, 2, 3
lit-s	lit-s	base_lit-s	all-same	hypothetical protein			0	1, 2, 3
base_tigr	base_ec	base_ec	all-same	ferrochelatase (EC 4.99.1.1)	4.99.1.1		3	1, 2, 3
lit-s	0	0	majority	Membrane protein implicated in regulation of membrane protease activity			3	1, 2
lit-s	0	0	majority	SPFH domain, Band 7 family protein			3	1, 2
lit-s	0	0	all-same	DoxX-like family.			2	1, 2
0	0	0	man-rest	MANUAL-REST			3
base_one HP	lit-s	base_one HP	all-same	Possible membrane protein			2	1, 3
base_one HP	base_one HP	base_one miss	all-hp	hypothetical protein	HP		0
base_one HP	base_one HP	gs-sh	all-same	DedA family protein paralog			1	2, 3
base_ec	base_ec	base_ec	all-same	methylmalonyl-CoA mutase, heterodimeric type, beta chain	5.4.99.2		3	1, 2, 3
lit-s	lit-s	base_ec	all-same	methylmalonyl-CoA mutase (EC 5.4.99.2)	5.4.99.2		3	1, 2, 3
base_one HP	0	base_one HP	majority	FIG00821542: hypothetical protein			1
0	0	0	man-rest	MANUAL-REST			2
base_lit-s	map	gs-sh	all-same	LAO/AO transport system ATPase	2.7.-		3	1, 2, 3
0	0	0	man-rest	MANUAL-REST			3
0	lit-s	0	majority	Methylase involved in ubiquinone/menaquinone biosynthesis			3	1, 3
base_one HP	base_one HP	lit-s	all-same	FIG00820700: hypothetical protein			0	2, 3
base_one HP	base_one HP	base_one miss	all-hp	hypothetical protein	HP		0
0	0	0	man-rest	MANUAL-REST			3
0	0	0	man-rest	MANUAL-REST			2
lit-s	base_one HP	base_one HP	all-same	FIG00821234: hypothetical protein			0	1, 2
gs-sh	base_one HP	base_one HP	all-same	Predicted pyridoxal phosphate-dependent enzyme apparently involved in regulation of cell wall biogenesis			2	1, 2
gs-sh	0	0	majority	Predicted pyridoxal phosphate-dependent enzyme apparently involved in regulation of cell wall biogenesis			3	1, 2
base_tigr	0	0	majority	sugar O-acyltransferase, sialic acid O-acetyltransferase NeuD family			3	1, 2
base_one HP	base_one HP	0	man-rest	MANUAL-REST			2
base_one miss	0	base_one miss	man-rest	MANUAL-REST			2
lit-s	0	0	all-same	WbqC-like protein family.			2	1, 2
base_one HP	base_one HP	0	majority	Possible membrane protein			1
base_one HP	0	base_one HP	majority	FIG00822916: hypothetical protein			1
lit-s	lit-s	lit-s	all-same	Methyltransferase domain.			3	1, 2, 3
base_one HP	base_both miss	base_one HP	all-hp	hypothetical protein	HP		0
base_one HP	base_one HP	base_lit-s	all-same	hypothetical protein			1	2, 3
base_lit-s	base_ec	base_ec	all-same	GDP-mannose 4,6-dehydratase	4.2.1.47		3	1, 2, 3
base_ec	0	0	majority	Nucleoside-diphosphate-sugar epimerases	1.1.1.271		3	1, 2
base_tigr	lit-s	lit-s	all-same	methyltransferase, FkbM family			3	1, 2, 3
0	tf_idf	0	majority	Glycosyltransferases involved in cell wall biogenesis			3	1, 3
lit-s	0	0	all-same	Methyltransferase domain.			2	1, 2
0	0	0	man-rest	MANUAL-REST			3
base_one HP	base_one HP	0	majority	hypothetical protein Rv1517			1
0	0	0	man-rest	MANUAL-REST			3
base_one miss	0	base_one miss	majority	FIG00821351: hypothetical protein			1
lit-s	base_one HP	base_one HP	all-same	FIG00820990: hypothetical protein			0	1, 2
0	0	0	man-rest	MANUAL-REST			3
pfam-sh	0	0	majority	Acyl-CoA synthetases (AMP-forming)/AMP-acid ligases II			3	1, 2
gs-sh	0	0	majority	Transport protein			3	1, 2
base_one miss	0	base_one miss	majority	FIG00820235: hypothetical protein			1
gs-sh	gs-sh	map	all-same	Methylase involved in ubiquinone/menaquinone biosynthesis			3	1, 2, 3
0	0	0	man-rest	MANUAL-REST			3
0	0	0	man-rest	MANUAL-REST			3
0	lit-s	0	majority	Predicted glycosyltransferases			3	1, 3
gs-sh	map	tf_idf	all-same	Polyketide synthase modules and related proteins			3	1, 2, 3
base_one HP	lit-s	base_one HP	all-same	PROBABLE CONSERVED POLYKETIDE SYNTHASE ASSOCIATED PROTEIN PAPA4			2	1, 3
pfam-sh	0	0	majority	Acyl-CoA synthetases (AMP-forming)/AMP-acid ligases II			3	1, 2
0	0	base_ec	majority	Threonine dehydrogenase and related Zn-dependent dehydrogenases	1.1.1.1		3	2, 3
0	lit-s	0	all-same	Carboxymuconolactone decarboxylase			2	1, 3
base_one HP	base_one HP	0	man-rest	MANUAL-REST			2
0	0	0	man-rest	MANUAL-REST			3
gs-sh	gs-sh	lit-s	all-same	transcriptional regulator, TetR family			3	1, 2, 3
base_both miss	base_both miss	base_both miss	all-hp	hypothetical protein	HP		0
lit-s	base_one HP	base_one HP	all-same	Putative uncharacterized protein BCG_1587			1	1, 2
base_tigr	base_ec	base_ec	all-same	Isoleucyl-tRNA synthetase (EC 6.1.1.5)	6.1.1.5		3	1, 2, 3
lit-s	map	base_ec	all-same	asparaginase (EC 3.5.1.1)	3.5.1.1		3	1, 2, 3
gs-sh	gs-sh	base_ec	all-same	Nucleotidyltransferase/DNA polymerase involved in DNA repair	2.7.7.7		3	1, 2, 3
base_tigr	base_ec	base_ec	all-same	signal peptidase II (EC:3.4.23.36). Aspartic peptidase. MEROPS family A08	3.4.23.36		3	1, 2, 3
base_tigr	map	lit-s	all-same	ribosomal large subunit pseudouridine synthase D	5.4.99.23,5.4.99.-		3	1, 2, 3
base_one HP	base_one HP	0	man-rest	MANUAL-REST			2
gs-sh	0	0	majority	Truncated hemoglobins			3	1, 2
base_one HP	base_one HP	base_both miss	all-hp	hypothetical protein	HP		0
gs-sh	0	0	majority	Short-chain dehydrogenases of various substrate specificities			3	1, 2
0	0	0	man-rest	MANUAL-REST			3
base_one HP	base_both miss	base_one HP	all-hp	hypothetical protein	HP		0
lit-s	0	0	all-same	Polyketide cyclase / dehydrase and lipid transport.			2	1, 2
base_tigr	base_ec	base_ec	all-same	DNA polymerase III, alpha subunit (EC 2.7.7.7)	2.7.7.7		3	1, 2, 3
pfam-sh	base_lit-s	pfam-sh	all-same	PPE-repeat proteins			3	1, 2, 3
pfam-sh	0	0	majority	Long-chain acyl-CoA synthetases (AMP-forming)			3	1, 2
pfam-sh	0	0	majority	Long-chain acyl-CoA synthetases (AMP-forming)			3	1, 2
0	0	base_ec	majority	glycerol-3-phosphate acyltransferase (EC 2.3.1.15)	2.3.1.15		3	2, 3
base_lit-s	base_one HP	base_one HP	all-same	FIG00821243: hypothetical protein			0	1, 2
base_ec-d	base_ec	base_ec-d	majority	succinate dehydrogenase subunit A	1.3.99.1,1.3.5.1		3	1, 3
base_tigr	tf_idf	base_ec-d	all-same	succinate dehydrogenase subunit B	1.3.99.1,1.3.5.1		3	1, 2, 3
lit-s	lit-s	base_lit-s	all-same	Fumarate reductase subunit C			3	1, 2, 3
0	lit-s	0	majority	succinate dehydrogenase subunit D	1.3.5.1		3	1, 3
gs-sh	gs-sh	lit-s	all-same	transcriptional regulator, TetR family			3	1, 2, 3
0	0	0	man-rest	MANUAL-REST			3
0	0	0	man-rest	MANUAL-REST			3
base_tigr	base_ec	base_ec	all-same	L-threonine ammonia-lyase (EC 4.3.1.19)	4.3.1.19		3	1, 2, 3
0	0	0	man-rest	MANUAL-REST			2
0	0	0	man-rest	MANUAL-REST			2
base_tigr	base_ec	base_ec	all-same	maltooligosyl trehalose hydrolase (EC 3.2.1.141)	3.2.1.141		3	1, 2, 3
base_tigr	base_ec	base_ec	all-same	maltooligosyl trehalose synthase (EC 5.4.99.15)	5.4.99.15		3	1, 2, 3
base_tigr	orth	orth	all-same	isoamylase	3.2.1.-		3	1, 2, 3
0	0	0	man-rest	MANUAL-REST			3
base_one HP	base_one HP	0	man-rest	MANUAL-REST			2
lit-s	base_one HP	base_one HP	all-same	FIG00821756: hypothetical protein			0	1, 2
base_tigr	base_ec	base_ec	all-same	adenosylmethionine-8-amino-7-oxononanoate aminotransferase apoenzyme (EC 2.6.1.62)	2.6.1.62		3	1, 2, 3
0	0	base_ec	majority	7-keto-8-aminopelargonate synthetase and related enzymes	2.3.1.47		3	2, 3
base_tigr	base_ec	base_ec	all-same	dethiobiotin synthase (EC 6.3.3.3)	6.3.3.3		3	1, 2, 3
lit-s	0	0	all-same	2'-5' RNA ligase			2	1, 2
base_one HP	base_lit-s	base_one HP	all-same	hypothetical protein			0	1, 3
base_one HP	lit-s	base_one HP	all-same	Probable phiRV1 phage protein			2	1, 3
base_both miss	base_one HP	base_one HP	all-hp	hypothetical protein	HP		0
base_one HP	lit-s	base_one HP	all-same	hypothetical protein			0	1, 3
base_lit-s	tf_idf	tf_idf	all-same	phage major capsid protein, HK97 family			3	1, 2, 3
base_one HP	base_both miss	base_one HP	all-hp	hypothetical protein	HP		0
base_tigr	tf_idf	map	all-same	prohead peptidase. Unknown type peptidase. MEROPS family U35			3	1, 2, 3
base_tigr	orth	orth	all-same	phage terminase, small subunit, putative, P27 family			3	1, 2, 3
base_one HP	lit-s	base_one HP	all-same	Probable phiRv1 phage protein			2	1, 3
base_one HP	lit-s	base_one HP	all-same	Probable phiRv1 phage protein			2	1, 3
base_one HP	lit-s	base_one HP	all-same	Probable phiRv1 phage protein			2	1, 3
base_one HP	base_both miss	base_one HP	all-hp	hypothetical protein	HP		0
base_tigr	0	0	majority	phage/plasmid primase, P4 family, C-terminal domain			3	1, 2
base_one HP	base_one HP	0	majority	Probable phiRv1 phage protein			1
base_one HP	lit-s	base_one HP	all-same	Putative phiRv1 phage protein			2	1, 3
lit-s	base_one HP	base_one HP	all-same	Putative phiRv1 phage protein			1	1, 2
0	0	0	man-rest	MANUAL-REST			3
base_one HP	base_one HP	base_one miss	majority	Partial REP13E12 repeat protein			1
base_one HP	base_both miss	base_one HP	all-hp	hypothetical protein	HP		0
base_one miss	base_both miss	base_one miss	all-hp	hypothetical protein	HP		0
base_tigr	base_ec	base_ec	all-same	biotin synthase (EC 2.8.1.6)	2.8.1.6		3	1, 2, 3
base_one HP	base_one miss	base_one HP	all-hp	hypothetical protein	HP		0
base_one HP	base_one HP	0	majority	Possible membrane protein			1
0	0	0	man-rest	MANUAL-REST			3
0	0	0	man-rest	MANUAL-REST			3
base_tigr	base_ec	base_ec	all-same	quinolinate synthetase (EC 2.5.1.72)	2.5.1.72		3	1, 2, 3
base_tigr	base_lit-s	base_ec	all-same	L-aspartate oxidase (EC 1.4.3.16)	1.4.3.16		3	1, 2, 3
base_tigr	base_ec	base_ec	all-same	nicotinate-nucleotide pyrophosphorylase [carboxylating] (EC 2.4.2.19)	2.4.2.19		3	1, 2, 3
0	lit-s	0	majority	Methylase involved in ubiquinone/menaquinone biosynthesis			3	1, 3
base_tigr	0	0	all-same	deazaflavin-dependent nitroreductase family protein			2	1, 2
base_tigr	base_ec	base_ec	all-same	histidinol dehydrogenase (EC 1.1.1.23)	1.1.1.23		3	1, 2, 3
base_tigr	base_ec	base_ec	all-same	histidinol phosphate aminotransferase apoenzyme (EC 2.6.1.9)	2.6.1.9		3	1, 2, 3
base_ec	base_ec	base_ec	all-same	imidazoleglycerol-phosphate dehydratase (EC 4.2.1.19)	4.2.1.19		3	1, 2, 3
base_tigr	gs-sh	gs-sh	all-same	imidazole glycerol phosphate synthase subunit hisH (EC 2.4.2.-)	2.4.2.-		3	1, 2, 3
base_ec-d	base_ec-d	base_ec-d	man-rest	MANUAL-REST			3
base_ec	base_ec-d	base_ec-d	majority	Archaeal fructose-1,6-bisphosphatase and related enzymes of inositol monophosphatase family	3.1.3.25		3	1, 2
lit-s	gs-sh	gs-sh	all-same	imidazole glycerol phosphate synthase subunit hisF (EC 4.1.3.-)	4.1.3.-		3	1, 2, 3
lit-s	lit-s	base_ec	all-same	phosphoribosyl-AMP cyclohydrolase (EC 3.5.4.19)	3.5.4.19		3	1, 2, 3
0	0	orth	majority	Ca2+/H+ antiporter			3	2, 3
gs-sh	0	0	majority	Peroxiredoxin	1.11.1.15		3	1, 2
base_tigr	base_ec	base_ec	all-same	anthranilate synthase, component I (EC 4.1.3.27)	4.1.3.27		3	1, 2, 3
0	0	0	man-rest	MANUAL-REST			2
base_ec	base_ec	base_ec	all-same	indole-3-glycerol phosphate synthase (EC 4.1.1.48)	4.1.1.48		3	1, 2, 3
base_tigr	base_ec	base_ec	all-same	tryptophan synthase, beta chain (EC 4.2.1.20)	4.2.1.20		3	1, 2, 3
base_tigr	base_ec	base_ec	all-same	tryptophan synthase, alpha chain (EC 4.2.1.20)	4.2.1.20		3	1, 2, 3
base_one HP	base_one HP	base_one miss	all-hp	hypothetical protein	HP		0
base_lit-s	lit-s	lit-s	all-same	prolipoprotein diacylglyceryl transferase			3	1, 2, 3
0	0	0	man-rest	MANUAL-REST			2
base_one HP	base_one HP	0	majority	Possible membrane protein			1
base_tigr	base_ec	base_ec	all-same	pyruvate kinase (EC 2.7.1.40)	2.7.1.40		3	1, 2, 3
base_lit-s	lit-s	lit-s	all-same	acyl-CoA thioesterase II	3.1.2.-		3	1, 2, 3
base_one HP	base_one HP	base_one miss	all-hp	hypothetical protein	HP		0
base_lit-s	0	0	majority	thiol reductant ABC exporter, CydC subunit			3	1, 2
base_one miss	base_both miss	base_one miss	all-hp	hypothetical protein	HP		0
base_lit-s	0	0	majority	thiol reductant ABC exporter, CydD subunit			3	1, 2
base_tigr	lit-s	map	all-same	cytochrome bd-I ubiquinol oxidase subunit 2 apoprotein	1.10.3.-,1.10.3.10		3	1, 2, 3
0	tf_idf	0	majority	cytochrome bd-I ubiquinol oxidase subunit 1 apoprotein	1.10.3.-,1.10.3.10		3	1, 3
base_one HP	base_one HP	0	majority	Possible membrane protein			1
gs-sh	base_ec	map	all-same	Adenylate cyclase, family 3 (some proteins contain HAMP domain)			3	1, 2, 3
0	0	orth	majority	response regulator receiver and ANTAR domain protein			3	2, 3
0	0	0	man-rest	MANUAL-REST			3
base_one HP	base_one HP	0	majority	Predicted nucleic-acid-binding protein containing a Zn-ribbon			1
base_tigr	base_ec	base_ec	all-same	DNA polymerase I (EC 2.7.7.7)	2.7.7.7		3	1, 2, 3
0	0	lit-s	majority	SSU ribosomal protein S1P			3	2, 3
base_tigr	base_ec	base_ec	all-same	dephospho-CoA kinase (EC 2.7.1.24)	2.7.1.24		3	1, 2, 3
base_one HP	base_one HP	lit-s	all-same	FIG00996124: hypothetical protein			0	2, 3
base_tigr	lit-s	base_lit-s	all-same	Excinuclease ABC subunit B			3	1, 2, 3
0	0	lit-s	majority	Predicted membrane protein	2.4.1.-		3	2, 3
0	0	0	man-rest	MANUAL-REST			3
base_one HP	lit-s	base_one HP	all-same	FIG00824005: hypothetical protein			0	1, 3
0	0	base_lit-s	majority	Universal stress protein UspA and related nucleotide-binding proteins			3	2, 3
0	base_lit-s	0	majority	Zn-dependent hydrolases, including glyoxylases			3	1, 3
base_tigr	lit-s	base_lit-s	all-same	Excinuclease ABC subunit A			3	1, 2, 3
lit-s	base_one HP	base_one HP	all-same	FIG00820127: hypothetical protein			0	1, 2
lit-s	0	0	all-same	Predicted esterase			2	1, 2
base_tigr	gs-sh	gs-sh	all-same	lysyl-tRNA synthetase, class II (EC 6.1.1.6)	6.1.1.6		3	1, 2, 3
base_tigr	gs-sh	map	all-same	bacterial translation initiation factor 3 (bIF-3)			3	1, 2, 3
base_tigr	map	lit-s	all-same	LSU ribosomal protein L35P			3	1, 2, 3
base_tigr	map	lit-s	all-same	LSU ribosomal protein L20P			3	1, 2, 3
0	0	0	man-rest	MANUAL-REST			3
base_one HP	base_one HP	lit-s	all-same	FIG00820092: hypothetical protein			0	2, 3
lit-s	base_lit-s	lit-s	all-same	PE family.			3	1, 2, 3
0	0	0	man-rest	MANUAL-REST			3
base_one HP	lit-s	base_one HP	all-same	Possible membrane protein			2	1, 3
base_tigr	base_ec	base_ec	all-same	phenylalanyl-tRNA synthetase, alpha subunit (EC 6.1.1.20)	6.1.1.20		3	1, 2, 3
base_tigr	base_ec	base_ec	all-same	phenylalanyl-tRNA synthetase beta subunit (EC 6.1.1.20)	6.1.1.20		3	1, 2, 3
lit-s	base_lit-s	lit-s	all-same	PE family.			3	1, 2, 3
base_tigr	base_lit-s	base_ec	all-same	N-acetyl-gamma-glutamyl-phosphate reductase (EC 1.2.1.38)	1.2.1.38		3	1, 2, 3
base_tigr	base_ec-d	base_ec-d	majority	glutamate N-acetyltransferase	2.3.1.1, 2.3.1.35,2.3.1.35		3	1, 2
base_ec	base_ec	base_ec	all-same	N-acetylglutamate kinase (EC 2.7.2.8)	2.7.2.8		3	1, 2, 3
base_ec	base_ec	base_ec	all-same	acetylornithine aminotransferase apoenzyme (EC 2.6.1.11)	2.6.1.11		3	1, 2, 3
base_tigr	base_ec	base_ec	all-same	ornithine carbamoyltransferase (EC 2.1.3.3)	2.1.3.3		3	1, 2, 3
base_tigr	gs-sh	gs-sh	all-same	transcriptional regulator, ArgR family			3	1, 2, 3
base_tigr	base_ec	base_ec	all-same	argininosuccinate synthase (EC 6.3.4.5)	6.3.4.5		3	1, 2, 3
base_tigr	base_ec	base_ec	all-same	argininosuccinate lyase (EC 4.3.2.1)	4.3.2.1		3	1, 2, 3
gs-sh	gs-sh	map	all-same	Predicted naringenin-chalcone synthase			3	1, 2, 3
gs-sh	0	0	majority	KR domain./Alcohol dehydrogenase GroES-like domain./Acyl transferase domain./Zinc-binding dehydrogenase./Phosphopantetheine attachment site.			3	1, 2
gs-sh	0	0	majority	Polyketide synthase modules and related proteins			3	1, 2
0	0	0	man-rest	MANUAL-REST			3
gs-sh	gs-sh	map	all-same	Polyketide synthase modules and related proteins			3	1, 2, 3
lit-s	tf_idf	tf_idf	all-same	Cytochrome P450			3	1, 2, 3
gs-sh	gs-sh	map	all-same	Predicted naringenin-chalcone synthase			3	1, 2, 3
0	tf_idf	0	majority	ATPase components of ABC transporters with duplicated ATPase domains			3	1, 3
0	0	0	man-rest	MANUAL-REST			3
base_both miss	base_one miss	base_one miss	all-hp	hypothetical protein	HP		0
base_one HP	base_one HP	lit-s	all-same	FIG00820311: hypothetical protein			0	2, 3
base_one HP	lit-s	base_one HP	all-same	Possible membrane protein			2	1, 3
0	0	0	man-rest	MANUAL-REST			3
0	0	0	man-rest	MANUAL-REST			3
gs-sh	gs-sh	lit-s	all-same	transcriptional regulator, ArsR family			3	1, 2, 3
0	0	0	man-rest	MANUAL-REST			3
base_one HP	base_one HP	base_lit-s	all-same	hypothetical protein			1	2, 3
gs-sh	0	0	all-same	Peroxiredoxin			2	1, 2
gs-sh	0	0	majority	Thiol-disulfide isomerase and thioredoxins			3	1, 2
base_one HP	0	base_one HP	man-rest	MANUAL-REST			2
0	0	0	man-rest	MANUAL-REST			3
0	0	0	man-rest	MANUAL-REST			3
lit-s	0	0	majority	Radical SAM superfamily.			3	1, 2
lit-s	0	0	majority	DivIVA protein.			3	1, 2
base_one HP	base_one HP	base_both miss	all-hp	hypothetical protein	HP		0
0	0	0	man-rest	MANUAL-REST			3
gs-sh	gs-sh	lit-s	all-same	transcriptional regulator, TetR family			3	1, 2, 3
base_one HP	base_one HP	0	majority	FIG002473: Protein YcaR in KDO2-Lipid A biosynthesis cluster			1
0	0	0	man-rest	MANUAL-REST			3
0	tf_idf	0	majority	ABC-type multidrug transport system, ATPase component			3	1, 3
base_tigr	map	base_ec	all-same	DNA-3-methyladenine glycosylase (3mg)	3.2.2.21		3	1, 2, 3
base_tigr	base_ec	base_ec	all-same	tyrosyl-tRNA synthetase (EC 6.1.1.1)	6.1.1.1		3	1, 2, 3
base_one HP	base_one HP	0	majority	Lipoprotein LprJ			1
lit-s	0	0	majority	Tetratrico peptide repeat.			3	1, 2
base_tigr	0	0	majority	Predicted sugar phosphatases of the HAD superfamily			3	1, 2
lit-s	base_one HP	base_one HP	all-same	FIG00820006: hypothetical protein			0	1, 2
base_lit-s	map	gs-sh	all-same	hemolysin TlyA family protein			3	1, 2, 3
base_ec	base_ec	base_ec	all-same	Predicted sugar kinase	2.7.1.23		3	1, 2, 3
base_tigr	base_lit-s	gs-sh	all-same	DNA replication and repair protein RecN			3	1, 2, 3
0	0	0	man-rest	MANUAL-REST			3
base_one HP	base_one HP	lit-s	all-same	FIG007481: hypothetical protein			0	2, 3
base_tigr	base_lit-s	base_ec	all-same	CTP synthase (EC 6.3.4.2)	6.3.4.2		3	1, 2, 3
0	0	base_ec	majority	NTP pyrophosphohydrolases including oxidative damage repair enzymes	3.6.1.13		3	2, 3
base_tigr	lit-s	lit-s	all-same	tyrosine recombinase XerD subunit			3	1, 2, 3
base_one HP	base_one HP	lit-s	all-same	FIG00829478: hypothetical protein			0	2, 3
lit-s	base_one HP	base_one HP	all-same	FIG00820900: hypothetical protein			0	1, 2
lit-s	map	base_ec	all-same	Predicted O-methyltransferase	2.1.1.6		3	1, 2, 3
gs-sh	base_lit-s	map	all-same	D-serine/D-alanine/glycine:proton symporter, AAT family (TC 2.A.3.1.7)			3	1, 2, 3
pfam-sh	base_lit-s	pfam-sh	all-same	PPE-repeat proteins			3	1, 2, 3
pfam-sh	base_lit-s	pfam-sh	all-same	Polymorphic PE/PPE proteins C terminal./PPE family.			3	1, 2, 3
base_one HP	base_both miss	base_one HP	all-hp	hypothetical protein	HP		0
base_lit-s	base_one HP	base_one HP	all-same	FIG00821036: hypothetical protein			0	1, 2
tf_idf	0	0	majority	Sulfate permease and related transporters (MFS superfamily)			3	1, 2
gs-sh	pfam-sh	gs-sh	all-same	ATPases involved in chromosome partitioning			3	1, 2, 3
gs-sh	0	0	majority	condensin subunit ScpA			3	1, 2
base_tigr	lit-s	orth	all-same	condensin subunit ScpB			3	1, 2, 3
base_tigr	tf_idf	lit-s	all-same	ribosomal large subunit pseudouridine synthase B	5.4.99.22,5.4.99.-		3	1, 2, 3
base_tigr	base_ec	base_ec	all-same	cytidylate kinase (EC 2.7.4.14)	2.7.4.14		3	1, 2, 3
base_lit-s	0	0	majority	ribosome-associated GTPase EngA			3	1, 2
0	0	lit-s	majority	Dehydrogenases with different specificities (related to short-chain alcohol dehydrogenases)			3	2, 3
0	0	base_ec-d	man-rest	MANUAL-REST			3
orth	map	lit-s	all-same	Predicted metal-dependent hydrolase			3	1, 2, 3
lit-s	0	0	all-same	Cupin domain.			2	1, 2
base_one HP	base_one HP	lit-s	all-same	FIG00820704: hypothetical protein			0	2, 3
0	0	lit-s	majority	transcriptional regulator, IclR family			3	2, 3
pfam-sh	pfam-sh	pfam-sh	all-same	Predicted nucleic acid-binding protein, contains PIN domain			3	1, 2, 3
lit-s	base_one HP	base_one HP	all-same	Antitoxin 1			1	1, 2
0	0	0	man-rest	MANUAL-REST			3
0	orth	0	majority	Beta-lactamase class C and other penicillin binding proteins			3	1, 3
lit-s	base_one HP	base_one HP	all-same	FIG00820406: hypothetical protein			0	1, 2
gs-sh	map	lit-s	all-same	transcriptional regulator, HxlR family			3	1, 2, 3
0	orth	0	majority	FAD/FMN-containing dehydrogenases			3	1, 3
base_one HP	base_one HP	lit-s	all-same	FIG00820895: hypothetical protein			0	2, 3
lit-s	base_one HP	base_one HP	all-same	Possible membrane protein			1	1, 2
base_tigr	0	0	all-same	methyltransferase, putative, TIGR00027 family			2	1, 2
0	lit-s	0	majority	Beta-lactamase class C and other penicillin binding proteins			3	1, 3
0	lit-s	base_ec-d	majority	NAD-dependent aldehyde dehydrogenases	1.2.1.16		3	1, 3
gs-sh	pfam-sh	gs-sh	all-same	Peroxiredoxin			3	1, 2, 3
base_one HP	0	base_one HP	man-rest	MANUAL-REST			2
0	0	0	man-rest	MANUAL-REST			2
base_one HP	base_one HP	0	man-rest	MANUAL-REST			2
base_one HP	base_both miss	base_one HP	all-hp	hypothetical protein	HP		0
base_one HP	base_one HP	0	man-rest	MANUAL-REST			2
gs-sh	0	0	majority	NarX protein			3	1, 2
0	0	0	man-rest	MANUAL-REST			3
base_one HP	base_one HP	tf_idf	all-same	FIG041371: hypothetical protein, Rv1738/MT1780			1	2, 3
0	0	0	man-rest	MANUAL-REST			3
0	0	lit-s	all-same	FIG00820182: hypothetical protein			1	2, 3
base_one HP	0	base_one HP	man-rest	MANUAL-REST			2
lit-s	base_one HP	base_one HP	all-same	FIG00821912: hypothetical protein			0	1, 2
base_ec	base_ec	base_ec	all-same	Serine/threonine protein kinase	2.7.11.1		3	1, 2, 3
base_one HP	base_one HP	base_one miss	all-hp	hypothetical protein	HP		0
base_one HP	base_both miss	base_one HP	all-hp	hypothetical protein	HP		0
base_tigr	base_ec	base_ec	all-same	isopentenyl-diphosphate delta-isomerase (EC 5.3.3.2)	5.3.3.2		3	1, 2, 3
base_one HP	base_one HP	base_one miss	all-hp	hypothetical protein	HP		0
base_ec	base_ec	base_ec	all-same	Protein kinase domain.	2.7.11.1		3	1, 2, 3
0	0	orth	majority	FHA modulated ABC efflux pump with fused ATPase and integral membrane subunits			3	2, 3
base_one HP	lit-s	base_one HP	all-same	Possible membrane protein			2	1, 3
lit-s	base_one HP	base_one HP	all-same	Putative uncharacterized protein BCG_1787			1	1, 2
gs-sh	base_ec	map	all-same	Acyl-CoA synthetases (AMP-forming)/AMP-acid ligases II	6.2.1.-		3	1, 2, 3
0	0	base_lit-s	majority	2-polyprenyl-6-methoxyphenol hydroxylase and related FAD-dependent oxidoreductases			3	2, 3
base_one HP	base_one HP	base_both miss	all-hp	hypothetical protein	HP		0
lit-s	base_one HP	base_one HP	all-same	FIG00823939: hypothetical protein			0	1, 2
pfam-sh	base_lit-s	pfam-sh	all-same	PPE-repeat proteins			3	1, 2, 3
base_one HP	base_one HP	lit-s	all-same	FIG00821263: hypothetical protein			0	2, 3
base_both miss	base_one miss	base_one miss	all-hp	hypothetical protein	HP		0
0	0	tf_idf	majority	Phospholipase C			3	2, 3
0	0	0	man-rest	MANUAL-REST			3
0	0	0	man-rest	MANUAL-REST			3
lit-s	tf_idf	tf_idf	all-same	Cutinase.	3.1.1.-		3	1, 2, 3
lit-s	0	0	majority	PE family.			3	1, 2
base_one HP	base_one HP	base_one miss	all-hp	hypothetical protein	HP		0
base_tigr	0	0	majority	Diacylglycerol O-acyltransferase	2.3.1.20		3	1, 2
lit-s	base_one HP	base_one HP	all-same	FIG00820067: hypothetical protein			0	1, 2
0	0	lit-s	all-same	FIG00825647: hypothetical protein			1	2, 3
0	0	0	man-rest	MANUAL-REST			3
0	0	0	man-rest	MANUAL-REST			3
pfam-sh	map	gs-sh	all-same	Domain of unknown function (DUF222)./HNH endonuclease.			3	1, 2, 3
base_one miss	0	base_one miss	man-rest	MANUAL-REST			2
0	0	lit-s	all-same	FIG00820648: hypothetical protein			1	2, 3
base_tigr	0	0	majority	alkylhydroperoxidase AhpD family core domain			3	1, 2
lit-s	0	0	majority	PE family.			3	1, 2
0	0	0	man-rest	MANUAL-REST			3
0	0	0	man-rest	MANUAL-REST			3
base_tigr	map	orth	all-same	FAD-linked oxidoreductase	1.1.3.8		3	1, 2, 3
base_one miss	base_both miss	base_one miss	majority	Response regulator with putative antiterminator output domain			1
gs-sh	gs-sh	lit-s	all-same	transcriptional regulator, IclR family			3	1, 2, 3
0	0	0	man-rest	MANUAL-REST			3
lit-s	base_one HP	base_one HP	all-same	FIG00820194: hypothetical protein			0	1, 2
gs-sh	gs-sh	lit-s	all-same	transcriptional regulator, TetR family			3	1, 2, 3
lit-s	tf_idf	tf_idf	all-same	Cytochrome P450			3	1, 2, 3
lit-s	base_one HP	base_one HP	all-same	FIG00821218: hypothetical protein			0	1, 2
base_one HP	base_one HP	lit-s	all-same	FIG00821637: hypothetical protein			0	2, 3
lit-s	base_one HP	base_one HP	all-same	FIG00820556: hypothetical protein			0	1, 2
base_lit-s	base_ec	base_ec	all-same	4-alpha-glucanotransferase	2.4.1.25		3	1, 2, 3
base_tigr	0	0	majority	type VII secretion protein EccB, Actinobacterial			3	1, 2
base_one HP	0	base_one HP	man-rest	MANUAL-REST			2
base_lit-s	map	gs-sh	all-same	type VII secretion protein EccCb			3	1, 2, 3
lit-s	tf_idf	tf_idf	all-same	Cytochrome P450			3	1, 2, 3
0	0	lit-s	majority	Ferredoxin			3	2, 3
pfam-sh	base_lit-s	pfam-sh	all-same	PPE-repeat proteins			3	1, 2, 3
lit-s	base_lit-s	lit-s	all-same	PE family.			3	1, 2, 3
pfam-sh	base_lit-s	pfam-sh	all-same	PPE-repeat proteins			3	1, 2, 3
pfam-sh	base_lit-s	pfam-sh	all-same	PPE-repeat proteins			3	1, 2, 3
lit-s	base_lit-s	lit-s	all-same	PE family.			3	1, 2, 3
0	0	0	man-rest	MANUAL-REST			3
0	0	0	man-rest	MANUAL-REST			3
lit-s	0	0	all-same	EspG family.			2	1, 2
base_lit-s	lit-s	lit-s	all-same	type VII secretion integral membrane protein EccD			3	1, 2, 3
base_lit-s	lit-s	lit-s	all-same	type VII secretion-associated serine protease mycosin	3.4.21.-		3	1, 2, 3
base_lit-s	lit-s	lit-s	all-same	type VII secretion protein EccE			3	1, 2, 3
base_lit-s	lit-s	lit-s	all-same	type VII secretion AAA-ATPase EccA			3	1, 2, 3
base_lit-s	base_one HP	base_one HP	all-same	Lipoprotein LppT			1	1, 2
pfam-sh	base_lit-s	pfam-sh	all-same	PPE-repeat proteins			3	1, 2, 3
pfam-sh	base_lit-s	pfam-sh	all-same	PPE-repeat proteins			3	1, 2, 3
pfam-sh	base_lit-s	pfam-sh	all-same	PPE-repeat proteins			3	1, 2, 3
lit-s	base_lit-s	lit-s	all-same	PE family.			3	1, 2, 3
base_one HP	base_one HP	lit-s	all-same	FIG00819992: hypothetical protein			0	2, 3
base_both miss	base_both miss	base_both miss	all-hp	hypothetical protein	HP		0
lit-s	base_lit-s	lit-s	all-same	PE family.			3	1, 2, 3
pfam-sh	base_lit-s	pfam-sh	all-same	PPE-repeat proteins			3	1, 2, 3
pfam-sh	base_lit-s	pfam-sh	all-same	PPE-repeat proteins			3	1, 2, 3
pfam-sh	base_lit-s	pfam-sh	all-same	PPE-repeat proteins			3	1, 2, 3
base_one HP	base_one HP	lit-s	all-same	FIG00819992: hypothetical protein			0	2, 3
gs-sh	orth	map	all-same	Uncharacterized membrane protein			3	1, 2, 3
0	0	base_ec	majority	NADH dehydrogenase, FAD-containing subunit	1.6.99.3		3	2, 3
0	0	0	man-rest	MANUAL-REST			2
0	0	0	man-rest	MANUAL-REST			3
lit-s	base_one HP	base_one HP	all-same	FIG00820470: hypothetical protein			0	1, 2
gs-sh	gs-sh	lit-s	all-same	transcriptional regulator, TetR family			3	1, 2, 3
0	0	0	man-rest	MANUAL-REST			3
lit-s	base_lit-s	lit-s	all-same	PE family.			3	1, 2, 3
0	0	0	man-rest	MANUAL-REST			3
base_one HP	base_one HP	base_one miss	all-hp	hypothetical protein	HP		0
0	0	0	man-rest	MANUAL-REST			3
gs-sh	gs-sh	gs-sh	all-same	protein translocase subunit secA			3	1, 2, 3
0	0	0	man-rest	MANUAL-REST			3
base_one HP	base_one HP	lit-s	all-same	FIG030330: hypothetical protein			0	2, 3
base_one HP	base_one HP	0	majority	Uncharacterized conserved protein (small basic protein)			1
base_one HP	base_one HP	0	majority	Division initiation protein			1
base_lit-s	lit-s	lit-s	all-same	glycine cleavage system H protein			3	1, 2, 3
gs-sh	0	0	all-same	FOG: FHA domain			2	1, 2
gs-sh	gs-sh	map	all-same	Predicted transcriptional regulators			3	1, 2, 3
0	base_one HP	base_one HP	majority	hypothetical protein			1
gs-sh	0	0	majority	Predicted transcriptional regulators			3	1, 2
base_one HP	base_both miss	base_one HP	all-hp	hypothetical protein	HP		0
base_tigr	base_ec	base_ec-d	all-same	glycine dehydrogenase (decarboxylating) alpha subunit/glycine dehydrogenase (decarboxylating) beta subunit	1.4.4.2,1.4.4.2, 1.4.4.2		3	1, 2, 3
0	0	base_ec	majority	Predicted hydrolases or acyltransferases (alpha/beta hydrolase superfamily)	3.8.1.5		3	2, 3
0	0	0	man-rest	MANUAL-REST			3
base_tigr	0	0	majority	putative hydrolase, CocE/NonD family			3	1, 2
0	0	0	man-rest	MANUAL-REST			2
base_tigr	base_ec	base_ec	all-same	malate synthase (EC 2.3.3.9)	2.3.3.9		3	1, 2, 3
pfam-sh	0	0	all-same	Predicted nucleic acid-binding protein, contains PIN domain			2	1, 2
base_one miss	base_one miss	base_both miss	all-hp	hypothetical protein	HP		0
base_one HP	0	base_one HP	majority	FIG034581: hypothetical protein			1
base_one HP	base_lit-s	base_one HP	all-same	PE family protein			2	1, 3
pfam-sh	map	gs-sh	all-same	Hemolysins and related proteins containing CBS domains			3	1, 2, 3
0	0	gs-sh	majority	Hemolysins and related proteins containing CBS domains			3	2, 3
0	0	base_ec	majority	IMP dehydrogenase family protein	1.1.1.205		3	2, 3
base_tigr	base_ec	base_ec	all-same	6-phosphogluconate dehydrogenase (decarboxylating) (EC 1.1.1.44)	1.1.1.44		3	1, 2, 3
0	tf_idf	0	majority	Zn-dependent protease with chaperone function			3	1, 3
gs-sh	orth	map	all-same	Predicted transcriptional regulator			3	1, 2, 3
orth	0	0	majority	uncharacterized domain 1			3	1, 2
base_lit-s	base_ec	base_ec	all-same	urease, gamma subunit	3.5.1.5		3	1, 2, 3
base_lit-s	base_ec	base_ec	all-same	urease, beta subunit	3.5.1.5		3	1, 2, 3
base_tigr	base_ec	base_ec	all-same	urease. Metallo peptidase. MEROPS family M38	3.5.1.5		3	1, 2, 3
gs-sh	gs-sh	base_lit-s	all-same	Urease accessory protein UreF			3	1, 2, 3
base_lit-s	lit-s	lit-s	all-same	urease accessory protein UreG			3	1, 2, 3
gs-sh	lit-s	gs-sh	all-same	Urease accessory protein UreH			3	1, 2, 3
0	0	base_ec	majority	NADH dehydrogenase, FAD-containing subunit	1.6.99.3		3	2, 3
base_tigr	0	0	majority	probable F420-dependent oxidoreductase, Rv1855c family			3	1, 2
0	0	0	man-rest	MANUAL-REST			3
[truncated: 2,242 more rows]
