# Supplementary material for: A semi-automated genome annotation comparison and integration scheme
Source: BMC Bioinformatics. 2013 Jun 1;14:172. doi: 10.1186/1471-2105-14-172 (PMC3680241; doi:10.1186/1471-2105-14-172)
Supplement: Additional file 1 — The code and datasets: file contains the python code and related datasets used in our research. We used two datasets in our research. (1). ‘pfam_mapped_dic.csv’ file contains the Pfam IDs obtained from Pfam database; (2) ‘gene_info_dic.csv’ file contains the gene symbol data obtained from Entrez gene database; (3) ‘database data’ folder contains the automated annotation results and the OMA data to run the program. [file 1471-2105-14-172-S1.zip › Additional file 1 code and datasets/results/mytu_sta_res.txt]

base_both miss	36	0.85%
base_one miss	108	2.55%
base_ec	110	2.59%
base_ec-d	22	0.52%
base_tigr	581	13.70%
base_gs	0	0
base_one HP	770	18.15%
base_lit-s	202	4.76%
lit-s	571	13.46%
pfam-sh	115	2.71%
gs-sh	453	10.68%
orth	30	0.71%
tf_idf	29	0.68%
map	36	0.85%
0	1179	27.79%
Entire gene number	4242
----------------------------------
base_both miss	95	2.24%
base_one miss	35	0.83%
base_ec	347	8.18%
base_ec-d	63	1.49%
base_tigr	0	0
base_gs	0	0
base_one HP	792	18.67%
base_lit-s	160	3.77%
lit-s	334	7.87%
pfam-sh	39	0.92%
gs-sh	249	5.87%
orth	59	1.39%
tf_idf	114	2.69%
map	116	2.73%
0	1839	43.35%
Entire gene number	4242
----------------------------------
base_both miss	29	0.68%
base_one miss	195	4.60%
base_ec	546	12.87%
base_ec-d	107	2.52%
base_tigr	0	0
base_gs	0	0
base_one HP	640	15.09%
base_lit-s	143	3.37%
lit-s	398	9.38%
pfam-sh	113	2.66%
gs-sh	222	5.23%
orth	80	1.89%
tf_idf	56	1.32%
map	94	2.22%
0	1619	38.17%
Entire gene number	4242
----------------------------------
base_both miss	36	0.85%
base_one miss	108	2.55%
base_ec	110	2.59%
base_ec-d	22	0.52%
base_tigr	581	13.70%
base_gs	0	0
base_one HP	770	18.15%
base_lit-s	202	4.76%
lit-s	571	13.46%
pfam-sh	115	2.71%
gs-sh	453	10.68%
orth	30	0.71%
tf_idf	29	0.68%
map	36	0.85%
0	1179	27.79%
Entire gene number	4242
----------------------------------
base_both miss	95	2.24%
base_one miss	35	0.83%
base_ec	347	8.18%
base_ec-d	63	1.49%
base_tigr	0	0
base_gs	0	0
base_one HP	792	18.67%
base_lit-s	160	3.77%
lit-s	334	7.87%
pfam-sh	39	0.92%
gs-sh	249	5.87%
orth	59	1.39%
tf_idf	114	2.69%
map	116	2.73%
0	1839	43.35%
Entire gene number	4242
----------------------------------
base_both miss	29	0.68%
base_one miss	195	4.60%
base_ec	546	12.87%
base_ec-d	107	2.52%
base_tigr	0	0
base_gs	0	0
base_one HP	640	15.09%
base_lit-s	143	3.37%
lit-s	398	9.38%
pfam-sh	113	2.66%
gs-sh	222	5.23%
orth	80	1.89%
tf_idf	56	1.32%
map	94	2.22%
0	1619	38.17%
Entire gene number	4242
----------------------------------
