# Supplementary material for: A semi-automated genome annotation comparison and integration scheme
Source: BMC Bioinformatics. 2013 Jun 1;14:172. doi: 10.1186/1471-2105-14-172 (PMC3680241; doi:10.1186/1471-2105-14-172)
Supplement: Additional file 1 — The code and datasets: file contains the python code and related datasets used in our research. We used two datasets in our research. (1). ‘pfam_mapped_dic.csv’ file contains the Pfam IDs obtained from Pfam database; (2) ‘gene_info_dic.csv’ file contains the gene symbol data obtained from Entrez gene database; (3) ‘database data’ folder contains the automated annotation results and the OMA data to run the program. [file 1471-2105-14-172-S1.zip › Additional file 1 code and datasets/results/rpro tfidf res.txt]

0.000	0.000	0.000
0.000	0.000	0.000
0.560	0.119	0.446
0.420	0.500	0.493
0.000	0.000	0.000
0.164	0.632	0.451
0.000	0.000	0.000
0.539	0.525	0.806
0.000	0.000	0.000
0.182	0.293	0.304
0.000	0.000	0.500
0.741	0.195	0.113
0.351	0.288	0.584
0.567	0.641	0.312
0.000	0.000	0.000
0.000	0.000	0.000
0.000	0.000	0.000
0.000	0.000	0.000
0.533	0.800	0.835
0.616	0.596	0.678
0.846	0.481	0.846
0.000	0.000	0.000
0.000	0.000	0.000
0.031	0.312	0.516
0.000	0.752	0.607
0.000	0.000	0.000
0.000	0.000	0.000
0.000	0.000	0.000
0.000	0.000	0.000
0.617	0.000	0.018
0.363	0.428	0.363
0.914	0.827	0.914
0.000	0.000	0.000
0.000	0.000	0.000
0.710	0.710	0.710
0.000	0.950	0.000
0.867	0.445	0.833
0.000	0.000	0.000
0.831	0.339	0.314
0.000	0.000	0.000
0.000	0.000	0.000
0.000	0.000	0.000
0.686	0.634	0.856
0.027	0.897	0.897
0.000	0.000	0.000
0.759	0.550	0.550
0.000	0.000	0.000
0.000	0.000	0.000
0.000	0.000	0.000
0.000	0.000	0.000
0.000	0.000	0.000
0.725	0.582	0.252
0.268	0.201	0.731
0.000	0.000	0.000
0.000	0.000	0.000
0.000	0.000	0.000
0.000	0.000	0.000
0.000	0.000	0.000
0.424	0.219	0.860
0.447	0.447	0.000
0.000	0.000	0.000
0.281	0.281	0.024
0.023	0.824	0.199
0.000	0.000	0.000
0.000	0.000	0.000
0.963	0.862	0.900
0.000	0.000	0.385
0.000	0.000	0.000
0.816	0.615	0.362
0.000	0.000	0.000
0.000	0.459	0.562
0.000	0.000	0.000
0.000	0.000	0.000
0.500	0.145	0.125
0.236	0.273	0.157
0.493	0.000	0.854
0.000	0.000	0.000
0.000	0.000	0.000
0.000	0.000	0.000
0.000	0.000	0.000
0.000	0.000	0.000
0.000	0.000	0.000
0.822	0.366	0.317
0.935	0.877	0.935
0.000	0.000	0.000
0.000	0.000	0.000
0.000	0.000	0.000
0.471	0.471	0.929
0.272	0.272	0.181
0.245	0.593	0.859
0.764	0.171	0.167
0.000	0.000	0.000
0.201	0.304	0.548
0.769	0.017	0.987
0.354	0.707	0.707
0.000	0.000	0.000
0.826	0.418	0.418
0.393	0.393	0.936
0.000	0.000	0.000
0.591	0.591	0.457
0.458	0.528	0.461
0.000	0.000	0.000
0.577	0.333	0.218
0.000	0.655	0.000
0.306	0.589	0.000
0.433	0.333	0.218
0.644	0.045	0.756
0.000	0.000	0.000
0.000	0.000	0.000
0.821	0.365	0.365
0.000	0.000	0.000
0.000	0.000	0.000
0.000	0.000	0.000
0.000	0.000	0.000
0.000	0.000	0.000
0.000	0.000	0.000
0.000	0.000	0.000
0.000	0.923	0.219
0.067	0.380	0.423
0.000	0.000	0.000
0.000	0.000	0.000
0.168	0.754	0.000
0.239	0.179	0.239
0.000	0.000	0.000
0.967	0.594	0.967
0.000	0.000	0.000
0.233	0.759	0.588
0.834	0.383	0.331
0.823	0.367	0.318
0.862	0.515	0.862
0.000	0.000	0.000
0.000	0.000	0.000
0.818	0.394	0.342
0.833	0.395	0.342
0.979	0.370	0.321
0.810	0.373	0.583
0.000	0.000	0.000
0.000	0.000	0.000
0.758	0.613	0.785
0.000	0.837	0.195
0.707	0.500	0.500
0.000	0.000	0.000
0.000	0.000	0.000
0.000	0.000	0.000
0.000	0.000	0.000
0.000	0.531	0.656
0.000	0.000	0.000
0.527	0.186	0.017
0.344	0.693	0.044
0.000	0.000	0.000
0.000	0.000	0.000
0.000	0.000	0.000
0.000	0.000	0.000
0.000	0.000	0.000
0.713	0.772	0.000
0.000	0.800	0.743
0.000	0.000	0.000
0.597	0.036	0.605
0.000	0.000	0.000
0.000	0.000	0.000
0.000	0.000	0.000
0.000	0.000	0.000
0.000	0.707	0.707
0.157	0.507	0.315
0.092	0.092	0.125
0.000	0.000	0.000
0.153	0.132	0.510
0.804	0.568	0.568
0.970	0.868	0.868
0.842	0.632	0.740
0.727	0.244	0.727
0.000	0.770	0.690
0.598	0.582	0.254
0.122	0.000	0.890
0.888	0.509	0.028
0.000	0.000	0.000
0.000	0.000	0.000
0.000	0.000	0.000
0.000	0.000	0.000
0.000	0.000	0.000
0.000	0.000	0.000
0.000	0.000	0.807
0.000	0.000	0.000
0.000	0.000	0.000
0.000	0.000	0.000
0.279	0.279	0.921
0.000	0.000	0.000
0.000	0.000	0.707
0.000	0.000	0.000
0.094	0.916	0.089
0.963	0.330	0.877
0.000	0.145	0.289
0.000	0.000	0.707
0.000	0.000	0.000
0.000	0.000	0.000
0.000	0.000	0.000
0.000	0.000	0.000
0.610	0.861	0.498
0.000	0.000	0.000
0.000	0.000	0.000
0.343	0.791	0.882
0.051	0.784	0.784
0.629	0.889	0.543
0.889	0.485	0.889
0.000	0.000	0.000
0.864	0.678	0.864
0.793	0.271	0.219
0.000	0.000	0.000
0.000	0.000	0.000
0.000	0.000	0.000
0.000	0.000	0.000
0.000	0.000	0.000
0.000	0.000	0.000
0.000	0.000	0.000
0.526	0.743	0.666
0.601	0.289	0.812
0.882	0.180	0.836
0.000	0.000	0.000
0.785	0.577	0.558
0.905	0.495	0.543
0.675	0.171	0.197
0.418	0.402	0.210
0.608	0.943	0.943
0.000	0.000	0.000
0.000	0.000	0.000
0.000	0.000	0.000
0.825	0.847	0.792
0.000	0.000	0.000
0.943	0.167	0.167
0.948	0.848	0.925
0.258	0.130	0.671
0.322	0.753	0.918
0.000	0.000	0.403
0.000	0.000	0.000
0.568	0.000	0.230
0.821	0.365	0.316
0.422	0.369	0.320
0.075	0.014	0.141
0.384	0.661	0.410
0.886	0.793	0.886
0.361	0.319	0.224
0.000	0.000	0.000
0.856	0.699	0.856
0.153	0.401	0.536
0.222	0.723	0.647
0.000	0.000	0.000
0.330	0.117	0.567
0.356	0.356	0.299
0.000	0.000	0.000
0.000	0.000	0.000
0.000	0.000	0.000
0.000	0.000	0.000
0.000	0.000	0.000
0.000	0.968	0.560
0.857	0.506	0.366
0.000	0.000	0.000
0.000	0.408	0.408
0.697	0.342	0.393
0.842	0.740	0.594
0.517	0.843	0.843
0.561	0.420	0.348
0.000	0.000	0.000
0.000	0.000	0.000
0.096	0.677	0.923
0.000	0.000	0.000
0.898	0.647	0.657
0.901	0.901	0.800
0.907	0.907	0.477
0.000	0.000	0.000
0.000	0.000	0.000
0.000	0.000	0.000
0.000	0.000	0.000
0.906	0.682	0.801
0.888	0.888	0.824
0.000	0.855	0.690
0.000	0.000	0.000
0.000	0.000	0.000
0.000	0.000	0.000
0.000	0.000	0.000
0.000	0.000	0.000
0.000	0.000	0.000
0.223	0.175	0.297
0.171	0.233	0.248
0.201	0.076	0.247
0.203	0.543	0.141
0.075	0.833	0.217
0.398	0.398	0.214
0.860	0.719	0.512
0.000	0.000	0.000
0.745	0.678	0.499
0.000	0.677	0.432
0.173	0.675	0.457
0.427	0.427	0.479
0.274	0.509	0.249
0.807	0.187	0.485
0.000	0.000	0.000
0.000	0.000	0.000
0.000	0.000	0.000
0.000	0.000	0.000
0.115	0.640	0.136
0.000	0.000	0.000
0.000	0.000	0.000
0.209	0.417	0.662
0.000	0.000	0.000
0.000	0.000	0.000
0.436	0.603	0.780
0.888	0.746	0.365
0.000	0.000	0.000
0.000	0.000	0.000
0.786	0.360	0.702
0.000	0.000	0.000
0.000	0.000	0.000
0.000	0.000	0.000
0.000	0.000	0.000
0.000	0.000	0.000
0.412	0.000	0.865
0.000	0.000	0.000
0.000	0.000	0.000
0.694	0.684	0.529
0.000	0.000	0.000
0.612	0.387	0.144
0.000	0.000	0.000
0.000	0.000	0.000
0.000	0.000	0.000
0.000	0.000	0.000
0.000	0.000	0.000
0.601	0.601	0.353
0.000	0.000	0.000
0.000	0.000	0.000
0.000	0.000	0.000
0.000	0.000	0.000
0.000	0.000	0.000
0.332	0.332	0.307
0.029	0.287	0.331
0.208	0.093	0.439
0.383	0.000	0.610
0.000	0.000	0.000
0.508	0.926	0.926
0.040	0.147	0.040
0.000	0.000	0.000
0.000	0.000	0.000
0.986	0.135	0.135
0.000	0.000	0.000
0.394	0.394	0.655
0.771	0.190	0.547
0.986	0.000	0.000
0.913	0.913	0.672
0.000	0.000	0.000
0.000	0.391	0.261
0.644	0.313	0.313
0.813	0.362	0.313
0.826	0.826	0.549
0.000	0.000	0.000
0.000	0.000	0.000
0.000	0.000	0.699
0.000	0.000	0.000
0.542	0.443	0.465
0.000	0.000	0.000
0.000	0.000	0.000
0.000	0.000	0.000
0.000	0.000	0.000
0.677	0.607	0.575
0.307	0.576	0.613
0.562	0.610	0.610
0.000	0.000	0.000
0.000	0.000	0.000
0.000	0.000	0.000
0.000	0.000	0.000
0.000	0.000	0.000
0.000	0.000	0.000
0.000	0.000	0.000
0.098	0.265	0.229
0.393	0.408	0.939
0.000	0.000	0.000
0.726	0.037	0.853
0.000	0.000	0.000
0.000	0.000	0.000
0.020	0.000	0.083
0.000	0.000	0.000
0.250	0.250	0.177
0.389	0.161	0.728
0.000	0.000	0.000
0.703	0.431	0.000
0.000	0.000	0.000
0.000	0.000	0.000
0.579	0.579	0.436
0.000	0.000	0.000
0.000	0.000	0.000
0.000	0.000	0.000
0.000	0.000	0.000
0.000	0.000	0.000
0.650	0.178	0.478
0.744	0.173	0.072
0.000	0.000	0.000
0.000	0.000	0.000
0.000	0.000	0.000
0.000	0.467	0.025
0.000	0.000	0.000
0.972	0.303	0.520
0.000	0.000	0.111
0.970	0.868	0.000
0.000	0.000	0.000
0.406	0.468	0.094
0.000	0.000	0.000
0.278	0.312	0.604
0.000	0.000	0.000
0.558	0.672	0.819
0.000	0.000	0.000
0.208	0.112	0.469
0.104	0.104	0.209
0.605	0.398	0.605
0.000	0.000	0.000
0.000	0.000	0.000
0.572	0.194	0.137
0.000	0.000	0.000
0.707	0.000	0.707
0.000	0.000	0.000
0.000	0.000	0.000
0.000	0.000	0.000
0.000	0.000	0.000
0.676	0.293	0.293
0.000	0.000	0.000
0.000	0.000	0.000
0.000	0.000	0.000
0.000	0.000	0.000
0.000	0.000	0.000
0.000	0.000	0.000
0.000	0.000	0.000
0.671	0.652	0.652
0.000	0.000	0.000
0.566	0.141	0.827
0.000	0.000	0.000
0.021	0.671	0.558
0.133	0.089	0.282
0.312	0.650	0.940
0.000	0.000	0.000
0.000	0.000	0.000
0.111	0.432	0.404
0.000	0.000	0.000
0.000	0.000	0.000
0.577	0.577	0.577
0.000	0.000	0.000
0.524	0.610	0.524
0.832	0.196	0.278
0.000	0.000	0.000
0.000	0.000	0.000
0.516	0.494	0.494
0.452	0.492	0.319
0.710	0.856	0.842
0.000	0.000	0.147
0.868	0.678	0.208
0.000	0.000	0.000
0.744	0.073	0.000
0.000	0.000	0.000
0.000	0.000	0.000
0.137	0.000	0.724
0.000	0.000	0.000
0.000	0.000	0.000
0.451	0.451	0.339
0.000	0.000	0.000
0.000	0.000	0.000
0.000	0.000	0.463
0.477	0.815	0.060
0.000	0.000	0.000
0.091	0.000	0.074
0.000	0.000	0.000
0.000	0.000	0.000
0.073	0.916	0.916
0.000	0.000	0.000
0.361	0.000	0.000
0.056	0.192	0.152
0.000	0.000	0.000
0.000	0.000	0.000
0.733	0.884	0.794
0.000	0.000	0.577
0.218	0.328	0.767
0.000	0.000	0.000
0.000	0.000	0.000
0.000	0.943	0.000
0.116	0.175	0.521
0.000	0.369	0.000
0.703	0.431	0.000
0.000	0.000	0.000
0.611	0.533	0.816
0.305	0.541	0.541
0.714	0.388	0.278
0.139	0.139	0.264
0.000	0.000	0.000
0.000	0.000	0.000
0.284	0.655	0.743
0.000	0.000	0.000
0.000	0.707	0.707
0.000	0.000	0.000
0.000	0.000	0.000
0.000	0.000	0.000
0.645	0.103	0.040
0.000	0.093	0.699
0.818	0.932	0.761
0.000	0.000	0.000
0.102	0.923	0.798
0.000	0.000	0.000
0.000	0.000	0.000
0.587	0.420	0.000
0.000	0.000	0.000
0.000	0.000	0.000
0.822	0.366	0.317
0.000	0.000	0.000
0.420	0.100	0.496
0.000	0.707	0.707
0.000	0.707	0.000
0.896	0.037	0.762
0.000	0.000	0.000
0.000	0.000	0.000
0.000	0.378	0.378
0.520	0.732	0.517
0.000	0.000	0.000
0.238	0.863	0.863
0.000	0.000	0.000
0.402	0.244	0.329
0.000	0.000	0.000
0.000	0.000	0.000
0.835	0.336	0.336
0.000	0.000	0.000
0.192	0.136	0.718
0.784	0.402	0.327
0.000	0.000	0.000
0.645	0.041	0.911
0.000	0.000	0.000
0.962	0.860	0.962
0.000	0.000	0.000
0.971	0.570	0.659
0.408	0.816	0.408
0.000	0.000	0.000
0.000	0.000	0.000
0.000	0.577	0.354
0.000	0.000	0.000
0.284	0.698	0.748
0.000	0.000	0.000
0.775	0.447	0.447
0.501	0.652	0.590
0.000	0.000	0.000
0.000	0.000	0.000
0.000	0.000	0.000
0.940	0.814	0.940
0.000	0.000	0.000
0.797	0.797	0.801
0.000	0.525	0.370
0.000	0.000	0.000
0.775	0.447	0.447
0.000	0.000	0.000
0.000	0.000	0.000
0.422	0.000	0.000
0.000	0.000	0.000
0.000	0.000	0.000
0.859	0.498	0.575
0.000	0.000	0.000
0.000	0.000	0.000
0.000	0.000	0.000
0.692	0.692	0.035
0.000	0.000	0.000
0.000	0.000	0.000
0.000	0.000	0.000
0.000	0.000	0.000
0.140	0.823	0.556
0.000	0.000	0.000
0.698	0.622	0.645
0.258	0.413	0.338
0.915	0.039	0.116
0.000	0.000	0.000
0.000	0.000	0.000
0.000	0.000	0.000
0.130	0.214	0.328
0.000	0.000	0.000
0.000	0.000	0.000
0.000	0.000	0.000
0.494	0.683	0.514
0.000	0.000	0.000
0.000	0.000	0.000
0.000	0.000	0.000
0.000	0.000	0.000
0.000	0.000	0.000
0.000	0.000	0.000
0.000	0.000	0.000
0.000	0.000	0.000
0.000	0.000	0.000
0.807	0.794	0.081
0.664	0.560	0.482
0.000	0.000	0.000
0.608	0.594	0.876
0.376	0.147	0.223
0.435	0.977	0.819
0.000	0.000	0.000
0.494	0.494	0.019
0.471	0.471	0.236
0.000	0.000	0.000
0.544	0.897	0.897
0.000	0.000	0.000
0.000	0.000	0.000
0.000	0.000	0.000
0.000	0.000	0.000
0.000	0.000	0.000
0.000	0.740	0.000
0.000	0.000	0.000
0.000	0.000	0.000
0.808	0.381	0.440
0.756	0.756	0.427
0.055	0.734	0.519
0.000	0.000	0.000
0.662	0.355	0.355
0.426	0.810	0.339
0.000	0.000	0.000
0.821	0.365	0.365
0.000	0.000	0.000
0.000	0.447	0.447
0.000	0.000	0.000
0.000	0.000	0.000
0.000	0.000	0.000
0.071	0.163	0.518
0.000	0.000	0.000
0.129	0.663	0.638
0.000	0.000	0.000
0.000	0.000	0.000
0.000	0.000	0.000
0.087	0.084	0.202
0.163	0.507	0.630
0.000	0.000	0.000
0.000	0.000	0.000
0.000	0.000	0.000
0.000	0.000	0.000
0.413	0.413	0.340
0.924	0.179	0.149
0.000	0.000	0.000
0.000	0.000	0.000
0.477	0.304	0.451
0.000	0.000	0.000
0.000	0.000	0.000
0.828	0.369	0.369
0.000	0.000	0.000
0.978	0.371	0.322
0.978	0.381	0.330
0.000	0.000	0.000
0.000	0.000	0.000
0.821	0.351	0.304
0.844	0.384	0.333
0.821	0.365	0.316
0.828	0.369	0.320
0.827	0.408	0.365
0.833	0.372	0.322
0.411	0.336	0.274
0.828	0.369	0.320
0.829	0.369	0.319
0.831	0.403	0.349
0.985	0.405	0.350
0.839	0.397	0.344
0.823	0.374	0.335
0.829	0.399	0.346
0.838	0.378	0.327
0.829	0.369	0.319
0.821	0.365	0.316
0.939	0.393	0.341
0.966	0.370	0.331
0.985	0.368	0.319
0.820	0.366	0.317
0.924	0.579	0.924
0.353	0.281	0.592
0.000	0.000	0.000
0.000	0.000	0.000
0.000	0.000	0.000
0.649	0.024	0.266
0.607	0.251	0.038
0.047	0.211	0.822
0.000	0.000	0.000
0.000	0.000	0.000
0.000	0.000	0.447
0.958	0.868	0.849
0.000	0.000	0.000
0.000	0.000	0.000
0.000	0.000	0.000
0.317	0.317	0.888
0.000	0.000	0.000
0.000	0.000	0.000
0.747	0.341	0.840
0.000	0.000	0.000
0.428	0.428	0.487
0.000	0.000	0.000
0.000	0.000	0.000
0.526	0.526	0.967
0.000	0.000	0.000
0.000	0.000	0.000
0.816	0.408	0.000
0.577	0.577	0.000
0.459	0.190	0.764
0.000	0.000	0.000
0.000	0.000	0.000
0.503	0.064	0.579
0.055	0.022	0.090
0.516	0.286	0.184
0.000	0.000	0.000
0.137	0.216	0.384
0.198	0.491	0.480
0.096	0.000	0.982
0.000	0.000	0.000
0.140	0.148	0.278
0.352	0.609	0.931
0.686	0.925	0.519
0.533	0.091	0.000
0.000	0.000	0.000
0.285	0.201	0.832
0.000	0.000	0.000
0.000	0.000	0.000
0.000	0.000	0.000
0.000	0.000	0.000
0.000	0.000	0.000
0.000	0.000	0.000
0.000	0.000	0.000
0.000	0.000	0.000
0.000	0.000	0.000
0.571	0.571	0.000
0.000	0.000	0.000
0.000	0.000	0.000
0.000	0.000	0.000
0.000	0.000	0.000
0.000	0.000	0.000
0.905	0.382	0.974
0.000	0.000	0.000
0.000	0.000	0.000
0.000	0.000	0.000
0.000	0.000	0.000
0.000	0.000	0.000
0.045	0.384	0.439
0.000	0.000	0.000
0.383	0.257	0.744
0.000	0.798	0.000
0.000	0.000	0.000
0.882	0.882	0.000
0.000	0.000	0.000
0.000	0.000	0.000
0.625	0.403	0.300
0.456	0.324	0.454
0.000	0.000	0.000
0.516	0.861	0.615
0.284	0.465	0.437
0.550	0.550	0.000
0.278	0.432	0.432
0.702	0.000	0.207
0.000	0.000	0.000
0.000	0.000	0.000
0.599	0.281	0.599
0.146	0.146	0.183
0.727	0.437	0.727
0.000	0.000	0.000
0.358	0.193	0.120
0.000	0.038	0.803
0.000	0.000	0.000
0.925	0.698	0.925
0.823	0.366	0.366
0.822	0.366	0.366
0.000	0.000	0.000
0.000	0.000	0.707
0.455	0.558	0.964
0.000	0.000	0.000
0.000	0.707	0.707
0.000	0.000	0.000
0.000	0.000	0.000
0.000	0.000	0.000
0.536	0.628	0.486
0.000	0.000	0.000
0.000	0.000	0.000
0.000	0.000	0.000
0.000	0.000	0.000
0.000	0.000	0.000
0.000	0.000	0.000
0.000	0.000	0.000
0.000	0.000	0.447
0.000	0.000	0.000
0.000	0.000	0.000
0.624	0.094	0.465
0.000	0.000	0.000
0.000	0.000	0.000
0.000	0.000	0.000
0.073	0.000	0.413
0.000	0.000	0.000
0.000	0.000	0.000
0.000	0.000	0.000
0.000	0.000	0.000
0.000	0.000	0.000
0.271	0.271	0.725
0.904	0.000	0.904
0.587	0.587	0.391
0.000	0.000	0.000
0.000	0.000	0.000
0.709	0.709	0.640
0.000	0.000	0.000
0.000	0.000	0.000
0.000	0.000	0.000
0.000	0.000	0.000
0.845	0.488	0.845
0.251	0.675	0.577
0.329	0.541	0.609
0.466	0.688	0.529
0.569	0.775	0.561
0.000	0.000	0.000
0.702	0.711	0.622
0.000	0.000	0.000
0.000	0.000	0.000
0.626	0.626	0.715
0.000	0.000	0.000
0.000	0.000	0.000
0.000	0.000	0.000
0.000	0.000	0.000
0.000	0.000	0.000
0.000	0.000	0.000
0.000	0.000	0.000
0.116	0.398	0.277
0.922	0.922	0.090
0.000	0.000	0.000
0.000	0.839	0.419
0.020	0.083	0.570
0.000	0.000	0.295
0.580	0.317	0.000
0.909	0.566	0.654
0.490	0.332	0.490
0.000	0.000	0.000
0.000	0.000	0.000
0.894	0.894	0.000
0.333	0.212	0.086
0.000	0.000	0.000
0.293	0.213	0.556
0.021	0.695	0.821
0.000	0.000	0.000
0.000	0.000	0.000
0.000	0.000	0.000
0.000	0.000	0.000
0.869	0.345	0.361
0.707	0.707	0.000
0.000	0.566	0.554
0.097	0.396	0.971
0.329	0.374	0.836
0.000	0.000	0.000
0.000	0.000	0.000
0.552	0.552	0.040
0.000	0.714	0.806
0.603	0.031	0.898
0.000	0.000	0.000
0.751	0.456	0.751
0.000	0.000	0.606
0.000	0.000	0.000
0.000	0.523	0.853
0.000	0.000	0.000
0.874	0.874	0.641
0.638	0.638	0.706
0.000	0.000	0.000
0.000	0.000	0.000
0.666	0.913	0.913
0.000	0.555	0.000
0.000	0.000	0.000
0.000	0.000	0.000
0.000	0.000	0.000
0.933	0.933	0.000
0.000	0.000	0.452
0.000	0.000	0.000
0.000	0.000	0.000
0.232	0.667	0.667
0.000	0.000	0.000
0.000	0.000	0.000
0.000	0.000	0.000
0.000	0.000	0.000
0.621	0.413	0.206
0.000	0.000	0.000
0.000	0.000	0.000
0.000	0.000	0.000
0.693	0.720	0.278
0.000	0.000	0.000
0.000	0.000	0.385
0.187	0.423	0.777
0.000	0.000	0.000
0.150	0.250	0.491
0.555	0.481	0.000
0.715	0.113	0.413
0.963	0.934	0.934
0.000	0.000	0.000
0.000	0.000	0.000
0.000	0.669	0.000
0.000	0.000	0.000
0.846	0.350	0.324
0.000	0.000	0.000
0.000	0.000	0.000
0.330	0.083	0.632
0.879	0.776	0.910
0.753	0.463	0.000
0.000	0.000	0.000
0.000	0.000	0.000
