# Supplementary material for: A semi-automated genome annotation comparison and integration scheme
Source: BMC Bioinformatics. 2013 Jun 1;14:172. doi: 10.1186/1471-2105-14-172 (PMC3680241; doi:10.1186/1471-2105-14-172)
Supplement: Additional file 1 — The code and datasets: file contains the python code and related datasets used in our research. We used two datasets in our research. (1). ‘pfam_mapped_dic.csv’ file contains the Pfam IDs obtained from Pfam database; (2) ‘gene_info_dic.csv’ file contains the gene symbol data obtained from Entrez gene database; (3) ‘database data’ folder contains the automated annotation results and the OMA data to run the program. [file 1471-2105-14-172-S1.zip › Additional file 1 code and datasets/results/rpro_sta_res.txt]

base_both miss	9	1.01%
base_one miss	3	0.34%
base_ec	18	2.02%
base_ec-d	3	0.34%
base_tigr	294	32.96%
base_gs	0	0
base_one HP	84	9.42%
base_lit-s	71	7.96%
lit-s	91	10.20%
pfam-sh	7	0.78%
gs-sh	84	9.42%
orth	7	0.78%
tf_idf	12	1.35%
map	7	0.78%
0	202	22.65%
Entire gene number	892
----------------------------------
base_both miss	19	2.13%
base_one miss	3	0.34%
base_ec	121	13.57%
base_ec-d	12	1.35%
base_tigr	0	0
base_gs	0	0
base_one HP	104	11.66%
base_lit-s	29	3.25%
lit-s	74	8.30%
pfam-sh	16	1.79%
gs-sh	84	9.42%
orth	15	1.68%
tf_idf	22	2.47%
map	32	3.59%
0	361	40.47%
Entire gene number	892
----------------------------------
base_both miss	12	1.35%
base_one miss	5	0.56%
base_ec	187	20.96%
base_ec-d	22	2.47%
base_tigr	0	0
base_gs	0	0
base_one HP	88	9.87%
base_lit-s	43	4.82%
lit-s	78	8.74%
pfam-sh	20	2.24%
gs-sh	85	9.53%
orth	21	2.35%
tf_idf	11	1.23%
map	27	3.03%
0	293	32.85%
Entire gene number	892
----------------------------------
base_both miss	9	1.01%
base_one miss	3	0.34%
base_ec	18	2.02%
base_ec-d	3	0.34%
base_tigr	294	32.96%
base_gs	0	0
base_one HP	84	9.42%
base_lit-s	71	7.96%
lit-s	91	10.20%
pfam-sh	7	0.78%
gs-sh	84	9.42%
orth	7	0.78%
tf_idf	12	1.35%
map	7	0.78%
0	202	22.65%
Entire gene number	892
----------------------------------
base_both miss	19	2.13%
base_one miss	3	0.34%
base_ec	121	13.57%
base_ec-d	12	1.35%
base_tigr	0	0
base_gs	0	0
base_one HP	104	11.66%
base_lit-s	29	3.25%
lit-s	74	8.30%
pfam-sh	16	1.79%
gs-sh	84	9.42%
orth	15	1.68%
tf_idf	22	2.47%
map	32	3.59%
0	361	40.47%
Entire gene number	892
----------------------------------
base_both miss	12	1.35%
base_one miss	5	0.56%
base_ec	187	20.96%
base_ec-d	22	2.47%
base_tigr	0	0
base_gs	0	0
base_one HP	88	9.87%
base_lit-s	43	4.82%
lit-s	78	8.74%
pfam-sh	20	2.24%
gs-sh	85	9.53%
orth	21	2.35%
tf_idf	11	1.23%
map	27	3.03%
0	293	32.85%
Entire gene number	892
----------------------------------
