# Supplementary material for: A semi-automated genome annotation comparison and integration scheme
Source: BMC Bioinformatics. 2013 Jun 1;14:172. doi: 10.1186/1471-2105-14-172 (PMC3680241; doi:10.1186/1471-2105-14-172)
Supplement: Additional file 3 — Discrepant annotations: file contains the discrepant annotations between four annotations and the consensus annotation. The bioinformatic evidence is presented as well. [file 1471-2105-14-172-S3.xls]

## Sheet: IGS
Gene ID	Strand	Left end	Right end	Gene length	IGS annotation	Consensus annotation	BLAST result	BLAST evalue	Pfam ID	Pfam keyword	Pfam annotation	Pfam evalue	TIGRfam ID	TIGRfam term	TIGRfam evalue
17	+	15585	23705	8121	conserved hypothetical protein	type I secretion target ggxgxdxxx repeat (2 copies) domain protein
55	+	66482	67165	684	hypothetical protein	Predicted periplasmic/secreted protein	abu:Abu_0055 hypothetical protein	2.5373e-111
67	-	78894	80222	1329	conserved hypothetical protein	fibronectin/fibrinogen-binding protein, putative	abu:Abu_0067 fibronectin/fibrinogen-binding protein, putative	0	PF05833, PF05833	FbpA, FbpA	Fibronectin-binding protein A N-terminus (FbpA), Fibronectin-binding protein A N-terminus (FbpA)	0.000000000000017, 0.0000000073
105	+	112167	112916	750	conserved hypothetical protein	SAM-dependent methyltransferase (EC 2.1.1.-)
107	-	113788	114285	498	conserved hypothetical protein	membrane protein	abu:Abu_0115 hypothetical protein	2.26471e-82
123	-	129659	130210	552	competence/damage-inducible domain protein	Hypothetical protein probably associated with Carbamoyl-phosphate synthase
148	+	149625	150434	810	hypothetical protein	Putative periplasmic protein
155	+	156028	156594	567	conserved hypothetical protein	Predicted esterase of the alpha/beta hydrolase fold
212	-	212849	213190	342	conserved hypothetical protein	transcriptional regulator, Spx/MgsR family
233	+	231565	232179	615	conserved hypothetical protein	putative lipoprotein	abu:Abu_0249 putative lipoprotein ; K09778 hypothetical protein	2.0482e-119
304	-	303952	304725	774	conserved hypothetical protein	conserved hypothetical membrane protein (DUF1212 domain protein)
426	+	426043	427050	1008	hypothetical protein	Probable membrane protein Cj0124c
438	-	444429	445121	693	conserved hypothetical protein	putative Membrane fusion protein of RND family multidrug efflux pump	abu:Abu_0461 putative membrane fusion component of efflux system	4.5452e-125
448	+	454778	456103	1326	hypothetical protein	FAD dependent oxidoreductase.
477	-	488064	488378	315	conserved hypothetical protein	Predicted membrane protein
479	-	490255	490566	312	conserved hypothetical protein	Predicted membrane protein
514	+	536416	536916	501	conserved hypothetical protein	Purine nucleoside phosphorylase
530	+	550876	551622	747	conserved hypothetical protein	Membrane Protein Functionally coupled to the MukBEF Chromosome Partitioning Mechanism
547	-	567864	568151	288	hypothetical protein	prepilin-type N-terminal cleavage/methylation domain protein
562	+	580877	581755	879	conserved hypothetical protein	Integral membrane protein DUF6.
565	-	584156	584509	354	conserved hypothetical protein	Predicted metal-sulfur cluster biosynthetic enzyme
601	+	623428	624495	1068	conserved hypothetical protein	Predicted permeases
609	-	631888	632955	1068	hypothetical protein	putative helix-turn-helix containsing protein
771	-	786864	787352	489	conserved hypothetical protein	uncharacterized protein, YhcH/YjgK/YiaL domain protein
781	-	802032	802415	384	uncharacterised protein family (UPF0153) family protein	Predicted Fe-S-cluster oxidoreductase
792	-	809857	810438	582	conserved hypothetical protein	putative Uridine diphosphate glucose pyrophosphatase
794	-	811000	811755	756	hypothetical protein	NAD-dependent epimerase/dehydratase
804	+	816499	817320	822	conserved hypothetical protein	CP4-6 prophage; conserved protein (Escherichia coli DH10B)
861	+	871147	872082	936	conserved hypothetical protein	methyl-accepting chemotaxis sensory transducer	abu:Abu_0903 putative methyl-accepting chemotaxis protein	4.46273e-78
882	-	889569	890162	594	conserved hypothetical protein	Predicted metal-dependent hydrolase			PF01863	DUF45	Protein of unknown function DUF45	2e-37
903	+	920276	920503	228	hypothetical protein	Leucyl-tRNA synthetase domain protein
913	-	927295	929658	2364	hypothetical protein	conserved hypothetical protein-putative ATP-binding protein
937	+	949213	949815	603	conserved hypothetical protein	putative ATP/GTP binding protein	abu:Abu_0981 putative ATP/GTP binding protein ; K03978 GTP-binding protein	8.7742e-115
1012	+	1028888	1029910	1023	conserved hypothetical protein	YeiH	abu:Abu_1054 putative integral membrane protein	1.8919e-178
1013	-	1029940	1030770	831	hypothetical protein	putative Phosphonate ABC transporter phosphate-binding periplasmic component			PF09084	NMT1	NMT1/THI5 like	1.5e-09
1016	-	1033312	1034052	741	conserved hypothetical protein	periplasmic protein	abu:Abu_1055 periplasmic protein ; K03981 thiol:disulfide interchange protein DsbC [EC:5.3.4.1]	1.3269e-131
1022	+	1037516	1038412	897	conserved hypothetical protein	Integral membrane protein DUF6.			PF00892	EamA	EamA-like transporter family	1.6e-16
1034	+	1051876	1052544	669	conserved hypothetical protein	uncharacterized protein, YfiH family
1050	+	1063967	1064653	687	conserved hypothetical protein	ribosomal small subunit pseudouridine synthase A	abu:Abu_1096 rsuA; ribosomal small subunit pseudouridine synthase A (EC:4.2.1.70); K06183 ribosomal small subunit pseudouridine synthase A [EC:5.4.99.12]	2.7381e-130
1121	+	1137382	1138035	654	hypothetical protein	Predicted phosphoribosyltransferases
1157	+	1172469	1172744	276	hypothetical protein	sodium pump decarboxylase, gamma subunit
1251	-	1265126	1266373	1248	hypothetical protein	Rubredoxin.
1331	+	1346439	1347545	1107	conserved hypothetical protein	conserved hypothetical protein, possible membrane protein			PF05661	DUF808	Protein of unknown function (DUF808)	8.7e-07
1333	-	1348521	1349225	705	conserved hypothetical protein	Putative salt-induced outer membrane protein	abu:Abu_1416 hypothetical protein ; K07283 putative salt-induced outer membrane protein	1.5875e-122
1339	-	1354015	1355274	1260	conserved hypothetical protein	membrane protein, putative
1394	+	1418579	1420204	1626	uncharacterized domain protein	YcaO-like family protein
1442	+	1468855	1470471	1617	hypothetical protein	Deoxyguanosinetriphosphate triphosphohydrolase (EC 3.1.5.1)
1460	+	1493108	1494049	942	conserved hypothetical protein	Predicted permease, DMT superfamily			PF00892	EamA	EamA-like transporter family	5.1e-14
1464	-	1495458	1496531	1074	heat shock protein	putative DNA alkylation repair enzyme	abu:Abu_1559 putative DNA alkylation repair enzyme	0
1488	-	1519471	1520202	732	hypothetical protein	TonB-like; putative TolA function	abu:Abu_1591 hypothetical protein ; K03832 periplasmic protein TonB	7.0176e-109
1508	+	1535644	1536693	1050	hypothetical protein	Putative periplasmic protein
1520	-	1546071	1546217	147	hypothetical protein	putative Ribonuclease P protein component
1524	-	1549881	1550195	315	conserved hypothetical protein	uncharacterized protein, MTH1187 family
1560	-	1590257	1592182	1926	hypothetical protein	site-specific recombinase, phage integrase family
1561	-	1592179	1594050	1872	hypothetical protein	integrase family protein
1596	-	1631610	1632746	1137	methylamine utilization protein mauG	diheme cytochrome c peroxidase	abu:Abu_1742 diheme cytochrome c peroxidase (EC:1.11.1.5)	0
1601	-	1637419	1639497	2079	hypothetical protein	putative outer membrane protein
1712	+	1755401	1756558	1158	hypothetical protein	conserved hypothetical membrane protein
1739	+	1786245	1786904	660	conserved hypothetical protein	putative Menaquinone via futalosine step 1
1769	-	1827991	1829946	1956	conserved hypothetical protein	Flagellar hook-length control protein fliK
1797	-	1851762	1852001	240	coding region HP1150 domain protein	KH domain RNA binding protein YlqC
1857	-	1917422	1918045	624	conserved hypothetical protein	putative glycerol-3-phosphate acyltransferase PlsY	abu:Abu_2034 putative glycerol-3-phosphate acyltransferase PlsY ; K08591 putative membrane protein	1.34417e-97
1964	+	2019729	2020349	621	hypothetical protein	Predicted membrane protein
1968	-	2022473	2024107	1635	hypothetical protein	putative outermembrane protein
1999	-	2062198	2062944	747	conserved hypothetical protein	membrane protein, putative
2013	-	2074890	2075909	1020	conserved hypothetical protein	Predicted permeases
2062	+	2129553	2130422	870	conserved hypothetical protein	Menaquinone via futalosine step 4
2073	+	2139874	2141004	1131	flmB	UDP-4-keto-6-deoxy-N-acetylglucosamine 4-aminotransferase	abu:Abu_2244 DegT/DnrJ/EryC1/StrS aminotransferase	0	PF01041, PF00155, PF01212, PF00266, PF01053	DegT_DnrJ_EryC1, Aminotran_1_2, Beta_elim_lyase, Aminotran_5, Cys_Met_Meta_PP	DegT/DnrJ/EryC1/StrS aminotransferase family, Aminotransferase class I and II, Beta-eliminating lyase, Aminotransferase class-V, Cys/Met metabolism PLP-dependent enzyme	3.9E-96, 0.00000017, 0.00000023, 0.00000089, 0.00000095
2080	+	2146357	2147229	873	protein	LPS biosynthesis protein
2081	+	2147250	2147870	621	hypothetical protein	Methyltransferase domain.			PF03848	TehB	Tellurite resistance protein TehB	4.5e-08
2117	-	2192455	2192838	384	uncharacterized protein Cj0984. domain protein	UPF0246 protein YaaA domain protein
2119	-	2193360	2194142	783	hypothetical protein	ABC-type Co2+ transport system, periplasmic component
2121	-	2195473	2195886	414	spore protein SP21. domain protein	heat shock protein HSP20	abu:Abu_2289 heat shock protein HSP20	3.1841e-54
2176	+	2254886	2255341	456	hypothetical protein	FAD/FMN-containing dehydrogenases	abu:Abu_2333 hypothetical protein	1.98576e-44

## Sheet: IMG
Gene ID	Strand	Left end	Right end	Gene length	IMG annotation	Consensus annotation	BLAST result	BLAST evalue	Pfam ID	Pfam keyword	Pfam annotation	Pfam evalue	TIGRfam ID	TIGRfam term	TIGRfam evalue
17	+	15585	23705	8121	hypothetical protein	type I secretion target ggxgxdxxx repeat (2 copies) domain protein
26	+	32923	33396	474	hypothetical protein	NADH dehydrogenase subunit E
67	-	78894	80222	1329	Predicted RNA-binding protein homologous to eukaryotic snRNP	fibronectin/fibrinogen-binding protein, putative	abu:Abu_0067 fibronectin/fibrinogen-binding protein, putative	0	PF05833, PF05833	FbpA, FbpA	Fibronectin-binding protein A N-terminus (FbpA), Fibronectin-binding protein A N-terminus (FbpA)	0.000000000000017, 0.0000000073
76	-	87334	87570	237	hypothetical protein	putative membrane protein	abu:Abu_0076 hypothetical protein	7.23723e-30
77	-	87580	89049	1470	NADH dehydrogenase, FAD-containing subunit	tat (twin-arginine translocation) pathway signal sequence domain protein	abu:Abu_0077 putative sulfide:quinone reductase	0
105	+	112167	112916	750	Uncharacterized conserved protein	SAM-dependent methyltransferase (EC 2.1.1.-)
107	-	113788	114285	498	hypothetical protein	membrane protein	abu:Abu_0115 hypothetical protein	2.26471e-82
121	+	128097	128498	402	hypothetical protein	putative membrane protein
123	-	129659	130210	552	Uncharacterized protein conserved in bacteria	Hypothetical protein probably associated with Carbamoyl-phosphate synthase
143	+	146733	146936	204	hypothetical protein	putative lipoprotein
148	+	149625	150434	810	hypothetical protein	Putative periplasmic protein
168	-	170702	171142	441	hypothetical protein	transcriptional regulator, MarR family
176	+	177396	177770	375	hypothetical protein	putative membrane protein
183	-	186811	187680	870	hypothetical protein	putative membrane protein
220	-	220192	221271	1080	Uncharacterized protein conserved in bacteria	divergent polysaccharide deacetylase family protein
233	+	231565	232179	615	Uncharacterized protein conserved in bacteria	putative lipoprotein	abu:Abu_0249 putative lipoprotein ; K09778 hypothetical protein	2.0482e-119
303	-	303483	303950	468	Uncharacterized conserved protein	yjjB
304	-	303952	304725	774	Uncharacterized conserved protein	conserved hypothetical membrane protein (DUF1212 domain protein)
368	+	369106	369546	441	hypothetical protein	outermembrane protein
378	+	377780	378124	345	hypothetical protein	macA
426	+	426043	427050	1008	hypothetical protein	Probable membrane protein Cj0124c
435	+	437984	438403	420	hypothetical protein	cytochrome c
489	+	503375	503494	120	hypothetical protein	putative membrane protein
514	+	536416	536916	501	Uncharacterized conserved protein	Purine nucleoside phosphorylase
530	+	550876	551622	747	Uncharacterized conserved protein	Membrane Protein Functionally coupled to the MukBEF Chromosome Partitioning Mechanism
533	+	553257	554081	825	Uncharacterized protein conserved in bacteria	transcriptional regulator, GntR family
547	-	567864	568151	288	hypothetical protein	prepilin-type N-terminal cleavage/methylation domain protein
556	+	576517	576840	324	hypothetical protein	anti-sigm factor, ChrR
561	+	580626	580850	225	hypothetical protein	putative membrane protein
594	+	618687	619667	981	Uncharacterized conserved protein	ribonuclease HII (RNase HII)
609	-	631888	632955	1068	hypothetical protein	putative helix-turn-helix containsing protein
640	+	664160	664891	732	hypothetical protein	putative membrane protein
668	-	689740	690102	363	hypothetical protein	oxidoreductase
689	-	710626	711243	618	hypothetical protein	acyl-CoA thioester hydrolase
727	+	734721	735914	1194	hypothetical protein	putative lipoprotein
753	-	770555	770743	189	hypothetical protein	phosphatase, Ppx/GppA family domain protein
783	+	803354	803677	324	Ferredoxin	2-oxoglutarate-acceptor oxidoreductase subunit OorD	abu:Abu_0854 oorD; 2-oxoglutarate-acceptor oxidoreductase subunit OorD (EC:1.2.7.3); K00176 2-oxoglutarate ferredoxin oxidoreductase subunit delta [EC:1.2.7.3]	1.47428e-59
792	-	809857	810438	582	nudix hydrolase, YffH family	putative Uridine diphosphate glucose pyrophosphatase
794	-	811000	811755	756	hypothetical protein	NAD-dependent epimerase/dehydratase
804	+	816499	817320	822	Domain of unknown function (DUF932).	CP4-6 prophage; conserved protein (Escherichia coli DH10B)
819	-	833443	833742	300	hypothetical protein	transcriptional regulator, Xre family
824	+	835899	836042	144	hypothetical protein	putative membrane protein
861	+	871147	872082	936	hypothetical protein	methyl-accepting chemotaxis sensory transducer	abu:Abu_0903 putative methyl-accepting chemotaxis protein	4.46273e-78
868	+	878527	879135	609	hypothetical protein	hydrogenase-4 component G
871	+	880685	880879	195	hypothetical protein	putative membrane protein
880	-	889067	889198	132	hypothetical protein	putative lipoprotein
903	+	920276	920503	228	hypothetical protein	Leucyl-tRNA synthetase domain protein
906	-	921681	922499	819	hypothetical protein	putative membrane protein
913	-	927295	929658	2364	hypothetical protein	conserved hypothetical protein-putative ATP-binding protein
914	+	929788	930144	357	hypothetical protein	polar flagellin
953	-	967724	968152	429	hypothetical protein	putative membrane protein
965	+	978162	978710	549	hypothetical protein	putative membrane protein	abu:Abu_1009 hypothetical protein	2.12488e-87
1012	+	1028888	1029910	1023	conserved hypothetical integral membrane protein	YeiH	abu:Abu_1054 putative integral membrane protein	1.8919e-178
1016	-	1033312	1034052	741	hypothetical protein	periplasmic protein	abu:Abu_1055 periplasmic protein ; K03981 thiol:disulfide interchange protein DsbC [EC:5.3.4.1]	1.3269e-131
1020	+	1036141	1036446	306	Uncharacterized conserved protein	antibiotic biosynthesis monooxygenase
1034	+	1051876	1052544	669	conserved hypothetical protein TIGR00726	uncharacterized protein, YfiH family
1038	-	1055258	1055485	228	hypothetical protein	similar to Tu translation elongation factor, mitochondrial domain protein
1092	+	1103849	1104088	240	hypothetical protein	metal dependent phosphohydrolase domain protein
1131	+	1148351	1148695	345	Uncharacterized conserved protein	cbiX family protein			PF01903	CbiX	CbiX	1.4e-22
1157	+	1172469	1172744	276	hypothetical protein	sodium pump decarboxylase, gamma subunit
1250	+	1264351	1264866	516	hypothetical protein	ATPase
1261	-	1274313	1275038	726	hypothetical protein	putative membrane protein
1270	-	1280229	1280681	453	hypothetical protein	putative membrane protein
1331	+	1346439	1347545	1107	Uncharacterized protein conserved in bacteria	conserved hypothetical protein, possible membrane protein			PF05661	DUF808	Protein of unknown function (DUF808)	8.7e-07
1334	+	1349362	1349664	303	hypothetical protein	ydzA
1335	-	1349694	1351601	1908	hypothetical protein	putative lipoprotein
1339	-	1354015	1355274	1260	Protein of unknown function (DUF1504).	membrane protein, putative
1394	+	1418579	1420204	1626	uncharacterized domain	YcaO-like family protein
1409	-	1435033	1435257	225	hypothetical protein	tat (twin-arginine translocation) pathway signal sequence domain protein
1412	+	1437768	1438922	1155	amino acid/amide ABC transporter substrate-binding protein, HAAT family (TC 3.A.1.4.-)	leucine/isoleucine/valine-binding protein	abu:Abu_1502 livJ; leucine/isoleucine/valine-binding protein	0
1417	-	1442689	1443015	327	hypothetical protein	heavy-metal transport protein	abu:Abu_1507 heavy-metal transport protein ; K08363 mercuric ion transport protein	1.6193e-22
1422	-	1448687	1448911	225	hypothetical protein	tat (twin-arginine translocation) pathway signal sequence domain protein	abu:Abu_1512 formate dehydrogenase subunit E, putative	1.96855e-24
1426	+	1451840	1452469	630	hypothetical protein	alpha amylase, catalytic subdomain
1442	+	1468855	1470471	1617	hypothetical protein	Deoxyguanosinetriphosphate triphosphohydrolase (EC 3.1.5.1)
1466	-	1496952	1498742	1791	hypothetical protein	putative membrane protein
1485	-	1516543	1517484	942	Uncharacterized protein conserved in bacteria	tetratricopeptide repeat family protein
1488	-	1519471	1520202	732	hypothetical protein	TonB-like; putative TolA function	abu:Abu_1591 hypothetical protein ; K03832 periplasmic protein TonB	7.0176e-109
1508	+	1535644	1536693	1050	hypothetical protein	Putative periplasmic protein
1511	+	1538484	1539236	753	hypothetical protein	NLP/P60
1519	-	1545742	1546074	333	conserved hypothetical protein TIGR00278	conserved hypothetical protein YidD
1520	-	1546071	1546217	147	hypothetical protein	putative Ribonuclease P protein component
1524	-	1549881	1550195	315	conserved hypothetical protein TIGR00106	uncharacterized protein, MTH1187 family
1525	-	1550205	1551137	933	Uncharacterized conserved protein	polyphosphate kinase 2 domain protein
1536	-	1562132	1563091	960	Uncharacterized protein conserved in bacteria	erfK/YbiS/YcfS/YnhG
1545	-	1571094	1571804	711	hypothetical protein	putative membrane protein
1551	-	1575100	1576596	1497	hypothetical protein	phosphomethylpyrimidine kinase
1560	-	1590257	1592182	1926	hypothetical protein	site-specific recombinase, phage integrase family
1561	-	1592179	1594050	1872	hypothetical protein	integrase family protein
1566	+	1598114	1598488	375	hypothetical protein	putative membrane protein
1570	-	1601064	1602200	1137	Uncharacterized conserved protein	polyphosphate kinase 2 family protein
1571	-	1602201	1603157	957	Uncharacterized conserved protein	polyphosphate kinase 2 family protein
1589	-	1624759	1626102	1344	hypothetical protein	putative membrane protein	abu:Abu_1735 putative cytochrome	0
1601	-	1637419	1639497	2079	hypothetical protein	putative outer membrane protein
1604	-	1640623	1640937	315	hypothetical protein	dihydrouridine synthase TIM-barrel protein yjbN	abu:Abu_1754 hypothetical protein	5.74943e-46
1618	+	1652998	1653336	339	Uncharacterized protein conserved in bacteria	fumarate reductase flavoprotein subunit
1639	+	1677312	1677680	369	hypothetical protein	putative heptose phosphatase	abu:Abu_1795 putative heptose phosphatase (EC:3.1.1.-); K03273 D-glycero-D-manno-heptose 1,7-bisphosphate phosphatase [EC:3.1.3.-]	7.59669e-67					TIGR01656	histidinol-phosphate phosphatase domain	2.1e-29
1671	-	1709936	1710190	255	4Fe-4S binding domain.	ferredoxin	abu:Abu_1824 fdxB; ferredoxin	2.73523e-43
1675	-	1717002	1717796	795	hypothetical protein	putative membrane protein
1676	-	1717789	1718586	798	hypothetical protein	molybdenum cofactor biosynthesis protein
1705	-	1745720	1746025	306	hypothetical protein	putative membrane protein
1712	+	1755401	1756558	1158	hypothetical protein	conserved hypothetical membrane protein
1719	-	1761964	1762347	384	hypothetical protein	putative membrane protein	abu:Abu_1882 hypothetical protein	3.84141e-66
1739	+	1786245	1786904	660	Predicted periplasmic solute-binding protein	putative Menaquinone via futalosine step 1
1769	-	1827991	1829946	1956	hypothetical protein	Flagellar hook-length control protein fliK
1779	-	1835153	1835464	312	hypothetical protein	polar flagellin
1823	-	1884399	1885607	1209	hypothetical protein	putative membrane protein
1833	+	1895633	1895935	303	hypothetical protein	putative membrane protein
1837	+	1899828	1900919	1092	hypothetical protein	peptidase M42
1846	-	1907465	1908019	555	hypothetical protein	putative membrane protein	abu:Abu_2023 hypothetical protein	4.8653e-69
1885	+	1944857	1945261	405	hypothetical protein	putative membrane protein	abu:Abu_2062 hypothetical protein	3.30247e-66
1900	-	1960050	1960292	243	hypothetical protein	N- methylation	abu:Abu_2077 hypothetical protein	1.40675e-28
1968	-	2022473	2024107	1635	hypothetical protein	putative outermembrane protein
1985	+	2043550	2043780	231	Predicted membrane protein	Conserved hypothetical protein probably involved in assimilatory sulfate reduction	abu:Abu_2172 hypothetical protein	3.23506e-41
1999	-	2062198	2062944	747	Domain of unknown function DUF81.	membrane protein, putative
2062	+	2129553	2130422	870	Predicted periplasmic solute-binding protein	Menaquinone via futalosine step 4
2099	+	2172211	2172618	408	hypothetical protein	thiamine-phosphate pyrophosphorylase
2111	-	2184726	2185085	360	hypothetical protein	putative membrane protein
2117	-	2192455	2192838	384	Uncharacterized protein conserved in bacteria	UPF0246 protein YaaA domain protein
2125	+	2200489	2203857	3369	Uncharacterized protein conserved in bacteria	transglutaminase-like superfamily protein			PF09899, PF08379	DUF2126, Bact_transglu_N	Putative amidoligase enzyme (DUF2126), Bacterial transglutaminase-like N-terminal region	0, 2.8E-23
2152	+	2231673	2232869	1197	Predicted transporter component	putative inner membrane protein	abu:Abu_2309 putative inner membrane protein ; K07112	0	PF04143	DUF395	YeeE/YedE family (DUF395)	1.5e-09
2155	-	2233639	2233944	306	hypothetical protein	putative membrane protein
2176	+	2254886	2255341	456	hypothetical protein	FAD/FMN-containing dehydrogenases	abu:Abu_2333 hypothetical protein	1.98576e-44

## Sheet: JCVI
Gene ID	Strand	Left end	Right end	Gene length	JCVI annotation	Consensus annotation	BLAST result	BLAST evalue	Pfam ID	Pfam keyword	Pfam annotation	Pfam evalue	TIGRfam ID	TIGRfam term	TIGRfam evalue
17	+	15585	23705	8121	conserved hypothetical protein	type I secretion target ggxgxdxxx repeat (2 copies) domain protein
26	+	32923	33396	474	conserved hypothetical protein	NADH dehydrogenase subunit E
55	+	66482	67165	684	conserved hypothetical protein	Predicted periplasmic/secreted protein	abu:Abu_0055 hypothetical protein	2.5373e-111
76	-	87334	87570	237	conserved hypothetical protein	putative membrane protein	abu:Abu_0076 hypothetical protein	7.23723e-30
100	-	108276	109184	909	conserved hypothetical protein	mce related family protein	abu:Abu_0106 ABC transporter, periplasmic substrate-binding protein, putative ; K02067 putative ABC transport system substrate-binding protein	6.1992e-145
105	+	112167	112916	750	conserved hypothetical protein	SAM-dependent methyltransferase (EC 2.1.1.-)
107	-	113788	114285	498	conserved hypothetical protein	membrane protein	abu:Abu_0115 hypothetical protein	2.26471e-82
121	+	128097	128498	402	hypothetical protein	putative membrane protein
143	+	146733	146936	204	conserved hypothetical protein	putative lipoprotein
148	+	149625	150434	810	conserved hypothetical protein	Putative periplasmic protein
155	+	156028	156594	567	conserved hypothetical protein	Predicted esterase of the alpha/beta hydrolase fold
171	+	173656	174378	723	putative Tryptophan synthase beta chain	LrgB-like protein	abu:Abu_0184 lrgB; LrgB-like protein	1.2031e-114
176	+	177396	177770	375	conserved hypothetical protein	putative membrane protein
183	-	186811	187680	870	conserved hypothetical protein	putative membrane protein
233	+	231565	232179	615	conserved hypothetical protein	putative lipoprotein	abu:Abu_0249 putative lipoprotein ; K09778 hypothetical protein	2.0482e-119
252	+	248477	248968	492	conserved hypothetical protein	metal-dependent hydrolase	abu:Abu_0267 metal-dependent hydrolase ; K07043	4.32912e-94
303	-	303483	303950	468	hypothetical protein	yjjB
304	-	303952	304725	774	conserved hypothetical protein	conserved hypothetical membrane protein (DUF1212 domain protein)
368	+	369106	369546	441	conserved hypothetical protein	outermembrane protein
378	+	377780	378124	345	conserved hypothetical protein	macA
426	+	426043	427050	1008	conserved hypothetical protein	Probable membrane protein Cj0124c
435	+	437984	438403	420	conserved hypothetical protein	cytochrome c
448	+	454778	456103	1326	conserved hypothetical protein	FAD dependent oxidoreductase.
477	-	488064	488378	315	putative , clustering with ActP PaaL	Predicted membrane protein
479	-	490255	490566	312	clustering with ActP	Predicted membrane protein
482	-	493146	494915	1770	putative Acetate permease ActP (cation/acetate symporter)	sodium:solute symporter family protein	abu:Abu_0505 sodium/solute symporter family protein	0
483	-	494921	495175	255	Glutamine synthetase	membrane protein
489	+	503375	503494	120	hypothetical protein	putative membrane protein
525	-	546318	546608	291	conserved hypothetical protein	cytochrome c-553	abu:Abu_0548 cytochrome c-553	1.77212e-40
530	+	550876	551622	747	conserved hypothetical protein	Membrane Protein Functionally coupled to the MukBEF Chromosome Partitioning Mechanism
533	+	553257	554081	825	conserved hypothetical protein	transcriptional regulator, GntR family
539	+	560167	561333	1167	transporter, monovalent cation:proton antiporter-2 (CPA2) family protein	sodium/hydrogen antiporter	abu:Abu_0564 sodium/hydrogen antiporter	0
556	+	576517	576840	324	conserved hypothetical protein	anti-sigm factor, ChrR
561	+	580626	580850	225	conserved hypothetical protein	putative membrane protein
565	-	584156	584509	354	conserved hypothetical protein	Predicted metal-sulfur cluster biosynthetic enzyme
592	-	617220	618449	1230	conserved hypothetical protein	hydrolase
594	+	618687	619667	981	conserved hypothetical protein	ribonuclease HII (RNase HII)
604	-	626385	627464	1080	putative Enoyl-[acyl-carrier-protein] reductase [FMN]	npd 2-nitropropane dioxygenase	abu:Abu_0643 npd; 2-nitropropane dioxygenase (EC:1.13.11.32)	0
609	-	631888	632955	1068	conserved hypothetical protein	putative helix-turn-helix containsing protein
640	+	664160	664891	732	hypothetical protein	putative membrane protein
648	+	672014	672976	963	Undecaprenyl-phosphate N-acetylglucosaminyl 1-phosphate transferase family protein	glycosyltransferase	abu:Abu_0694 glycosyltransferase (EC:2.7.8.-)	4.906e-155
668	-	689740	690102	363	conserved hypothetical protein	oxidoreductase
689	-	710626	711243	618	conserved hypothetical protein	acyl-CoA thioester hydrolase
696	-	715283	717475	2193	putative flagellar protein FliS	methyl-accepting chemotaxis protein (MCP) signaling domain protein	abu:Abu_0743 methyl-accepting chemotaxis protein	0
753	-	770555	770743	189	conserved hypothetical protein	phosphatase, Ppx/GppA family domain protein
781	-	802032	802415	384	conserved hypothetical protein	Predicted Fe-S-cluster oxidoreductase
794	-	811000	811755	756	conserved hypothetical protein	NAD-dependent epimerase/dehydratase
804	+	816499	817320	822	conserved hypothetical protein	CP4-6 prophage; conserved protein (Escherichia coli DH10B)
808	-	819130	819363	234	toxin-antitoxin system, antitoxin component, Xre family	helix-turn-helix family protein
824	+	835899	836042	144	hypothetical protein	putative membrane protein
861	+	871147	872082	936	conserved hypothetical protein	methyl-accepting chemotaxis sensory transducer	abu:Abu_0903 putative methyl-accepting chemotaxis protein	4.46273e-78
868	+	878527	879135	609	conserved hypothetical protein	hydrogenase-4 component G
871	+	880685	880879	195	conserved hypothetical protein	putative membrane protein
882	-	889569	890162	594	conserved hypothetical protein	Predicted metal-dependent hydrolase			PF01863	DUF45	Protein of unknown function DUF45	2e-37
894	+	905551	906276	726	Additional periplasmic component NikK of nickel ECF transporter	ABC-type Co2+ transport system, periplasmic component
906	-	921681	922499	819	conserved hypothetical protein	putative membrane protein
913	-	927295	929658	2364	conserved hypothetical protein	conserved hypothetical protein-putative ATP-binding protein
914	+	929788	930144	357	conserved hypothetical protein	polar flagellin
932	+	946167	947111	945	sporulation and cell division repeat protein	rare lipoprotein A	abu:Abu_0976 rlpA; rare lipoprotein A ; K03642 rare lipoprotein A	3.1447e-163	PF03330	DPBB_1	Rare lipoprotein A (RlpA)-like double-psi beta-barrel	1.9e-22
953	-	967724	968152	429	conserved hypothetical protein	putative membrane protein
956	-	970227	970889	663	Lipoprotein releasing system ATP-binding protein LolD	cell division ATP-binding protein FtsE	abu:Abu_1000 ftsE; cell division ATP-binding protein FtsE ; K09812 cell division transport system ATP-binding protein	5.8526e-115
965	+	978162	978710	549	conserved hypothetical protein	putative membrane protein	abu:Abu_1009 hypothetical protein	2.12488e-87
1000	+	1019474	1020529	1056	Threonine dehydrogenase and related Zn-dependent dehydrogenase	NADP-dependent alcohol dehydrogenase	abu:Abu_1042 NADP-dependent alcohol dehydrogenase (EC:1.1.1.2)	0	PF00107	ADH_zinc_N	Zinc-binding dehydrogenase	5.8e-21
1016	-	1033312	1034052	741	conserved hypothetical protein	periplasmic protein	abu:Abu_1055 periplasmic protein ; K03981 thiol:disulfide interchange protein DsbC [EC:5.3.4.1]	1.3269e-131
1020	+	1036141	1036446	306	conserved hypothetical protein	antibiotic biosynthesis monooxygenase
1038	-	1055258	1055485	228	hypothetical protein	similar to Tu translation elongation factor, mitochondrial domain protein
1045	+	1060548	1060988	441	nodulation efficiency protein D	nfeD-like family protein
1092	+	1103849	1104088	240	conserved hypothetical protein	metal dependent phosphohydrolase domain protein
1121	+	1137382	1138035	654	conserved hypothetical protein	Predicted phosphoribosyltransferases
1229	-	1238663	1239577	915	tRNA (5-methoxyuridine) 34 synthase	methyltransferase domain protein			PF08003	Methyltransf_9	Protein of unknown function (DUF1698)	1.8e-92
1237	+	1250843	1252048	1206	Lipoprotein releasing system transmembrane protein LolE	permease family protein
1250	+	1264351	1264866	516	conserved hypothetical protein	ATPase
1251	-	1265126	1266373	1248	conserved hypothetical protein	Rubredoxin.
1261	-	1274313	1275038	726	hypothetical protein	putative membrane protein
1270	-	1280229	1280681	453	conserved domain protein	putative membrane protein
1328	+	1342283	1344256	1974	putative flagellar protein FliS	methyl-accepting chemotaxis protein (MCP) signaling domain protein	abu:Abu_1410 methyl-accepting chemotaxis protein	0
1331	+	1346439	1347545	1107	conserved hypothetical protein	conserved hypothetical protein, possible membrane protein			PF05661	DUF808	Protein of unknown function (DUF808)	8.7e-07
1333	-	1348521	1349225	705	conserved hypothetical protein	Putative salt-induced outer membrane protein	abu:Abu_1416 hypothetical protein ; K07283 putative salt-induced outer membrane protein	1.5875e-122
1334	+	1349362	1349664	303	conserved hypothetical protein	ydzA
1335	-	1349694	1351601	1908	conserved hypothetical protein	putative lipoprotein
1363	+	1383661	1384224	564	conserved hypothetical protein TIGR00730	possible lysine decarboxylase family protein	abu:Abu_1446 lysine decarboxylase-like protein ; K06966	1.7672e-99
1368	+	1386775	1389273	2499	glycosyl hydrolase family 17	glycosyltransferase	abu:Abu_1451 glycosyltransferase (EC:2.4.1.12)	0	PF00535	Glycos_transf_2	Glycosyl transferase family 2	3.5e-18
1412	+	1437768	1438922	1155	conserved hypothetical protein	leucine/isoleucine/valine-binding protein	abu:Abu_1502 livJ; leucine/isoleucine/valine-binding protein	0
1417	-	1442689	1443015	327	conserved hypothetical protein	heavy-metal transport protein	abu:Abu_1507 heavy-metal transport protein ; K08363 mercuric ion transport protein	1.6193e-22
1426	+	1451840	1452469	630	conserved hypothetical protein	alpha amylase, catalytic subdomain
1442	+	1468855	1470471	1617	conserved hypothetical protein	Deoxyguanosinetriphosphate triphosphohydrolase (EC 3.1.5.1)
1447	-	1476460	1476993	534	conserved hypothetical protein	integral membrane protein
1464	-	1495458	1496531	1074	conserved hypothetical protein	putative DNA alkylation repair enzyme	abu:Abu_1559 putative DNA alkylation repair enzyme	0
1466	-	1496952	1498742	1791	conserved hypothetical protein	putative membrane protein
1488	-	1519471	1520202	732	conserved hypothetical protein	TonB-like; putative TolA function	abu:Abu_1591 hypothetical protein ; K03832 periplasmic protein TonB	7.0176e-109
1508	+	1535644	1536693	1050	conserved hypothetical protein	Putative periplasmic protein
1511	+	1538484	1539236	753	conserved domain protein	NLP/P60
1536	-	1562132	1563091	960	conserved hypothetical protein	erfK/YbiS/YcfS/YnhG
1537	+	1563174	1564364	1191	putative Membrane protein related to metalloendopeptidase	M24/M37 family peptidase	abu:Abu_1641 M24/M37 family peptidase (EC:3.4.24.-)	0
1545	-	1571094	1571804	711	conserved hypothetical protein	putative membrane protein
1551	-	1575100	1576596	1497	conserved hypothetical protein	phosphomethylpyrimidine kinase
1560	-	1590257	1592182	1926	hypothetical protein	site-specific recombinase, phage integrase family
1561	-	1592179	1594050	1872	hypothetical protein	integrase family protein
1566	+	1598114	1598488	375	conserved hypothetical protein	putative membrane protein
1601	-	1637419	1639497	2079	conserved hypothetical protein	putative outer membrane protein
1604	-	1640623	1640937	315	conserved hypothetical protein	dihydrouridine synthase TIM-barrel protein yjbN	abu:Abu_1754 hypothetical protein	5.74943e-46
1618	+	1652998	1653336	339	conserved hypothetical protein	fumarate reductase flavoprotein subunit
1675	-	1717002	1717796	795	conserved hypothetical protein	putative membrane protein
1676	-	1717789	1718586	798	conserved hypothetical protein	molybdenum cofactor biosynthesis protein
1705	-	1745720	1746025	306	conserved hypothetical protein	putative membrane protein
1712	+	1755401	1756558	1158	conserved hypothetical protein	conserved hypothetical membrane protein
1719	-	1761964	1762347	384	conserved hypothetical protein	putative membrane protein	abu:Abu_1882 hypothetical protein	3.84141e-66
1769	-	1827991	1829946	1956	conserved hypothetical protein	Flagellar hook-length control protein fliK
1779	-	1835153	1835464	312	conserved hypothetical protein	polar flagellin
1826	+	1887033	1887809	777	putative 3-oxoacyl-[acyl-carrier protein] reductase	short chain dehydrogenase family protein
1830	+	1891503	1892435	933	putative Spermidine Putrescine transport ATP-binding protein PotA (TC_3.A.1.11.1)	ABC transporter, ATP-binding protein	abu:Abu_2007 ABC transporter, ATP-binding protein (EC:3.6.3.25)	3.7364e-171
1833	+	1895633	1895935	303	conserved hypothetical protein	putative membrane protein
1846	-	1907465	1908019	555	conserved hypothetical protein	putative membrane protein	abu:Abu_2023 hypothetical protein	4.8653e-69
1885	+	1944857	1945261	405	conserved hypothetical protein	putative membrane protein	abu:Abu_2062 hypothetical protein	3.30247e-66
1900	-	1960050	1960292	243	conserved hypothetical protein	N- methylation	abu:Abu_2077 hypothetical protein	1.40675e-28
1961	-	2015844	2017235	1392	Non-phosphorylating glyceraldehyde-3-phosphate dehydrogenase (NADP)	aldehyde dehydrogenase family protein	abu:Abu_2148 aldehyde dehydrogenase family protein (EC:1.2.1.16)	0
1964	+	2019729	2020349	621	conserved hypothetical protein	Predicted membrane protein
1968	-	2022473	2024107	1635	conserved hypothetical protein	putative outermembrane protein
1995	-	2058382	2058876	495	conserved hypothetical protein	bifunctional cobinamide kinase / cobinamide phosphate guanylyltransferase	abu:Abu_2182 cobP; bifunctional cobinamide kinase / cobinamide phosphate guanylyltransferase (EC:2.7.7.62 2.7.1.156); K02231 adenosylcobinamide kinase / adenosylcobinamide-phosphate guanylyltransferase [EC:2.7.1.156 2.7.7.62]	3.44046e-90
1997	-	2059559	2060626	1068	conserved hypothetical protein TIGR00303	phosphoribosyltransferase family protein
2001	-	2064718	2065647	930	glutathione synthetase, ATP-binding domain protein	ribosomal protein S6 modification protein	abu:Abu_2188 rimK; ribosomal protein S6 modification protein ; K05844 ribosomal protein S6 modification protein	2.0209e-175	PF08443, PF02955	RimK, GSH-S_ATP	RimK-like ATP-grasp domain, Prokaryotic glutathione synthetase, ATP-grasp domain	3.6E-65, 3E-21
2014	-	2075909	2076502	594	conserved hypothetical protein	A24 family peptidase	abu:Abu_2201 A24 family peptidase (EC:3.4.23.43); K02654 leader peptidase (prepilin peptidase) / N-methyltransferase [EC:2.1.1.- 3.4.23.43]	2.36205e-68
2019	-	2081659	2083251	1593	conserved hypothetical protein	helicase conserved C-terminal domain protein	abu:Abu_2206 ATP-dependent RNA helicase	0	PF12513	SUV3_C	Mitochondrial degradasome RNA helicase subunit C terminal	3.1e-14
2076	+	2142714	2143736	1023	conserved hypothetical protein	glycosyltransferase	abu:Abu_2247 glycosyltransferase	0
2080	+	2146357	2147229	873	conserved hypothetical protein	LPS biosynthesis protein
2081	+	2147250	2147870	621	conserved hypothetical protein	Methyltransferase domain.			PF03848	TehB	Tellurite resistance protein TehB	4.5e-08
2099	+	2172211	2172618	408	conserved hypothetical protein	thiamine-phosphate pyrophosphorylase
2111	-	2184726	2185085	360	hypothetical protein	putative membrane protein
2118	-	2192922	2193293	372	conserved hypothetical protein	helix-hairpin-helix motif family protein	abu:Abu_2283 competence protein ComEA ; K02237 competence protein ComEA	5.92977e-65
2119	-	2193360	2194142	783	conserved hypothetical protein	ABC-type Co2+ transport system, periplasmic component
2155	-	2233639	2233944	306	conserved hypothetical protein	putative membrane protein
2161	+	2243056	2244666	1611	putative Phosphoethanolamine transferase EptA specific for the 1 phosphate group of core-lipid A	sulfatase	abu:Abu_2318 sulfatase ; K03760 putative membrane protein	0	PF08019	DUF1705	Domain of unknown function (DUF1705)	1.3e-51
2176	+	2254886	2255341	456	conserved hypothetical protein	FAD/FMN-containing dehydrogenases	abu:Abu_2333 hypothetical protein	1.98576e-44

## Sheet: RAST
Gene ID	Strand	Left end	Right end	Gene length	RAST annotation	Consensus annotation	Which annotation has bioinformatics evidence	BLAST result	BLAST evalue	Pfam ID	Pfam keyword	Pfam annotation	Pfam evalue	TIGRfam ID	TIGRfam term	TIGRfam evalue	TMH Length	Number of predicted TMHs	Exp number of AAs in TMHs	Exp number, first 60 Aas	Total prob of N-in
26	+	32923	33396	474	conserved hypothetical protein	NADH dehydrogenase subunit E	not enough evidence										157	1	22.8913	22.8903	0.02484
44	+	54679	55413	735	hypothetical protein	membrane transport family protein	consensus	abu:Abu_0044 putative permease ; K07088	1.718e-120	PF03547	Mem_trans	Membrane transport protein	2e-09				244	8	173.263	45.7798	0.0009
55	+	66482	67165	684	hypothetical protein	Predicted periplasmic/secreted protein	RAST	abu:Abu_0055 hypothetical protein	2.5373e-111								227	0	0.0339	0.0339	0.04367
76	-	87334	87570	237	hypothetical protein	putative membrane protein	consensus	abu:Abu_0076 hypothetical protein	7.23723e-30								78	2	42.3817	38.4458	0.9901
77	-	87580	89049	1470	hypothetical protein	tat (twin-arginine translocation) pathway signal sequence domain protein	neither	abu:Abu_0077 putative sulfide:quinone reductase	0								489	0	1.54892	0.203	0.07405
121	+	128097	128498	402	hypothetical protein	putative membrane protein	not enough evidence										133	3	70.5047	21.6584	0.39419
143	+	146733	146936	204	hypothetical protein	putative lipoprotein	not enough evidence										67	1	11.9243	11.9243	0.08207
155	+	156028	156594	567	hypothetical protein	Predicted esterase of the alpha/beta hydrolase fold	not enough evidence										188	0	0.00371	0.00051	0.05928
176	+	177396	177770	375	hypothetical protein	putative membrane protein	not enough evidence										124	4	83.6734	41.1107	0.99155
183	-	186811	187680	870	conserved hypothetical protein	putative membrane protein	not enough evidence										289	4	83.305	0.00373	0.84864
212	-	212849	213190	342	conserved hypothetical protein	transcriptional regulator, Spx/MgsR family	not enough evidence										113	0	0	0	0.45452
220	-	220192	221271	1080	Putative periplasmic protein	divergent polysaccharide deacetylase family protein	RAST										359	1	22.4119	22.4114	0.99697
247	+	245018	245977	960	Para-aminobenzoate synthase, aminase component (EC 2.6.1.85) # PabAa	chorismate binding enzyme family protein	RAST	abu:Abu_0262 pabB; para-aminobenzoate synthase component I (EC:6.3.5.8); K01665 para-aminobenzoate synthetase component I [EC:2.6.1.85]	1.0563e-171								319	0	0.10489	0.00062	0.03371
303	-	303483	303950	468	hypothetical protein	yjjB	not enough evidence										155	4	87.1187	29.2725	0.84466
344	-	347883	348548	666	putative transcriptional regulator	cyclic nucleotide-binding domain protein	RAST	abu:Abu_0367 putative transcriptional regulator	1.0544e-122								221	0	0.00521	0.0041	0.09087
368	+	369106	369546	441	hypothetical protein	outermembrane protein	not enough evidence										146	0	1.05419	1.05403	0.19851
378	+	377780	378124	345	conserved hypothetical protein	macA	not enough evidence										114	4	76.4532	40.9153	0.90124
393	+	394733	395839	1107	conserved hypothetical protein	HI0933-like family protein	not enough evidence										368	0	11.0671	0	0.48087
435	+	437984	438403	420	hypothetical protein	cytochrome c	not enough evidence										139	0	2.49219	2.42479	0.08131
448	+	454778	456103	1326	conserved hypothetical protein	FAD dependent oxidoreductase.	not enough evidence										441	0	6.44169	6.42875	0.33917
477	-	488064	488378	315	protein of unknown function DUF485	Predicted membrane protein	not enough evidence										104	2	44.6455	22.8413	0.99743
479	-	490255	490566	312	conserved hypothetical protein (DUF485 domain protein)	Predicted membrane protein	not enough evidence										103	2	45.0595	23.0326	0.99609
489	+	503375	503494	120	hypothetical protein	putative membrane protein	not enough evidence										39	1	20.3371	20.3371	0.06103
494	-	511391	513049	1659	Hemolysin activation/secretion protein-like	surface antigen variable number repeat family protein	not enough evidence										552	0	3.4006	3.40038	0.16757
497	+	518649	520445	1797	putative two-component response regulator	histidine kinase family protein	not enough evidence										598	7	167.024	10.6708	0.36586
514	+	536416	536916	501	protein of unknown function DUF523	Purine nucleoside phosphorylase	not enough evidence										166	0	0.00039	0.00039	0.0555
533	+	553257	554081	825	hypothetical protein	transcriptional regulator, GntR family	not enough evidence										274	0	0.01632	0.00136	0.0686
547	-	567864	568151	288	hypothetical protein	prepilin-type N-terminal cleavage/methylation domain protein	not enough evidence										95	1	21.1428	21.1428	0.39036
556	+	576517	576840	324	hypothetical protein	anti-sigm factor, ChrR	not enough evidence										107	0	0.00143	0.00129	0.13169
561	+	580626	580850	225	conserved hypothetical protein	putative membrane protein	not enough evidence										74	2	43.1048	38.9185	0.96599
565	-	584156	584509	354	hypothetical protein	Predicted metal-sulfur cluster biosynthetic enzyme	not enough evidence										117	0	0.00047	0.00038	0.14236
594	+	618687	619667	981	hypothetical protein	ribonuclease HII (RNase HII)	not enough evidence										326	0	14.9372	11.3666	0.51428
633	+	656395	657177	783	Nitrilase/cyanide hydratase and apolipoprotein N-acyltransferase	carbon-nitrogen hydrolase family protein	not enough evidence										260	0	0.00829	0.00036	0.02315
635	+	658048	659535	1488	polysaccharide biosynthesis protein	matE family protein	not enough evidence										495	13	292.598	37.0352	0.99823
638	+	661979	663109	1131	hypothetical protein	NAD dependent epimerase/dehydratase family protein	not enough evidence										376	0	0.68312	0.66473	0.06707
640	+	664160	664891	732	hypothetical protein	putative membrane protein	not enough evidence										243	3	63.9313	0.00769	0.2344
651	+	675365	675763	399	putative transformation system protein	prepilin-type N-terminal cleavage/methylation domain protein	not enough evidence										132	1	20.9948	20.9948	0.50259
668	-	689740	690102	363	hypothetical protein	oxidoreductase	not enough evidence										120	0	1.35736	0.28988	0.80506
689	-	710626	711243	618	hypothetical protein	acyl-CoA thioester hydrolase	not enough evidence										205	0	0.00876	0.0082	0.04887
727	+	734721	735914	1194	Putative periplasmic protein	putative lipoprotein	not enough evidence										397	0	0.14476	0.12704	0.0063
753	-	770555	770743	189	hypothetical protein	phosphatase, Ppx/GppA family domain protein	not enough evidence										62	0	0.00114	0.00114	0.69092
771	-	786864	787352	489	Domain of unknown function (DUF386) superfamily	uncharacterized protein, YhcH/YjgK/YiaL domain protein	not enough evidence										162	0	0	0	0.1053
781	-	802032	802415	384	hypothetical protein	Predicted Fe-S-cluster oxidoreductase	not enough evidence										127	0	0.00576	0.00519	0.16748
808	-	819130	819363	234	hypothetical protein	helix-turn-helix family protein	not enough evidence										77	0	0.03108	0.03107	0.172
814	+	825534	826145	612	cell filamentation protein	fic family protein	not enough evidence										203	0	0.04213	0	0.24468
824	+	835899	836042	144	hypothetical protein	putative membrane protein	not enough evidence										47	1	26.3203	26.3203	0.43161
834	-	844694	845473	780	3-oxoacyl-[acyl-carrier protein] reductase (EC 1.1.1.100)	short chain dehydrogenase family protein	consensus	abu:Abu_0873 7-alpha-hydroxysteroid dehydrogenase	1.0331e-152								259	0	2.55985	0.00109	0.22314
839	-	850587	851888	1302	Proposed peptidoglycan lipid II flippase MurJ	virulence factor MviN protein	consensus	abu:Abu_0878 mviN; virulence factor MviN protein ; K03980 virulence factor	0								433	10	235.344	17.3074	0.29335
868	+	878527	879135	609	conserved hypothetical protein	hydrogenase-4 component G	not enough evidence										202	0	0.00323	0.00087	0.18222
871	+	880685	880879	195	hypothetical protein	putative membrane protein	not enough evidence										64	2	39.68	39.6794	0.9966
882	-	889569	890162	594	conserved hypothetical protein (DUF45 domain protein)	Predicted metal-dependent hydrolase	not enough evidence			PF01863	DUF45	Protein of unknown function DUF45	2e-37				197	0	0.14706	0	0.04158
885	+	892365	894698	2334	metal dependent phosphohydrolase	GAF domain protein	consensus			PF01966, PF01966, PF02112, PF01590	HD, HD, PDEase_II, GAF	HD domain, HD domain, cAMP phosphodiesterases class-II, GAF domain	.0000027, .00000033, .00000000000017, .00000039				777	0	0.00098	0.00079	0.00011
892	+	903252	904166	915	conserved hypothetical protein	methyltransferase	consensus			PF10672	Methyltrans_SAM	S-adenosylmethionine-dependent methyltransferase	1.2e-89				304	0	0.21224	0.0006	0.05154
893	+	904206	905453	1248	hypothetical protein	major facilitator superfamily protein, putative oxalate:formate antiporter	consensus	abu:Abu_0933 major facilitator superfamily protein, putative oxalate:formate antiporter	0								415	12	267.528	40.1123	0.99991
894	+	905551	906276	726	conserved hypothetical protein	ABC-type Co2+ transport system, periplasmic component	not enough evidence										241	0	6.48031	6.46686	0.26093
903	+	920276	920503	228	hypothetical protein	Leucyl-tRNA synthetase domain protein	not enough evidence										75	1	17.2111	17.2111	0.2373
906	-	921681	922499	819	hypothetical protein	putative membrane protein	not enough evidence										272	4	94.0748	20.8755	0.99148
914	+	929788	930144	357	hypothetical protein	polar flagellin	not enough evidence										118	0	0.00018	0	0.1477
952	-	965946	967727	1782	Cell division protein FtsI [Peptidoglycan synthetase] (EC 2.4.1.129)	penicillin-binding protein	consensus	abu:Abu_0996 pbpC; penicillin-binding protein ; K05515 penicillin binding protein 2	0	PF00905	Transpeptidase	Penicillin binding protein transpeptidase domain	6.2e-64				593	1	20.3865	20.3762	0.9971
953	-	967724	968152	429	hypothetical protein	putative membrane protein	not enough evidence										142	5	108.114	42.242	0.00849
954	-	968161	969435	1275	probable periplasmic protein Cj1275c	peptidase family M23 family protein	not enough evidence										424	0	3.38344	3.38211	0.0961
965	+	978162	978710	549	hypothetical protein	putative membrane protein	consensus	abu:Abu_1009 hypothetical protein	2.12488e-87								182	4	86.6528	42.8804	0.9994
982	-	991634	993208	1575	histidine kinase	bacterial extracellular solute-binding proteins, family 3 family protein	RAST	abu:Abu_1026 two-component sensor histidine kinase (EC:2.7.3.-)	0								524	1	23.5799	1.13262	0.10564
995	+	1014714	1016381	1668	Hemolysin activation/secretion protein-like	surface antigen variable number repeat family protein	not enough evidence			PF08479	POTRA_2	POTRA domain, ShlB-type	3.8e-15				555	0	5.93952	5.93823	0.30479
1020	+	1036141	1036446	306	hypothetical protein	antibiotic biosynthesis monooxygenase	not enough evidence										101	0	0	0	0.55625
1034	+	1051876	1052544	669	COG1496: Uncharacterized conserved protein	uncharacterized protein, YfiH family	not enough evidence										222	0	0.08791	0	0.06014
1038	-	1055258	1055485	228	hypothetical protein	similar to Tu translation elongation factor, mitochondrial domain protein	not enough evidence										75	0	0	0	0.46145
1045	+	1060548	1060988	441	conserved hypothetical protein	nfeD-like family protein	not enough evidence										146	2	58.13	44.3309	0.38297
1056	+	1068899	1069729	831	Haemin uptake system periplasmic haemin-binding protein	putative iron compound ABC transporter, periplasmic substrate-binding protein	consensus	abu:Abu_1102 putative iron compound ABC transporter, periplasmic substrate-binding protein ; K02016 iron complex transport system substrate-binding protein	1.8188e-151								276	0	0.74153	0.73848	0.03948
1090	+	1103081	1103494	414	conserved hypothetical protein	glyoxalase/Bleomycin resistance protein/Dioxygenase superfamily protein	not enough evidence										137	0	0.00074	0.00014	0.12077
1092	+	1103849	1104088	240	hypothetical protein	metal dependent phosphohydrolase domain protein	not enough evidence										79	0	0.00058	0.00058	0.46548
1121	+	1137382	1138035	654	hypothetical protein	Predicted phosphoribosyltransferases	not enough evidence										217	0	0.59756	0.15557	0.08968
1131	+	1148351	1148695	345	Sirohydrochlorin ferrochelatase (EC 4.99.1.4)	cbiX family protein	consensus			PF01903	CbiX	CbiX	1.4e-22				114	0	0.10874	0.00048	0.0899
1155	-	1171487	1172143	657	putative phage repressor	peptidase S24-like family protein	consensus	abu:Abu_1223 S24 family peptidase	3.2099e-124								218	0	0.01158	0.00046	0.04129
1157	+	1172469	1172744	276	hypothetical protein	sodium pump decarboxylase, gamma subunit	not enough evidence										91	1	22.8096	22.8025	0.05951
1229	-	1238663	1239577	915	conserved hypothetical protein	methyltransferase domain protein	consensus			PF08003	Methyltransf_9	Protein of unknown function (DUF1698)	1.8e-92				304	0	0.00378	0	0.11492
1237	+	1250843	1252048	1206	hypothetical protein	permease family protein	not enough evidence										401	4	90.9023	23.3335	0.99851
1250	+	1264351	1264866	516	hypothetical protein	ATPase	not enough evidence										171	0	0.08876	0.08764	0.05201
1251	-	1265126	1266373	1248	hypothetical protein	Rubredoxin.	not enough evidence										415	0	0.00033	0	0.01069
1261	-	1274313	1275038	726	hypothetical protein	putative membrane protein	not enough evidence										241	4	104.797	33.4024	0.38461
1270	-	1280229	1280681	453	hypothetical protein	putative membrane protein	not enough evidence										150	4	86.3509	37.733	0.41444
1333	-	1348521	1349225	705	protein of unknown function DUF481	Putative salt-induced outer membrane protein	consensus	abu:Abu_1416 hypothetical protein ; K07283 putative salt-induced outer membrane protein	1.5875e-122								234	0	0.13506	0.13466	0.10594
1334	+	1349362	1349664	303	conserved hypothetical protein	ydzA	not enough evidence										100	3	62.8513	41.6082	0.98368
1335	-	1349694	1351601	1908	hypothetical protein	putative lipoprotein	not enough evidence										635	1	21.5919	21.5829	0.97157
1339	-	1354015	1355274	1260	hypothetical protein	membrane protein, putative	not enough evidence										419	12	251.822	37.0055	0.8349
1363	+	1383661	1384224	564	conserved hypothetical protein 730	possible lysine decarboxylase family protein	consensus	abu:Abu_1446 lysine decarboxylase-like protein ; K06966	1.7672e-99								187	0	0.01368	0.00167	0.14004
1394	+	1418579	1420204	1626	hypothetical protein	YcaO-like family protein	not enough evidence										541	0	0.01238	8e-05	0.00148
1417	-	1442689	1443015	327	hypothetical protein	heavy-metal transport protein	consensus	abu:Abu_1507 heavy-metal transport protein ; K08363 mercuric ion transport protein	1.6193e-22								108	3	65.7434	38.9433	0.99989
1426	+	1451840	1452469	630	hypothetical protein	alpha amylase, catalytic subdomain	not enough evidence										209	0	0.02826	0.02339	0.1558
1445	-	1472941	1475055	2115	Hypothetical 918 kDa protein Y4LL	diguanylate cyclase (GGDEF) domain protein	consensus	abu:Abu_1542 GGDEF/PAS domain-containing protein	0	PF00990, PF00989, PF08447	GGDEF, PAS, PAS_3	GGDEF domain, PAS fold, PAS fold	2.5E-46, .00000014, .00000014	TIGR00254	diguanylate cyclase (GGDEF) domain	8.9e-43	704	2	41.6645	20.3734	0.02947
1466	-	1496952	1498742	1791	hypothetical protein	putative membrane protein	not enough evidence										596	3	69.2178	0	0.34221
1477	-	1509247	1510455	1209	conserved hypothetical protein	mechanosensitive ion channel family protein	not enough evidence										402	5	105.086	22.9372	0.05669
1485	-	1516543	1517484	942	TPR repeat containing exported protein; Putative periplasmic protein contains a protein prenylyltransferase domain	tetratricopeptide repeat family protein	not enough evidence										313	0	0.0759	0.05103	0.00803
1511	+	1538484	1539236	753	hypothetical protein	NLP/P60	not enough evidence										250	0	0.20352	0.19104	0.02079
1519	-	1545742	1546074	333	Protein of unknown function DUF37	conserved hypothetical protein YidD	not enough evidence										110	0	0.32312	0.30498	0.27643
1520	-	1546071	1546217	147	hypothetical protein	putative Ribonuclease P protein component	not enough evidence										48	0	1.59267	1.59267	0.40428
1524	-	1549881	1550195	315	hypothetical protein	uncharacterized protein, MTH1187 family	not enough evidence										104	0	0.001	0.001	0.06952
1525	-	1550205	1551137	933	UDP-galactose-lipid carrier transferase (EC 2.-.-.-)	polyphosphate kinase 2 domain protein	not enough evidence										310	0	0.00045	0	0.27693
1536	-	1562132	1563091	960	hypothetical protein	erfK/YbiS/YcfS/YnhG	not enough evidence										319	0	0.01269	0.01269	0.00226
1545	-	1571094	1571804	711	hypothetical protein	putative membrane protein	not enough evidence										236	4	83.6779	27.8731	0.99996
1551	-	1575100	1576596	1497	hypothetical protein	phosphomethylpyrimidine kinase	not enough evidence										498	0	0.30666	0.0002	0.01721
1566	+	1598114	1598488	375	hypothetical protein	putative membrane protein	not enough evidence										124	3	67.897	22.3037	0.72601
1570	-	1601064	1602200	1137	UDP-galactose-lipid carrier transferase (EC 2.-.-.-)	polyphosphate kinase 2 family protein	not enough evidence										378	0	0.00788	0	0.02767
1571	-	1602201	1603157	957	UDP-galactose-lipid carrier transferase (EC 2.-.-.-)	polyphosphate kinase 2 family protein	not enough evidence										318	0	0.1378	0	0.02897
1586	-	1622116	1622985	870	Type cbb3 cytochrome oxidase biogenesis protein CcoG, involved in Cu oxidation	4Fe-4S binding domain protein	not enough evidence										289	5	109.948	27.6024	0.9986
1592	-	1627567	1629009	1443	hypothetical protein	high-affinity nickel-transport family protein	consensus	abu:Abu_1738 putative nickel transporter	0								480	7	143.654	8.46226	0.08187
1596	-	1631610	1632746	1137	hypothetical protein	diheme cytochrome c peroxidase	consensus	abu:Abu_1742 diheme cytochrome c peroxidase (EC:1.11.1.5)	0								378	0	0.7611	0.76092	0.04707
1600	-	1635966	1637321	1356	Iron-regulated protein A precursor	imelysin family protein	not enough evidence										451	0	2.37763	2.37763	0.12894
1604	-	1640623	1640937	315	hypothetical protein	dihydrouridine synthase TIM-barrel protein yjbN	RAST	abu:Abu_1754 hypothetical protein	5.74943e-46								104	0	0.06141	0	0.38793
1611	+	1646222	1647535	1314	FERREDOXIN DOMAIN INTEGRAL MEMBRANE	cytochrome c oxidase accessory protein CcoG	RAST	abu:Abu_1760 ferredoxin-like protein	0								437	5	104.949	27.3086	0.99988
1618	+	1652998	1653336	339	hypothetical protein	fumarate reductase flavoprotein subunit	not enough evidence										112	0	0.02667	0.02623	0.0787
1675	-	1717002	1717796	795	conserved hypothetical protein	putative membrane protein	not enough evidence										264	5	122.443	22.3979	0.95422
1676	-	1717789	1718586	798	conserved hypothetical protein	molybdenum cofactor biosynthesis protein	not enough evidence										265	0	0.00249	0.00249	0.04328
1705	-	1745720	1746025	306	hypothetical protein	putative membrane protein	not enough evidence										101	3	64.7777	31.1846	0.93389
1719	-	1761964	1762347	384	hypothetical protein	putative membrane protein	consensus	abu:Abu_1882 hypothetical protein	3.84141e-66								127	3	65.6322	29.3206	0.56299
1779	-	1835153	1835464	312	hypothetical protein	polar flagellin	not enough evidence										103	0	0	0	0.32674
1833	+	1895633	1895935	303	hypothetical protein	putative membrane protein	not enough evidence										100	3	63.913	30.4282	0.69683
1846	-	1907465	1908019	555	hypothetical protein	putative membrane protein	consensus	abu:Abu_2023 hypothetical protein	4.8653e-69								184	3	68.4643	26.0608	0.93271
1859	+	1919120	1919941	822	Quinolinate phosphoribosyltransferase [decarboxylating] (EC 2.4.2.19)	nicotinate-nucleotide pyrophosphorylase	consensus	abu:Abu_2036 nadC; nicotinate-nucleotide pyrophosphorylase (EC:2.4.2.19); K00767 nicotinate-nucleotide pyrophosphorylase (carboxylating) [EC:2.4.2.19]	3.5099e-162								273	0	0.14004	0.00204	0.14297
1874	-	1934210	1935487	1278	5-Enolpyruvylshikimate-3-phosphate synthase (EC 2.5.1.19) # AroF	3-phosphoshikimate 1-carboxyvinyltransferase	consensus	abu:Abu_2051 aroA; 3-phosphoshikimate 1-carboxyvinyltransferase (EC:2.5.1.19); K00800 3-phosphoshikimate 1-carboxyvinyltransferase [EC:2.5.1.19]	0								425	0	0.17539	0.00072	0.01795
1885	+	1944857	1945261	405	conserved hypothetical protein	putative membrane protein	consensus	abu:Abu_2062 hypothetical protein	3.30247e-66								134	4	75.0679	34.5097	0.05536
1900	-	1960050	1960292	243	hypothetical protein	N- methylation	RAST	abu:Abu_2077 hypothetical protein	1.40675e-28								80	1	22.9314	22.9314	0.13775
1927	-	1986982	1988160	1179	Protein of unknown function DUF214	permease family protein	not enough evidence										392	4	87.6152	20.2537	0.42261
1964	+	2019729	2020349	621	FIG004694: Hypothetical protein	Predicted membrane protein	not enough evidence										206	2	43.2238	20.542	0.99064
1999	-	2062198	2062944	747	putative domain of unknown function	membrane protein, putative	not enough evidence										248	7	157.303	37.8818	0.63229
2080	+	2146357	2147229	873	hypothetical protein	LPS biosynthesis protein	not enough evidence										290	0	0.1556	0	0.02648
2081	+	2147250	2147870	621	conserved hypothetical protein	Methyltransferase domain.	neither			PF03848	TehB	Tellurite resistance protein TehB	4.5e-08				206	0	0.05954	0.00204	0.49375
2099	+	2172211	2172618	408	hypothetical protein	thiamine-phosphate pyrophosphorylase	not enough evidence										135	0	0.00035	0	0.176
2111	-	2184726	2185085	360	hypothetical protein	putative membrane protein	not enough evidence										119	4	78.8719	40.7199	0.27069
2114	-	2186654	2190379	3726	hypothetical protein	phage integrase family protein	not enough evidence										1241	0	1.49609	0.00072	0.06486
2118	-	2192922	2193293	372	COMPETENCE PROETIN 1	helix-hairpin-helix motif family protein	RAST	abu:Abu_2283 competence protein ComEA ; K02237 competence protein ComEA	5.92977e-65								123	1	15.3852	15.3852	0.44797
2119	-	2193360	2194142	783	conserved hypothetical protein	ABC-type Co2+ transport system, periplasmic component	not enough evidence										260	0	10.346	10.3308	0.49654
2152	+	2231673	2232869	1197	hypothetical protein	putative inner membrane protein	consensus	abu:Abu_2309 putative inner membrane protein ; K07112	0	PF04143	DUF395	YeeE/YedE family (DUF395)	1.5e-09				398	10	221.422	23.6764	0.95437
2155	-	2233639	2233944	306	conserved hypothetical protein	putative membrane protein	not enough evidence										101	3	65.2859	31.5836	0.9587

## Sheet: readme
This file contains the discrepant annotations between four automated annotation services and consensus anntoation.
We used pfam, TIGRfam, BLAST, TMHMM as the bioinformatics evidences to decide which annotation is more reliable.
The evalue threshold for pfam, TIGRfam and BLAST is 0.001, 0.001 and 1E-5 respectively.
