# Supplementary material for: A semi-automated genome annotation comparison and integration scheme
Source: BMC Bioinformatics. 2013 Jun 1;14:172. doi: 10.1186/1471-2105-14-172 (PMC3680241; doi:10.1186/1471-2105-14-172)
Supplement: Additional file 4 — Comparison between consensus annotation and EcoCyc annotation: file contains the annotation comparison results between the E.coli consensus annotation and EcoCyc annotation. [file 1471-2105-14-172-S4.xls]

## Sheet: consensus vs EcoCyc
gene id	direction	start	stop	length	consensus function	consensus EC	consensus gene symbol	EcoCyc function	EcoCyc gene symbol	consensus vs ecocyc
1	+	337	2799	2463	aspartate kinase	2.7.2.4, 1.1.1.3	thrA	aspartate kinase / homoserine dehydrogenase	thrA	s
2	+	2801	3733	933	homoserine kinase	2.7.1.39	thrB	homoserine kinase	thrB	s
3	+	3734	5020	1287	L-threonine synthase	4.2.3.1	thrC	threonine synthase	thrC	s
5	+	5234	5530	297	hypothetical protein	HP		predicted protein	yaaX	s
6	-	6459	5530	777	UPF0246 protein YaaA			protein that reduces intracellular iron levels under peroxide stress	yaaA	s
7	-	7959	6459	1431	amino acid carrier protein			inner membrane protein YaaJ	yaaJ	d
8	+	8238	9191	954	transaldolase	2.2.1.2	tal	transaldolase B	talB	s
9	+	9306	9893	588	molybdopterin adenylyltransferase	2.7.7.75		MogA	mog	s
10	-	10494	9893	567	Predicted membrane protein		yaaH	conserved inner membrane protein associated with acetate transport	yaaH	s
11	-	11356	10494	714	MANUAL-REST			conserved protein	yaaW	man
12	-	11786	11356	405	FIG00638537: hypothetical protein			predicted protein	yaaI	s
13	+	12163	14079	1917	chaperone protein DnaK		dnaK	chaperone Hsp70; DNA biosynthesis; autoregulated heat shock proteins	dnaK	s
14	+	14168	15298	1131	chaperone protein DnaJ		dnaJ	chaperone with DnaK; heat shock protein	dnaJ	s
15	+	15445	16557	1113	MANUAL-REST			IS186/IS421 transposase	insL-1	man
16	-	16903	16557	153	Hok/gef family.			HokC, Gef toxin; interferes with membrane function when in excess	hokC	s
18	+	17489	18655	1167	sodium/proton antiporter, NhaA family (TC 2.A.33.1.1)		nhaA	sodium:H<sup>+</sup> antiporter NhaA	nhaA	s
19	+	18715	19620	906	Transcriptional regulator		nhaR	NhaR transcriptional activator	nhaR	s
20	-	20314	19620	504	MANUAL-REST			IS1 protein InsB	insB-1	man
21	-	20508	20314	276	Transposase and inactivated derivatives			InsAB' transposase	insAB-1	s
22	-	21078	20508	264	SSU ribosomal protein S20P		rpsT	30S ribosomal subunit protein S20	rpsT	s
23	+	21407	22348	942	FMN adenylyltransferase/riboflavin kinase	2.7.1.26, 2.7.7.2,2.7.7.2, 2.7.1.26		bifunctional riboflavin kinase / FMN adenylyltransferase	ribF	s
24	+	22391	25207	2817	Isoleucyl-tRNA synthetase	6.1.1.5	ileS	isoleucyl-tRNA synthetase	ileS	s
25	+	25207	25701	495	signal peptidase II. Aspartic peptidase. MEROPS family A08	3.4.23.36	lspA	prolipoprotein signal peptidase II	lspA	s
26	+	25826	26275	450	FKBP-type peptidyl-prolyl cis-trans isomerases 2	5.2.1.8	fkpB	peptidyl-prolyl <i>cis-trans</i> isomerase	fkpB	s
27	+	26277	27227	951	4-hydroxy-3-methylbut-2-enyl diphosphate reductase	1.17.1.2	ispH	1-hydroxy-2-methyl-2-(E)-butenyl 4-diphosphate reductase	ispH	s
28	+	27293	28207	915	Inosine-uridine nucleoside N-ribohydrolase	3.2.-	rihC	ribonucleoside hydrolase 3	rihC	s
29	+	28374	29195	822	dihydrodipicolinate reductase	1.3.1.26	dapB	dihydrodipicolinate reductase	dapB	s
30	+	29651	30799	1149	carbamoyl-phosphate synthase, small subunit	6.3.5.5	carA	carbamoyl phosphate synthetase	carA	s
31	+	30817	34038	3222	carbamoyl-phosphate synthase, large subunit	6.3.5.5	carB	carbamoyl phosphate synthetase	carB	s
33	+	34300	34695	396	Transcriptional activatory protein CaiF			CaiF-L-carnitine DNA-binding Transcriptional Activator	caiF	s
34	-	35371	34695	591	MANUAL-REST			predicted acyl transferase	caiE	man
36	-	37824	36270	1554	Acyl-CoA synthetases (AMP-forming)/AMP-acid ligases II	6.2.1.-		carnitine-CoA ligase	caiC	d
37	-	39115	37824	1218	Predicted acyl-CoA transferases/carnitine dehydratase	2.8.3.-	caiB	CaiB monomer	caiB	s
38	-	40386	39115	1143	Acyl-CoA dehydrogenases	1.3.99.-	caiA	crotonobetainyl-CoA reductase	caiA	s
39	-	41931	40386	1515	choline/carnitine/betaine transport		caiT	L-carnitine : &gamma;-butyrobetaine antiporter	caiT	s
40	+	42403	43173	771	electron transfer flavoprotein beta subunit			probable flavoprotein subunit required for anaerobic carnitine metabolism	fixA	s
41	+	43188	44129	942	electron transfer flavoprotein alpha subunit apoprotein			probable flavoprotein subunit required for anaerobic carnitine metabolism	fixB	d
42	+	44180	45466	1287	Dehydrogenases (flavoproteins)	1.5.5.-		flavoprotein (electron transport), possibly involved in anaerobic carnitine metabolism	fixC	s
43	+	45463	45750	288	Ferredoxin-like protein			putative ferredoxin possibly involved in anaerobic carnitine metabolism	fixX	s
44	+	45807	47138	1332	Sugar phosphate permease			YaaU	yaaU	d
45	+	47246	47776	531	Kef-type potassium/proton antiporter accessory protein, CPA2 family (TC 2.A.37.1)		kefF	regulator of KefC-mediated potassium transport and quinone oxidoreductase	kefF	s
46	+	47769	49631	1863	Kef-type potassium/proton antiporter, CPA2 family (TC 2.A.37.1)		kefC	K<sup>+</sup> : H<sup>+</sup> antiporter KefC	kefC	s
47	+	49712	50302	591	dihydrofolate reductase	1.5.1.3	folA	dihydrofolate reductase	folA	s
48	-	51222	50302	843	Bis(5'nucleosyl)-tetraphosphatase, ApaH	3.6.1.41	apaH	diadenosine tetraphosphatase	apaH	s
49	-	51606	51222	378	MANUAL-REST			hypothetical protein	apaG	man
50	-	52430	51606	822	dimethyladenosine transferase	2.1.1.182,2.1.1.-	ksgA	16S rRNA m<sup>6</sup><sub>2</sub>A1518,m<sup>6</sup><sub>2</sub>A1519 dimethyltransferase	rsmA	s
51	-	53416	52430	990	4-hydroxythreonine-4-phosphate dehydrogenase	1.1.1.262	pdxA	4-hydroxy-L-threonine phosphate dehydrogenase, NAD-dependent	pdxA	s
52	-	54702	53416	1287	periplasmic chaperone for outer membrane proteins SurA	5.2.1.8		peptidyl-prolyl <i>cis-trans</i> isomerase (PPIase)	surA	s
53	-	57109	54702	2355	Organic solvent tolerance protein OstA			outer membrane lipopolysaccharide transport and assembly complex - LptD subunit	lptD	s
54	+	57364	58179	816	DnaJ-domain-containing proteins 1		djlA	chaperone with DnaK	djlA	s
55	+	58474	59124	651	FIG00638467: hypothetical protein			predicted protein	yabP	s
56	+	59121	59279	159	hypothetical protein			predicted protein	yabQ	s
57	-	60346	59279	660	ribosomal large subunit pseudouridine synthase A	5.4.99.28, 5.4.99.29,5.4.99.-		23S rRNA and tRNA pseudouridine synthase	rluA	s
58	-	63264	60346	2907	Superfamily II DNA/RNA helicases, SNF2 family	3.6.4.-		RNA Polymerase (RNAP)-binding ATPase and RNAP recycling factor	hepA	s
59	-	65780	63264	2352	DNA polymerase elongation subunit (family B)	2.7.7.7	polB	DNA polymerase II	polB	s
60	-	66550	65780	696	L-ribulose 5-phosphate 4-epimerase	5.1.3.4	araD	L-ribulose 5-phosphate 4-epimerase monomer	araD	s
61	-	68337	66550	1503	L-arabinose isomerase	5.3.1.4	araA	L-arabinose isomerase monomer	araA	s
62	-	70048	68337	1701	L-ribulokinase	2.7.1.16	araB	L-ribulokinase monomer	araB	s
63	+	70378	71265	888	transcriptional regulator, AraC family		araC	AraC-Arabinose DNA-binding transcriptional activator	araC	s
64	+	71351	72115	765	Uncharacterized membrane-associated protein		yabI	conserved inner membrane protein	yabI	s
65	-	72927	72115	699	thiamine ABC transporter, ATP-binding protein		thiQ	thiamin ABC transporter - ATP binding subunit	thiQ	s
66	-	74521	72927	1611	thiamine ABC transporter, permease protein			thiamin ABC transporter - membrane subunit	thiP	s
67	-	75480	74521	984	thiamine ABC transporter, periplasmic binding protein			thiamin ABC transporter - periplasmic binding protein	tbpA	s
68	-	77299	75480	1656	ABC-type uncharacterized transport system, periplasmic component			SgrR DNA-binding transcriptional dual regulator	sgrR	d
69	+	77367	77593	227	hypothetical protein	HP		SgrS small regulatory RNA	sgrS	d
70	+	77621	78799	1179	sugar efflux transporter			sugar / lactose efflux transporter SetA	setA	s
71	-	79453	78799	606	3-isopropylmalate dehydratase, small subunit	4.2.1.33, 4.2.1.35	leuD	isopropylmalate isomerase	leuD	s
72	-	80864	79453	1401	3-isopropylmalate dehydratase, large subunit	4.2.1.33, 4.2.1.35,4.2.1.33	leuC	isopropylmalate isomerase	leuC	s
73	-	81958	80864	1092	3-isopropylmalate dehydrogenase	1.1.1.85	leuB	3-isopropylmalate dehydrogenase	leuB	s
74	-	83529	81958	1572	2-isopropylmalate synthase	2.3.3.13	leuA	2-isopropylmalate synthase	leuA	s
75	+	84368	85312	945	Transcriptional regulator			LeuO DNA-binding transcriptional dual activator	leuO	s
76	+	85630	87354	1725	acetolactate synthase, large subunit	2.2.1.6	ilvB	acetolactate synthase / acetohydroxybutanoate synthase	ilvI	s
77	+	87327	87848	522	acetolactate synthase, small subunit	2.2.1.6	ilvN	acetolactate synthase / acetohydroxybutanoate synthase	ilvH	s
78	+	88028	89032	1005	transcriptional regulator, LacI family		fruR	Cra DNA-binding transcriptional dual regulator	cra	s
79	+	89634	90092	459	mraZ protein			conserved protein	mraZ	s
80	+	90094	91035	942	S-adenosyl-methyltransferase MraW	2.1.1.199	mraW	16S rRNA m<sup>4</sup>C1402 methyltransferase	rsmH	s
81	+	91032	91397	366	cell division protein FtsL		ftsL	essential cell division protein FtsL	ftsL	s
82	+	91413	93179	1767	peptidoglycan synthetase FtsI	2.4.1.129	ftsI	essential cell division protein FtsI; penicillin-binding protein 3	ftsI	s
83	+	93166	94653	1488	UDP-N-acetylmuramoylalanyl-D-glutamate--2,6-diaminopimelate ligase	6.3.2.13	murE	UDP-N-acetylmuramoylalanyl-D-glutamate 2,6-diaminopimelate ligase	murE	s
84	+	94650	96008	1359	UDP-N-acetylmuramoyl-tripeptide--D-alanyl-D-alanine ligase	6.3.2.10	murF	D-alanyl-D-alanine-adding enzyme	murF	s
85	+	96002	97084	1083	Phospho-N-acetylmuramoyl-pentapeptide-transferase	2.7.8.13	mraY	phospho-N-acetylmuramoyl-pentapeptide transferase	mraY	s
86	+	97087	98403	1317	UDP-N-acetylmuramoylalanine--D-glutamate ligase	6.3.2.9	murD	UDP-<i>N</i>-acetylmuramoyl-L-alanine:D-glutamate ligase	murD	s
87	+	98403	99647	1245	cell division-specific peptidoglycan biosynthesis regulator FtsW		ftsW	essential cell division protein FtsW; lipid II flippase	ftsW	s
88	+	99644	100711	1068	UDP-N-acetylglucosamine-N-acetylmuramylpentapeptide N-acetylglucosamine transferase	2.4.1.227	murG	N-acetylglucosaminyl transferase	murG	s
89	+	100765	102240	1476	UDP-N-acetylmuramate--L-alanine ligase	6.3.2.8	murC	UDP-N-acetylmuramate-alanine ligase	murC	s
90	+	102233	103153	921	D-alanine--D-alanine ligase	6.3.2.4	ddlB	D-alanine-D-alanine ligase B	ddlB	s
91	+	103155	103985	831	Cell division septal protein		ftsQ	essential cell division protein FtsQ	ftsQ	s
92	+	103982	105244	1263	cell division protein FtsA		ftsA	essential cell division protein FtsA	ftsA	s
93	+	105305	106456	1152	cell division protein FtsZ		ftsZ	essential cell division protein FtsZ	ftsZ	s
94	+	106557	107474	918	UDP-3-O-[3-hydroxymyristoyl] N-acetylglucosamine deacetylase	3.5.1.108	lpxC	UDP-3-O-acyl-N-acetylglucosamine deacetylase	lpxC	s
95	+	107630	108217	588	protein translocase subunit secM		secM	secretion monitor that regulates SecA translation (General Secretory Pathway)	secM	s
96	+	108279	110984	2706	protein translocase subunit secA		secA	Sec Translocation Complex	secA	s
97	+	111044	111433	390	8-oxo-dGTPase	3.6.1.-,3.6.1.55	mutT	8-oxo-dGTP diphosphatase	mutT	s
98	-	111846	111433	198	FIG003276: zinc-binding protein			DNA gyrase inhibitor YacG	yacG	d
99	-	112599	111846	744	FIG002842: hypothetical protein			cell division factor ZapD	zapD	d
100	-	113219	112599	621	dephospho-CoA kinase	2.7.1.24	coaE	dephospho-CoA kinase	coaE	s
101	+	113444	114487	1044	guanosine monophosphate reductase, eukaryotic	1.7.1.7	guaC	GMP reductase	guaC	s
102	-	115724	114487	1203	MANUAL-REST			protein transport protein HofC	hofC	man
103	-	117099	115724	1386	MANUAL-REST			protein involved in plasmid replication	hofB	man
104	-	117549	117099	441	prepilin-type N-terminal cleavage/methylation domain			prepilin peptidase dependent protein	ppdD	s
105	-	118645	117549	894	nicotinate-nucleotide pyrophosphorylase [carboxylating]	2.4.2.19	nadC	quinolinate phosphoribosyltransferase (decarboxylating) monomer	nadC	s
106	+	118733	119284	552	Negative regulator of beta-lactamase expression		ampD	N-acetyl-anhydromuramyl-L-alanine-amidase	ampD	s
107	+	119281	120135	855	Membrane protein required for beta-lactamase induction		ampE	predicted inner membrane protein	ampE	s
109	+	122092	122856	765	transcriptional regulator, GntR family			PdhR DNA-binding transcriptional dual regulator	pdhR	s
110	+	123017	125680	2664	pyruvate dehydrogenase E1 component, homodimeric type	1.2.4.1	aceE	subunit of E1p component of pyruvate dehydrogenase complex	aceE	s
111	+	125695	127587	1893	pyruvate dehydrogenase complex dihydrolipoamide acetyltransferase, long form	2.3.1.12	aceF	AceF-S-acetyldihydrolipoate	aceF	s
112	+	127879	129336	1458	dihydrolipoamide dehydrogenase	1.8.1.4		E3 monomer	lpd	s
113	-	131260	129336	1854	Putative exported protein			putative membrane protein	yacH	s
114	+	131615	134212	2598	aconitase	4.2.1.3, 4.2.1.99,4.2.1.3		bifunctional aconitate hydratase 2 and 2-methylisocitrate dehydratase	acnB	s
115	+	134388	134750	363	FIG00638902: hypothetical protein			conserved protein	yacL	s
116	-	135582	134750	795	adenosylmethionine decarboxylase proenzyme	4.1.1.50	speD	adenosylmethionine decarboxylase, proenzyme	speD	s
117	-	136464	135582	867	spermidine synthase	2.5.1.16	speE	spermidine synthase	speE	s
118	-	136917	136464	348	MANUAL-REST			predicted protein	yacC	man
119	+	137083	138633	1551	cell division protein SufI		cueO	multicopper oxidase with role in copper homeostasis	cueO	s
120	-	141225	138633	2391	membrane-bound PQQ-dependent dehydrogenase, glucose/quinate/shikimate family	1.1.5.2	gcd	glucose dehydrogenase	gcd	s
121	+	141431	141967	537	hypoxanthine phosphoribosyltransferase	2.4.2.8	hpt	hypoxanthine-guanine phosphoribosyltransferase	hpt	s
122	-	142670	141967	663	Carbonic anhydrase	4.2.1.1	can	carbonic anhydrase 2 monomer	can	s
123	+	142779	143705	927	ABC-type multidrug transport system, ATPase component			YadG/YadH ABC transporter	yadG	s
124	+	143702	144472	771	ABC-type polysaccharide/polyol phosphate export systems, permease component		yadH	YadG/YadH ABC transporter	yadH	s
125	+	144577	145017	441	Phosphotransferase system, mannose/fructose-specific component IIA	2.7.1.69		AgaX	yadI	d
126	+	145081	146310	1230	Predicted xylanase/chitin deacetylase			predicted polysaccharide deacetylase lipoprotein	yadE	s
127	-	146694	146310	381	L-aspartate 1-decarboxylase	4.1.1.11	panD	PanD &beta; cleavage product	panD	s
128	+	146968	147870	903	conserved hypothetical protein (putative transposase or invertase)			predicted transposase	yadD	s
129	-	148795	147870	852	pantothenate synthetase	6.3.2.1	panC	pantothenate synthetase monomer	panC	s
130	-	149601	148795	795	ketopantoate hydroxymethyltransferase	2.1.2.11	panB	3-methyl-2-oxobutanoate hydroxymethyltransferase monomer	panB	s
131	-	150953	149601	1239	MANUAL-REST			predicted fimbrial-like adhesin protein	yadC	man
132	-	151599	150953	597	MANUAL-REST			predicted fimbrial-like adhesin protein	yadK	man
133	-	152231	151599	606	P pilus assembly protein, pilin FimA			hypothetical protein	yadL	d
134	-	152812	152231	570	MANUAL-REST			predicted fimbrial-like adhesin protein	yadM	man
135	-	155426	152812	2598	P pilus assembly protein, porin PapC		htrE	putative outer membrane usher protein	htrE	s
136	-	156201	155426	741	P pilus assembly protein, chaperone PapD			probable pilin chaperone similar to PapD	yadV	s
137	-	156883	156201	585	MANUAL-REST			predicted fimbrial-like adhesin protein	yadN	man
138	-	157732	156883	480	2-amino-4-hydroxy-6-hydroxymethyldihydropteridine pyrophosphokinase	2.7.6.3	folK	6-hydroxymethyl-7,8-dihydropterin pyrophosphokinase	folK	s
140	-	160112	159093	927	glutamyl-queuosine tRNA(Asp) synthetase	6.1.1.-	gluQ	glutamyl-Q tRNA<sup>Asp</sup> synthetase	gluQ	s
141	-	160604	160112	456	transcriptional regulator, TraR/DksA family		dksA	RNA polymerase-binding transcription factor DksA	dksA	s
142	-	161486	160604	705	sugar fermentation stimulation protein			predicted DNA-binding transcriptional regulator of maltose metabolism	sfsA	s
143	-	162031	161486	531	2'-5' RNA ligase	6.5.1.-		2'-5' RNA ligase	ligT	s
144	+	162060	164534	2475	ATP-dependent helicase HrpB	3.6.4.13	hrpB	predicted ATP-dependent helicase	hrpB	s
145	+	164730	167264	2535	penicillin-binding protein 1B	2.4.1.129, 3.4.-		penicillin-binding protein 1B	mrcB	s
146	+	167484	169727	2244	TonB-dependent siderophore receptor			ferrichrome / phage / antibiotic outer membrane porin FhuA	fhuA	s
147	+	169778	170575	798	ABC-type cobalamin/Fe3+siderophores transport systems, ATPase components	3.6.3.34	fhuC	iron (III) hydroxamate ABC transporter - ATP binding subunit	fhuC	s
148	+	170575	171465	891	ABC-type Fe3+hydroxamate transport system, periplasmic component			iron (III) hydroxamate ABC transporter - periplasmic binding protein	fhuD	s
149	+	171462	173444	1983	ABC-type Fe3+siderophore transport system, permease component			iron (III) hydroxamate ABC transporter - membrane subunit	fhuB	s
150	-	174882	173444	1281	glutamate-1-semialdehyde 2,1-aminomutase	5.4.3.8	hemL	glutamate-1-semialdehyde aminotransferase	hemL	s
151	+	175107	176528	1422	Chloride channel protein EriC		clcA	chloride:H<sup>+</sup> antiporter ClcA	clcA	s
152	+	176610	176954	345	Iron-sulfur cluster assembly accessory protein			essential respiratory protein A	erpA	d
153	-	177624	176954	624	MANUAL-REST			conserved inner membrane protein	yadS	man
154	-	178462	177624	801	ABC-type Fe3+hydroxamate transport system, periplasmic component		btuF	vitamin B<sub>12</sub> ABC transporter - periplasmic binding protein	btuF	s
155	-	179153	178462	699	MANUAL-REST			5'-methylthioadenosine/S-adenosylhomocysteine nucleosidase monomer	mtn	man
156	+	179237	180754	1518	deoxyguanosinetriphosphate triphosphohydrolase, putative	3.1.5.1	dgt	deoxyguanosine triphosphate triphosphohydrolase	dgt	s
157	+	180884	182308	1425	peptidase Do. Serine peptidase. MEROPS family S01B	3.4.21.107	degP	serine protease Do	degP	s
158	+	182463	183620	1158	transcriptional regulator, CdaR family			CdaR DNA-binding transcriptional activator	cdaR	s
159	-	184095	183620	387	Chromosome segregation ATPase			conserved protein	yaeH	s
161	-	185947	185000	825	2,3,4,5-tetrahydropyridine-2,6-dicarboxylate N-succinyltransferase	2.3.1.117	dapD	tetrahydrodipicolinate succinylase subunit	dapD	s
162	-	188650	185947	2673	UTP--GlnB (protein PII) uridylyltransferase, GlnD	2.7.7.59	glnD	[protein-PII] uridylyltransferase	glnD	s
163	-	189506	188650	795	methionine aminopeptidase, type I	3.4.11.18	map	methionine aminopeptidase	map	s
165	+	189874	190599	726	SSU ribosomal protein S2P			30S ribosomal subunit protein S2	rpsB	s
166	+	190857	191708	852	translation elongation factor Ts (EF-Ts)		tsf	protein chain elongation factor EF-Ts	tsf	s
167	+	191855	192580	726	uridylate kinase	2.7.4.22	pyrH	uridylate kinase	pyrH	s
168	+	192872	193429	558	ribosome recycling factor		frr	ribosome recycling factor	frr	s
169	+	193521	194717	1197	1-deoxy-D-xylulose 5-phosphate reductoisomerase	1.1.1.267	dxr	1-deoxy-D-xylulose 5-phosphate reductoisomerase	dxr	s
170	+	194903	195664	762	Undecaprenyl pyrophosphate synthetase	2.5.1.31	uppS	subunit of undecaprenyl diphosphate synthase	ispU	s
172	+	195785	196534	750	CDP-diglyceride synthetase	2.7.7.41	cdsA	CDP-diglyceride synthetase	cdsA	s
173	+	196546	197898	1353	site-2 protease. Metallo peptidase. MEROPS family M50B	3.4.24.-	rseP	RseP zinc protease, signal peptide peptidase	rseP	s
174	+	197928	200360	2433	Beta-barrel assembly machine subunit BamA			Outer Membrane Protein Assembly Complex - BamA subunit	bamA	s
175	+	200482	200967	486	periplasmic chaperone for outer membrane proteins Skp			periplasmic chaperone	hlpA	s
176	+	200971	201996	1026	UDP-3-O-[3-hydroxymyristoyl] glucosamine N-acyltransferase	2.3.1.191	lpxD	UDP-3-O-(R-3-hydroxymyristoyl)-glucosamine <i>N</i>-acyltransferase	lpxD	s
177	+	202101	202556	456	3-hydroxyacyl-[acyl-carrier-protein] dehydratase	4.2.1.-		3-hydroxy-acyl-[acyl-carrier-protein] dehydratase	fabZ	s
178	+	202560	203348	789	acyl-[acyl-carrier-protein]--UDP-N-acetylglucosamine O-acyltransferase	2.3.1.129	lpxA	UDP-N-acetylglucosamine acyltransferase	lpxA	s
179	+	203348	204496	1149	lipid-A-disaccharide synthase	2.4.1.182	lpxB	lipid A disaccharide synthase	lpxB	s
180	+	204493	205089	597	RNase HII	3.1.26.4	rnhB	RNAse HII, degrades RNA of DNA-RNA hybrids	rnhB	s
181	+	205126	208608	3483	DNA polymerase III, alpha subunit	2.7.7.7	dnaE	DNA polymerase III, &alpha; subunit	dnaE	s
182	+	208621	209580	960	acetyl-CoA carboxylase carboxyltransferase subunit alpha	6.4.1.2	accA	acetyl-CoA carboxyltransferase, &alpha; subunit	accA	s
183	+	209679	211820	2142	L-lysine decarboxylase	4.1.1.18	ldcC	lysine decarboxylase 2	ldcC	s
184	+	211877	212266	390	MANUAL-REST			predicted lyase	yaeR	man
185	+	212331	213629	1299	tRNA(Ile)-lysidine synthetase, N-terminal domain/tRNA(Ile)-lysidine synthetase, C-terminal domain		tilS	tRNA<sup>Ile</sup>-lysidine synthetase	tilS	s
187	-	214125	213938	201	FIG00905232: hypothetical protein			conserved protein	yaeP	s
188	+	214291	214836	546	YaeQ protein			conserved protein	yaeQ	s
189	+	214833	215255	423	Protein chain release factor B			peptidyl-tRNA hydrolase, ribosome rescue factor	arfB	d
190	+	215269	215979	711	Uncharacterized lipoprotein NlpE involved in copper resistance		nlpE	outer membrane lipoprotein NlpE, involved in surface sensing	nlpE	s
191	-	217003	215979	825	Cell wall-associated hydrolases (invasion-associated proteins)			predicted lipoprotein	yaeF	d
192	-	218775	217003	1719	prolyl-tRNA synthetase	6.1.1.15	proS	prolyl-tRNA synthetase	proS	s
193	-	219594	218775	708	putative methyltransferase, YaeB/AF_0241 family			conserved protein	yaeB	d
194	-	219995	219594	405	Protein RcsF		rcsF	RcsF outer membrane lipoprotein	rcsF	s
195	-	220928	219995	816	lipoprotein, YaeC family			l-methionine / D-methionine ABC transporter - periplasmic binding protein	metQ	d
196	-	221621	220928	654	ABC-type metal ion transport system, permease component		metI	L-methionine / D-methionine ABC transporter - membrane subunit	metI	s
197	-	222645	221621	1032	D-methionine ABC transporter, ATP-binding protein			L-methionine / D-methionine ABC transporter - ATP binding subunit	metN	s
198	+	222833	223408	576	D-alpha,beta-D-heptose 1,7-bisphosphate phosphatase	3.1.3.83, 3.1.3.82,3.1.3.-	gmhB	D,D-heptose 1,7-bisphosphate phosphatase	gmhB	s
200	+	223771	225312	1542	hypothetical protein	HP		rrsH 16S ribosomal RNA	rrsH	d
202	+	225759	228682	2924	hypothetical protein	HP		rrlH 23S ribosomal RNA	rrlH	d
203	-	230881	228682	915	transcriptional regulator, LysR family			predicted DNA-binding transcriptional regulator LYSR-type	yafC	s
204	+	229167	229970	804	Aldo/keto reductases, related to diketogulonate reductase	1.1.1.274	dkgB	4-nitrobenzaldehyde reductase [multifunctional]	dkgB	s
205	+	231122	231922	801	FIG00613320: hypothetical protein			conserved protein	yafD	s
206	+	231926	232549	624	Methylase involved in ubiquinone/menaquinone biosynthesis			predicted S-adenosylmethionine-dependent methyltransferase	yafE	d
208	-	234782	233817	756	hydroxyacylglutathione hydrolase	3.1.2.6	gloB	glyoxalase II	gloB	s
209	-	236002	234782	468	RNase HI	3.1.26.4		RNase HI, degrades RNA of DNA-RNA hybrids, participates in DNA replication	rnhA	s
210	+	234816	235538	723	MANUAL-REST			predicted S-adenosyl-L-methionine-dependent methyltransferase	yafS	man
211	+	236058	236798	741	DNA polymerase III, epsilon subunit, Proteobacterial	2.7.7.7	dnaQ	DNA polymerase III, &epsilon; subunit	dnaQ	s
212	+	237335	238120	786	putative aminopeptidase			predicted aminopeptidase	yafT	s
213	-	238736	238120	480	hypothetical protein	HP		hypothetical protein	ykfM	s
214	-	239084	238736	339	hypothetical protein	HP		predicted inner membrane protein	yafU	d
216	-	240189	239378	771	Predicted amidohydrolase			predicted C-N hydrolase family amidase, NAD(P)-binding	yafV	s
217	+	240367	240816	450	Inhibitor of vertebrate lysozyme (Ivy).		ivy	inhibitor of vertebrate C-type lysozyme	ivy	s
218	-	243303	240816	2445	Acyl-CoA dehydrogenases	1.3.99.-		acyl-CoA dehydrogenase	fadE	s
219	+	243543	244121	579	phosphoheptose isomerase	5.3.1.28,5.3.1.-	gmhA	D-sedoheptulose 7-phosphate isomerase	lpcA	s
220	-	245805	244121	741	MANUAL-REST			conserved protein	yafK	man
221	+	244327	245094	768	Predicted glutamine amidotransferase			predicted amidotransferase	yafJ	s
222	-	246239	245094	279	addiction module toxin component, YafQ family/addiction module toxin, RelE/StbE family			toxin of the YafQ-DinJ toxin-antitoxin system	yafQ	s
223	-	246502	246239	261	addiction module antitoxin, RelB/DinJ family		dinJ	DinJ antitoxin of YafQ-DinJ toxin-antitoxin system and DNA-binding transcriptional repressor	dinJ	s
225	+	246712	247461	750	Cell wall-associated hydrolases (invasion-associated proteins)			predicted lipoprotein and C40 family peptidase	yafL	d
226	+	247637	248134	498	Transposase and inactivated derivatives			REP-associated tyrosine transposase	rayT	d
229	+	250898	251953	1056	Nucleotidyltransferase/DNA polymerase involved in DNA repair	2.7.7.7	dinB	DNA polymerase IV (Y-family DNA polymerase; translesion DNA synthesis)	dinB	s
230	+	252005	252298	294	Antitoxin of toxin-antitoxin stability system		yafN	antitoxin of the YafO-YafN toxin-antitoxin system	yafN	s
231	+	252301	252699	399	Toxin YafO, type II toxin-antitoxin system.		yafO	ribosome-dependent mRNA interferase, toxin of the YafO-YafN toxin-antitoxin system	yafO	s
232	+	252787	253161	375	MANUAL-REST			predicted acyltransferase with acyl-CoA N-acyltransferase domain	yafP	man
235	-	255716	254202	1458	Xaa-His dipeptidase. Metallo peptidase. MEROPS family M20C	3.4.13.-	pepD	peptidase D	pepD	s
236	+	255977	256435	459	Adenine/guanine phosphoribosyltransferases and related PRPP-binding proteins	2.4.2.22	gpt	xanthine-guanine phosphoribosyltransferase	gpt	s
237	+	256527	257771	1245	MANUAL-REST			fermentation/respiration switch protein	frsA	man
238	+	257829	258230	402	Transcriptional regulator Crl.			Crl transcriptional regulator	crl	s
239	-	259324	258230	1056	Outer membrane protein (porin)		phoE	outer membrane porin E	phoE	s
240	+	259612	260715	1104	glutamate 5-kinase	2.7.2.11	proB	&gamma;-glutamyl kinase-GP-reductase multienzyme complex	proB	s
241	+	260727	261980	1254	glutamate-5-semialdehyde dehydrogenase	1.2.1.41	proA	&gamma;-glutamyl kinase-GP-reductase multienzyme complex	proA	s
242	-	262893	261980	342	YpjF toxin protein			toxin of the YkfI-YafW toxin-antitoxin pair	ykfI	d
243	-	263231	262893	318	MANUAL-REST			antitoxin of the YkfI-YafW toxin-antitoxin pair	yafW	man
244	-	263471	263231	222	Uncharacterized protein YeeT			predicted protein	ykfH	d
245	-	263956	263471	477	DNA repair protein radc			CP4-6 prophage; predicted DNA repair protein	ykfG	s
246	-	264430	263956	459	Antirestriction protein.			CP4-6 prophage; predicted protein	yafX	d
247	-	264767	264430	240	Putative cytoplasmic protein			CP4-6 prophage; predicted protein	ykfF	d
248	-	265311	264767	468	Intergenic-region protein			CP4-6 prophage; predicted protein	ykfB	s
251	-	267229	265953	822	FIG01224161: hypothetical protein			CP4-6 prophage; conserved protein	yafZ	s
252	-	268184	267229	864	MANUAL-REST			CP4-6 prophage; predicted GTP-binding protein	ykfA	man
253	-	269406	268184	894	Transcriptional regulator			PerR transcriptional regulator	perR	s
254	+	269502	269870	369	MANUAL-REST			CP4-6 prophage; partial regulator of insertion element IS911A	insN-1	man
255	+	269827	270978	1152	MANUAL-REST			transposase of IS30	insI-1	man
256	+	271054	271479	426	MANUAL-REST			CP4-6 prophage; partial transposase of insertion element IS911A, interrupted by insertion of IS30 element	insO-1	man
257	+	272071	273216	1146	Retron-type reverse transcriptase			CP4-6 prophage; conserved protein	ykfC	d
258	-	274341	273216	1017	MANUAL-REST			CP4-6 prophage; IS5 transposase and trans-activator	insH-1	man
259	+	274525	275952	1428	MANUAL-REST			S-methyl-L-methionine transporter	mmuP	man
260	+	275939	276871	933	homocysteine S-methyltransferase	2.1.1.10	mmuM	homocysteine methyltransferase	mmuM	s
261	-	278026	276871	1047	MANUAL-REST			CP4-6 prophage; predicted ferric transporter subunit/ATP-binding component of ABC superfamily	afuC	man
262	-	278400	278026	363	MANUAL-REST			AfuB	afuB	man
263	-	278905	278400	504	MANUAL-REST			IS1 protein InsB	insB-2	man
264	-	279099	278905	276	Transposase and inactivated derivatives			InsAB' transposase	insAB-2	s
265	-	279586	279099	339	Transposase and inactivated derivatives			predicted IS protein	ykgN	s
266	-	279959	279586	351	MANUAL-REST			CP4-6 prophage; conserved protein	yagB	man
268	+	281502	282410	909	Dihydrodipicolinate synthase/N-acetylneuraminate lyase	4.2.1.52		CP4-6 prophage; probable 2-keto-3-deoxygluconate aldolase	yagE	d
269	+	282425	284392	1968	MANUAL-REST			CP4-6 prophage; predicted dehydratase	yagF	man
270	+	284619	286001	1383	sugar (Glycoside-Pentoside-Hexuronide) transporter		yicJ	YagG GPH Transporter	yagG	s
271	+	286013	287623	1611	Beta-xylosidase	3.2.1.37	xynB	putative &beta;-xylosidase	yagH	s
272	-	288386	287623	759	transcriptional regulator, IclR family			CP4-6 prophage; predicted DNA-binding transcriptional regulator	yagI	s
273	-	289529	288386	1005	ornithine carbamoyltransferase	2.1.3.3	argF	ornithine carbamoyltransferase chain F	argF	s
274	-	290376	289529	504	MANUAL-REST				insB-3	man
275	-	290570	290376	276	Transposase and inactivated derivatives			IS1 protein InsA	insA-3	s
276	+	290724	291455	732	FIG00640257: hypothetical protein			CP4-6 prophage; predicted protein	yagJ	s
277	-	292172	291455	627	hypothetical protein			CP4-6 prophage; conserved protein	yagK	s
278	-	293142	292172	699	MANUAL-REST			CP4-6 prophage; DNA-binding protein	yagL	man
279	-	294023	293142	855	FIG00639014: hypothetical protein			CP4-6 prophage; predicted protein	yagM	s
281	-	294803	294366	441	hypothetical protein	HP		CP4-6 prophage; predicted protein	yagN	s
283	-	297015	296245	411	Transcriptional regulator			predicted transcriptional regulator LYSR-type	yagP	s
284	-	297950	297015	957	Xanthine and CO dehydrogenases maturation factor, XdhC/CoxF family			conserved protein	paoD	s
285	-	300158	297950	2199	MANUAL-REST			aldehyde dehydrogenase: molybdenum cofactor-binding subunit	paoC	man
286	-	301111	300158	957	MANUAL-REST			aldehyde dehydrogenase, FAD-binding subunit	paoB	man
287	-	301797	301111	690	Aerobic-type carbon monoxide dehydrogenase, small subunit CoxS/CutS homologs			aldehyde dehydrogenase, Fe-S subunit	paoA	s
288	+	302215	302829	615	Predicted periplasmic/secreted protein			inner membrane protein that contributes to acid resistance	yagU	s
293	-	309895	309250	588	MANUAL-REST			<i>E. coli</i> common pilus - major subunit; cryptic	ecpA	man
297	+	314515	314814	300	Transposase.			IS3 element protein InsE	insE-1	s
298	-	316360	314814	687	transcriptional regulator, AraC family			predicted DNA-binding transcriptional regulator	ykgA	s
299	+	314811	315677	867	MANUAL-REST			IS3 element transposase	insEF-1	man
300	-	317543	315677	594	Predicted membrane protein		ykgB	conserved inner membrane protein	ykgB	s
301	-	317791	317543	237	hypothetical protein			predicted protein	ykgI	s
302	-	319225	317791	1326	MANUAL-REST			predicted oxidoreductase with FAD/NAD(P)-binding domain and dimerization domain	ykgC	man
303	+	319451	320305	855	transcriptional regulator, AraC family			predicted DNA-binding transcriptional regulator	ykgD	s
305	+	320832	321551	720	MANUAL-REST			predicted oxidoreductase	ykgE	man
306	+	321562	322989	1428	iron-sulfur cluster-binding protein			predicted amino acid dehydrogenase with NAD(P)-binding domain and ferridoxin-like domain	ykgF	d
307	+	322982	323677	696	Predicted L-lactate dehydrogenase, hypothetical protein subunit YkgG			predicted transporter	ykgG	d
308	-	324588	323677	669	G-rich domain on putative tyrosine kinase.			predicted inner membrane protein	ykgH	d
309	-	326471	324588	1671	choline dehydrogenase	1.1.99.1	betA	choline dehydrogenase	betA	s
310	-	327957	326471	1473	betaine aldehyde dehydrogenase	1.2.1.8	betB	betaine aldehyde dehydrogenase	betB	s
311	-	328558	327957	588	transcriptional regulator, TetR family		betI	BetI DNA-binding transcriptional repressor	betI	s
312	+	328687	330720	2034	choline/carnitine/betaine transport			choline:H+ symporter	betT	s
313	+	331595	332683	1089	FOG: EAL domain			phosphodiesterase, c-di-GMP-specific	yahA	d
314	-	333657	332683	933	Transcriptional regulator			predicted DNA-binding transcriptional regulator LYSR-type	yahB	s
315	-	334246	333657	498	FIG00638603: hypothetical protein			predicted inner membrane protein	yahC	d
316	+	334504	335109	606	FOG: Ankyrin repeat			predicted transcriptional regulator with ankyrin domain	yahD	s
318	+	335149	336012	864	FIG00637989: hypothetical protein			predicted protein	yahE	s
319	+	336002	337549	1548	MANUAL-REST			predicted acyl-CoA synthetase with NAD(P)-binding domain and succinyl-CoA synthetase domain	yahF	man
320	+	337549	338967	1419	Putative cytoplasmic protein			conserved protein	yahG	d
321	+	338993	339313	321	FIG00639198: hypothetical protein			predicted protein	yahH	s
322	+	339389	340339	951	carbamate kinase	2.7.2.2	cpkA	predicted carbamate kinase-like protein	yahI	s
323	+	340349	341731	1383	Cytosine deaminase and related metal-dependent hydrolases			predicted deaminase with metallo-dependent hydrolase domain	yahJ	s
324	+	342108	343157	1050	MANUAL-REST			predicted oxidoreductase, Zn-dependent and NAD(P)-binding	yahK	man
325	+	343400	344215	816	FIG00638728: hypothetical protein			predicted protein	yahL	s
328	+	345708	345983	276	FIG00639237: hypothetical protein			predicted protein	yahO	s
329	-	347667	345983	1587	propionate catabolism operon regulatory protein PrpR		prpR	PrpR DNA-binding transcriptional dual regulator	prpR	s
331	+	347906	348796	891	methylisocitrate lyase	4.1.3.30	prpB	2-methylisocitrate lyase	prpB	s
332	+	349236	350405	1170	2-methylcitrate synthase	2.3.3.5		2-methylcitrate synthase	prpC	s
333	+	350439	351890	1452	2-methylcitrate dehydratase	4.2.1.79	prpD	2-methylcitrate dehydratase	prpD	s
334	+	351930	353816	1887	propionyl-CoA synthetase	6.2.1.17	prpE	propionyl-CoA synthetase	prpE	s
335	+	354146	355405	1260	Purine-cytosine permease and related proteins		codB	cytosine transporter	codB	s
336	+	355395	356678	1284	Cytosine deaminase and related metal-dependent hydrolases	3.5.4.1	codA	cytosine deaminase	codA	s
337	-	357914	356678	900	Transcriptional regulator		cynR	CynR DNA-binding transcriptional repressor	cynR	s
338	+	358023	358682	660	Carbonic anhydrase	4.2.1.1	cynT	carbonic anhydrase monomer	cynT	s
339	+	358713	359183	471	cyanate hydratase	4.2.1.104	cynS	cyanase monomer	cynS	s
340	+	359189	360370	1182	cyanate transporter			cyanate transporter	cynX	s
341	-	361084	360370	612	Acetyltransferase (isoleucine patch superfamily)	2.3.1.18	lacA	galactoside O-acetyltransferase monomer	lacA	s
342	-	362403	361084	1254	oligosaccharide:H symporter		lacY	lactose / melibiose:H<sup>+</sup> symporter LacY	lacY	s
343	-	365529	362403	3075	Beta-galactosidase/beta-glucuronidase	3.2.1.23	lacZ	&beta;-galactosidase monomer	lacZ	s
345	-	367644	366743	834	transcriptional regulator, IclR family			MhpR transcriptional activator	mhpR	s
346	+	367835	369499	1665	3-hydroxyphenylpropionate hydroxylase	1.14.13.127	mhpA	3-(3-hydroxyphenyl)propionate 2-hydroxylase	mhpA	s
347	+	369501	370445	945	2,3-dihydroxyphenylpropionate 1,2-dioxygenase	1.13.11.16	mhpB	3-(2,3-dihydroxyphenyl)propionate dioxygenase monomer	mhpB	s
348	+	370463	371329	867	2-hydroxy-6-ketonona-2,4-dienedioate hydrolase	3.7.1.-	mhpC	2-hydroxy-6-ketonona-2,4-dienedioate hydrolase	mhpC	s
349	+	371339	372148	810	2-keto-4-pentenoate hydratase	4.2.1.80	mhpD	2-hydroxypentadienoate hydratase	mhpD	s
350	+	372145	373095	951	acetaldehyde dehydrogenase	1.2.1.10		acetaldehyde dehydrogenase 2	mhpF	s
351	+	373092	374105	1014	4-hydroxy-2-oxovalerate aldolase	4.1.3.39	dmpG	4-hydroxy-2-ketovalerate aldolase	mhpE	s
352	+	374683	375894	1212	MANUAL-REST			3-hydroxyphenylpropionate / 3-hydroxycinnamate:H<sup>+</sup> symporter	mhpT	man
353	+	375996	376535	540	Nucleoprotein/polynucleotide-associated enzyme			nucleoprotein/polynucleotide-associated enzyme	yaiL	s
354	-	377592	376535	834	S-formylglutathione hydrolase	3.1.2.12	fghA	<i>S</i>-formylglutathione hydrolase	frmB	s
355	-	378795	377592	1110	S-(hydroxymethyl)glutathione dehydrogenase/class III alcohol dehydrogenase	1.1.1.284, 1.1.1.1		formaldehyde dehydrogenase, glutathione-dependent	frmA	s
356	-	379105	378795	276	FrmR: Negative transcriptional regulator of formaldehyde detoxification operon			regulator protein	frmR	s
357	-	380066	379105	774	MANUAL-REST			outer membrane protein	yaiO	man
359	+	380575	380940	366	MANUAL-REST			IS2 element protein InsA	insC-1	man
360	+	380898	381803	906	MANUAL-REST			IS2 element transposase InsAB'	insCD-1	man
361	-	383159	381803	1197	MANUAL-REST			predicted glucosyltransferase	yaiP	man
362	-	383840	383159	558	MANUAL-REST			conserved protein	yaiS	man
363	+	384456	385418	963	taurine ABC transporter, periplasmic binding protein		tauA	taurine ABC transporter - periplasmic binding protein	tauA	s
364	+	385431	386198	768	ABC-type taurine transport system, ATPase component	3.6.3.36		taurine ABC transporter - ATP binding subunit	tauB	s
365	+	386195	387022	828	ABC-type nitrate/sulfonate/bicarbonate transport system, permease component			taurine ABC transporter - membrane subunit	tauC	s
366	+	387019	387870	852	Probable taurine catabolism dioxygenase	1.14.11.17	tauD	taurine dioxygenase monomer	tauD	s
367	-	388951	387870	975	porphobilinogen synthase	4.2.1.24	hemB	porphobilinogen synthase	hemB	s
369	+	389475	390935	1461	Putative flagellin structural protein			predicted protein	yaiT	d
370	-	391829	390935	867	MANUAL-REST				insF-2	man
372	+	392239	393642	1404	outer membrane autotransporter barrel domain			predicted protein	yaiU	d
373	+	393730	394353	624	FIG00637869: hypothetical protein			predicted DNA-binding transcriptional regulator	yaiV	d
374	-	395511	394353	1158	MANUAL-REST			DD-endopeptidase / DD-carboxypeptidase	ampH	man
376	+	395863	397083	1221	ABC-type long-chain fatty acid transport system, fused permease and ATPase components		sbmA	peptide antibiotic transporter	sbmA	s
377	+	397096	398190	1095	putative lipoprotein			predicted DNA-binding transcriptional regulator	yaiW	s
378	-	398557	398190	309	Putative inner membrane protein		yaiY	inner membrane protein	yaiY	s
379	+	398817	399029	213	membrane protein yaiZ			predicted inner membrane protein	yaiZ	s
380	-	400147	399029	1095	D-alanine--D-alanine ligase	6.3.2.4	ddlA	D-alanine-D-alanine ligase A	ddlA	s
381	+	400610	400870	261	Sigma-S stabilisation anti-adaptor protein.			anti-adaptor protein for &sigma;S stabilization	iraP	s
382	+	400971	402386	1416	alkaline phosphatase	3.1.3.1	phoA	alkaline phosphatase	phoA	s
383	+	402505	402825	321	psiF repeat.		psiF	conserved protein	psiF	s
384	+	402927	404042	1116	MANUAL-REST			predicted diguanylate cyclase	adrA	man
385	-	404868	404042	810	pyrroline-5-carboxylate reductase	1.5.1.2	proC	pyrroline-5-carboxylate reductase monomer	proC	s
386	+	404988	405446	459	Protein YaiI			conserved protein	yaiI	s
387	+	405629	406153	525	shikimate kinase	2.7.1.71	aroL	shikimate kinase II	aroL	s
388	+	406203	406394	192	Protein YaiA			predicted protein	yaiA	s
389	+	406652	407329	678	AroM protein.			conserved protein	aroM	s
390	+	407401	407685	285	Cytoplasmic protein YaiE			conserved protein	yaiE	s
391	+	407959	408174	216	Protein YkiA			predicted protein	ykiA	s
393	+	409368	410276	909	MANUAL-REST			manno(fructo)kinase	mak	man
396	-	414977	411789	3147	exonuclease SbcC		sbcC	ATP-dependent dsDNA exonuclease	sbcC	s
397	-	416176	414977	1203	Exodeoxyribonuclease I subunit D	3.1.11.1	sbcD	ATP-dependent dsDNA exonuclease	sbcD	s
398	+	416366	417055	690	phosphate regulon transcriptional regulatory protein PhoB		phoB	PhoB-Phosphorylated DNA-binding transcriptional dual regulator	phoB	s
399	+	417113	418408	1296	PAS/PAC sensor signal transduction histidine kinase	2.7.13.3	phoR	PhoR sensory histidine kinase - phosphorylated	phoR	s
400	+	418815	420134	1320	branched-chain amino acid uptake carrier		brnQ	branched chain amino acid transporter BrnQ	brnQ	s
401	+	420210	421583	1374	proline:proton symporter, AAT family (TC 2.A.3.1.6)		proY	proline:H+ symporter - cryptic	proY	s
402	+	421739	423556	1818	Glycosidases	3.2.1.20		maltodextrin glucosidase	malZ	s
403	-	424142	423556	582	Acyl carrier protein phosphodiesterase	3.1.4.14		acyl carrier protein phosphodiesterase	acpH	s
404	+	424235	425305	1071	S-adenosylmethionine:tRNA ribosyltransferase-isomerase	-5	queA	S-adenosylmethionine:tRNA ribosyltransferase-isomerase	queA	s
405	+	425361	426488	1128	tRNA-guanine transglycosylase	2.4.2.29	tgt	tRNA-guanine transglycosylase monomer	tgt	s
406	+	426511	426843	333	protein translocase subunit yajC		yajC	Sec Translocation Complex	yajC	s
407	+	426904	428718	1815	protein-export membrane protein, SecD/SecF family			Sec Translocation Complex	secD	s
408	+	428729	429700	972	protein translocase subunit secF		secF	Sec Translocation Complex	secF	s
409	+	429829	430176	348	HNH endonuclease.			conserved protein	yajD	s
410	-	431237	430176	885	Nucleoside-binding outer membrane protein		tsx	nucleoside channel; receptor of phage T6 and colicin K	tsx	s
411	-	432075	431237	540	Hypothetical lipoprotein yajI			predicted lipoprotein	yajI	s
412	+	432226	432675	450	transcriptional regulator NrdR		nrdR	NrdR-Zn<sup>2+</sup> DNA-binding transcriptional repressor	nrdR	s
413	+	432679	433782	1104	MANUAL-REST			fused diaminohydroxyphosphoribosylaminopyrimidine deaminase / 5-amino-6-(5-phosphoribosylamino)uracil reductase	ribD	man
414	+	433871	434341	471	6,7-dimethyl-8-ribityllumazine synthase	2.5.1.78	ribH	6,7-dimethyl-8-ribityllumazine synthase	ribE	s
415	+	434361	434780	420	NusB antitermination factor		nusB	transcription antitermination protein NusB	nusB	s
416	+	434858	435835	978	thiamine-phosphate kinase	2.7.4.16	thiL	thiamin monophosphate kinase	thiL	s
417	+	435813	436331	519	Phosphatidylglycerophosphatase A and related proteins	3.1.3.27	pgpA	phosphatidylglycerophosphatase A	pgpA	s
418	-	437359	436331	975	MANUAL-REST			putative NAD(P)H-dependent xylose reductase	yajO	man
419	-	439401	437359	1863	1-deoxy-D-xylulose-5-phosphate synthase	2.2.1.7	dxs	1-deoxyxylulose-5-phosphate synthase	dxs	s
420	-	440325	439401	900	MANUAL-REST			geranyl diphosphate synthase / farnesyl diphosphate synthase	ispA	man
421	-	440567	440325	243	Exodeoxyribonuclease VII small subunit	3.1.11.6	xseB	exonuclease VII, small subunit	xseB	s
422	+	440773	442221	1449	[ThiS-adenylate] sulfurtransferase		thiI	ThiI	thiI	s
423	-	442865	442221	591	DJ-1 family protein		yajL	chaperone, protecting proteins in response to oxidative stress	yajL	s
424	-	443739	442865	912	ketopantoate reductase	1.1.1.169	panE	2-dehydropantoate 2-reductase	panE	s
425	+	443907	444398	492	FIG001943: hypothetical protein YajQ			nucleotide binding protein	yajQ	s
426	-	445890	444398	1365	Arabinose efflux permease		yajR	YajR MFS transporter	yajR	s
427	-	446929	445890	891	protoheme IX farnesyltransferase	2.5.1.-		heme O synthase	cyoE	s
428	-	447270	446929	330	cytochrome bo3 quinol oxidase subunit 4	1.10.3.-	cyoD	cytochrome <i>bo</i> terminal oxidase subunit IV	cyoD	s
429	-	447884	447270	615	cytochrome bo3 quinol oxidase subunit 3	1.10.3.-	cyoC	cytochrome <i>bo</i> terminal oxidase subunit III	cyoC	s
430	-	449865	447884	1992	cytochrome bo3 quinol oxidase subunit 1 apoprotein	1.10.3.-	cyoB	cytochrome <i>bo</i> terminal oxidase subunit I	cyoB	s
431	-	450834	449865	948	cytochrome bo3 quinol oxidase subunit 2	1.10.3.-	cyoA	cytochrome <i>bo</i> terminal oxidase subunit II	cyoA	s
432	-	452769	450834	1476	AmpG-related permease		ampG	muropeptide:H<sup>+</sup> symporter	ampG	s
433	-	453391	452769	579	MANUAL-REST			predicted lipoprotein	yajG	man
434	+	453696	454013	318	transcriptional regulator, BolA protein family		bolA	BolA DNA-binding transcriptional dual regulator	bolA	s
436	+	454357	455655	1299	trigger factor		tig	trigger factor; a molecular chaperone involved in cell division	tig	s
437	+	455901	456524	624	ATP-dependent Clp protease proteolytic subunit ClpP	3.4.21.92	clpP	ClpAXP	clpP	s
438	+	456650	457924	1275	ATP-dependent Clp protease ATP-binding subunit ClpX	3.4.21.92	clpX	ClpAXP	clpX	s
439	+	458112	460466	2355	ATP-dependent proteinase. Serine peptidase. MEROPS family S16	3.4.21.53	lon	DNA-binding, ATP-dependent protease La	lon	s
440	+	460675	460947	273	bacterial nucleoid protein HU beta subunit		hupB	transcriptional dual regulator HU-&beta;, NS1 (HU-1)	hupB	s
441	+	461139	463010	1872	Parvulin-like peptidyl-prolyl isomerase	5.2.1.8	ppiD	periplasmic folding helper protein	ppiD	s
442	+	463161	463532	372	competence protein ComEA helix-hairpin-helix repeat region			conserved protein	ybaV	d
443	+	463626	464024	399	acyl-CoA thioester hydrolase, YbgC/YbaW family	3.1.2.-		thioesterase III	fadM	s
444	-	464771	464024	696	preQ(0) biosynthesis protein QueC			7-cyano-7-deazaguanine synthase	queC	s
445	-	466536	464771	1701	ABC-type uncharacterized transport system, periplasmic component			predicted transporter subunit: periplasmic-binding component of ABC superfamily	ybaE	s
446	+	466636	467454	819	HAD-superfamily hydrolase, subfamily IIB	3.6.1.-		pyridoxal phosphatase / HMP-PP hydrolase	cof	d
447	+	467607	468065	459	transcriptional regulator, AsnC family			putative LRP-like transcriptional regulator	ybaO	d
448	+	468095	469867	1773	MANUAL-REST			predicted multidrug transporter subunit of ABC superfamily: ATP-binding component	mdlA	man
449	+	469860	471641	1782	ABC-type multidrug transport system, ATPase and permease components		mdlB	predicted multidrug transporter subunit of ABC superfamily: ATP-binding component	mdlB	s
450	+	471822	472160	339	nitrogen regulatory protein P-II family		glnK	uridylyl-[GlnK]	glnK	s
451	+	472190	473476	1287	ammonium transporter (TC 1.A.11)		amtB	ammonia / ammonium transporter	amtB	s
452	-	474385	473476	861	acyl-CoA thioesterase II	3.1.2.-	tesB	thioesterase II	tesB	s
453	+	474603	475175	573	Glycoprotein-polysaccharide metabolism			predicted outer membrane lipoprotein	ybaY	s
455	+	475896	476249	354	RNA signal recognition particle 4.5S RNA			conserved protein	ybaA	s
456	-	477841	476249	1551	Predicted signal transduction protein containing sensor and EAL domains			conserved inner membrane protein	ylaB	d
457	-	478475	477841	471	sigma70 family sigma factor YlaC.		ylaC	predicted inner membrane protein	ylaC	s
458	-	479142	478475	552	Acetyltransferase (isoleucine patch superfamily)	2.3.1.79	maa	maltose acetyltransferase	maa	s
459	-	479532	479142	219	Haemolysin expression modulating protein.		hha	haemolysin expression modulating protein	hha	s
460	-	479932	479532	375	Biofilm formation regulator YbaJ.			protein that modulates Hha toxicity	tomB	s
461	-	483627	479932	3150	The (Largely Gram-negative Bacterial) Hydrophobe/Amphiphile Efflux-1 (HAE1) Family			AcrB RND-type permease	acrB	d
462	-	484843	483627	1194	RND family efflux transporter, MFP subunit		acrA	AcrA membrane fusion protein	acrA	s
463	+	484985	485632	648	transcriptional regulator, TetR family		acrR	AcrR DNA-binding transcriptional repressor	acrR	s
464	+	485760	489122	3363	Small-conductance mechanosensitive channel			potassium dependent mechanosensitive channel MscK	mscK	s
465	-	489495	489122	162	Putative inner membrane protein			small protein involved in the cell envelope stress response	ybaM	d
466	-	490036	489495	528	restart primosome assembly protein PriC			primosomal replication protein N''	priC	s
467	+	490106	490483	378	FIG039061: hypothetical protein related to heme utilization			conserved inner membrane protein	ybaN	d
468	+	490636	491187	552	adenine phosphoribosyltransferase	2.4.2.7	apt	adenine phosphoribosyltransferase	apt	s
469	+	491316	493247	1932	DNA polymerase III, gamma subunit/DNA polymerase III, tau subunit	2.7.7.7,2.7.7.7, 2.7.7.7	dnaX	DNA polymerase III, &gamma; subunit	dnaX	s
470	+	493300	493629	330	DNA-binding protein, YbaB/EbfC family			conserved DNA-binding protein	ybaB	s
471	+	493629	494234	606	DNA replication and repair protein RecR		recR	recombination and repair	recR	s
472	+	494344	496218	1875	Molecular chaperone, HSP90 family			HtpG monomer	htpG	s
473	+	496399	497043	645	Adenylate kinase	2.7.4.3	adk	adenylate kinase	adk	s
474	-	499197	497043	960	Esterase/lipase	3.1.1.-	aes	acetyl esterase	aes	s
475	+	497279	498241	963	ferrochelatase	4.99.1.1	hemH	ferrochelatase	hemH	s
476	+	499349	500653	1305	inosine-guanosine kinase	2.7.1.73	gsk	inosine-guanosine kinase	gsk	s
477	-	502462	500653	1677	Kef-type potassium/proton antiporter, CPA2 family (TC 2.A.37.1)			YbaL CPA2 transporter	ybaL	s
478	-	503920	502462	1221	Nitrate/nitrite transporter		fsr	fosmidomycin efflux transporter	fsr	s
479	+	504138	505790	1653	MANUAL-REST			5'-nucleotidase / UDP-sugar hydrolase	ushA	man
480	-	506306	505790	480	Cys-tRNA(Pro) hydrolase	3.1.1.-	ybaK	Cys-tRNA<sup>Pro</sup> and Cys-tRNA<sup>Cys</sup> deacylase	ybaK	s
481	-	507304	506306	795	FIG01199637: hypothetical protein			conserved protein	ybaP	s
482	+	507388	507783	396	addiction module antidote protein, HigA family		higA	predicted DNA-binding transcriptional regulator	ybaQ	s
483	-	510603	507783	2505	copper-(or silver)-translocating P-type ATPase	3.6.3.4		Cu+ efflux ATPase	copA	s
484	+	510865	511797	933	L-glutaminase	3.5.1.2	glsA	glutaminase	ybaS	s
485	+	511800	513092	1293	amino acid/polyamine/organocation transporter, APC superfamily (TC 2.A.3)		ybaT	YbaT APC transporter	ybaT	s
486	+	513217	513624	408	Cu(I)-responsive transcriptional regulator		cueR	CueR transcriptional dual regulator	cueR	s
487	-	514083	513624	459	Membrane protein implicated in regulation of membrane protease activity			conserved inner membrane protein	ybbJ	s
488	-	514997	514083	918	SPFH domain, Band 7 family protein			predicted protease, membrane anchored	qmcA	d
489	+	515143	515820	678	MANUAL-REST			predicted transporter subunit: ATP-binding component of ABC superfamily	ybbL	man
490	+	515807	516586	780	YbbM seven transmembrane helix protein			putative metal resistance protein	ybbM	s
491	-	517503	516586	855	MANUAL-REST			chaperone and weak protein oxidoreductase	ybbN	man
494	+	518957	519643	687	MANUAL-REST			YbbA/YbbP ABC transporter	ybbA	man
495	+	519640	522054	2415	Predicted ABC-type transport system involved in lysophospholipase L1 biosynthesis, permease component			YbbA/YbbP ABC transporter	ybbP	d
496	+	522485	526765	4281	RHS repeat-associated core domain			RhsD protein in rhs element	rhsD	s
497	+	526805	527173	369	FIG00637923: hypothetical protein			predicted protein	ybbC	s
498	+	527173	527883	711	RHS repeat-associated core domain			conserved protein, rhs-like	ylbH	s
499	+	527864	528124	261	hypothetical protein	HP		predicted protein	ybbD	s
500	-	529240	528124	372	MANUAL-REST			predicted DNA-binding transcriptional regulator	ylbG	man
501	-	530450	529240	1095	tRNA 2-selenouridine synthase	2.9.1.-	selU	tRNA 2-selenouridine synthase	ybbB	s
502	-	531445	530450	927	Transcriptional regulator		allS	AllS transcriptional activator	allS	s
503	+	531675	532157	483	Ureidoglycolate hydrolase	3.5.3.19	allA	ureidoglycolate lyase	allA	s
504	+	532235	533050	816	transcriptional regulator, IclR family		iclR	AllR DNA-binding transcriptional repressor	allR	s
505	+	533140	534921	1782	glyoxylate carboligase	4.1.1.47	gcl	glyoxylate carboligase	gcl	s
506	+	534934	535710	777	hydroxypyruvate isomerase	5.3.1.22	hyi	hydroxypyruvate isomerase	hyi	s
507	+	535810	536688	879	2-hydroxy-3-oxopropionate reductase	1.1.1.60		tartronate semialdehyde reductase 2	glxR	s
508	+	536857	538311	1455	NCS1 nucleoside transporter family			YbbW NCS1 Transporter	ybbW	s
509	+	538371	539732	1362	allantoinase	3.5.2.5	allB	allantoinase monomer	allB	s
510	+	539789	541090	1302	Xanthine/uracil permeases			predicted uracil/xanthine transporter	ybbY	s
511	+	541112	542257	1146	glycerate kinase	2.7.1.31	glxK	glycerate kinase II	glxK	s
512	-	543270	542257	786	MANUAL-REST			<i>S</i>-ureidoglycine aminohydrolase	allE	man
513	-	544516	543270	1236	allantoate amidohydrolase	3.5.3.9	allC	allantoate amidohydrolase monomer	allC	s
514	-	545587	544516	1050	ureidoglycolate dehydrogenase	1.1.1.154	allD	ureidoglycolate dehydrogenase	allD	s
515	+	545904	547571	1668	Succinyl-CoA synthetase, alpha subunit		fdrA	predicted acyl-CoA synthetase with NAD(P)-binding Rossmann-fold domain	fdrA	s
518	+	548850	549665	816	Putative cytoplasmic protein			conserved protein	ylbF	d
519	+	549662	550555	894	carbamate kinase	2.7.2.2	arcC	predicted carbamate kinase	ybcF	s
520	-	551817	550555	1068	5-(carboxyamino)imidazole ribonucleotide synthase	6.3.4.18	purK	N5-carboxyaminoimidazole ribonucleotide synthetase monomer	purK	s
521	-	552323	551817	510	5-(carboxyamino)imidazole ribonucleotide mutase	5.4.99.18		N5-carboxyaminoimidazole ribonucleotide mutase	purE	s
522	-	553163	552323	723	UDP-2,3-diacylglucosamine hydrolase	3.6.1.54	lpxH	UDP-2,3-diacylglucosamine hydrolase	lpxH	s
523	-	553660	553163	495	Peptidyl-prolyl cis-trans isomerase (rotamase) - cyclophilin family	5.2.1.8	ppiB	peptidyl-prolyl <i>cis-trans</i> isomerase B (rotamase B)	ppiB	s
524	+	553834	555219	1386	cysteinyl-tRNA synthetase	6.1.1.16	cysS	cysteinyl-tRNA synthetase	cysS	s
525	-	555776	555219	522	Predicted membrane-bound metal-dependent hydrolases		ybcI	conserved inner membrane protein	ybcI	s
526	-	556096	555776	213	FIG002958: hypothetical protein			predicted RNA-binding protein	ybcJ	d
527	-	556964	556096	867	MANUAL-REST			bifunctional 5,10-methylene-tetrahydrofolate dehydrogenase/ 5,10-methylene-tetrahydrofolate cyclohydrolase	folD	man
528	+	557435	557977	543	P pilus assembly protein, pilin FimA			predicted fimbrial-like adhesin protein	sfmA	s
529	+	558197	558889	693	P pilus assembly protein, chaperone PapD			predicted pilin chaperone, periplasmic	sfmC	s
530	+	558920	561523	2604	MANUAL-REST			predicted outer membrane export usher protein	sfmD	man
531	+	561565	562542	978	MANUAL-REST			predicted fimbrial-like adhesin protein	sfmH	man
532	+	562553	563068	516	MANUAL-REST			predicted fimbrial-like adhesin protein	sfmF	man
533	-	563703	563068	633	two component transcriptional regulator, LuxR family			FimZ transcriptional regulator	fimZ	s
535	-	565201	563913	1164	MANUAL-REST			DLP12 prophage; predicted integrase	intD	man
536	-	565584	565201	264	Phage exonuclease; Putative phage-encoded enzyme involved in integration-recombination	3.1.11.3	exo	DLP12 prophage; predicted exonuclease	ybcC	s
538	+	566065	566364	300	Transposase.			DLP12 prophage; IS3 element protein InsE	insE-3	d
539	+	566361	567227	867	MANUAL-REST			IS3 element transposase	insEF-3	man
540	+	567538	567870	333	Membrane transporters of cations and cationic drugs		emrE	multidrug efflux transporter EmrE	emrE	s
541	+	568125	569651	1527	MANUAL-REST			DLP12 prophage; predicted recombinase	ybcK	man
542	+	570116	570667	552	Raf kinase inhibitor-like protein, YbhB/YbcL family			DLP12 prophage; predicted kinase inhibitor	ybcL	s
543	+	570677	571474	798	AraC-type DNA-binding domain-containing proteins			DLP12 prophage; predicted DNA-binding transcriptional regulator	ybcM	s
544	+	571689	572144	456	FIG00638895: hypothetical protein			DLP12 prophage; DNA base-flipping protein	ybcN	d
545	+	572144	572314	171	hypothetical protein	HP		DLP12 prophage, conserved protein similar to phage 82 and lambda proteins	ninE	s
546	+	572307	572597	291	FIG00639062: hypothetical protein			DLP12 prophage; predicted protein	ybcO	s
547	+	572594	572956	363	Holliday junction resolvase	3.1.22.4	rusA	endodeoxyribonuclease RUS (Holliday junction resolvase)	rusA	s
548	+	573179	573562	384	Phage antitermination protein Q.			DLP12 prophage; predicted antitermination protein	ybcQ	s
550	-	574976	573922	1017	MANUAL-REST			DLP12 prophage; IS5 transposase and trans-activator	insH-2	man
552	+	576621	576836	216	Lysis protein S.			DLP12 prophage; predicted phage lysis protein	essD	s
553	+	576836	577333	498	Phage-related lysozyme (muraminidase)	3.2.1.17		DLP12 prophage; lysozyme	rrrD	s
554	+	577330	577791	462	Bacteriophage lysis protein.	3.4.-		DLP12 prophage; predicted murein endopeptidase	rzpD	s
555	-	578116	577791	294	Bor protein.		bor	bacteriophage lambda Bor protein homolog	borD	s
556	-	578817	578116	411	Phage envelope protein			DLP12 prophage; predicted protein	ybcV	d
557	+	579103	579309	207	FIG00638683: hypothetical protein			DLP12 prophage; predicted protein	ybcW	s
558	+	580057	580602	546	Phage DNA packaging protein, Nu1 subunit of terminase		Nu1	DLP12 prophage; DNA packaging protein	nohB	s
559	+	580577	581320	744	MANUAL-REST			DLP12 prophage; predicted tail fiber assembly protein	tfaD	man
561	+	582098	582283	186	Caudovirales tail fibre assembly protein.			DLP12 prophage; predicted protein	tfaX	d
562	+	582904	583653	750	transcriptional regulator, AraC family		appY	AppY DNA-binding transcriptional activator	appY	s
563	-	584856	583653	954	Outer membrane protease	3.4.23.49	ompT	outer membrane protease VII (outer membrane protein 3b)	ompT	s
564	-	586131	584856	762	transcriptional regulator, AraC family		adiY	EnvY DNA-binding transcriptional activator	envY	s
565	-	587204	586131	891	FIG00638135: hypothetical protein			predicted protein	ybcH	s
566	-	590177	587204	2973	MANUAL-REST			bacteriophage N4 receptor, outer membrane protein	nfrA	man
567	-	592401	590177	2238	MANUAL-REST			bacteriophage N4 receptor, inner membrane subunit	nfrB	man
568	-	593993	592401	1443	heavy metal sensor kinase	2.7.13.3		CusS sensory histidine kinase - phosphorylated	cusS	s
569	-	594666	593993	684	heavy metal response regulator			CusR-Pasp DNA binding transcriptional activator	cusR	s
571	+	594823	596196	1374	efflux transporter, outer membrane factor (OMF) lipoprotein, NodT family		cusC	copper / silver efflux transport system - outer membrane porin	cusC	s
572	+	596354	596686	333	Cation efflux system protein CusF precursor			copper / silver efflux transport system - periplasmic binding protein	cusF	s
573	+	596702	597925	1224	RND family efflux transporter, MFP subunit			copper / silver efflux transport system - membrane fusion protein	cusB	s
574	+	597937	601080	3144	heavy metal efflux pump (cobalt-zinc-cadmium)			copper / silver efflux transport system - membrane subunit	cusA	s
575	+	601182	602558	1377	phenylalanine:proton symporter, AAT family (TC 2.A.3.1.1)		pheP	phenylalanine:H<sup>+</sup> symporter PheP	pheP	s
576	-	603886	602558	1248	Small-conductance mechanosensitive channel		mscM	mechanosensitive channel of miniconductance YbdG monomer	ybdG	s
577	-	604647	603886	654	Nitroreductase	1.-, 1.5.1.34	nfnB	dihydropteridine reductase monomer	nfsB	s
578	-	605109	604647	369	Putative cytoplasmic protein			conserved protein	ybdF	d
579	-	605422	605109	249	Putative inner membrane protein			predicted inner membrane protein	ybdJ	s
580	-	606606	605422	1119	carboxylate-amine ligase, YbdK family	6.3.-		carboxylate-amine ligase	ybdK	s
582	+	606960	607211	252	Hok/gef family.			HokE	hokE	s
583	+	607288	608400	1113	MANUAL-REST			IS186/IS421 transposase	insL-2	man
585	-	611717	609452	2241	TonB-dependent siderophore receptor		fepA	ferric enterobactin / colicin B / colicin D outer membrane porin FepA	fepA	s
586	+	611960	613162	1203	Enterochelin esterase and related enzymes			enterochelin esterase	fes	s
587	+	613165	613383	219	FIG005032: Putative cytoplasmic protein YbdZ in enterobactin biosynthesis operon			MbtH-like protein that enhances the catalytic function of EntF	ybdZ	s
588	+	613380	617261	3882	amino acid adenylation domain	2.7.7.-		aryl carrier protein / L-seryl-AMP synthase	entF	d
589	-	619422	617261	816	ABC-type cobalamin/Fe3+siderophores transport systems, ATPase components	3.6.3.34		ferric enterobactin ABC transporter - ATP binding subunit	fepC	s
590	+	617477	618610	1134	Chain length determinant protein			ferric enterobactin (enterochelin) transport	fepE	s
591	-	620411	618610	993	ABC-type enterobactin transport system, permease component		fepG	ferric enterobactin ABC transporter - membrane subunit	fepG	s
592	-	621412	620411	1005	ABC-type Fe3+siderophore transport system, permease component		fepD	ferric enterobactin ABC transporter - membrane subunit	fepD	s
593	+	621523	622773	1251	Arabinose efflux permease		entS	enterobactin efflux transporter EntS	entS	s
594	-	623733	622773	957	ABC-type Fe2+enterobactin transport system, periplasmic component			ferric enterobactin ABC transporter - periplasmic binding protein	fepB	s
595	+	624108	625283	1176	isochorismate synthase	5.4.4.2	entC	isochorismate synthase 1	entC	s
596	+	625293	626903	1611	2,3-dihydroxybenzoate-AMP ligase	2.7.7.58		enterobactin synthase multienzyme complex	entE	s
597	+	626917	627774	858	Isochorismate hydrolase	3.3.2.1	entB	EntB monomer	entB	s
598	+	627774	628520	747	Dehydrogenases with different specificities (related to short-chain alcohol dehydrogenases)	1.3.1.28	entA	2,3-dihydro-2,3-dihydroxybenzoate dehydrogenase	entA	s
599	+	628523	628936	414	uncharacterized domain 1			proofreading thioesterase in enterobactin biosynthesis	entH	d
600	+	629117	631222	2106	Carbon starvation protein, predicted membrane protein		cstA	peptide transporter induced by carbon starvation	cstA	s
601	+	631405	631602	198	Uncharacterized small protein			conserved protein	ybdD	s
602	-	632700	631602	1089	Glycerol dehydrogenase and related enzymes	1.1.-		predicted oxidoreductase	ybdH	d
603	+	632809	633969	1161	Aspartate/tyrosine/aromatic aminotransferase	2.6.1.-		methionine-oxo-acid transaminase, PLP-dependent	ybdL	d
604	-	634599	633969	630	Predicted transcriptional regulators			conserved protein	ybdM	s
605	-	635792	634599	1221	Predicted phosphoadenosine phosphosulfate sulfotransferase			conserved protein	ybdN	d
606	-	636841	635792	903	Transcriptional regulator			predicted DNA-binding transcriptional regulator LYSR-type	ybdO	s
607	-	637796	636841	747	Thiol:disulfide interchange protein DsbC			DsbG oxidized	dsbG	d
608	+	638168	638731	564	peroxiredoxin	1.11.1.15	ahpC	AhpC component	ahpC	s
609	+	638946	640541	1596	alkyl hydroperoxide reductase, F subunit		ahpF	AhpF component	ahpF	s
610	-	641090	640541	429	Universal stress protein UspA and related nucleotide-binding proteins		uspG	universal stress protein UP12	uspG	s
611	+	641311	642549	1239	glutathione-independent formaldehyde dehydrogenase			predicted oxidoreductase, Zn-dependent and NAD(P)-binding	ybdR	s
613	-	643190	642741	411	Transcription elongation factor		rnk	regulator of nucleoside diphosphate kinase	rnk	s
614	-	644226	643190	807	Ribonuclease I	3.1.27.6	rna	RNase I, cleaves phosphodiester bond between any two nucleotides	rna	s
615	-	645803	644226	1464	anion transporter			citrate:succinate antiporter	citT	s
616	-	646732	645803	879	triphosphoribosyl-dephospho-CoA synthase CitG	2.7.8.25	citG	triphosphoribosyl-dephospho-CoA synthase	citG	s
617	-	647258	646732	552	holo-ACP synthase CitX	2.7.7.61	citX	apo-citrate lyase phosphoribosyl-dephospho-CoA transferase	citX	s
618	-	648794	647258	1533	citrate lyase, alpha subunit	2.8.3.10, 4.1.3.6		citrate lyase, citrate-ACP transferase &alpha; subunit	citF	s
619	-	649713	648794	909	citrate lyase, beta subunit	4.1.3.34, 4.1.3.6	citE	citrate lyase, citryl-ACP lyase &beta; subunit	citE	s
620	-	650006	649713	297	citrate lyase acyl carrier protein	4.1.3.6	citD	citrate lyase, acyl carrier &gamma; subunit	citD	s
621	-	651079	650006	1059	[citrate (pro-3S)-lyase] ligase	6.2.1.22	citC	citrate lyase synthetase	citC	s
622	+	651458	653116	1659	Signal transduction histidine kinase regulating citrate/malate metabolism	2.7.13.3	dpiB	DpiB sensory histidine kinase - phosphorylated	dpiB	s
623	+	653085	653765	681	Response regulator of citrate/malate metabolism		dpiA	DpiA-P<sup>asp</sup> DNA-binding transcriptional dual regulator	dpiA	s
624	-	655191	653765	1386	c4-dicarboxylate anaerobic carrier family protein			dicarboxylate transporter DcuC	dcuC	s
625	+	655780	656340	561	Antimicrobial peptide resistance and lipid A acylation PagP	2.3.1.-		PagP monomer	pagP	s
626	+	656515	656724	210	cold shock protein E (CspE)			transcription antiterminator and regulator of RNA stability	cspE	s
628	-	657161	656772	384	camphor resistance protein CrcB		crcB	F<sup>-</sup> efflux transporter / involved in resistance to camphor-induced chromosome decondensation	crcB	s
631	+	658170	658373	204	Sec-independent protein translocase TatE			TatABCE protein export complex	tatE	s
632	-	659439	658373	966	lipoate synthase	2.8.1.8	lipA	lipoate synthase monomer	lipA	s
633	-	660601	659439	954	Transcriptional regulator			predicted DNA-binding transcriptional regulator, LYSR-type	ybeF	s
634	-	661501	660601	642	lipoate-protein ligase B	2.3.1.181		lipoyl(octanoyl) transferase	lipB	s
635	-	661865	661501	264	Proposed lipoate regulatory protein YbeD			conserved protein	ybeD	s
637	-	664413	663258	1089	rare lipoprotein A		rlpA	rare lipoprotein RlpA	rlpA	s
638	-	665536	664413	1113	cell elongation-specific peptidoglycan biosynthesis regulator RodA		mrdB	rod shape-determining membrane protein; sensitivity to radiation and drugs	mrdB	s
639	-	667440	665536	1902	penicillin-binding protein 2		mrdA	cell shape; peptidoglycan synthetase; penicillin-binding protein 2	mrdA	s
640	-	667938	667440	468	23S rRNA (pseudouridine-1915-N(3)-) methyltransferase	2.1.1.177		23S rRNA m<sup>3</sup>&Psi;1915 methyltransferase	rlmH	s
641	-	668259	667938	318	MANUAL-REST			ribosomal silencing factor	rsfS	man
642	-	669130	668259	612	alpha-ribazole phosphatase	3.1.3.73	cobC	predicted adenosylcobalamin phosphatase/&alpha;-ribazole phosphatase	cobC	s
643	-	669795	669130	642	nicotinate-nucleotide adenylyltransferase	2.7.7.18	nadD	nicotinate-mononucleotide adenylyltransferase	nadD	s
644	-	670828	669795	1032	DNA polymerase III, delta subunit	2.7.7.7	holA	DNA polymerase III, &delta; subunit	holA	s
645	-	671409	670828	582	Rare lipoprotein B		lptE	outer membrane lipopolysaccharide transport and assembly complex - LptE subunit	lptE	s
646	-	674006	671409	2583	leucyl-tRNA synthetase	6.1.1.4	leuS	leucyl-tRNA synthetase	leuS	s
647	+	674241	674723	483	COG2433: Uncharacterized conserved protein			conserved protein	ybeL	s
648	-	675770	674723	978	MANUAL-REST			conserved protein	ybeQ	man
649	+	675934	676641	708	Uncharacterized protein YbeR			predicted protein	ybeR	s
650	+	676638	678065	1428	DnaJ domain.			predicted chaperone	djlB	s
651	-	678629	678065	555	Sel1 repeat.			conserved outer membrane protein	ybeT	d
652	+	678731	679438	708	FIG00637867: hypothetical protein			predicted tRNA ligase	ybeU	d
653	+	679435	680886	1452	FIG00638911: hypothetical protein			Hsc56, co-chaperone of Hsc62	djlC	d
654	-	682616	680886	1671	Molecular chaperone			Hsc62, Hsp70 family chaperone, binds to RpoD and inhibits transcription	hscC	s
655	-	683635	682616	936	Inosine-uridine nucleoside N-ribohydrolase	3.2.-	rihA	ribonucleoside hydrolase 1 (pyrimidine-specific)	rihA	s
656	-	684478	683635	726	MANUAL-REST			glutamate / aspartate ABC transporter - ATP binding subunit	gltL	man
657	-	685152	684478	675	L-glutamate ABC transporter membrane protein/L-aspartate ABC transporter membrane protein			glutamate / aspartate ABC transporter - membrane subunit	gltK	s
658	-	685892	685152	741	L-glutamate ABC transporter membrane protein/L-aspartate ABC transporter membrane protein			glutamate / aspartate ABC transporter - membrane subunit	gltJ	s
659	-	686066	685892	163	hypothetical protein	HP		SroC small RNA	sroC	d
660	-	686970	686066	909	L-glutamate-binding protein/L-aspartate-binding protein			glutamate / aspartate ABC transporter - periplasmic binding protein	gltI	s
661	-	688236	686970	1017	MANUAL-REST			IS5 transposase and trans-activator	insH-3	man
662	-	690104	688236	1539	Apolipoprotein N-acyltransferase	2.3.1.-		apolipoprotein N-acyltransferase	lnt	s
663	-	691007	690104	879	Putative Mg2 and Co2 transporter CorC		corC	predicted ion transport protein	ybeX	s
664	-	691564	691007	468	metalloprotein, YbeY/UPF0054 family			conserved protein involved in translation	ybeY	s
665	-	692640	691564	1080	Phosphate starvation-inducible protein PhoH, predicted ATPase		ybeZ	predicted protein with nucleoside triphosphate hydrolase domain	ybeZ	s
666	-	694178	692640	1425	tRNA-i(6)A37 thiotransferase enzyme MiaB		miaB	isopentenyl-adenosine A37 tRNA methylthiolase MiaB	miaB	s
667	+	694324	695499	1176	Ubiquinone biosynthesis hydroxylase, UbiH/UbiF/VisC/COQ6 family	1.14.13.-	ubiF	2-octaprenyl-3-methyl-6-methoxy-1,4-benzoquinone hydroxylase	ubiF	s
668	-	698400	695499	1665	asparagine synthase (glutamine-hydrolysing)	6.3.5.4	asnB	asparagine synthetase B	asnB	s
670	-	699549	698533	753	Predicted sugar phosphatases of the HAD superfamily			ribonucleotide monophosphatase	nagD	s
671	-	700817	699549	1221	N-acetylglucosamine repressor, NagC			NagC DNA-binding transcriptional dual regulator	nagC	s
672	-	701974	700817	1149	N-acetylglucosamine 6-phosphate deacetylase	3.5.1.25	nagA	N-acetylglucosamine-6-phosphate deacetylase	nagA	s
673	-	702834	701974	801	glucosamine-6-phosphate deaminase	3.5.99.6	nagB	glucosamine-6-phosphate deaminase	nagB	s
674	+	703167	705113	1947	PTS system N-acetylglucosamine-specific IIA component, Glc family (TC 4.A.1.1.2)/PTS system N-acetylglucosamine-specific IIB component, Glc family (TC 4.A.1.1.2)/PTS system N-acetylglucosamine-specific IIC component, Glc family (TC 4.A.1.1.2)			N-acetylglucosamine PTS permease	nagE	s
675	+	705316	706980	1665	glutaminyl-tRNA synthetase	6.1.1.18	glnS	glutaminyl-tRNA synthetase	glnS	s
676	+	707557	708963	1407	outer membrane porin, OprD family.			chitobiose outer membrane porin	chiP	s
677	+	709013	709339	327	YbfN-like lipoprotein.			predicted lipoprotein	ybfN	s
678	-	709869	709339	447	Fe2ﶙ uptake regulation proteins		fur	Fur-Fe2+ DNA-binding transcriptional dual regulator	fur	s
679	-	710688	709869	531	flavodoxin, long chain			oxidized flavodoxin 1	fldA	s
681	-	712025	711190	765	Predicted hydrolases or acyltransferases (alpha/beta hydrolase superfamily)		ybfF	esterase	ybfF	s
682	+	712210	712755	546	negative regulator of replication initiation SeqA		seqA	SeqA, negative modulator of initiation of replication	seqA	s
684	+	712781	714421	1641	phosphoglucomutase, alpha-D-glucose phosphate-specific	5.4.2.2	pgm	phosphoglucomutase	pgm	s
685	+	714635	715129	495	Hypothetical lipoprotein ybfP precursor			putative pectinase	ybfP	s
688	-	717488	715820	1320	putrescine:ornithine antiporter, APA family (TC 2.A.3.2.1)		potE	putrescine:H<sup>+</sup> symporter / putrescine:ornithine antiporter PotE	potE	s
689	-	719683	717488	2199	ornithine decarboxylase	4.1.1.17		ornithine decarboxylase, degradative	speF	s
690	+	719806	720063	258	hypothetical protein	HP		hypothetical protein	ybfK	s
691	-	720956	720063	678	Response regulators consisting of a CheY-like receiver domain and a winged-helix DNA-binding domain		kdpE	KdpE-Phosphorylated	kdpE	s
692	-	723637	720956	2685	Osmosensitive K channel histidine kinase	2.7.13.3	kdpD	KdpD sensory histidine kinase - phosphorylated	kdpD	s
693	-	724202	723637	573	K+transporting ATPase, C subunit	3.6.3.12	kdpC	K<sup>+</sup> transporting ATPase - KdpC subunit	kdpC	s
694	-	726259	724202	2049	K+transporting ATPase, B subunit	3.6.3.12	kdpB	K<sup>+</sup> transporting ATPase - ATP binding subunit	kdpB	s
695	-	727955	726259	1674	K+transporting ATPase, KdpA	3.6.3.12	kdpA	K<sup>+</sup> transporting ATPase - K<sup>+</sup> channel forming subunit	kdpA	s
696	-	728158	727955	204	FIG00637855: hypothetical protein			K+ transporting ATPase - KdpF subunit	kdpF	d
697	+	728357	728563	207	Putative exported protein			predicted protein	ybfA	d
698	+	728806	732999	4194	RHS repeat-associated core domain			RhsC protein in rhs element	rhsC	s
699	+	732999	733325	327	hypothetical protein	HP		predicted inner membrane protein	ybfB	d
701	+	734873	735442	570	orf, hypothetical protein			predicted protein	ybfC	s
702	+	735668	735922	255	MANUAL-REST			predicted transposase	ybfQ	man
703	+	736141	737184	1044	Transposase			predicted transposase; receptor protein	ybfL	s
704	+	737315	738076	762	Transposase			putative DNA ligase	ybfD	s
705	+	738224	738733	510	FIG143828: Hypothetical protein YbgA			conserved protein	ybgA	s
706	+	738730	740148	1419	deoxyribodipyrimidine photo-lyase type I	4.1.99.3	phrB	deoxyribodipyrimidine photolyase (photoreactivation)	phr	s
707	-	741779	740148	1482	amino acid/peptide transporter (Peptide:H symporter), bacterial			dipeptide:H+ symporter DtpD	dtpD	s
708	+	742050	742793	744	MANUAL-REST			conserved metal-binding protein	ybgI	man
709	+	742816	743472	657	MANUAL-REST			putative carboxylase	ybgJ	man
710	+	743466	744398	933	MANUAL-REST			putative carboxylase	ybgK	man
711	+	744388	745122	735	MANUAL-REST			predicted lactam utilization protein	ybgL	man
712	-	746992	745122	1047	membrane protein AbrB duplication			predicted regulator	abrB	s
713	+	745158	745949	792	Formamidopyrimidine-DNA glycosylase	3.2.2.-, 4.2.99.18	nei	endonuclease VIII	nei	s
714	-	748205	745949	1062	Fimbrial protein.			predicted fimbrial-like adhesin protein	ybgO	s
715	-	748930	748205	729	P pilus assembly protein, chaperone PapD			putative fimbrial chaperone	ybgP	s
716	-	751392	748930	2448	P pilus assembly protein, porin PapC			predicted outer membrane usher protein	ybgQ	s
717	-	752018	751392	567	P pilus assembly protein, pilin FimA			predicted fimbrial-like adhesin protein	ybgD	s
718	-	753691	752018	1284	citrate synthase	2.3.3.1	gltA	citrate synthase monomer	gltA	s
719	+	754385	754789	405	succinate dehydrogenase subunit C	1.3.5.1	sdhC	succinate dehydrogenase membrane protein	sdhC	s
720	+	754783	755130	348	succinate dehydrogenase subunit D	1.3.5.1	sdhD	succinate dehydrogenase membrane protein	sdhD	s
721	+	755130	756896	1767	succinate dehydrogenase subunit A	1.3.99.1,1.3.5.1	sdhA	succinate dehydrogenase flavoprotein	sdhA	s
722	+	756912	757628	717	succinate dehydrogenase and fumarate reductase iron-sulfur protein	1.3.99.1	sdhB	succinate dehydrogenase iron-sulfur protein	sdhB	s
723	+	757929	760730	2802	2-oxoglutarate dehydrogenase E1 component	1.2.4.2	sucA	subunit of E1(0) component of 2-oxoglutarate dehydrogenase	sucA	s
724	+	760745	761962	1218	2-oxoglutarate dehydrogenase E2 component	2.3.1.61	sucB	SucB-S-succinyldihydrolipoate	sucB	s
725	+	762237	763403	1167	succinyl-CoA synthetase (ADP-forming) beta subunit	6.2.1.5	sucC	succinyl-CoA synthetase, &beta; subunit	sucC	s
726	+	763403	764272	870	succinyl-CoA synthetase (ADP-forming) alpha subunit	6.2.1.5	sucD	succinyl-CoA synthetase, &alpha; subunit	sucD	s
727	-	765098	764272	723	transcriptional regulator, GntR family			MngR DNA-binding transcriptional repressor	mngR	s
728	+	765267	767183	1917	PTS system mannosylglycerate-specific IIA component, Fru family (TC 4.A.2.1.3)/PTS system mannosylglycerate-specific IIB component, Fru family (TC 4.A.2.1.3)/PTS system mannosylglycerate-specific IIC component, Fru family (TC 4.A.2.1.3)			2-O-&alpha;-mannosyl-D-glycerate PTS permease	mngA	s
729	+	767201	769834	2634	Alpha-mannosidase	3.2.1.170	mngB	&alpha;-mannosidase	mngB	s
731	+	770681	772249	1569	cytochrome bd-I ubiquinol oxidase subunit 1 apoprotein	1.10.3.-,1.10.3.10	cydA	cytochrome <i>bd</i>-I terminal oxidase subunit I	cydA	s
732	+	772265	773404	1140	cytochrome bd-I ubiquinol oxidase subunit 2 apoprotein	1.10.3.-,1.10.3.10	cydB	cytochrome <i>bd</i>-I terminal oxidase subunit II	cydB	s
733	+	773532	773825	294	cyd operon protein YbgE			putative lipoprotein	ybgE	s
734	+	773975	774379	405	tol-pal system-associated acyl-CoA thioesterase	3.1.2.-		esterase/thioesterase	ybgC	s
735	+	774376	775068	693	Cell division and transport-associated protein TolQ (TC 2.C.1.2.1)		tolQ	The Colicin A Import System	tolQ	s
736	+	775072	775500	429	Cell division and transport-associated protein TolR (TC 2.C.1.2.1)		tolR	The Colicin A Import System	tolR	s
737	+	775565	776830	1266	Cell division and transport-associated protein TolA (TC 2.C.1.2.1)		tolA	The Colicin A Import System	tolA	s
738	+	776963	778255	1293	tol-pal system beta propeller repeat protein TolB		tolB	The Colicin A Import System	tolB	s
739	+	778290	778811	522	peptidoglycan-associated lipoprotein		pal	The Colicin A Import System	pal	s
740	+	778821	779612	792	tol-pal system protein YbgF			predicted periplasmic protein	ybgF	s
741	+	781308	782351	1044	quinolinate synthetase	2.5.1.72	nadA	quinolinate synthase	nadA	s
742	-	784046	782351	942	cation diffusion facilitator family transporter		zitB	Zn<sup>2+</sup> / Cd<sup>2+</sup> / Ni<sup>2+</sup> / Cu<sup>2+</sup> efflux transporter ZitB	zitB	s
743	+	782389	783108	720	nicotinamide mononucleotide transporter PnuC		pnuC	nicotinamide riboside transporter	pnuC	s
744	-	784540	783108	381	YbgS-like protein.			conserved protein	ybgS	s
745	+	784856	785908	1053	3-deoxy-D-arabinoheptulosonate-7-phosphate synthase	2.5.1.54		2-dehydro-3-deoxyphosphoheptonate aldolase	aroG	s
746	-	786818	785908	753	phosphoglycerate mutase	5.4.2.1	gpmA	2,3-bisphosphoglycerate-dependent phosphoglycerate mutase monomer	gpmA	s
747	-	788060	786818	1041	aldose 1-epimerase	5.1.3.3	galM	galactose-1-epimerase	galM	s
748	-	789202	788060	1149	galactokinase	2.7.1.6	galK	galactokinase	galK	s
749	-	790252	789202	1047	UTP-hexose-1-phosphate uridylyltransferase/UDP-glucose-hexose-1-phosphate uridylyltransferase	2.7.7.12,2.7.7.10, 2.7.7.12	galT	galactose-1-phosphate uridylyltransferase	galT	s
750	-	791278	790252	1017	UDP-galactose 4-epimerase	5.1.3.2		UDP-glucose 4-epimerase monomer	galE	s
751	-	793011	791278	1473	ABC-type molybdenum transport system, ATPase component/photorepair protein PhrA			ModF	modF	s
752	-	793867	793011	789	molybdate transport repressor, ModE		modE	ModE-MoO<sub>4</sub><sup>2-</sup> DNA-binding transcriptional dual regulator	modE	s
753	+	794312	795085	774	molybdenum ABC transporter, periplasmic molybdate-binding protein		modA	molybdate ABC transporter - periplasmic binding protein	modA	s
754	+	795085	795774	690	molybdate ABC transporter, permease protein		modB	molybdate ABC transporter - membrane subunit	modB	s
755	+	795777	796835	1059	molybdenum ABC transporter, ATP-binding protein	3.6.3.29	modC	molybdate ABC transporter - ATP binding subunit	modC	s
756	-	797654	796835	819	HAD-superfamily hydrolase, subfamily IIB			pyridoxal phosphatase / fructose 1,6-bisphosphatase	ybhA	s
757	+	797809	798804	996	3-carboxymuconate cyclase	3.1.1.31		6-phosphogluconolactonase	pgl	s
759	+	799982	801034	1053	FIG00637898: hypothetical protein			conserved protein	ybhH	s
760	+	801110	802543	1434	anion transporter		ybhI	YbhI DASS Transporter	ybhI	s
761	+	802726	804987	2262	MANUAL-REST			predicted hydratase	ybhJ	man
762	-	806504	804987	1284	Pectin methylesterase	3.1.1.11		outer membrane lipoprotein	ybhC	s
763	-	807132	806504	477	phospholipid-binding protein, PBP family			predicted kinase inhibitor	ybhB	d
764	-	808480	807132	1290	adenosylmethionine-8-amino-7-oxononanoate transaminase	2.6.1.62	bioA	adenosylmethionine-8-amino-7-oxononanoate aminotransferase monomer	bioA	s
765	+	808567	809607	1041	biotin synthase	2.8.1.6	bioB	biotin synthase monomer	bioB	s
766	+	809604	810758	1155	8-amino-7-oxononanoate synthase	2.3.1.47	bioF	8-amino-7-oxononanoate synthase monomer	bioF	s
767	+	810745	811500	756	pimeloyl-CoA biosynthesis protein BioC	2.1.1.197		malonyl-CoA methyltransferase	bioC	s
768	+	811493	812170	678	dethiobiotin synthase	6.3.3.3	bioD	dethiobiotin synthetase monomer	bioD	s
769	+	812749	814770	2022	Excinuclease ABC subunit B		uvrB	DNA repair; excision nuclease subunit B	uvrB	s
770	-	815870	814770	909	conserved hypothetical protein, cofD-related			predicted transferase with NAD(P)-binding Rossmann-fold domain	ybhK	s
771	+	816267	817256	990	cyclic pyranopterin monophosphate synthase subunit MoaA	4.1.99.18	moaA	molybdopterin biosynthesis protein A	moaA	s
772	+	817278	817790	513	molybdenum cofactor biosynthesis protein B, proteobacterial		moaB	MoaB subunit	moaB	s
773	+	817793	818278	486	cyclic pyranopterin monophosphate synthase subunit MoaC	4.1.99.18	moaC	MoaC monomer	moaC	s
774	+	818271	818516	246	molybdopterin synthase subunit MoaD	2.8.1.12	moaD	MoaD-S	moaD	s
775	+	818518	818970	453	molybdopterin synthase subunit MoaE	2.-,2.8.1.12	moaE	molybdopterin synthase large subunit	moaE	s
776	+	819107	819811	705	Integral membrane protein, interacts with FtsH		ybhL	predicted inner membrane protein	ybhL	s
777	+	820016	820729	714	MANUAL-REST			conserved inner membrane protein	ybhM	man
778	-	821721	820729	957	Predicted integral membrane protein			conserved inner membrane protein; predicted DNA-binding transcriptional regulator	ybhN	s
779	-	822962	821721	1242	Phosphatidylserine/phosphatidylglycerophosphate/cardiolipin synthases and related enzymes	2.7.8.-		cardiolipin synthase 2	ybhO	s
780	-	823720	822962	762	Metal-dependent hydrolase			predicted DNase	ybhP	s
781	-	825331	823720	1107	ABC-type multidrug transport system, permease component			YbhF/YbhR/YbhS ABC transporter	ybhR	s
782	+	823853	824263	411	Putative inner membrane protein YbhQ.		ybhQ	predicted inner membrane protein	ybhQ	s
783	-	826475	824263	1134	ABC-type multidrug transport system, permease component			YbhF/YbhR/YbhS ABC transporter	ybhS	s
784	-	828204	826475	1737	ABC-type multidrug transport system, ATPase component			YbhF/YbhR/YbhS ABC transporter	ybhF	s
786	-	829866	829192	672	transcriptional regulator, TetR family			predicted DNA-binding transcriptional regulator	ybiH	s
787	+	830095	831459	1365	Superfamily II DNA and RNA helicases	3.6.4.13	rhlE	ATP-dependent RNA helicase	rhlE	s
789	+	832158	834443	2286	Rad3-related DNA helicases	3.6.4.12		ATP-dependent helicase	dinG	s
790	+	834471	835433	963	Anthranilate phosphoribosyltransferase			predicted transferase/phosphorylase	ybiB	s
791	+	835574	836659	1086	MANUAL-REST			predicted dehydrogenase	ybiC	man
792	-	837148	836659	261	Putative exported protein			predicted protein	ybiJ	d
793	-	837679	837148	267	MANUAL-REST			conserved protein	ybiI	man
794	-	838430	837679	678	Uncharacterized iron-regulated protein	1.14.11.-		conserved protein	ybiX	d
795	-	840754	838430	2283	TonB-dependent siderophore receptor			putative outer membrane receptor for iron transport	fiu	s
796	-	841279	840754	261	hypothetical protein			protein involved in colanic acid production	mcbA	s
797	-	844703	841279	2226	MANUAL-REST			mechanosensitive channel YbiO monomer	ybiO	man
798	+	841555	842481	927	MANUAL-REST			23S rRNA m<sup>6</sup>A1618 methyltransferase	rlmF	man
799	-	845686	842481	723	MANUAL-REST			glutamine ABC transporter - ATP binding subunit	glnQ	man
800	-	846342	845686	660	L-glutamine ABC transporter membrane protein			glutamine ABC transporter - membrane subunit	glnP	s
801	-	847227	846342	747	MANUAL-REST			glutamine ABC transporter - periplasmic binding protein	glnH	man
802	-	848134	847227	504	DNA-binding ferritin-like protein (oxidative damage protectant)			stationary phase nucleoid protein that sequesters iron and protects DNA from damage	dps	s
803	-	849320	848134	888	Predicted permease, DMT superfamily			threonine / homoserine efflux transporter	rhtA	s
804	+	849673	850188	516	Opacity protein and related surface antigens		ompX	outer membrane protein X	ompX	s
805	-	851820	850188	1584	Predicted membrane-associated, metal-dependent hydrolase			predicted hydrolase, inner membrane	ybiP	s
806	+	852406	852873	468	iron (metal) dependent repressor, DtxR family			MntR-Mn2+ DNA-binding transcriptional dual regulator	mntR	s
807	+	852870	853988	1119	transporter, YbiR family		ybiR	predicted transporter	ybiR	s
808	-	854967	853988	921	L,D-transpeptidase YbiS			L,D-transpeptidase YbiS	ybiS	s
809	+	855186	856778	1593	ATPase components of ABC transporters with duplicated ATPase domains		ccmA	putative ATP-binding component of a transport system	ybiT	s
810	-	858284	856778	1266	FIG01046262: hypothetical protein			predicted protein	ybiU	s
811	-	859251	858284	816	HAD-superfamily hydrolase, subfamily IIB	3.1.3.23	supH	sugar phosphatase	ybiV	s
812	-	861829	859251	2433	pyruvate formate-lyase	2.3.1.54		predicted pyruvate formate lyase	ybiW	s
814	+	862865	863527	663	fructose 6-phosphate aldolase	4.1.2.-		Fsa	fsaA	s
815	-	864352	863527	750	[molybdopterin synthase] sulfurylase			molybdopterin-synthase adenylyltransferase	moeB	s
816	-	865587	864352	1236	molybdopterin molybdochelatase	2.10.1.1	moeA	molybdenum::molybdopterin ligase	moeA	s
817	+	865791	866756	966	asparaginase	3.4.19.5,3.5.1.1	iaaA	&beta; cleavage product of IaaA	iaaA	s
818	+	866743	868614	1872	ATPase components of various ABC-type transport systems, contain duplicated ATPase			glutathione ABC transporter - ATP binding subunit	gsiA	s
819	+	868634	870172	1539	ABC-type dipeptide transport system, periplasmic component			glutathione ABC transporter - periplasmic binding protein	gsiB	s
820	+	870190	871110	921	ABC-type dipeptide/oligopeptide/nickel transport systems, permease components		gsiC	glutathione ABC transporter - membrane subunit	gsiC	s
821	+	871113	872024	912	ABC-type dipeptide/oligopeptide/nickel transport systems, permease components		gsiD	glutathione ABC transporter - membrane subunit	gsiD	s
822	+	872124	874550	2427	MANUAL-REST			predicted c-di-GMP-specific phosphodiesterase	yliE	man
823	+	874558	875886	1329	diguanylate cyclase (GGDEF) domain			predicted diguanylate cyclase	yliF	s
824	-	877258	875886	1326	SSU ribosomal protein S12P methylthiotransferase	2.-,2.-.-.-		ribosomal protein S12 D88 methylthiotransferase	rimO	s
825	+	877471	877854	384	Biofilm formation protein (YliH/bssR).			regulator of biofilm formation	bssR	s
826	-	879703	877854	627	Glutathione S-transferase			glutathione S-transferase B	gstB	s
827	+	877965	879080	1116	Glucose/sorbosone dehydrogenases			aldose sugar dehydrogenase	yliI	s
828	+	879941	881152	1212	penicillin-binding protein 6. Serine peptidase. MEROPS family S11	3.4.16.4	dacC	penicillin-binding protein 6	dacC	s
829	-	881957	881152	759	transcriptional regulator, DeoR family		deoR	DeoR DNA-binding transcriptional repressor	deoR	s
830	-	882611	881957	597	Undecaprenyl-diphosphatase	3.6.1.27		undecaprenyl pyrophosphate phosphatase	ybjG	s
831	+	882896	884128	1233	Arabinose efflux permease		mdfA	multidrug efflux transporter MdfA	mdfA	s
833	-	885354	884447	816	HAD-superfamily hydrolase, subfamily IIB		ybjI	FMN phosphatase	ybjI	s
834	-	886562	885354	1209	Major Facilitator Superfamily.		ybjJ	predicted transporter	ybjJ	s
835	+	886646	887182	537	transcriptional regulator, TetR family			predicted DNA-binding transcriptional regulator	ybjK	s
836	-	889042	887182	1686	Predicted permease			predicted transporter	ybjL	s
837	+	889312	889689	378	Putative inner membrane protein of Enterobacteriaceae.		ybjM	predicted inner membrane protein	ybjM	s
838	-	889976	889689	258	Glutaredoxin, GrxA family		grxA	oxidized glutaredoxin 1	grxA	s
839	+	890136	890423	288	hypothetical protein; Some similarities with putative membrane protein YbjC of Escherichia coli			predicted inner membrane protein	ybjC	s
840	+	890407	891129	723	Nitroreductase	-1	nfsA	NADPH nitroreductase monomer	nfsA	s
841	+	891190	892092	903	SSU ribosomal protein S6P modification protein			ribosomal protein S6 modification protein	rimK	s
842	+	892180	892656	477	Putative bacterial sensory transduction regulator.			predicted oxidoreductase	ybjN	s
843	+	893007	894119	1113	Spermidine/putrescine-binding periplasmic protein			putrescine ABC transporter - periplasmic binding protein	potF	s
844	+	894214	895347	1134	spermidine/putrescine ABC transporter ATP-binding subunit			putrescine ABC transporter - ATP binding subunit	potG	s
845	+	895357	896310	954	ABC-type spermidine/putrescine transport system, permease component I		potH	putrescine ABC transporter - membrane subunit	potH	s
846	+	896307	897152	846	MANUAL-REST			putrescine ABC transporter - membrane subunit	potI	man
847	+	897212	897700	489	Putative inner membrane protein		ybjO	predicted inner membrane protein	ybjO	s
848	+	897741	898868	1128	23S rRNA m(5)U-747 methyltransferase	2.1.1.189	rumB	23S rRNA m<sup>5</sup>U747 methyltransferase	rlmC	s
849	-	899798	898868	732	L-arginine-binding protein			arginine ABC transporter - periplasmic binding protein	artJ	s
851	-	900757	899092	669	L-arginine ABC transporter membrane protein			arginine ABC transporter - membrane subunit	artM	s
852	-	901473	900757	717	L-arginine ABC transporter membrane protein			arginine ABC transporter - membrane subunit	artQ	s
853	-	902211	901473	732	L-arginine-binding protein			arginine ABC transporter - uncharacterised subunit	artI	s
854	-	902957	902211	729	L-arginine ABC transporter ATP-binding protein	3.6.3.-	artP	arginine ABC transporter - ATP binding subunit	artP	s
855	-	903690	902957	516	probable lipoprotein			predicted lipoprotein	ybjP	s
856	+	903816	904139	324	hypothetical protein			conserved protein	ybjQ	s
858	+	904136	904966	831	Negative regulator of beta-lactamase expression	3.5.1.28	amiD	anhydro-N-acetylmuramoyl-L-alanine amidase	amiD	s
859	-	907505	904966	1431	MANUAL-REST			conserved protein with NAD(P)-binding Rossmann-fold domain	ybjT	man
860	-	908517	907505	1002	L-threonine aldolase	4.1.2.5	ltaE	low-specificity L-threonine aldolase	ltaE	s
861	-	910272	908517	1719	pyruvate dehydrogenase (quinone)	1.2.5.1		pyruvate oxidase monomer	poxB	s
862	-	911373	910272	969	Flavodoxin reductases (ferredoxin-NADPH reductases) family 1	-1	hcr	NADH oxidoreductase	hcr	s
863	-	913037	911373	1653	hydroxylamine reductase precursor	1.7.-,1.7.99.1	hcp	hybrid-cluster protein	hcp	s
864	-	914080	913037	900	MANUAL-REST			predicted transporter	ybjE	man
867	+	915696	917354	1659	MANUAL-REST			conserved protein with a nucleotide triphosphate hydrolase domain	ybjD	man
868	+	918458	919573	1116	RND family efflux transporter, MFP subunit		macA	MacAB-TolC macrolide efflux transport system - membrane fusion protein	macA	s
869	+	919570	921516	1947	ABC-type antimicrobial peptide transport system, ATPase component	3.6.3.-	macB	MacAB-TolC macrolide efflux transport system - membrane subunit	macB	s
870	-	921813	921516	225	cold-shock DNA-binding protein family		cspD	DNA replication inhibitor	cspD	s
871	+	922136	922456	321	ATP-dependent Clp protease adaptor protein ClpS			specificity factor for ClpA-ClpP chaperone-protease complex	clpS	s
872	+	922487	924763	2277	ATP-dependent Clp protease ATP-binding subunit ClpA	3.4.21.92	clpA	ClpAXP	clpA	s
873	-	925666	924763	219	bacterial translation initiation factor 1 (bIF-1)		infA	protein chain initiation factor IF-1	infA	s
874	-	926655	925666	705	leucyl/phenylalanyl-tRNA--protein transferase	2.3.2.6	aat	leucyl, phenylalanyl-tRNA-protein transferase	aat	s
875	-	928418	926655	1722	thiol reductant ABC exporter, CydC subunit			glutathione / L-cysteine efflux transporter - CydC subunit	cydC	s
876	-	930185	928418	1767	thiol reductant ABC exporter, CydD subunit			glutathione / L-cysteine efflux transporter - CydD subunit	cydD	s
877	-	931273	930185	966	thioredoxin-disulfide reductase	1.8.1.9	trxB	thioredoxin reductase monomer	trxB	s
878	+	931818	932312	495	transcriptional regulator, AsnC family		lrp	Lrp transcriptional dual regulator	lrp	s
879	+	932447	936436	3990	DNA translocase FtsK		ftsK	essential cell division protein FtsK	ftsK	s
880	+	936595	937206	612	periplasmic chaperone LolA		lolA	periplasmic chaperone, effects translocation of lipoproteins from inner membrane to outer	lolA	s
881	+	937217	938560	1344	Recombination protein MgsA			recombination factor	rarA	s
882	+	938651	939943	1293	seryl-tRNA synthetase	6.1.1.11	serS	seryl-tRNA synthetase	serS	s
883	+	940182	942626	2445	anaerobic dimethyl sulfoxide reductase, A subunit, DmsA/YnfE family	1.8.5.3	dmsA	dimethyl sulfoxide reductase, chain A	dmsA	s
884	+	942637	943254	618	DMSO reductase, iron-sulfur subunit		dmsB	dimethyl sulfoxide reductase, chain B	dmsB	s
885	+	943256	944119	864	DMSO reductase anchor subunit			dimethyl sulfoxide reductase, chain C	dmsC	s
886	-	944780	944119	627	MANUAL-REST			predicted hydrolase monomer	ycaC	man
887	+	945094	946242	1149	MANUAL-REST			YcaD MFS transporter	ycaD	man
888	+	946452	947882	1431	amino acid/polyamine/organocation transporter, APC superfamily (TC 2.A.3)		ycaM	YcaM predicted APC amino acid transporter	ycaM	s
889	-	948791	947882	909	transcriptional regulator, LysR family			putative transcriptional regulator LYSR-type	ycaN	s
890	+	948891	949481	591	MANUAL-REST			conserved protein	ycaK	man
891	-	950303	949481	741	pyruvate formate-lyase 1-activating enzyme	1.97.1.4	pflA	pyruvate formate-lyase activating enzyme	pflA	s
892	-	952777	950303	2283	formate acetyltransferase 1	2.3.1.54	pflB	pyruvate formate-lyase (inactive)	pflB	s
893	-	953689	952777	858	formate transporter FocA		focA	formate channel FocA	focA	s
894	-	955855	953689	1761	FIG00613574: hypothetical protein			protein involved in &beta;-methylthiolation of ribosomal protein S12	ycaO	d
895	+	955985	956677	693	MANUAL-REST			conserved inner membrane protein	ycaP	man
896	+	956876	957964	1089	phosphoserine aminotransferase apoenzyme	2.6.1.52	serC	phosphohydroxythreonine aminotransferase / 3-phosphoserine aminotransferase	serC	s
897	+	958035	959318	1284	3-phosphoshikimate 1-carboxyvinyltransferase	2.5.1.19	aroA	3-phosphoshikimate-1-carboxyvinyltransferase	aroA	s
898	+	959487	960251	765	Zn-dependent protease with chaperone function	3.4.24.-		putative heat shock protein	ycaL	s
899	+	960424	961107	684	cytidylate kinase	2.7.4.14	cmk	(d)CMP kinase	cmk	s
900	+	961218	962891	1674	SSU ribosomal protein S1P		rpsA	30S ribosomal subunit protein S1	rpsA	s
901	+	963051	963335	285	integration host factor, beta subunit		ihfB	integration host factor (IHF), &beta; subunit	ihfB	s
902	+	963543	965807	2265	DNA internalization-related competence protein ComEC/Rec2			conserved inner membrane protein	ycaI	d
903	+	965844	967592	1749	lipid A export permease/ATP-binding protein MsbA	3.6.3.-	msbA	ATP-binding lipopolysaccharide transport protein	msbA	s
904	+	967589	968575	987	lipid-A-disaccharide kinase	2.7.1.130	lpxK	tetraacyldisaccharide 4'-kinase	lpxK	s
905	+	968612	969844	1233	FIG004798: Putative cytoplasmic protein			conserved protein	ycaQ	d
906	+	969896	970078	183	MANUAL-REST			conserved protein	ycaR	man
907	+	970075	970821	747	3-deoxy-D-manno-octulosonate cytidylyltransferase	2.7.7.38	kdsB	3-deoxy-D-<i>manno</i>-octulosonate cytidylyltransferase	kdsB	s
908	-	972624	970821	780	Membrane Protein Functionally coupled to the MukBEF Chromosome Partitioning Mechanism			conserved inner membrane protein	ycbC	s
909	+	970975	971868	894	FIG00637875: hypothetical protein			conserved protein	ycbJ	s
910	+	972760	973545	786	2-polyprenyl-3-methyl-5-hydroxy-6-metoxy-1,4-benzoquinol methylase			predicted S-adenosylmethionine-dependent methyltransferase	smtA	s
911	+	973542	974864	1323	bacterial condensin subunit MukF		mukF	Ca<sup>2+</sup>-binding protein involved in chromosome partitioning	mukF	s
912	+	974845	975549	705	bacterial condensin subunit MukE		mukE	protein involved in chromosome partitioning	mukE	s
913	+	975549	980009	4461	bacterial condensin subunit MukB		mukB	cell division protein involved in chromosome partitioning	mukB	s
914	+	980270	982117	1848	L,D-transpeptidase YcbB			L,D-transpeptidase YcbB	ycbB	s
915	+	982298	982846	549	FIG001587: exported protein			conserved protein	ycbK	d
916	+	982873	983520	648	MANUAL-REST			predicted metal-binding enzyme	ycbL	man
917	-	984932	983520	1191	Aspartate/tyrosine/aromatic aminotransferase	2.6.1.1	aspC	aspartate aminotransferase, PLP-dependent	aspC	s
918	-	986205	984932	1089	Outer membrane protein (porin)		ompF	The Colicin A Import System	ompF	s
919	-	988208	986205	1401	asparaginyl-tRNA synthetase	6.1.1.22	asnS	asparaginyl-tRNA synthetase	asnS	s
920	-	989579	988208	1203	nicotinate phosphoribosyltransferase	2.4.2.11	pncB	nicotinate phosphoribosyltransferase	pncB	s
921	+	989845	992457	2613	aminopeptidase N, Escherichia coli type	3.4.11.2	pepN	aminopeptidase N	pepN	s
922	-	993267	992457	768	ABC-type nitrate/sulfonate/bicarbonate transport system, ATPase component	3.6.3.-		aliphatic sulfonate ABC transporter - ATP binding subunit	ssuB	s
923	-	994055	993267	792	ABC-type nitrate/sulfonate/bicarbonate transport system, permease component			aliphatic sulfonate ABC transporter - membrane subunit	ssuC	s
924	-	995211	994055	1146	alkanesulfonate monooxygenase	1.14.14.5	ssuD	alkanesulfonate monooxygenase	ssuD	s
925	-	996167	995211	960	ABC transporter, substrate-binding protein, aliphatic sulfonates family			aliphatic sulfonate ABC transporter - periplasmic binding protein	ssuA	s
926	-	996735	996167	576	FMN reductase, SsuE family		ssuE	NAD(P)H-dependent FMN reductase monomer	ssuE	s
927	+	997091	997630	540	MANUAL-REST			fimbrial-like adhesin protein	elfA	man
928	+	997713	998414	702	P pilus assembly protein, chaperone PapD			predicted periplasmic pilin chaperone	elfD	s
929	+	998439	1001039	2601	P pilus assembly protein, porin PapC			predicted outer membrane usher protein	elfC	s
930	+	1001030	1002100	1071	MANUAL-REST			predicted fimbrial-like adhesin protein	elfG	man
931	+	1002112	1002654	543	MANUAL-REST			predicted fimbrial-like adhesin protein	ycbU	man
932	+	1002614	1003177	564	MANUAL-REST			predicted fimbrial-like adhesin protein	ycbV	man
933	+	1003191	1003880	690	P pilus assembly protein, chaperone PapD			predicted periplasmic pilin chaperone	ycbF	s
934	+	1003991	1005001	1011	dihydroorotate oxidase A	1.3.98.1,1.3.3.1		dihydroorotate dehydrogenase, type 2	pyrD	s
935	-	1006823	1005001	1110	MANUAL-REST			protein involved in base analog detoxification	ycbX	man
936	+	1005175	1005717	543	FIG01199806: hypothetical protein			cell division factor ZapC, localizes to the cytokinetic ring	zapC	d
937	+	1007067	1009175	2109	23S rRNA m(2)G-2445 methyltransferase	2.1.1.173,2.1.1.52	rlmL	fused 23S rRNA m<sup>2</sup>G2445 methyltransferase and 23S rRNA m<sup>7</sup>G2069 methyltransferase	rlmL	s
938	+	1009187	1011094	1908	ATPase components of ABC transporters with duplicated ATPase domains		ccmA	ATP-binding protein with possible role in replication	uup	s
939	+	1011224	1012477	1254	integral membrane protein, PqiA family			paraquat-inducible protein A	pqiA	s
940	+	1012482	1014122	1641	Paraquat-inducible protein B			paraquat-inducible protein B	pqiB	s
941	+	1014119	1014682	564	Paraquat-inducible protein B			conserved protein	ymbA	d
942	+	1014938	1015105	168	Ribosome modulation factor			ribosome modulation factor	rmf	s
944	-	1017522	1015801	1761	Predicted ATP-dependent protease	3.4.21.-		putative ATP-dependent protease	ycbZ	s
945	+	1017708	1018160	453	FIG01201035: hypothetical protein			macrodomain Ter protein	matP	d
947	-	1020142	1019300	510	SOS cell division inhibitor SulA		sulA	SOS cell division inhibitor	sulA	s
949	+	1020361	1020990	630	regulator of competence-specific genes		sxy	transcriptional coactivator for CRP	sxy	s
950	-	1023571	1020990	447	Predicted membrane protein		yccF	conserved inner membrane protein	yccF	s
951	+	1023694	1025748	2055	Superfamily I DNA and RNA helicases	3.6.4.12	helD	DNA helicase IV	helD	s
952	-	1026238	1025748	459	methylglyoxal synthase	4.2.3.3	mgsA	methylglyoxal synthase	mgsA	s
953	-	1026996	1026238	663	UPF0319 protein YccT precursor			conserved protein	yccT	d
955	+	1027169	1027582	414	MANUAL-REST			predicted CoA-binding protein with NAD(P)-binding Rossmann-fold domain	yccU	man
956	-	1027944	1027582	318	hemimethylated DNA binding domain			heat shock protein, hemimethylated DNA-binding protein	hspQ	s
957	-	1029192	1027944	1191	23S rRNA m(5)C-1962 methyltransferase	2.1.1.191		23S rRNA m<sup>5</sup>C1962 methyltransferase monomer	rlmI	s
958	-	1029891	1029192	330	sulfur relay protein, TusE/DsrC/DsvC family	2.8.1.-	tusE	sulfur transfer protein	tusE	s
959	+	1029287	1029565	279	Acylphosphatases	3.6.1.7	yccX	acylphosphatase	yccX	s
960	-	1030641	1029565	660	Integral membrane protein, interacts with FtsH			putative carrier/transport protein; substrate or modulator of FtsH-mediated proteolysis	yccA	s
961	+	1031362	1032480	1119	[NiFe]-hydrogenase I apoprotein, small subunit	1.12.99.6	hyaA	hydrogenase 1, small subunit	hyaA	s
962	+	1032477	1034270	1794	[NiFe]-hydrogenase I apoprotein, large subunit	1.12.99.6	hyaB	hydrogenase 1, large subunit	hyaB	s
963	+	1034289	1034996	708	[NiFe]-hydrogenase I apocytochrome b subunit			hydrogenase 1, b-type cytochrome subunit	hyaC	s
964	+	1034993	1035580	588	Hydrogenase 1 maturation peptidase HyaD. Aspartic peptidase. MEROPS family A31	3.4.24.-	hybD	protein involved in processing of HyaA and HyaB proteins	hyaD	s
965	+	1035577	1035975	399	Tat proofreading chaperone HyaE		hyaE	protein involved in quality control of HyaA	hyaE	s
966	+	1035972	1036829	858	HupH hydrogenase expression protein, C-terminal conserved region.			protein involved in nickel incorporation into hydrogenase 1 proteins	hyaF	s
967	+	1036963	1038507	1545	cytochrome bd-II ubiquinol oxidase subunit 1 apoprotein	1.10.3.-,1.10.3.11		cytochrome bd-II terminal oxidase subunit I	appC	s
968	+	1038519	1039655	1137	cytochrome bd-II ubiquinol oxidase subunit 2 apoprotein	1.10.3.-,1.10.3.11	cydB	cytochrome <i>bd</i>-II terminal oxidase subunit II	appB	s
969	+	1039840	1041138	1299	MANUAL-REST			acid phosphatase	appA	man
970	-	1043433	1041138	2181	capsular exopolysaccharide family			autophosphorylating protein tyrosine kinase	etk	s
971	-	1043899	1043433	447	Protein-tyrosine-phosphatase	3.1.3.48	etp	phosphotyrosine-protein phosphatase	etp	s
972	-	1045026	1043899	1140	MANUAL-REST			predicted exopolysaccharide export protein	gfcE	man
973	-	1047168	1045026	2097	MANUAL-REST			putative lipoprotein	gfcD	man
974	-	1047914	1047168	747	MANUAL-REST			conserved protein	gfcC	man
975	-	1048555	1047914	645	Uncharacterized lipoprotein YmcC precursor			predicted outer membrane lipoprotein	gfcB	s
976	-	1048967	1048555	306	hypothetical protein			predicted protein	gfcA	s
977	+	1049056	1049331	276	Transposase and inactivated derivatives			InsAB' transposase	insAB-4	s
978	+	1049250	1049753	504	MANUAL-REST			InsAB' transposase	insAB-4	man
979	-	1050398	1049753	213	MANUAL-REST			stress protein, member of the CspA family	cspH	man
980	+	1050684	1050896	213	cold-shock DNA-binding protein family			cold shock protein CspG	cspG	s
982	+	1051290	1051463	174	GnsA/GnsB family.			predicted regulator of phosphatidylethanolamine synthesis	gnsA	s
983	-	1052585	1051463	1074	Polyferredoxin			predicted 4Fe-4S membrane protein	yccM	s
985	-	1057177	1055371	693	response regulator TorR		torR	TorR transcriptional dual regulator	torR	s
986	+	1055484	1056512	1029	TMAO-binding protein		torT	TorT-TMAO	torT	s
987	+	1057307	1058479	1173	trimethylamine-N-oxide reductase c-type cytochrome TorC		torC	TorC trimethylamine N-oxide reductase, cytochrome c-type subunit	torC	s
988	+	1058479	1061025	2547	trimethylamine-N-oxide reductase TorA	1.7.2.3		trimethylamine N-oxide reductase, catalytic subunit	torA	s
989	+	1061022	1061621	600	Tat proofreading chaperone TorD		torD	chaperone protein for trimethylamine-N-oxide oxidoreductase I	torD	s
990	-	1062078	1061621	306	MerR HTH family regulatory protein.		cbpM	chaperone modulator protein CbpM	cbpM	s
991	-	1062998	1062078	921	DnaJ-class molecular chaperone with C-terminal Zn finger domain		cbpA	CbpA monomer	cbpA	s
992	+	1063259	1064515	1257	FIG00638642: hypothetical protein			predicted protein	yccE	s
993	+	1064808	1066049	1242	Histidine phosphatase superfamily (branch 2).	3.1.3.10	agp	3-phytase / glucose-1-phosphatase	agp	s
994	-	1066314	1066049	228	YccJ-like protein.			predicted protein	yccJ	s
995	-	1066931	1066314	597	NAD(P)H:quinone oxidoreductase, type IV		wrbA	WrbA monomer	wrbA	s
996	+	1067304	1067477	174	Stress-induced bacterial acidophilic repeat motif.			conserved protein	ymdF	d
998	-	1069062	1067707	1329	pyrimidine utilization transport protein G			predicted xanthine/uracil transporter	rutG	s
999	-	1069577	1069062	495	pyrimidine utilization flavin reductase protein F	1.5.1.-		flavin reductase	rutF	s
1000	-	1070178	1069577	591	MANUAL-REST			predicted malonic semialdehyde reductase	rutE	man
1001	-	1070988	1070178	801	pyrimidine utilization protein D	3.5.1.-		predicted aminoacrylate hydrolase	rutD	s
1002	-	1071382	1070988	387	pyrimidine utilization protein C			predicted aminoacrylate peracid reductase	rutC	s
1005	+	1073465	1074103	639	transcriptional regulator, TetR family		rutR	RutR DNA-binding transcriptional dual regulator	rutR	s
1006	-	1078105	1074103	3963	MANUAL-REST			fused PutA transcriptional repressor / proline dehydrogenase / 1-pyrroline-5-carboxylate dehydrogenase	putA	man
1008	+	1078528	1080036	1509	sodium/proline symporter		putP	proline:Na<sup>+</sup> symporter	putP	s
1010	+	1081466	1082593	1128	MANUAL-REST			conserved protein	efeO	man
1011	+	1082599	1083870	1272	Tat-translocated enzyme	1.11.1.19		heme-containing peroxidase/deferrochelatase	efeB	s
1012	+	1084215	1085279	1065	Phosphate starvation-inducible protein PhoH, predicted ATPase		phoH	ATP-binding protein	phoH	s
1013	-	1085742	1085279	414	poly-beta-1,6-N-acetyl-D-glucosamine biosynthesis protein PgaD		pgaD	inner membrane protein involved in biofilm formation	pgaD	s
1014	-	1087069	1085742	1326	poly-beta-1,6 N-acetyl-D-glucosamine synthase	2.4.-	pgaC	UDP-N-acetyl-D-glucosamine &beta;-1,6-N-acetyl-D-glucosaminyl transferase	pgaC	s
1015	-	1089080	1087069	2019	poly-beta-1,6-N-acetyl-D-glucosamine N-deacetylase PgaB	-3		poly-&beta;-1,6-N-acetyl-D-glucosamine N-deacetylase	pgaB	s
1016	-	1091512	1089080	2424	poly acetylglucosamine porin (TC 1.B.55)			partially N-deacetylated poly-&beta;-1,6-N-acetyl-D-glucosamine outer membrane porin	pgaA	s
1017	+	1092027	1093457	1431	diguanylate cyclase (GGDEF) domain			diguanylate cyclase	ycdT	s
1018	-	1094364	1093457	867	MANUAL-REST				insF-4	man
1021	+	1095066	1096052	987	MANUAL-REST			predicted inner membrane protein	ycdU	man
1022	+	1097109	1098047	939	MANUAL-REST			glyoxylate reductase / hydroxypyruvate reductase	ghrA	man
1023	+	1098102	1098839	738	Histidinol phosphatase and related hydrolases of the PHP family			zinc-binding phosphatase	ycdX	s
1024	+	1098863	1099417	555	MANUAL-REST			protein involved in maturation of YcdX	ycdY	man
1025	+	1099489	1100010	522	Inner membrane protein YcdZ		ycdZ	predicted inner membrane protein	ycdZ	s
1026	-	1100907	1100010	834	Uncharacterized protein involved in formation of curli polymers			curli secretion channel	csgG	s
1027	-	1101350	1100907	417	Type VIII secretion system (T8SS), CsgF protein.			curli assembly component	csgF	s
1028	-	1101764	1101350	390	Curli assembly protein CsgE.			curli transport specificity factor	csgE	s
1029	-	1102419	1101764	651	Response regulator containing a CheY-like receiver domain and an HTH DNA-binding domain		csgD	CsgD DNA-binding transcriptional dual regulator	csgD	s
1031	+	1103147	1103629	483	Curlin associated repeat.		csgB	curlin, minor subunit precursor	csgB	s
1032	+	1103670	1104125	456	Curlin associated repeat.		csgA	curlin, major subunit	csgA	s
1033	+	1104184	1104516	333	Thin aggregative fimbriae synthesis protein.		csgC	putative curli production protein	csgC	s
1034	+	1104637	1104948	312	FIG00638598: hypothetical protein			predicted protein	ymdA	s
1035	+	1105043	1105576	534	Predicted phosphatase homologous to the C-terminal domain of histone macroH2A1			regulator of RNase III activity	ymdB	s
1036	+	1105518	1106999	1482	Phosphatidylserine/phosphatidylglycerophosphate/cardiolipin synthases and related enzymes			predicted hydrolase	ymdC	d
1037	-	1108164	1106999	1158	MANUAL-REST			protein required for succinyl modification of osmoregulated periplasmic glucans	mdoC	man
1038	+	1108540	1110093	1554	Periplasmic glucans biosynthesis protein		mdoG	periplasmic glucan (MDO) biosynthesis protein	mdoG	s
1039	+	1110116	1112629	2514	Membrane glycosyltransferase	2.4.1.-	mdoH	membrane glycosyltransferase; synthesis of membrane-derived oligosaccharide (MDO)	mdoH	s
1040	+	1112802	1113029	228	MANUAL-REST			predicted lipoprotein	yceK	man
1041	-	1113404	1113029	375	MsyB protein.			acidic protein that suppresses mutants lacking function of protein export	msyB	s
1042	-	1114713	1113404	1227	MANUAL-REST			multidrug efflux transporter MdtG	mdtG	man
1043	-	1115805	1114713	921	lipid A biosynthesis lauroyl (or palmitoleoyl) acyltransferase	2.3.1.-	htrB	lauroyl acyltransferase	lpxL	s
1044	+	1116030	1117082	1053	MANUAL-REST			conserved protein	yceA	man
1045	-	1117699	1117082	576	Protein yceI precursor			predicted protein	yceI	s
1046	-	1118269	1117699	567	Cytochrome B561			predicted cytochrome b561	yceJ	s
1047	-	1119809	1118269	1119	Glycine/D-amino acid oxidases (deaminating)	1.5.3.-		N-methyltryptophan oxidase	solA	s
1049	-	1120710	1120181	246	DinI-like family.		dinI	DNA damage-inducible protein I	dinI	s
1050	-	1121830	1120710	1047	dihydroorotase	3.5.2.3	pyrC	dihydroorotase	pyrC	s
1051	-	1122496	1121830	561	Putative lipoprotein yceB precursor			predicted lipoprotein	yceB	s
1052	-	1123277	1122496	648	Glutaredoxin, GrxB family		grxB	oxidized glutaredoxin 2	grxB	s
1053	-	1124549	1123277	1209	MANUAL-REST			YceL MFS transporter	mdtH	man
1054	+	1124785	1125369	585	[SSU ribosomal protein S5P]-alanine acetyltransferase	2.3.1.128		ribosomal-protein-S5-alanine N-acetyltransferase	rimJ	s
1055	+	1125380	1126027	648	Protein of unknown function YceH			conserved protein	yceH	s
1056	+	1126029	1126952	924	Predicted dehydrogenases and related proteins			predicted oxidoreductase, NAD(P)-binding Rossmann-fold domain	yceM	s
1057	+	1127062	1128597	1536	integral membrane protein MviN			lipid II flippase	murJ	s
1058	-	1129053	1128597	417	Flagellar biosynthesis/type III secretory pathway chaperone			flagellar biosynthesis protein FlgN	flgN	s
1059	-	1129351	1129053	294	anti-sigma-28 factor, FlgM family		flgM	anti-sigma factor for FliA (sigma 28)	flgM	s
1060	-	1130086	1129351	660	flagella basal body P-ring formation protein FlgA			flagellar biosynthesis; assembly of basal-body periplasmic P ring	flgA	s
1061	+	1130241	1130657	417	flagellar basal-body rod protein FlgB		flgB	flagellar basal-body rod protein FlgB	flgB	s
1062	+	1130661	1131065	405	flagellar basal-body rod protein FlgC		flgC	flagellar basal-body rod protein FlgC	flgC	s
1063	+	1131077	1131772	696	Flagellar hook capping protein		flgD	flagellar biosynthesis, initiation of hook assembly	flgD	s
1064	+	1131797	1133005	1209	fagellar hook-basal body proteins		flgE	flagellar hook protein FlgE	flgE	s
1065	+	1133025	1133780	756	fagellar hook-basal body proteins		flgF	flagellar basal-body rod protein FlgF	flgF	s
1066	+	1133952	1134734	783	flagellar basal-body rod protein FlgG, Gram-negative bacteria		flgG	flagellar basal-body rod protein FlgG	flgG	s
1067	+	1134787	1135485	699	Flagellar basal body L-ring protein			flagellar L-ring protein FlgH; basal-body outer-membrane L (lipopolysaccharide layer) ring protein	flgH	s
1068	+	1135497	1136594	1098	Flagellar basal-body P-ring protein			flagellar P-ring protein FlgI	flgI	s
1069	+	1136594	1137535	942	flagellar rod assembly protein/muramidase FlgJ		flgJ	FlgJ	flgJ	s
1070	+	1137601	1139244	1644	flagellar hook-associated protein FlgK		flgK	flagellar biosynthesis, hook-filament junction protein 1	flgK	s
1071	+	1139256	1140209	954	flagellar hook-associated protein 3		flgL	flagellar biosynthesis; hook-filament junction protein	flgL	s
1072	-	1143590	1140209	3186	RNAse E	3.1.26.12	rne	RNase E	rne	s
1074	+	1144163	1145122	960	ribosomal large subunit pseudouridine synthase C	5.4.99.24		23S rRNA pseudouridine synthase	rluC	s
1076	+	1145812	1145980	169	hypothetical protein	HP		PsrD small RNA	psrD	d
1077	+	1146017	1146538	522	MANUAL-REST			conserved protein	yceD	man
1078	+	1146590	1146763	174	LSU ribosomal protein L32P		rpmF	50S ribosomal subunit protein L32	rpmF	s
1079	+	1146874	1147914	1041	phosphate:acyl-[acyl carrier protein] acyltransferase	2.3.1.15	plsX	fatty acid/phospholipid synthesis protein	plsX	s
1080	+	1147982	1148935	954	MANUAL-REST			KASIII	fabH	man
1081	+	1148951	1149880	930	[Acyl-carrier-protein] S-malonyltransferase	2.3.1.39	fabD	malonyl-CoA-ACP transacylase	fabD	s
1082	+	1149893	1150627	735	3-oxoacyl-[acyl-carrier-protein] reductase	1.1.1.100	fabG	3-oxo-acyl-[acyl-carrier-protein] reductase	fabG	s
1083	+	1150838	1151074	237	acyl carrier protein		acpP	trans-&Delta;<sup>3</sup>-cis-&Delta;<sup>5</sup>-dodecenoyl-ACP	acpP	s
1084	+	1151162	1152403	1242	3-oxoacyl-[acyl-carrier-protein] synthase II	2.3.1.179,2.3.1.41		KASII	fabF	s
1085	+	1152523	1153332	810	aminodeoxychorismate lyase apoprotein	4.1.3.38	pabC	<i>para</i>-aminobenzoate synthase multi-enzyme complex	pabC	s
1086	+	1153335	1154357	1023	conserved hypothetical protein, YceG family			predicted aminodeoxychorismate lyase	yceG	s
1087	+	1154347	1154988	642	thymidylate kinase	2.7.4.9	tmk	dTMP kinase	tmk	s
1088	+	1154985	1155989	1005	DNA polymerase III, delta prime subunit	2.7.7.7	holB	DNA polymerase III, &delta; prime subunit	holB	s
1089	+	1156000	1156797	798	MANUAL-REST			predicted metallodependent hydrolase	ycfH	man
1090	+	1157092	1158525	1434	PTS system D-glucose-specific IIB component, Glc family (TC 4.A.1.1.1)/PTS system D-glucose-specific IIC component, Glc family (TC 4.A.1.1.1)			glucose PTS permease - PtsG subunit	ptsG	s
1091	-	1160774	1158525	2190	TonB-dependent siderophore receptor			ferric coprogen outer membrane porin FhuE	fhuE	s
1093	+	1161108	1161467	360	Diadenosine tetraphosphate (Ap4A) hydrolase and other HIT family hydrolases			purine nucleoside phosphoramidase monomer	hinT	s
1094	+	1161470	1161847	378	MANUAL-REST			predicted protein	ycfL	man
1095	+	1161861	1162502	642	MANUAL-REST			outer membrane lipoprotein - activator of PBP1B activity	lpoB	man
1096	+	1162483	1163307	825	thiamine kinase	2.7.1.89		thiamin kinase	thiK	s
1097	+	1163318	1164343	1026	beta-N-acetylhexosaminidase	3.2.1.52		&beta;-N-acetylhexosaminidase	nagZ	s
1098	+	1164366	1164908	543	MANUAL-REST			conserved protein	ycfP	man
1099	+	1165308	1166612	1305	NADH dehydrogenase, FAD-containing subunit	1.6.99.3	ndh	NADH:ubiquinone oxidoreductase II	ndh	s
1100	+	1166822	1167361	540	MANUAL-REST			predicted protein	ycfJ	man
1102	+	1168296	1168553	258	Putative outer membrane protein		bhsA	outer membrane protein involved in copper permeability, stress resistance and biofilm formation	bhsA	s
1105	-	1174388	1173235	1074	Predicted membrane protein			putative transport protein	ycfT	s
1106	+	1174650	1175849	1200	lipoprotein releasing system, transmembrane protein, LolC/E family			LolCDE ABC lipoprotein transporter	lolC	s
1107	+	1175842	1176543	702	lipoprotein releasing system, ATP-binding protein	3.6.3.-	lolD	LolCDE ABC lipoprotein transporter	lolD	s
1108	+	1176549	1177787	1239	lipoprotein releasing system, transmembrane protein LolE		lolE	LolCDE ABC lipoprotein transporter	lolE	s
1109	+	1177816	1178727	912	N-acetylglucosamine kinase	2.7.1.59		N-acetyl-D-glucosamine kinase	nagK	s
1110	+	1178743	1179582	840	NAD-dependent protein deacetylases, SIR2 family	3.5.1.-		protein deacetylase, Sir2 homolog	cobB	s
1111	-	1180490	1179582	789	Beta-propeller domains of methanol dehydrogenase type			predicted inner membrane protein	ycfZ	s
1112	-	1180948	1180490	462	FIG00639097: hypothetical protein		ymfA	predicted inner membrane protein	ymfA	s
1113	-	1182052	1180948	1047	MANUAL-REST			putrescine / spermidine ABC transporter - periplasmic binding protein	potD	man
1114	-	1182843	1182052	795	ABC-type spermidine/putrescine transport system, permease component II			putrescine / spermidine ABC transporter - membrane subunit	potC	s
1116	-	1184817	1183697	1137	spermidine/putrescine ABC transporter ATP-binding subunit	3.6.3.31		putrescine / spermidine ABC transporter - ATP binding subunit	potA	s
1118	+	1185067	1186293	1227	peptidase T. Metallo peptidase. MEROPS family M20B	3.4.11.4	pepT	peptidase T	pepT	s
1119	-	1187463	1186293	1122	FIG002776: hypothetical protein			conserved protein	ycfD	s
1120	-	1188999	1187463	1461	Signal transduction histidine kinase	2.7.13.3	phoQ	PhoQ sensory histidine kinase - phosphorylated	phoQ	s
1121	-	1189670	1188999	672	Response regulators consisting of a CheY-like receiver domain and a winged-helix DNA-binding domain		phoP	PhoP-Phosphorylated DNA-binding transcriptional dual regulator	phoP	s
1122	-	1191209	1189670	1371	Adenylosuccinate lyase	4.3.2.2	purB	adenylosuccinate lyase	purB	s
1123	-	1191854	1191209	642	Uncharacterized protein involved in purine metabolism			lysogenization regulator	hflD	d
1124	-	1192996	1191854	1107	tRNA (5-methylaminomethyl-2-thiouridylate)-methyltransferase	2.8.1.-,2.1.1.61	trmU	tRNA-specific 2-thiouridylase	mnmA	s
1125	-	1193511	1192996	462	ADP-ribose pyrophosphatase	3.6.1.-		HMP-PP hydrolase /thiamin pyrophosphate hydrolase [multifunctional]	nudJ	s
1126	-	1194174	1193511	654	ribosomal large subunit pseudouridine synthase E	5.4.99.20,5.4.99.-		23S rRNA pseudouridine 2457 synthase	rluE	s
1127	+	1194346	1195596	1251	isocitrate dehydrogenase (NADP)	1.1.1.42	icd	isocitrate dehydrogenase	icd	s
1128	-	1196755	1195596	666	Methyltransferase domain.			e14 prophage; predicted SAM-dependent methyltransferase	ymfD	s
1130	+	1197918	1198811	894	Peptidase U49.			Lit, cell death peptidase; phage exclusion; e14 prophage	lit	s
1131	-	1200029	1198811	1128	Bacteriophage lambda integrase, N-terminal domain./Phage integrase family.			e14 prophage; predicted integrase	intE	s
1132	-	1200255	1200029	246	Excisionase-like protein.			e14 prophage; predicted excisionase	xisE	s
1133	-	1201307	1200255	309	hypothetical protein	HP		e14 prophage; predicted protein	ymfJ	s
1134	+	1200720	1201061	342	hypothetical protein			e14 prophage; predicted protein	ymfI	s
1135	-	1202156	1201061	675	MANUAL-REST			e14 prophage; predicted repressor protein	ymfK	man
1136	+	1202247	1202447	201	hypothetical protein			e14 prophage; predicted DNA-binding transcriptional regulator	ymfT	d
1137	+	1202491	1203048	558	FIG00639586: hypothetical protein			e14 prophage; predicted DNA-binding transcriptional regulator	ymfL	d
1138	+	1203045	1203383	339	hypothetical protein	HP		e14 prophage; predicted protein	ymfM	s
1140	+	1203393	1204760	1368	MANUAL-REST			e14 prophage; predicted DNA-binding transcriptional regulator	ymfN	man
1141	+	1204772	1204954	183	FIG00640168: hypothetical protein			e14 prophage; predicted protein	ymfR	s
1142	+	1204954	1205427	474	Phage-related protein			e14 prophage; conserved protein	ymfO	s
1143	+	1205396	1206145	750	MANUAL-REST			e14 prophage; conserved protein	ymfP	man
1144	+	1206136	1206720	585	FIG121501: Prophage tail protein			e14 prophage; conserved protein	ymfQ	s
1145	+	1206724	1207353	630	Prophage tail fiber protein			e14 prophage; predicted protein	ycfK	s
1146	-	1208342	1207353	603	Caudovirales tail fibre assembly protein.			e14 prophage; predicted tail fiber assembly protein	tfaE	d
1147	+	1207343	1207768	426	Caudovirales tail fibre assembly protein.			e14 prophage; predicted protein	ymfS	d
1149	+	1208908	1209462	555	MANUAL-REST			e14 prophage; site-specific DNA recombinase	pinE	man
1150	+	1209569	1210402	834	Predicted restriction endonuclease	3.1.21.-		restriction of DNA at 5-methylcytosine residues	mcrA	s
1152	-	1212330	1210800	405	Phage envelope protein			predicted protein	ycgX	d
1153	-	1213282	1212330	732	Predicted transcriptional regulators		ycgE	BluR DNA-binding transcriptional repressor	bluR	s
1154	-	1214698	1213282	1212	FOG: EAL domain		ycgF	blue light-responsive regulator of BluR	bluF	s
1155	+	1215012	1215248	237	Biofilm development protein YmgB/AriR.			predicted protein	ycgZ	d
1156	+	1215592	1215858	267	MANUAL-REST			regulator of acid resistance, influenced by indole	ariR	man
1157	+	1215971	1216219	249	FIG00638803: hypothetical protein			protein involved in biofilm formation	ymgC	d
1158	+	1216551	1218074	1524	FOG: EAL domain			conserved inner membrane protein	ycgG	d
1159	+	1218206	1218424	219	FIG00638313: hypothetical protein			inner membrane protein that interacts with cell division proteins	ymgF	d
1162	-	1221857	1221445	330	FIG00637894: hypothetical protein			predicted protein	ymgD	s
1164	+	1222918	1223130	213	MANUAL-REST			predicted protein	ycgI	man
1165	-	1223768	1223130	267	cell division topological specificity factor MinE		minE	cell division topological specificity factor and inhibitory component of the MinC-MinD-MinE system that regulates septum placement	minE	s
1166	-	1224584	1223768	813	septum site-determining protein MinD		minD	membrane ATPase of the MinC-MinD-MinE system that regulates septum placement	minD	s
1167	-	1225303	1224584	696	septum site-determining protein MinC		minC	cell division inhibitor of the MinC-MinD-MinE and DicB-MinC systems that regulate septum placement	minC	s
1168	+	1225823	1226191	369	Fels-1 Prophage Protein-like.			predicted protein	ycgJ	d
1169	-	1226695	1226191	402	Bacterial pre-peptidase C-terminal domain.			inhibitor of g-type lysozyme	pliG	s
1170	+	1226937	1227230	294	Protein YcgL			conserved protein	ycgL	s
1171	+	1227302	1227961	660	MANUAL-REST			predicted isomerase/hydrolase	ycgM	man
1172	+	1228038	1228499	462	MANUAL-REST			conserved protein	ycgN	man
1173	-	1229617	1228499	912	Haemolysin E (HlyE).		hlyE	hemolysin E	hlyE	s
1174	+	1229990	1230409	420	SOS response UmuD protein. Serine peptidase. MEROPS family S24	3.4.21.-		SOS mutagenesis; error-prone repair; processed to UmuD'; forms complex with UmuC	umuD	s
1175	+	1230409	1231677	1269	Nucleotidyltransferase/DNA polymerase involved in DNA repair			SOS mutagenesis and repair	umuC	s
1176	-	1232253	1231677	531	Thiol:disulfide interchange protein DsbB			DsbB<sub>oxidised</sub>	dsbB	s
1177	-	1233940	1232253	1542	sodium/proton antiporter, NhaB family (TC 2.A.34.1.1)		nhaB	sodium:H<sup>+</sup> antiporter	nhaB	s
1178	+	1234161	1234880	720	transcriptional regulator, GntR family		fadR	FadR DNA-binding transcriptional dual regulator	fadR	s
1179	-	1236464	1234880	1533	MANUAL-REST			conserved protein	ycgB	man
1180	+	1236794	1238092	1299	D-amino acid dehydrogenase small subunit	1.4.99.1		D-amino acid dehydrogenase	dadA	s
1181	+	1238102	1239172	1071	alanine racemase	5.1.1.1	alr	alanine racemase 2, PLP-binding	dadX	s
1182	-	1241294	1239172	1737	MANUAL-REST			YcgO CPA1 Transporter	cvrA	man
1183	-	1242303	1241294	915	murein tetrapeptidase LD-carboxypeptidase. Serine peptidase. MEROPS family S66	3.4.17.13	ldcA	L,D-carboxypeptidase A	ldcA	s
1184	+	1242403	1243014	612	MANUAL-REST			lytic murein transglycosylase E	emtA	man
1185	-	1243750	1243014	735	Predicted glycosyltransferase			molecular brake that regulates flagellar motility in response to c-di-GMP	ycgR	d
1186	+	1243951	1244205	255	MANUAL-REST			predicted inner membrane protein	ymgE	man
1187	+	1244383	1244823	441	FIG00637958: hypothetical protein			predicted protein	ycgY	s
1188	-	1246599	1244823	1698	Neutral trehalase	3.2.1.28		periplasmic trehalase	treA	s
1189	-	1248337	1246599	1419	Phosphotransferase System HPr (HPr) Family			dihydroxyacetone kinase subunit M	dhaM	s
1190	-	1248980	1248337	633	dihydroxyacetone kinase DhaL subunit	2.7.1.-,2.7.1.121		dihydroxyacetone kinase subunit L	dhaL	s
1191	-	1250061	1248980	1071	dihydroxyacetone kinase DhaK subunit	2.7.1.-,2.7.1.121		dihydroxyacetone kinase subunit K	dhaK	s
1192	+	1250289	1252208	1920	MANUAL-REST			DhaR DNA-binding transcriptional dual regulator	dhaR	man
1193	-	1255175	1252208	2868	outer membrane autotransporter barrel domain			putative adhesion and penetration protein	ycgV	s
1195	-	1257035	1255699	1092	GTP-binding protein YchF		engD	ribosome-binding ATPase	ychF	s
1196	-	1257736	1257035	585	peptidyl-tRNA hydrolase	3.1.1.29	pth	peptidyl-tRNA hydrolase	pth	s
1197	+	1258014	1258292	279	Putative membrane protein YchH			stress-induced protein	ychH	s
1198	-	1260026	1258292	1680	high affinity sulphate transporter 1			bicarbonate / carbonate transporter	ychM	s
1200	-	1262100	1261164	852	4-diphosphocytidyl-2-C-methyl-D-erythritol kinase	2.7.1.148	ispE	4-diphosphocytidyl-2-C-methylerythritol kinase	ispE	s
1201	-	1262723	1262100	624	outer membrane lipoprotein LolB		lolB	outer membrane lipoprotein, localization of lipoproteins in the outer membrane	lolB	s
1202	+	1262937	1264193	1257	glutamyl-tRNA reductase	1.2.1.70	hemA	glutamyl-tRNA reductase	hemA	s
1203	+	1264235	1265317	1083	bacterial peptide chain release factor 1 (bRF-1)		prfA	peptide chain release factor RF1	prfA	s
1204	+	1265317	1266150	834	[protein release factor]-glutamine N5-methyltransferase	2.1.1.-		protein-(glutamine-N5) methyltransferase	prmC	s
1205	+	1266147	1266539	393	FIG002082: Protein SirB2		sirB2	predicted transcriptional regulator	ychQ	s
1206	+	1266543	1267352	810	MANUAL-REST			predicted transcriptional regulator	ychA	man
1207	+	1267388	1268242	855	3-deoxy-8-phosphooctulonate synthase	2.5.1.55	kdsA	3-deoxy-D-<i>manno</i>-octulosonate 8-phosphate synthase	kdsA	s
1208	-	1271072	1268242	1101	calcium/proton exchanger		chaA	Na<sup>+</sup> / K<sup>+</sup>:H<sup>+</sup> antiporter ChaA	chaA	s
1209	+	1271342	1271572	231	Putative cation transport regulator		chaB	predicted cation transport regulator	chaB	s
1210	+	1271709	1272425	717	Uncharacterized protein involved in cation transport			predicted cation transport protein	chaC	s
1211	-	1272822	1272425	354	Uncharacterized conserved protein involved in intracellular sulfur reduction		ychN	conserved protein	ychN	s
1212	+	1273007	1274401	1395	Invasin			predicted invasin	ychO	s
1213	-	1275052	1274401	651	two component transcriptional regulator, LuxR family		narL	NarL-Phosphorylated DNA-binding transcriptional dual regulator	narL	s
1214	-	1276841	1275052	1797	Signal transduction histidine kinase, nitrate/nitrite-specific	2.7.13.3	narX	NarX sensory histidine kinase - phosphorylated	narX	s
1216	+	1277180	1278571	1392	nitrite extrusion protein (nitrite facilitator)		narK	nitrate:nitrite antiporter NarK	narK	s
1217	+	1279087	1282830	3744	respiratory nitrate reductase alpha subunit apoprotein	1.7.99.4		nitrate reductase A, &alpha; subunit	narG	s
1218	+	1282827	1284365	1539	respiratory nitrate reductase beta subunit	1.7.99.4	narH	nitrate reductase A, &beta; subunit	narH	s
1219	+	1284362	1285072	711	respiratory nitrate reductase chaperone NarJ		narJ	molybdenum cofactor assembly chaperone subunit (&delta; subunit) of nitrate reductase 1	narJ	s
1220	+	1285072	1285749	678	respiratory nitrate reductase gamma subunit	1.7.99.4	narI	nitrate reductase A, &gamma; subunit	narI	s
1221	-	1287847	1285749	843	formyltetrahydrofolate deformylase	3.5.1.10	purU	formyltetrahydrofolate deformylase	purU	s
1222	-	1288355	1287847	459	UPF0225 protein YchJ			conserved protein	ychJ	s
1223	+	1288429	1289373	945	MANUAL-REST			conserved protein	rssA	man
1224	+	1289465	1290478	1014	Response regulator containing CheY-like receiver, AAA-type ATPase, and DNA-binding domains		hnr	RssB-P	rssB	s
1225	+	1290680	1291588	909	UDP-glucose pyrophosphorylase	2.7.7.9	galU	UTP--glucose-1-phosphate uridylyltransferase	galU	s
1226	-	1292145	1291588	414	nucleoid protein H-NS		hns	H-NS DNA-binding transcriptional dual regulator	hns	s
1227	+	1292750	1293367	618	thymidine kinase	2.7.1.21		thymidine kinase / deoxyuridine kinase	tdk	s
1230	-	1297344	1294545	2676	MANUAL-REST			pyruvate formate-lyase deactivase [multifunctional]	adhE	man
1231	+	1297821	1298468	648	membrane protein, MarC family			predicted inner membrane protein	ychE	s
1234	+	1299161	1300837	1677	ABC-type oligopeptide transport system, periplasmic component		oppA	peptide ABC transporter - periplasmic binding protein	oppA	s
1235	+	1300923	1301843	921	ABC-type dipeptide/oligopeptide/nickel transport systems, permease components		oppB	murein tripeptide ABC transporter / peptide ABC transporter - putative membrane subunit	oppB	s
1236	+	1301858	1302766	909	ABC-type dipeptide/oligopeptide/nickel transport systems, permease components		oppC	murein tripeptide ABC transporter / peptide ABC transporter - putative membrane subunit	oppC	s
1237	+	1302778	1303791	1014	oligopeptide/dipeptide ABC transporter, ATP-binding protein, C-terminal domain			murein tripeptide ABC transporter / peptide ABC transporter - putative ATP binding subunit	oppD	s
1238	+	1303788	1304792	1005	oligopeptide/dipeptide ABC transporter, ATP-binding protein, C-terminal domain			murein tripeptide ABC transporter / peptide ABC transporter - putative ATP binding subunit	oppF	s
1239	-	1305174	1304792	330	FIG002901: hypothetical protein co-occurring with Cardiolipin synthetase			predicted protein	yciU	s
1240	-	1306669	1305174	1461	cardiolipin synthetase 2	2.7.8.-	cls	cardiolipin synthase	clsA	s
1241	-	1308293	1306669	1254	K transport systems, NAD-binding component			K+ channel Kch monomer	kch	s
1242	-	1308889	1308293	297	YciL protein			predicted enzyme	yciI	s
1243	+	1309098	1309832	735	TonB family C-terminal domain		tonB	TonB energy transducing system - TonB subunit	tonB	s
1244	-	1310270	1309832	399	MANUAL-REST			acyl-CoA thioesterase	yciA	man
1245	-	1310914	1310270	540	intracellular septation protein A		ispZ	predicted inner membrane protein	yciB	s
1246	-	1311687	1310914	744	Membrane protein YciC, linked to IspA			predicted inner membrane protein	yciC	s
1247	+	1312044	1312682	639	Outer membrane protein W		ompW	OmpW, outer membrane protein	ompW	s
1248	-	1313248	1312682	507	Protein YciE		yciE	conserved protein	yciE	s
1250	-	1314059	1313815	180	MANUAL-REST			predicted protein	yciG	man
1251	-	1315246	1314059	807	tryptophan synthase, alpha chain	4.2.1.20	trpA	tryptophan synthase, &alpha; subunit	trpA	s
1252	-	1316439	1315246	1194	tryptophan synthase, beta chain	4.2.1.20	trpB	tryptophan synthase, &beta; subunit	trpB	s
1253	-	1317809	1316439	1359	Indole-3-glycerol phosphate synthase	4.1.1.48, 5.3.1.24	trpC	indole-3-glycerol phosphate synthase / phosphoribosylanthranilate isomerase	trpC	s
1254	-	1319408	1317809	1596	MANUAL-REST			anthranilate synthase component II	trpD	man
1255	-	1320970	1319408	1563	anthranilate synthase, component I	4.1.3.27	trpE	anthranilate synthase component I	trpE	s
1256	+	1321244	1322125	882	Predicted metal-dependent phosphoesterases (PHP family)			conserved protein	yciV	d
1257	+	1322086	1322742	657	MANUAL-REST			conserved protein	yciO	man
1258	+	1322770	1324665	1896	Predicted membrane protein (DUF2207).			predicted inner membrane protein	yciQ	s
1259	+	1324876	1325751	876	ribosomal large subunit pseudouridine synthase B	5.4.99.22,5.4.99.-		23S rRNA pseudouridine 2605 synthase	rluB	s
1260	-	1326381	1325751	591	cob(I)yrinic acid a,c-diamide adenosyltransferase	2.5.1.17	cobO	cobinamide adenosyltransferase / cobalamin adenosyltransferase	btuR	s
1261	-	1327136	1326381	759	MANUAL-REST			predicted oxidoreductase	yciK	man
1262	+	1327356	1328405	1050	inner membrane peptidase. Serine peptidase. MEROPS family S49	3.4.21.-		predicted inner membrane peptidase	sohB	s
1263	-	1328692	1328405	252	Protein yciN		yciN	predicted protein	yciN	s
1264	+	1329072	1331669	2598	DNA topoisomerase I	5.99.1.2	topA	DNA topoisomerase I	topA	s
1265	+	1331879	1332853	975	Transcriptional regulator		cysB	CysB-O-acetyl-L-serine DNA-binding transcriptional dual regulator	cysB	s
1266	+	1333315	1333482	168	FIG00638229: hypothetical protein			predicted protein	yciX	s
1267	+	1333855	1336530	2676	aconitase	4.2.1.3		aconitate hydratase 1	acnA	s
1268	-	1337184	1336530	591	GTP cyclohydrolase II	3.5.4.25	ribA	GTP cyclohydrolase II	ribA	s
1269	+	1337354	1338118	765	phosphatidylglycerophosphatase	3.1.3.27	pgpB	undecaprenyl pyrophosphate phosphatase [multifunctional]	pgpB	s
1270	+	1338267	1338575	309	Predicted membrane protein		yciS	conserved inner membrane protein	yciS	s
1271	+	1338582	1339751	1170	MANUAL-REST			conserved protein	yciM	man
1272	+	1339885	1340682	798	orotidine-5'-phosphate decarboxylase	4.1.1.23	pyrF	orotidine-5'-phosphate decarboxylase	pyrF	s
1273	+	1340679	1341008	330	translation initiation factor 1 (eIF-1/SUI1)			translation initiation factor	yciH	s
1274	-	1341352	1341008	219	Glycine zipper 2TM domain.			OsmB osmotically inducible lipoprotein	osmB	s
1275	-	1342370	1341352	750	transcriptional regulator, DeoR family			DNA-binding transcriptional regulator	yciT	s
1276	-	1342633	1342370	174	FIG00638067: hypothetical protein			hypothetical protein	yciZ	s
1277	-	1344766	1342633	1986	diguanylate cyclase/phosphodiesterase	3.1.4.52		modulator of RNase II stability	gmr	s
1278	-	1346936	1344766	1935	exoribonuclease II	3.1.13.1	rnb	ribonuclease II	rnb	s
1279	-	1348131	1346936	1128	FIG01220641: hypothetical protein			predicted oxidoreductase	yciW	d
1280	-	1349063	1348131	789	Enoyl-[acyl-carrier-protein] reductase [NADH]	1.3.1.9	fabI	enoyl-[acyl-carrier-protein] reductase	fabI	s
1281	-	1349784	1349063	354	hypothetical protein	HP		conserved protein	ycjD	s
1282	-	1350658	1349784	807	ABC-type antimicrobial peptide transport system, ATPase component		sapF	peptide ABC transporter SapABCDF - ATP binding subunit	sapF	s
1283	-	1351652	1350658	993	oligopeptide/dipeptide ABC transporter, ATP-binding protein, C-terminal domain			peptide ABC transporter SapABCDF - ATP binding subunit	sapD	s
1284	-	1352542	1351652	891	ABC-type antimicrobial peptide transport system, permease component		sapC	peptide ABC transporter SapABCDF - membrane subunit	sapC	s
1285	-	1353494	1352542	966	ABC-type antimicrobial peptide transport system, permease component		sapB	peptide ABC transporter SapABCDF - membrane subunit	sapB	s
1286	-	1355134	1353494	1644	MANUAL-REST			peptide ABC transporter SapABCDF - periplasmic binding protein	sapA	man
1287	-	1355692	1355134	246	FIG00639322: hypothetical protein			predicted protein	ymjA	s
1288	-	1357211	1355692	1386	putrescine:proton symporter, AAT family (TC 2.A.3.1.13)		puuP	putrescine:H<sup>+</sup> symporter PuuP	puuP	s
1289	-	1358932	1357211	1419	glutamate--putrescine ligase	6.3.1.11	puuA	glutamate-putrescine ligase	puuA	s
1290	+	1359156	1359908	753	gamma-glutamyl-gamma-aminobutyrate hydrolase	3.5.1.94		&gamma;-glutamyl-&gamma;-aminobutyrate hydrolase	puuD	s
1291	+	1359935	1360492	558	transcriptional regulator, XRE family with cupin sensor			DNA-binding transcriptional repressor	puuR	s
1292	+	1360767	1362254	1488	gamma-glutamyl-gamma-aminobutyraldehyde dehydrogenase	1.2.1.-		&gamma;-glutamyl-&gamma;-aminobutyraldehyde dehydrogenase	puuC	s
1293	+	1362256	1363536	1281	gamma-glutamylputrescine oxidase	1.4.3.-		&gamma;-glutamylputrescine oxidase	puuB	s
1294	+	1363574	1364839	1266	4-aminobutyrate aminotransferase apoenzyme	2.6.1.19	gabT	4-aminobutyrate aminotransferase	puuE	s
1295	-	1365936	1364839	978	psp operon transcriptional activator PspF		pspF	PspF transcriptional dual regulator	pspF	s
1296	+	1366103	1366771	669	phage shock protein A (PspA) family protein		pspA	regulatory protein for the phage shock protein operon	pspA	s
1297	+	1366825	1367049	225	phage shock protein B		pspB	stimulates PspC-mediated transcriptional activation of the psp operon; antitoxin of a PspC-PspB toxin-antitoxin pair	pspB	s
1298	+	1367049	1367408	360	phage shock protein C (PspC) family protein		pspC	PspC transcriptional regulator; toxin of a PspC-PspB toxin-antitoxin pair	pspC	s
1299	+	1367417	1367638	222	phage shock protein PspD			peripheral inner membrane phage-shock protein	pspD	s
1300	+	1367713	1368027	315	thiosulfate sulfurtransferase	2.8.1.1		thiosulfate sulfurtransferase	pspE	s
1301	+	1368240	1369919	1680	sucrose phosphorylase	2.4.1.7		predicted glucosyltransferase	ycjM	s
1302	+	1369933	1371225	1293	MANUAL-REST			YcjN/YcjO/YcjP ABC transporter	ycjN	man
1303	+	1371246	1372127	882	MANUAL-REST			YcjN/YcjO/YcjP ABC transporter	ycjO	man
1304	+	1372114	1372956	843	MANUAL-REST			YcjN/YcjO/YcjP ABC transporter	ycjP	man
1305	+	1372987	1374039	1053	MANUAL-REST			predicted oxidoreductase, Zn-dependent and NAD(P)-binding	ycjQ	man
1306	+	1374058	1374846	789	MANUAL-REST			predicted enzyme	ycjR	man
1307	+	1374856	1375911	1056	MANUAL-REST			predicted oxidoreductase, NADH-binding	ycjS	man
1308	+	1375908	1378175	2268	MANUAL-REST			predicted hydrolase	ycjT	man
1309	+	1378172	1378831	660	beta-phosphoglucomutase	5.4.2.6	pgmB	&beta;-phosphoglucomutase	ycjU	s
1310	+	1378845	1379813	969	MANUAL-REST			predicted sugar transporter subunit: ATP-binding component of ABC superfamily	ycjV	man
1311	+	1379971	1380876	906	Outer membrane protein G (OmpG).		ompG	outer membrane porin OmpG	ompG	s
1312	-	1381985	1380876	999	transcriptional regulator, LacI family			predicted DNA-binding transcriptional regulator, LacI type	ycjW	s
1313	+	1382141	1383538	1398	MANUAL-REST			conserved protein	ycjX	man
1314	+	1383535	1384596	1062	Membrane protein YcjF			conserved inner membrane protein	ycjF	s
1315	+	1384744	1386285	1542	Transcriptional regulator of aromatic amino acids metabolism		tyrR	TyrR DNA-binding transcriptional dual regulator	tyrR	s
1316	-	1386835	1386285	507	thiol peroxidase (atypical 2-Cys peroxiredoxin)	1.11.1.15,1.11.1.5	tpx	lipid hydroperoxide peroxidase	tpx	s
1318	+	1386954	1387919	966	L-alanine-DL-glutamate epimerase and related enzymes of enolase superfamily			L-Ala-D/L-Glu epimerase	ycjG	s
1319	-	1388886	1387919	183	Oxidoreductase (putative)			predicted oxidoreductase	ymjC	s
1321	+	1390015	1390914	900	transcriptional regulator, LysR family			putative transcriptional regulator LysR-type	ycjZ	s
1322	+	1391251	1392864	1614	ABC-type oligopeptide transport system, periplasmic component		mppA	murein tripeptide ABC transporter OppBCDFMppA - periplasmic binding protein	mppA	s
1323	-	1393946	1392864	1032	Small-conductance mechanosensitive channel			mechanosensitive channel YnaI monomer	ynaI	s
1324	+	1394100	1395116	1017	MANUAL-REST			IS5 transposase and trans-activator	insH-4	man
1325	+	1395389	1395646	258	Putative inner membrane protein			predicted inner membrane protein	ynaJ	s
1326	-	1396646	1395646	951	Universal stress protein UspA and related nucleotide-binding proteins		uspE	universal stress protein with a role cellular motility	uspE	s
1327	-	1397550	1396646	753	cAMP-binding proteins - catabolite gene activator and regulatory subunit of cAMP-dependent protein kinases		fnr	FNR DNA-binding transcriptional dual regulator	fnr	s
1328	-	1398260	1397550	516	O-6-methylguanine DNA methyltransferase	2.1.1.63	ogt	Ogt	ogt	s
1329	-	1399797	1398260	1527	p-Aminobenzoyl-glutamate transporter family		abgT	p-aminobenzoyl glutamate:H<sup>+</sup> symporter	abgT	s
1330	-	1401279	1399797	1446	p-Aminobenzoyl-glutamate hydrolase, B subunit			p-aminobenzoyl-glutamate hydrolase subunit B	abgB	s
1331	-	1402589	1401279	1311	p-aminobenzoyl-glutamate hydrolase, A subunit			p-aminobenzoyl-glutamate hydrolase subunit A	abgA	s
1332	+	1402765	1403673	909	Transcriptional regulator			predicted DNA-binding transcriptional regulator, LYSR-type	abgR	s
1334	+	1404003	1404566	564	FIG00638524: hypothetical protein			conserved protein with endonuclease activity	smrA	d
1336	+	1406074	1407057	984	Mg2 and Co2 transporters		zntB	predicted Zn(II) transporter	ydaN	s
1338	+	1407535	1408908	1374	ATP-dependent RNA helicase DbpA	3.6.4.13,5.99.1.-	dbpA	ATP-dependent RNA helicase, specific for 23S rRNA	dbpA	s
1339	-	1409972	1408908	936	tRNA s(2)C-32 sulfurtransferase	2.8.1.4	ttcA	predicted C32 tRNA thiolase	ttcA	s
1340	-	1411259	1409972	1236	MANUAL-REST			Rac prophage; predicted integrase	intR	man
1341	-	1411476	1411259	216	Putative excisionase (DUF1233).			Rac prophage; conserved protein	ydaQ	d
1342	-	1411764	1411476	210	hypothetical protein	HP		protein involved in maintaining chromosome integrity / Rac prophage	rcbA	s
1343	-	1412817	1411764	810	recombinase, phage RecT family		recT	recombinase, DNA renaturation	recT	s
1344	-	1415410	1412817	2601	Enterobacterial exodeoxyribonuclease VIII./PDDEXK-like domain of unknown function (DUF3799).	3.1.11.-	recE	exonuclease VIII, ds DNA exonuclease, 5' --> 3' specific	recE	s
1345	-	1415787	1415410	276	MANUAL-REST			Rac prophage; predicted protein	racC	man
1347	-	1416253	1416038	222	Kil protein		kil	Rac prophage; inhibitor of FtsZ, killing protein	kilR	s
1348	-	1417335	1416253	156	Mobile element protein			Rac prophage; predicted protein	ydaF	d
1349	+	1416572	1417183	612	Superinfection exclusion protein B.			Rac prophage; phage superinfection exclusion protein	sieB	s
1350	-	1418265	1417183	477	hypothetical protein	HP		Rac prophage; predicted DNA-binding transcriptional regulator	racR	d
1351	+	1418389	1418685	297	Uncharacterized protein conserved in bacteria, prophage-related			Rac prophage; predicted DNA-binding transcriptional regulator	ydaS	d
1352	+	1418708	1419130	423	FIG00639855: hypothetical protein			Rac prophage; predicted protein	ydaT	s
1353	+	1419143	1420000	858	FIG00638968: hypothetical protein			Rac prophage; conserved protein	ydaU	s
1354	+	1420007	1420753	747	phage DNA replication protein (predicted replicative helicase loader)		dnaC	Rac prophage; predicted DNA replication protein	ydaV	s
1355	+	1420776	1421336	561	Mn-dependent transcriptional regulator			Rac prophage; predicted DNA-binding protein	ydaW	d
1356	+	1421363	1421668	306	Bacteriophage lysis protein.			Rac prophage; predicted defective peptidase	rzpR	s
1357	+	1421806	1423263	1458	potassium uptake protein, TrkH family		trkG	K<sup>+</sup> transporter TrkG	trkG	s
1358	+	1423401	1423664	264	Predicted transcriptional regulators			Rac prophage; conserved protein	ynaK	d
1359	+	1423645	1424004	360	FIG00642729: hypothetical protein			Rac prophage; predicted protein	ydaY	s
1360	+	1424478	1425506	1029	Prophage tail length tape measure protein.			Rac prophage; predicted tail protein	ynaA	s
1361	-	1426750	1425506	981	MANUAL-REST			Rac prophage; IS5 transposase and trans-activator	insH-5	man
1362	+	1426838	1427008	171	MANUAL-REST			Rac prophage; predicted protein, C-ter fragment	lomR_2	man
1366	+	1428438	1430435	1998	MANUAL-REST			putative membrane protein	stfR	man
1367	+	1430435	1431010	576	Bacteriophage tail assembly protein			Rac prophage; predicted tail fiber assembly protein	tfaR	s
1368	-	1431698	1431010	591	MANUAL-REST			Rac prophage; predicted site-specific recombinase	pinR	man
1369	-	1432248	1431698	234	FIG00640097: hypothetical protein			Rac prophage; cold shock protein, function unknown	ynaE	d
1371	-	1433643	1432943	435	Universal stress protein UspA and related nucleotide-binding proteins			nucleotide binding filament protein	uspF	s
1372	-	1434917	1433643	1134	Outer membrane protein (porin)		ompN	outer membrane pore protein N, non-specific	ompN	s
1373	-	1438808	1434917	3525	pyruvate:ferredoxin (flavodoxin) oxidoreductase, homodimeric	1.2.7.-	nifJ	predicted pyruvate:flavodoxin oxidoreductase	ydbK	s
1374	-	1439767	1438808	423	Heat shock protein		hslJ	heat shock protein HslJ	hslJ	s
1375	+	1439082	1439348	267	MANUAL-REST			predicted protein	ydbJ	man
1376	-	1440867	1439348	990	Lactate dehydrogenase and related dehydrogenases	1.1.1.28	ldhA	D-lactate dehydrogenase - fermentative	ldhA	s
1377	+	1441075	1443714	2640	Dicarboxylate transport.			predicted protein	ydbH	d
1378	+	1443711	1443896	186	YnbE-like lipoprotein.			hypothetical protein	ynbE	s
1379	+	1443904	1444230	327	Putative uncharacterized protein ydbL, may be related to amine metabolism			conserved protein	ydbL	s
1380	-	1445307	1444230	906	transcriptional regulator, AraC family		feaR	FeaR DNA-binding transcriptional activator	feaR	s
1381	+	1445543	1447042	1500	phenylacetaldehyde dehydrogenase	1.2.1.39	feaB	phenylacetaldehyde dehydrogenase	feaB	s
1382	-	1449373	1447042	2274	tyramine oxidase	1.4.3.21,1.4.3.-		copper-containing amine oxidase	tynA	s
1383	-	1451666	1449373	2046	phenylacetic acid degradation protein paaN			oxepin-CoA hydrolase/3-oxo-5,6-dehydrosuberyl-CoA semialdehyde dehydrogenase	paaZ	s
1384	+	1451951	1452880	930	phenylacetate-CoA oxygenase, PaaG subunit		paaA	ring 1,2-phenylacetyl-CoA epoxidase, monooxygenase subunit	paaA	s
1385	+	1452892	1453179	288	phenylacetate-CoA oxygenase, PaaH subunit			ring 1,2-phenylacetyl-CoA epoxidase subunit	paaB	s
1386	+	1453188	1453934	747	phenylacetate-CoA oxygenase, PaaI subunit		paaC	ring 1,2-phenylacetyl-CoA epoxidase, structural subunit	paaC	s
1387	+	1453949	1454446	498	phenylacetate-CoA oxygenase, PaaJ subunit		paaJ	phenylacetate degradation protein	paaD	s
1388	+	1454454	1455524	1071	phenylacetate-CoA oxygenase/reductase, PaaK subunit			ring 1,2-phenylacetyl-CoA epoxidase, reductase subunit	paaE	s
1389	+	1455521	1456288	768	Enoyl-CoA hydratase/carnithine racemase	4.2.1.17		predicted 2,3-dehydroadipyl-CoA hydratase	paaF	s
1390	+	1456288	1457076	789	phenylacetate degradation probable enoyl-CoA hydratase paaB		paaB	predicted ring 1,2-epoxyphenylacetyl-CoA isomerase (oxepin-CoA forming)	paaG	s
1391	+	1457078	1458505	1428	3-hydroxyacyl-CoA dehydrogenase PaaC	1.1.1.157	paaC	3-hydroxyadipyl-CoA dehydrogenase (NAD<sup>+</sup>)	paaH	s
1392	+	1458495	1458917	423	phenylacetic acid degradation protein PaaD	3.1.2.-	paaD	hydroxyphenylacetyl-CoA thioesterase	paaI	s
1393	+	1458917	1460122	1206	3-oxoadipyl-CoA thiolase	2.3.1.-		&beta;-ketoadipyl-CoA thiolase	paaJ	d
1394	+	1460149	1461462	1314	phenylacetate-CoA ligase	6.2.1.30	paaF	phenylacetate-CoA ligase	paaK	s
1395	+	1461563	1462513	951	transcriptional regulator, PaaX family		paaX	PaaX DNA-binding transcriptional repressor	paaX	s
1396	+	1462495	1463085	591	phenylacetic acid degradation protein PaaY		paaY	predicted hexapeptide repeat acetyltransferase	paaY	s
1397	-	1466850	1463085	906	MANUAL-REST				insD-2	man
1400	+	1467382	1468533	1152	MANUAL-REST			transposase of IS30	insI-2	man
1402	+	1472245	1473105	861	MANUAL-REST			predicted oxidoreductase, NAD(P)-binding	ydbC	man
1403	+	1473168	1475474	2307	FIG00638289: hypothetical protein			protein involved in detoxification of methylglyoxal	ydbD	s
1404	+	1475645	1476250	606	Phosphatidylglycerophosphate synthase		ynbA	YnbA	ynbA	s
1405	+	1476250	1477146	897	Predicted CDP-diglyceride synthetase/phosphatidate cytidylyltransferase	2.7.7.41		predicted CDP-diglyceride synthase	ynbB	s
1406	+	1477162	1478919	1758	MANUAL-REST			predicted hydrolase	ynbC	man
1407	+	1478909	1480225	1317	MANUAL-REST			predicted phosphatase, inner membrane protein	ynbD	man
1408	-	1480884	1480225	606	Acyl carrier protein phosphodiesterase	1.7.-		NADH:quinone oxidoreductase, FMN-dependent	azoR	s
1409	+	1481085	1484987	3903	ATP-dependent helicase HrpA	3.6.4.13	hrpA	ATP-dependent helicase	hrpA	s
1410	+	1485259	1486059	801	Protein ydcF		ydcF	conserved protein	ydcF	s
1411	+	1486256	1487695	1440	lactaldehyde dehydrogenase	1.2.1.21, 1.2.1.22,1.2.1.22		aldehyde dehydrogenase A, NAD-linked	aldA	s
1414	+	1488890	1489456	567	Cytochrome B561			cytochrome b561	cybB	s
1415	+	1489701	1489874	174	FIG00638461: hypothetical protein			hypothetical protein	ydcA	s
1416	-	1490153	1489874	168	hypothetical protein	HP		regulatory peptide whose translation enables hokB expression	mokB	d
1418	+	1490494	1492134	1641	methyl-accepting chemotaxis sensory transducer with TarH sensor			methyl accepting chemotaxis protein - ribose/galactose/glucose sensing	trg	s
1419	-	1493095	1492134	924	Transcriptional regulator			putative transcriptional regulator LysR-type	ydcI	s
1420	+	1493312	1494655	1344	Putative cytoplasmic protein			conserved protein	ydcJ	d
1421	+	1494916	1496535	1620	Periplasmic glucans biosynthesis protein		mdoD	glucan biosynthesis protein D	mdoD	s
1422	+	1496675	1496899	225	YdcH protein			predicted protein	ydcH	s
1423	-	1498473	1496899	981	MANUAL-REST			predicted enzyme	ydcK	man
1424	+	1496962	1497501	540	[LSU ribosomal protein L12P]-serine N-acetyltransferase	2.3.1.-		ribosomal-protein-L12-serine acetyltransferase	rimL	s
1425	+	1498585	1499589	1005	C4-dicarboxylate transporter/malic acid transport protein		tehA	TehA TDT transporter	tehA	s
1426	+	1499586	1500179	594	tellurite resistance protein TehB		tehB	tellurite methyltransferase	tehB	s
1427	+	1500481	1501149	669	Uncharacterized membrane lipoprotein clustered with tellurite resistance proteins TehA/TehB			predicted lipoprotein	ydcL	s
1430	+	1501741	1502889	1149	transposase, IS605 OrfB family, central region			predicted transposase	ydcM	s
1431	-	1504104	1502889	1176	benzoate transporter		ydcO	predicted benzoate transporter	ydcO	s
1432	+	1504196	1504732	537	MANUAL-REST			predicted DNA-binding transcriptional regulator	ydcN	man
1433	+	1504763	1506766	2004	Collagenase and related proteases	3.4.-		predicted peptidase	ydcP	s
1435	+	1507310	1507486	177	YcfA-like protein.			toxin of the HicA-HicB toxin-antitoxin system	hicA	s
1436	+	1507511	1507948	438	FIG00638106: hypothetical protein		hicB	antitoxin of the HicA-HicB toxin-antitoxin system	hicB	s
1437	+	1508027	1509433	1407	MANUAL-REST			fused predicted DNA-binding transcriptional regulator and predicted amino transferase	ydcR	man
1438	+	1509678	1510823	1146	MANUAL-REST			YdcS/YdcT/YdcV/YdcU ABC transporter	ydcS	man
1439	+	1510841	1511854	1014	MANUAL-REST			YdcS/YdcT/YdcV/YdcU ABC transporter	ydcT	man
1440	+	1511855	1512796	942	ABC-type spermidine/putrescine transport system, permease component I			YdcS/YdcT/YdcV/YdcU ABC transporter	ydcU	s
1441	+	1512786	1513580	795	ABC-type spermidine/putrescine transport system, permease component II		ydcV	YdcS/YdcT/YdcV/YdcU ABC transporter	ydcV	s
1442	+	1513602	1515026	1425	1-pyrroline dehydrogenase	1.2.1.19	ydcW	&gamma;-aminobutyraldehyde dehydrogenase	ydcW	s
1443	+	1515338	1515586	249	FIG00638290: hypothetical protein			predicted inner membrane protein	ydcX	d
1444	+	1515672	1515905	234	FIG01045262: hypothetical protein			hypothetical protein	ydcY	s
1445	-	1516355	1515905	450	Putative inner membrane protein		ydcZ	predicted inner membrane protein	ydcZ	s
1447	+	1517051	1518088	1038	MANUAL-REST			NADPH-dependent curcumin/dihydrocurcumin reductase subunit	curA	man
1448	+	1518286	1518951	666	transcriptional regulator, GntR family		mcbR	McbR DNA-binding transcriptional dual regulator	mcbR	s
1449	-	1521089	1518951	2103	TonB-dependent siderophore receptor			probable TonB-dependent receptor	yncD	s
1450	+	1521331	1522392	1062	FIG00638561: hypothetical protein			conserved protein	yncE	s
1451	-	1524004	1522392	1500	MANUAL-REST			L-asparagine transporter	ansP	man
1452	+	1524271	1524888	618	Glutathione S-transferase			predicted enzyme	yncG	s
1453	+	1524964	1525176	213	FIG00641231: hypothetical protein			hypothetical protein	yncH	s
1455	+	1527946	1528428	483	hypothetical protein			hypothetical protein	ydcD	s
1456	+	1528610	1529356	747	Transposase		yhhI	predicted protein	yncI	s
1457	+	1529840	1530976	1137	transposase, IS4 family			conserved protein	ydcC	d
1458	-	1531875	1530976	570	MANUAL-REST			conserved protein	yddH	man
1459	+	1531076	1531309	234	Uncharacterized protein, 4-oxalocrotonate tautomerase homolog	5.3.2.-	pptA	probable 4-oxalocrotonate tautomerase (4-OT) monomer	pptA	s
1460	+	1532048	1532893	846	Arylamine N-acetyltransferase	2.3.1.118	nhoA	N-hydroxyarylamine O-acetyltransferase	nhoA	s
1461	-	1533882	1532893	894	phenazine biosynthesis protein PhzF family			conserved protein	yddE	d
1462	-	1534641	1533882	681	respiratory nitrate reductase gamma subunit	1.7.99.4	narI	nitrate reductase Z, &gamma; subunit	narV	s
1463	-	1535333	1534641	696	respiratory nitrate reductase chaperone NarJ		narJ	NarW, probable private chaperone for NarZ nitrate reductase subunit	narW	s
1464	-	1536877	1535333	1545	respiratory nitrate reductase beta subunit	1.7.99.4	narH	nitrate reductase Z, &beta; subunit	narY	s
1465	-	1540614	1536877	3741	respiratory nitrate reductase alpha subunit apoprotein	1.7.99.4		nitrate reductase Z, &alpha; subunit	narZ	s
1466	-	1542084	1540614	1389	nitrite extrusion protein (nitrite facilitator)		narU	nitrate:nitrite antiporter NarU	narU	s
1467	-	1542743	1542084	336	hypothetical protein	HP		hypothetical protein	yddJ	s
1468	-	1543738	1542743	957	MANUAL-REST			predicted protein	yddK	man
1469	-	1544052	1543738	291	Outer membrane protein (porin)			predicted lipoprotein	yddL	s
1471	+	1545425	1546012	588	MANUAL-REST			formate dehydrogenase N, &alpha; subunit	fdnG	man
1472	+	1545425	1548472	3048	formate dehydrogenase (quinone-dependent) catalytic subunit	1.2.1.2		formate dehydrogenase N, &alpha; subunit	fdnG	s
1473	+	1548485	1549369	885	formate dehydrogenase (quinone-dependent) iron-sulfur subunit		fdxH	formate dehydrogenase N, &beta; subunit	fdnH	s
1474	+	1549362	1550015	654	formate dehydrogenase, gamma subunit			formate dehydrogenase N, &gamma; subunit	fdnI	s
1477	-	1551862	1550706	1011	Zn-dependent alcohol dehydrogenases	1.1.1.1	adhP	ethanol dehydrogenase / alcohol dehydrogenase	adhP	s
1479	-	1554304	1553720	216	Putative biofilm-dependent modulation protein.			biofilm-dependent modulation protein	bdm	s
1480	+	1554649	1555080	432	peroxiredoxin, OsmC subfamily		osmC	osmotically inducible peroxidase OsmC	osmC	s
1481	-	1556062	1555080	927	oligopeptide/dipeptide ABC transporter, ATP-binding protein, C-terminal domain			YddO	ddpF	s
1482	-	1557041	1556062	987	oligopeptide/dipeptide ABC transporter, ATP-binding protein, C-terminal domain			YddP	ddpD	s
1483	-	1557934	1557041	897	ABC-type dipeptide/oligopeptide/nickel transport systems, permease components			YddQ	ddpC	s
1484	-	1558953	1557934	1023	ABC-type dipeptide/oligopeptide/nickel transport systems, permease components			YddR	ddpB	s
1485	-	1560505	1558953	1551	MANUAL-REST			YddS	ddpA	man
1486	-	1561100	1560505	582	D-alanyl-D-alanine dipeptidase	3.4.13.22		D-Ala-D-Ala dipeptidase	ddpX	s
1488	-	1565164	1563781	1383	diguanylate cyclase (GGDEF) domain	2.7.7.65		diguanylate cyclase	dosC	s
1489	-	1566847	1565164	1320	COG1649 predicted glycoside hydrolase			predicted lipoprotein	yddW	d
1490	-	1568513	1566847	1536	glutamate:gamma-aminobutyrate antiporter, GGA family (TC 2.A.3.7.1)		gadC	glutamic acid:4-aminobutyrate antiporter	gadC	s
1491	-	1570069	1568513	1401	glutamate decarboxylase	4.1.1.15		glutamate decarboxylase B subunit	gadB	s
1493	-	1575643	1573214	2373	Outer membrane receptor proteins, mostly Fe transport			predicted porin protein	yddB	d
1494	-	1577366	1575643	1686	ABC-type uncharacterized transport system, permease and ATPase components		yddA	YddA complex	yddA	s
1495	-	1578814	1577366	1158	MANUAL-REST			predicted anaerobic sulfatase maturation enzyme; predicted DNA-binding transcriptional regulator	ydeM	man
1496	-	1580548	1578814	1683	MANUAL-REST			putative sulfatase	ydeN	man
1497	-	1581711	1580548	762	transcriptional regulator, AraC family			YdeO DNA-binding transcriptional dual regulator	ydeO	s
1498	-	1581983	1581711	198	FIG00638897: hypothetical protein			two-component system connector protein	safA	d
1499	-	1584510	1581983	2280	oxidoreductase alpha (molybdopterin) subunit			acid resistance protein	ydeP	s
1500	-	1585758	1584510	915	FimH, mannose binding./Fimbrial protein.			predicted fimbrial-like adhesin protein	ydeQ	s
1501	-	1586320	1585758	504	P pilus assembly protein, pilin FimA			predicted fimbrial-like adhesin protein	ydeR	s
1502	-	1586863	1586320	531	P pilus assembly protein, pilin FimA			predicted fimbrial-like adhesin protein	ydeS	s
1503	-	1588025	1586863	1149	MANUAL-REST			predicted protein	ydeT	man
1504	-	1590200	1588025	1323	HipA N-terminal domain	2.7.11.1	hipA	phosphorylated serine/threonine kinase HipA	hipA	s
1505	-	1590466	1590200	267	Predicted transcriptional regulators		hipB	HipB-HipA antitoxin/toxin complex and DNA-binding transcriptional repressor	hipB	s
1506	-	1592089	1590466	1401	outer membrane autotransporter barrel domain			conserved protein	ydeU	d
1507	-	1596110	1592089	3978	MANUAL-REST			predicted lipoprotein	ydeK	man
1508	-	1598233	1596110	1593	Sugar (pentulose and hexulose) kinases	2.7.1.-		autoinducer-2 kinase	lsrK	d
1509	-	1599265	1598233	954	Transcriptional regulator, contains sigma factor-related N-terminal domain			LsrR DNA-binding transcriptional repressor	lsrR	s
1510	+	1599514	1601049	1536	autoinducer 2 ABC transporter ATP-binding protein			AI-2 ABC transporter - ATP binding subunit	lsrA	s
1511	+	1601043	1602071	1029	MANUAL-REST			Autoinducer-2 ABC transporter - membrane subunit	lsrC	man
1512	+	1602071	1603063	993	MANUAL-REST			Autoinducer-2 ABC transporter - membrane subunit	lsrD	man
1513	+	1603075	1604097	1023	autoinducer 2-binding protein			Autoinducer-2 ABC transporter - periplasmic binding protein	lsrB	s
1514	+	1604124	1604999	876	MANUAL-REST			predicted class I aldolase	lsrF	man
1515	+	1605023	1605313	291	Autoinducer 2 (AI-2) modifying protein LsrG			Autoinducer 2-degrading protein	lsrG	s
1516	+	1605370	1606128	759	Trans-aconitate methyltransferase	2.1.1.144	tam	trans-aconitate methyltransferase	tam	s
1517	-	1607046	1606128	915	MANUAL-REST			conserved inner membrane protein	yneE	man
1518	-	1608704	1607046	1452	tagaturonate reductase	1.1.1.58		altronate oxidoreductase	uxaB	s
1519	-	1609878	1608704	948	diguanylate cyclase (GGDEF) domain			predicted diguanylate cyclase	yneF	s
1520	-	1610349	1609878	360	FIG00637950: hypothetical protein			conserved protein	yneG	s
1521	-	1611275	1610349	927	L-glutaminase	3.5.1.2	glsA	glutaminase	yneH	s
1522	-	1612727	1611275	1389	succinate semialdehyde dehydrogenase	1.2.1.-,1.2.1.16		NAD+-dependent succinate semialdehyde dehydrogenase	sad	s
1523	+	1612828	1613709	882	Transcriptional regulator			predicted DNA-binding transcriptional regulator, LysR-type	yneJ	s
1524	+	1613787	1614902	1116	FIG00638496: hypothetical protein			predicted protein	yneK	s
1525	+	1615052	1616242	1191	Arabinose efflux permease		sotB	arabinose efflux transporter	ydeA	s
1526	-	1616932	1616242	666	membrane protein, MarC family			predicted transporter	marC	s
1527	+	1617144	1617578	435	Transcriptional regulators		marR	MarR transcriptional repressor	marR	s
1528	+	1617598	1617981	384	transcriptional regulator, AraC family		marA	MarA DNA-binding transcriptional dual regulator	marA	s
1529	+	1618013	1618231	219	MarB protein.			multiple antibiotic resistance protein	marB	s
1530	-	1619161	1618231	900	MANUAL-REST			O-acetylserine/cysteine export protein	eamA	man
1531	+	1619356	1620543	1188	MANUAL-REST			predicted transport protein YdeE	ydeE	man
1532	-	1621874	1620543	891	diguanylate cyclase (GGDEF) domain			diguanylate cyclase	ydeH	s
1533	-	1622521	1621874	393	MANUAL-REST			stress response protein	ydeI	man
1534	+	1622797	1623315	519	competence/damage-inducible protein CinA C-terminal domain			conserved protein	ydeJ	s
1535	-	1625404	1623315	2046	peptidyl-dipeptidase Dcp. Metallo peptidase. MEROPS family M03A	3.4.15.5	dcp	dipeptidyl carboxypeptidase II	dcp	s
1536	+	1625541	1626287	747	Short-chain alcohol dehydrogenase of unknown specificity	1.1.1.-	ydfG	3-hydroxy acid dehydrogenase monomer	ydfG	s
1537	+	1626376	1627062	687	transcriptional regulator, GntR family			predicted DNA-binding transcriptional regulator	ydfH	s
1538	+	1627239	1627442	204	putative selenium-binding protein YdfZ			conserved protein	ydfZ	s
1539	-	1628937	1627442	1461	MANUAL-REST			predicted mannonate dehydrogenase	ydfI	man
1540	-	1630309	1628937	1284	metabolite-proton symporter			predicted transporter	ydfJ	s
1541	+	1631096	1631329	234	FIG00640097: hypothetical protein			Qin prophage; cold shock gene, predicted DNA-binding transcriptional regulator	ydfK	d
1542	+	1631646	1632236	591	MANUAL-REST			Qin prophage; predicted site-specific recombinase	pinQ	man
1543	-	1632909	1632236	576	Bacteriophage tail assembly protein			Qin prophage; predicted tail fibre assembly protein	tfaQ	s
1544	-	1633871	1632909	963	MANUAL-REST			Qin prophage; predicted side tail fibre assembly protein	ydfN	man
1545	-	1634391	1633871	570	Phage DNA packaging protein, Nu1 subunit of terminase		Nu1	Qin prophage; predicted packaging protein	nohA	s
1546	+	1634840	1635013	174	hypothetical protein	HP		Qin prophage; predicted protein	ynfO	s
1547	+	1635071	1635481	411	Phage envelope protein			Qin prophage; predicted protein	ydfO	s
1548	-	1635806	1635481	174	GnsA/GnsB family.			Qin prophage; predicted protein	gnsB	s
1550	-	1636691	1636837	213	cold-shock DNA-binding protein family		cspG	Qin prophage; cold shock protein	cspI	s
1551	-	1637551	1636691	498	FIG00639844: hypothetical protein			Qin prophage; conserved protein	ydfP	s
1552	-	1638081	1637551	534	Phage-related lysozyme (muraminidase)			Qin prophage; predicted lysozyme	rrrQ	s
1553	-	1638389	1638081	312	FIG00639051: hypothetical protein			Qin prophage; predicted protein	ydfR	s
1556	-	1639578	1639739	216	cold-shock DNA-binding protein family			Qin prophage; cold shock protein; predicted DNA-binding transcriptional regulator	cspB	s
1557	+	1639879	1640091	213	cold-shock DNA-binding protein family			Qin prophage; cold shock protein	cspF	s
1558	-	1641265	1640091	753	DnaJ-class molecular chaperone with C-terminal Zn finger domain			Qin prophage; predicted antitermination protein Q	ydfT	s
1559	-	1642328	1641265	1050	Phage antitermination protein Q			Qin prophage; predicted protein	ydfU	s
1560	-	1642926	1642328	252	Hypothetical rem protein			Qin prophage; predicted protein	rem	s
1561	-	1643298	1642926	156	Hok/gef family.			Qin prophage; small toxic polypeptide	hokD	s
1562	-	1643657	1643298	288	addiction module toxin, RelE/StbE family			Qin prophage; toxin of the RelE-RelB toxin-antitoxin system and cofactor to enhance the repressor activity of RelB	relE	s
1563	-	1643896	1643657	240	addiction module antitoxin, RelB/DinJ family		relB	RelB Qin prophage; antitoxin of the RelE-RelB toxin-antitoxin system and DNA binding transcriptional repressor	relB	s
1564	+	1644429	1644761	333	FlxA-like protein.			Qin prophage; predicted protein	flxA	s
1566	-	1645660	1645373	291	hypothetical protein			Qin prophage; predicted protein	ydfX	s
1567	-	1645874	1645660	231	MANUAL-REST			Qin prophage; DNA-binding transcriptional regulator for DicB	dicC	man
1568	+	1645958	1646365	408	Predicted transcriptional regulators			DicA DNA-binding transcriptional repressor	dicA	s
1569	+	1646532	1646687	156	Mobile element protein			Qin prophage; predicted protein	ydfA	d
1570	+	1646847	1647065	219	FIG00637981: hypothetical protein			Qin prophage; predicted protein	rzpQ	s
1573	+	1647633	1647821	189	DicB protein.			Qin prophage; cell division inhibition protein	dicB	s
1574	+	1647818	1648009	192	FIG00637919: hypothetical protein			Qin prophage; predicted protein	ydfD	d
1575	+	1648102	1649022	921	MANUAL-REST			Qin prophage; predicted protein	ydfE	man
1576	+	1649019	1649561	543	MANUAL-REST			Qin prophage; predicted transposase	insD	man
1577	+	1649536	1650732	1197	MANUAL-REST			Qin prophage; predicted defective integrase	intQ	man
1578	-	1651939	1650732	1020	MANUAL-REST			predicted oxidoreductase, Zn-dependent and NAD(P)-binding	rspB	man
1579	-	1653165	1651939	1215	D-mannonate dehydratase	4.2.1.8	rspA	mannonate/altronate dehydratase	rspA	s
1580	-	1653697	1653165	327	Protein of unknown function UPF0060			conserved inner membrane protein	ynfA	d
1581	+	1653832	1654173	342	putative secreted protein			predicted protein	ynfB	d
1582	+	1654208	1654768	561	spermine/spermidine N-acetyltransferase	2.3.1.57,2.3.1.-	speG	spermidine acetyltransferase	speG	s
1584	+	1655589	1655894	306	FIG00639146: hypothetical protein			predicted protein	ynfD	s
1585	+	1656093	1658519	2427	anaerobic dimethyl sulfoxide reductase, A subunit, DmsA/YnfE family	1.97.1.9		oxidoreductase subunit	ynfE	s
1586	+	1658577	1661003	2427	anaerobic dimethyl sulfoxide reductase, A subunit, DmsA/YnfE family	1.97.1.9		oxidoreductase subunit	ynfF	s
1587	+	1661014	1661631	618	DMSO reductase, iron-sulfur subunit			oxidoreductase, predicted Fe-S subunit	ynfG	s
1588	+	1661633	1662487	855	DMSO reductase anchor subunit			oxidoreductase, predicted membrane anchor subunit	ynfH	s
1589	+	1662530	1663144	615	Uncharacterized component of anaerobic dehydrogenases			DMS reductase maturation protein	dmsD	s
1590	-	1665243	1663144	696	dethiobiotin synthase	6.3.3.3	bioD	predicted dethiobiotin synthetase	ynfK	s
1591	+	1663339	1664595	1257	Chloride channel protein EriC			chloride ion transporter ClcB	clcB	s
1592	-	1666588	1664595	1221	Transcriptional regulator/sugar kinase		mlc	Mlc DNA-binding transcriptional repressor	mlc	s
1593	-	1667616	1666588	894	transcriptional regulator, LysR family			predicted DNA-binding transcriptional regulator	ynfL	s
1594	+	1667723	1668976	1254	Arabinose efflux permease		ynfM	predicted transport protein YnfM	ynfM	s
1595	+	1669373	1669708	336	Acid shock protein repeat.			acid shock protein	asr	s
1596	+	1669984	1670805	822	V8-like Glu-specific endopeptidase	3.4.21.-		predicted peptidase	ydgD	s
1597	-	1671173	1670805	330	Membrane transporters of cations and cationic drugs			spermidine efflux transporter - MdtI subunit	mdtI	s
1598	-	1671525	1671173	366	Membrane transporters of cations and cationic drugs		mdtJ	spermidine efflux transporter - MdtJ subunit	mdtJ	s
1599	+	1671937	1672971	1035	MANUAL-REST			quorum signal AI-2 exporter	tqsA	man
1600	-	1674384	1672971	1389	NAD/NADP transhydrogenase beta subunit	1.6.1.2	pntB	pyridine nucleotide transhydrogenase, &beta; subunit	pntB	s
1602	+	1676451	1677395	945	Protein ydgH precursor		ydgH	predicted protein	ydgH	s
1603	+	1677581	1678963	1383	amino acid/polyamine/organocation transporter, APC superfamily (TC 2.A.3)			ArcD APC transporter	ydgI	s
1604	-	1680054	1678963	336	Uncharacterized membrane protein required for alginate biosynthesis		ydgC	hypothetical protein	ydgC	s
1605	+	1679000	1679722	723	MANUAL-REST			dihydromonapterin reductase / dihydrofolate reductase	folM	man
1606	+	1680183	1680902	720	MANUAL-REST			RstA-Phosphorylated DNA-binding transcriptional regulator	rstA	man
1607	+	1680906	1682207	1302	Signal transduction histidine kinase	2.7.13.3		RstB sensory histidine kinase - phosphorylated	rstB	s
1608	-	1684612	1682207	1404	fumarase, class II	4.2.1.2	fumC	fumarase C monomer	fumC	s
1609	+	1682283	1683212	930	DNA replication terminus site binding protein		tus	DNA-binding protein; inhibition of replication at Ter sites	tus	s
1610	-	1686401	1683212	1647	fumarase, class I, homodimeric	4.2.1.2	fumA	fumarase A monomer	fumA	s
1611	+	1686600	1687775	1176	mannose-6-phosphate isomerase, type 1	5.3.1.8	manA	mannose-6-phosphate isomerase	manA	s
1612	+	1687876	1689384	1509	Putative GTP-binding protein YdgA			conserved protein	ydgA	s
1613	-	1690875	1689384	1266	outer membrane porin, OprD family.			membrane-associated protein	uidC	s
1614	-	1692287	1690875	1374	sugar (Glycoside-Pentoside-Hexuronide) transporter			glucuronide:H+ symporter	uidB	s
1615	-	1694095	1692287	1812	Beta-galactosidase/beta-glucuronidase	3.2.1.31	uidA	&beta;-D-glucuronidase	uidA	s
1616	-	1695076	1694095	591	transcriptional regulator, TetR family			UidR DNA-binding transcriptional repressor	uidR	s
1617	-	1696064	1695076	768	Dehydrogenases with different specificities (related to short-chain alcohol dehydrogenases)	1.1.1.159	hdhA	7-&alpha;-hydroxysteroid dehydrogenase	hdhA	s
1618	-	1697204	1696064	1029	transcriptional regulator, LacI family			MalI DNA-binding transcriptional repressor	malI	s
1619	+	1697379	1698971	1593	PTS system IIB component, Glc family (TC 4.A.1)/PTS system IIC component, Glc family (TC 4.A.1)			maltose / glucose PTS permease - MalX subunit	malX	d
1620	+	1698981	1700153	1173	Bifunctional PLP-dependent enzyme with beta-cystathionase and maltose regulon repressor activities	4.4.1.8	malY	bifunctional &beta;-cystathionase, PLP-dependent and regulator of maltose regulon	malY	s
1621	+	1700257	1701258	1002	adenosine deaminase	3.5.4.4	add	adenosine deaminase	add	s
1622	-	1702332	1701258	1041	MANUAL-REST			YdgJ	ydgJ	man
1623	+	1702973	1703188	216	Haemolysin expression modulating protein.			H-NS- and StpA-binding protein	cnu	d
1624	+	1703274	1703714	441	Putative inner membrane protein		ydgK	conserved inner membrane protein	ydgK	s
1625	+	1703791	1704372	582	electron transport complex, RnfABCDGE type, A subunit			integral membrane protein of SoxR-reducing complex	rsxA	s
1626	+	1704372	1704950	579	electron transport complex, RnfABCDGE type, B subunit			member of SoxR-reducing complex	rsxB	s
1627	+	1704943	1707165	2223	electron transport complex, RnfABCDGE type, C subunit			member of SoxR-reducing complex	rsxC	s
1628	+	1707166	1708224	1059	electron transport complex, RnfABCDGE type, D subunit			integral membrane protein of SoxR-reducing complex	rsxD	s
1629	+	1708228	1708848	621	electron transport complex, RnfABCDGE type, G subunit			member of SoxR-reducing complex	rsxG	s
1630	+	1708852	1709547	696	electron transport complex, RnfABCDGE type, E subunit			integral membrane protein of SoxR-reducing complex	rsxE	s
1631	+	1709547	1710182	636	DNA-(apurinic or apyrimidinic site) lyase/endonuclease III	4.2.99.18,4.2.99.18, 3.2.2.-	nth	endonuclease III; specific for apurinic and/or apyrimidinic sites	nth	s
1633	+	1710793	1712295	1503	amino acid/peptide transporter (Peptide:H symporter), bacterial			tripeptide / dipeptide:H+ symporter	tppB	s
1634	+	1712401	1713006	606	Glutathione S-transferase	2.5.1.18	gst	Gst	gstA	s
1636	-	1715246	1713910	1275	tyrosyl-tRNA synthetase	6.1.1.1	tyrS	tyrosyl-tRNA synthetase	tyrS	s
1637	-	1716031	1715246	657	Pyridoxamine 5'-phosphate oxidase	1.4.3.5	pdxH	pyridoxine 5'-phosphate oxidase / pyridoxamine 5'-phosphate oxidase	pdxH	s
1638	-	1716419	1716031	330	Predicted periplasmic protein		mliC	inhibitor of c-type lysozyme, predicted lipoprotein	mliC	s
1639	-	1717626	1716419	1110	Predicted molecular chaperone distantly related to HSP70-fold metalloproteases		anmK	anhydro-<i>N</i>-acetylmuramic acid kinase	anmK	s
1640	+	1717900	1718367	468	Outer membrane lipoprotein		slyB	outer membrane lipoprotein	slyB	s
1641	-	1718848	1718367	435	Transcriptional regulators		slyA	SlyA DNA-binding transcriptional activator	slyA	s
1642	+	1719049	1719285	237	FIG00638170: hypothetical protein			predicted inner membrane protein	ydhI	d
1643	+	1719288	1720145	858	RND family efflux transporter, MFP subunit			conserved protein	ydhJ	d
1644	+	1720145	1722157	2013	MANUAL-REST			conserved inner membrane protein	ydhK	man
1645	-	1722679	1722157	522	Cu/Zn superoxide dismutase	1.15.1.1	sodC	superoxide dismutase precursor (Cu-Zn)	sodC	s
1646	-	1723656	1722679	897	Predicted oxidoreductase		ydhF	predicted oxidoreductase	ydhF	s
1647	-	1723944	1723656	240	Predicted Fe-S protein			conserved protein	ydhL	d
1648	+	1724047	1724646	600	transcriptional regulator, TetR family		nemR	NemR DNA-binding transcriptional repressor	nemR	s
1649	+	1724683	1725780	1098	NADH:flavin oxidoreductases, Old Yellow Enzyme family	-1	nemA	N-ethylmaleimide reductase, FMN-linked	nemA	s
1650	+	1725861	1726268	408	lactoylglutathione lyase	4.4.1.5	gloA	glyoxalase I	gloA	s
1651	+	1726371	1727018	648	RNAse T	3.1.13.-	rnt	RNase T	rnt	s
1652	+	1727111	1731727	4617	MANUAL-REST			member of ATP-dependent helicase superfamily II	lhr	man
1653	-	1732125	1731727	348	monothiol glutaredoxin, Grx4 family			glutaredoxin 4	grxD	s
1655	+	1732459	1733274	816	MANUAL-REST			predicted lipoprotein	ydhO	man
1656	+	1733402	1733983	582	Superoxide dismutase	1.15.1.1	sodB	superoxide dismutase (Fe)	sodB	s
1657	-	1735314	1733983	1170	Arabinose efflux permease		ydhP	YdhP	ydhP	s
1658	-	1737822	1735314	933	Transcriptional regulator			protein with similarity to transcriptional regulators	ydhB	s
1659	+	1735868	1736893	1026	transcriptional regulator, LacI family			PurR-Hypoxanthine DNA-binding transcriptional repressor	purR	s
1660	+	1737935	1739146	1212	drug resistance transporter, Bcr/CflA subfamily		ydhC	predicted transport protein YdhC	ydhC	s
1661	+	1739437	1740585	1149	cyclopropane-fatty-acyl-phospholipid synthase	2.1.1.79	cfa	cyclopropane fatty acyl phospholipid synthase	cfa	s
1662	-	1741266	1740585	642	riboflavin synthase alpha chain	2.5.1.9	ribE	riboflavin synthase	ribC	s
1663	+	1741481	1742854	1374	putative efflux protein, MATE family		mdtK	multidrug efflux transporter MdtK	mdtK	s
1664	-	1744151	1742854	1257	Pertactin.			conserved protein	ydhQ	d
1665	+	1744724	1745029	306	Putative mono-oxygenase ydhR.			predicted mono-oxygenase	ydhR	s
1666	+	1745155	1746759	1605	Acyl-CoA dehydrogenases			conserved protein with FAD/NAD(P)-binding domain	ydhS	d
1667	-	1747583	1746759	813	FIG00639295: hypothetical protein			conserved protein	ydhT	s
1668	-	1748372	1747583	786	MANUAL-REST			predicted cytochrome	ydhU	man
1671	-	1751854	1749739	2103	MANUAL-REST			predicted oxidoreductase	ydhV	man
1672	-	1752501	1751854	627	MANUAL-REST			predicted 4Fe-4S ferredoxin-type protein	ydhY	man
1673	-	1753165	1752501	210	FIG01045422: hypothetical protein			predicted protein	ydhZ	s
1674	+	1753722	1755134	1413	pyruvate kinase	2.7.1.40	pyk	pyruvate kinase I monomer	pykF	s
1675	+	1755445	1755681	237	Murein lipoprotein		lpp	murein lipoprotein	lpp	s
1676	-	1756749	1755681	1005	L,D-transpeptidase YnhG			L,D-transpeptidase YnhG	ynhG	s
1677	-	1757314	1756749	417	Cysteine desulfuration protein SufE		sufE	sulfur acceptor that activates SufS cysteine desulfurase	sufE	s
1678	-	1758547	1757314	1221	MANUAL-REST			L-selenocysteine lyase (and L-cysteine desulfurase) monomer	sufS	man
1679	-	1759815	1758547	1272	Iron-regulated ABC transporter permease protein SufD		sufD	SufD component of SufBCD Fe-S cluster scaffold complex	sufD	s
1680	-	1760536	1759815	747	Iron-regulated ABC transporter ATPase subunit SufC		sufC	SufC component of SufBCD Fe-S cluster scaffold complex	sufC	s
1681	-	1762033	1760536	1488	Iron-regulated ABC transporter membrane component SufB		sufB	SufB component of SufBCD Fe-S cluster scaffold complex	sufB	s
1682	-	1762410	1762033	369	FeS assembly scaffold SufA			Fe-S cluster assembly, scaffold protein	sufA	s
1684	-	1763656	1763146	411	uncharacterized domain 1		ydiI	esterase	ydiI	s
1685	-	1766709	1763656	3057	MANUAL-REST			predicted FAD-linked oxidoreductase	ydiJ	man
1686	+	1767098	1768210	1113	MANUAL-REST			predicted inner membrane protein	ydiK	man
1687	+	1768639	1768995	357	FIG00638201: hypothetical protein			conserved protein	ydiL	s
1688	+	1769095	1770309	1215	Sugar phosphate permease		ydiM	predicted transporter	ydiM	s
1689	+	1770536	1771801	1266	Sugar phosphate permease			uncharacterised inner membrane protein YdiN	ydiN	d
1690	+	1771813	1772679	867	MANUAL-REST			shikimate dehydrogenase / quinate dehydrogenase	ydiB	man
1691	+	1772710	1773468	759	3-dehydroquinate dehydratase	4.2.1.10	aroD	3-dehydroquinate dehydratase	aroD	s
1692	+	1773611	1775206	1596	propionate CoA-transferase	2.8.3.1		fused predicted acetyl-CoA:acetoacetyl-CoA transferase: &alpha; subunit/&beta; subunit	ydiF	s
1693	+	1775220	1776371	1152	Acyl-CoA dehydrogenases		caiA	predicted acyl-CoA dehydrogenase	ydiO	s
1694	-	1777325	1776371	912	transcriptional regulator, AraC family			predicted DNA-binding transcriptional regulator	ydiP	s
1696	+	1777641	1778405	765	electron transfer flavoprotein beta subunit			putative subunit of YdiQ-YdiR flavoprotein	ydiQ	s
1697	+	1778425	1779363	939	electron transfer flavoprotein alpha subunit apoprotein			putative subunit of YdiQ-YdiR flavoprotein	ydiR	s
1698	+	1779419	1780708	1290	MANUAL-REST			putative flavoprotein	ydiS	man
1699	+	1780705	1780998	294	Ferredoxin-like protein			putative ferredoxin	ydiT	s
1700	+	1781055	1782701	1647	Acyl-CoA synthetases (AMP-forming)/AMP-acid ligases II	6.2.1.-		short chain acyl-CoA synthetase monomer	fadK	s
1701	-	1785136	1782701	2379	phosphoenolpyruvate synthase	2.7.9.2	ppsA	phosphoenolpyruvate synthetase	ppsA	s
1702	+	1785469	1786302	834	FIG137360: hypothetical protein			PEP synthetase regulatory protein	ppsR	d
1703	+	1786459	1787505	1047	3-deoxy-D-arabinoheptulosonate-7-phosphate synthase	2.5.1.54		2-dehydro-3-deoxyphosphoheptonate aldolase	aroH	s
1704	+	1787637	1787828	192	Hemin uptake protein			conserved protein	ydiE	d
1705	-	1789268	1787828	1437	Selenoprotein O and cysteine-containing homologs			conserved protein	ydiU	d
1706	-	1790044	1789268	714	FOG: EAL domain			conserved protein	ydiV	d
1707	-	1790755	1790044	465	Cell wall-associated hydrolases (invasion-associated proteins)			NlpC-putative lipoprotein hydrolase	nlpC	s
1708	-	1791582	1790755	750	ABC-type cobalamin transport system, ATPase component	3.6.3.33		vitamin B<sub>12</sub> ABC transporter - ATP binding subunit	btuD	s
1709	-	1792133	1791582	552	Glutathione peroxidase	1.11.1.9		thioredoxin/glutathione peroxidase	btuE	s
1710	-	1793176	1792133	981	ABC-type cobalamin transport system, permease component		btuC	vitamin B<sub>12</sub> ABC transporter - membrane subunit	btuC	s
1711	-	1793576	1793176	300	integration host factor, alpha subunit		ihfA	integration host factor (IHF), &alpha; subunit	ihfA	s
1712	-	1795968	1793576	2388	phenylalanyl-tRNA synthetase beta subunit	6.1.1.20	pheT	phenylalanyl-tRNA synthetase &beta;-chain	pheT	s
1713	-	1796966	1795968	984	phenylalanyl-tRNA synthetase, alpha subunit	6.1.1.20	pheS	phenylalanyl-tRNA synthetase &alpha;-chain	pheS	s
1714	-	1797773	1796966	357	LSU ribosomal protein L20P		rplT	50S ribosomal subunit protein L20	rplT	s
1715	-	1798023	1797773	198	LSU ribosomal protein L35P		rpmI	50S ribosomal subunit protein L35	rpmI	s
1718	-	1800594	1798554	1929	threonyl-tRNA synthetase	6.1.1.3	thrS	threonyl-tRNA synthetase	thrS	s
1721	-	1804107	1803017	759	Putative salt-induced outer membrane protein			conserved protein	ydiY	d
1722	+	1804394	1805323	930	6-phosphofructokinase	2.7.1.11	pfkB	6-phosphofructokinase-2 monomer	pfkB	s
1723	+	1805424	1805714	291	FIG00637864: hypothetical protein			predicted protein	ydiZ	s
1724	+	1805820	1806680	861	MANUAL-REST			predicted phosphotransferase/kinase	yniA	man
1725	-	1807257	1806680	537	YniB-like protein.			predicted inner membrane protein	yniB	s
1726	+	1807404	1808072	669	haloacid dehalogenase superfamily, subfamily IA, variant 3 with third motif having DD or ED			2-deoxyglucose-6-phosphatase	yniC	s
1727	+	1808235	1808825	591	Predicted membrane-bound metal-dependent hydrolases			predicted inner membrane protein regulated by LexA	ydjM	s
1728	+	1808958	1810349	1392	MANUAL-REST			predicted transporter	ydjN	man
1731	+	1811891	1814152	2262	Catalase	1.11.1.6	katE	heme d synthase / hydroperoxidase	katE	s
1733	-	1815159	1814358	750	Cellobiose phosphotransferase system YdjC-like protein			chito-oligosaccharide mono-deacetylase	chbG	s
1734	-	1816524	1815159	1353	6-phospho-beta-glucosidase	3.2.1.86	chbF	monoacetylchitobiose-6-phosphate hydrolase	chbF	s
1736	-	1817829	1817468	351	PTS system N,N'-diacetylchitobiose-specific IIA component, Lac family (TC 4.A.3.2.1)	2.7.1.69		chitobiose / cellobiose PTS permease - ChbA subunit	chbA	s
1737	-	1819238	1817829	1359	PTS system N,N'-diacetylchitobiose-specific IIC component, Lac family (TC 4.A.3.2.1)		celB	chitobiose / cellobiose PTS permease - ChbC subunit	chbC	s
1738	-	1819643	1819238	321	PTS system N,N'-diacetylchitobiose-specific IIB component, Lac family (TC 4.A.3.2.1)	2.7.1.69	chbB	chitobiose / cellobiose PTS permease - ChbB subunit	chbB	s
1739	-	1820280	1819643	339	Beta-barrel assembly machine subunit BamE			osmotically inducible protein OsmE	osmE	d
1740	+	1820482	1821309	828	NH(3)-dependent NAD() synthetase	6.3.1.5	nadE	NAD synthetase, NH<sub>3</sub>-dependent	nadE	s
1741	-	1822961	1821309	576	Conserved hypothetical protein (perhaps related to histidine degradation)			conserved protein	ves	s
1742	+	1821539	1822426	888	Excinuclease Cho	3.1.25.-	cho	endonuclease of nucleotide excision repair	cho	s
1743	-	1823649	1822426	486	P pilus assembly/Cpx signaling pathway, periplasmic inhibitor/zinc-resistance associated protein		spy	ATP independent periplasmic chaperone	spy	s
1744	-	1824947	1823649	969	succinylglutamate desuccinylase	3.5.1.96	astE	succinylglutamate desuccinylase	astE	s
1745	-	1826283	1824947	1344	succinylarginine dihydrolase	3.5.3.23	astB	succinylarginine dihydrolase	astB	s
1746	-	1827758	1826283	1479	succinylglutamic semialdehyde dehydrogenase	1.2.1.71	astD	aldehyde dehydrogenase	astD	s
1747	-	1828789	1827758	1035	arginine succinyltransferase	2.3.1.109	astA	arginine succinyltransferase	astA	s
1748	-	1830006	1828789	1221	acetylornithine and succinylornithine transaminases/succinylornithine transaminase family	2.6.1.81	astC	succinylornithine transaminase	astC	s
1750	+	1830452	1831258	807	exodeoxyribonuclease III	3.1.11.2	xth	exonuclease III	xthA	s
1751	+	1831425	1832135	711	DedA family inner membrane protein YdjX			predicted inner membrane protein	ydjX	s
1752	+	1832140	1832817	678	Hypothetical protein YdjY			predicted protein	ydjY	s
1753	+	1832832	1833539	708	Alkaline phosphatase like protein			conserved inner membrane protein	ydjZ	d
1754	+	1833539	1834087	549	FIG00922551: hypothetical protein			conserved protein	ynjA	s
1755	+	1834097	1835263	1167	ABC-type uncharacterized transport system, periplasmic component			conserved protein	ynjB	d
1756	+	1835236	1836771	1536	ABC-type uncharacterized transport system, permease component		ynjC	YnjC/YnjD ABC transporter	ynjC	s
1757	+	1836771	1837424	654	ABC-type uncharacterized transport system, ATPase component			YnjC/YnjD ABC transporter	ynjD	s
1758	+	1837491	1838798	1308	thiosulfate sulfurtransferase	2.8.1.1, 2.8.1.2,2.8.1.1	ynjE	molybdopterin synthase sulfurtransferase	ynjE	s
1759	-	1839427	1838798	621	Phosphatidylglycerophosphate synthase		ynjF	predicted phosphatidyl transferase, inner membrane protein	ynjF	s
1760	-	1840159	1839427	273	FIG00638396: hypothetical protein			predicted protein	ynjH	s
1761	+	1839514	1839921	408	ADP-ribose pyrophosphatase	3.6.1.-	nudG	oxidized nucleoside triphosphate pyrophosphohydrolase	nudG	s
1762	+	1840395	1841738	1344	glutamate dehydrogenase (NADP)	1.4.1.4	gdhA	glutamate dehydrogenase	gdhA	s
1763	-	1842895	1841738	1041	FIG00638567: hypothetical protein		ynjI	predicted inner membrane protein	ynjI	s
1764	-	1844984	1842895	1962	DNA topoisomerase III, bacteria and conjugative plasmid	5.99.1.2	topB	DNA topoisomerase III	topB	s
1765	-	1846032	1844984	1044	selenophosphate synthase	2.7.9.3	selD	selenide, water dikinase	selD	s
1766	-	1846700	1846032	552	Nitroreductase			predicted oxidoreductase	ydjA	s
1767	+	1846861	1848717	1857	signal peptide peptidase SppA, 67K type	3.4.21.-	sppA	protease IV	sppA	s
1768	+	1848884	1849900	1017	L-asparaginases, type I	3.5.1.1	ansA	asparaginase I	ansA	s
1769	+	1849911	1850552	642	MANUAL-REST			pyrazinamidase / nicotinamidase	pncA	man
1770	-	1852003	1850552	1359	Sugar phosphate permease			YdjE MFS transporter	ydjE	s
1771	-	1852878	1852003	759	MANUAL-REST			predicted DNA-binding transcriptional regulator	ydjF	man
1772	-	1853995	1852878	981	MANUAL-REST			methylglyoxal reductase (NADH-dependent)	ydjG	man
1773	-	1854952	1853995	948	MANUAL-REST			predicted kinase	ydjH	man
1774	-	1855793	1854952	837	fructose-bisphosphate aldolase	4.1.2.13		predicted aldolase	ydjI	s
1775	-	1856857	1855793	1044	Threonine dehydrogenase and related Zn-dependent dehydrogenases		gutB	predicted oxidoreductase, Zn-dependent and NAD(P)-binding	ydjJ	s
1776	-	1858253	1856857	1380	Sugar phosphate permease			predicted transporter	ydjK	s
1777	-	1859356	1858253	1077	MANUAL-REST			predicted oxidoreductase, Zn-dependent and NAD(P)-binding	ydjL	man
1778	-	1859998	1859356	273	Uncharacterized protein YeaC			conserved protein	yeaC	s
1779	-	1860453	1859998	414	methionine-R-sulfoxide reductase	1.8.4.12	msrB	methionine sulfoxide reductase B	msrB	s
1780	+	1860795	1861790	996	glyceraldehyde-3-phosphate dehydrogenase (NAD)	1.2.1.12	gap	glyceraldehyde 3-phosphate dehydrogenase-A monomer	gapA	s
1781	+	1861874	1862758	885	MANUAL-REST			conserved protein	yeaD	man
1782	-	1863660	1862758	855	MANUAL-REST			methylglyoxal reductase	yeaE	man
1783	-	1864496	1863660	747	Outer membrane protein V		mipA	scaffolding protein that interacts with murein polymerase and murein hydrolase	mipA	s
1784	+	1864932	1866866	1935	putative serine protein kinase, PrkA			protein kinase	yeaG	s
1785	+	1866979	1868262	1284	UPF0229 protein YeaH			conserved protein	yeaH	s
1786	+	1868409	1869884	1476	diguanylate cyclase (GGDEF) domain		yeaI	predicted diguanylate cyclase	yeaI	s
1787	+	1870065	1871555	1491	diguanylate cyclase (GGDEF) domain			predicted diguanylate cyclase	yeaJ	s
1788	+	1871598	1872101	504	Putative uncharacterized protein YeaK			conserved protein	yeaK	s
1790	+	1872376	1872822	447	MANUAL-REST			conserved inner membrane protein	yeaL	man
1791	+	1873697	1874878	1182	cyanate transporter			putative amino acid/amine MFS transporter	yeaN	s
1792	+	1874933	1875280	348	FIG00638254: hypothetical protein			conserved protein	yeaO	s
1793	-	1875556	1875280	255	Putative hemolysin			conserved outer membrane protein	yoaF	d
1794	+	1875610	1876764	1155	MANUAL-REST			diguanylate cyclase	yeaP	man
1795	-	1877279	1876764	249	MANUAL-REST			conserved inner membrane protein	yeaQ	man
1796	-	1877609	1877279	183	Putative cytoplasmic protein		yoaG	predicted protein	yoaG	s
1797	-	1877972	1877609	360	MANUAL-REST			conserved protein	yeaR	man
1798	-	1878783	1877972	639	Putative threonine efflux protein			leucine efflux transporter	leuE	s
1799	-	1879833	1878783	924	transcriptional regulator, LysR family			DmlR DNA-binding transcriptional regulator	dmlR	s
1800	+	1879936	1881021	1086	tartrate dehydrogenase	1.1.1.83, 4.1.1.73, 1.1.1.93		D-malate dehydrogenase (decarboxylating)	dmlA	s
1801	+	1881218	1882657	1440	choline/carnitine/betaine transport			predicted transporter	yeaV	s
1802	+	1882689	1883813	1125	Phenylpropionate dioxygenase and related ring-hydroxylating dioxygenases, large terminal subunit			2Fe-2S cluster-containing protein	yeaW	s
1803	+	1883869	1884834	966	MANUAL-REST			predicted oxidoreductase	yeaX	man
1804	-	1886015	1884834	1128	ribonuclease D	3.1.13.5		RNase D	rnd	s
1805	-	1887770	1886015	1686	Long-chain-fatty-acid--CoA ligase	6.2.1.3	fadD	fatty acyl-CoA synthetase	fadD	s
1806	-	1888556	1887770	582	outer membrane lipoprotein, Slp family			predicted lipoprotein	yeaY	s
1807	-	1889291	1888556	696	MANUAL-REST			protein involved in threonylcarbamoyladenosine biosynthesis	tsaB	man
1808	-	1891259	1889291	1911	Rad3-related DNA helicases			conserved protein	yoaA	d
1809	+	1891388	1891735	348	Putative translation initiation inhibitor, yjgF family			conserved protein	yoaB	s
1810	+	1892157	1892456	300	FIG00639292: hypothetical protein			predicted protein	yoaC	s
1811	-	1892755	1892456	180	FIG01046632: hypothetical protein			conserved protein	yoaH	s
1812	+	1892829	1894190	1362	aminodeoxychorismate synthase, subunit I	2.6.1.85	pabB	<i>para</i>-aminobenzoate synthase multi-enzyme complex	pabB	s
1813	+	1894194	1894772	579	MANUAL-REST			predicted NUDIX hydrolase with low 3-phosphohydroxypyruvate phosphatase activity	nudL	man
1814	+	1894956	1896320	1365	L-serine dehydratase, iron-sulfur-dependent, single chain form	4.3.1.17		L-serine deaminase I	sdaA	s
1815	+	1896451	1898049	1599	MANUAL-REST			predicted phosphodiesterase	yoaD	man
1816	-	1899609	1898049	1557	Membrane protein TerC, possibly involved in tellurium resistance			predicted inner membrane protein	yoaE	s
1817	+	1900072	1901043	972	PTS system D-mannose-specific IIA component, Man family (TC 4.A.6.1.1)/PTS system D-mannose-specific IIB component, Man family (TC 4.A.6.1.1)	2.7.1.69		mannose PTS permease	manX	s
1818	+	1901106	1901906	801	PTS system D-mannose-specific IIC component, Man family (TC 4.A.6.1.1)			mannose PTS permease - ManY subunit	manY	s
1819	+	1901919	1902770	852	PTS system D-mannose-specific IID component, Man family (TC 4.A.6.1.1)			mannose PTS permease - ManZ subunit	manZ	s
1821	+	1902825	1903283	459	Predicted membrane protein			conserved inner membrane protein	yobD	s
1822	-	1905084	1903283	810	MANUAL-REST			23S rRNA m<sup>1</sup>G745 methyltransferase	rlmA	man
1823	+	1903712	1904278	567	Predicted membrane protein			manganese export protein	mntP	s
1825	-	1905459	1905634	210	cold-shock DNA-binding protein family		cspC	stress protein, member of the CspA family; predicted DNA-binding transcriptional regulator	cspC	s
1826	-	1906572	1905459	288	YebO-like protein.			predicted protein	yebO	s
1827	+	1906949	1907188	240	YobH-like protein.			predicted protein	yobH	s
1828	-	1908123	1907188	792	transcriptional regulator, IclR family			KdgR DNA-binding transcriptional repressor	kdgR	s
1829	+	1908300	1909673	1374	MANUAL-REST			predicted transporter	yebQ	man
1830	-	1910600	1909673	882	Zn-dependent protease with chaperone function	3.4.24.-	htpX	heat shock protein, integral membrane protein	htpX	s
1831	-	1912840	1910600	2049	C-terminal processing peptidase-1. Serine peptidase. MEROPS family S41A	3.4.21.102	prc	tail-specific protease	prc	s
1832	-	1913558	1912840	699	Activator of osmoprotectant transporter ProP		proQ	RNA chaperone, involved in posttranscriptional control of ProP levels	proQ	s
1833	-	1914206	1913558	552	GAF domain-containing protein		yebR	free methionine-(<i>R</i>)-sulfoxide reductase	msrC	s
1834	+	1914282	1915565	1284	integral membrane protein, PqiA family		yebS	conserved inner membrane protein	yebS	s
1835	+	1915528	1918167	2640	Paraquat-inducible protein B			conserved protein	yebT	d
1836	+	1918241	1919686	1446	16S rRNA m(5)C-1407 methyltransferase	2.1.1.178	rsmF	16S rRNA m<sup>5</sup>C1407 methyltransferase	rsmF	s
1837	+	1919804	1920040	237	FIG01045311: hypothetical protein			predicted protein	yebV	s
1838	+	1920061	1920336	276	FIG00638765: hypothetical protein			predicted protein	yebW	s
1839	-	1920993	1920336	657	Diadenosine tetraphosphatase and related serine/threonine protein phosphatases	3.1.3.16		protein phosphatase 1 modulates phosphoproteins, signals protein misfolding	pphA	s
1840	-	1921730	1920993	342	Putative periplasmic or exported protein			predicted protein	yebY	d
1841	-	1922615	1921730	873	Putative copper export protein		yebZ	putative resistance protein	yebZ	s
1842	-	1922993	1922615	375	Uncharacterized protein, homolog of Cu resistance protein CopC			conserved protein	yobA	d
1843	+	1923132	1923362	231	DNA polymerase III, theta subunit	2.7.7.7	holE	DNA polymerase III, &theta; subunit	holE	s
1844	+	1923464	1924120	657	Predicted amidohydrolase			conserved protein	yobB	d
1845	-	1926863	1924120	2061	oligopeptidase B. Serine peptidase. MEROPS family S09A	3.4.21.83	ptrB	protease II	ptrB	s
1846	+	1924144	1924806	663	Exodeoxyribonuclease X	3.1.11.-	exoX	exonuclease X	exoX	s
1847	-	1927731	1924806	660	FIG004088: inner membrane protein YebE		yebE	conserved inner membrane protein	yebE	s
1848	-	1928414	1927731	357	YebF-like protein.			predicted protein	yebF	s
1849	-	1928771	1928414	291	DNA damage-inducible gene in SOS regulon, dependent on cyclic AMP and H-NS			conserved protein regulated by LexA	yebG	s
1850	+	1928905	1930083	1179	formate-dependent phosphoribosylglycinamide formyltransferase	2.1.2.2,6.3.4.-	purT	phosphoribosylglycinamide formyltransferase 2	purT	s
1851	-	1930780	1930083	642	MANUAL-REST			multifunctional 2-keto-3-deoxygluconate 6-phosphate aldolase and 2-keto-4-hydroxyglutarate aldolase and oxaloacetate decarboxylase	eda	man
1852	-	1932628	1930780	1812	6-phosphogluconate dehydratase	4.2.1.12	edd	phosphogluconate dehydratase	edd	s
1853	-	1934338	1932628	1476	glucose-6-phosphate 1-dehydrogenase	1.1.1.49	zwf	glucose 6-phosphate-1-dehydrogenase	zwf	s
1854	+	1934676	1935545	870	transcriptional regulator, RpiR family			predicted DNA-binding transcriptional regulator	yebK	s
1855	+	1935673	1937115	1443	pyruvate kinase	2.7.1.40	pyk	pyruvate kinase II monomer	pykA	s
1856	-	1938217	1937115	972	lipid A biosynthesis (KDO)2-(lauroyl)-lipid IVA acyltransferase	2.3.1.-	msbB	myristoyl-acyl carrier protein (ACP)-dependent acyltransferase	lpxM	s
1857	-	1939659	1938217	1323	Membrane proteins related to metalloendopeptidases			predicted peptidase	yebA	s
1859	+	1940686	1941441	756	ABC-type Mn/Zn transport systems, ATPase component	3.6.3.-		Zn2+ ABC transporter - ATP binding subunit	znuC	s
1860	+	1941438	1942223	786	ABC-type Mn2ﶙ transport systems, permease components		znuB	Zn2+ ABC transporter - membrane subunit	znuB	s
1861	-	1943380	1942223	1011	Holliday junction DNA helicase subunit RuvB	3.6.4.12	ruvB	branch migration of Holliday structures; repair helicase	ruvB	s
1862	-	1944000	1943380	612	Holliday junction DNA helicase subunit RuvA	3.6.4.12	ruvA	branch migration of Holliday structures; repair	ruvA	s
1863	+	1944275	1944877	603	Orthopoxvirus protein of unknown function (DUF830).			predicted protein	yebB	s
1864	-	1945400	1944877	522	Holliday junction endonuclease RuvC	3.1.22.4	ruvC	Holliday junction nuclease; resolution of structures; repair	ruvC	s
1865	-	1946175	1945400	741	DNA-binding regulatory protein, YebC/PmpR family			conserved protein	yebC	d
1867	-	1948546	1946713	1773	aspartyl-tRNA synthetase, bacterial type	6.1.1.12	aspS	aspartyl-tRNA synthetase	aspS	s
1868	+	1948856	1949422	567	MANUAL-REST			predicted hydrolase	yecD	man
1869	+	1949419	1950237	819	FIG003003: hypothetical protein			conserved protein	yecE	s
1870	+	1950290	1950685	396	Uncharacterized relative of glutathione S-transferase, MAPEG superfamily			predicted inner membrane protein	yecN	d
1871	+	1950726	1951469	744	methyltransferase, putative	2.1.1.-	cmoA	predicted methyltransferase	cmoA	s
1872	+	1951466	1952437	972	methyltransferase, putative	2.1.1.-	cmoB	predicted S-adenosyl-L-methionine-dependent methyltransferase	cmoB	s
1873	-	1955031	1952437	2430	molybdopterin guanine dinucleotide-containing S/N-oxide reductases	1.7.2.3		trimethylamine N-oxide reductase III, TorZ subunit	torZ	s
1874	-	1956156	1955031	1101	Nitrate/TMAO reductases, membrane-bound tetraheme cytochrome c subunit		torY	trimethylamine N-oxide reductase III, <I>c</I>-type cytochrome subunit	torY	s
1877	+	1958086	1959819	1734	arginyl-tRNA synthetase	6.1.1.19	argS	arginyl-tRNA synthetase	argS	s
1878	+	1959996	1960484	489	FIG00639719: hypothetical protein			predicted protein	yecT	s
1879	-	1960996	1960484	393	Flagellar protein FlhE.		flhE	flagellar protein	flhE	s
1880	-	1963074	1960996	2079	flagellar biosynthesis protein FlhA		flhA	flagellar biosynthesis protein FlhA	flhA	s
1881	-	1964215	1963074	1149	flagellar biosynthetic protein FlhB		flhB	flagellar biosynthesis protein FlhB	flhB	s
1882	-	1965061	1964215	645	Chemotaxis protein		cheZ	CheZ	cheZ	s
1883	-	1965461	1965061	390	Response regulator containing CheY-like receiver, AAA-type ATPase, and DNA-binding domains		cheY	CheY-acetylated	cheY	s
1884	-	1966525	1965461	1050	Chemotaxis response regulator containing a CheY-like receiver domain and a methylesterase domain	3.1.1.61		CheB-P<SUP>asp</SUP>	cheB	s
1885	-	1967388	1966525	861	Methylase of chemotaxis methyl-accepting proteins	2.1.1.80	cheR	chemotaxis protein methyltransferase	cheR	s
1886	-	1969008	1967388	1602	methyl-accepting chemotaxis sensory transducer with TarH sensor			methyl accepting chemotaxis protein - dipeptide sensing	tap	s
1887	-	1970715	1969008	1662	methyl-accepting chemotaxis sensory transducer with TarH sensor			methyl accepting chemotaxis protein II - aspartate sensing	tar	s
1888	-	1971363	1970715	504	Chemotaxis signal transduction protein			chemotaxis signaling complex - aspartate sensing	cheW	s
1889	-	1973348	1971363	1965	CheA signal transduction histidine kinase	2.7.13.3	cheA	CheA(L) sensory histidine kinase - phosphorylated	cheA	s
1890	-	1974279	1973348	927	Flagellar motor protein		motB	MotB protein, enables flagellar motor rotation, linking torque machinery to cell wall	motB	s
1891	-	1975163	1974279	888	flagellar motor stator protein MotA		motA	MotA protein, proton conductor component of motor; no effect on switching	motA	s
1892	-	1975868	1975163	579	Flagellar transcriptional activator (FlhC).		flhC	FlhDC DNA-binding transcriptional dual regulator	flhC	s
1893	-	1976221	1975868	351	Flagellar transcriptional activator (FlhD).			FlhDC DNA-binding transcriptional dual regulator	flhD	s
1894	-	1977045	1976221	504	MANUAL-REST				insB-5	man
1895	-	1977239	1977045	276	Transposase and inactivated derivatives			InsAB' transposase	insAB-5	s
1896	+	1977777	1978205	429	Universal stress protein UspA and related nucleotide-binding proteins			universal stress protein	uspC	s
1897	-	1979636	1978205	1425	trehalose 6-phosphate synthase	2.4.1.15	otsA	trehalose-6-phosphate synthase	otsA	s
1898	-	1980411	1979636	801	trehalose 6-phosphatase	3.1.3.12	otsB	trehalose-6-phosphate phosphatase	otsB	s
1900	-	1983093	1981564	1515	L-arabinose ABC transporter ATP-binding protein	3.6.3.17	araG	arabinose ABC transporter - ATP binding subunit	araG	s
1901	-	1984152	1983093	990	L-arabinose-binding protein			arabinose ABC transporter - periplasmic binding protein	araF	s
1902	+	1984949	1985452	504	Ferritin-like protein			predicted ferritin-like protein	ftnB	s
1903	-	1985782	1985452	252	FIG00510289: hypothetical protein			predicted protein	yecJ	s
1904	+	1986246	1986569	324	YecR-like lipoprotein.			predicted protein	yecR	d
1905	+	1986740	1987237	498	Ferritin-like protein	1.16.3.1		ferritin iron storage protein	ftnA	s
1906	-	1987514	1987237	240	probable metal-binding protein			predicted protein	yecH	d
1907	+	1987705	1988916	1212	aromatic amino acid transport protein		tyrP	tyrosine:H<sup>+</sup> symporter TyrP	tyrP	s
1908	-	1989643	1988916	666	yecA family protein			conserved metal-binding protein	yecA	s
1909	-	1990841	1989643	549	CDP-diacylglycerol--glycerol-3-phosphate 3-phosphatidyltransferase	2.7.8.5	pgsA	phosphatidylglycerophosphate synthase	pgsA	s
1910	-	1992730	1990841	1833	Excinuclease ABC subunit C		uvrC	excinuclease ABC, subunit C; repair of UV damage to DNA	uvrC	s
1911	-	1993383	1992730	657	two component transcriptional regulator, LuxR family		uvrY	UvrY- Phosphorylated transcriptional regulator	uvrY	s
1912	+	1993842	1994066	225	FIG00634007: hypothetical protein			predicted protein	yecF	s
1913	-	1994856	1994066	723	transcriptional activator SdiA			SdiA DNA-binding transcriptional dual regulator	sdiA	s
1914	-	1995838	1994856	753	MANUAL-REST			predicted transporter subunit: ATP-binding component of ABC superfamily	yecC	man
1915	-	1996503	1995838	669	L-cystine ABC transporter membrane protein/Diaminopimelate ABC transporter membrane protein		yecS	predicted transporter subunit: membrane component of ABC superfamily	yecS	s
1916	-	1997504	1996503	987	D-cysteine desulfhydrase	4.4.1.15	dcyD	D-cysteine desulfhydrase monomer	dcyD	s
1918	-	1999048	1998466	552	flagellar regulatory protein FliZ			FliZ DNA-binding transcriptional regulator	fliZ	s
1919	-	1999813	1999048	720	RNA polymerase, sigma 28 subunit, SigD/FliA/WhiG		fliA	RNA polymerase, sigma 28 (sigma F) factor	fliA	s
1920	-	2001630	1999813	1497	Flagellin and related hook-associated proteins		fliC	flagellar biosynthesis; flagellin, filament structural protein	fliC	s
1921	+	2001896	2003302	1407	Flagellar capping protein		fliD	flagellar cap protein FliD; filament capping protein; enables filament assembly	fliD	s
1922	+	2003327	2003737	411	flagellar biosynthetic protein FliS		fliS	flagellar biosynthesis protein FliS	fliS	s
1923	+	2003737	2004102	366	Flagellar protein FliT.		fliT	flagellar biosynthesis protein FliT	fliT	s
1924	+	2004180	2005667	1488	Glycosidases	3.2.1.1		&alpha;-amylase	amyA	s
1926	+	2006301	2007506	1206	MANUAL-REST			predicted inner membrane protein	yedE	man
1927	+	2007503	2007736	234	Predicted redox protein, regulator of disulfide bond formation			conserved protein	yedF	d
1928	+	2007845	2008513	669	Gifsy-2 prophage protein			predicted protein	yedK	d
1929	+	2008624	2009103	480	N-acetylglutamate synthase and related acetyltransferases	2.3.1.-		predicted acyltransferase	yedL	s
1931	-	2010375	2009563	351	hypothetical protein	HP		conserved protein	yedM	s
1932	-	2011038	2010375	315	flagellar hook-basal body complex protein FliE		fliE	flagellar basal-body protein FliE	fliE	s
1933	+	2011253	2012911	1659	flagellar basal-body M-ring protein/flagellar hook-basal body protein (fliF)		fliF	flagellar M-ring protein FliF; basal-body MS(membrane and supramembrane)-ring and collar protein	fliF	s
1934	+	2012904	2013899	996	flagellar motor switch protein FliG		fliG	flagellar motor switch protein FliG	fliG	s
1935	+	2013892	2014578	687	Flagellar biosynthesis/type III secretory pathway protein			flagellar biosynthesis protein FliH	fliH	s
1936	+	2014578	2015951	1374	flagellar protein export ATPase FliI	3.6.3.14	fliI	flagellum-specific ATP synthase FliI	fliI	s
1937	+	2015970	2016413	444	flagellar export protein FliJ		fliJ	flagellar biosynthesis protein FliJ	fliJ	s
1938	+	2016410	2017537	1128	Flagellar hook-length control protein		fliK	flagellar hook-length control protein FliK	fliK	s
1939	+	2017642	2018106	465	Flagellar basal body-associated protein			flagellar biosynthesis	fliL	s
1940	+	2018111	2019115	1005	flagellar motor switch protein FliM		fliM	flagellar motor switch protein FliM	fliM	s
1941	+	2019112	2019525	414	flagellar motor switch protein FliN		fliN	flagellar motor switch protein FliN	fliN	s
1942	+	2019528	2019893	366	flagellar biosynthetic protein FliO		fliO	flagellar biosynthesis protein FliO	fliO	s
1943	+	2019893	2020630	738	flagellar biosynthetic protein FliP		fliP	flagellar biosynthesis protein FliP	fliP	s
1944	+	2020640	2020909	270	flagellar biosynthetic protein FliQ		fliQ	flagellar biosynthesis protein FliQ	fliQ	s
1945	+	2020917	2021702	786	flagellar biosynthetic protein FliR		fliR	flagellar biosynthesis protein FliR	fliR	s
1946	+	2021992	2022615	624	Response regulator containing a CheY-like receiver domain and an HTH DNA-binding domain			positive DNA-binding transcriptional regulator of capsular polysaccharide synthesis, activates its own expression	rcsA	s
1947	-	2022847	2022615	189	Dextransucrase DSRB.			hypothetical protein; transcription is regulated by RpoS and DsrA RNA	dsrB	s
1948	+	2023010	2023237	228	putative cytoplasmic protein			stress-induced protein	yodD	d
1949	-	2026041	2023237	1695	diguanylate cyclase (GGDEF) domain			predicted diguanylate cyclase	yedQ	s
1950	+	2023535	2024350	816	mannosyl-3-phosphoglycerate phosphatase-related protein	3.1.3.70		predicted phosphatase	yedP	s
1951	-	2026394	2024350	183	Uncharacterized small protein			predicted protein	yodC	s
1952	-	2027390	2026394	918	Putative inner membrane protein			conserved inner membrane protein	yedI	s
1953	-	2028942	2027390	471	T/G mismatch-specific endonuclease	3.1.-,3.1.-.-		DNA mismatch endonuclease of the very short patch (VSP) mismatch repair pathway	vsr	s
1954	+	2027563	2028483	921	MANUAL-REST			putative membrane transport protein	yedA	man
1955	-	2030341	2028483	1419	DNA-methyltransferase (dcm)	2.1.1.37	dcm	DNA-cytosine methyltransferase	dcm	s
1956	-	2031103	2030341	696	Predicted HD superfamily hydrolase			predicted phosphohydrolase	yedJ	s
1961	+	2033859	2034710	852	chaperone Hsp31. Cysteine peptidase. MEROPS family C56			glyoxalase III, Hsp31 molecular chaperone	hchA	s
1962	-	2036176	2034710	1359	heavy metal sensor kinase	2.7.13.3		predicted sensory kinase in two-component regulatory system with YedW	yedV	s
1963	-	2036958	2036176	783	heavy metal response regulator			predicted DNA-binding response regulator in two-component system with YedV	yedW	s
1964	+	2036980	2037393	414	hydroxyisourate hydrolase	3.5.2.17		conserved protein	yedX	d
1965	+	2037502	2038506	1005	Sulfite oxidase and related enzymes		yedY	reductase	yedY	s
1966	+	2038507	2039142	636	MANUAL-REST			conserved inner membrane protein	yedZ	man
1967	+	2039399	2040049	651	Predicted periplasmic or secreted protein			cadmium-induced cadmium binding protein	zinT	s
1968	+	2040392	2040922	531	Cytochrome B561			predicted cytochrome	yodB	s
1969	+	2041675	2042472	798	FIG01220476: hypothetical protein		mtfA	Mlc titration factor	mtfA	s
1970	+	2042935	2050038	7104	MANUAL-REST			adhesin	yeeJ	man
1972	+	2051667	2052983	1317	metabolite-proton symporter			shikimate:H+ symporter	shiA	s
1973	+	2053085	2054539	1455	AMP nucleosidase	3.2.2.4	amn	AMP nucleosidase	amn	s
1974	+	2054882	2055598	717	MANUAL-REST			conserved protein	yeeN	man
1976	-	2058938	2057681	951	Transcriptional regulator		cbl	Cbl DNA-binding transcriptional activator	cbl	s
1977	-	2059957	2058938	918	Transcriptional regulator		nac	Nac DNA-binding transcriptional dual regulator	nac	s
1979	-	2062491	2061350	1080	nicotinate-nucleotide-dimethylbenzimidazole phosphoribosyltransferase	2.4.2.21	cobT	nicotinate-nucleotide dimethylbenzimidazole phosphoribosyltransferase	cobT	s
1980	-	2063246	2062491	744	cobalamin-5'-phosphate synthase	2.7.8.26	cobS	cobalamin 5'-phosphate synthase / cobalamin synthase	cobS	s
1981	-	2063788	2063246	546	adenosylcobinamide kinase/adenosylcobinamide-phosphate guanylyltransferase	2.7.7.62, 2.7.1.156,2.7.1.156, 2.7.7.62	cobU	cobinamide-P guanylyltransferase / cobinamide kinase	cobU	s
1982	-	2065345	2063788	1017	MANUAL-REST			CP4-44 prophage; IS5 transposase and trans-activator	insH-6	man
1984	-	2067881	2065616	906	MANUAL-REST				insD-3	man
1985	+	2066659	2067051	393	Outer membrane receptor for ferrienterochelin and colicins			CP4-44 prophage; predicted disrupted hemin or colicin receptor	yoeA	s
1987	+	2068376	2068528	153	MANUAL-REST			hypothetical protein	yoeE	man
1988	+	2068525	2069235	711	MANUAL-REST			CP4-44 prophage; predicted GTP-binding protein	yeeP	man
1989	+	2069339	2069542	204	hypothetical protein	HP		IsrC small RNA	isrC	d
1990	+	2069563	2072682	3120	Autotransporter beta-domain./Extended Signal Peptide of Type V secretion system.			CP4-44 prophage; antigen 43 (Ag43) phase-variable biofilm formation autotransporter	flu	s
1991	+	2072803	2074335	1533	MANUAL-REST			CP4-44 prophage; predicted membrane protein	yeeR	man
1992	+	2074332	2074778	447	DNA repair protein radc			CP4-44 prophage; predicted DNA repair protein	yeeS	s
1993	+	2074841	2075062	222	Uncharacterized protein YeeT			CP4-44 prophage; predicted protein	yeeT	s
1994	+	2075136	2075504	369	YagB/YeeU/YfjZ family.			CP4-44 prophage; antitoxin of the CbtA-CbeA toxin-antitoxin system	cbeA	s
1995	+	2075593	2075967	375	YeeV toxin protein			CP4-44 prophage; toxin of the CbtA-CbeA toxin-antitoxin system	cbtA	s
1996	+	2075964	2076158	195	Uncharacterized protein YeeW			CP4-44 prophage; predicted protein	yeeW	s
1997	-	2077385	2076158	330	UPF0265 protein YeeX			conserved protein	yeeX	s
1998	-	2078615	2077385	1059	Predicted membrane protein		yeeA	conserved inner membrane protein	yeeA	s
1999	-	2079286	2078615	474	DNA gyrase inhibitor			DNA gyrase inhibitor	sbmC	s
2000	-	2080571	2079286	1167	penicillin-binding protein 6. Serine peptidase. MEROPS family S11	3.4.16.4	dacD	DD-carboxypeptidase, penicillin-binding protein 6b	dacD	s
2001	+	2080780	2082207	1428	Exodeoxyribonuclease I subunit C	3.1.11.1	sbcB	exonuclease I, 3' --> 5' specific; deoxyribophosphodiesterase	sbcB	s
2002	-	2082477	2082207	228	Predicted redox protein, regulator of disulfide bond formation			conserved protein	yeeD	d
2003	-	2083549	2082477	1059	MANUAL-REST			putative transport system permease protein	yeeE	man
2004	-	2085086	2083549	1359	putrescine:proton symporter, AAT family (TC 2.A.3.1.13)			putrescine:H+ symporter PlaP	plaP	s
2006	-	2087152	2086303	825	Nucleoside-diphosphate-sugar epimerases		yeeZ	predicted epimerase, with NAD(P)-binding Rossmann-fold domain	yeeZ	s
2007	-	2087489	2087152	255	toxin-antitoxin system, toxin component, Txe/YoeB family			toxin of the YoeB-YefM toxin-antitoxin pair	yoeB	s
2008	-	2087737	2087489	252	prevent-host-death family protein			YefM antitoxin of the YoeB-YefM toxin-antitoxin pair and DNA binding transcriptional repressor	yefM	d
2009	+	2088216	2089115	900	ATP phosphoribosyltransferase	2.4.2.17	hisG	ATP phosphoribosyltransferase	hisG	s
2010	+	2089121	2090425	1305	histidinol dehydrogenase	1.1.1.23	hisD	histidinal dehydrogenase / histidinol dehydrogenase	hisD	s
2011	+	2090422	2091492	1071	histidinol phosphate aminotransferase apoenzyme	2.6.1.9	hisC	histidinol-phosphate aminotransferase	hisC	s
2012	+	2091492	2092559	1068	histidinol-phosphatase	3.1.3.15, 4.2.1.19	hisB	imidazoleglycerol-phosphate dehydratase / histidinol-phosphatase	hisB	s
2013	+	2092559	2093149	591	imidazole glycerol phosphate synthase subunit hisH	2.4.2.-	hisH	imidazole glycerol phosphate synthase, HisH subunit	hisH	s
2014	+	2093149	2093886	738	1-(5-phosphoribosyl)-5-[(5-phosphoribosylamino)methylideneamino] imidazole-4-carboxamide isomerase	5.3.1.16	hisA	N-(5'-phospho-L-ribosyl-formimino)-5-amino-1-(5'-phosphoribosyl)-4-imidazolecarboxamide isomerase	hisA	s
2015	+	2093868	2094644	777	imidazole glycerol phosphate synthase subunit hisF	4.1.3.-	hisF	imidazole glycerol phosphate synthase, HisF subunit	hisF	s
2016	+	2094638	2095249	612	phosphoribosyl-ATP pyrophosphatase/phosphoribosyl-AMP cyclohydrolase	3.5.4.19, 3.6.1.31,3.6.1.31, 3.5.4.19		phosphoribosyl-AMP cyclohydrolase / phosphoribosyl-ATP pyrophosphatase	hisI	s
2017	-	2096325	2095249	981	Chain length determinant protein		wzzB	regulator of length of O-antigen component of lipopolysaccharide chains	wzzB	s
2018	-	2097637	2096325	1167	nucleotide sugar dehydrogenase	1.1.1.22	ugd	UDP-glucose 6-dehydrogenase	ugd	s
2019	-	2099292	2097637	1407	6-phosphogluconate dehydrogenase (decarboxylating)	1.1.1.44	gnd	6-phosphogluconate dehydrogenase (decarboxylating)	gnd	s
2021	-	2100935	2099701	1017	MANUAL-REST			IS5 transposase and trans-activator	insH-7	man
2023	-	2102533	2101413	1119	MANUAL-REST			predicted lipopolysaccharide biosynthesis protein	wbbK	man
2024	-	2103108	2102533	591	Acetyltransferase (isoleucine patch superfamily)	2.3.1.-		predicted acyl transferase	wbbJ	s
2025	-	2104081	2103108	993	MANUAL-REST			&beta;-1,6-galactofuranosyltransferase	wbbI	man
2026	-	2105250	2104081	1167	MANUAL-REST			predicted O-antigen polymerase	wbbH	man
2027	-	2106353	2105250	1104	UDP-galactopyranose mutase	5.4.99.9	glf	UDP-galactopyranose mutase	glf	s
2028	-	2107608	2106353	1248	MANUAL-REST			<i>O</i>-antigen flippase	rfbX	man
2029	-	2108162	2107608	558	dTDP-4-dehydrorhamnose 3,5-epimerase	5.1.3.13		dTDP-4-dehydrorhamnose 3,5-epimerase	rfbC	s
2030	-	2109043	2108162	882	Glucose-1-phosphate thymidylyltransferase	2.7.7.24	rfbA	dTDP-glucose pyrophosphorylase	rfbA	s
2031	-	2110000	2109043	900	dTDP-4-dehydrorhamnose reductase	1.1.1.133	rfbD	dTDP-4-dehydrorhamnose reductase	rfbD	s
2032	-	2111085	2110000	1086	dTDP-glucose 4,6-dehydratase	4.2.1.46	rfbB	RmlB	rfbB	s
2033	-	2112351	2111085	894	UDP-glucose pyrophosphorylase regulatory subunit	2.7.7.9	galF	predicted uridylyltransferase subunit with GalU	galF	s
2034	-	2113920	2112351	1395	colanic acid biosynthesis protein WcaM		wcaM	predicted colanic acid biosynthesis protein	wcaM	s
2035	-	2115151	2113920	1221	colanic acid biosynthesis glycosyltransferase WcaL			predicted colanic biosynthesis glycosyl transferase	wcaL	s
2036	-	2116428	2115151	1281	colanic acid biosynthesis pyruvyl transferase WcaK			predicted colanic acid biosynthesis pyruvyl transferase	wcaK	s
2037	-	2118182	2116428	1479	Membrane protein involved in the export of O-antigen and teichoic acid		wzxC	WzxC	wzxC	s
2038	-	2119578	2118182	1395	Undecaprenyl-phosphate glucose phosphotransferase			predicted colanic acid biosynthsis UDP-glucose lipid carrier transferase	wcaJ	s
2039	-	2121003	2119578	1371	phosphomannomutase	5.4.2.8		phosphomannomutase	cpsG	s
2040	-	2122544	2121003	1437	mannose-1-phosphate guanylyltransferase (GDP)/mannose-6-phosphate isomerase, type 2	2.7.7.13,2.7.7.22, 5.3.1.8		mannose-1-phosphate guanylyltransferase	cpsB	s
2041	-	2123770	2122544	1224	colanic acid biosynthesis glycosyl transferase WcaI			predicted colanic biosynthesis glycosyl transferase	wcaI	s
2043	-	2125214	2124249	966	Nucleoside-diphosphate-sugar epimerases	1.1.1.271	fcl	GDP-fucose synthase	fcl	s
2044	-	2126338	2125214	1122	GDP-mannose 4,6-dehydratase	4.2.1.47	gmd	GDP-mannose 4,6-dehydratase	gmd	s
2045	-	2126912	2126338	549	colanic acid biosynthesis acetyltransferase WcaF	2.3.1.-	wcaF	predicted acyl transferase	wcaF	s
2046	-	2127674	2126912	747	colanic acid biosynthesis glycosyl transferase WcaE	2.4.-	wcaE	predicted colanic acid biosynthesis glycosyl transferase	wcaE	s
2047	-	2128902	2127674	1218	putative colanic acid polymerase WcaD			predicted colanic acid polymerase	wcaD	s
2048	-	2130094	2128902	1218	colanic acid biosynthesis glycosyl transferase WcaC	2.4.-	wcaC	predicted colanic acid biosynthesis glycosyl transferase	wcaC	s
2049	-	2130579	2130094	489	colanic acid biosynthesis acetyltransferase WcaB	2.3.1.-	wcaB	predicted colanic acid biosynthesis acyl transferase	wcaB	s
2050	-	2131421	2130579	840	colanic acid biosynthesis glycosyl transferase WcaA		wcaA	predicted colanic acid biosynthesis glycosyl transferase	wcaA	s
2051	-	2133676	2131421	2163	capsular exopolysaccharide family	2.7.10.-	wzc	tyrosine kinase involved in colanic acid biosynthesis	wzc	s
2052	-	2134122	2133676	444	Protein-tyrosine-phosphatase	3.1.3.48	wzb	tyrosine phosphatase	wzb	s
2053	-	2135267	2134122	1140	Periplasmic protein involved in polysaccharide export			lipoprotein required for capsular polysaccharide translocation through the outer membrane	wza	s
2054	+	2135926	2137509	1584	MANUAL-REST			putative transport protein	yegH	man
2055	-	2139636	2137509	1854	Uncharacterized protein involved in outer membrane biogenesis			predicted assembly protein AsmA	asmA	s
2056	-	2140239	2139636	582	dCTP deaminase	3.5.4.13	dcd	dCTP deaminase	dcd	s
2057	-	2140972	2140239	642	uridine kinase	2.7.1.48	udk	uridine kinase / cytidine kinase	udk	s
2058	+	2141290	2144607	3318	MANUAL-REST			predicted diguanylate cyclase	yegE	man
2059	-	2145564	2144607	849	DNA-3-methyladenine glycosylase II	3.2.2.21	alkA	3-methyl-adenine DNA glycosylase II, inducible	alkA	s
2060	+	2145698	2147050	1353	MANUAL-REST			actin family protein	yegD	man
2061	-	2149009	2147050	1947	MANUAL-REST			conserved protein	yegI	man
2062	+	2149209	2149670	462	FIG00639186: hypothetical protein			predicted protein	yegJ	s
2064	-	2151152	2150415	660	MANUAL-REST			conserved protein	yegL	man
2065	+	2152040	2153287	1248	RND family efflux transporter, MFP subunit			MdtABC-TolC multidrug efflux transport system - putative membrane fusion protein	mdtA	s
2066	+	2153287	2156409	3123	MANUAL-REST			MdtABC-TolC multidrug efflux transport system - membrane subunit	mdtB	man
2067	+	2156410	2159487	3078	Cation/multidrug efflux pump			MdtABC-TolC multidrug efflux transport system - membrane subunit	mdtC	s
2068	+	2159488	2160903	1416	drug resistance transporter, EmrB/QacA subfamily			predicted transport protein MdtD	mdtD	s
2069	+	2160900	2162303	1404	Signal transduction histidine kinase	2.7.13.3		BaeS sensory histidine kinase - phosphorylated	baeS	s
2070	+	2162300	2163022	723	MANUAL-REST			BaeR-Phosphorylated DNA-binding transcriptional activator	baeR	man
2072	+	2163213	2163545	333	FIG00638559: hypothetical protein			predicted protein	yegP	s
2073	+	2163692	2165053	1362	Collagenase and related proteases	3.4.-		predicted peptidase	yegQ	s
2076	+	2166736	2167635	900	lipid kinase YegS			lipid kinase	yegS	s
2077	-	2168163	2167635	447	Transcriptional regulators of sugar metabolism			negative DNA-binding transcriptional regulator of galactitol metabolism	gatR_1	s
2078	+	2168260	2168559	300	Transposase.			IS3 element protein InsE	insE-5	s
2079	-	2169757	2168559	339	Transcriptional regulators of sugar metabolism			GatR DNA-binding transcriptional repressor	gatR_2	d
2080	+	2168556	2169422	867	MANUAL-REST			IS3 element transposase	insEF-5	man
2081	-	2170897	2169422	1041	galactitol 1-phosphate 5-dehydrogenase	1.1.1.251		galactitol-1-phosphate dehydrogenase	gatD	s
2082	-	2172300	2170897	1356	PTS system galactitol-specific EIIC component, Gat family (TC 4.A.5.1.1)		gatC	galactitol PTS permease - GatC subunit	gatC	s
2083	-	2172588	2172300	285	PTS system galactitol-specific EIIB component, Gat family (TC 4.A.5.1.1)	2.7.1.69	gatB	galactitol PTS permease - GatB subunit	gatB	s
2084	-	2173071	2172588	453	PTS system galactitol-specific EIIA component, Gat family (TC 4.A.5.1.1)	2.7.1.69		galactitol PTS permease - GatA subunit	gatA	s
2085	-	2174343	2173071	1263	tagatose-bisphosphate aldolase noncatalytic subunit	2.7.1.144		tagatose-1,6-bisphosphate aldolase 2	gatZ	s
2086	-	2175226	2174343	855	MANUAL-REST			tagatose-1,6-bisphosphate aldolase 2	gatY	man
2087	-	2176586	2175226	1053	fructose-bisphosphate aldolase	4.1.2.13	fbaB	fructose bisphosphate aldolase monomer	fbaB	s
2088	+	2176843	2178120	1278	nucleoside transporter			YegT MFS transporter	yegT	s
2089	+	2178117	2179121	1005	ADP-ribosylglycohydrolase	3.2.-		predicted hydrolase	yegU	s
2090	-	2180803	2179121	747	transcriptional regulator, GntR family			predicted DNA-binding transcriptional regulator	yegW	s
2091	+	2179118	2180083	966	Sugar kinases, ribokinase family			predicted kinase	yegV	s
2092	-	2181673	2180083	819	MANUAL-REST			predicted hydrolase	yegX	man
2093	-	2182538	2181673	801	hydroxymethylpyrimidine kinase/phosphomethylpyrimidine kinase	2.7.1.49, 2.7.4.7	thiD	hydroxymethylpyrimidine kinase / phosphohydroxymethylpyrimidine kinase	thiD	s
2094	-	2183323	2182538	789	hydroxyethylthiazole kinase	2.7.1.50	thiM	hydroxyethylthiazole kinase	thiM	s
2095	-	2183818	2183323	273	Uncharacterized protein YohL			RcnR DNA-binding transcriptional repressor	rcnR	s
2096	+	2183939	2184763	825	ABC-type uncharacterized transport system, permease component			membrane protein conferring nickel and cobalt resistance	rcnA	s
2097	+	2184982	2185320	339	MANUAL-REST			periplasmic protein involved in nickel/cobalt efflux	rcnB	man
2098	-	2186436	2185320	1035	Fimbrial protein.			putative type-1 fimbrial protein	yehA	s
2099	-	2188932	2186436	2481	MANUAL-REST			putative outer membrane usher protein	yehB	man
2100	-	2189667	2188932	720	MANUAL-REST			putative fimbrial chaperone	yehC	man
2101	-	2190244	2189667	543	MANUAL-REST			predicted fimbrial-like adhesin protein	yehD	man
2102	-	2190818	2190244	282	hypothetical protein			predicted protein	yehE	s
2103	-	2192190	2190818	1110	ATPases involved in chromosome partitioning			putative ATPase	mrp	s
2104	+	2192322	2194355	2034	methionyl-tRNA synthetase	6.1.1.10	metG	methionyl-tRNA synthetase	metG	s
2108	+	2198301	2201933	3633	Molybdate metabolism regulator			conserved protein	yehI	d
2109	+	2201994	2202311	318	hypothetical protein	HP		predicted protein	yehK	s
2110	+	2202618	2203706	1089	MANUAL-REST			predicted transporter subunit: ATP-binding component of ABC superfamily	yehL	man
2111	+	2203717	2205996	2280	FIG00765533: hypothetical protein			predicted protein	yehM	s
2112	+	2205989	2207125	1137	MANUAL-REST			conserved protein	yehP	man
2113	+	2207122	2208966	1845	SWIM zinc finger.			predicted protein	yehQ	d
2115	+	2209247	2209708	462	Hypothetical lipoprotein yehR			conserved protein	yehR	s
2116	-	2210218	2209708	471	FIG00638377: hypothetical protein			conserved protein	yehS	s
2117	-	2210984	2210218	720	two component transcriptional regulator, LytTR family			YehT-Phosphorylated DNA-binding transcriptional activator	yehT	s
2118	-	2212666	2210984	1686	Putative regulator of cell autolysis	2.7.13.3		YehU-phosphate sensory histidine kinase in two-component system with YehT	yehU	s
2119	+	2212888	2213619	732	Predicted transcriptional regulators		ycgE	MlrA DNA binding transcriptional activator	mlrA	s
2120	-	2214498	2213619	732	ABC-type proline/glycine betaine transport systems, permease component			YehW/YehX/YehY/YehZ ABC transporter	yehW	s
2121	-	2215429	2214498	927	MANUAL-REST			YehW/YehX/YehY/YehZ ABC transporter	yehX	man
2122	-	2216579	2215429	1158	ABC-type proline/glycine betaine transport systems, permease component			YehW/YehX/YehY/YehZ ABC transporter	yehY	s
2123	-	2217503	2216579	918	MANUAL-REST			YehW/YehX/YehY/YehZ ABC transporter	osmF	man
2124	-	2220011	2217503	2298	beta-glucosidase	3.2.1.21	bglX	&beta;-D-glucoside glucohydrolase, periplasmic	bglX	s
2126	+	2220207	2221922	1716	FAD/FMN-containing dehydrogenases	1.1.1.28		D-lactate dehydrogenase	dld	s
2127	-	2222892	2221922	933	murein-DD-endopeptidase. Serine peptidase. MEROPS family S11	3.4.21.-	pbpG	penicillin-binding protein 7	pbpG	s
2128	-	2223653	2222892	588	Putative membrane protein		yohC	predicted inner membrane protein	yohC	s
2129	+	2223823	2224401	579	Uncharacterized membrane-associated protein		yohD	conserved inner membrane protein	yohD	s
2130	-	2225292	2224401	762	MANUAL-REST			predicted oxidoreductase with NAD(P)-binding Rossmann-fold domain	yohF	man
2134	+	2228646	2229044	399	Putative effector of murein hydrolase LrgA			conserved inner membrane protein	yohJ	s
2135	+	2229041	2229736	696	LrgA-associated membrane protein LrgB		yohK	putative seritonin transporter	yohK	s
2136	+	2229866	2230750	885	cytidine deaminase	3.5.4.5	cdd	cytidine deaminase	cdd	s
2137	+	2230900	2231619	720	MANUAL-REST			vancomycin sensitivity	sanA	man
2138	+	2231622	2231861	240	FIG00638799: hypothetical protein			predicted inner membrane protein	yeiS	d
2139	+	2232055	2233293	1239	NADPH-dependent glutamate synthase beta chain and related oxidoreductases			NADH-dependent dihydropyrimidine dehydrogenase subunit	preT	s
2140	+	2233287	2234522	1236	MANUAL-REST			NADH-dependent dihydropyrimidine dehydrogenase subunit	preA	man
2141	-	2235775	2234522	1011	MANUAL-REST			galactose ABC transporter - membrane subunit	mglC	man
2142	-	2237311	2235775	1521	glucose ABC transporter ATP-binding protein/galactose ABC transporter ATP-binding protein	3.6.3.17	mglA	galactose ABC transporter - ATP binding subunit	mglA	s
2143	-	2238370	2237311	999	glucose-binding protein/galactose-binding protein			galactose ABC transporter - periplasmic binding protein	mglB	s
2144	-	2239690	2238370	1041	transcriptional regulator, LacI family			GalS DNA-binding transcriptional dual regulator	galS	s
2145	-	2240989	2239690	1158	Predicted membrane protein			conserved inner membrane protein	yeiB	s
2146	-	2241674	2240989	669	GTP cyclohydrolase I	3.5.4.16	folE	GTP cyclohydrolase I monomer	folE	s
2147	+	2241932	2242768	837	S-formylglutathione hydrolase	3.1.2.12	fghA	<i>S</i>-lactoylglutathione hydrolase / <i>S</i>-formylglutathione hydrolase	yeiG	s
2148	-	2244791	2242768	1992	Outer membrane receptor for ferrienterochelin and colicins		cirA	outer membrane receptor involved in uptake of ferric dihyroxybenzoylserine	cirA	s
2149	-	2246554	2244791	1470	lysine:proton symporter, AAT family (TC 2.A.3.1.2)		lysP	lysine:H<sup>+</sup> symporter	lysP	s
2151	-	2247640	2246720	882	Transcriptional regulator			LYSR-type transcriptional regulator	yeiE	s
2152	+	2247739	2248788	1050	MANUAL-REST			conserved inner membrane protein	yeiH	man
2153	+	2248862	2249719	858	Endonuclease IV	3.1.21.2,3.1.21.-		endonuclease IV	nfo	s
2154	+	2249722	2250810	1089	Sugar kinases, ribokinase family			predicted kinase	yeiI	s
2155	-	2252167	2250810	1251	nucleoside transporter			putative pyrimidine nucleoside transporter	nupX	s
2156	-	2253208	2252167	942	Inosine-uridine nucleoside N-ribohydrolase	3.2.2.8		ribonucleoside hydrolase 2 (pyrimidine-specific)	rihB	s
2157	+	2253338	2254036	699	cAMP-binding proteins - catabolite gene activator and regulatory subunit of cAMP-dependent protein kinases		nsr	YeiL DNA-binding transcriptional activator	yeiL	s
2158	-	2255357	2254036	1251	MANUAL-REST			YeiM NUP transporter	yeiM	man
2159	-	2256389	2255357	939	Uncharacterized enzyme involved in pigment biosynthesis		psuG	predicted pseudouridine 5'-phosphate glycosidase	psuG	s
2160	-	2257318	2256389	942	Sugar kinases, ribokinase family		psuK	predicted pseudouridine kinase	psuK	s
2161	-	2259432	2257318	1692	MANUAL-REST			fructose PTS permease - FruA subunit	fruA	man
2162	-	2260387	2259432	939	fructose-1-phosphate kinase	2.7.1.56	pfkB	1-phosphofructokinase monomer	fruK	s
2163	-	2261517	2260387	1131	Phosphocarrier protein HPr/PTS system D-fructose-specific IIA component (F1P-forming), Frc family (TC 4.A.2.1.1)			fructose PTS permease - FruB subunit	fruB	s
2164	-	2263317	2261517	255	Flagellin N-methylase.			conserved protein	yeiW	d
2165	+	2261885	2263066	1182	sugar efflux transporter		setB	sugar / lactose efflux transporter SetB	setB	s
2167	+	2263472	2264044	573	elongation factor P-like protein YeiP			predicted dehydrogenase, NAD-dependent	yeiP	s
2168	+	2264267	2265733	1467	MANUAL-REST			predicted dehydrogenase, NAD-dependent	yeiQ	man
2169	+	2265851	2266837	987	Putative GTPases (G3E family)			zinc-binding GTPase	yeiR	s
2170	+	2266876	2267589	714	lipid-A kinase		yeiU	protein with low undecaprenyl pyrophosphate phosphatase activity	lpxT	s
2171	+	2268001	2268567	567	spr peptidase. Cysteine peptidase. MEROPS family C40		spr	predicted peptidase, outer membrane lipoprotein	spr	s
2172	+	2268748	2270304	1557	FOG: EAL domain			putative lipoprotein	rtn	d
2173	+	2270386	2272200	1815	MANUAL-REST			peptide ABC transporter - periplasmic binding protein	yejA	man
2174	+	2272201	2273295	1095	ABC-type uncharacterized transport system, permease component		yejB	peptide ABC transporter - membrane subunit	yejB	s
2175	+	2273295	2274320	1026	ABC-type uncharacterized transport system, permease component		yejE	peptide ABC transporter - membrane subunit	yejE	s
2176	+	2274322	2275911	1590	ABC-type uncharacterized transport system, duplicated ATPase component			peptide ABC transporter - ATP binding subunit	yejF	s
2177	-	2276259	2275911	345	YejG-like protein.			predicted protein	yejG	s
2178	-	2277782	2276259	1191	drug resistance transporter, Bcr/CflA subfamily			multidrug efflux transporter Bcr	bcr	s
2179	-	2278505	2277782	696	ribosomal small subunit pseudouridine synthase A	5.4.99.19,5.4.99.-	rsuA	16S rRNA pseudouridine 516 synthase	rsuA	s
2180	+	2278654	2280414	1761	MANUAL-REST			predicted ATP-dependent helicase	yejH	man
2181	+	2280539	2280823	285	LSU ribosomal protein L25P		rplY	50S ribosomal subunit protein L25	rplY	s
2182	-	2281969	2280823	1008	Nucleoid-associated protein		yejK	DNA-associated protein	yejK	s
2183	+	2282151	2282378	228	FIG002927: hypothetical protein			conserved protein	yejL	s
2184	+	2282398	2284158	1761	Predicted hydrolase of alkaline phosphatase superfamily		yejM	predicted hydrolase, inner membrane	yejM	s
2185	-	2286922	2284158	2511	outer membrane autotransporter barrel domain			predicted autotransporter outer membrane protein	yejO	s
2186	-	2288103	2286922	1017	MANUAL-REST			IS5 transposase and trans-activator	insH-8	man
2187	+	2288522	2289169	648	two component transcriptional regulator, LuxR family			NarP-Phosphorylated DNA-binding transcriptional dual regulator	narP	s
2188	-	2290432	2289169	1053	Cytochrome c biogenesis factor		ccmH	CcmEFGH holocytochrome <I>c</I> synthetase	ccmH	s
2189	-	2290986	2290432	558	periplasmic protein thiol:disulfide oxidoreductases, DsbE subfamily			CcmEFGH holocytochrome c synthetase	ccmG	s
2190	-	2292926	2290986	1944	c-type cytochrome biogenesis protein CcmF		ccmF	cytochrome c-type biogenesis protein	ccmF	s
2191	-	2293402	2292926	480	Cytochrome c-type biogenesis protein CcmE		ccmE	membrane anchored periplasmic heme chaperone CcmE	ccmE	s
2192	-	2293608	2293402	210	heme exporter protein CcmD		ccmD	protoheme IX ABC transporter - membrane subunit CcmD	ccmD	s
2193	-	2294342	2293608	738	heme exporter protein CcmC		ccmC	protoheme IX ABC transporter - membrane subunit CcmC	ccmC	s
2194	-	2295046	2294342	663	heme exporter protein CcmB		ccmB	protoheme IX ABC transporter - membrane subunit CcmB	ccmB	s
2196	-	2296281	2295660	603	periplasmic nitrate reductase subunit NapC			cytochrome c protein	napC	s
2197	-	2296740	2296281	450	periplasmic nitrate reductase subunit NapB			subunit of periplasmic nitrate reductase, cytochrome c<SUB>550</SUB> protein	napB	s
2198	-	2297600	2296740	864	periplasmic nitrate reductase subunit NapH			ferredoxin-type protein	napH	s
2199	-	2298282	2297600	696	periplasmic nitrate reductase subunit NapG			ferredoxin-type protein	napG	s
2200	-	2300775	2298282	2487	periplasmic nitrate reductase subunit NapA apoprotein	1.7.99.4	napA	large subunit of periplasmic nitrate reductase, molybdoprotein	napA	s
2201	-	2301035	2300775	264	periplasmic nitrate reductase chaperone NapD			signal peptide-binding chaperone for NapA	napD	s
2202	-	2301519	2301035	495	periplasmic nitrate reductase maturation protein NapF		napF	ferredoxin-type protein	napF	s
2203	+	2301628	2301792	165	FIG00640962: hypothetical protein			hypothetical protein	yojO	s
2204	+	2301927	2302415	489	Serine protease inhibitor ecotin			ecotin monomer; serine protease inhibitor	eco	s
2205	-	2304776	2302415	1647	malate:quinone-oxidoreductase	1.1.5.4	mqo	malate:quinone oxidoreductase	mqo	s
2206	-	2306637	2304776	1644	cyclic peptide transporter		yojI	fused predicted multidrug transport subunits of ABC superfamily: membrane component / ATP-binding component	yojI	s
[truncated: 2,020 more rows]

## Sheet: IMG vs EcoCyc
gene id	direction	start	stop	length	IMG	IMG EC	EcoCyc function	EcoCyc gene symbol	IMG vs ecocyc
1	+	337	2799	2463	aspartate kinase	2.7.2.4, 1.1.1.3	aspartate kinase / homoserine dehydrogenase	thrA	s
2	+	2801	3733	933	homoserine kinase (EC 2.7.1.39)	2.7.1.39	homoserine kinase	thrB	s
3	+	3734	5020	1287	L-threonine synthase (EC 4.2.3.1)	4.2.3.1	threonine synthase	thrC	s
5	+	5234	5530	297	Protein of unknown function (DUF2502).		predicted protein	yaaX	s
6	-	6459	5530	777	Uncharacterized protein conserved in bacteria		protein that reduces intracellular iron levels under peroxide stress	yaaA	s
7	-	7959	6459	1431	amino acid carrier protein		inner membrane protein YaaJ	yaaJ	d
8	+	8238	9191	954	transaldolase (EC 2.2.1.2)	2.2.1.2	transaldolase B	talB	s
9	+	9306	9893	588	molybdopterin adenylyltransferase	2.7.7.75	MogA	mog	s
10	-	10494	9893	567	Predicted membrane protein		conserved inner membrane protein associated with acetate transport	yaaH	s
11	-	11356	10494	714	Uncharacterized protein conserved in bacteria		conserved protein	yaaW	man
12	-	11786	11356	405	Protein of unknown function (DUF2541).		predicted protein	yaaI	s
13	+	12163	14079	1917	chaperone protein DnaK		chaperone Hsp70; DNA biosynthesis; autoregulated heat shock proteins	dnaK	s
14	+	14168	15298	1131	chaperone protein DnaJ		chaperone with DnaK; heat shock protein	dnaJ	s
15	+	15445	16557	1113	FOG: Transposase and inactivated derivatives		IS186/IS421 transposase	insL-1	man
16	-	16903	16557	153	Hok/gef family.		HokC, Gef toxin; interferes with membrane function when in excess	hokC	s
18	+	17489	18655	1167	sodium/proton antiporter, NhaA family (TC 2.A.33.1.1)		sodium:H<sup>+</sup> antiporter NhaA	nhaA	s
19	+	18715	19620	906	Transcriptional regulator		NhaR transcriptional activator	nhaR	s
20	-	20314	19620	504	Transposase and inactivated derivatives, IS1 family		IS1 protein InsB	insB-1	man
21	-	20508	20314	276	Transposase and inactivated derivatives		InsAB' transposase	insAB-1	s
22	-	21078	20508	264	SSU ribosomal protein S20P		30S ribosomal subunit protein S20	rpsT	s
23	+	21407	22348	942	FMN adenylyltransferase/riboflavin kinase	2.7.1.26, 2.7.7.2,2.7.7.2, 2.7.1.26	bifunctional riboflavin kinase / FMN adenylyltransferase	ribF	s
24	+	22391	25207	2817	Isoleucyl-tRNA synthetase (EC 6.1.1.5)	6.1.1.5	isoleucyl-tRNA synthetase	ileS	s
25	+	25207	25701	495	signal peptidase II (EC:3.4.23.36). Aspartic peptidase. MEROPS family A08	3.4.23.36	prolipoprotein signal peptidase II	lspA	s
26	+	25826	26275	450	FKBP-type peptidyl-prolyl cis-trans isomerases 2	5.2.1.8	peptidyl-prolyl <i>cis-trans</i> isomerase	fkpB	s
27	+	26277	27227	951	4-hydroxy-3-methylbut-2-enyl diphosphate reductase (EC 1.17.1.2)	1.17.1.2	1-hydroxy-2-methyl-2-(E)-butenyl 4-diphosphate reductase	ispH	s
28	+	27293	28207	915	Inosine-uridine nucleoside N-ribohydrolase	3.2.-	ribonucleoside hydrolase 3	rihC	s
29	+	28374	29195	822	dihydrodipicolinate reductase (EC 1.3.1.26)	1.3.1.26	dihydrodipicolinate reductase	dapB	s
30	+	29651	30799	1149	carbamoyl-phosphate synthase, small subunit	6.3.5.5	carbamoyl phosphate synthetase	carA	s
31	+	30817	34038	3222	carbamoyl-phosphate synthase, large subunit	6.3.5.5	carbamoyl phosphate synthetase	carB	s
33	+	34300	34695	396	Protein of unknown function (DUF1401).		CaiF-L-carnitine DNA-binding Transcriptional Activator	caiF	d
34	-	35371	34695	591	Carbonic anhydrases/acetyltransferases, isoleucine patch superfamily		predicted acyl transferase	caiE	man
36	-	37824	36270	1554	Acyl-CoA synthetases (AMP-forming)/AMP-acid ligases II	6.2.1.-	carnitine-CoA ligase	caiC	d
37	-	39115	37824	1218	Predicted acyl-CoA transferases/carnitine dehydratase	2.8.3.-	CaiB monomer	caiB	s
38	-	40386	39115	1143	Acyl-CoA dehydrogenases	1.3.99.-	crotonobetainyl-CoA reductase	caiA	s
39	-	41931	40386	1515	choline/carnitine/betaine transport		L-carnitine : &gamma;-butyrobetaine antiporter	caiT	s
40	+	42403	43173	771	electron transfer flavoprotein beta subunit		probable flavoprotein subunit required for anaerobic carnitine metabolism	fixA	s
41	+	43188	44129	942	electron transfer flavoprotein alpha subunit apoprotein		probable flavoprotein subunit required for anaerobic carnitine metabolism	fixB	d
42	+	44180	45466	1287	Dehydrogenases (flavoproteins)	1.5.5.-	flavoprotein (electron transport), possibly involved in anaerobic carnitine metabolism	fixC	s
43	+	45463	45750	288	Ferredoxin-like protein		putative ferredoxin possibly involved in anaerobic carnitine metabolism	fixX	s
44	+	45807	47138	1332	Sugar phosphate permease		YaaU	yaaU	d
45	+	47246	47776	531	Kef-type potassium/proton antiporter accessory protein, CPA2 family (TC 2.A.37.1)		regulator of KefC-mediated potassium transport and quinone oxidoreductase	kefF	s
46	+	47769	49631	1863	Kef-type potassium/proton antiporter, CPA2 family (TC 2.A.37.1)		K<sup>+</sup> : H<sup>+</sup> antiporter KefC	kefC	s
47	+	49712	50302	591	dihydrofolate reductase (EC 1.5.1.3)	1.5.1.3	dihydrofolate reductase	folA	s
48	-	51222	50302	843	Bis(5'nucleosyl)-tetraphosphatase, ApaH	3.6.1.41	diadenosine tetraphosphatase	apaH	s
49	-	51606	51222	378	Uncharacterized protein affecting Mg2+/Co2+ transport		hypothetical protein	apaG	man
50	-	52430	51606	822	dimethyladenosine transferase	2.1.1.182,2.1.1.-	16S rRNA m<sup>6</sup><sub>2</sub>A1518,m<sup>6</sup><sub>2</sub>A1519 dimethyltransferase	rsmA	s
51	-	53416	52430	990	4-hydroxythreonine-4-phosphate dehydrogenase (EC 1.1.1.262)	1.1.1.262	4-hydroxy-L-threonine phosphate dehydrogenase, NAD-dependent	pdxA	s
52	-	54702	53416	1287	periplasmic chaperone for outer membrane proteins SurA	5.2.1.8	peptidyl-prolyl <i>cis-trans</i> isomerase (PPIase)	surA	s
53	-	57109	54702	2355	Organic solvent tolerance protein OstA		outer membrane lipopolysaccharide transport and assembly complex - LptD subunit	lptD	s
54	+	57364	58179	816	DnaJ-domain-containing proteins 1		chaperone with DnaK	djlA	s
55	+	58474	59124	651	hypothetical protein		predicted protein	yabP	s
56	+	59121	59279	159	hypothetical protein		predicted protein	yabQ	s
57	-	60346	59279	660	ribosomal large subunit pseudouridine synthase A	5.4.99.28, 5.4.99.29,5.4.99.-	23S rRNA and tRNA pseudouridine synthase	rluA	s
58	-	63264	60346	2907	Superfamily II DNA/RNA helicases, SNF2 family	3.6.4.-	RNA Polymerase (RNAP)-binding ATPase and RNAP recycling factor	hepA	s
59	-	65780	63264	2352	DNA polymerase elongation subunit (family B)	2.7.7.7	DNA polymerase II	polB	s
60	-	66550	65780	696	L-ribulose 5-phosphate 4-epimerase (EC 5.1.3.4)	5.1.3.4	L-ribulose 5-phosphate 4-epimerase monomer	araD	s
61	-	68337	66550	1503	L-arabinose isomerase (EC 5.3.1.4)	5.3.1.4	L-arabinose isomerase monomer	araA	s
62	-	70048	68337	1701	L-ribulokinase (EC 2.7.1.16)	2.7.1.16	L-ribulokinase monomer	araB	s
63	+	70378	71265	888	transcriptional regulator, AraC family		AraC-Arabinose DNA-binding transcriptional activator	araC	s
64	+	71351	72115	765	Uncharacterized membrane-associated protein		conserved inner membrane protein	yabI	s
65	-	72927	72115	699	thiamine ABC transporter, ATP-binding protein		thiamin ABC transporter - ATP binding subunit	thiQ	s
66	-	74521	72927	1611	thiamine ABC transporter, permease protein		thiamin ABC transporter - membrane subunit	thiP	s
67	-	75480	74521	984	thiamine ABC transporter, periplasmic binding protein		thiamin ABC transporter - periplasmic binding protein	tbpA	s
68	-	77299	75480	1656	ABC-type uncharacterized transport system, periplasmic component		SgrR DNA-binding transcriptional dual regulator	sgrR	d
69	+	77367	77593	227			SgrS small regulatory RNA	sgrS	d
70	+	77621	78799	1179	sugar efflux transporter		sugar / lactose efflux transporter SetA	setA	s
71	-	79453	78799	606	3-isopropylmalate dehydratase, small subunit	4.2.1.33, 4.2.1.35	isopropylmalate isomerase	leuD	s
72	-	80864	79453	1401	3-isopropylmalate dehydratase, large subunit	4.2.1.33, 4.2.1.35,4.2.1.33	isopropylmalate isomerase	leuC	s
73	-	81958	80864	1092	3-isopropylmalate dehydrogenase	1.1.1.85	3-isopropylmalate dehydrogenase	leuB	s
74	-	83529	81958	1572	2-isopropylmalate synthase (EC 2.3.3.13)	2.3.3.13	2-isopropylmalate synthase	leuA	s
75	+	84368	85312	945	Transcriptional regulator		LeuO DNA-binding transcriptional dual activator	leuO	s
76	+	85630	87354	1725	acetolactate synthase, large subunit (EC 2.2.1.6)	2.2.1.6	acetolactate synthase / acetohydroxybutanoate synthase	ilvI	s
77	+	87327	87848	522	acetolactate synthase, small subunit (EC 2.2.1.6)	2.2.1.6	acetolactate synthase / acetohydroxybutanoate synthase	ilvH	s
78	+	88028	89032	1005	transcriptional regulator, LacI family		Cra DNA-binding transcriptional dual regulator	cra	s
79	+	89634	90092	459	mraZ protein		conserved protein	mraZ	s
80	+	90094	91035	942	S-adenosyl-methyltransferase MraW	2.1.1.199	16S rRNA m<sup>4</sup>C1402 methyltransferase	rsmH	s
81	+	91032	91397	366	cell division protein FtsL		essential cell division protein FtsL	ftsL	s
82	+	91413	93179	1767	peptidoglycan synthetase FtsI (EC 2.4.1.129)	2.4.1.129	essential cell division protein FtsI; penicillin-binding protein 3	ftsI	s
83	+	93166	94653	1488	UDP-N-acetylmuramoylalanyl-D-glutamate--2,6-diaminopimelate ligase (EC 6.3.2.13)	6.3.2.13	UDP-N-acetylmuramoylalanyl-D-glutamate 2,6-diaminopimelate ligase	murE	s
84	+	94650	96008	1359	UDP-N-acetylmuramoyl-tripeptide--D-alanyl-D-alanine ligase (EC 6.3.2.10)	6.3.2.10	D-alanyl-D-alanine-adding enzyme	murF	s
85	+	96002	97084	1083	Phospho-N-acetylmuramoyl-pentapeptide-transferase (EC 2.7.8.13)	2.7.8.13	phospho-N-acetylmuramoyl-pentapeptide transferase	mraY	s
86	+	97087	98403	1317	UDP-N-acetylmuramoylalanine--D-glutamate ligase (EC 6.3.2.9)	6.3.2.9	UDP-<i>N</i>-acetylmuramoyl-L-alanine:D-glutamate ligase	murD	s
87	+	98403	99647	1245	cell division-specific peptidoglycan biosynthesis regulator FtsW		essential cell division protein FtsW; lipid II flippase	ftsW	s
88	+	99644	100711	1068	UDP-N-acetylglucosamine-N-acetylmuramylpentapeptide N-acetylglucosamine transferase	2.4.1.227	N-acetylglucosaminyl transferase	murG	s
89	+	100765	102240	1476	UDP-N-acetylmuramate--L-alanine ligase (EC 6.3.2.8)	6.3.2.8	UDP-N-acetylmuramate-alanine ligase	murC	s
90	+	102233	103153	921	D-alanine--D-alanine ligase (EC 6.3.2.4)	6.3.2.4	D-alanine-D-alanine ligase B	ddlB	s
91	+	103155	103985	831	Cell division septal protein		essential cell division protein FtsQ	ftsQ	s
92	+	103982	105244	1263	cell division protein FtsA		essential cell division protein FtsA	ftsA	s
93	+	105305	106456	1152	cell division protein FtsZ		essential cell division protein FtsZ	ftsZ	s
94	+	106557	107474	918	UDP-3-O-[3-hydroxymyristoyl] N-acetylglucosamine deacetylase (EC 3.5.1.108)	3.5.1.108	UDP-3-O-acyl-N-acetylglucosamine deacetylase	lpxC	s
95	+	107630	108217	588	protein translocase subunit secM		secretion monitor that regulates SecA translation (General Secretory Pathway)	secM	s
96	+	108279	110984	2706	protein translocase subunit secA		Sec Translocation Complex	secA	s
97	+	111044	111433	390	8-oxo-dGTPase	3.6.1.-,3.6.1.55	8-oxo-dGTP diphosphatase	mutT	s
98	-	111846	111433	198	Uncharacterized protein conserved in bacteria		DNA gyrase inhibitor YacG	yacG	d
99	-	112599	111846	744	Uncharacterized protein conserved in bacteria		cell division factor ZapD	zapD	d
100	-	113219	112599	621	dephospho-CoA kinase (EC 2.7.1.24)	2.7.1.24	dephospho-CoA kinase	coaE	s
101	+	113444	114487	1044	guanosine monophosphate reductase, eukaryotic	1.7.1.7	GMP reductase	guaC	s
102	-	115724	114487	1203	Type II secretory pathway, component PulF		protein transport protein HofC	hofC	man
103	-	117099	115724	1386	Type II secretory pathway, ATPase PulE/Tfp pilus assembly pathway, ATPase PilB		protein involved in plasmid replication	hofB	man
104	-	117549	117099	441	prepilin-type N-terminal cleavage/methylation domain		prepilin peptidase dependent protein	ppdD	s
105	-	118645	117549	894	nicotinate-nucleotide pyrophosphorylase [carboxylating] (EC 2.4.2.19)	2.4.2.19	quinolinate phosphoribosyltransferase (decarboxylating) monomer	nadC	s
106	+	118733	119284	552	Negative regulator of beta-lactamase expression		N-acetyl-anhydromuramyl-L-alanine-amidase	ampD	s
107	+	119281	120135	855	Membrane protein required for beta-lactamase induction		predicted inner membrane protein	ampE	s
109	+	122092	122856	765	transcriptional regulator, GntR family		PdhR DNA-binding transcriptional dual regulator	pdhR	s
110	+	123017	125680	2664	pyruvate dehydrogenase E1 component, homodimeric type	1.2.4.1	subunit of E1p component of pyruvate dehydrogenase complex	aceE	s
111	+	125695	127587	1893	pyruvate dehydrogenase complex dihydrolipoamide acetyltransferase, long form	2.3.1.12	AceF-S-acetyldihydrolipoate	aceF	s
112	+	127879	129336	1458	dihydrolipoamide dehydrogenase	1.8.1.4	E3 monomer	lpd	s
113	-	131260	129336	1854	Protein of unknown function (DUF3300).		putative membrane protein	yacH	d
114	+	131615	134212	2598	aconitase	4.2.1.3, 4.2.1.99,4.2.1.3	bifunctional aconitate hydratase 2 and 2-methylisocitrate dehydratase	acnB	s
115	+	134388	134750	363	Uncharacterized protein conserved in bacteria		conserved protein	yacL	s
116	-	135582	134750	795	adenosylmethionine decarboxylase proenzyme (EC 4.1.1.50)	4.1.1.50	adenosylmethionine decarboxylase, proenzyme	speD	s
117	-	136464	135582	867	spermidine synthase (EC 2.5.1.16)	2.5.1.16	spermidine synthase	speE	s
118	-	136917	136464	348	Bacterial chaperone lipoprotein (PulS_OutS).		predicted protein	yacC	man
119	+	137083	138633	1551	cell division protein SufI		multicopper oxidase with role in copper homeostasis	cueO	s
120	-	141225	138633	2391	membrane-bound PQQ-dependent dehydrogenase, glucose/quinate/shikimate family	1.1.5.2	glucose dehydrogenase	gcd	s
121	+	141431	141967	537	hypoxanthine phosphoribosyltransferase	2.4.2.8	hypoxanthine-guanine phosphoribosyltransferase	hpt	s
122	-	142670	141967	663	Carbonic anhydrase	4.2.1.1	carbonic anhydrase 2 monomer	can	s
123	+	142779	143705	927	ABC-type multidrug transport system, ATPase component		YadG/YadH ABC transporter	yadG	s
124	+	143702	144472	771	ABC-type polysaccharide/polyol phosphate export systems, permease component		YadG/YadH ABC transporter	yadH	s
125	+	144577	145017	441	Phosphotransferase system, mannose/fructose-specific component IIA	2.7.1.69	AgaX	yadI	d
126	+	145081	146310	1230	Predicted xylanase/chitin deacetylase		predicted polysaccharide deacetylase lipoprotein	yadE	s
127	-	146694	146310	381	L-aspartate 1-decarboxylase (EC 4.1.1.11)	4.1.1.11	PanD &beta; cleavage product	panD	s
128	+	146968	147870	903	conserved hypothetical protein (putative transposase or invertase)		predicted transposase	yadD	s
129	-	148795	147870	852	pantothenate synthetase (EC 6.3.2.1)	6.3.2.1	pantothenate synthetase monomer	panC	s
130	-	149601	148795	795	ketopantoate hydroxymethyltransferase (EC 2.1.2.11)	2.1.2.11	3-methyl-2-oxobutanoate hydroxymethyltransferase monomer	panB	s
131	-	150953	149601	1239	P pilus assembly protein, pilin FimA		predicted fimbrial-like adhesin protein	yadC	man
132	-	151599	150953	597	P pilus assembly protein, pilin FimA		predicted fimbrial-like adhesin protein	yadK	man
133	-	152231	151599	606	P pilus assembly protein, pilin FimA		hypothetical protein	yadL	d
134	-	152812	152231	570	P pilus assembly protein, pilin FimA		predicted fimbrial-like adhesin protein	yadM	man
135	-	155426	152812	2598	P pilus assembly protein, porin PapC		putative outer membrane usher protein	htrE	s
136	-	156201	155426	741	P pilus assembly protein, chaperone PapD		probable pilin chaperone similar to PapD	yadV	s
137	-	156883	156201	585	P pilus assembly protein, pilin FimA		predicted fimbrial-like adhesin protein	yadN	man
138	-	157732	156883	480	2-amino-4-hydroxy-6-hydroxymethyldihydropteridine pyrophosphokinase	2.7.6.3	6-hydroxymethyl-7,8-dihydropterin pyrophosphokinase	folK	s
140	-	160112	159093	927	glutamyl-queuosine tRNA(Asp) synthetase	6.1.1.-	glutamyl-Q tRNA<sup>Asp</sup> synthetase	gluQ	s
141	-	160604	160112	456	transcriptional regulator, TraR/DksA family		RNA polymerase-binding transcription factor DksA	dksA	s
142	-	161486	160604	705	sugar fermentation stimulation protein		predicted DNA-binding transcriptional regulator of maltose metabolism	sfsA	s
143	-	162031	161486	531	2'-5' RNA ligase	6.5.1.-	2'-5' RNA ligase	ligT	s
144	+	162060	164534	2475	ATP-dependent helicase HrpB	3.6.4.13	predicted ATP-dependent helicase	hrpB	s
145	+	164730	167264	2535	penicillin-binding protein 1B	2.4.1.129, 3.4.-	penicillin-binding protein 1B	mrcB	s
146	+	167484	169727	2244	TonB-dependent siderophore receptor		ferrichrome / phage / antibiotic outer membrane porin FhuA	fhuA	s
147	+	169778	170575	798	ABC-type cobalamin/Fe3+-siderophores transport systems, ATPase components	3.6.3.34	iron (III) hydroxamate ABC transporter - ATP binding subunit	fhuC	s
148	+	170575	171465	891	ABC-type Fe3+-hydroxamate transport system, periplasmic component		iron (III) hydroxamate ABC transporter - periplasmic binding protein	fhuD	s
149	+	171462	173444	1983	ABC-type Fe3+-siderophore transport system, permease component		iron (III) hydroxamate ABC transporter - membrane subunit	fhuB	s
150	-	174882	173444	1281	glutamate-1-semialdehyde 2,1-aminomutase (EC 5.4.3.8)	5.4.3.8	glutamate-1-semialdehyde aminotransferase	hemL	s
151	+	175107	176528	1422	Chloride channel protein EriC		chloride:H<sup>+</sup> antiporter ClcA	clcA	s
152	+	176610	176954	345	Iron-sulfur cluster assembly accessory protein		essential respiratory protein A	erpA	d
153	-	177624	176954	624	Predicted membrane protein		conserved inner membrane protein	yadS	man
154	-	178462	177624	801	ABC-type Fe3+-hydroxamate transport system, periplasmic component		vitamin B<sub>12</sub> ABC transporter - periplasmic binding protein	btuF	s
155	-	179153	178462	699	methylthioadenosine nucleosidase/adenosylhomocysteine nucleosidase	3.2.2.9,3.2.2.16, 3.2.2.9	5'-methylthioadenosine/S-adenosylhomocysteine nucleosidase monomer	mtn	man
156	+	179237	180754	1518	deoxyguanosinetriphosphate triphosphohydrolase, putative	3.1.5.1	deoxyguanosine triphosphate triphosphohydrolase	dgt	s
157	+	180884	182308	1425	peptidase Do. Serine peptidase. MEROPS family S01B	3.4.21.107	serine protease Do	degP	s
158	+	182463	183620	1158	transcriptional regulator, CdaR family		CdaR DNA-binding transcriptional activator	cdaR	s
159	-	184095	183620	387	Protein of unknown function (DUF3461).		conserved protein	yaeH	s
161	-	185947	185000	825	2,3,4,5-tetrahydropyridine-2,6-dicarboxylate N-succinyltransferase (EC 2.3.1.117)	2.3.1.117	tetrahydrodipicolinate succinylase subunit	dapD	s
162	-	188650	185947	2673	UTP--GlnB (protein PII) uridylyltransferase, GlnD	2.7.7.59	[protein-PII] uridylyltransferase	glnD	s
163	-	189506	188650	795	methionine aminopeptidase, type I (EC 3.4.11.18)	3.4.11.18	methionine aminopeptidase	map	s
165	+	189874	190599	726	SSU ribosomal protein S2P		30S ribosomal subunit protein S2	rpsB	s
166	+	190857	191708	852	translation elongation factor Ts (EF-Ts)		protein chain elongation factor EF-Ts	tsf	s
167	+	191855	192580	726	uridylate kinase (EC 2.7.4.22)	2.7.4.22	uridylate kinase	pyrH	s
168	+	192872	193429	558	ribosome recycling factor		ribosome recycling factor	frr	s
169	+	193521	194717	1197	1-deoxy-D-xylulose 5-phosphate reductoisomerase (EC 1.1.1.267)	1.1.1.267	1-deoxy-D-xylulose 5-phosphate reductoisomerase	dxr	s
170	+	194903	195664	762	Undecaprenyl pyrophosphate synthetase (EC 2.5.1.31)	2.5.1.31	subunit of undecaprenyl diphosphate synthase	ispU	s
172	+	195785	196534	750	CDP-diglyceride synthetase	2.7.7.41	CDP-diglyceride synthetase	cdsA	s
173	+	196546	197898	1353	site-2 protease. Metallo peptidase. MEROPS family M50B	3.4.24.-	RseP zinc protease, signal peptide peptidase	rseP	s
174	+	197928	200360	2433	Beta-barrel assembly machine subunit BamA		Outer Membrane Protein Assembly Complex - BamA subunit	bamA	s
175	+	200482	200967	486	periplasmic chaperone for outer membrane proteins Skp		periplasmic chaperone	hlpA	s
176	+	200971	201996	1026	UDP-3-O-[3-hydroxymyristoyl] glucosamine N-acyltransferase (EC 2.3.1.191)	2.3.1.191	UDP-3-O-(R-3-hydroxymyristoyl)-glucosamine <i>N</i>-acyltransferase	lpxD	s
177	+	202101	202556	456	3-hydroxyacyl-[acyl-carrier-protein] dehydratase (EC 4.2.1.-)	4.2.1.-	3-hydroxy-acyl-[acyl-carrier-protein] dehydratase	fabZ	s
178	+	202560	203348	789	acyl-[acyl-carrier-protein]--UDP-N-acetylglucosamine O-acyltransferase (EC 2.3.1.129)	2.3.1.129	UDP-N-acetylglucosamine acyltransferase	lpxA	s
179	+	203348	204496	1149	lipid-A-disaccharide synthase (EC 2.4.1.182)	2.4.1.182	lipid A disaccharide synthase	lpxB	s
180	+	204493	205089	597	RNase HII (EC 3.1.26.4)	3.1.26.4	RNAse HII, degrades RNA of DNA-RNA hybrids	rnhB	s
181	+	205126	208608	3483	DNA polymerase III, alpha subunit (EC 2.7.7.7)	2.7.7.7	DNA polymerase III, &alpha; subunit	dnaE	s
182	+	208621	209580	960	acetyl-CoA carboxylase carboxyltransferase subunit alpha	6.4.1.2	acetyl-CoA carboxyltransferase, &alpha; subunit	accA	s
183	+	209679	211820	2142	L-lysine decarboxylase (EC 4.1.1.18)	4.1.1.18	lysine decarboxylase 2	ldcC	s
184	+	211877	212266	390	Lactoylglutathione lyase and related lyases		predicted lyase	yaeR	man
185	+	212331	213629	1299	tRNA(Ile)-lysidine synthetase, N-terminal domain/tRNA(Ile)-lysidine synthetase, C-terminal domain		tRNA<sup>Ile</sup>-lysidine synthetase	tilS	s
187	-	214125	213938	201	Uncharacterised protein family (UPF0253).		conserved protein	yaeP	s
188	+	214291	214836	546	Uncharacterized protein conserved in bacteria		conserved protein	yaeQ	s
189	+	214833	215255	423	Protein chain release factor B		peptidyl-tRNA hydrolase, ribosome rescue factor	arfB	d
190	+	215269	215979	711	Uncharacterized lipoprotein NlpE involved in copper resistance		outer membrane lipoprotein NlpE, involved in surface sensing	nlpE	s
191	-	217003	215979	825	Cell wall-associated hydrolases (invasion-associated proteins)		predicted lipoprotein	yaeF	d
192	-	218775	217003	1719	prolyl-tRNA synthetase (EC 6.1.1.15)	6.1.1.15	prolyl-tRNA synthetase	proS	s
193	-	219594	218775	708	putative methyltransferase, YaeB/AF_0241 family		conserved protein	yaeB	d
194	-	219995	219594	405	hypothetical protein		RcsF outer membrane lipoprotein	rcsF	d
195	-	220928	219995	816	lipoprotein, YaeC family		l-methionine / D-methionine ABC transporter - periplasmic binding protein	metQ	d
196	-	221621	220928	654	ABC-type metal ion transport system, permease component		L-methionine / D-methionine ABC transporter - membrane subunit	metI	s
197	-	222645	221621	1032	D-methionine ABC transporter, ATP-binding protein		L-methionine / D-methionine ABC transporter - ATP binding subunit	metN	s
198	+	222833	223408	576	D-alpha,beta-D-heptose 1,7-bisphosphate phosphatase	3.1.3.83, 3.1.3.82,3.1.3.-	D,D-heptose 1,7-bisphosphate phosphatase	gmhB	s
200	+	223771	225312	1542			rrsH 16S ribosomal RNA	rrsH	d
202	+	225759	228682	2924			rrlH 23S ribosomal RNA	rrlH	d
203	-	230881	228682	915	transcriptional regulator, LysR family		predicted DNA-binding transcriptional regulator LYSR-type	yafC	s
204	+	229167	229970	804	Aldo/keto reductases, related to diketogulonate reductase	1.1.1.274	4-nitrobenzaldehyde reductase [multifunctional]	dkgB	s
205	+	231122	231922	801	Uncharacterized protein conserved in bacteria		conserved protein	yafD	s
206	+	231926	232549	624	Methylase involved in ubiquinone/menaquinone biosynthesis		predicted S-adenosylmethionine-dependent methyltransferase	yafE	d
208	-	234782	233817	756	hydroxyacylglutathione hydrolase	3.1.2.6	glyoxalase II	gloB	s
209	-	236002	234782	468	RNase HI (EC 3.1.26.4)	3.1.26.4	RNase HI, degrades RNA of DNA-RNA hybrids, participates in DNA replication	rnhA	s
210	+	234816	235538	723	Methylase involved in ubiquinone/menaquinone biosynthesis		predicted S-adenosyl-L-methionine-dependent methyltransferase	yafS	man
211	+	236058	236798	741	DNA polymerase III, epsilon subunit, Proteobacterial	2.7.7.7	DNA polymerase III, &epsilon; subunit	dnaQ	s
212	+	237335	238120	786	hypothetical protein		predicted aminopeptidase	yafT	d
213	-	238736	238120	480	hypothetical protein		hypothetical protein	ykfM	s
214	-	239084	238736	339	hypothetical protein		predicted inner membrane protein	yafU	d
216	-	240189	239378	771	Predicted amidohydrolase		predicted C-N hydrolase family amidase, NAD(P)-binding	yafV	s
217	+	240367	240816	450	Inhibitor of vertebrate lysozyme (Ivy).		inhibitor of vertebrate C-type lysozyme	ivy	s
218	-	243303	240816	2445	Acyl-CoA dehydrogenases	1.3.99.-	acyl-CoA dehydrogenase	fadE	s
219	+	243543	244121	579	phosphoheptose isomerase	5.3.1.28,5.3.1.-	D-sedoheptulose 7-phosphate isomerase	lpcA	s
220	-	245805	244121	741	Uncharacterized protein conserved in bacteria		conserved protein	yafK	man
221	+	244327	245094	768	Predicted glutamine amidotransferase		predicted amidotransferase	yafJ	s
222	-	246239	245094	279	addiction module toxin component, YafQ family/addiction module toxin, RelE/StbE family		toxin of the YafQ-DinJ toxin-antitoxin system	yafQ	s
223	-	246502	246239	261	addiction module antitoxin, RelB/DinJ family		DinJ antitoxin of YafQ-DinJ toxin-antitoxin system and DNA-binding transcriptional repressor	dinJ	s
225	+	246712	247461	750	Cell wall-associated hydrolases (invasion-associated proteins)		predicted lipoprotein and C40 family peptidase	yafL	d
226	+	247637	248134	498	Transposase and inactivated derivatives		REP-associated tyrosine transposase	rayT	d
229	+	250898	251953	1056	Nucleotidyltransferase/DNA polymerase involved in DNA repair	2.7.7.7	DNA polymerase IV (Y-family DNA polymerase; translesion DNA synthesis)	dinB	s
230	+	252005	252298	294	Antitoxin of toxin-antitoxin stability system		antitoxin of the YafO-YafN toxin-antitoxin system	yafN	s
231	+	252301	252699	399	Toxin YafO, type II toxin-antitoxin system.		ribosome-dependent mRNA interferase, toxin of the YafO-YafN toxin-antitoxin system	yafO	s
232	+	252787	253161	375	Acetyltransferase, GNAT family	2.3.1.-	predicted acyltransferase with acyl-CoA N-acyltransferase domain	yafP	man
235	-	255716	254202	1458	Xaa-His dipeptidase (EC:3.4.13.3). Metallo peptidase. MEROPS family M20C	3.4.13.-	peptidase D	pepD	s
236	+	255977	256435	459	Adenine/guanine phosphoribosyltransferases and related PRPP-binding proteins	2.4.2.22	xanthine-guanine phosphoribosyltransferase	gpt	s
237	+	256527	257771	1245	Dienelactone hydrolase and related enzymes	3.1.-	fermentation/respiration switch protein	frsA	man
238	+	257829	258230	402	Transcriptional regulator Crl.		Crl transcriptional regulator	crl	s
239	-	259324	258230	1056	Outer membrane protein (porin)		outer membrane porin E	phoE	s
240	+	259612	260715	1104	glutamate 5-kinase (EC 2.7.2.11)	2.7.2.11	&gamma;-glutamyl kinase-GP-reductase multienzyme complex	proB	s
241	+	260727	261980	1254	glutamate-5-semialdehyde dehydrogenase (EC 1.2.1.41)	1.2.1.41	&gamma;-glutamyl kinase-GP-reductase multienzyme complex	proA	s
242	-	262893	261980	342	Protein of unknown function (DUF1219).		toxin of the YkfI-YafW toxin-antitoxin pair	ykfI	d
243	-	263231	262893	318	YagB/YeeU/YfjZ family.		antitoxin of the YkfI-YafW toxin-antitoxin pair	yafW	man
244	-	263471	263231	222	Protein of unknown function (DUF987).		predicted protein	ykfH	s
245	-	263956	263471	477	DNA repair protein radc		CP4-6 prophage; predicted DNA repair protein	ykfG	s
246	-	264430	263956	459	Antirestriction protein.		CP4-6 prophage; predicted protein	yafX	d
247	-	264767	264430	240	Bacterial protein of unknown function (DUF905).		CP4-6 prophage; predicted protein	ykfF	s
248	-	265311	264767	468	hypothetical protein		CP4-6 prophage; predicted protein	ykfB	s
251	-	267229	265953	822	Domain of unknown function (DUF932).		CP4-6 prophage; conserved protein	yafZ	s
252	-	268184	267229	864	Predicted GTPase		CP4-6 prophage; predicted GTP-binding protein	ykfA	man
253	-	269406	268184	894	Transcriptional regulator		PerR transcriptional regulator	perR	s
254	+	269502	269870	369	Transposase and inactivated derivatives		CP4-6 prophage; partial regulator of insertion element IS911A	insN-1	man
255	+	269827	270978	1152	Transposase and inactivated derivatives, IS30 family		transposase of IS30	insI-1	man
256	+	271054	271479	426	hypothetical protein		CP4-6 prophage; partial transposase of insertion element IS911A, interrupted by insertion of IS30 element	insO-1	man
257	+	272071	273216	1146	Retron-type reverse transcriptase		CP4-6 prophage; conserved protein	ykfC	d
258	-	274341	273216	1017	Transposase and inactivated derivatives, IS5 family		CP4-6 prophage; IS5 transposase and trans-activator	insH-1	man
259	+	274525	275952	1428	S-methylmethionine:proton symporter, AAT family (TC 2.A.3.1.10)		S-methyl-L-methionine transporter	mmuP	man
260	+	275939	276871	933	homocysteine S-methyltransferase (EC 2.1.1.10)	2.1.1.10	homocysteine methyltransferase	mmuM	s
261	-	278026	276871	1047	ABC-type spermidine/putrescine transport systems, ATPase components	3.6.3.30	CP4-6 prophage; predicted ferric transporter subunit/ATP-binding component of ABC superfamily	afuC	man
262	-	278400	278026	363	ABC-type Fe3+ transport system, permease component		AfuB	afuB	man
263	-	278905	278400	504	Transposase and inactivated derivatives, IS1 family		IS1 protein InsB	insB-2	man
264	-	279099	278905	276	Transposase and inactivated derivatives		InsAB' transposase	insAB-2	s
265	-	279586	279099	339	Transposase and inactivated derivatives		predicted IS protein	ykgN	s
266	-	279959	279586	351	YagB/YeeU/YfjZ family.		CP4-6 prophage; conserved protein	yagB	man
268	+	281502	282410	909	Dihydrodipicolinate synthase/N-acetylneuraminate lyase	4.2.1.52	CP4-6 prophage; probable 2-keto-3-deoxygluconate aldolase	yagE	d
269	+	282425	284392	1968	putative dehydratase, YjhG/YagF family		CP4-6 prophage; predicted dehydratase	yagF	man
270	+	284619	286001	1383	sugar (Glycoside-Pentoside-Hexuronide) transporter		YagG GPH Transporter	yagG	s
271	+	286013	287623	1611	Beta-xylosidase	3.2.1.37	putative &beta;-xylosidase	yagH	s
272	-	288386	287623	759	transcriptional regulator, IclR family		CP4-6 prophage; predicted DNA-binding transcriptional regulator	yagI	s
273	-	289529	288386	1005	ornithine carbamoyltransferase (EC 2.1.3.3)	2.1.3.3	ornithine carbamoyltransferase chain F	argF	s
274	-	290376	289529	504	Transposase and inactivated derivatives, IS1 family			insB-3	man
275	-	290570	290376	276	Transposase and inactivated derivatives		IS1 protein InsA	insA-3	s
276	+	290724	291455	732	hypothetical protein		CP4-6 prophage; predicted protein	yagJ	s
277	-	292172	291455	627	Protein of unknown function (DUF3296).		CP4-6 prophage; conserved protein	yagK	s
278	-	293142	292172	699	Site-specific recombinases, DNA invertase Pin homologs		CP4-6 prophage; DNA-binding protein	yagL	man
279	-	294023	293142	855	hypothetical protein		CP4-6 prophage; predicted protein	yagM	s
281	-	294803	294366	441	hypothetical protein		CP4-6 prophage; predicted protein	yagN	s
283	-	297015	296245	411	Transcriptional regulator		predicted transcriptional regulator LYSR-type	yagP	s
284	-	297950	297015	957	Xanthine and CO dehydrogenases maturation factor, XdhC/CoxF family		conserved protein	paoD	s
285	-	300158	297950	2199	xanthine dehydrogenase, molybdenum binding subunit apoprotein (EC 1.17.1.4)	1.17.1.4	aldehyde dehydrogenase: molybdenum cofactor-binding subunit	paoC	man
286	-	301111	300158	957	Aerobic-type carbon monoxide dehydrogenase, middle subunit CoxM/CutM homologs	1.17.1.4	aldehyde dehydrogenase, FAD-binding subunit	paoB	man
287	-	301797	301111	690	Aerobic-type carbon monoxide dehydrogenase, small subunit CoxS/CutS homologs		aldehyde dehydrogenase, Fe-S subunit	paoA	s
288	+	302215	302829	615	Predicted periplasmic/secreted protein		inner membrane protein that contributes to acid resistance	yagU	s
293	-	309895	309250	588	hypothetical protein		<i>E. coli</i> common pilus - major subunit; cryptic	ecpA	man
297	+	314515	314814	300	Transposase.		IS3 element protein InsE	insE-1	s
298	-	316360	314814	687	transcriptional regulator, AraC family		predicted DNA-binding transcriptional regulator	ykgA	s
299	+	314811	315677	867	Transposase and inactivated derivatives		IS3 element transposase	insEF-1	man
300	-	317543	315677	594	Predicted membrane protein		conserved inner membrane protein	ykgB	s
301	-	317791	317543	237			predicted protein	ykgI	d
302	-	319225	317791	1326	Pyruvate/2-oxoglutarate dehydrogenase complex, dihydrolipoamide dehydrogenase (E3) component, and related enzymes		predicted oxidoreductase with FAD/NAD(P)-binding domain and dimerization domain	ykgC	man
303	+	319451	320305	855	transcriptional regulator, AraC family		predicted DNA-binding transcriptional regulator	ykgD	s
305	+	320832	321551	720	Fe-S oxidoreductase		predicted oxidoreductase	ykgE	man
306	+	321562	322989	1428	iron-sulfur cluster-binding protein		predicted amino acid dehydrogenase with NAD(P)-binding domain and ferridoxin-like domain	ykgF	d
307	+	322982	323677	696	Uncharacterized conserved protein		predicted transporter	ykgG	d
308	-	324588	323677	669	G-rich domain on putative tyrosine kinase.		predicted inner membrane protein	ykgH	d
309	-	326471	324588	1671	choline dehydrogenase (EC 1.1.99.1)	1.1.99.1	choline dehydrogenase	betA	s
310	-	327957	326471	1473	betaine aldehyde dehydrogenase (EC 1.2.1.8)	1.2.1.8	betaine aldehyde dehydrogenase	betB	s
311	-	328558	327957	588	transcriptional regulator, TetR family		BetI DNA-binding transcriptional repressor	betI	s
312	+	328687	330720	2034	choline/carnitine/betaine transport		choline:H+ symporter	betT	s
313	+	331595	332683	1089	FOG: EAL domain		phosphodiesterase, c-di-GMP-specific	yahA	d
314	-	333657	332683	933	Transcriptional regulator		predicted DNA-binding transcriptional regulator LYSR-type	yahB	s
315	-	334246	333657	498	Protein of unknown function (DUF1097).		predicted inner membrane protein	yahC	d
316	+	334504	335109	606	FOG: Ankyrin repeat		predicted transcriptional regulator with ankyrin domain	yahD	s
318	+	335149	336012	864	Protein of unknown function (DUF2877).		predicted protein	yahE	s
319	+	336002	337549	1548	Succinyl-CoA synthetase, alpha subunit		predicted acyl-CoA synthetase with NAD(P)-binding domain and succinyl-CoA synthetase domain	yahF	man
320	+	337549	338967	1419	Protein of unknown function (DUF1116).		conserved protein	yahG	s
321	+	338993	339313	321	hypothetical protein		predicted protein	yahH	s
322	+	339389	340339	951	carbamate kinase (EC 2.7.2.2)	2.7.2.2	predicted carbamate kinase-like protein	yahI	s
323	+	340349	341731	1383	Cytosine deaminase and related metal-dependent hydrolases		predicted deaminase with metallo-dependent hydrolase domain	yahJ	s
324	+	342108	343157	1050	Zn-dependent alcohol dehydrogenases	-1	predicted oxidoreductase, Zn-dependent and NAD(P)-binding	yahK	man
325	+	343400	344215	816	hypothetical protein		predicted protein	yahL	s
328	+	345708	345983	276	Protein of unknown function (DUF1471).		predicted protein	yahO	s
329	-	347667	345983	1587	propionate catabolism operon regulatory protein PrpR		PrpR DNA-binding transcriptional dual regulator	prpR	s
331	+	347906	348796	891	methylisocitrate lyase (EC 4.1.3.30)	4.1.3.30	2-methylisocitrate lyase	prpB	s
332	+	349236	350405	1170	2-methylcitrate synthase (EC 2.3.3.5)	2.3.3.5	2-methylcitrate synthase	prpC	s
333	+	350439	351890	1452	2-methylcitrate dehydratase (EC 4.2.1.79)	4.2.1.79	2-methylcitrate dehydratase	prpD	s
334	+	351930	353816	1887	propionyl-CoA synthetase (EC 6.2.1.17)	6.2.1.17	propionyl-CoA synthetase	prpE	s
335	+	354146	355405	1260	Purine-cytosine permease and related proteins		cytosine transporter	codB	s
336	+	355395	356678	1284	Cytosine deaminase and related metal-dependent hydrolases	3.5.4.1	cytosine deaminase	codA	s
337	-	357914	356678	900	Transcriptional regulator		CynR DNA-binding transcriptional repressor	cynR	s
338	+	358023	358682	660	Carbonic anhydrase	4.2.1.1	carbonic anhydrase monomer	cynT	s
339	+	358713	359183	471	cyanate hydratase	4.2.1.104	cyanase monomer	cynS	s
340	+	359189	360370	1182	cyanate transporter		cyanate transporter	cynX	s
341	-	361084	360370	612	Acetyltransferase (isoleucine patch superfamily)	2.3.1.18	galactoside O-acetyltransferase monomer	lacA	s
342	-	362403	361084	1254	oligosaccharide:H+ symporter		lactose / melibiose:H<sup>+</sup> symporter LacY	lacY	s
343	-	365529	362403	3075	Beta-galactosidase/beta-glucuronidase	3.2.1.23	&beta;-galactosidase monomer	lacZ	s
345	-	367644	366743	834	transcriptional regulator, IclR family		MhpR transcriptional activator	mhpR	s
346	+	367835	369499	1665	3-hydroxyphenylpropionate hydroxylase	1.14.13.127	3-(3-hydroxyphenyl)propionate 2-hydroxylase	mhpA	s
347	+	369501	370445	945	2,3-dihydroxyphenylpropionate 1,2-dioxygenase (EC 1.13.11.16)	1.13.11.16	3-(2,3-dihydroxyphenyl)propionate dioxygenase monomer	mhpB	s
348	+	370463	371329	867	2-hydroxy-6-ketonona-2,4-dienedioate hydrolase (EC 3.7.1.-)	3.7.1.-	2-hydroxy-6-ketonona-2,4-dienedioate hydrolase	mhpC	s
349	+	371339	372148	810	2-keto-4-pentenoate hydratase (EC 4.2.1.80)	4.2.1.80	2-hydroxypentadienoate hydratase	mhpD	s
350	+	372145	373095	951	acetaldehyde dehydrogenase (EC 1.2.1.10)	1.2.1.10	acetaldehyde dehydrogenase 2	mhpF	s
351	+	373092	374105	1014	4-hydroxy-2-oxovalerate aldolase (EC 4.1.3.39)	4.1.3.39	4-hydroxy-2-ketovalerate aldolase	mhpE	s
352	+	374683	375894	1212	Arabinose efflux permease		3-hydroxyphenylpropionate / 3-hydroxycinnamate:H<sup>+</sup> symporter	mhpT	man
353	+	375996	376535	540	Uncharacterized protein conserved in bacteria		nucleoprotein/polynucleotide-associated enzyme	yaiL	d
354	-	377592	376535	834	S-formylglutathione hydrolase	3.1.2.12	<i>S</i>-formylglutathione hydrolase	frmB	s
355	-	378795	377592	1110	S-(hydroxymethyl)glutathione dehydrogenase/class III alcohol dehydrogenase	1.1.1.284, 1.1.1.1	formaldehyde dehydrogenase, glutathione-dependent	frmA	s
356	-	379105	378795	276	Uncharacterized protein conserved in bacteria		regulator protein	frmR	s
357	-	380066	379105	774	hypothetical protein		outer membrane protein	yaiO	man
359	+	380575	380940	366	Transposase and inactivated derivatives		IS2 element protein InsA	insC-1	man
360	+	380898	381803	906	Transposase and inactivated derivatives		IS2 element transposase InsAB'	insCD-1	man
361	-	383159	381803	1197	Glycosyltransferases, probably involved in cell wall biogenesis		predicted glucosyltransferase	yaiP	man
362	-	383840	383159	558	Uncharacterized proteins, LmbE homologs		conserved protein	yaiS	man
363	+	384456	385418	963	taurine ABC transporter, periplasmic binding protein		taurine ABC transporter - periplasmic binding protein	tauA	s
364	+	385431	386198	768	ABC-type taurine transport system, ATPase component	3.6.3.36	taurine ABC transporter - ATP binding subunit	tauB	s
365	+	386195	387022	828	ABC-type nitrate/sulfonate/bicarbonate transport system, permease component		taurine ABC transporter - membrane subunit	tauC	s
366	+	387019	387870	852	Probable taurine catabolism dioxygenase	1.14.11.17	taurine dioxygenase monomer	tauD	s
367	-	388951	387870	975	porphobilinogen synthase (EC 4.2.1.24)	4.2.1.24	porphobilinogen synthase	hemB	s
369	+	389475	390935	1461	hypothetical protein		predicted protein	yaiT	s
370	-	391829	390935	867	Transposase and inactivated derivatives			insF-2	man
372	+	392239	393642	1404	outer membrane autotransporter barrel domain		predicted protein	yaiU	d
373	+	393730	394353	624	hypothetical protein		predicted DNA-binding transcriptional regulator	yaiV	d
374	-	395511	394353	1158	Beta-lactamase class C and other penicillin binding proteins		DD-endopeptidase / DD-carboxypeptidase	ampH	man
376	+	395863	397083	1221	ABC-type long-chain fatty acid transport system, fused permease and ATPase components		peptide antibiotic transporter	sbmA	s
377	+	397096	398190	1095	Protein of unknown function (DUF1615).		predicted DNA-binding transcriptional regulator	yaiW	d
378	-	398557	398190	309	Protein of unknown function (DUF2755).		inner membrane protein	yaiY	s
379	+	398817	399029	213	Protein of unknown function (DUF2754).		predicted inner membrane protein	yaiZ	s
380	-	400147	399029	1095	D-alanine--D-alanine ligase (EC 6.3.2.4)	6.3.2.4	D-alanine-D-alanine ligase A	ddlA	s
381	+	400610	400870	261	Sigma-S stabilisation anti-adaptor protein.		anti-adaptor protein for &sigma;S stabilization	iraP	s
382	+	400971	402386	1416	alkaline phosphatase (EC 3.1.3.1)	3.1.3.1	alkaline phosphatase	phoA	s
383	+	402505	402825	321	psiF repeat.		conserved protein	psiF	s
384	+	402927	404042	1116	diguanylate cyclase (GGDEF) domain		predicted diguanylate cyclase	adrA	man
385	-	404868	404042	810	pyrroline-5-carboxylate reductase (EC 1.5.1.2)	1.5.1.2	pyrroline-5-carboxylate reductase monomer	proC	s
386	+	404988	405446	459	Uncharacterized protein conserved in bacteria		conserved protein	yaiI	s
387	+	405629	406153	525	shikimate kinase (EC 2.7.1.71)	2.7.1.71	shikimate kinase II	aroL	s
388	+	406203	406394	192	hypothetical protein		predicted protein	yaiA	s
389	+	406652	407329	678	AroM protein.		conserved protein	aroM	s
390	+	407401	407685	285	Uncharacterized protein conserved in bacteria		conserved protein	yaiE	s
391	+	407959	408174	216			predicted protein	ykiA	d
393	+	409368	410276	909	N-acetylglucosamine kinase	2.7.1.4,2.7.1.59	manno(fructo)kinase	mak	man
396	-	414977	411789	3147	exonuclease SbcC		ATP-dependent dsDNA exonuclease	sbcC	s
397	-	416176	414977	1203	Exodeoxyribonuclease I subunit D	3.1.11.1	ATP-dependent dsDNA exonuclease	sbcD	s
398	+	416366	417055	690	phosphate regulon transcriptional regulatory protein PhoB		PhoB-Phosphorylated DNA-binding transcriptional dual regulator	phoB	s
399	+	417113	418408	1296	PAS/PAC sensor signal transduction histidine kinase (EC 2.7.13.3)	2.7.13.3	PhoR sensory histidine kinase - phosphorylated	phoR	s
400	+	418815	420134	1320	branched-chain amino acid uptake carrier		branched chain amino acid transporter BrnQ	brnQ	s
401	+	420210	421583	1374	proline:proton symporter, AAT family (TC 2.A.3.1.6)		proline:H+ symporter - cryptic	proY	s
402	+	421739	423556	1818	Glycosidases	3.2.1.20	maltodextrin glucosidase	malZ	s
403	-	424142	423556	582	Uncharacterized protein conserved in bacteria	3.1.4.14	acyl carrier protein phosphodiesterase	acpH	s
404	+	424235	425305	1071	S-adenosylmethionine:tRNA ribosyltransferase-isomerase	-5	S-adenosylmethionine:tRNA ribosyltransferase-isomerase	queA	s
405	+	425361	426488	1128	tRNA-guanine transglycosylase (EC 2.4.2.29)	2.4.2.29	tRNA-guanine transglycosylase monomer	tgt	s
406	+	426511	426843	333	protein translocase subunit yajC		Sec Translocation Complex	yajC	s
407	+	426904	428718	1815	protein-export membrane protein, SecD/SecF family		Sec Translocation Complex	secD	s
408	+	428729	429700	972	protein translocase subunit secF		Sec Translocation Complex	secF	s
409	+	429829	430176	348	HNH endonuclease.		conserved protein	yajD	s
410	-	431237	430176	885	Nucleoside-binding outer membrane protein		nucleoside channel; receptor of phage T6 and colicin K	tsx	s
411	-	432075	431237	540	Protein of unknown function (DUF3251).		predicted lipoprotein	yajI	s
412	+	432226	432675	450	transcriptional regulator NrdR		NrdR-Zn<sup>2+</sup> DNA-binding transcriptional repressor	nrdR	s
413	+	432679	433782	1104	diaminohydroxyphosphoribosylaminopyrimidine deaminase	1.1.1.193, 3.5.4.26,3.5.4.26	fused diaminohydroxyphosphoribosylaminopyrimidine deaminase / 5-amino-6-(5-phosphoribosylamino)uracil reductase	ribD	man
414	+	433871	434341	471	6,7-dimethyl-8-ribityllumazine synthase (EC 2.5.1.78)	2.5.1.78	6,7-dimethyl-8-ribityllumazine synthase	ribE	s
415	+	434361	434780	420	NusB antitermination factor		transcription antitermination protein NusB	nusB	s
416	+	434858	435835	978	thiamine-phosphate kinase	2.7.4.16	thiamin monophosphate kinase	thiL	s
417	+	435813	436331	519	Phosphatidylglycerophosphatase A and related proteins	3.1.3.27	phosphatidylglycerophosphatase A	pgpA	s
418	-	437359	436331	975	Predicted oxidoreductases (related to aryl-alcohol dehydrogenases)		putative NAD(P)H-dependent xylose reductase	yajO	man
419	-	439401	437359	1863	1-deoxy-D-xylulose-5-phosphate synthase (EC 2.2.1.7)	2.2.1.7	1-deoxyxylulose-5-phosphate synthase	dxs	s
420	-	440325	439401	900	farnesyl-diphosphate synthase	2.5.1.1, 2.5.1.10,2.5.1.10	geranyl diphosphate synthase / farnesyl diphosphate synthase	ispA	man
421	-	440567	440325	243	Exodeoxyribonuclease VII small subunit (EC 3.1.11.6)	3.1.11.6	exonuclease VII, small subunit	xseB	s
422	+	440773	442221	1449	[ThiS-adenylate] sulfurtransferase		ThiI	thiI	s
423	-	442865	442221	591	DJ-1 family protein		chaperone, protecting proteins in response to oxidative stress	yajL	s
424	-	443739	442865	912	ketopantoate reductase (EC 1.1.1.169)	1.1.1.169	2-dehydropantoate 2-reductase	panE	s
425	+	443907	444398	492	Uncharacterized protein conserved in bacteria		nucleotide binding protein	yajQ	d
426	-	445890	444398	1365	Arabinose efflux permease		YajR MFS transporter	yajR	s
427	-	446929	445890	891	protoheme IX farnesyltransferase	2.5.1.-	heme O synthase	cyoE	s
428	-	447270	446929	330	cytochrome bo3 quinol oxidase subunit 4	1.10.3.-	cytochrome <i>bo</i> terminal oxidase subunit IV	cyoD	s
429	-	447884	447270	615	cytochrome bo3 quinol oxidase subunit 3 (EC 1.10.3.-)	1.10.3.-	cytochrome <i>bo</i> terminal oxidase subunit III	cyoC	s
430	-	449865	447884	1992	cytochrome bo3 quinol oxidase subunit 1 apoprotein (EC 1.10.3.-)	1.10.3.-	cytochrome <i>bo</i> terminal oxidase subunit I	cyoB	s
431	-	450834	449865	948	cytochrome bo3 quinol oxidase subunit 2 (EC 1.10.3.-)	1.10.3.-	cytochrome <i>bo</i> terminal oxidase subunit II	cyoA	s
432	-	452769	450834	1476	AmpG-related permease		muropeptide:H<sup>+</sup> symporter	ampG	s
433	-	453391	452769	579	Uncharacterized lipoprotein		predicted lipoprotein	yajG	man
434	+	453696	454013	318	transcriptional regulator, BolA protein family		BolA DNA-binding transcriptional dual regulator	bolA	s
436	+	454357	455655	1299	trigger factor		trigger factor; a molecular chaperone involved in cell division	tig	s
437	+	455901	456524	624	ATP-dependent Clp protease proteolytic subunit ClpP (EC 3.4.21.92)	3.4.21.92	ClpAXP	clpP	s
438	+	456650	457924	1275	ATP-dependent Clp protease ATP-binding subunit ClpX	3.4.21.92	ClpAXP	clpX	s
439	+	458112	460466	2355	ATP-dependent proteinase. Serine peptidase. MEROPS family S16	3.4.21.53	DNA-binding, ATP-dependent protease La	lon	s
440	+	460675	460947	273	bacterial nucleoid protein HU beta subunit		transcriptional dual regulator HU-&beta;, NS1 (HU-1)	hupB	s
441	+	461139	463010	1872	Parvulin-like peptidyl-prolyl isomerase	5.2.1.8	periplasmic folding helper protein	ppiD	s
442	+	463161	463532	372	competence protein ComEA helix-hairpin-helix repeat region		conserved protein	ybaV	d
443	+	463626	464024	399	acyl-CoA thioester hydrolase, YbgC/YbaW family	3.1.2.-	thioesterase III	fadM	s
444	-	464771	464024	696	preQ(0) biosynthesis protein QueC		7-cyano-7-deazaguanine synthase	queC	s
445	-	466536	464771	1701	ABC-type uncharacterized transport system, periplasmic component		predicted transporter subunit: periplasmic-binding component of ABC superfamily	ybaE	s
446	+	466636	467454	819	HAD-superfamily hydrolase, subfamily IIB	3.6.1.-	pyridoxal phosphatase / HMP-PP hydrolase	cof	d
447	+	467607	468065	459	transcriptional regulator, AsnC family		putative LRP-like transcriptional regulator	ybaO	d
448	+	468095	469867	1773	ABC-type multidrug transport system, ATPase and permease components		predicted multidrug transporter subunit of ABC superfamily: ATP-binding component	mdlA	man
449	+	469860	471641	1782	ABC-type multidrug transport system, ATPase and permease components		predicted multidrug transporter subunit of ABC superfamily: ATP-binding component	mdlB	s
450	+	471822	472160	339	nitrogen regulatory protein P-II family		uridylyl-[GlnK]	glnK	s
451	+	472190	473476	1287	ammonium transporter (TC 1.A.11)		ammonia / ammonium transporter	amtB	s
452	-	474385	473476	861	acyl-CoA thioesterase II	3.1.2.-	thioesterase II	tesB	s
453	+	474603	475175	573	Uncharacterized protein conserved in bacteria		predicted outer membrane lipoprotein	ybaY	d
455	+	475896	476249	354	Uncharacterized conserved protein		conserved protein	ybaA	s
456	-	477841	476249	1551	Predicted signal transduction protein containing sensor and EAL domains		conserved inner membrane protein	ylaB	d
457	-	478475	477841	471	sigma70 family sigma factor YlaC.		predicted inner membrane protein	ylaC	s
458	-	479142	478475	552	Acetyltransferase (isoleucine patch superfamily)	2.3.1.79	maltose acetyltransferase	maa	s
459	-	479532	479142	219	Haemolysin expression modulating protein.		haemolysin expression modulating protein	hha	s
460	-	479932	479532	375	Biofilm formation regulator YbaJ.		protein that modulates Hha toxicity	tomB	s
461	-	483627	479932	3150	The (Largely Gram-negative Bacterial) Hydrophobe/Amphiphile Efflux-1 (HAE1) Family		AcrB RND-type permease	acrB	d
462	-	484843	483627	1194	RND family efflux transporter, MFP subunit		AcrA membrane fusion protein	acrA	s
463	+	484985	485632	648	transcriptional regulator, TetR family		AcrR DNA-binding transcriptional repressor	acrR	s
464	+	485760	489122	3363	Small-conductance mechanosensitive channel		potassium dependent mechanosensitive channel MscK	mscK	s
465	-	489495	489122	162	Protein of unknown function (DUF2496).		small protein involved in the cell envelope stress response	ybaM	d
466	-	490036	489495	528	restart primosome assembly protein PriC		primosomal replication protein N''	priC	s
467	+	490106	490483	378	Uncharacterized protein conserved in bacteria		conserved inner membrane protein	ybaN	d
468	+	490636	491187	552	adenine phosphoribosyltransferase (EC 2.4.2.7)	2.4.2.7	adenine phosphoribosyltransferase	apt	s
469	+	491316	493247	1932	DNA polymerase III, gamma subunit/DNA polymerase III, tau subunit	2.7.7.7,2.7.7.7, 2.7.7.7	DNA polymerase III, &gamma; subunit	dnaX	s
470	+	493300	493629	330	DNA-binding protein, YbaB/EbfC family		conserved DNA-binding protein	ybaB	s
471	+	493629	494234	606	DNA replication and repair protein RecR		recombination and repair	recR	s
472	+	494344	496218	1875	Molecular chaperone, HSP90 family		HtpG monomer	htpG	s
473	+	496399	497043	645	Adenylate kinase (EC 2.7.4.3)	2.7.4.3	adenylate kinase	adk	s
474	-	499197	497043	960	Esterase/lipase	3.1.1.-	acetyl esterase	aes	s
475	+	497279	498241	963	ferrochelatase (EC 4.99.1.1)	4.99.1.1	ferrochelatase	hemH	s
476	+	499349	500653	1305	inosine-guanosine kinase (EC 2.7.1.73)	2.7.1.73	inosine-guanosine kinase	gsk	s
477	-	502462	500653	1677	Kef-type potassium/proton antiporter, CPA2 family (TC 2.A.37.1)		YbaL CPA2 transporter	ybaL	s
478	-	503920	502462	1221	Nitrate/nitrite transporter		fosmidomycin efflux transporter	fsr	s
479	+	504138	505790	1653	5'-nucleotidase/2',3'-cyclic phosphodiesterase and related esterases	3.1.3.5, 3.6.1.45	5'-nucleotidase / UDP-sugar hydrolase	ushA	man
480	-	506306	505790	480	Cys-tRNA(Pro) hydrolase	3.1.1.-	Cys-tRNA<sup>Pro</sup> and Cys-tRNA<sup>Cys</sup> deacylase	ybaK	s
481	-	507304	506306	795	Uncharacterized protein conserved in bacteria		conserved protein	ybaP	s
482	+	507388	507783	396	addiction module antidote protein, HigA family		predicted DNA-binding transcriptional regulator	ybaQ	s
483	-	510603	507783	2505	copper-(or silver)-translocating P-type ATPase	3.6.3.4	Cu+ efflux ATPase	copA	s
484	+	510865	511797	933	L-glutaminase (EC 3.5.1.2)	3.5.1.2	glutaminase	ybaS	s
485	+	511800	513092	1293	amino acid/polyamine/organocation transporter, APC superfamily (TC 2.A.3)		YbaT APC transporter	ybaT	s
486	+	513217	513624	408	Cu(I)-responsive transcriptional regulator		CueR transcriptional dual regulator	cueR	s
487	-	514083	513624	459	Membrane protein implicated in regulation of membrane protease activity		conserved inner membrane protein	ybbJ	s
488	-	514997	514083	918	SPFH domain, Band 7 family protein		predicted protease, membrane anchored	qmcA	d
489	+	515143	515820	678	ABC-type uncharacterized transport system, ATPase component		predicted transporter subunit: ATP-binding component of ABC superfamily	ybbL	man
490	+	515807	516586	780	TIGR00245 family protein		putative metal resistance protein	ybbM	d
491	-	517503	516586	855	Thioredoxin domain-containing protein		chaperone and weak protein oxidoreductase	ybbN	man
494	+	518957	519643	687	Predicted ABC-type transport system involved in lysophospholipase L1 biosynthesis, ATPase component		YbbA/YbbP ABC transporter	ybbA	man
495	+	519640	522054	2415	Predicted ABC-type transport system involved in lysophospholipase L1 biosynthesis, permease component		YbbA/YbbP ABC transporter	ybbP	d
496	+	522485	526765	4281	RHS repeat-associated core domain		RhsD protein in rhs element	rhsD	s
497	+	526805	527173	369	hypothetical protein		predicted protein	ybbC	s
498	+	527173	527883	711	RHS repeat-associated core domain		conserved protein, rhs-like	ylbH	s
499	+	527864	528124	261	hypothetical protein		predicted protein	ybbD	s
500	-	529240	528124	372	Winged helix-turn helix.		predicted DNA-binding transcriptional regulator	ylbG	man
501	-	530450	529240	1095	tRNA 2-selenouridine synthase (EC 2.9.1.-)	2.9.1.-	tRNA 2-selenouridine synthase	ybbB	s
502	-	531445	530450	927	Transcriptional regulator		AllS transcriptional activator	allS	s
503	+	531675	532157	483	Ureidoglycolate hydrolase	3.5.3.19	ureidoglycolate lyase	allA	s
504	+	532235	533050	816	transcriptional regulator, IclR family		AllR DNA-binding transcriptional repressor	allR	s
505	+	533140	534921	1782	glyoxylate carboligase	4.1.1.47	glyoxylate carboligase	gcl	s
506	+	534934	535710	777	hydroxypyruvate isomerase	5.3.1.22	hydroxypyruvate isomerase	hyi	s
507	+	535810	536688	879	2-hydroxy-3-oxopropionate reductase	1.1.1.60	tartronate semialdehyde reductase 2	glxR	s
508	+	536857	538311	1455	NCS1 nucleoside transporter family		YbbW NCS1 Transporter	ybbW	s
509	+	538371	539732	1362	allantoinase	3.5.2.5	allantoinase monomer	allB	s
510	+	539789	541090	1302	Xanthine/uracil permeases		predicted uracil/xanthine transporter	ybbY	s
511	+	541112	542257	1146	glycerate kinase	2.7.1.31	glycerate kinase II	glxK	s
512	-	543270	542257	786	putative allantoin catabolism protein	3.5.3.-	<i>S</i>-ureidoglycine aminohydrolase	allE	man
513	-	544516	543270	1236	allantoate amidohydrolase	3.5.3.9	allantoate amidohydrolase monomer	allC	s
514	-	545587	544516	1050	ureidoglycolate dehydrogenase	1.1.1.154	ureidoglycolate dehydrogenase	allD	s
515	+	545904	547571	1668	Succinyl-CoA synthetase, alpha subunit		predicted acyl-CoA synthetase with NAD(P)-binding Rossmann-fold domain	fdrA	s
518	+	548850	549665	816	Protein of unknown function (DUF2877).		conserved protein	ylbF	s
519	+	549662	550555	894	carbamate kinase (EC 2.7.2.2)	2.7.2.2	predicted carbamate kinase	ybcF	s
520	-	551817	550555	1068	5-(carboxyamino)imidazole ribonucleotide synthase	6.3.4.18	N5-carboxyaminoimidazole ribonucleotide synthetase monomer	purK	s
521	-	552323	551817	510	5-(carboxyamino)imidazole ribonucleotide mutase	5.4.99.18	N5-carboxyaminoimidazole ribonucleotide mutase	purE	s
522	-	553163	552323	723	UDP-2,3-diacylglucosamine hydrolase (EC 3.6.1.54)	3.6.1.54	UDP-2,3-diacylglucosamine hydrolase	lpxH	s
523	-	553660	553163	495	Peptidyl-prolyl cis-trans isomerase (rotamase) - cyclophilin family	5.2.1.8	peptidyl-prolyl <i>cis-trans</i> isomerase B (rotamase B)	ppiB	s
524	+	553834	555219	1386	cysteinyl-tRNA synthetase (EC 6.1.1.16)	6.1.1.16	cysteinyl-tRNA synthetase	cysS	s
525	-	555776	555219	522	Predicted membrane-bound metal-dependent hydrolases		conserved inner membrane protein	ybcI	s
526	-	556096	555776	213	Uncharacterized conserved protein		predicted RNA-binding protein	ybcJ	d
527	-	556964	556096	867	5,10-methylene-tetrahydrofolate dehydrogenase/Methenyl tetrahydrofolate cyclohydrolase	3.5.4.9, 1.5.1.5	bifunctional 5,10-methylene-tetrahydrofolate dehydrogenase/ 5,10-methylene-tetrahydrofolate cyclohydrolase	folD	man
528	+	557435	557977	543	P pilus assembly protein, pilin FimA		predicted fimbrial-like adhesin protein	sfmA	s
529	+	558197	558889	693	P pilus assembly protein, chaperone PapD		predicted pilin chaperone, periplasmic	sfmC	s
530	+	558920	561523	2604	P pilus assembly protein, porin PapC		predicted outer membrane export usher protein	sfmD	man
531	+	561565	562542	978	P pilus assembly protein, pilin FimA		predicted fimbrial-like adhesin protein	sfmH	man
532	+	562553	563068	516	P pilus assembly protein, pilin FimA		predicted fimbrial-like adhesin protein	sfmF	man
533	-	563703	563068	633	two component transcriptional regulator, LuxR family		FimZ transcriptional regulator	fimZ	s
535	-	565201	563913	1164	Site-specific recombinase XerD		DLP12 prophage; predicted integrase	intD	man
536	-	565584	565201	264	hypothetical protein		DLP12 prophage; predicted exonuclease	ybcC	d
538	+	566065	566364	300	Transposase.		DLP12 prophage; IS3 element protein InsE	insE-3	d
539	+	566361	567227	867	Transposase and inactivated derivatives		IS3 element transposase	insEF-3	man
540	+	567538	567870	333	Membrane transporters of cations and cationic drugs		multidrug efflux transporter EmrE	emrE	s
541	+	568125	569651	1527	Site-specific recombinases, DNA invertase Pin homologs		DLP12 prophage; predicted recombinase	ybcK	man
542	+	570116	570667	552	Raf kinase inhibitor-like protein, YbhB/YbcL family		DLP12 prophage; predicted kinase inhibitor	ybcL	s
543	+	570677	571474	798	AraC-type DNA-binding domain-containing proteins		DLP12 prophage; predicted DNA-binding transcriptional regulator	ybcM	s
544	+	571689	572144	456	hypothetical protein		DLP12 prophage; DNA base-flipping protein	ybcN	d
545	+	572144	572314	171	hypothetical protein		DLP12 prophage, conserved protein similar to phage 82 and lambda proteins	ninE	s
546	+	572307	572597	291	Protein of unknown function (DUF1364).		DLP12 prophage; predicted protein	ybcO	s
547	+	572594	572956	363	Holliday junction resolvase	3.1.22.4	endodeoxyribonuclease RUS (Holliday junction resolvase)	rusA	s
548	+	573179	573562	384	Phage antitermination protein Q.		DLP12 prophage; predicted antitermination protein	ybcQ	s
550	-	574976	573922	1017	Transposase and inactivated derivatives, IS5 family		DLP12 prophage; IS5 transposase and trans-activator	insH-2	man
552	+	576621	576836	216	Lysis protein S.		DLP12 prophage; predicted phage lysis protein	essD	s
553	+	576836	577333	498	Phage-related lysozyme (muraminidase)	3.2.1.17	DLP12 prophage; lysozyme	rrrD	s
554	+	577330	577791	462	Bacteriophage lysis protein.	3.4.-	DLP12 prophage; predicted murein endopeptidase	rzpD	s
555	-	578116	577791	294	Bor protein.		bacteriophage lambda Bor protein homolog	borD	s
556	-	578817	578116	411	Phage envelope protein		DLP12 prophage; predicted protein	ybcV	d
557	+	579103	579309	207	hypothetical protein		DLP12 prophage; predicted protein	ybcW	s
558	+	580057	580602	546	Phage DNA packaging protein, Nu1 subunit of terminase		DLP12 prophage; DNA packaging protein	nohB	s
559	+	580577	581320	744	Bacteriophage tail assembly protein		DLP12 prophage; predicted tail fiber assembly protein	tfaD	man
561	+	582098	582283	186	Caudovirales tail fibre assembly protein.		DLP12 prophage; predicted protein	tfaX	d
562	+	582904	583653	750	transcriptional regulator, AraC family		AppY DNA-binding transcriptional activator	appY	s
563	-	584856	583653	954	Outer membrane protease	3.4.23.49	outer membrane protease VII (outer membrane protein 3b)	ompT	s
564	-	586131	584856	762	transcriptional regulator, AraC family		EnvY DNA-binding transcriptional activator	envY	s
565	-	587204	586131	891	hypothetical protein		predicted protein	ybcH	s
566	-	590177	587204	2973	Flp pilus assembly protein TadD, contains TPR repeats		bacteriophage N4 receptor, outer membrane protein	nfrA	man
567	-	592401	590177	2238	Glycosyltransferases, probably involved in cell wall biogenesis		bacteriophage N4 receptor, inner membrane subunit	nfrB	man
568	-	593993	592401	1443	heavy metal sensor kinase	2.7.13.3	CusS sensory histidine kinase - phosphorylated	cusS	s
569	-	594666	593993	684	heavy metal response regulator		CusR-Pasp DNA binding transcriptional activator	cusR	s
571	+	594823	596196	1374	efflux transporter, outer membrane factor (OMF) lipoprotein, NodT family		copper / silver efflux transport system - outer membrane porin	cusC	s
572	+	596354	596686	333	Uncharacterized conserved protein		copper / silver efflux transport system - periplasmic binding protein	cusF	s
573	+	596702	597925	1224	RND family efflux transporter, MFP subunit		copper / silver efflux transport system - membrane fusion protein	cusB	s
574	+	597937	601080	3144	heavy metal efflux pump (cobalt-zinc-cadmium)		copper / silver efflux transport system - membrane subunit	cusA	s
575	+	601182	602558	1377	phenylalanine:proton symporter, AAT family (TC 2.A.3.1.1)		phenylalanine:H<sup>+</sup> symporter PheP	pheP	s
576	-	603886	602558	1248	Small-conductance mechanosensitive channel		mechanosensitive channel of miniconductance YbdG monomer	ybdG	s
577	-	604647	603886	654	Nitroreductase	1.-, 1.5.1.34	dihydropteridine reductase monomer	nfsB	s
578	-	605109	604647	369	Uncharacterized protein conserved in bacteria		conserved protein	ybdF	s
579	-	605422	605109	249	Protein of unknown function (DUF1158).		predicted inner membrane protein	ybdJ	d
580	-	606606	605422	1119	carboxylate-amine ligase, YbdK family	6.3.-	carboxylate-amine ligase	ybdK	s
582	+	606960	607211	252	Hok/gef family.		HokE	hokE	s
583	+	607288	608400	1113	FOG: Transposase and inactivated derivatives		IS186/IS421 transposase	insL-2	man
585	-	611717	609452	2241	TonB-dependent siderophore receptor		ferric enterobactin / colicin B / colicin D outer membrane porin FepA	fepA	s
586	+	611960	613162	1203	Enterochelin esterase and related enzymes		enterochelin esterase	fes	s
587	+	613165	613383	219	Uncharacterized protein conserved in bacteria		MbtH-like protein that enhances the catalytic function of EntF	ybdZ	s
588	+	613380	617261	3882	amino acid adenylation domain	2.7.7.-	aryl carrier protein / L-seryl-AMP synthase	entF	d
589	-	619422	617261	816	ABC-type cobalamin/Fe3+-siderophores transport systems, ATPase components	3.6.3.34	ferric enterobactin ABC transporter - ATP binding subunit	fepC	s
590	+	617477	618610	1134	Chain length determinant protein		ferric enterobactin (enterochelin) transport	fepE	s
591	-	620411	618610	993	ABC-type enterobactin transport system, permease component		ferric enterobactin ABC transporter - membrane subunit	fepG	s
592	-	621412	620411	1005	ABC-type Fe3+-siderophore transport system, permease component		ferric enterobactin ABC transporter - membrane subunit	fepD	s
593	+	621523	622773	1251	Arabinose efflux permease		enterobactin efflux transporter EntS	entS	s
594	-	623733	622773	957	ABC-type Fe2+-enterobactin transport system, periplasmic component		ferric enterobactin ABC transporter - periplasmic binding protein	fepB	s
595	+	624108	625283	1176	isochorismate synthase (EC 5.4.4.2)	5.4.4.2	isochorismate synthase 1	entC	s
596	+	625293	626903	1611	2,3-dihydroxybenzoate-AMP ligase	2.7.7.58	enterobactin synthase multienzyme complex	entE	s
597	+	626917	627774	858	Isochorismate hydrolase	3.3.2.1	EntB monomer	entB	s
598	+	627774	628520	747	Dehydrogenases with different specificities (related to short-chain alcohol dehydrogenases)	1.3.1.28	2,3-dihydro-2,3-dihydroxybenzoate dehydrogenase	entA	s
599	+	628523	628936	414	uncharacterized domain 1		proofreading thioesterase in enterobactin biosynthesis	entH	d
600	+	629117	631222	2106	Carbon starvation protein, predicted membrane protein		peptide transporter induced by carbon starvation	cstA	s
601	+	631405	631602	198	Uncharacterized small protein		conserved protein	ybdD	s
602	-	632700	631602	1089	Glycerol dehydrogenase and related enzymes	1.1.-	predicted oxidoreductase	ybdH	d
603	+	632809	633969	1161	Aspartate/tyrosine/aromatic aminotransferase	2.6.1.-	methionine-oxo-acid transaminase, PLP-dependent	ybdL	d
604	-	634599	633969	630	Predicted transcriptional regulators		conserved protein	ybdM	s
605	-	635792	634599	1221	Predicted phosphoadenosine phosphosulfate sulfotransferase		conserved protein	ybdN	d
606	-	636841	635792	903	Transcriptional regulator		predicted DNA-binding transcriptional regulator LYSR-type	ybdO	s
607	-	637796	636841	747	Thiol:disulfide interchange protein DsbC		DsbG oxidized	dsbG	d
608	+	638168	638731	564	peroxiredoxin	1.11.1.15	AhpC component	ahpC	s
609	+	638946	640541	1596	alkyl hydroperoxide reductase, F subunit		AhpF component	ahpF	s
610	-	641090	640541	429	Universal stress protein UspA and related nucleotide-binding proteins		universal stress protein UP12	uspG	s
611	+	641311	642549	1239	glutathione-independent formaldehyde dehydrogenase		predicted oxidoreductase, Zn-dependent and NAD(P)-binding	ybdR	s
613	-	643190	642741	411	Transcription elongation factor		regulator of nucleoside diphosphate kinase	rnk	s
614	-	644226	643190	807	Ribonuclease I	3.1.27.6	RNase I, cleaves phosphodiester bond between any two nucleotides	rna	s
615	-	645803	644226	1464	anion transporter		citrate:succinate antiporter	citT	s
616	-	646732	645803	879	triphosphoribosyl-dephospho-CoA synthase CitG	2.7.8.25	triphosphoribosyl-dephospho-CoA synthase	citG	s
617	-	647258	646732	552	holo-ACP synthase CitX	2.7.7.61	apo-citrate lyase phosphoribosyl-dephospho-CoA transferase	citX	s
618	-	648794	647258	1533	citrate lyase, alpha subunit	2.8.3.10, 4.1.3.6	citrate lyase, citrate-ACP transferase &alpha; subunit	citF	s
619	-	649713	648794	909	citrate lyase, beta subunit	4.1.3.34, 4.1.3.6	citrate lyase, citryl-ACP lyase &beta; subunit	citE	s
620	-	650006	649713	297	citrate lyase acyl carrier protein	4.1.3.6	citrate lyase, acyl carrier &gamma; subunit	citD	s
621	-	651079	650006	1059	[citrate (pro-3S)-lyase] ligase	6.2.1.22	citrate lyase synthetase	citC	s
622	+	651458	653116	1659	Signal transduction histidine kinase regulating citrate/malate metabolism	2.7.13.3	DpiB sensory histidine kinase - phosphorylated	dpiB	s
623	+	653085	653765	681	Response regulator of citrate/malate metabolism		DpiA-P<sup>asp</sup> DNA-binding transcriptional dual regulator	dpiA	s
624	-	655191	653765	1386	c4-dicarboxylate anaerobic carrier family protein		dicarboxylate transporter DcuC	dcuC	s
625	+	655780	656340	561	Antimicrobial peptide resistance and lipid A acylation PagP	2.3.1.-	PagP monomer	pagP	s
626	+	656515	656724	210	cold shock protein E (CspE)		transcription antiterminator and regulator of RNA stability	cspE	s
628	-	657161	656772	384	camphor resistance protein CrcB		F<sup>-</sup> efflux transporter / involved in resistance to camphor-induced chromosome decondensation	crcB	s
631	+	658170	658373	204	Sec-independent protein translocase TatE		TatABCE protein export complex	tatE	s
632	-	659439	658373	966	lipoate synthase	2.8.1.8	lipoate synthase monomer	lipA	s
633	-	660601	659439	954	Transcriptional regulator		predicted DNA-binding transcriptional regulator, LYSR-type	ybeF	s
634	-	661501	660601	642	lipoate-protein ligase B	2.3.1.181	lipoyl(octanoyl) transferase	lipB	s
635	-	661865	661501	264	Uncharacterized conserved protein		conserved protein	ybeD	s
637	-	664413	663258	1089	rare lipoprotein A		rare lipoprotein RlpA	rlpA	s
638	-	665536	664413	1113	cell elongation-specific peptidoglycan biosynthesis regulator RodA		rod shape-determining membrane protein; sensitivity to radiation and drugs	mrdB	s
639	-	667440	665536	1902	penicillin-binding protein 2		cell shape; peptidoglycan synthetase; penicillin-binding protein 2	mrdA	s
640	-	667938	667440	468	23S rRNA (pseudouridine-1915-N(3)-) methyltransferase	2.1.1.177	23S rRNA m<sup>3</sup>&Psi;1915 methyltransferase	rlmH	s
641	-	668259	667938	318	iojap-like ribosome-associated protein		ribosomal silencing factor	rsfS	man
642	-	669130	668259	612	alpha-ribazole phosphatase	3.1.3.73	predicted adenosylcobalamin phosphatase/&alpha;-ribazole phosphatase	cobC	s
643	-	669795	669130	642	nicotinate-nucleotide adenylyltransferase (EC 2.7.7.18)	2.7.7.18	nicotinate-mononucleotide adenylyltransferase	nadD	s
644	-	670828	669795	1032	DNA polymerase III, delta subunit (EC 2.7.7.7)	2.7.7.7	DNA polymerase III, &delta; subunit	holA	s
645	-	671409	670828	582	Rare lipoprotein B		outer membrane lipopolysaccharide transport and assembly complex - LptE subunit	lptE	s
646	-	674006	671409	2583	leucyl-tRNA synthetase (EC 6.1.1.4)	6.1.1.4	leucyl-tRNA synthetase	leuS	s
647	+	674241	674723	483	Protein of unknown function (DUF1451).		conserved protein	ybeL	s
648	-	675770	674723	978	FOG: TPR repeat, SEL1 subfamily		conserved protein	ybeQ	man
649	+	675934	676641	708	Protein of unknown function (DUF1266).		predicted protein	ybeR	s
650	+	676638	678065	1428	DnaJ domain.		predicted chaperone	djlB	s
651	-	678629	678065	555	Sel1 repeat.		conserved outer membrane protein	ybeT	d
652	+	678731	679438	708	Protein of unknown function (DUF1266).		predicted tRNA ligase	ybeU	d
653	+	679435	680886	1452	hypothetical protein		Hsc56, co-chaperone of Hsc62	djlC	d
654	-	682616	680886	1671	Molecular chaperone		Hsc62, Hsp70 family chaperone, binds to RpoD and inhibits transcription	hscC	s
655	-	683635	682616	936	Inosine-uridine nucleoside N-ribohydrolase	3.2.-	ribonucleoside hydrolase 1 (pyrimidine-specific)	rihA	s
656	-	684478	683635	726	L-glutamate ABC transporter ATP-binding protein/L-aspartate ABC transporter ATP-binding protein	3.6.3.-	glutamate / aspartate ABC transporter - ATP binding subunit	gltL	man
657	-	685152	684478	675	L-glutamate ABC transporter membrane protein/L-aspartate ABC transporter membrane protein		glutamate / aspartate ABC transporter - membrane subunit	gltK	s
658	-	685892	685152	741	L-glutamate ABC transporter membrane protein/L-aspartate ABC transporter membrane protein		glutamate / aspartate ABC transporter - membrane subunit	gltJ	s
659	-	686066	685892	163			SroC small RNA	sroC	d
660	-	686970	686066	909	L-glutamate-binding protein/L-aspartate-binding protein		glutamate / aspartate ABC transporter - periplasmic binding protein	gltI	s
661	-	688236	686970	1017	Transposase and inactivated derivatives, IS5 family		IS5 transposase and trans-activator	insH-3	man
662	-	690104	688236	1539	Apolipoprotein N-acyltransferase	2.3.1.-	apolipoprotein N-acyltransferase	lnt	s
663	-	691007	690104	879	Putative Mg2+ and Co2+ transporter CorC		predicted ion transport protein	ybeX	s
664	-	691564	691007	468	metalloprotein, YbeY/UPF0054 family		conserved protein involved in translation	ybeY	s
665	-	692640	691564	1080	Phosphate starvation-inducible protein PhoH, predicted ATPase		predicted protein with nucleoside triphosphate hydrolase domain	ybeZ	s
666	-	694178	692640	1425	tRNA-i(6)A37 thiotransferase enzyme MiaB		isopentenyl-adenosine A37 tRNA methylthiolase MiaB	miaB	s
667	+	694324	695499	1176	Ubiquinone biosynthesis hydroxylase, UbiH/UbiF/VisC/COQ6 family	1.14.13.-	2-octaprenyl-3-methyl-6-methoxy-1,4-benzoquinone hydroxylase	ubiF	s
668	-	698400	695499	1665	asparagine synthase (glutamine-hydrolysing) (EC 6.3.5.4)	6.3.5.4	asparagine synthetase B	asnB	s
670	-	699549	698533	753	Predicted sugar phosphatases of the HAD superfamily		ribonucleotide monophosphatase	nagD	s
671	-	700817	699549	1221	N-acetylglucosamine repressor, NagC		NagC DNA-binding transcriptional dual regulator	nagC	s
672	-	701974	700817	1149	N-acetylglucosamine 6-phosphate deacetylase (EC 3.5.1.25)	3.5.1.25	N-acetylglucosamine-6-phosphate deacetylase	nagA	s
673	-	702834	701974	801	glucosamine-6-phosphate deaminase (EC 3.5.99.6)	3.5.99.6	glucosamine-6-phosphate deaminase	nagB	s
674	+	703167	705113	1947	PTS system N-acetylglucosamine-specific IIA component, Glc family (TC 4.A.1.1.2)/PTS system N-acetylglucosamine-specific IIB component, Glc family (TC 4.A.1.1.2)/PTS system N-acetylglucosamine-specific IIC component, Glc family (TC 4.A.1.1.2)		N-acetylglucosamine PTS permease	nagE	s
675	+	705316	706980	1665	glutaminyl-tRNA synthetase (EC 6.1.1.18)	6.1.1.18	glutaminyl-tRNA synthetase	glnS	s
676	+	707557	708963	1407	outer membrane porin, OprD family.		chitobiose outer membrane porin	chiP	s
677	+	709013	709339	327	YbfN-like lipoprotein.		predicted lipoprotein	ybfN	s
678	-	709869	709339	447	Fe2+/Zn2+ uptake regulation proteins		Fur-Fe2+ DNA-binding transcriptional dual regulator	fur	s
679	-	710688	709869	531	flavodoxin, long chain		oxidized flavodoxin 1	fldA	s
681	-	712025	711190	765	Predicted hydrolases or acyltransferases (alpha/beta hydrolase superfamily)		esterase	ybfF	s
682	+	712210	712755	546	negative regulator of replication initiation SeqA		SeqA, negative modulator of initiation of replication	seqA	s
684	+	712781	714421	1641	phosphoglucomutase, alpha-D-glucose phosphate-specific	5.4.2.2	phosphoglucomutase	pgm	s
685	+	714635	715129	495	hypothetical protein		putative pectinase	ybfP	s
688	-	717488	715820	1320	putrescine:ornithine antiporter, APA family (TC 2.A.3.2.1)		putrescine:H<sup>+</sup> symporter / putrescine:ornithine antiporter PotE	potE	s
689	-	719683	717488	2199	ornithine decarboxylase (EC 4.1.1.17)	4.1.1.17	ornithine decarboxylase, degradative	speF	s
690	+	719806	720063	258	hypothetical protein		hypothetical protein	ybfK	s
691	-	720956	720063	678	Response regulators consisting of a CheY-like receiver domain and a winged-helix DNA-binding domain		KdpE-Phosphorylated	kdpE	s
692	-	723637	720956	2685	Osmosensitive K+ channel histidine kinase	2.7.13.3	KdpD sensory histidine kinase - phosphorylated	kdpD	s
693	-	724202	723637	573	K+-transporting ATPase, C subunit	3.6.3.12	K<sup>+</sup> transporting ATPase - KdpC subunit	kdpC	s
694	-	726259	724202	2049	K+-transporting ATPase, B subunit	3.6.3.12	K<sup>+</sup> transporting ATPase - ATP binding subunit	kdpB	s
695	-	727955	726259	1674	K+-transporting ATPase, KdpA	3.6.3.12	K<sup>+</sup> transporting ATPase - K<sup>+</sup> channel forming subunit	kdpA	s
696	-	728158	727955	204			K+ transporting ATPase - KdpF subunit	kdpF	d
697	+	728357	728563	207	Protein of unknown function (DUF2517).		predicted protein	ybfA	s
698	+	728806	732999	4194	RHS repeat-associated core domain		RhsC protein in rhs element	rhsC	s
699	+	732999	733325	327	hypothetical protein		predicted inner membrane protein	ybfB	d
701	+	734873	735442	570	hypothetical protein		predicted protein	ybfC	s
702	+	735668	735922	255	Transposase		predicted transposase	ybfQ	man
703	+	736141	737184	1044	Transposase		predicted transposase; receptor protein	ybfL	s
704	+	737315	738076	762	Transposase		putative DNA ligase	ybfD	s
705	+	738224	738733	510	Uncharacterized conserved protein		conserved protein	ybgA	s
706	+	738730	740148	1419	deoxyribodipyrimidine photo-lyase type I	4.1.99.3	deoxyribodipyrimidine photolyase (photoreactivation)	phr	s
707	-	741779	740148	1482	amino acid/peptide transporter (Peptide:H+ symporter), bacterial		dipeptide:H+ symporter DtpD	dtpD	s
708	+	742050	742793	744	dinuclear metal center protein, YbgI/SA1388 family		conserved metal-binding protein	ybgI	man
709	+	742816	743472	657	TIGR00370 family protein		putative carboxylase	ybgJ	man
710	+	743466	744398	933	biotin-dependent carboxylase uncharacterized domain		putative carboxylase	ybgK	man
711	+	744388	745122	735	Uncharacterized proteins, homologs of lactam utilization protein B		predicted lactam utilization protein	ybgL	man
712	-	746992	745122	1047	membrane protein AbrB duplication		predicted regulator	abrB	s
713	+	745158	745949	792	Formamidopyrimidine-DNA glycosylase	3.2.2.-, 4.2.99.18	endonuclease VIII	nei	s
714	-	748205	745949	1062	Fimbrial protein.		predicted fimbrial-like adhesin protein	ybgO	s
715	-	748930	748205	729	P pilus assembly protein, chaperone PapD		putative fimbrial chaperone	ybgP	s
716	-	751392	748930	2448	P pilus assembly protein, porin PapC		predicted outer membrane usher protein	ybgQ	s
717	-	752018	751392	567	P pilus assembly protein, pilin FimA		predicted fimbrial-like adhesin protein	ybgD	s
718	-	753691	752018	1284	citrate synthase (EC 2.3.3.1)	2.3.3.1	citrate synthase monomer	gltA	s
719	+	754385	754789	405	succinate dehydrogenase subunit C	1.3.5.1	succinate dehydrogenase membrane protein	sdhC	s
720	+	754783	755130	348	succinate dehydrogenase subunit D	1.3.5.1	succinate dehydrogenase membrane protein	sdhD	s
721	+	755130	756896	1767	succinate dehydrogenase subunit A	1.3.99.1,1.3.5.1	succinate dehydrogenase flavoprotein	sdhA	s
722	+	756912	757628	717	succinate dehydrogenase and fumarate reductase iron-sulfur protein	1.3.99.1	succinate dehydrogenase iron-sulfur protein	sdhB	s
723	+	757929	760730	2802	2-oxoglutarate dehydrogenase E1 component (EC 1.2.4.2)	1.2.4.2	subunit of E1(0) component of 2-oxoglutarate dehydrogenase	sucA	s
724	+	760745	761962	1218	2-oxoglutarate dehydrogenase E2 component (EC 2.3.1.61)	2.3.1.61	SucB-S-succinyldihydrolipoate	sucB	s
725	+	762237	763403	1167	succinyl-CoA synthetase (ADP-forming) beta subunit (EC 6.2.1.5)	6.2.1.5	succinyl-CoA synthetase, &beta; subunit	sucC	s
726	+	763403	764272	870	succinyl-CoA synthetase (ADP-forming) alpha subunit (EC 6.2.1.5)	6.2.1.5	succinyl-CoA synthetase, &alpha; subunit	sucD	s
727	-	765098	764272	723	transcriptional regulator, GntR family		MngR DNA-binding transcriptional repressor	mngR	s
728	+	765267	767183	1917	PTS system mannosylglycerate-specific IIA component, Fru family (TC 4.A.2.1.3)/PTS system mannosylglycerate-specific IIB component, Fru family (TC 4.A.2.1.3)/PTS system mannosylglycerate-specific IIC component, Fru family (TC 4.A.2.1.3)		2-O-&alpha;-mannosyl-D-glycerate PTS permease	mngA	s
729	+	767201	769834	2634	Alpha-mannosidase	3.2.1.170	&alpha;-mannosidase	mngB	s
731	+	770681	772249	1569	cytochrome bd-I ubiquinol oxidase subunit 1 apoprotein	1.10.3.-,1.10.3.10	cytochrome <i>bd</i>-I terminal oxidase subunit I	cydA	s
732	+	772265	773404	1140	cytochrome bd-I ubiquinol oxidase subunit 2 apoprotein	1.10.3.-,1.10.3.10	cytochrome <i>bd</i>-I terminal oxidase subunit II	cydB	s
733	+	773532	773825	294	cyd operon protein YbgE		putative lipoprotein	ybgE	s
734	+	773975	774379	405	tol-pal system-associated acyl-CoA thioesterase	3.1.2.-	esterase/thioesterase	ybgC	s
735	+	774376	775068	693	Cell division and transport-associated protein TolQ (TC 2.C.1.2.1)		The Colicin A Import System	tolQ	s
736	+	775072	775500	429	Cell division and transport-associated protein TolR (TC 2.C.1.2.1)		The Colicin A Import System	tolR	s
737	+	775565	776830	1266	Cell division and transport-associated protein TolA (TC 2.C.1.2.1)		The Colicin A Import System	tolA	s
738	+	776963	778255	1293	tol-pal system beta propeller repeat protein TolB		The Colicin A Import System	tolB	s
739	+	778290	778811	522	peptidoglycan-associated lipoprotein		The Colicin A Import System	pal	s
740	+	778821	779612	792	tol-pal system protein YbgF		predicted periplasmic protein	ybgF	s
741	+	781308	782351	1044	quinolinate synthetase (EC 2.5.1.72)	2.5.1.72	quinolinate synthase	nadA	s
742	-	784046	782351	942	cation diffusion facilitator family transporter		Zn<sup>2+</sup> / Cd<sup>2+</sup> / Ni<sup>2+</sup> / Cu<sup>2+</sup> efflux transporter ZitB	zitB	s
743	+	782389	783108	720	nicotinamide mononucleotide transporter PnuC		nicotinamide riboside transporter	pnuC	s
744	-	784540	783108	381	YbgS-like protein.		conserved protein	ybgS	s
745	+	784856	785908	1053	3-deoxy-D-arabinoheptulosonate-7-phosphate synthase (EC 2.5.1.54)	2.5.1.54	2-dehydro-3-deoxyphosphoheptonate aldolase	aroG	s
746	-	786818	785908	753	phosphoglycerate mutase (EC 5.4.2.1)	5.4.2.1	2,3-bisphosphoglycerate-dependent phosphoglycerate mutase monomer	gpmA	s
747	-	788060	786818	1041	aldose 1-epimerase (EC 5.1.3.3)	5.1.3.3	galactose-1-epimerase	galM	s
748	-	789202	788060	1149	galactokinase (EC 2.7.1.6)	2.7.1.6	galactokinase	galK	s
749	-	790252	789202	1047	UTP-hexose-1-phosphate uridylyltransferase/UDP-glucose-hexose-1-phosphate uridylyltransferase	2.7.7.12,2.7.7.10, 2.7.7.12	galactose-1-phosphate uridylyltransferase	galT	s
750	-	791278	790252	1017	UDP-galactose 4-epimerase (EC 5.1.3.2)	5.1.3.2	UDP-glucose 4-epimerase monomer	galE	s
751	-	793011	791278	1473	ABC-type molybdenum transport system, ATPase component/photorepair protein PhrA		ModF	modF	s
752	-	793867	793011	789	molybdate transport repressor, ModE		ModE-MoO<sub>4</sub><sup>2-</sup> DNA-binding transcriptional dual regulator	modE	s
753	+	794312	795085	774	molybdenum ABC transporter, periplasmic molybdate-binding protein		molybdate ABC transporter - periplasmic binding protein	modA	s
754	+	795085	795774	690	molybdate ABC transporter, permease protein		molybdate ABC transporter - membrane subunit	modB	s
755	+	795777	796835	1059	molybdenum ABC transporter, ATP-binding protein	3.6.3.29	molybdate ABC transporter - ATP binding subunit	modC	s
756	-	797654	796835	819	HAD-superfamily hydrolase, subfamily IIB		pyridoxal phosphatase / fructose 1,6-bisphosphatase	ybhA	s
757	+	797809	798804	996	3-carboxymuconate cyclase	3.1.1.31	6-phosphogluconolactonase	pgl	s
759	+	799982	801034	1053	Uncharacterized protein conserved in bacteria		conserved protein	ybhH	s
760	+	801110	802543	1434	anion transporter		YbhI DASS Transporter	ybhI	s
761	+	802726	804987	2262	Aconitase A	4.2.1.3	predicted hydratase	ybhJ	man
762	-	806504	804987	1284	Pectin methylesterase	3.1.1.11	outer membrane lipoprotein	ybhC	s
763	-	807132	806504	477	phospholipid-binding protein, PBP family		predicted kinase inhibitor	ybhB	d
764	-	808480	807132	1290	adenosylmethionine-8-amino-7-oxononanoate transaminase	2.6.1.62	adenosylmethionine-8-amino-7-oxononanoate aminotransferase monomer	bioA	s
765	+	808567	809607	1041	biotin synthase (EC 2.8.1.6)	2.8.1.6	biotin synthase monomer	bioB	s
766	+	809604	810758	1155	8-amino-7-oxononanoate synthase (EC 2.3.1.47)	2.3.1.47	8-amino-7-oxononanoate synthase monomer	bioF	s
767	+	810745	811500	756	pimeloyl-CoA biosynthesis protein BioC	2.1.1.197	malonyl-CoA methyltransferase	bioC	s
768	+	811493	812170	678	dethiobiotin synthase	6.3.3.3	dethiobiotin synthetase monomer	bioD	s
769	+	812749	814770	2022	Excinuclease ABC subunit B		DNA repair; excision nuclease subunit B	uvrB	s
770	-	815870	814770	909	conserved hypothetical protein, cofD-related		predicted transferase with NAD(P)-binding Rossmann-fold domain	ybhK	s
771	+	816267	817256	990	cyclic pyranopterin monophosphate synthase subunit MoaA	4.1.99.18	molybdopterin biosynthesis protein A	moaA	s
772	+	817278	817790	513	molybdenum cofactor biosynthesis protein B, proteobacterial		MoaB subunit	moaB	s
773	+	817793	818278	486	cyclic pyranopterin monophosphate synthase subunit MoaC	4.1.99.18	MoaC monomer	moaC	s
774	+	818271	818516	246	molybdopterin synthase subunit MoaD	2.8.1.12	MoaD-S	moaD	s
775	+	818518	818970	453	molybdopterin synthase subunit MoaE	2.-,2.8.1.12	molybdopterin synthase large subunit	moaE	s
776	+	819107	819811	705	Integral membrane protein, interacts with FtsH		predicted inner membrane protein	ybhL	s
777	+	820016	820729	714	Integral membrane protein, interacts with FtsH		conserved inner membrane protein	ybhM	man
778	-	821721	820729	957	Predicted integral membrane protein		conserved inner membrane protein; predicted DNA-binding transcriptional regulator	ybhN	s
779	-	822962	821721	1242	Phosphatidylserine/phosphatidylglycerophosphate/cardiolipin synthases and related enzymes	2.7.8.-	cardiolipin synthase 2	ybhO	s
780	-	823720	822962	762	Metal-dependent hydrolase		predicted DNase	ybhP	s
781	-	825331	823720	1107	ABC-type multidrug transport system, permease component		YbhF/YbhR/YbhS ABC transporter	ybhR	s
782	+	823853	824263	411	Putative inner membrane protein YbhQ.		predicted inner membrane protein	ybhQ	s
783	-	826475	824263	1134	ABC-type multidrug transport system, permease component		YbhF/YbhR/YbhS ABC transporter	ybhS	s
784	-	828204	826475	1737	ABC-type multidrug transport system, ATPase component		YbhF/YbhR/YbhS ABC transporter	ybhF	s
786	-	829866	829192	672	transcriptional regulator, TetR family		predicted DNA-binding transcriptional regulator	ybiH	s
787	+	830095	831459	1365	Superfamily II DNA and RNA helicases	3.6.4.13	ATP-dependent RNA helicase	rhlE	s
789	+	832158	834443	2286	Rad3-related DNA helicases	3.6.4.12	ATP-dependent helicase	dinG	s
790	+	834471	835433	963	Anthranilate phosphoribosyltransferase		predicted transferase/phosphorylase	ybiB	s
791	+	835574	836659	1086	Malate/L-lactate dehydrogenases	1.1.1.-	predicted dehydrogenase	ybiC	man
792	-	837148	836659	261	Protein of unknown function (DUF1471).		predicted protein	ybiJ	s
793	-	837679	837148	267	transcriptional regulator, TraR/DksA family		conserved protein	ybiI	man
794	-	838430	837679	678	Uncharacterized iron-regulated protein	1.14.11.-	conserved protein	ybiX	d
795	-	840754	838430	2283	TonB-dependent siderophore receptor		putative outer membrane receptor for iron transport	fiu	s
796	-	841279	840754	261	Protein of unknown function (DUF1471).		protein involved in colanic acid production	mcbA	s
797	-	844703	841279	2226	Small-conductance mechanosensitive channel		mechanosensitive channel YbiO monomer	ybiO	man
798	+	841555	842481	927	23S rRNA m(6)A-1618 methyltransferase	2.1.1.181,2.1.1.48	23S rRNA m<sup>6</sup>A1618 methyltransferase	rlmF	man
799	-	845686	842481	723	L-glutamine ABC transporter ATP-binding protein	3.6.3.-	glutamine ABC transporter - ATP binding subunit	glnQ	man
800	-	846342	845686	660	L-glutamine ABC transporter membrane protein		glutamine ABC transporter - membrane subunit	glnP	s
801	-	847227	846342	747	L-glutamine-binding protein		glutamine ABC transporter - periplasmic binding protein	glnH	man
802	-	848134	847227	504	DNA-binding ferritin-like protein (oxidative damage protectant)		stationary phase nucleoid protein that sequesters iron and protects DNA from damage	dps	s
803	-	849320	848134	888	Predicted permease, DMT superfamily		threonine / homoserine efflux transporter	rhtA	s
804	+	849673	850188	516	Opacity protein and related surface antigens		outer membrane protein X	ompX	s
805	-	851820	850188	1584	Predicted membrane-associated, metal-dependent hydrolase		predicted hydrolase, inner membrane	ybiP	s
806	+	852406	852873	468	iron (metal) dependent repressor, DtxR family		MntR-Mn2+ DNA-binding transcriptional dual regulator	mntR	s
807	+	852870	853988	1119	transporter, YbiR family		predicted transporter	ybiR	s
808	-	854967	853988	921	Uncharacterized protein conserved in bacteria		L,D-transpeptidase YbiS	ybiS	d
809	+	855186	856778	1593	ATPase components of ABC transporters with duplicated ATPase domains		putative ATP-binding component of a transport system	ybiT	s
810	-	858284	856778	1266	Protein of unknown function (DUF1479).		predicted protein	ybiU	s
811	-	859251	858284	816	HAD-superfamily hydrolase, subfamily IIB	3.1.3.23	sugar phosphatase	ybiV	s
812	-	861829	859251	2433	pyruvate formate-lyase	2.3.1.54	predicted pyruvate formate lyase	ybiW	s
814	+	862865	863527	663	fructose 6-phosphate aldolase (EC 4.1.2.-)	4.1.2.-	Fsa	fsaA	s
815	-	864352	863527	750	[molybdopterin synthase] sulfurylase		molybdopterin-synthase adenylyltransferase	moeB	s
816	-	865587	864352	1236	molybdopterin molybdochelatase	2.10.1.1	molybdenum::molybdopterin ligase	moeA	s
817	+	865791	866756	966	asparaginase	3.4.19.5,3.5.1.1	&beta; cleavage product of IaaA	iaaA	s
818	+	866743	868614	1872	ATPase components of various ABC-type transport systems, contain duplicated ATPase		glutathione ABC transporter - ATP binding subunit	gsiA	s
819	+	868634	870172	1539	ABC-type dipeptide transport system, periplasmic component		glutathione ABC transporter - periplasmic binding protein	gsiB	s
820	+	870190	871110	921	ABC-type dipeptide/oligopeptide/nickel transport systems, permease components		glutathione ABC transporter - membrane subunit	gsiC	s
821	+	871113	872024	912	ABC-type dipeptide/oligopeptide/nickel transport systems, permease components		glutathione ABC transporter - membrane subunit	gsiD	s
822	+	872124	874550	2427	FOG: EAL domain		predicted c-di-GMP-specific phosphodiesterase	yliE	man
823	+	874558	875886	1329	diguanylate cyclase (GGDEF) domain		predicted diguanylate cyclase	yliF	s
824	-	877258	875886	1326	SSU ribosomal protein S12P methylthiotransferase	2.-,2.-.-.-	ribosomal protein S12 D88 methylthiotransferase	rimO	s
825	+	877471	877854	384	Biofilm formation protein (YliH/bssR).		regulator of biofilm formation	bssR	s
826	-	879703	877854	627	Glutathione S-transferase		glutathione S-transferase B	gstB	s
827	+	877965	879080	1116	Glucose/sorbosone dehydrogenases		aldose sugar dehydrogenase	yliI	s
828	+	879941	881152	1212	penicillin-binding protein 6. Serine peptidase. MEROPS family S11	3.4.16.4	penicillin-binding protein 6	dacC	s
829	-	881957	881152	759	transcriptional regulator, DeoR family		DeoR DNA-binding transcriptional repressor	deoR	s
830	-	882611	881957	597	Undecaprenyl-diphosphatase (EC 3.6.1.27)	3.6.1.27	undecaprenyl pyrophosphate phosphatase	ybjG	s
831	+	882896	884128	1233	Arabinose efflux permease		multidrug efflux transporter MdfA	mdfA	s
833	-	885354	884447	816	HAD-superfamily hydrolase, subfamily IIB		FMN phosphatase	ybjI	s
834	-	886562	885354	1209	Major Facilitator Superfamily.		predicted transporter	ybjJ	s
835	+	886646	887182	537	transcriptional regulator, TetR family		predicted DNA-binding transcriptional regulator	ybjK	s
836	-	889042	887182	1686	Predicted permease		predicted transporter	ybjL	s
837	+	889312	889689	378	Putative inner membrane protein of Enterobacteriaceae.		predicted inner membrane protein	ybjM	s
838	-	889976	889689	258	Glutaredoxin, GrxA family		oxidized glutaredoxin 1	grxA	s
839	+	890136	890423	288	Protein of unknown function (DUF1418).		predicted inner membrane protein	ybjC	d
840	+	890407	891129	723	Nitroreductase	-1	NADPH nitroreductase monomer	nfsA	s
841	+	891190	892092	903	SSU ribosomal protein S6P modification protein		ribosomal protein S6 modification protein	rimK	s
842	+	892180	892656	477	Putative bacterial sensory transduction regulator.		predicted oxidoreductase	ybjN	s
843	+	893007	894119	1113	Spermidine/putrescine-binding periplasmic protein		putrescine ABC transporter - periplasmic binding protein	potF	s
844	+	894214	895347	1134	spermidine/putrescine ABC transporter ATP-binding subunit		putrescine ABC transporter - ATP binding subunit	potG	s
845	+	895357	896310	954	ABC-type spermidine/putrescine transport system, permease component I		putrescine ABC transporter - membrane subunit	potH	s
846	+	896307	897152	846	ABC-type spermidine/putrescine transport system, permease component II		putrescine ABC transporter - membrane subunit	potI	man
847	+	897212	897700	489	Protein of unknown function (DUF2593).		predicted inner membrane protein	ybjO	s
848	+	897741	898868	1128	23S rRNA m(5)U-747 methyltransferase (EC 2.1.1.189)	2.1.1.189	23S rRNA m<sup>5</sup>U747 methyltransferase	rlmC	s
849	-	899798	898868	732	L-arginine-binding protein		arginine ABC transporter - periplasmic binding protein	artJ	s
851	-	900757	899092	669	L-arginine ABC transporter membrane protein		arginine ABC transporter - membrane subunit	artM	s
852	-	901473	900757	717	L-arginine ABC transporter membrane protein		arginine ABC transporter - membrane subunit	artQ	s
853	-	902211	901473	732	L-arginine-binding protein		arginine ABC transporter - uncharacterised subunit	artI	s
854	-	902957	902211	729	L-arginine ABC transporter ATP-binding protein	3.6.3.-	arginine ABC transporter - ATP binding subunit	artP	s
855	-	903690	902957	516	hypothetical protein		predicted lipoprotein	ybjP	s
856	+	903816	904139	324	Uncharacterized conserved protein		conserved protein	ybjQ	s
858	+	904136	904966	831	Negative regulator of beta-lactamase expression	3.5.1.28	anhydro-N-acetylmuramoyl-L-alanine amidase	amiD	s
859	-	907505	904966	1431	Predicted nucleoside-diphosphate-sugar epimerases		conserved protein with NAD(P)-binding Rossmann-fold domain	ybjT	man
860	-	908517	907505	1002	L-threonine aldolase (EC 4.1.2.5)	4.1.2.5	low-specificity L-threonine aldolase	ltaE	s
861	-	910272	908517	1719	pyruvate dehydrogenase (quinone) (EC 1.2.5.1)	1.2.5.1	pyruvate oxidase monomer	poxB	s
862	-	911373	910272	969	Flavodoxin reductases (ferredoxin-NADPH reductases) family 1	-1	NADH oxidoreductase	hcr	s
863	-	913037	911373	1653	hydroxylamine reductase precursor	1.7.-,1.7.99.1	hybrid-cluster protein	hcp	s
864	-	914080	913037	900	Predicted membrane protein		predicted transporter	ybjE	man
867	+	915696	917354	1659	Predicted ATP-dependent endonuclease of the OLD family		conserved protein with a nucleotide triphosphate hydrolase domain	ybjD	man
868	+	918458	919573	1116	RND family efflux transporter, MFP subunit		MacAB-TolC macrolide efflux transport system - membrane fusion protein	macA	s
869	+	919570	921516	1947	ABC-type antimicrobial peptide transport system, ATPase component	3.6.3.-	MacAB-TolC macrolide efflux transport system - membrane subunit	macB	s
870	-	921813	921516	225	cold-shock DNA-binding protein family		DNA replication inhibitor	cspD	s
871	+	922136	922456	321	Uncharacterized conserved protein		specificity factor for ClpA-ClpP chaperone-protease complex	clpS	d
872	+	922487	924763	2277	ATP-dependent Clp protease ATP-binding subunit ClpA	3.4.21.92	ClpAXP	clpA	s
873	-	925666	924763	219	bacterial translation initiation factor 1 (bIF-1)		protein chain initiation factor IF-1	infA	s
874	-	926655	925666	705	leucyl/phenylalanyl-tRNA--protein transferase	2.3.2.6	leucyl, phenylalanyl-tRNA-protein transferase	aat	s
875	-	928418	926655	1722	thiol reductant ABC exporter, CydC subunit		glutathione / L-cysteine efflux transporter - CydC subunit	cydC	s
876	-	930185	928418	1767	thiol reductant ABC exporter, CydD subunit		glutathione / L-cysteine efflux transporter - CydD subunit	cydD	s
877	-	931273	930185	966	thioredoxin-disulfide reductase	1.8.1.9	thioredoxin reductase monomer	trxB	s
878	+	931818	932312	495	transcriptional regulator, AsnC family		Lrp transcriptional dual regulator	lrp	s
879	+	932447	936436	3990	DNA translocase FtsK		essential cell division protein FtsK	ftsK	s
880	+	936595	937206	612	periplasmic chaperone LolA		periplasmic chaperone, effects translocation of lipoproteins from inner membrane to outer	lolA	s
881	+	937217	938560	1344	Recombination protein MgsA		recombination factor	rarA	s
882	+	938651	939943	1293	seryl-tRNA synthetase (EC 6.1.1.11)	6.1.1.11	seryl-tRNA synthetase	serS	s
883	+	940182	942626	2445	anaerobic dimethyl sulfoxide reductase, A subunit, DmsA/YnfE family	1.8.5.3	dimethyl sulfoxide reductase, chain A	dmsA	s
884	+	942637	943254	618	DMSO reductase, iron-sulfur subunit		dimethyl sulfoxide reductase, chain B	dmsB	s
885	+	943256	944119	864	DMSO reductase anchor subunit		dimethyl sulfoxide reductase, chain C	dmsC	s
886	-	944780	944119	627	Amidases related to nicotinamidase		predicted hydrolase monomer	ycaC	man
887	+	945094	946242	1149	Arabinose efflux permease		YcaD MFS transporter	ycaD	man
888	+	946452	947882	1431	amino acid/polyamine/organocation transporter, APC superfamily (TC 2.A.3)		YcaM predicted APC amino acid transporter	ycaM	s
889	-	948791	947882	909	transcriptional regulator, LysR family		putative transcriptional regulator LYSR-type	ycaN	s
890	+	948891	949481	591	Putative NADPH-quinone reductase (modulator of drug activity B)		conserved protein	ycaK	man
891	-	950303	949481	741	pyruvate formate-lyase 1-activating enzyme	1.97.1.4	pyruvate formate-lyase activating enzyme	pflA	s
892	-	952777	950303	2283	formate acetyltransferase 1	2.3.1.54	pyruvate formate-lyase (inactive)	pflB	s
893	-	953689	952777	858	formate transporter FocA		formate channel FocA	focA	s
894	-	955855	953689	1761	uncharacterized domain		protein involved in &beta;-methylthiolation of ribosomal protein S12	ycaO	d
895	+	955985	956677	693	Predicted membrane protein		conserved inner membrane protein	ycaP	man
896	+	956876	957964	1089	phosphoserine aminotransferase apoenzyme (EC 2.6.1.52)	2.6.1.52	phosphohydroxythreonine aminotransferase / 3-phosphoserine aminotransferase	serC	s
897	+	958035	959318	1284	3-phosphoshikimate 1-carboxyvinyltransferase (EC 2.5.1.19)	2.5.1.19	3-phosphoshikimate-1-carboxyvinyltransferase	aroA	s
898	+	959487	960251	765	Zn-dependent protease with chaperone function	3.4.24.-	putative heat shock protein	ycaL	s
899	+	960424	961107	684	cytidylate kinase (EC 2.7.4.14)	2.7.4.14	(d)CMP kinase	cmk	s
900	+	961218	962891	1674	SSU ribosomal protein S1P		30S ribosomal subunit protein S1	rpsA	s
901	+	963051	963335	285	integration host factor, beta subunit		integration host factor (IHF), &beta; subunit	ihfB	s
902	+	963543	965807	2265	DNA internalization-related competence protein ComEC/Rec2		conserved inner membrane protein	ycaI	d
903	+	965844	967592	1749	lipid A export permease/ATP-binding protein MsbA	3.6.3.-	ATP-binding lipopolysaccharide transport protein	msbA	s
904	+	967589	968575	987	lipid-A-disaccharide kinase (EC 2.7.1.130)	2.7.1.130	tetraacyldisaccharide 4'-kinase	lpxK	s
905	+	968612	969844	1233	Uncharacterized protein conserved in bacteria		conserved protein	ycaQ	s
906	+	969896	970078	183	Uncharacterized conserved protein		conserved protein	ycaR	man
907	+	970075	970821	747	3-deoxy-D-manno-octulosonate cytidylyltransferase	2.7.7.38	3-deoxy-D-<i>manno</i>-octulosonate cytidylyltransferase	kdsB	s
908	-	972624	970821	780	Uncharacterized conserved protein		conserved inner membrane protein	ycbC	d
909	+	970975	971868	894	hypothetical protein		conserved protein	ycbJ	s
910	+	972760	973545	786	2-polyprenyl-3-methyl-5-hydroxy-6-metoxy-1,4-benzoquinol methylase		predicted S-adenosylmethionine-dependent methyltransferase	smtA	s
911	+	973542	974864	1323	bacterial condensin subunit MukF		Ca<sup>2+</sup>-binding protein involved in chromosome partitioning	mukF	s
912	+	974845	975549	705	bacterial condensin subunit MukE		protein involved in chromosome partitioning	mukE	s
913	+	975549	980009	4461	bacterial condensin subunit MukB		cell division protein involved in chromosome partitioning	mukB	s
914	+	980270	982117	1848	Uncharacterized protein conserved in bacteria		L,D-transpeptidase YcbB	ycbB	d
915	+	982298	982846	549	Uncharacterized protein conserved in bacteria		conserved protein	ycbK	s
916	+	982873	983520	648	Zn-dependent hydrolases, including glyoxylases		predicted metal-binding enzyme	ycbL	man
917	-	984932	983520	1191	Aspartate/tyrosine/aromatic aminotransferase	2.6.1.1	aspartate aminotransferase, PLP-dependent	aspC	s
918	-	986205	984932	1089	Outer membrane protein (porin)		The Colicin A Import System	ompF	s
919	-	988208	986205	1401	asparaginyl-tRNA synthetase (EC 6.1.1.22)	6.1.1.22	asparaginyl-tRNA synthetase	asnS	s
920	-	989579	988208	1203	nicotinate phosphoribosyltransferase	2.4.2.11	nicotinate phosphoribosyltransferase	pncB	s
921	+	989845	992457	2613	aminopeptidase N, Escherichia coli type	3.4.11.2	aminopeptidase N	pepN	s
922	-	993267	992457	768	ABC-type nitrate/sulfonate/bicarbonate transport system, ATPase component	3.6.3.-	aliphatic sulfonate ABC transporter - ATP binding subunit	ssuB	s
923	-	994055	993267	792	ABC-type nitrate/sulfonate/bicarbonate transport system, permease component		aliphatic sulfonate ABC transporter - membrane subunit	ssuC	s
924	-	995211	994055	1146	alkanesulfonate monooxygenase (EC 1.14.14.5)	1.14.14.5	alkanesulfonate monooxygenase	ssuD	s
925	-	996167	995211	960	ABC transporter, substrate-binding protein, aliphatic sulfonates family		aliphatic sulfonate ABC transporter - periplasmic binding protein	ssuA	s
926	-	996735	996167	576	FMN reductase, SsuE family		NAD(P)H-dependent FMN reductase monomer	ssuE	s
927	+	997091	997630	540	P pilus assembly protein, pilin FimA		fimbrial-like adhesin protein	elfA	man
928	+	997713	998414	702	P pilus assembly protein, chaperone PapD		predicted periplasmic pilin chaperone	elfD	s
929	+	998439	1001039	2601	P pilus assembly protein, porin PapC		predicted outer membrane usher protein	elfC	s
930	+	1001030	1002100	1071	P pilus assembly protein, pilin FimA		predicted fimbrial-like adhesin protein	elfG	man
931	+	1002112	1002654	543	P pilus assembly protein, pilin FimA		predicted fimbrial-like adhesin protein	ycbU	man
932	+	1002614	1003177	564	P pilus assembly protein, pilin FimA		predicted fimbrial-like adhesin protein	ycbV	man
933	+	1003191	1003880	690	P pilus assembly protein, chaperone PapD		predicted periplasmic pilin chaperone	ycbF	s
934	+	1003991	1005001	1011	dihydroorotate oxidase A	1.3.98.1,1.3.3.1	dihydroorotate dehydrogenase, type 2	pyrD	s
935	-	1006823	1005001	1110	Uncharacterized Fe-S protein		protein involved in base analog detoxification	ycbX	man
936	+	1005175	1005717	543	Protein of unknown function (DUF1379).		cell division factor ZapC, localizes to the cytokinetic ring	zapC	d
937	+	1007067	1009175	2109	23S rRNA m(2)G-2445 methyltransferase	2.1.1.173,2.1.1.52	fused 23S rRNA m<sup>2</sup>G2445 methyltransferase and 23S rRNA m<sup>7</sup>G2069 methyltransferase	rlmL	s
938	+	1009187	1011094	1908	ATPase components of ABC transporters with duplicated ATPase domains		ATP-binding protein with possible role in replication	uup	s
939	+	1011224	1012477	1254	integral membrane protein, PqiA family		paraquat-inducible protein A	pqiA	s
940	+	1012482	1014122	1641	Paraquat-inducible protein B		paraquat-inducible protein B	pqiB	s
941	+	1014119	1014682	564	Uncharacterized protein conserved in bacteria		conserved protein	ymbA	s
942	+	1014938	1015105	168	Ribosome modulation factor		ribosome modulation factor	rmf	s
944	-	1017522	1015801	1761	Predicted ATP-dependent protease	3.4.21.-	putative ATP-dependent protease	ycbZ	s
945	+	1017708	1018160	453	Uncharacterized protein conserved in bacteria		macrodomain Ter protein	matP	d
947	-	1020142	1019300	510	SOS cell division inhibitor SulA		SOS cell division inhibitor	sulA	s
949	+	1020361	1020990	630	regulator of competence-specific genes		transcriptional coactivator for CRP	sxy	s
950	-	1023571	1020990	447	Predicted membrane protein		conserved inner membrane protein	yccF	s
951	+	1023694	1025748	2055	Superfamily I DNA and RNA helicases	3.6.4.12	DNA helicase IV	helD	s
952	-	1026238	1025748	459	methylglyoxal synthase	4.2.3.3	methylglyoxal synthase	mgsA	s
953	-	1026996	1026238	663	Uncharacterized protein conserved in bacteria		conserved protein	yccT	s
955	+	1027169	1027582	414	Predicted CoA-binding protein		predicted CoA-binding protein with NAD(P)-binding Rossmann-fold domain	yccU	man
956	-	1027944	1027582	318	hemimethylated DNA binding domain		heat shock protein, hemimethylated DNA-binding protein	hspQ	s
957	-	1029192	1027944	1191	23S rRNA m(5)C-1962 methyltransferase (EC 2.1.1.191)	2.1.1.191	23S rRNA m<sup>5</sup>C1962 methyltransferase monomer	rlmI	s
958	-	1029891	1029192	330	sulfur relay protein, TusE/DsrC/DsvC family	2.8.1.-	sulfur transfer protein	tusE	s
959	+	1029287	1029565	279	Acylphosphatases	3.6.1.7	acylphosphatase	yccX	s
960	-	1030641	1029565	660	Integral membrane protein, interacts with FtsH		putative carrier/transport protein; substrate or modulator of FtsH-mediated proteolysis	yccA	s
961	+	1031362	1032480	1119	[NiFe]-hydrogenase I apoprotein, small subunit	1.12.99.6	hydrogenase 1, small subunit	hyaA	s
962	+	1032477	1034270	1794	[NiFe]-hydrogenase I apoprotein, large subunit	1.12.99.6	hydrogenase 1, large subunit	hyaB	s
963	+	1034289	1034996	708	[NiFe]-hydrogenase I apocytochrome b subunit		hydrogenase 1, b-type cytochrome subunit	hyaC	s
964	+	1034993	1035580	588	Hydrogenase 1 maturation peptidase HyaD. Aspartic peptidase. MEROPS family A31	3.4.24.-	protein involved in processing of HyaA and HyaB proteins	hyaD	s
965	+	1035577	1035975	399	Tat proofreading chaperone HyaE		protein involved in quality control of HyaA	hyaE	s
966	+	1035972	1036829	858	HupH hydrogenase expression protein, C-terminal conserved region.		protein involved in nickel incorporation into hydrogenase 1 proteins	hyaF	s
967	+	1036963	1038507	1545	cytochrome bd-II ubiquinol oxidase subunit 1 apoprotein	1.10.3.-,1.10.3.11	cytochrome bd-II terminal oxidase subunit I	appC	s
968	+	1038519	1039655	1137	cytochrome bd-II ubiquinol oxidase subunit 2 apoprotein	1.10.3.-,1.10.3.11	cytochrome <i>bd</i>-II terminal oxidase subunit II	appB	s
969	+	1039840	1041138	1299	Histidine phosphatase superfamily (branch 2).	3.1.3.26, 3.1.3.2	acid phosphatase	appA	man
970	-	1043433	1041138	2181	capsular exopolysaccharide family		autophosphorylating protein tyrosine kinase	etk	s
971	-	1043899	1043433	447	Protein-tyrosine-phosphatase	3.1.3.48	phosphotyrosine-protein phosphatase	etp	s
972	-	1045026	1043899	1140	Periplasmic protein involved in polysaccharide export		predicted exopolysaccharide export protein	gfcE	man
973	-	1047168	1045026	2097	Bacterial putative lipoprotein (DUF940).		putative lipoprotein	gfcD	man
974	-	1047914	1047168	747	Capsule biosynthesis GfcC.		conserved protein	gfcC	man
975	-	1048555	1047914	645	Protein of unknown function (DUF2886).		predicted outer membrane lipoprotein	gfcB	d
976	-	1048967	1048555	306	hypothetical protein		predicted protein	gfcA	s
977	+	1049056	1049331	276	Transposase and inactivated derivatives		InsAB' transposase	insAB-4	s
978	+	1049250	1049753	504	Transposase and inactivated derivatives, IS1 family		InsAB' transposase	insAB-4	man
979	-	1050398	1049753	213			stress protein, member of the CspA family	cspH	man
980	+	1050684	1050896	213	cold-shock DNA-binding protein family		cold shock protein CspG	cspG	s
982	+	1051290	1051463	174	GnsA/GnsB family.		predicted regulator of phosphatidylethanolamine synthesis	gnsA	s
983	-	1052585	1051463	1074	Polyferredoxin		predicted 4Fe-4S membrane protein	yccM	s
985	-	1057177	1055371	693	response regulator TorR		TorR transcriptional dual regulator	torR	s
986	+	1055484	1056512	1029	TMAO-binding protein		TorT-TMAO	torT	s
987	+	1057307	1058479	1173	trimethylamine-N-oxide reductase c-type cytochrome TorC		TorC trimethylamine N-oxide reductase, cytochrome c-type subunit	torC	s
988	+	1058479	1061025	2547	trimethylamine-N-oxide reductase TorA	1.7.2.3	trimethylamine N-oxide reductase, catalytic subunit	torA	s
989	+	1061022	1061621	600	Tat proofreading chaperone TorD		chaperone protein for trimethylamine-N-oxide oxidoreductase I	torD	s
990	-	1062078	1061621	306	MerR HTH family regulatory protein.		chaperone modulator protein CbpM	cbpM	s
991	-	1062998	1062078	921	DnaJ-class molecular chaperone with C-terminal Zn finger domain		CbpA monomer	cbpA	s
992	+	1063259	1064515	1257	hypothetical protein		predicted protein	yccE	s
993	+	1064808	1066049	1242	Histidine phosphatase superfamily (branch 2).	3.1.3.10	3-phytase / glucose-1-phosphatase	agp	s
994	-	1066314	1066049	228	YccJ-like protein.		predicted protein	yccJ	s
995	-	1066931	1066314	597	NAD(P)H:quinone oxidoreductase, type IV		WrbA monomer	wrbA	s
996	+	1067304	1067477	174	Stress-induced bacterial acidophilic repeat motif.		conserved protein	ymdF	d
998	-	1069062	1067707	1329	pyrimidine utilization transport protein G		predicted xanthine/uracil transporter	rutG	s
999	-	1069577	1069062	495	pyrimidine utilization flavin reductase protein F	1.5.1.-	flavin reductase	rutF	s
1000	-	1070178	1069577	591	Nitroreductase	1.1.1.-	predicted malonic semialdehyde reductase	rutE	man
1001	-	1070988	1070178	801	pyrimidine utilization protein D	3.5.1.-	predicted aminoacrylate hydrolase	rutD	s
1002	-	1071382	1070988	387	pyrimidine utilization protein C		predicted aminoacrylate peracid reductase	rutC	s
1005	+	1073465	1074103	639	transcriptional regulator, TetR family		RutR DNA-binding transcriptional dual regulator	rutR	s
1006	-	1078105	1074103	3963	L-proline dehydrogenase/delta-1-pyrroline-5-carboxylate dehydrogenase	1.5.1.12, 1.5.99.8,1.5.99.8, 1.5.1.12	fused PutA transcriptional repressor / proline dehydrogenase / 1-pyrroline-5-carboxylate dehydrogenase	putA	man
1008	+	1078528	1080036	1509	sodium/proline symporter		proline:Na<sup>+</sup> symporter	putP	s
1010	+	1081466	1082593	1128	Predicted periplasmic lipoprotein involved in iron transport		conserved protein	efeO	man
1011	+	1082599	1083870	1272	Tat-translocated enzyme	1.11.1.19	heme-containing peroxidase/deferrochelatase	efeB	s
1012	+	1084215	1085279	1065	Phosphate starvation-inducible protein PhoH, predicted ATPase		ATP-binding protein	phoH	s
1013	-	1085742	1085279	414	poly-beta-1,6-N-acetyl-D-glucosamine biosynthesis protein PgaD		inner membrane protein involved in biofilm formation	pgaD	s
1014	-	1087069	1085742	1326	poly-beta-1,6 N-acetyl-D-glucosamine synthase	2.4.-	UDP-N-acetyl-D-glucosamine &beta;-1,6-N-acetyl-D-glucosaminyl transferase	pgaC	s
1015	-	1089080	1087069	2019	poly-beta-1,6-N-acetyl-D-glucosamine N-deacetylase PgaB	-3	poly-&beta;-1,6-N-acetyl-D-glucosamine N-deacetylase	pgaB	s
1016	-	1091512	1089080	2424	poly acetylglucosamine porin (TC 1.B.55)		partially N-deacetylated poly-&beta;-1,6-N-acetyl-D-glucosamine outer membrane porin	pgaA	s
1017	+	1092027	1093457	1431	diguanylate cyclase (GGDEF) domain		diguanylate cyclase	ycdT	s
1018	-	1094364	1093457	867	Transposase and inactivated derivatives			insF-4	man
1021	+	1095066	1096052	987	hypothetical protein		predicted inner membrane protein	ycdU	man
1022	+	1097109	1098047	939	Phosphoglycerate dehydrogenase and related dehydrogenases	1.1.1.81, 1.1.1.79	glyoxylate reductase / hydroxypyruvate reductase	ghrA	man
1023	+	1098102	1098839	738	Histidinol phosphatase and related hydrolases of the PHP family		zinc-binding phosphatase	ycdX	s
1024	+	1098863	1099417	555	Uncharacterized component of anaerobic dehydrogenases		protein involved in maturation of YcdX	ycdY	man
1025	+	1099489	1100010	522	Protein of unknown function (DUF1097).		predicted inner membrane protein	ycdZ	s
1026	-	1100907	1100010	834	Uncharacterized protein involved in formation of curli polymers		curli secretion channel	csgG	s
1027	-	1101350	1100907	417	Type VIII secretion system (T8SS), CsgF protein.		curli assembly component	csgF	s
1028	-	1101764	1101350	390	Curli assembly protein CsgE.		curli transport specificity factor	csgE	s
1029	-	1102419	1101764	651	Response regulator containing a CheY-like receiver domain and an HTH DNA-binding domain		CsgD DNA-binding transcriptional dual regulator	csgD	s
1031	+	1103147	1103629	483	Curlin associated repeat.		curlin, minor subunit precursor	csgB	s
1032	+	1103670	1104125	456	Curlin associated repeat.		curlin, major subunit	csgA	s
1033	+	1104184	1104516	333	Thin aggregative fimbriae synthesis protein.		putative curli production protein	csgC	s
1034	+	1104637	1104948	312	hypothetical protein		predicted protein	ymdA	s
1035	+	1105043	1105576	534	Predicted phosphatase homologous to the C-terminal domain of histone macroH2A1		regulator of RNase III activity	ymdB	s
1036	+	1105518	1106999	1482	Phosphatidylserine/phosphatidylglycerophosphate/cardiolipin synthases and related enzymes		predicted hydrolase	ymdC	d
1037	-	1108164	1106999	1158	Predicted acyltransferases	2.1.-	protein required for succinyl modification of osmoregulated periplasmic glucans	mdoC	man
1038	+	1108540	1110093	1554	Periplasmic glucans biosynthesis protein		periplasmic glucan (MDO) biosynthesis protein	mdoG	s
1039	+	1110116	1112629	2514	Membrane glycosyltransferase	2.4.1.-	membrane glycosyltransferase; synthesis of membrane-derived oligosaccharide (MDO)	mdoH	s
1040	+	1112802	1113029	228	Predicted periplasmic lipoprotein		predicted lipoprotein	yceK	man
1041	-	1113404	1113029	375	MsyB protein.		acidic protein that suppresses mutants lacking function of protein export	msyB	s
1042	-	1114713	1113404	1227	Arabinose efflux permease		multidrug efflux transporter MdtG	mdtG	man
1043	-	1115805	1114713	921	lipid A biosynthesis lauroyl (or palmitoleoyl) acyltransferase	2.3.1.-	lauroyl acyltransferase	lpxL	s
1044	+	1116030	1117082	1053	Predicted sulfurtransferase		conserved protein	yceA	man
1045	-	1117699	1117082	576	Uncharacterized conserved protein		predicted protein	yceI	s
1046	-	1118269	1117699	567	Cytochrome B561		predicted cytochrome b561	yceJ	s
1047	-	1119809	1118269	1119	Glycine/D-amino acid oxidases (deaminating)	1.5.3.-	N-methyltryptophan oxidase	solA	s
1049	-	1120710	1120181	246	DinI-like family.		DNA damage-inducible protein I	dinI	s
1050	-	1121830	1120710	1047	dihydroorotase (EC 3.5.2.3)	3.5.2.3	dihydroorotase	pyrC	s
1051	-	1122496	1121830	561	Protein of unknown function (DUF1439).		predicted lipoprotein	yceB	s
1052	-	1123277	1122496	648	Glutaredoxin, GrxB family		oxidized glutaredoxin 2	grxB	s
1053	-	1124549	1123277	1209	Arabinose efflux permease		YceL MFS transporter	mdtH	man
1054	+	1124785	1125369	585	[SSU ribosomal protein S5P]-alanine acetyltransferase (EC 2.3.1.128)	2.3.1.128	ribosomal-protein-S5-alanine N-acetyltransferase	rimJ	s
1055	+	1125380	1126027	648	Uncharacterized protein conserved in bacteria		conserved protein	yceH	s
1056	+	1126029	1126952	924	Predicted dehydrogenases and related proteins		predicted oxidoreductase, NAD(P)-binding Rossmann-fold domain	yceM	s
1057	+	1127062	1128597	1536	integral membrane protein MviN		lipid II flippase	murJ	s
1058	-	1129053	1128597	417	Flagellar biosynthesis/type III secretory pathway chaperone		flagellar biosynthesis protein FlgN	flgN	s
1059	-	1129351	1129053	294	anti-sigma-28 factor, FlgM family		anti-sigma factor for FliA (sigma 28)	flgM	s
1060	-	1130086	1129351	660	flagella basal body P-ring formation protein FlgA		flagellar biosynthesis; assembly of basal-body periplasmic P ring	flgA	s
1061	+	1130241	1130657	417	flagellar basal-body rod protein FlgB		flagellar basal-body rod protein FlgB	flgB	s
1062	+	1130661	1131065	405	flagellar basal-body rod protein FlgC		flagellar basal-body rod protein FlgC	flgC	s
1063	+	1131077	1131772	696	Flagellar hook capping protein		flagellar biosynthesis, initiation of hook assembly	flgD	s
1064	+	1131797	1133005	1209	fagellar hook-basal body proteins		flagellar hook protein FlgE	flgE	s
1065	+	1133025	1133780	756	fagellar hook-basal body proteins		flagellar basal-body rod protein FlgF	flgF	s
1066	+	1133952	1134734	783	flagellar basal-body rod protein FlgG, Gram-negative bacteria		flagellar basal-body rod protein FlgG	flgG	s
1067	+	1134787	1135485	699	Flagellar basal body L-ring protein		flagellar L-ring protein FlgH; basal-body outer-membrane L (lipopolysaccharide layer) ring protein	flgH	s
1068	+	1135497	1136594	1098	Flagellar basal-body P-ring protein		flagellar P-ring protein FlgI	flgI	s
1069	+	1136594	1137535	942	flagellar rod assembly protein/muramidase FlgJ		FlgJ	flgJ	s
1070	+	1137601	1139244	1644	flagellar hook-associated protein FlgK		flagellar biosynthesis, hook-filament junction protein 1	flgK	s
1071	+	1139256	1140209	954	flagellar hook-associated protein 3		flagellar biosynthesis; hook-filament junction protein	flgL	s
1072	-	1143590	1140209	3186	RNAse E (EC 3.1.26.12)	3.1.26.12	RNase E	rne	s
1074	+	1144163	1145122	960	ribosomal large subunit pseudouridine synthase C (EC 5.4.99.24)	5.4.99.24	23S rRNA pseudouridine synthase	rluC	s
1076	+	1145812	1145980	169			PsrD small RNA	psrD	d
1077	+	1146017	1146538	522	Predicted metal-binding, possibly nucleic acid-binding protein		conserved protein	yceD	man
1078	+	1146590	1146763	174	LSU ribosomal protein L32P		50S ribosomal subunit protein L32	rpmF	s
1079	+	1146874	1147914	1041	phosphate:acyl-[acyl carrier protein] acyltransferase	2.3.1.15	fatty acid/phospholipid synthesis protein	plsX	s
1080	+	1147982	1148935	954	3-oxoacyl-[acyl-carrier-protein] synthase III	2.3.1.180,2.3.1.41	KASIII	fabH	man
1081	+	1148951	1149880	930	[Acyl-carrier-protein] S-malonyltransferase (EC 2.3.1.39)	2.3.1.39	malonyl-CoA-ACP transacylase	fabD	s
1082	+	1149893	1150627	735	3-oxoacyl-[acyl-carrier-protein] reductase (EC 1.1.1.100)	1.1.1.100	3-oxo-acyl-[acyl-carrier-protein] reductase	fabG	s
1083	+	1150838	1151074	237	acyl carrier protein		trans-&Delta;<sup>3</sup>-cis-&Delta;<sup>5</sup>-dodecenoyl-ACP	acpP	s
1084	+	1151162	1152403	1242	3-oxoacyl-[acyl-carrier-protein] synthase II	2.3.1.179,2.3.1.41	KASII	fabF	s
1085	+	1152523	1153332	810	aminodeoxychorismate lyase apoprotein (EC 4.1.3.38)	4.1.3.38	<i>para</i>-aminobenzoate synthase multi-enzyme complex	pabC	s
1086	+	1153335	1154357	1023	conserved hypothetical protein, YceG family		predicted aminodeoxychorismate lyase	yceG	s
1087	+	1154347	1154988	642	thymidylate kinase (EC 2.7.4.9)	2.7.4.9	dTMP kinase	tmk	s
1088	+	1154985	1155989	1005	DNA polymerase III, delta prime subunit (EC 2.7.7.7)	2.7.7.7	DNA polymerase III, &delta; prime subunit	holB	s
1089	+	1156000	1156797	798	hydrolase, TatD family	3.1.21.-	predicted metallodependent hydrolase	ycfH	man
1090	+	1157092	1158525	1434	PTS system D-glucose-specific IIB component, Glc family (TC 4.A.1.1.1)/PTS system D-glucose-specific IIC component, Glc family (TC 4.A.1.1.1)		glucose PTS permease - PtsG subunit	ptsG	s
1091	-	1160774	1158525	2190	TonB-dependent siderophore receptor		ferric coprogen outer membrane porin FhuE	fhuE	s
1093	+	1161108	1161467	360	Diadenosine tetraphosphate (Ap4A) hydrolase and other HIT family hydrolases		purine nucleoside phosphoramidase monomer	hinT	s
1094	+	1161470	1161847	378	Predicted periplasmic lipoprotein		predicted protein	ycfL	man
1095	+	1161861	1162502	642	uncharacterized proteobacterial lipoprotein		outer membrane lipoprotein - activator of PBP1B activity	lpoB	man
1096	+	1162483	1163307	825	thiamine kinase	2.7.1.89	thiamin kinase	thiK	s
1097	+	1163318	1164343	1026	beta-N-acetylhexosaminidase (EC:3.2.1.52)	3.2.1.52	&beta;-N-acetylhexosaminidase	nagZ	s
1098	+	1164366	1164908	543	Predicted esterase		conserved protein	ycfP	man
1099	+	1165308	1166612	1305	NADH dehydrogenase, FAD-containing subunit	1.6.99.3	NADH:ubiquinone oxidoreductase II	ndh	s
1100	+	1166822	1167361	540	Predicted outer membrane lipoprotein		predicted protein	ycfJ	man
1102	+	1168296	1168553	258	Protein of unknown function (DUF1471).		outer membrane protein involved in copper permeability, stress resistance and biofilm formation	bhsA	s
1105	-	1174388	1173235	1074	Predicted membrane protein		putative transport protein	ycfT	s
1106	+	1174650	1175849	1200	lipoprotein releasing system, transmembrane protein, LolC/E family		LolCDE ABC lipoprotein transporter	lolC	s
1107	+	1175842	1176543	702	lipoprotein releasing system, ATP-binding protein	3.6.3.-	LolCDE ABC lipoprotein transporter	lolD	s
1108	+	1176549	1177787	1239	lipoprotein releasing system, transmembrane protein LolE		LolCDE ABC lipoprotein transporter	lolE	s
1109	+	1177816	1178727	912	N-acetylglucosamine kinase (EC 2.7.1.59)	2.7.1.59	N-acetyl-D-glucosamine kinase	nagK	s
1110	+	1178743	1179582	840	NAD-dependent protein deacetylases, SIR2 family	3.5.1.-	protein deacetylase, Sir2 homolog	cobB	s
1111	-	1180490	1179582	789	Beta-propeller domains of methanol dehydrogenase type		predicted inner membrane protein	ycfZ	s
1112	-	1180948	1180490	462	Protein of unknown function (DUF3592).		predicted inner membrane protein	ymfA	s
1113	-	1182052	1180948	1047	Spermidine/putrescine-binding periplasmic protein		putrescine / spermidine ABC transporter - periplasmic binding protein	potD	man
1114	-	1182843	1182052	795	ABC-type spermidine/putrescine transport system, permease component II		putrescine / spermidine ABC transporter - membrane subunit	potC	s
1116	-	1184817	1183697	1137	spermidine/putrescine ABC transporter ATP-binding subunit	3.6.3.31	putrescine / spermidine ABC transporter - ATP binding subunit	potA	s
1118	+	1185067	1186293	1227	peptidase T. Metallo peptidase. MEROPS family M20B	3.4.11.4	peptidase T	pepT	s
1119	-	1187463	1186293	1122	Uncharacterized conserved protein		conserved protein	ycfD	s
1120	-	1188999	1187463	1461	Signal transduction histidine kinase	2.7.13.3	PhoQ sensory histidine kinase - phosphorylated	phoQ	s
1121	-	1189670	1188999	672	Response regulators consisting of a CheY-like receiver domain and a winged-helix DNA-binding domain		PhoP-Phosphorylated DNA-binding transcriptional dual regulator	phoP	s
1122	-	1191209	1189670	1371	Adenylosuccinate lyase (EC 4.3.2.2)	4.3.2.2	adenylosuccinate lyase	purB	s
1123	-	1191854	1191209	642	Uncharacterized protein involved in purine metabolism		lysogenization regulator	hflD	d
1124	-	1192996	1191854	1107	tRNA (5-methylaminomethyl-2-thiouridylate)-methyltransferase	2.8.1.-,2.1.1.61	tRNA-specific 2-thiouridylase	mnmA	s
1125	-	1193511	1192996	462	ADP-ribose pyrophosphatase	3.6.1.-	HMP-PP hydrolase /thiamin pyrophosphate hydrolase [multifunctional]	nudJ	s
1126	-	1194174	1193511	654	ribosomal large subunit pseudouridine synthase E	5.4.99.20,5.4.99.-	23S rRNA pseudouridine 2457 synthase	rluE	s
1127	+	1194346	1195596	1251	isocitrate dehydrogenase (NADP) (EC 1.1.1.42)	1.1.1.42	isocitrate dehydrogenase	icd	s
1128	-	1196755	1195596	666	Methyltransferase domain.		e14 prophage; predicted SAM-dependent methyltransferase	ymfD	s
1130	+	1197918	1198811	894	Peptidase U49.		Lit, cell death peptidase; phage exclusion; e14 prophage	lit	s
1131	-	1200029	1198811	1128	Bacteriophage lambda integrase, N-terminal domain./Phage integrase family.		e14 prophage; predicted integrase	intE	s
1132	-	1200255	1200029	246	Excisionase-like protein.		e14 prophage; predicted excisionase	xisE	s
1133	-	1201307	1200255	309	hypothetical protein		e14 prophage; predicted protein	ymfJ	s
1134	+	1200720	1201061	342	hypothetical protein		e14 prophage; predicted protein	ymfI	s
1135	-	1202156	1201061	675	phage repressor protein. Serine peptidase. MEROPS family S24		e14 prophage; predicted repressor protein	ymfK	man
1136	+	1202247	1202447	201	hypothetical protein		e14 prophage; predicted DNA-binding transcriptional regulator	ymfT	d
1137	+	1202491	1203048	558	hypothetical protein		e14 prophage; predicted DNA-binding transcriptional regulator	ymfL	d
1138	+	1203045	1203383	339	hypothetical protein		e14 prophage; predicted protein	ymfM	s
1140	+	1203393	1204760	1368	transcriptional regulator, GntR family		e14 prophage; predicted DNA-binding transcriptional regulator	ymfN	man
1141	+	1204772	1204954	183	hypothetical protein		e14 prophage; predicted protein	ymfR	s
1142	+	1204954	1205427	474	Phage-related protein		e14 prophage; conserved protein	ymfO	s
1143	+	1205396	1206145	750	Uncharacterized homolog of phage Mu protein gp47		e14 prophage; conserved protein	ymfP	man
1144	+	1206136	1206720	585	Uncharacterized protein conserved in bacteria		e14 prophage; conserved protein	ymfQ	s
1145	+	1206724	1207353	630	hypothetical protein		e14 prophage; predicted protein	ycfK	s
1146	-	1208342	1207353	603	Caudovirales tail fibre assembly protein.		e14 prophage; predicted tail fiber assembly protein	tfaE	d
1147	+	1207343	1207768	426	Caudovirales tail fibre assembly protein.		e14 prophage; predicted protein	ymfS	d
1149	+	1208908	1209462	555	Site-specific recombinases, DNA invertase Pin homologs		e14 prophage; site-specific DNA recombinase	pinE	man
1150	+	1209569	1210402	834	Predicted restriction endonuclease	3.1.21.-	restriction of DNA at 5-methylcytosine residues	mcrA	s
1152	-	1212330	1210800	405	Phage envelope protein		predicted protein	ycgX	d
1153	-	1213282	1212330	732	Predicted transcriptional regulators		BluR DNA-binding transcriptional repressor	bluR	s
1154	-	1214698	1213282	1212	FOG: EAL domain		blue light-responsive regulator of BluR	bluF	s
1155	+	1215012	1215248	237	Biofilm development protein YmgB/AriR.		predicted protein	ycgZ	d
1156	+	1215592	1215858	267	Biofilm development protein YmgB/AriR.		regulator of acid resistance, influenced by indole	ariR	man
1157	+	1215971	1216219	249	hypothetical protein		protein involved in biofilm formation	ymgC	d
1158	+	1216551	1218074	1524	FOG: EAL domain		conserved inner membrane protein	ycgG	d
1159	+	1218206	1218424	219	hypothetical protein		inner membrane protein that interacts with cell division proteins	ymgF	d
1162	-	1221857	1221445	330	hypothetical protein		predicted protein	ymgD	s
1164	+	1222918	1223130	213			predicted protein	ycgI	man
1165	-	1223768	1223130	267	cell division topological specificity factor MinE		cell division topological specificity factor and inhibitory component of the MinC-MinD-MinE system that regulates septum placement	minE	s
1166	-	1224584	1223768	813	septum site-determining protein MinD		membrane ATPase of the MinC-MinD-MinE system that regulates septum placement	minD	s
1167	-	1225303	1224584	696	septum site-determining protein MinC		cell division inhibitor of the MinC-MinD-MinE and DicB-MinC systems that regulate septum placement	minC	s
1168	+	1225823	1226191	369	Fels-1 Prophage Protein-like.		predicted protein	ycgJ	d
1169	-	1226695	1226191	402	Bacterial pre-peptidase C-terminal domain.		inhibitor of g-type lysozyme	pliG	s
1170	+	1226937	1227230	294	Uncharacterized protein conserved in bacteria		conserved protein	ycgL	s
1171	+	1227302	1227961	660	2-keto-4-pentenoate hydratase/2-oxohepta-3-ene-1,7-dioic acid hydratase (catechol pathway)		predicted isomerase/hydrolase	ycgM	man
1172	+	1228038	1228499	462	Uncharacterized conserved protein		conserved protein	ycgN	man
1173	-	1229617	1228499	912	Haemolysin E (HlyE).		hemolysin E	hlyE	s
1174	+	1229990	1230409	420	SOS response UmuD protein. Serine peptidase. MEROPS family S24	3.4.21.-	SOS mutagenesis; error-prone repair; processed to UmuD'; forms complex with UmuC	umuD	s
1175	+	1230409	1231677	1269	Nucleotidyltransferase/DNA polymerase involved in DNA repair		SOS mutagenesis and repair	umuC	s
1176	-	1232253	1231677	531	Thiol:disulfide interchange protein DsbB		DsbB<sub>oxidised</sub>	dsbB	s
1177	-	1233940	1232253	1542	sodium/proton antiporter, NhaB family (TC 2.A.34.1.1)		sodium:H<sup>+</sup> antiporter	nhaB	s
1178	+	1234161	1234880	720	transcriptional regulator, GntR family		FadR DNA-binding transcriptional dual regulator	fadR	s
1179	-	1236464	1234880	1533	Uncharacterized conserved protein		conserved protein	ycgB	man
1180	+	1236794	1238092	1299	D-amino acid dehydrogenase small subunit (EC 1.4.99.1)	1.4.99.1	D-amino acid dehydrogenase	dadA	s
1181	+	1238102	1239172	1071	alanine racemase (EC 5.1.1.1)	5.1.1.1	alanine racemase 2, PLP-binding	dadX	s
1182	-	1241294	1239172	1737	potassium/proton antiporter, CPA1 family (TC 2.A.36)		YcgO CPA1 Transporter	cvrA	man
1183	-	1242303	1241294	915	murein tetrapeptidase LD-carboxypeptidase (EC:3.4.17.13). Serine peptidase. MEROPS family S66	3.4.17.13	L,D-carboxypeptidase A	ldcA	s
1184	+	1242403	1243014	612	Soluble lytic murein transglycosylase and related regulatory proteins (some contain LysM/invasin domains)	3.2.1.-	lytic murein transglycosylase E	emtA	man
1185	-	1243750	1243014	735	Predicted glycosyltransferase		molecular brake that regulates flagellar motility in response to c-di-GMP	ycgR	d
1186	+	1243951	1244205	255	Predicted membrane protein		predicted inner membrane protein	ymgE	man
1187	+	1244383	1244823	441	hypothetical protein		predicted protein	ycgY	s
1188	-	1246599	1244823	1698	Neutral trehalase	3.2.1.28	periplasmic trehalase	treA	s
1189	-	1248337	1246599	1419	Phosphotransferase System HPr (HPr) Family		dihydroxyacetone kinase subunit M	dhaM	s
1190	-	1248980	1248337	633	dihydroxyacetone kinase DhaL subunit	2.7.1.-,2.7.1.121	dihydroxyacetone kinase subunit L	dhaL	s
1191	-	1250061	1248980	1071	dihydroxyacetone kinase DhaK subunit	2.7.1.-,2.7.1.121	dihydroxyacetone kinase subunit K	dhaK	s
1192	+	1250289	1252208	1920	Transcriptional activator of acetoin/glycerol metabolism		DhaR DNA-binding transcriptional dual regulator	dhaR	man
1193	-	1255175	1252208	2868	outer membrane autotransporter barrel domain		putative adhesion and penetration protein	ycgV	s
1195	-	1257035	1255699	1092	GTP-binding protein YchF		ribosome-binding ATPase	ychF	s
1196	-	1257736	1257035	585	peptidyl-tRNA hydrolase (EC 3.1.1.29)	3.1.1.29	peptidyl-tRNA hydrolase	pth	s
1197	+	1258014	1258292	279	Protein of unknown function (DUF2583).		stress-induced protein	ychH	d
1198	-	1260026	1258292	1680	high affinity sulphate transporter 1		bicarbonate / carbonate transporter	ychM	s
1200	-	1262100	1261164	852	4-diphosphocytidyl-2-C-methyl-D-erythritol kinase (EC 2.7.1.148)	2.7.1.148	4-diphosphocytidyl-2-C-methylerythritol kinase	ispE	s
1201	-	1262723	1262100	624	outer membrane lipoprotein LolB		outer membrane lipoprotein, localization of lipoproteins in the outer membrane	lolB	s
1202	+	1262937	1264193	1257	glutamyl-tRNA reductase (EC 1.2.1.70)	1.2.1.70	glutamyl-tRNA reductase	hemA	s
1203	+	1264235	1265317	1083	bacterial peptide chain release factor 1 (bRF-1)		peptide chain release factor RF1	prfA	s
1204	+	1265317	1266150	834	[protein release factor]-glutamine N5-methyltransferase (EC 2.1.1.-)	2.1.1.-	protein-(glutamine-N5) methyltransferase	prmC	s
1205	+	1266147	1266539	393	Uncharacterized protein conserved in bacteria		predicted transcriptional regulator	ychQ	s
1206	+	1266543	1267352	810	Uncharacterized conserved protein		predicted transcriptional regulator	ychA	man
1207	+	1267388	1268242	855	3-deoxy-8-phosphooctulonate synthase	2.5.1.55	3-deoxy-D-<i>manno</i>-octulosonate 8-phosphate synthase	kdsA	s
1208	-	1271072	1268242	1101	calcium/proton exchanger		Na<sup>+</sup> / K<sup>+</sup>:H<sup>+</sup> antiporter ChaA	chaA	s
1209	+	1271342	1271572	231	Putative cation transport regulator		predicted cation transport regulator	chaB	s
1210	+	1271709	1272425	717	Uncharacterized protein involved in cation transport		predicted cation transport protein	chaC	s
1211	-	1272822	1272425	354	Uncharacterized conserved protein involved in intracellular sulfur reduction		conserved protein	ychN	s
1212	+	1273007	1274401	1395	Protein of unknown function (DUF3442).		predicted invasin	ychO	d
1213	-	1275052	1274401	651	two component transcriptional regulator, LuxR family		NarL-Phosphorylated DNA-binding transcriptional dual regulator	narL	s
1214	-	1276841	1275052	1797	Signal transduction histidine kinase, nitrate/nitrite-specific	2.7.13.3	NarX sensory histidine kinase - phosphorylated	narX	s
1216	+	1277180	1278571	1392	nitrite extrusion protein (nitrite facilitator)		nitrate:nitrite antiporter NarK	narK	s
1217	+	1279087	1282830	3744	respiratory nitrate reductase alpha subunit apoprotein	1.7.99.4	nitrate reductase A, &alpha; subunit	narG	s
1218	+	1282827	1284365	1539	respiratory nitrate reductase beta subunit	1.7.99.4	nitrate reductase A, &beta; subunit	narH	s
1219	+	1284362	1285072	711	respiratory nitrate reductase chaperone NarJ		molybdenum cofactor assembly chaperone subunit (&delta; subunit) of nitrate reductase 1	narJ	s
1220	+	1285072	1285749	678	respiratory nitrate reductase gamma subunit	1.7.99.4	nitrate reductase A, &gamma; subunit	narI	s
1221	-	1287847	1285749	843	formyltetrahydrofolate deformylase (EC 3.5.1.10)	3.5.1.10	formyltetrahydrofolate deformylase	purU	s
1222	-	1288355	1287847	459	Uncharacterized protein conserved in bacteria		conserved protein	ychJ	s
1223	+	1288429	1289373	945	Predicted esterase of the alpha-beta hydrolase superfamily		conserved protein	rssA	man
1224	+	1289465	1290478	1014	Response regulator containing CheY-like receiver, AAA-type ATPase, and DNA-binding domains		RssB-P	rssB	s
1225	+	1290680	1291588	909	UDP-glucose pyrophosphorylase (EC 2.7.7.9)	2.7.7.9	UTP--glucose-1-phosphate uridylyltransferase	galU	s
1226	-	1292145	1291588	414	nucleoid protein H-NS		H-NS DNA-binding transcriptional dual regulator	hns	s
1227	+	1292750	1293367	618	thymidine kinase (EC 2.7.1.21)	2.7.1.21	thymidine kinase / deoxyuridine kinase	tdk	s
1230	-	1297344	1294545	2676	acetaldehyde dehydrogenase (EC 1.2.1.10)/alcohol dehydrogenase AdhE (EC 1.1.1.1)	1.2.1.10, 1.1.1.1	pyruvate formate-lyase deactivase [multifunctional]	adhE	man
1231	+	1297821	1298468	648	membrane protein, MarC family		predicted inner membrane protein	ychE	s
1234	+	1299161	1300837	1677	ABC-type oligopeptide transport system, periplasmic component		peptide ABC transporter - periplasmic binding protein	oppA	s
1235	+	1300923	1301843	921	ABC-type dipeptide/oligopeptide/nickel transport systems, permease components		murein tripeptide ABC transporter / peptide ABC transporter - putative membrane subunit	oppB	s
1236	+	1301858	1302766	909	ABC-type dipeptide/oligopeptide/nickel transport systems, permease components		murein tripeptide ABC transporter / peptide ABC transporter - putative membrane subunit	oppC	s
1237	+	1302778	1303791	1014	oligopeptide/dipeptide ABC transporter, ATP-binding protein, C-terminal domain		murein tripeptide ABC transporter / peptide ABC transporter - putative ATP binding subunit	oppD	s
1238	+	1303788	1304792	1005	oligopeptide/dipeptide ABC transporter, ATP-binding protein, C-terminal domain		murein tripeptide ABC transporter / peptide ABC transporter - putative ATP binding subunit	oppF	s
1239	-	1305174	1304792	330	Uncharacterized protein conserved in bacteria		predicted protein	yciU	s
1240	-	1306669	1305174	1461	cardiolipin synthetase 2 (EC 2.7.8.-)	2.7.8.-	cardiolipin synthase	clsA	s
1241	-	1308293	1306669	1254	K+ transport systems, NAD-binding component		K+ channel Kch monomer	kch	s
1242	-	1308889	1308293	297	Uncharacterized protein conserved in bacteria		predicted enzyme	yciI	s
1243	+	1309098	1309832	735	TonB family C-terminal domain		TonB energy transducing system - TonB subunit	tonB	s
1244	-	1310270	1309832	399	Acyl-CoA hydrolase	3.1.2.-	acyl-CoA thioesterase	yciA	man
1245	-	1310914	1310270	540	intracellular septation protein A		predicted inner membrane protein	yciB	s
1246	-	1311687	1310914	744	Uncharacterised protein family (UPF0259).		predicted inner membrane protein	yciC	s
1247	+	1312044	1312682	639	Outer membrane protein W		OmpW, outer membrane protein	ompW	s
1248	-	1313248	1312682	507	Uncharacterized protein conserved in bacteria		conserved protein	yciE	s
1250	-	1314059	1313815	180	Stress-induced bacterial acidophilic repeat motif.		predicted protein	yciG	man
1251	-	1315246	1314059	807	tryptophan synthase, alpha chain (EC 4.2.1.20)	4.2.1.20	tryptophan synthase, &alpha; subunit	trpA	s
1252	-	1316439	1315246	1194	tryptophan synthase, beta chain (EC 4.2.1.20)	4.2.1.20	tryptophan synthase, &beta; subunit	trpB	s
1253	-	1317809	1316439	1359	Indole-3-glycerol phosphate synthase	4.1.1.48, 5.3.1.24	indole-3-glycerol phosphate synthase / phosphoribosylanthranilate isomerase	trpC	s
1254	-	1319408	1317809	1596	glutamine amidotransferase of anthranilate synthase or aminodeoxychorismate synthase	2.4.2.18, 4.1.3.27	anthranilate synthase component II	trpD	man
1255	-	1320970	1319408	1563	anthranilate synthase, component I (EC 4.1.3.27)	4.1.3.27	anthranilate synthase component I	trpE	s
1256	+	1321244	1322125	882	Predicted metal-dependent phosphoesterases (PHP family)		conserved protein	yciV	d
1257	+	1322086	1322742	657	Sua5/YciO/YrdC/YwlC family protein		conserved protein	yciO	man
1258	+	1322770	1324665	1896	Predicted membrane protein (DUF2207).		predicted inner membrane protein	yciQ	s
1259	+	1324876	1325751	876	ribosomal large subunit pseudouridine synthase B	5.4.99.22,5.4.99.-	23S rRNA pseudouridine 2605 synthase	rluB	s
1260	-	1326381	1325751	591	cob(I)yrinic acid a,c-diamide adenosyltransferase (EC 2.5.1.17)	2.5.1.17	cobinamide adenosyltransferase / cobalamin adenosyltransferase	btuR	s
1261	-	1327136	1326381	759	Dehydrogenases with different specificities (related to short-chain alcohol dehydrogenases)		predicted oxidoreductase	yciK	man
1262	+	1327356	1328405	1050	inner membrane peptidase. Serine peptidase. MEROPS family S49	3.4.21.-	predicted inner membrane peptidase	sohB	s
1263	-	1328692	1328405	252	Protein of unknown function (DUF2498).		predicted protein	yciN	s
1264	+	1329072	1331669	2598	DNA topoisomerase I (EC 5.99.1.2)	5.99.1.2	DNA topoisomerase I	topA	s
1265	+	1331879	1332853	975	Transcriptional regulator		CysB-O-acetyl-L-serine DNA-binding transcriptional dual regulator	cysB	s
1266	+	1333315	1333482	168	hypothetical protein		predicted protein	yciX	s
1267	+	1333855	1336530	2676	aconitase (EC 4.2.1.3)	4.2.1.3	aconitate hydratase 1	acnA	s
1268	-	1337184	1336530	591	GTP cyclohydrolase II (EC 3.5.4.25)	3.5.4.25	GTP cyclohydrolase II	ribA	s
1269	+	1337354	1338118	765	phosphatidylglycerophosphatase (EC 3.1.3.27)	3.1.3.27	undecaprenyl pyrophosphate phosphatase [multifunctional]	pgpB	s
1270	+	1338267	1338575	309	Predicted membrane protein		conserved inner membrane protein	yciS	s
1271	+	1338582	1339751	1170	Predicted N-acetylglucosaminyl transferase		conserved protein	yciM	man
1272	+	1339885	1340682	798	orotidine-5'-phosphate decarboxylase (EC 4.1.1.23)	4.1.1.23	orotidine-5'-phosphate decarboxylase	pyrF	s
1273	+	1340679	1341008	330	translation initiation factor 1 (eIF-1/SUI1)		translation initiation factor	yciH	s
1274	-	1341352	1341008	219	Glycine zipper 2TM domain.		OsmB osmotically inducible lipoprotein	osmB	s
1275	-	1342370	1341352	750	transcriptional regulator, DeoR family		DNA-binding transcriptional regulator	yciT	s
1276	-	1342633	1342370	174	hypothetical protein		hypothetical protein	yciZ	s
1277	-	1344766	1342633	1986	diguanylate cyclase/phosphodiesterase	3.1.4.52	modulator of RNase II stability	gmr	s
1278	-	1346936	1344766	1935	exoribonuclease II	3.1.13.1	ribonuclease II	rnb	s
1279	-	1348131	1346936	1128	Uncharacterized protein conserved in bacteria		predicted oxidoreductase	yciW	d
1280	-	1349063	1348131	789	Enoyl-[acyl-carrier-protein] reductase [NADH] (EC 1.3.1.9)	1.3.1.9	enoyl-[acyl-carrier-protein] reductase	fabI	s
1281	-	1349784	1349063	354			conserved protein	ycjD	d
1282	-	1350658	1349784	807	ABC-type antimicrobial peptide transport system, ATPase component		peptide ABC transporter SapABCDF - ATP binding subunit	sapF	s
1283	-	1351652	1350658	993	oligopeptide/dipeptide ABC transporter, ATP-binding protein, C-terminal domain		peptide ABC transporter SapABCDF - ATP binding subunit	sapD	s
1284	-	1352542	1351652	891	ABC-type antimicrobial peptide transport system, permease component		peptide ABC transporter SapABCDF - membrane subunit	sapC	s
1285	-	1353494	1352542	966	ABC-type antimicrobial peptide transport system, permease component		peptide ABC transporter SapABCDF - membrane subunit	sapB	s
1286	-	1355134	1353494	1644	ABC-type oligopeptide transport system, periplasmic component		peptide ABC transporter SapABCDF - periplasmic binding protein	sapA	man
1287	-	1355692	1355134	246	Protein of unknown function (DUF2543).		predicted protein	ymjA	s
1288	-	1357211	1355692	1386	putrescine:proton symporter, AAT family (TC 2.A.3.1.13)		putrescine:H<sup>+</sup> symporter PuuP	puuP	s
1289	-	1358932	1357211	1419	glutamate--putrescine ligase	6.3.1.11	glutamate-putrescine ligase	puuA	s
1290	+	1359156	1359908	753	gamma-glutamyl-gamma-aminobutyrate hydrolase	3.5.1.94	&gamma;-glutamyl-&gamma;-aminobutyrate hydrolase	puuD	s
1291	+	1359935	1360492	558	transcriptional regulator, XRE family with cupin sensor		DNA-binding transcriptional repressor	puuR	s
1292	+	1360767	1362254	1488	gamma-glutamyl-gamma-aminobutyraldehyde dehydrogenase	1.2.1.-	&gamma;-glutamyl-&gamma;-aminobutyraldehyde dehydrogenase	puuC	s
1293	+	1362256	1363536	1281	gamma-glutamylputrescine oxidase	1.4.3.-	&gamma;-glutamylputrescine oxidase	puuB	s
1294	+	1363574	1364839	1266	4-aminobutyrate aminotransferase apoenzyme (EC 2.6.1.19)	2.6.1.19	4-aminobutyrate aminotransferase	puuE	s
1295	-	1365936	1364839	978	psp operon transcriptional activator PspF		PspF transcriptional dual regulator	pspF	s
1296	+	1366103	1366771	669	phage shock protein A (PspA) family protein		regulatory protein for the phage shock protein operon	pspA	s
1297	+	1366825	1367049	225	phage shock protein B		stimulates PspC-mediated transcriptional activation of the psp operon; antitoxin of a PspC-PspB toxin-antitoxin pair	pspB	s
1298	+	1367049	1367408	360	phage shock protein C (PspC) family protein		PspC transcriptional regulator; toxin of a PspC-PspB toxin-antitoxin pair	pspC	s
1299	+	1367417	1367638	222	phage shock protein PspD		peripheral inner membrane phage-shock protein	pspD	s
1300	+	1367713	1368027	315	thiosulfate sulfurtransferase	2.8.1.1	thiosulfate sulfurtransferase	pspE	s
1301	+	1368240	1369919	1680	sucrose phosphorylase (EC 2.4.1.7)	2.4.1.7	predicted glucosyltransferase	ycjM	s
1302	+	1369933	1371225	1293	carbohydrate ABC transporter substrate-binding protein, CUT1 family (TC 3.A.1.1.-)		YcjN/YcjO/YcjP ABC transporter	ycjN	man
1303	+	1371246	1372127	882	carbohydrate ABC transporter membrane protein 1, CUT1 family (TC 3.A.1.1.-)		YcjN/YcjO/YcjP ABC transporter	ycjO	man
1304	+	1372114	1372956	843	carbohydrate ABC transporter membrane protein 2, CUT1 family (TC 3.A.1.1.-)		YcjN/YcjO/YcjP ABC transporter	ycjP	man
1305	+	1372987	1374039	1053	Threonine dehydrogenase and related Zn-dependent dehydrogenases		predicted oxidoreductase, Zn-dependent and NAD(P)-binding	ycjQ	man
1306	+	1374058	1374846	789	Sugar phosphate isomerases/epimerases		predicted enzyme	ycjR	man
1307	+	1374856	1375911	1056	Predicted dehydrogenases and related proteins		predicted oxidoreductase, NADH-binding	ycjS	man
1308	+	1375908	1378175	2268	Trehalose and maltose hydrolases (possible phosphorylases)	3.2.1.-	predicted hydrolase	ycjT	man
1309	+	1378172	1378831	660	beta-phosphoglucomutase	5.4.2.6	&beta;-phosphoglucomutase	ycjU	s
1310	+	1378845	1379813	969	carbohydrate ABC transporter ATP-binding protein, CUT1 family (TC 3.A.1.1.-)		predicted sugar transporter subunit: ATP-binding component of ABC superfamily	ycjV	man
1311	+	1379971	1380876	906	Outer membrane protein G (OmpG).		outer membrane porin OmpG	ompG	s
1312	-	1381985	1380876	999	transcriptional regulator, LacI family		predicted DNA-binding transcriptional regulator, LacI type	ycjW	s
1313	+	1382141	1383538	1398	Predicted ATPase		conserved protein	ycjX	man
1314	+	1383535	1384596	1062	TIGR01620 family protein		conserved inner membrane protein	ycjF	d
1315	+	1384744	1386285	1542	Transcriptional regulator of aromatic amino acids metabolism		TyrR DNA-binding transcriptional dual regulator	tyrR	s
1316	-	1386835	1386285	507	thiol peroxidase (atypical 2-Cys peroxiredoxin)	1.11.1.15,1.11.1.5	lipid hydroperoxide peroxidase	tpx	s
1318	+	1386954	1387919	966	L-alanine-DL-glutamate epimerase and related enzymes of enolase superfamily		L-Ala-D/L-Glu epimerase	ycjG	s
1319	-	1388886	1387919	183	hypothetical protein		predicted oxidoreductase	ymjC	s
1321	+	1390015	1390914	900	transcriptional regulator, LysR family		putative transcriptional regulator LysR-type	ycjZ	s
1322	+	1391251	1392864	1614	ABC-type oligopeptide transport system, periplasmic component		murein tripeptide ABC transporter OppBCDFMppA - periplasmic binding protein	mppA	s
1323	-	1393946	1392864	1032	Small-conductance mechanosensitive channel		mechanosensitive channel YnaI monomer	ynaI	s
1324	+	1394100	1395116	1017	Transposase and inactivated derivatives, IS5 family		IS5 transposase and trans-activator	insH-4	man
1325	+	1395389	1395646	258	Protein of unknown function (DUF2534).		predicted inner membrane protein	ynaJ	d
1326	-	1396646	1395646	951	Universal stress protein UspA and related nucleotide-binding proteins		universal stress protein with a role cellular motility	uspE	s
1327	-	1397550	1396646	753	cAMP-binding proteins - catabolite gene activator and regulatory subunit of cAMP-dependent protein kinases		FNR DNA-binding transcriptional dual regulator	fnr	s
1328	-	1398260	1397550	516	O-6-methylguanine DNA methyltransferase	2.1.1.63	Ogt	ogt	s
1329	-	1399797	1398260	1527	p-Aminobenzoyl-glutamate transporter family		p-aminobenzoyl glutamate:H<sup>+</sup> symporter	abgT	s
1330	-	1401279	1399797	1446	p-Aminobenzoyl-glutamate hydrolase, B subunit		p-aminobenzoyl-glutamate hydrolase subunit B	abgB	s
1331	-	1402589	1401279	1311	p-aminobenzoyl-glutamate hydrolase, A subunit		p-aminobenzoyl-glutamate hydrolase subunit A	abgA	s
1332	+	1402765	1403673	909	Transcriptional regulator		predicted DNA-binding transcriptional regulator, LYSR-type	abgR	s
1334	+	1404003	1404566	564	Uncharacterized protein conserved in bacteria		conserved protein with endonuclease activity	smrA	d
1336	+	1406074	1407057	984	Mg2+ and Co2+ transporters		predicted Zn(II) transporter	ydaN	s
1338	+	1407535	1408908	1374	ATP-dependent RNA helicase DbpA	3.6.4.13,5.99.1.-	ATP-dependent RNA helicase, specific for 23S rRNA	dbpA	s
1339	-	1409972	1408908	936	tRNA s(2)C-32 sulfurtransferase	2.8.1.4	predicted C32 tRNA thiolase	ttcA	s
1340	-	1411259	1409972	1236	Site-specific recombinase XerD		Rac prophage; predicted integrase	intR	man
1341	-	1411476	1411259	216	Putative excisionase (DUF1233).		Rac prophage; conserved protein	ydaQ	d
1342	-	1411764	1411476	210	Protein of unknown function (DUF1187).		protein involved in maintaining chromosome integrity / Rac prophage	rcbA	d
1343	-	1412817	1411764	810	recombinase, phage RecT family		recombinase, DNA renaturation	recT	s
1344	-	1415410	1412817	2601	Enterobacterial exodeoxyribonuclease VIII./PDDEXK-like domain of unknown function (DUF3799).	3.1.11.-	exonuclease VIII, ds DNA exonuclease, 5' --> 3' specific	recE	s
1345	-	1415787	1415410	276	hypothetical protein		Rac prophage; predicted protein	racC	man
1347	-	1416253	1416038	222	hypothetical protein		Rac prophage; inhibitor of FtsZ, killing protein	kilR	d
1348	-	1417335	1416253	156	Protein of unknown function (DUF1391).		Rac prophage; predicted protein	ydaF	s
1349	+	1416572	1417183	612	Superinfection exclusion protein B.		Rac prophage; phage superinfection exclusion protein	sieB	s
1350	-	1418265	1417183	477	hypothetical protein		Rac prophage; predicted DNA-binding transcriptional regulator	racR	d
1351	+	1418389	1418685	297	Uncharacterized protein conserved in bacteria, prophage-related		Rac prophage; predicted DNA-binding transcriptional regulator	ydaS	d
1352	+	1418708	1419130	423	Protein of unknown function (DUF1019).		Rac prophage; predicted protein	ydaT	s
1353	+	1419143	1420000	858	Uncharacterized protein conserved in bacteria		Rac prophage; conserved protein	ydaU	s
1354	+	1420007	1420753	747	phage DNA replication protein (predicted replicative helicase loader)		Rac prophage; predicted DNA replication protein	ydaV	s
1355	+	1420776	1421336	561	Mn-dependent transcriptional regulator		Rac prophage; predicted DNA-binding protein	ydaW	d
1356	+	1421363	1421668	306	Bacteriophage lysis protein.		Rac prophage; predicted defective peptidase	rzpR	s
1357	+	1421806	1423263	1458	potassium uptake protein, TrkH family		K<sup>+</sup> transporter TrkG	trkG	s
1358	+	1423401	1423664	264	Predicted transcriptional regulators		Rac prophage; conserved protein	ynaK	d
1359	+	1423645	1424004	360	hypothetical protein		Rac prophage; predicted protein	ydaY	s
1360	+	1424478	1425506	1029	Prophage tail length tape measure protein.		Rac prophage; predicted tail protein	ynaA	s
1361	-	1426750	1425506	981	transposase, IS5 family		Rac prophage; IS5 transposase and trans-activator	insH-5	man
1362	+	1426838	1427008	171			Rac prophage; predicted protein, C-ter fragment	lomR_2	man
1366	+	1428438	1430435	1998	Phage tail fibre repeat./Phage Tail Collar Domain.		putative membrane protein	stfR	man
1367	+	1430435	1431010	576	Bacteriophage tail assembly protein		Rac prophage; predicted tail fiber assembly protein	tfaR	s
1368	-	1431698	1431010	591	Site-specific recombinases, DNA invertase Pin homologs		Rac prophage; predicted site-specific recombinase	pinR	man
1369	-	1432248	1431698	234	hypothetical protein		Rac prophage; cold shock protein, function unknown	ynaE	d
1371	-	1433643	1432943	435	Universal stress protein UspA and related nucleotide-binding proteins		nucleotide binding filament protein	uspF	s
1372	-	1434917	1433643	1134	Outer membrane protein (porin)		outer membrane pore protein N, non-specific	ompN	s
1373	-	1438808	1434917	3525	pyruvate:ferredoxin (flavodoxin) oxidoreductase, homodimeric	1.2.7.-	predicted pyruvate:flavodoxin oxidoreductase	ydbK	s
1374	-	1439767	1438808	423	Heat shock protein		heat shock protein HslJ	hslJ	s
1375	+	1439082	1439348	267	Putative hemolysin		predicted protein	ydbJ	man
1376	-	1440867	1439348	990	Lactate dehydrogenase and related dehydrogenases	1.1.1.28	D-lactate dehydrogenase - fermentative	ldhA	s
1377	+	1441075	1443714	2640	Dicarboxylate transport.		predicted protein	ydbH	d
1378	+	1443711	1443896	186	YnbE-like lipoprotein.		hypothetical protein	ynbE	s
1379	+	1443904	1444230	327	Uncharacterized protein conserved in bacteria		conserved protein	ydbL	s
1380	-	1445307	1444230	906	transcriptional regulator, AraC family		FeaR DNA-binding transcriptional activator	feaR	s
1381	+	1445543	1447042	1500	phenylacetaldehyde dehydrogenase (EC 1.2.1.39)	1.2.1.39	phenylacetaldehyde dehydrogenase	feaB	s
1382	-	1449373	1447042	2274	tyramine oxidase	1.4.3.21,1.4.3.-	copper-containing amine oxidase	tynA	s
1383	-	1451666	1449373	2046	phenylacetic acid degradation protein paaN		oxepin-CoA hydrolase/3-oxo-5,6-dehydrosuberyl-CoA semialdehyde dehydrogenase	paaZ	s
1384	+	1451951	1452880	930	phenylacetate-CoA oxygenase, PaaG subunit		ring 1,2-phenylacetyl-CoA epoxidase, monooxygenase subunit	paaA	s
1385	+	1452892	1453179	288	phenylacetate-CoA oxygenase, PaaH subunit		ring 1,2-phenylacetyl-CoA epoxidase subunit	paaB	s
1386	+	1453188	1453934	747	phenylacetate-CoA oxygenase, PaaI subunit		ring 1,2-phenylacetyl-CoA epoxidase, structural subunit	paaC	s
1387	+	1453949	1454446	498	phenylacetate-CoA oxygenase, PaaJ subunit		phenylacetate degradation protein	paaD	s
1388	+	1454454	1455524	1071	phenylacetate-CoA oxygenase/reductase, PaaK subunit		ring 1,2-phenylacetyl-CoA epoxidase, reductase subunit	paaE	s
1389	+	1455521	1456288	768	Enoyl-CoA hydratase/carnithine racemase	4.2.1.17	predicted 2,3-dehydroadipyl-CoA hydratase	paaF	s
1390	+	1456288	1457076	789	phenylacetate degradation probable enoyl-CoA hydratase paaB		predicted ring 1,2-epoxyphenylacetyl-CoA isomerase (oxepin-CoA forming)	paaG	s
1391	+	1457078	1458505	1428	3-hydroxyacyl-CoA dehydrogenase PaaC	1.1.1.157	3-hydroxyadipyl-CoA dehydrogenase (NAD<sup>+</sup>)	paaH	s
1392	+	1458495	1458917	423	phenylacetic acid degradation protein PaaD	3.1.2.-	hydroxyphenylacetyl-CoA thioesterase	paaI	s
1393	+	1458917	1460122	1206	3-oxoadipyl-CoA thiolase	2.3.1.-	&beta;-ketoadipyl-CoA thiolase	paaJ	d
1394	+	1460149	1461462	1314	phenylacetate-CoA ligase (EC 6.2.1.30)	6.2.1.30	phenylacetate-CoA ligase	paaK	s
1395	+	1461563	1462513	951	transcriptional regulator, PaaX family		PaaX DNA-binding transcriptional repressor	paaX	s
1396	+	1462495	1463085	591	phenylacetic acid degradation protein PaaY		predicted hexapeptide repeat acetyltransferase	paaY	s
1397	-	1466850	1463085	906	Transposase and inactivated derivatives			insD-2	man
1400	+	1467382	1468533	1152	Transposase and inactivated derivatives, IS30 family		transposase of IS30	insI-2	man
1402	+	1472245	1473105	861	Predicted oxidoreductases (related to aryl-alcohol dehydrogenases)		predicted oxidoreductase, NAD(P)-binding	ydbC	man
1403	+	1473168	1475474	2307	Protein of unknown function (DUF2773).		protein involved in detoxification of methylglyoxal	ydbD	s
1404	+	1475645	1476250	606	Phosphatidylglycerophosphate synthase		YnbA	ynbA	s
1405	+	1476250	1477146	897	Predicted CDP-diglyceride synthetase/phosphatidate cytidylyltransferase	2.7.7.41	predicted CDP-diglyceride synthase	ynbB	s
1406	+	1477162	1478919	1758	Lysophospholipase		predicted hydrolase	ynbC	man
1407	+	1478909	1480225	1317	Predicted protein-tyrosine phosphatase		predicted phosphatase, inner membrane protein	ynbD	man
1408	-	1480884	1480225	606	Acyl carrier protein phosphodiesterase	1.7.-	NADH:quinone oxidoreductase, FMN-dependent	azoR	s
1409	+	1481085	1484987	3903	ATP-dependent helicase HrpA	3.6.4.13	ATP-dependent helicase	hrpA	s
1410	+	1485259	1486059	801	Uncharacterized conserved protein		conserved protein	ydcF	s
1411	+	1486256	1487695	1440	lactaldehyde dehydrogenase	1.2.1.21, 1.2.1.22,1.2.1.22	aldehyde dehydrogenase A, NAD-linked	aldA	s
1414	+	1488890	1489456	567	Cytochrome B561		cytochrome b561	cybB	s
1415	+	1489701	1489874	174	hypothetical protein		hypothetical protein	ydcA	s
1416	-	1490153	1489874	168	hypothetical protein		regulatory peptide whose translation enables hokB expression	mokB	d
1418	+	1490494	1492134	1641	methyl-accepting chemotaxis sensory transducer with TarH sensor		methyl accepting chemotaxis protein - ribose/galactose/glucose sensing	trg	s
1419	-	1493095	1492134	924	Transcriptional regulator		putative transcriptional regulator LysR-type	ydcI	s
1420	+	1493312	1494655	1344	Uncharacterized protein conserved in bacteria		conserved protein	ydcJ	s
1421	+	1494916	1496535	1620	Periplasmic glucans biosynthesis protein		glucan biosynthesis protein D	mdoD	s
1422	+	1496675	1496899	225	Uncharacterized protein conserved in bacteria		predicted protein	ydcH	s
1423	-	1498473	1496899	981	hypothetical protein		predicted enzyme	ydcK	man
1424	+	1496962	1497501	540	[LSU ribosomal protein L12P]-serine N-acetyltransferase (EC:2.3.1.-)	2.3.1.-	ribosomal-protein-L12-serine acetyltransferase	rimL	s
1425	+	1498585	1499589	1005	C4-dicarboxylate transporter/malic acid transport protein		TehA TDT transporter	tehA	s
1426	+	1499586	1500179	594	tellurite resistance protein TehB		tellurite methyltransferase	tehB	s
1427	+	1500481	1501149	669	Protein of unknown function (DUF3313).		predicted lipoprotein	ydcL	d
1430	+	1501741	1502889	1149	transposase, IS605 OrfB family, central region		predicted transposase	ydcM	s
1431	-	1504104	1502889	1176	benzoate transporter		predicted benzoate transporter	ydcO	s
1432	+	1504196	1504732	537	transcriptional regulator, XRE family with cupin sensor		predicted DNA-binding transcriptional regulator	ydcN	man
1433	+	1504763	1506766	2004	Collagenase and related proteases	3.4.-	predicted peptidase	ydcP	s
1435	+	1507310	1507486	177	YcfA-like protein.		toxin of the HicA-HicB toxin-antitoxin system	hicA	s
1436	+	1507511	1507948	438	Uncharacterized conserved protein		antitoxin of the HicA-HicB toxin-antitoxin system	hicB	s
1437	+	1508027	1509433	1407	transcriptional regulator, GntR family		fused predicted DNA-binding transcriptional regulator and predicted amino transferase	ydcR	man
1438	+	1509678	1510823	1146	Spermidine/putrescine-binding periplasmic protein		YdcS/YdcT/YdcV/YdcU ABC transporter	ydcS	man
1439	+	1510841	1511854	1014	ABC-type spermidine/putrescine transport systems, ATPase components		YdcS/YdcT/YdcV/YdcU ABC transporter	ydcT	man
1440	+	1511855	1512796	942	ABC-type spermidine/putrescine transport system, permease component I		YdcS/YdcT/YdcV/YdcU ABC transporter	ydcU	s
1441	+	1512786	1513580	795	ABC-type spermidine/putrescine transport system, permease component II		YdcS/YdcT/YdcV/YdcU ABC transporter	ydcV	s
1442	+	1513602	1515026	1425	1-pyrroline dehydrogenase	1.2.1.19	&gamma;-aminobutyraldehyde dehydrogenase	ydcW	s
1443	+	1515338	1515586	249	Protein of unknown function (DUF2566).		predicted inner membrane protein	ydcX	d
1444	+	1515672	1515905	234	Protein of unknown function (DUF2526).		hypothetical protein	ydcY	s
1445	-	1516355	1515905	450	Uncharacterized protein conserved in bacteria		predicted inner membrane protein	ydcZ	s
1447	+	1517051	1518088	1038	Putative NADP-dependent oxidoreductases		NADPH-dependent curcumin/dihydrocurcumin reductase subunit	curA	man
1448	+	1518286	1518951	666	transcriptional regulator, GntR family		McbR DNA-binding transcriptional dual regulator	mcbR	s
1449	-	1521089	1518951	2103	TonB-dependent siderophore receptor		probable TonB-dependent receptor	yncD	s
1450	+	1521331	1522392	1062	Uncharacterized conserved protein		conserved protein	yncE	s
1451	-	1524004	1522392	1500	asparagine:proton symporter, AAT family (TC 2.A.3.1.8)		L-asparagine transporter	ansP	man
1452	+	1524271	1524888	618	Glutathione S-transferase		predicted enzyme	yncG	s
1453	+	1524964	1525176	213	hypothetical protein		hypothetical protein	yncH	s
1455	+	1527946	1528428	483	hypothetical protein		hypothetical protein	ydcD	s
1456	+	1528610	1529356	747	Transposase		predicted protein	yncI	s
1457	+	1529840	1530976	1137	transposase, IS4 family		conserved protein	ydcC	d
1458	-	1531875	1530976	570	Conserved protein/domain typically associated with flavoprotein oxygenases, DIM6/NTAB family		conserved protein	yddH	man
1459	+	1531076	1531309	234	Uncharacterized protein, 4-oxalocrotonate tautomerase homolog	5.3.2.-	probable 4-oxalocrotonate tautomerase (4-OT) monomer	pptA	s
1460	+	1532048	1532893	846	Arylamine N-acetyltransferase	2.3.1.118	N-hydroxyarylamine O-acetyltransferase	nhoA	s
1461	-	1533882	1532893	894	phenazine biosynthesis protein PhzF family		conserved protein	yddE	d
1462	-	1534641	1533882	681	respiratory nitrate reductase gamma subunit	1.7.99.4	nitrate reductase Z, &gamma; subunit	narV	s
1463	-	1535333	1534641	696	respiratory nitrate reductase chaperone NarJ		NarW, probable private chaperone for NarZ nitrate reductase subunit	narW	s
1464	-	1536877	1535333	1545	respiratory nitrate reductase beta subunit	1.7.99.4	nitrate reductase Z, &beta; subunit	narY	s
1465	-	1540614	1536877	3741	respiratory nitrate reductase alpha subunit apoprotein	1.7.99.4	nitrate reductase Z, &alpha; subunit	narZ	s
1466	-	1542084	1540614	1389	nitrite extrusion protein (nitrite facilitator)		nitrate:nitrite antiporter NarU	narU	s
1467	-	1542743	1542084	336	hypothetical protein		hypothetical protein	yddJ	s
1468	-	1543738	1542743	957	hypothetical protein		predicted protein	yddK	man
1469	-	1544052	1543738	291	Outer membrane protein (porin)		predicted lipoprotein	yddL	s
1471	+	1545425	1546012	588	formate dehydrogenase (quinone-dependent) catalytic subunit		formate dehydrogenase N, &alpha; subunit	fdnG	man
1472	+	1545425	1548472	3048	formate dehydrogenase (quinone-dependent) catalytic subunit	1.2.1.2	formate dehydrogenase N, &alpha; subunit	fdnG	s
1473	+	1548485	1549369	885	formate dehydrogenase (quinone-dependent) iron-sulfur subunit		formate dehydrogenase N, &beta; subunit	fdnH	s
1474	+	1549362	1550015	654	formate dehydrogenase, gamma subunit		formate dehydrogenase N, &gamma; subunit	fdnI	s
1477	-	1551862	1550706	1011	Zn-dependent alcohol dehydrogenases	1.1.1.1	ethanol dehydrogenase / alcohol dehydrogenase	adhP	s
1479	-	1554304	1553720	216	Putative biofilm-dependent modulation protein.		biofilm-dependent modulation protein	bdm	s
1480	+	1554649	1555080	432	peroxiredoxin, OsmC subfamily		osmotically inducible peroxidase OsmC	osmC	s
1481	-	1556062	1555080	927	oligopeptide/dipeptide ABC transporter, ATP-binding protein, C-terminal domain		YddO	ddpF	s
1482	-	1557041	1556062	987	oligopeptide/dipeptide ABC transporter, ATP-binding protein, C-terminal domain		YddP	ddpD	s
1483	-	1557934	1557041	897	ABC-type dipeptide/oligopeptide/nickel transport systems, permease components		YddQ	ddpC	s
1484	-	1558953	1557934	1023	ABC-type dipeptide/oligopeptide/nickel transport systems, permease components		YddR	ddpB	s
1485	-	1560505	1558953	1551	ABC-type dipeptide transport system, periplasmic component		YddS	ddpA	man
1486	-	1561100	1560505	582	D-alanyl-D-alanine dipeptidase	3.4.13.22	D-Ala-D-Ala dipeptidase	ddpX	s
1488	-	1565164	1563781	1383	diguanylate cyclase (GGDEF) domain	2.7.7.65	diguanylate cyclase	dosC	s
1489	-	1566847	1565164	1320	Uncharacterized protein conserved in bacteria		predicted lipoprotein	yddW	d
1490	-	1568513	1566847	1536	glutamate:gamma-aminobutyrate antiporter, GGA family (TC 2.A.3.7.1)		glutamic acid:4-aminobutyrate antiporter	gadC	s
1491	-	1570069	1568513	1401	glutamate decarboxylase (EC 4.1.1.15)	4.1.1.15	glutamate decarboxylase B subunit	gadB	s
1493	-	1575643	1573214	2373	Outer membrane receptor proteins, mostly Fe transport		predicted porin protein	yddB	d
1494	-	1577366	1575643	1686	ABC-type uncharacterized transport system, permease and ATPase components		YddA complex	yddA	s
1495	-	1578814	1577366	1158	anaerobic sulfatase-maturating enzyme		predicted anaerobic sulfatase maturation enzyme; predicted DNA-binding transcriptional regulator	ydeM	man
1496	-	1580548	1578814	1683	Arylsulfatase A and related enzymes		putative sulfatase	ydeN	man
1497	-	1581711	1580548	762	transcriptional regulator, AraC family		YdeO DNA-binding transcriptional dual regulator	ydeO	s
1498	-	1581983	1581711	198	hypothetical protein		two-component system connector protein	safA	d
1499	-	1584510	1581983	2280	oxidoreductase alpha (molybdopterin) subunit		acid resistance protein	ydeP	s
1500	-	1585758	1584510	915	FimH, mannose binding./Fimbrial protein.		predicted fimbrial-like adhesin protein	ydeQ	s
1501	-	1586320	1585758	504	P pilus assembly protein, pilin FimA		predicted fimbrial-like adhesin protein	ydeR	s
1502	-	1586863	1586320	531	P pilus assembly protein, pilin FimA		predicted fimbrial-like adhesin protein	ydeS	s
1503	-	1588025	1586863	1149	P pilus assembly protein, porin PapC		predicted protein	ydeT	man
1504	-	1590200	1588025	1323	HipA N-terminal domain	2.7.11.1	phosphorylated serine/threonine kinase HipA	hipA	s
1505	-	1590466	1590200	267	Predicted transcriptional regulators		HipB-HipA antitoxin/toxin complex and DNA-binding transcriptional repressor	hipB	s
1506	-	1592089	1590466	1401	outer membrane autotransporter barrel domain		conserved protein	ydeU	d
1507	-	1596110	1592089	3978	autotransporter-associated beta strand repeat		predicted lipoprotein	ydeK	man
1508	-	1598233	1596110	1593	Sugar (pentulose and hexulose) kinases	2.7.1.-	autoinducer-2 kinase	lsrK	d
1509	-	1599265	1598233	954	Transcriptional regulator, contains sigma factor-related N-terminal domain		LsrR DNA-binding transcriptional repressor	lsrR	s
1510	+	1599514	1601049	1536	autoinducer 2 ABC transporter ATP-binding protein		AI-2 ABC transporter - ATP binding subunit	lsrA	s
1511	+	1601043	1602071	1029	autoinducer 2 ABC transporter membrane protein		Autoinducer-2 ABC transporter - membrane subunit	lsrC	man
1512	+	1602071	1603063	993	autoinducer 2 ABC transporter membrane protein		Autoinducer-2 ABC transporter - membrane subunit	lsrD	man
1513	+	1603075	1604097	1023	autoinducer 2-binding protein		Autoinducer-2 ABC transporter - periplasmic binding protein	lsrB	s
1514	+	1604124	1604999	876	DhnA-type fructose-1,6-bisphosphate aldolase and related enzymes	4.1.2.-	predicted class I aldolase	lsrF	man
1515	+	1605023	1605313	291	Uncharacterized conserved protein		Autoinducer 2-degrading protein	lsrG	s
1516	+	1605370	1606128	759	Trans-aconitate methyltransferase	2.1.1.144	trans-aconitate methyltransferase	tam	s
1517	-	1607046	1606128	915	Predicted membrane protein		conserved inner membrane protein	yneE	man
1518	-	1608704	1607046	1452	tagaturonate reductase (EC 1.1.1.58)	1.1.1.58	altronate oxidoreductase	uxaB	s
1519	-	1609878	1608704	948	diguanylate cyclase (GGDEF) domain		predicted diguanylate cyclase	yneF	s
1520	-	1610349	1609878	360	Domain of unknown function (DUF4186).		conserved protein	yneG	s
1521	-	1611275	1610349	927	L-glutaminase (EC 3.5.1.2)	3.5.1.2	glutaminase	yneH	s
1522	-	1612727	1611275	1389	succinate semialdehyde dehydrogenase	1.2.1.-,1.2.1.16	NAD+-dependent succinate semialdehyde dehydrogenase	sad	s
1523	+	1612828	1613709	882	Transcriptional regulator		predicted DNA-binding transcriptional regulator, LysR-type	yneJ	s
1524	+	1613787	1614902	1116	hypothetical protein		predicted protein	yneK	s
1525	+	1615052	1616242	1191	Arabinose efflux permease		arabinose efflux transporter	ydeA	s
1526	-	1616932	1616242	666	membrane protein, MarC family		predicted transporter	marC	s
1527	+	1617144	1617578	435	Transcriptional regulators		MarR transcriptional repressor	marR	s
1528	+	1617598	1617981	384	transcriptional regulator, AraC family		MarA DNA-binding transcriptional dual regulator	marA	s
1529	+	1618013	1618231	219	MarB protein.		multiple antibiotic resistance protein	marB	s
1530	-	1619161	1618231	900	Predicted permease, DMT superfamily		O-acetylserine/cysteine export protein	eamA	man
1531	+	1619356	1620543	1188	Arabinose efflux permease		predicted transport protein YdeE	ydeE	man
1532	-	1621874	1620543	891	diguanylate cyclase (GGDEF) domain		diguanylate cyclase	ydeH	s
1533	-	1622521	1621874	393	TIGR00156 family protein		stress response protein	ydeI	man
1534	+	1622797	1623315	519	competence/damage-inducible protein CinA C-terminal domain		conserved protein	ydeJ	s
1535	-	1625404	1623315	2046	peptidyl-dipeptidase Dcp (EC 3.4.15.5). Metallo peptidase. MEROPS family M03A	3.4.15.5	dipeptidyl carboxypeptidase II	dcp	s
1536	+	1625541	1626287	747	Short-chain alcohol dehydrogenase of unknown specificity	1.1.1.-	3-hydroxy acid dehydrogenase monomer	ydfG	s
1537	+	1626376	1627062	687	transcriptional regulator, GntR family		predicted DNA-binding transcriptional regulator	ydfH	s
1538	+	1627239	1627442	204	putative selenium-binding protein YdfZ		conserved protein	ydfZ	s
1539	-	1628937	1627442	1461	Mannitol-1-phosphate/altronate dehydrogenases		predicted mannonate dehydrogenase	ydfI	man
1540	-	1630309	1628937	1284	metabolite-proton symporter		predicted transporter	ydfJ	s
1541	+	1631096	1631329	234	hypothetical protein		Qin prophage; cold shock gene, predicted DNA-binding transcriptional regulator	ydfK	d
1542	+	1631646	1632236	591	Site-specific recombinases, DNA invertase Pin homologs		Qin prophage; predicted site-specific recombinase	pinQ	man
1543	-	1632909	1632236	576	Bacteriophage tail assembly protein		Qin prophage; predicted tail fibre assembly protein	tfaQ	s
1544	-	1633871	1632909	963	Phage tail fibre repeat./Phage Tail Collar Domain.		Qin prophage; predicted side tail fibre assembly protein	ydfN	man
1545	-	1634391	1633871	570	Phage DNA packaging protein, Nu1 subunit of terminase		Qin prophage; predicted packaging protein	nohA	s
1546	+	1634840	1635013	174			Qin prophage; predicted protein	ynfO	d
1547	+	1635071	1635481	411	Phage envelope protein		Qin prophage; predicted protein	ydfO	s
1548	-	1635806	1635481	174	GnsA/GnsB family.		Qin prophage; predicted protein	gnsB	s
1550	-	1636691	1636837	213	cold-shock DNA-binding protein family		Qin prophage; cold shock protein	cspI	s
1551	-	1637551	1636691	498	Protein of unknown function (DUF2514).		Qin prophage; conserved protein	ydfP	s
1552	-	1638081	1637551	534	Phage-related lysozyme (muraminidase)		Qin prophage; predicted lysozyme	rrrQ	s
1553	-	1638389	1638081	312	Protein of unknown function (DUF1327).		Qin prophage; predicted protein	ydfR	s
1556	-	1639578	1639739	216	cold-shock DNA-binding protein family		Qin prophage; cold shock protein; predicted DNA-binding transcriptional regulator	cspB	s
1557	+	1639879	1640091	213	cold-shock DNA-binding protein family		Qin prophage; cold shock protein	cspF	s
1558	-	1641265	1640091	753	DnaJ-class molecular chaperone with C-terminal Zn finger domain		Qin prophage; predicted antitermination protein Q	ydfT	s
1559	-	1642328	1641265	1050	Protein of unknown function (DUF968).		Qin prophage; predicted protein	ydfU	s
1560	-	1642926	1642328	252	hypothetical protein		Qin prophage; predicted protein	rem	s
1561	-	1643298	1642926	156	Hok/gef family.		Qin prophage; small toxic polypeptide	hokD	s
1562	-	1643657	1643298	288	addiction module toxin, RelE/StbE family		Qin prophage; toxin of the RelE-RelB toxin-antitoxin system and cofactor to enhance the repressor activity of RelB	relE	s
1563	-	1643896	1643657	240	addiction module antitoxin, RelB/DinJ family		RelB Qin prophage; antitoxin of the RelE-RelB toxin-antitoxin system and DNA binding transcriptional repressor	relB	s
1564	+	1644429	1644761	333	FlxA-like protein.		Qin prophage; predicted protein	flxA	s
1566	-	1645660	1645373	291	Protein of unknown function (DUF1019).		Qin prophage; predicted protein	ydfX	s
1567	-	1645874	1645660	231	hypothetical protein		Qin prophage; DNA-binding transcriptional regulator for DicB	dicC	man
1568	+	1645958	1646365	408	Predicted transcriptional regulators		DicA DNA-binding transcriptional repressor	dicA	s
1569	+	1646532	1646687	156	Protein of unknown function (DUF1391).		Qin prophage; predicted protein	ydfA	s
1570	+	1646847	1647065	219	hypothetical protein		Qin prophage; predicted protein	rzpQ	s
1573	+	1647633	1647821	189	DicB protein.		Qin prophage; cell division inhibition protein	dicB	s
1574	+	1647818	1648009	192	Protein of unknown function (DUF1482).		Qin prophage; predicted protein	ydfD	s
1575	+	1648102	1649022	921	hypothetical protein		Qin prophage; predicted protein	ydfE	man
1576	+	1649019	1649561	543	Transposase and inactivated derivatives		Qin prophage; predicted transposase	insD	man
1577	+	1649536	1650732	1197	Site-specific recombinase XerD		Qin prophage; predicted defective integrase	intQ	man
1578	-	1651939	1650732	1020	Threonine dehydrogenase and related Zn-dependent dehydrogenases	1.1.1.-	predicted oxidoreductase, Zn-dependent and NAD(P)-binding	rspB	man
1579	-	1653165	1651939	1215	D-mannonate dehydratase	4.2.1.8	mannonate/altronate dehydratase	rspA	s
1580	-	1653697	1653165	327	Uncharacterized conserved protein		conserved inner membrane protein	ynfA	d
1581	+	1653832	1654173	342	Protein of unknown function (DUF1283).		predicted protein	ynfB	s
1582	+	1654208	1654768	561	spermine/spermidine N-acetyltransferase	2.3.1.57,2.3.1.-	spermidine acetyltransferase	speG	s
1584	+	1655589	1655894	306	Protein of unknown function (DUF1161).		predicted protein	ynfD	s
1585	+	1656093	1658519	2427	anaerobic dimethyl sulfoxide reductase, A subunit, DmsA/YnfE family	1.97.1.9	oxidoreductase subunit	ynfE	s
1586	+	1658577	1661003	2427	anaerobic dimethyl sulfoxide reductase, A subunit, DmsA/YnfE family	1.97.1.9	oxidoreductase subunit	ynfF	s
1587	+	1661014	1661631	618	DMSO reductase, iron-sulfur subunit		oxidoreductase, predicted Fe-S subunit	ynfG	s
1588	+	1661633	1662487	855	DMSO reductase anchor subunit		oxidoreductase, predicted membrane anchor subunit	ynfH	s
1589	+	1662530	1663144	615	Uncharacterized component of anaerobic dehydrogenases		DMS reductase maturation protein	dmsD	s
1590	-	1665243	1663144	696	dethiobiotin synthase (EC 6.3.3.3)	6.3.3.3	predicted dethiobiotin synthetase	ynfK	s
1591	+	1663339	1664595	1257	Chloride channel protein EriC		chloride ion transporter ClcB	clcB	s
1592	-	1666588	1664595	1221	Transcriptional regulator/sugar kinase		Mlc DNA-binding transcriptional repressor	mlc	s
1593	-	1667616	1666588	894	transcriptional regulator, LysR family		predicted DNA-binding transcriptional regulator	ynfL	s
1594	+	1667723	1668976	1254	Arabinose efflux permease		predicted transport protein YnfM	ynfM	s
1595	+	1669373	1669708	336	Acid shock protein repeat.		acid shock protein	asr	s
1596	+	1669984	1670805	822	V8-like Glu-specific endopeptidase	3.4.21.-	predicted peptidase	ydgD	s
1597	-	1671173	1670805	330	Membrane transporters of cations and cationic drugs		spermidine efflux transporter - MdtI subunit	mdtI	s
1598	-	1671525	1671173	366	Membrane transporters of cations and cationic drugs		spermidine efflux transporter - MdtJ subunit	mdtJ	s
1599	+	1671937	1672971	1035	Predicted permease		quorum signal AI-2 exporter	tqsA	man
1600	-	1674384	1672971	1389	NAD/NADP transhydrogenase beta subunit	1.6.1.2	pyridine nucleotide transhydrogenase, &beta; subunit	pntB	s
1602	+	1676451	1677395	945	Protein of unknown function (DUF1471).		predicted protein	ydgH	s
1603	+	1677581	1678963	1383	amino acid/polyamine/organocation transporter, APC superfamily (TC 2.A.3)		ArcD APC transporter	ydgI	s
1604	-	1680054	1678963	336	Uncharacterized membrane protein required for alginate biosynthesis		hypothetical protein	ydgC	s
1605	+	1679000	1679722	723	Dehydrogenases with different specificities (related to short-chain alcohol dehydrogenases)	1.5.1.3, 1.5.1.-	dihydromonapterin reductase / dihydrofolate reductase	folM	man
1606	+	1680183	1680902	720	Response regulators consisting of a CheY-like receiver domain and a winged-helix DNA-binding domain		RstA-Phosphorylated DNA-binding transcriptional regulator	rstA	man
1607	+	1680906	1682207	1302	Signal transduction histidine kinase	2.7.13.3	RstB sensory histidine kinase - phosphorylated	rstB	s
1608	-	1684612	1682207	1404	fumarase, class II (EC 4.2.1.2)	4.2.1.2	fumarase C monomer	fumC	s
1609	+	1682283	1683212	930	DNA replication terminus site binding protein		DNA-binding protein; inhibition of replication at Ter sites	tus	s
1610	-	1686401	1683212	1647	fumarase, class I, homodimeric (EC 4.2.1.2)	4.2.1.2	fumarase A monomer	fumA	s
[truncated: 2,561 more rows]

## Sheet: readme
This file contains the annotation comparison results between consensus annotation/IMG and EcoCyc annotation.
[truncated: 4 more rows]
